# Supplementary material for: RNA Sequencing Reveals Widespread Transcription of Natural Antisense RNAs in Entamoeba Species
Source: Microorganisms. 2022 Feb 8;10(2):396. doi: 10.3390/microorganisms10020396 (PMC8874941; doi:10.3390/microorganisms10020396)
Supplement: Supplementary file 1 [file microorganisms-10-00396-s001.zip]

Archive with 18 entries (18 files):
- Supplemental Figures.pdf
- Table S1 - Datasets.xlsx
- Table S10 - Interspecies DE results.xlsx
- Table S11 - Differential Expression Chi-squared Tests.xlsx
- Table S12-A. GO enrichment EHI_vs_EDI_NAT_up.xlsx
- Table S12-B. GO enrichment EHI_vs_EDI_NAT_down.xlsx
- Table S13-A. GO enrichment EHI_vs_EMO_NAT_up.xlsx
- Table S13-B. GO enrichment EHI_vs_EMO_NAT_down.xlsx
- Table S14-A. GO enrichment EHI_vs_EIN_NAT_up_.xlsx
- Table S14-B. GO enrichment EHI_vs_EIN_NAT_down.xlsx
- Table S2 - Transcriptome assembly.xlsx
- Table S3 - Gene lists.xlsx
- Table S4 - sRNA-NAT X-squared.xlsx
- Table S5 - TSS.xlsx
- Table S6 - PAS.xlsx
- Table S7 - eggNOG categories.xlsx
- Table S8 - GO enrichment.xlsx
- Table S9 - NAT contigs.xlsx
