# Supplementary material for: RNA Sequencing Reveals Widespread Transcription of Natural Antisense RNAs in Entamoeba Species
Source: Microorganisms. 2022 Feb 8;10(2):396. doi: 10.3390/microorganisms10020396 (PMC8874941; doi:10.3390/microorganisms10020396)
Supplement: Supplementary file 1 [file microorganisms-10-00396-s001.zip › Table S1 - Datasets.xlsx]

## Sheet: Feuille 1
Mornico et al., 2022. RNA sequencing reveals widespread transcription of natural antisense RNAs in Entamoeba species
Table S1. Datasets description
Dataset	Species	File name	Accession	Reads Nb	Total
1A	E. histolytica	E009_1203_dataGenIntSpPolyA_HM1_1.fastq.gz	SRR16971203	157881933	220454952
1A	E. histolytica	E014_1208_heatShock_HM1_T0H_polyA_1.fastq.gz	SRR16971202	33280143
1A	E. histolytica	E014_1211_heatShock_HM1_T0H_polyA_2.fastq.gz	SRR16971191	29292876
1B	E. dispar	E009_1203_dataGenIntSpPolyA_EDI_1.fastq.gz	SRR16971199	110809363	252497389
1B	E. dispar	E009_1203_dataGenIntSpPolyA_EDI_2.fastq.gz	SRR16971190	107122993
1B	E. dispar	E009_1308_dataGenIntSpPolyA_EDI_3_reseq.fastq.gz	SRR16971200	34565033
1C	E. moshkovskii	E009_1203_dataGenIntSpPolyA_EMO_1.fastq.gz	SRR16971201	107345642	340488862
1C	E. moshkovskii	E009_1203_dataGenIntSpPolyA_EMO_2.fastq.gz	SRR16971205	112168934
1C	E. moshkovskii	E009_1308_dataGenIntSpPolyA_EMO_3_reseq.fastq.gz	SRR16971204	120974286
1D	E. invadens	E009_1203_dataGenIntSpPolyA_EIN_1.fastq.gz	SRR16971197	113820192	285002896
1D	E. invadens	E009_1203_dataGenIntSpPolyA_EIN_2.fastq.gz	SRR16971198	100628384
1D	E. invadens	E009_1308_dataGenIntSpPolyA_EIN_3_reseq.fastq.gz	SRR16971196	70554320
2A	E. histolytica	E012_HM1_TAPplus.fastq.gz	SRR16971195	97760271	97760271
2B	E. dispar	E012_EDI_TAPplus.fastq.gz	SRR16971194	132411755	132411755
2C	E. moshkovskii	E012_EMO_TAPplus.fastq.gz	SRR16971193	97414107	97414107
2D	E. invadens	E012_EIN_TAPplus.fastq.gz	SRR16971198	49655608	49655608
