# Supplementary material for: RNA Sequencing Reveals Widespread Transcription of Natural Antisense RNAs in Entamoeba Species
Source: Microorganisms. 2022 Feb 8;10(2):396. doi: 10.3390/microorganisms10020396 (PMC8874941; doi:10.3390/microorganisms10020396)
Supplement: Supplementary file 1 [file microorganisms-10-00396-s001.zip › Table S10 - Interspecies DE results.xlsx]

## Sheet: EHIvsEDI mRNA
Mornico et al., 2022. RNA sequencing reveals widespread transcription of natural antisense RNAs in Entamoeba species
Table S10 - Differential Expression Analysis Results
Id	EHI_1	EHI_2	EHI_3	EDI_1	EDI_2	EDI_3	norm,EHI_1	norm,EHI_2	norm,EHI_3	norm,EDI_1	norm,EDI_2	norm,EDI_3	baseMean	EHI	EDI	FC	log2FoldChange	stat	pvalue	padj	dispGeneEst	dispFit	dispMAP	dispersion	betaConv	maxCooks	outlier
EHI_115710	316307	214292	142876	121726	220414	166049	549577	183231	144098	84160	162948	132672	192402	292302	126593	2.26757	1.183	-2.315	0.0206057	0.0571477	0.210815	0.201972	0.195995	0.195995	TRUE	1.72114	No
EHI_068300	5455	14451	5054	48035	28807	42531	9478	12356	5097	33211	21297	33982	14347.8	8977	29497	0.309502	-1.692	3.966	7.29417e-05	0.000496545	0.085207	0.265583	0.134854	0.134854	TRUE	0.426496	No
EHI_068320	157909	229044	226120	471512	332899	406083	274364	195845	228053	326000	246107	324458	246080	232754	298855	0.78064	-0.357	0.957	0.338421	0.49344	0.0657756	0.200853	0.102284	0.102284	TRUE	0.147593	No
EHI_068330	105472	85900	63888	93725	106071	97904	183255	73449	64434	64801	78416	78225	79511.4	107046	73814	1.44092	0.527	-1.106	0.268595	0.418268	0.167856	0.209249	0.169334	0.169334	TRUE	0.491903	No
EHI_068340	27496	217110	194676	128464	71921	69520	47774	185641	196341	88819	53170	55546	88968.9	143252	65845	2.13675	1.097	-2.055	0.0398565	0.0965765	0.180979	0.207931	0.214584	0.214584	TRUE	0.78144	No
EHI_068350	18143	19903	12565	23734	17458	15234	31523	17018	12672	16409	12906	12172	14759.9	20404	13829	1.46628	0.553	-1.283	0.199548	0.335747	0.100242	0.263663	0.137825	0.137825	TRUE	0.314756	No
EHI_068360	26971	33768	26581	17170	25899	16303	46862	28873	26808	11871	19147	13026	37463.9	34181	14681	2.30415	1.206	-3.196	0.00139577	0.00616761	0.0745169	0.22317	0.104852	0.104852	TRUE	0.0990842	No
EHI_068370	8609	28750	22336	57507	49120	42658	14958	24583	22527	39760	36314	34083	26401.8	20689	36719	0.566572	-0.82	2.366	0.0179966	0.0511962	0.0446727	0.2342	0.0881596	0.0881596	TRUE	0.450697	No
EHI_067280	47794	54959	66104	57282	37070	57205	83041	46993	66669	39604	27405	45706	82176.4	65568	37572	1.7331	0.793	-1.931	0.0534685	0.121964	0.0942356	0.208847	0.124676	0.124676	TRUE	0.319765	No
EHI_028990	3461633	977780	1081014	962299	1141845	1682687	6014517	836056	1090257	665326	844147	1344456	1.37749e+06	2646943	951310	2.7027	1.433	-2.339	0.0193366	0.0542984	0.358915	0.197562	0.287282	0.287282	TRUE	4.36858	No
EHI_140020	126587	359352	536992	405614	307419	558851	219942	307266	541584	280438	227270	446518	197478	356264	318075	1.11732	0.16	-0.316	0.752275	0.847131	0.209216	0.20184	0.193711	0.193711	TRUE	0.220679	No
EHI_140010	56126	172329	93876	122190	80774	106434	97518	147351	94679	84481	59715	85040	84151.1	113183	76412	1.47493	0.561	-1.532	0.125637	0.235831	0.0683558	0.208565	0.0986955	0.0986955	TRUE	0.221698	No
EHI_140000	36995	85545	68167	73518	72198	65693	64278	73146	68750	50830	53375	52488	416416	68725	52231	1.31406	0.394	-1.547	0.121906	0.230631	0.0172554	0.199214	0.0471991	0.0471991	TRUE	0.0960875	No
EHI_139970	83256	208269	155033	59064	77030	49833	144656	178081	156359	40836	56947	39816	394419	159699	45866	3.44828	1.788	-6.027	1.67368e-09	3.35893e-08	0.0310094	0.199346	0.0642589	0.0642589	TRUE	0.0463932	No
EHI_139960	13788	97226	30816	27070	30962	21107	23956	83134	31079	18716	22890	16864	53741.5	46056	19490	2.29885	1.202	-1.928	0.053906	0.12253	0.347926	0.215197	0.298285	0.298285	TRUE	0.15	No
EHI_002130	45936	319910	241566	382722	328748	299621	79813	273541	243632	264611	243038	239395	229856	198995	249015	0.801925	-0.318	0.703	0.482321	0.630708	0.107683	0.201136	0.152781	0.152781	TRUE	1.10421	No
EHI_116730	8452	13021	21244	56735	45567	64279	14685	11134	21426	39226	33687	51358	18868.7	15748	41424	0.38432	-1.38	3.605	0.000312112	0.00172916	0.0705294	0.249114	0.107923	0.107923	TRUE	0.138637	No
EHI_116720	244509	137164	240350	163012	277663	166507	424829	117283	242405	112705	205272	133038	229860	261506	150338	1.72414	0.786	-1.73	0.0837174	0.172284	0.131798	0.201136	0.153665	0.153665	TRUE	0.120994	No
EHI_139310	190900	96386	165728	185029	278906	200812	331685	82415	167145	127928	206190	160447	133371	193748	164855	1.17096	0.229	-0.459	0.646253	0.768005	0.181464	0.20424	0.18576	0.18576	TRUE	0.115426	No
EHI_139340	5336	5405	5793	174113	237131	183673	9271	4622	5843	120380	175307	146754	60749	6579	147480	0.0467333	-4.419	10.063	8.03891e-24	1.09771e-21	0.123596	0.21308	0.143164	0.143164	TRUE	0.109867	No
EHI_139370	44164	211477	128113	256854	333157	360674	76734	180824	129208	177587	246297	288176	136115	128922	237353	0.546747	-0.871	2.329	0.0198476	0.0555319	0.0689837	0.204091	0.102994	0.102994	TRUE	0.10473	No
EHI_139380	323359	210912	178765	426426	556979	409200	561830	180341	180294	294827	411765	326948	317065	307488	344513	0.894454	-0.161	0.325	0.745546	0.842718	0.13945	0.199956	0.184138	0.184138	TRUE	1.37351	No
EHI_139410	90629	67083	66117	37406	54363	32042	157466	57360	66682	25862	40190	25601	42069.8	93836	30551	3.01205	1.592	-3.44	0.000581521	0.00293883	0.151577	0.220288	0.159625	0.159625	TRUE	0.860668	No
EHI_139420	3384	5699	5017	59341	23873	39915	5880	4873	5060	41028	17649	31892	16180.9	5271	30190	0.179888	-2.475	5.279	1.30092e-07	1.74223e-06	0.105212	0.257796	0.163862	0.163862	TRUE	0.094642	No
EHI_139430	3578	15305	8824	33659	26145	33577	6217	13087	8899	23272	19329	26828	26197.8	9401	23143	0.4095	-1.288	3.803	0.000142805	0.000883996	0.0453325	0.234491	0.0840492	0.0840492	TRUE	0.718842	No
EHI_139440	5489	24434	8244	97886	60255	77367	9537	20892	8314	67678	44545	61816	41719.3	12914	58013	0.231535	-2.111	3.671	0.000241713	0.00139808	0.29715	0.220485	0.251103	0.251103	TRUE	1.50867	No
EHI_139460	157669	971350	863728	715575	378821	1031270	273947	830558	871113	494743	280056	823978	653299	658539	532926	1.22699	0.296	-0.465	0.641691	0.764197	0.357877	0.198355	0.310233	0.310233	TRUE	0.937172	No
EHI_139470	6358	36506	30667	16554	12107	10128	11047	31215	30929	11445	8950	8092	39429.4	24397	9496	2.53807	1.342	-3.16	0.00157851	0.00687474	0.0853882	0.221858	0.133669	0.133669	TRUE	0.650897	No
EHI_037120	15341	14361	18691	26199	19871	45942	26655	12279	18851	18114	14690	36707	16248.9	19262	23170	0.834028	-0.262	0.539	0.589831	0.721388	0.155247	0.257541	0.176276	0.176276	TRUE	0.191825	No
EHI_037160	878409	469180	658560	404480	308184	308873	1526218	401175	664191	279654	227835	246787	1.46917e+06	863861	251425	3.3557	1.749	-3.653	0.00025951	0.00148377	0.166579	0.197517	0.171216	0.171216	TRUE	0.258586	No
EHI_037200	36182	27843	17744	51662	63363	50899	62865	23807	17896	35719	46843	40668	30730.1	34856	41077	0.851064	-0.233	0.491	0.623515	0.749164	0.157459	0.228939	0.167943	0.167943	TRUE	1.60336	No
EHI_037230	43784	196460	146061	490699	337960	373895	76074	167984	147310	339265	249848	298740	129608	130456	295951	0.44484	-1.169	3.081	0.00206021	0.00855025	0.0683292	0.204455	0.106016	0.106016	TRUE	0.16335	No
EHI_101260	7854	4223	5762	12763	18199	13179	13646	3611	5811	8824	13454	10530	93039.6	7689	10936	0.707714	-0.499	1.044	0.296267	0.449011	0.162841	0.207446	0.170455	0.170455	TRUE	0.109308	No
EHI_164370	5756	40975	19781	38455	7630	14575	10001	35036	19950	26587	5641	11645	33610.3	21662	14624	1.45773	0.545	-0.782	0.434358	0.586442	0.488088	0.226189	0.37836	0.37836	TRUE	0.745685	No
EHI_164360	165899	205760	194143	252878	252712	202804	288246	175936	195803	174838	186826	162039	258080	219995	174568	1.25786	0.332	-1.165	0.244182	0.389127	0.0280425	0.200667	0.0591573	0.0591573	TRUE	0.451064	No
EHI_164350	12858	16031	19203	28416	26982	26205	22341	13707	19367	19647	19947	20938	66690.3	18472	20177	0.915751	-0.127	0.435	0.663236	0.782313	0.0267339	0.211634	0.0617158	0.0617158	TRUE	0.0498212	No
EHI_164330	64089	34318	95635	20418	49062	20607	111353	29344	96453	14117	36271	16465	87084.7	79050	22284	3.44828	1.787	-3.391	0.000695609	0.00343562	0.187957	0.208171	0.209067	0.209067	TRUE	0.0574451	No
EHI_048310	61983	440899	390340	270220	174400	176193	107694	376993	393678	186828	128931	140777	245076	292788	152179	1.89394	0.921	-1.669	0.0951828	0.190475	0.199977	0.20087	0.230657	0.230657	TRUE	0.0749533	No
EHI_083420	15598	39959	30505	18189	19565	22109	27101	34167	30766	12576	14464	17665	24275.5	30678	14902	2.04082	1.028	-2.539	0.0111137	0.0345672	0.069818	0.237472	0.121269	0.121269	TRUE	1.31659	No
EHI_063010	1856	11331	3338	27490	9615	11726	3225	9689	3367	19006	7108	9369	14818.1	5427	11828	0.467946	-1.095	1.936	0.0528332	0.120871	0.260429	0.263401	0.24252	0.24252	TRUE	0.595246	No
EHI_063000	250874	262242	225789	200713	196731	185992	435888	224231	227720	138771	145440	148606	180161	295946	144272	2.03666	1.026	-2.78	0.00543567	0.0190796	0.0754393	0.20232	0.100192	0.100192	TRUE	0.424052	No
EHI_118840	453126	1325441	1183397	1027128	669782	1213128	787297	1133325	1193516	710148	495158	969281	1.00211e+06	1038046	724862	1.42248	0.509	-1.082	0.279308	0.429571	0.167505	0.19783	0.165263	0.165263	TRUE	1.30642	No
EHI_167940	9890	108665	23996	174787	40607	70125	17184	92915	24201	120846	30020	56029	38508.3	44767	68965	0.658328	-0.603	0.936	0.34927	0.504106	0.397511	0.222456	0.320197	0.320197	TRUE	0.233066	No
EHI_080750	80063	72165	67144	33236	45694	29389	139108	61705	67718	22979	33781	23482	34355.3	89510	26747	3.27869	1.715	-3.802	0.000143668	0.000888545	0.130668	0.225552	0.151464	0.151464	TRUE	0.921302	No
EHI_080740	14479	277934	116761	236957	148309	130599	25157	237649	117759	163830	109642	104348	78299.9	126855	125940	1.00705	0.01	-0.013	0.989539	0.995399	0.567838	0.209441	0.45927	0.45927	TRUE	0.0983975	No
EHI_165800	8865	122073	49228	229666	204946	160078	15403	104379	49649	158789	151513	127901	68713.2	56477	146068	0.395726	-1.337	2.382	0.0172386	0.0494236	0.214465	0.211199	0.238938	0.238938	TRUE	0.266189	No
EHI_040690	1756	12985	5662	42487	22666	23818	3051	11103	5710	29375	16757	19030	13037.7	6621	21721	0.312305	-1.679	3.292	0.000994716	0.00462739	0.172716	0.27249	0.195182	0.195182	TRUE	0.909135	No
EHI_040670	14106	32735	22503	33368	38753	29670	24509	27990	22695	23070	28649	23706	20160	25065	25142	0.997009	-0.004	0.015	0.988334	0.99474	0.0270558	0.245766	0.0659288	0.0659288	TRUE	0.256801	No
EHI_040650	8361	103604	32294	103190	42688	49531	14527	88587	32570	71345	31559	39575	46027	45228	47493	0.953289	-0.069	0.121	0.90398	0.944109	0.191468	0.218273	0.245845	0.245845	TRUE	0.549689	No
EHI_040630	10112	44409	60192	38721	34875	36152	17569	37972	60707	26771	25782	28885	41398.3	38749	27146	1.41844	0.505	-1.081	0.279812	0.430063	0.135551	0.220669	0.162626	0.162626	TRUE	0.121497	No
EHI_040620	43266	28470	24702	24634	30786	34499	75174	24343	24913	17032	22760	27564	111024	41477	22452	1.82815	0.869	-1.804	0.0711995	0.152404	0.180434	0.205729	0.173469	0.173469	TRUE	0.40414	No
EHI_040610	30136	17261	19924	6021	7015	4932	52361	14759	20094	4163	5186	3941	79465.6	29071	4430	6.32911	2.661	-5.397	6.78414e-08	9.6813e-07	0.182604	0.209256	0.182016	0.182016	TRUE	0.257264	No
EHI_040590	105702	123135	129121	261613	268619	260302	183655	105287	130225	180877	198585	207980	104768	139722	195814	0.71736	-0.479	1.039	0.298997	0.451009	0.141859	0.206259	0.158475	0.158475	TRUE	0.626677	No
EHI_001150	13521	66276	54608	241218	121567	151618	23492	56670	55075	166776	89872	121142	63512.6	45079	125930	0.365898	-1.451	2.774	0.00554321	0.0193595	0.186557	0.212374	0.205823	0.205823	TRUE	0.186333	No
EHI_035270	340040	214940	345887	163772	230140	137565	590813	183786	348845	113231	170139	109914	207315	374481	131095	2.80112	1.487	-3.109	0.00187412	0.00789057	0.155774	0.201603	0.170927	0.170927	TRUE	0.048388	No
EHI_035230	57320	36061	27659	42688	71557	37590	99592	30834	27896	29514	52901	30034	38564.9	52774	37483	1.3986	0.483	-0.945	0.344837	0.500279	0.208916	0.222419	0.196743	0.196743	TRUE	3.68618	No
EHI_023430	17279	148515	169308	244112	99552	157396	30022	126988	170756	168777	73597	125758	156086	109255	122711	0.892857	-0.163	0.284	0.776645	0.862196	0.223493	0.203164	0.251284	0.251284	TRUE	0.409988	No
EHI_060350	6297	39727	20887	23668	7229	9291	10941	33969	21066	16364	5344	7423	26235.8	21992	9710	2.20264	1.138	-1.733	0.0831532	0.171388	0.387194	0.234437	0.333486	0.333486	TRUE	0.145963	No
EHI_159740	116781	67529	100266	119946	130289	88038	202905	57741	101123	82930	96320	70342	186924	120590	83197	1.43885	0.526	-1.079	0.280713	0.431066	0.170769	0.202122	0.177539	0.177539	TRUE	0.159241	No
EHI_159730	22723	153395	109662	249924	361927	300624	39481	131161	110600	172795	267566	240197	452578	93747	226853	0.421408	-1.247	2.356	0.0184699	0.0522983	0.180834	0.199025	0.210908	0.210908	TRUE	0.0238834	No
EHI_118240	25278	60863	39853	150656	169336	105992	43920	52041	40194	104162	125187	84687	74603.1	45385	104679	0.437445	-1.193	3.242	0.00118653	0.00537257	0.0719738	0.210065	0.0996497	0.0996497	TRUE	0.352604	No
EHI_118260	13354	254393	111078	167686	66116	85869	23202	217520	112028	115937	48878	68609	92705.6	117583	77808	1.49031	0.575	-0.875	0.381316	0.537004	0.332184	0.207484	0.333692	0.333692	TRUE	0.0723215	No
EHI_015990	2268	7001	7035	19976	14128	13554	3941	5986	7095	13811	10445	10830	14231.3	5674	11695	0.488281	-1.035	3.157	0.00159346	0.00691825	0.0344164	0.266145	0.0785481	0.0785481	TRUE	0.430801	No
EHI_015980	838	2551	1998	41609	21381	26978	1456	2181	2015	28768	15807	21555	56453.9	1884	22043	0.0926784	-3.432	5.407	6.39242e-08	9.17873e-07	0.359676	0.214315	0.309317	0.309317	TRUE	0.157071	No
EHI_023100	2764	4735	846	1180	365	1156	4802	4049	853	816	270	924	7680.59	3235	670	4.56621	2.194	-3.391	0.000697217	0.00344112	0.320879	0.325251	0.322131	0.322131	TRUE	0.0713548	No
EHI_118290	47168	22318	75557	201090	318525	162452	81953	19083	76203	139032	235480	129798	77398.8	59080	168103	0.358551	-1.48	2.981	0.00287361	0.0112806	0.133543	0.209588	0.184639	0.184639	TRUE	2.14771	No
EHI_151290	881696	597556	625839	1024981	983509	694086	1531929	510943	631190	708664	727091	554570	526332	891354	663442	1.3369	0.419	-0.912	0.361877	0.516824	0.153276	0.19872	0.157376	0.157376	TRUE	0.909461	No
EHI_151300	41165	47043	46601	46712	50936	42099	71523	40224	46999	32296	37656	33637	114446	52915	34530	1.52672	0.611	-1.857	0.0632551	0.138962	0.0463043	0.205463	0.0791926	0.0791926	TRUE	0.122052	No
EHI_151310	42712	17759	39656	65239	70224	62375	74211	15185	39995	45106	51915	49837	206964	43130	48953	0.883392	-0.179	0.35	0.726021	0.827211	0.182504	0.201611	0.195745	0.195745	TRUE	2.43175	No
EHI_151330	7630	12011	11290	14802	11687	15700	13257	10270	11387	10234	8640	12544	15764.6	11638	10473	1.10988	0.151	-0.474	0.635822	0.759236	0.0341318	0.259405	0.0742898	0.0742898	TRUE	0.467291	No
EHI_151340	6995	19640	21260	14225	13149	11023	12154	16793	21442	9835	9721	8807	17858.7	16796	9454	1.76991	0.823	-2.581	0.00985105	0.0313971	0.0331736	0.25207	0.0743013	0.0743013	TRUE	0.0784929	No
EHI_151370	13089	58635	70011	69773	42991	69467	22742	50136	70610	48240	31783	55504	35554.2	47829	45176	1.05708	0.08	-0.127	0.898742	0.94196	0.358018	0.224584	0.302132	0.302132	TRUE	0.302536	No
EHI_151380	826865	841078	1221660	469446	522471	472408	1436661	719168	1232106	324571	386254	377451	1.58073e+06	1129312	362759	3.08642	1.625	-5.031	4.88347e-07	5.92482e-06	0.0404889	0.19747	0.0764285	0.0764285	TRUE	0.61827	No
EHI_151390	332778	821166	1547348	165386	163112	122459	578195	702142	1560579	114347	120586	97844	480732	946972	110926	8.33333	3.053	-7.405	1.31343e-13	5.19702e-12	0.109103	0.198897	0.125797	0.125797	TRUE	0.580521	No
EHI_151420	17240	21846	18950	16707	19623	10606	29954	18680	19112	11551	14507	8474	25100.1	22582	11511	1.94175	0.957	-2.131	0.0330974	0.0833901	0.116216	0.236137	0.149911	0.149911	TRUE	0.0597521	No
EHI_151430	54599	149150	173431	422342	354149	470781	94865	127531	174914	292004	261816	376151	221000	132437	309990	0.432152	-1.21	2.906	0.00365967	0.0137613	0.0941402	0.201308	0.128451	0.128451	TRUE	0.784205	No
EHI_151460	343517	276193	380201	131774	128197	95608	596854	236160	383452	91107	94774	76390	351010	405489	87424	4.52489	2.179	-4.864	1.15321e-06	1.26871e-05	0.114159	0.199655	0.149259	0.149259	TRUE	0.146388	No
EHI_151470	16943	23331	15250	34991	49433	26523	29438	19949	15380	24192	36545	21192	33943.4	21589	27310	0.793651	-0.334	0.738	0.460356	0.610675	0.121608	0.225901	0.152022	0.152022	TRUE	0.118218	No
EHI_151490	72510	56831	64828	43898	65750	47233	125985	48594	65382	30351	48608	37739	162842	79987	38899	2.03666	1.025	-2.398	0.0164929	0.0475793	0.114577	0.202902	0.135523	0.135523	TRUE	0.296227	No
EHI_151500	6836	49099	22136	43372	38976	36148	11877	41982	22325	29987	28814	28882	27257.7	25395	29228	0.87108	-0.199	0.397	0.691573	0.802284	0.138827	0.233027	0.188193	0.188193	TRUE	0.266899	No
EHI_151510	7748	149453	82990	135339	42900	92504	13462	127791	83700	93572	31715	73910	74506.2	74984	66399	1.1236	0.168	-0.225	0.821782	0.893659	0.452525	0.210083	0.438025	0.438025	TRUE	0.0615221	No
EHI_151520	5033	50473	143209	37625	15478	17740	8745	43157	144434	26014	11443	14174	41162.5	65445	17210	3.61011	1.851	-2.629	0.00857054	0.027995	0.41467	0.220805	0.38714	0.38714	TRUE	0.191566	No
EHI_152040	18653	24303	16029	28538	29149	33906	32409	20780	16166	19731	21549	27091	24301.4	23118	22790	1.0142	0.02	-0.04	0.968362	0.981469	0.187225	0.237429	0.194341	0.194341	TRUE	0.7263	No
EHI_152030	32358	18245	10817	7483	4319	3574	56221	15600	10909	5174	3193	2856	27516.1	27577	3741	6.99301	2.803	-4.805	1.54678e-06	1.64204e-05	0.30352	0.232688	0.258876	0.258876	TRUE	3.32323	No
EHI_152010	180126	497647	688565	381496	270378	363398	312965	425516	694453	263763	199886	290353	478205	477645	251334	1.88679	0.917	-2.483	0.0130323	0.0391701	0.0722247	0.198908	0.100306	0.100306	TRUE	0.341861	No
EHI_152000	21012	94329	48196	86855	72027	57278	36508	80656	48608	60051	53248	45765	59505.6	55257	53021	1.04167	0.059	-0.151	0.879871	0.930653	0.0848259	0.213419	0.112144	0.112144	TRUE	0.140514	No
EHI_151980	10657	35519	16487	42622	36568	22094	18516	30371	16628	29469	27034	17653	42231.2	21838	24719	0.884956	-0.177	0.476	0.633841	0.757855	0.0688273	0.220199	0.101376	0.101376	TRUE	0.246686	No
EHI_151970	2034	2496	2919	15339	9681	11969	3534	2134	2944	10605	7157	9563	66115.6	2871	9108	0.326052	-1.617	2.678	NA	NA	0.336659	0.211762	0.278304	0.278304	TRUE	7.27143	No
EHI_151960	95560	68020	87893	27857	28295	24877	166034	58161	88645	19260	20918	19877	61658.9	104280	20018	5.10204	2.352	-5.89	3.85537e-09	7.33573e-08	0.089807	0.212841	0.117734	0.117734	TRUE	0.131872	No
EHI_151940	3124	4873	2691	34298	42291	25788	5428	4167	2714	23713	31265	20604	81827.9	4103	25194	0.16818	-2.572	5.449	5.0747e-08	7.45574e-07	0.159829	0.208898	0.16615	0.16615	TRUE	0.149789	No
EHI_151920	11937	29796	27652	67715	77106	86703	20740	25477	27888	46818	57003	69275	198092	24702	57699	0.431779	-1.212	3.396	0.00068479	0.00338458	0.058618	0.201824	0.093576	0.093576	TRUE	0.0784946	No
EHI_151910	2261	8953	55145	9275	7859	6927	3928	7655	55617	6413	5810	5535	9231.85	22400	5919	3.58423	1.841	-2.54	0.011098	0.0345339	0.4477	0.303674	0.41271	0.41271	TRUE	1.24036	No
EHI_151900	1035	284	203	13718	6505	11189	1798	243	205	9485	4809	8940	5280.06	749	7745	0.106067	-3.237	4.599	NA	NA	0.40222	0.383629	0.386102	0.386102	TRUE	8.71592	Yes
EHI_151890	179206	190638	201917	222084	150837	252170	311367	163006	203644	153547	111511	201482	237518	226006	155513	1.443	0.53	-1.124	0.261124	0.409197	0.169547	0.200998	0.16599	0.16599	TRUE	1.25225	No
EHI_151880	22074	11061	12646	22762	18793	14665	38353	9458	12754	15737	13893	11717	19664.7	20188	13782	1.45349	0.539	-1.028	0.303756	0.4557	0.213635	0.246998	0.206566	0.206566	TRUE	2.64646	No
EHI_151840	12299	7731	12697	12817	5200	11398	21369	6610	12806	8862	3844	9107	11918.4	13595	7271	1.84162	0.882	-1.633	0.102383	0.201981	0.17965	0.279594	0.220066	0.220066	TRUE	0.111222	No
EHI_092240	3855	4234	2521	9591	13960	8664	6698	3620	2543	6631	10320	6922	18948.3	4287	7958	0.544662	-0.877	1.836	0.0664223	0.144281	0.152546	0.248894	0.1702	0.1702	TRUE	0.0693217	No
EHI_092220	2343	24474	7602	16498	9606	9654	4071	20927	7667	11407	7102	7713	7644.35	10888	8741	1.23762	0.307	-0.487	0.626283	0.751282	0.30225	0.325859	0.30557	0.30557	TRUE	0.35306	No
EHI_092200	17604	76560	71936	123068	107774	96259	30587	65463	72551	85088	79675	76910	57643	56200	80558	0.701262	-0.512	1.166	0.243802	0.388738	0.0937346	0.213955	0.143131	0.143131	TRUE	1.29186	No
EHI_092150	57141	45426	52573	80210	79568	67153	99281	38842	53023	55457	58823	53655	37465.9	63715	55978	1.13636	0.184	-0.425	0.670908	0.78773	0.108442	0.223169	0.139235	0.139235	TRUE	0.199904	No
EHI_092140	526015	538014	680740	376840	523230	355074	913940	460032	686561	260544	386815	283702	703278	686844	310354	2.19298	1.133	-2.949	0.00318753	0.0123185	0.0838883	0.198248	0.108831	0.108831	TRUE	0.168337	No
EHI_092130	53494	87754	73341	35419	42840	36292	92945	75034	73968	24488	31671	28997	64658.1	80649	28385	2.80899	1.489	-3.87	0.000109005	0.000698996	0.0788066	0.212099	0.109208	0.109208	TRUE	0.217751	No
EHI_092090	23972	24242	27791	60833	44937	53135	41651	20728	28029	42059	33221	42455	42356.7	30136	39245	0.770416	-0.376	0.925	0.355222	0.510055	0.0986593	0.22013	0.122404	0.122404	TRUE	0.886016	No
EHI_175500	29554	37384	56696	69782	109832	54745	51349	31965	57181	48247	81197	43741	33664.2	46832	57728	0.814332	-0.297	0.636	0.524519	0.667413	0.124112	0.226142	0.162126	0.162126	TRUE	0.833609	No
EHI_175480	66518	310933	361223	349446	240386	242121	115574	265865	364312	241604	177713	193453	211645	248584	204257	1.21212	0.278	-0.553	0.579958	0.713322	0.148035	0.201506	0.188909	0.188909	TRUE	0.20625	No
EHI_172170	134229	199032	117426	178592	164450	142629	233220	170183	118430	123477	121575	113960	112699	173944	119671	1.44509	0.532	-1.262	0.206795	0.344526	0.0997485	0.205597	0.131652	0.131652	TRUE	0.115828	No
EHI_126920	1043114	1335515	1432241	1853470	1992010	2584581	1812389	1141939	1444488	1281474	1472659	2065063	2413879	1466272	1606399	0.913242	-0.131	0.393	0.694357	0.804308	0.0495873	0.197254	0.0809257	0.0809257	TRUE	0.221218	No
EHI_126930	81026	118338	123312	156798	184773	120747	140781	101185	124366	108409	136600	96476	162417	122111	113828	1.07181	0.1	-0.255	0.799045	0.877412	0.089044	0.202918	0.114157	0.114157	TRUE	0.116643	No
EHI_126960	54185	41439	55519	103745	100033	79289	94145	35433	55994	71728	73953	63351	104206	61857	69677	0.890472	-0.168	0.299	0.764667	0.854758	0.264878	0.20631	0.237165	0.237165	TRUE	0.138567	No
EHI_126970	5453	48443	22311	47963	40504	37377	9474	41421	22502	33161	29944	29864	25392.8	24466	30990	0.793651	-0.334	0.652	0.514624	0.659522	0.182473	0.235685	0.197276	0.197276	TRUE	0.167715	No
EHI_126990	43891	393252	153348	130910	101652	145675	76260	336252	154659	90510	75150	116393	256356	189057	94018	1.9802	0.985	-1.824	0.0681636	0.147374	0.237126	0.200693	0.219919	0.219919	TRUE	0.595705	No
EHI_127010	20177	14110	16688	33872	31802	23376	35057	12065	16831	23419	23511	18677	65421.1	21318	21869	0.974659	-0.036	0.089	0.928803	0.958601	0.100662	0.211921	0.123084	0.123084	TRUE	1.54382	No
EHI_127020	47017	368781	320924	675433	551514	671439	81691	315328	323668	466989	407725	536475	265781	240229	470396	0.518135	-0.949	1.807	0.07076	0.151762	0.182014	0.200556	0.207497	0.207497	TRUE	0.80506	No
EHI_127030	98635	445266	426025	415897	375673	278556	171376	380727	429668	287548	277729	222564	313188	327257	262614	1.24378	0.314	-0.835	0.403807	0.559111	0.0627429	0.199995	0.104225	0.104225	TRUE	0.853916	No
EHI_127040	6537	88448	33495	125999	39433	56054	11358	75628	33781	87115	29152	44787	36621.5	40256	53685	0.757002	-0.401	0.616	0.537869	0.678213	0.369717	0.223776	0.327764	0.327764	TRUE	0.189279	No
EHI_127300	59199	306695	173810	16665	24230	9842	102857	262241	175296	11522	17913	7864	164870	180131	12433	13.8889	3.799	-8.659	4.742e-18	3.26964e-16	0.117909	0.202828	0.142883	0.142883	TRUE	0.0989277	No
EHI_127290	11806	6964	9206	23407	11194	15546	20513	5955	9285	16183	8276	12421	19786.3	11918	12293	0.970874	-0.043	0.054	0.957011	0.97537	0.635439	0.24669	0.498092	0.498092	TRUE	0.550975	No
EHI_127270	39304	26225	14672	24395	21617	21712	68290	22424	14797	16867	15981	17348	29700.9	35170	16732	2.06612	1.047	-1.948	0.0514147	0.11813	0.221463	0.230051	0.218066	0.218066	TRUE	1.23606	No
EHI_127260	207605	63452	89356	201327	172971	166015	360709	54255	90120	139196	127875	132645	246383	168361	133239	1.25471	0.328	-0.546	0.585339	0.717773	0.335057	0.200849	0.275642	0.275642	TRUE	0.862309	No
EHI_127250	45551	180664	182299	117692	85998	89704	79144	154478	183858	81371	63577	71673	159179	139160	72207	1.91205	0.935	-2.409	0.0160182	0.0464407	0.076189	0.203041	0.111287	0.111287	TRUE	0.13925	No
EHI_127230	57324	48295	52712	54835	102351	58416	99599	41295	53163	37912	75666	46674	37352.4	64686	53417	1.20773	0.272	-0.628	0.530166	0.672051	0.117248	0.223249	0.13944	0.13944	TRUE	0.265236	No
EHI_127220	40631	89983	76624	176262	299612	182365	70596	76940	77279	121866	221498	145708	121289	74938	163024	0.465549	-1.103	2.413	0.0158394	0.0460548	0.148711	0.204977	0.155662	0.155662	TRUE	0.979659	No
EHI_127190	35600	15647	25827	189132	113470	230755	61854	13379	26048	130764	83886	184372	269958	33760	133007	0.261849	-1.933	3.62	0.000294922	0.00165232	0.221554	0.200499	0.215012	0.215012	TRUE	0.422656	No
EHI_127180	57458	81985	104447	57178	74432	36886	99832	70102	105340	39532	55026	29472	59423.3	91758	41343	2.18818	1.131	-2.441	0.0146397	0.0431266	0.135428	0.213442	0.15999	0.15999	TRUE	1.00292	No
EHI_127170	10544	38556	20238	101270	121030	101138	18320	32967	20411	70017	89475	80809	199058	23899	80100	0.305064	-1.713	3.542	0.000397479	0.00214577	0.141194	0.2018	0.174794	0.174794	TRUE	0.0136432	No
EHI_127160	2199732	754092	2399600	1186887	1661849	2657449	3821990	644790	2420118	820604	1228577	2123284	1.3028e+06	2295633	1390822	1.61551	0.693	-0.933	0.350732	0.505589	0.556873	0.197603	0.434455	0.434455	TRUE	0.136526	No
EHI_127140	7234	53514	22640	10020	16734	9692	12569	45757	22834	6928	12371	7744	31252.1	27053	9014	2.92398	1.546	-2.728	0.00637425	0.021792	0.235328	0.228403	0.243494	0.243494	TRUE	0.407259	No
EHI_127090	8623	41035	17498	92085	111415	100310	14982	35087	17648	63667	82367	80147	40329.8	22572	75394	0.305344	-1.711	3.734	0.000188483	0.00112476	0.13502	0.2213	0.156446	0.156446	TRUE	0.230462	No
EHI_127340	42602	354720	101350	422124	78157	157978	74020	303305	102217	291853	57780	126223	156373	159847	158619	1.00705	0.011	-0.015	0.988277	0.99474	0.557508	0.203153	0.413831	0.413831	TRUE	0.598183	No
EHI_127350	28404	19704	22786	30220	34834	36461	49351	16848	22981	20894	25752	29132	108106	29727	25259	1.17233	0.23	-0.453	0.650586	0.771705	0.21089	0.205968	0.193684	0.193684	TRUE	0.168461	No
EHI_127360	212914	151238	147001	122907	156313	156007	369934	129317	148258	84977	115560	124649	227986	215836	108395	1.9685	0.977	-2.124	0.0336436	0.0845522	0.153432	0.201172	0.157637	0.157637	TRUE	0.250027	No
EHI_127370	11346	904	4849	30882	29371	11741	19713	773	4890	21352	21713	9381	12191	8459	17482	0.50025	-0.999	1.316	0.188097	0.32232	0.540935	0.277743	0.456384	0.456384	TRUE	1.42562	No
EHI_127380	549627	433153	519845	397250	541296	394709	954966	370370	524290	274655	400171	315370	507726	616542	330065	1.85185	0.889	-2.128	0.0333133	0.0838278	0.112187	0.198788	0.129285	0.129285	TRUE	0.301325	No
EHI_127390	28308	28788	22520	7221	22422	10044	49185	24615	22713	4993	16576	8025	27956.9	32171	9865	3.16456	1.662	-2.905	0.00366696	0.0137739	0.270467	0.232122	0.248287	0.248287	TRUE	0.0579223	No
EHI_103460	40019	115402	96220	308653	377643	274579	69532	98675	97043	213400	279185	219387	197773	88417	237324	0.378358	-1.402	3.15	0.00163202	0.00705926	0.128498	0.201832	0.147338	0.147338	TRUE	0.404647	No
EHI_103550	1185002	486448	670409	358711	407661	239318	2058917	415940	676141	248010	301377	191214	490956	1050333	246867	4.09836	2.036	-3.56	0.000371281	0.00202617	0.302686	0.198855	0.248317	0.248317	TRUE	0.301725	No
EHI_103560	135658	162480	153257	165891	175494	124258	235703	138929	154567	114696	129740	99281	114591	176400	114572	1.53374	0.617	-1.744	0.0811201	0.168683	0.0569643	0.205452	0.0918189	0.0918189	TRUE	0.560931	No
EHI_103580	17761	323802	50190	230922	83739	107013	30859	276869	50619	159658	61907	85503	90049.9	119449	102356	1.16009	0.215	-0.312	0.754959	0.848766	0.456438	0.207798	0.367656	0.367656	TRUE	2.32505	No
EHI_156450	16265	29517	26786	29866	27365	23812	28260	25239	27015	20649	20230	19026	27591	26838	19968	1.3369	0.419	-0.885	0.37625	0.532238	0.145252	0.23259	0.167436	0.167436	TRUE	0.170125	No
EHI_156440	96765	72807	66666	148937	176660	148566	168127	62254	67236	102974	130602	118703	56469.6	99206	117426	0.84674	-0.24	0.569	0.569276	0.704289	0.113153	0.21431	0.13176	0.13176	TRUE	0.999197	No
EHI_008660	19359	62445	43395	43865	35493	32710	33636	53394	43766	30328	26239	26135	32159.3	43599	27567	1.5748	0.656	-2.002	0.0452586	0.10666	0.0392799	0.227513	0.078599	0.078599	TRUE	0.0890678	No
EHI_008680	7576	27635	17752	14982	16651	14473	13163	23629	17904	10358	12310	11564	14873.2	18232	11411	1.58983	0.668	-1.738	0.0822888	0.170362	0.0626475	0.263155	0.109068	0.109068	TRUE	0.108504	No
EHI_003040	12255	51040	48919	141467	72349	126381	21293	43642	49337	97809	53486	100978	41255.5	38091	84091	0.45977	-1.121	2.291	0.0219891	0.0600517	0.165798	0.220751	0.179334	0.179334	TRUE	2.5576	No
EHI_051030	8828	7133	13698	19349	24764	14371	15338	6099	13815	13378	18308	11482	24675.2	11751	14389	0.819672	-0.287	0.625	0.532235	0.673416	0.122235	0.236814	0.157713	0.157713	TRUE	0.034012	No
EHI_051020	34646	147954	159437	132518	130899	110523	60197	126509	160800	91622	96771	88307	150312	115835	92233	1.25156	0.324	-0.793	0.427922	0.58034	0.0917158	0.203407	0.123896	0.123896	TRUE	0.407378	No
EHI_051010	105560	215851	257031	91193	101953	92367	183408	184564	259229	63050	75372	73801	85161.9	209067	70741	2.93255	1.551	-4.802	1.56697e-06	1.65841e-05	0.0434166	0.208426	0.0763688	0.0763688	TRUE	0.65719	No
EHI_051000	5757	17419	6126	13648	12264	7907	10003	14894	6178	9436	9067	6318	5923.37	10358	8274	1.24533	0.316	-0.564	0.57305	0.707575	0.1809	0.363343	0.238713	0.238713	TRUE	0.0687217	No
EHI_035820	10349	73167	24656	56912	23524	29072	17981	62562	24867	39348	17391	23228	29366	35137	26656	1.31062	0.39	-0.745	0.456356	0.607196	0.210833	0.23043	0.206315	0.206315	TRUE	0.192084	No
EHI_035770	11322	56030	30354	135949	62790	76441	19672	47909	30614	93994	46420	61076	35855.1	32732	67163	0.496032	-1.012	1.805	0.0710738	0.152295	0.268046	0.224352	0.238	0.238	TRUE	0.487361	No
EHI_035730	33516	283427	160679	916432	852988	728055	58233	242346	162053	633614	630600	581711	285709	154211	615308	0.257599	-1.957	3.874	0.000106847	0.000688789	0.172834	0.200298	0.191373	0.191373	TRUE	0.450754	No
EHI_035720	8103	55786	36830	66424	55148	49424	14079	47700	37145	45925	40770	39489	38493.5	32975	42061	0.787402	-0.344	0.691	0.489637	0.63741	0.171981	0.222466	0.186095	0.186095	TRUE	0.188433	No
EHI_062970	8318	24183	24531	64595	55530	61816	14452	20678	24741	44660	41052	49391	49577.9	19957	45034	0.447227	-1.161	3.053	0.00226638	0.00926779	0.0665698	0.216738	0.106545	0.106545	TRUE	0.688126	No
EHI_005460	1468262	2240498	2442284	979165	1404249	942128	2551075	1915749	2463167	676987	1038137	752754	1.3812e+06	2309997	822626	2.78552	1.479	-4.795	1.62295e-06	1.70728e-05	0.0375936	0.19756	0.0695358	0.0695358	TRUE	0.303871	No
EHI_079200	1391	2570	876	6877	7394	2638	2417	2197	883	4755	5466	2108	4096.56	1832	4110	0.455789	-1.133	1.928	0.0538255	0.122497	0.207293	0.43759	0.262724	0.262724	TRUE	0.0841048	No
EHI_010680	38371	54621	60066	56007	75212	58409	66669	46704	60580	38723	55603	46668	94561.4	57984	46998	1.23153	0.3	-0.809	0.418584	0.571774	0.0710062	0.207275	0.101133	0.101133	TRUE	1.04645	No
EHI_010670	56250	144128	121239	275791	264459	261883	97733	123237	122276	190680	195510	209243	99937.1	114415	198478	0.580383	-0.785	1.933	0.0532867	0.121708	0.0838932	0.206714	0.121877	0.121877	TRUE	0.58574	No
EHI_010660	215064	119139	158229	134665	172331	105685	373669	101870	159582	93106	127401	84442	135455	211707	101650	2.05339	1.038	-2.063	0.0391482	0.0953645	0.190399	0.204127	0.189798	0.189798	TRUE	0.296342	No
EHI_010630	16346	16732	22296	52170	57614	44837	28401	14307	22487	36070	42593	35824	44317.6	21732	38162	0.573394	-0.802	2.021	0.0432456	0.103173	0.0770532	0.219099	0.116372	0.116372	TRUE	0.0759883	No
EHI_010610	7456	6710	8928	14214	17151	5769	12955	5737	9004	9827	12679	4609	13099.3	9232	9038	1.02145	0.03	-0.064	0.949007	0.971045	0.116253	0.272134	0.162907	0.162907	TRUE	0.102703	No
EHI_010600	13225	47556	34995	108503	123919	102729	22978	40663	35294	75018	91611	82080	48040.1	32978	82903	0.402414	-1.313	3.246	0.00116942	0.00530887	0.0746349	0.217375	0.120934	0.120934	TRUE	1.09574	No
EHI_010590	1921	16435	9171	42522	51937	49897	3338	14053	9249	29399	38396	39867	23279	8880	35887	0.255493	-1.969	3.648	0.000264334	0.00150271	0.168582	0.239211	0.219745	0.219745	TRUE	0.839074	No
EHI_010580	47983	50373	58866	35702	51656	43817	83369	43072	59369	24684	38188	35009	26541.8	61937	32627	1.87617	0.908	-1.895	0.0581509	0.129879	0.161265	0.234003	0.171774	0.171774	TRUE	0.0825114	No
EHI_010560	119667	251016	271398	296228	233519	198620	207919	214632	273719	204810	172637	158696	131335	232090	178714	1.29366	0.372	-0.872	0.383191	0.538773	0.106382	0.204355	0.134761	0.134761	TRUE	0.37831	No
EHI_010550	15236	29614	20375	35993	58120	32692	26472	25322	20549	24885	42967	26121	26241.1	24114	31324	0.773395	-0.371	0.774	0.438995	0.590755	0.117781	0.234429	0.171365	0.171365	TRUE	0.6545	No
EHI_048410	26676	179283	92624	20546	51221	30530	46349	153297	93416	14205	37867	24393	39976.4	97687	25488	3.71747	1.894	-3.482	0.000498588	0.00259504	0.20297	0.221516	0.223526	0.223526	TRUE	0.0214869	No
EHI_048420	195786	150719	352665	274118	303822	236853	340174	128873	355681	189523	224610	189244	153963	274909	201126	1.3587	0.443	-0.922	0.356512	0.511697	0.13556	0.203251	0.172391	0.172391	TRUE	0.423122	No
EHI_048430	9007	10120	10208	16680	24356	9109	15649	8653	10295	11532	18006	7278	28859.8	11532	12272	0.940734	-0.088	0.185	0.853276	0.914548	0.148025	0.231019	0.169558	0.169558	TRUE	0.0746529	No
EHI_048440	35053	208200	141665	416972	504330	405426	60904	178022	142876	288291	372843	323933	178393	127267	328356	0.392003	-1.351	3.457	0.00054615	0.00280693	0.0695567	0.202374	0.112756	0.112756	TRUE	0.625993	No
EHI_124840	1543	10451	7431	3235	3745	3042	2681	8936	7495	2237	2769	2431	12737	6371	2479	2.52525	1.336	-2.724	0.00644737	0.0219511	0.127861	0.274276	0.179842	0.179842	TRUE	0.0706965	No
EHI_124860	7555	28664	22324	10735	12486	8362	13127	24509	22515	7422	9231	6681	30022.7	20050	7778	2.55102	1.353	-3.774	0.000160877	0.000979328	0.0555403	0.229695	0.0943755	0.0943755	TRUE	0.188992	No
EHI_124870	45491	145566	181353	217460	150767	137289	79040	124467	182904	150350	111459	109693	95542.4	128804	123834	1.0395	0.056	-0.152	0.879422	0.930506	0.067831	0.207168	0.100928	0.100928	TRUE	0.0717251	No
EHI_124880	201891	654435	499110	610090	841595	733993	350782	559578	503378	421811	622177	586456	959773	471246	543481	0.868056	-0.204	0.693	0.488519	0.636611	0.0292846	0.197873	0.063583	0.063583	TRUE	0.306275	No
EHI_124890	2764	25406	4141	38158	23158	25778	4802	21724	4176	26382	17120	20596	10762.4	10234	21366	0.490918	-1.026	1.562	0.11824	0.225226	0.408338	0.288482	0.333293	0.333293	TRUE	1.11048	No
EHI_054150	180323	50169	53771	257033	279299	306406	313308	42897	54231	177711	206481	244816	274749	136812	209669	0.661376	-0.597	0.957	0.33845	0.49344	0.357509	0.200435	0.298164	0.298164	TRUE	2.13668	No
EHI_054130	30436	76595	59037	24962	28912	15831	52882	65493	59542	17259	21374	12649	34947.4	59306	17094	3.42466	1.775	-4.767	1.86875e-06	1.928e-05	0.0670124	0.225066	0.102112	0.102112	TRUE	0.202179	No
EHI_128700	9080	8681	13181	66527	48836	51473	15776	7423	13294	45996	36104	41127	150532	12164	41076	0.301568	-1.73	3.994	6.50452e-05	0.000452071	0.120019	0.203397	0.139146	0.139146	TRUE	0.279949	No
EHI_184690	1253	21496	7218	48412	23384	21469	2177	18380	7280	33472	17287	17154	14322.8	9279	22638	0.422654	-1.243	1.884	0.0595141	0.132035	0.322236	0.265703	0.336101	0.336101	TRUE	0.696565	No
EHI_184680	147040	100184	157357	128763	132727	123203	255479	85663	158703	89026	98123	98438	195540	166615	95196	1.73611	0.796	-1.838	0.0661007	0.143717	0.112372	0.201889	0.139135	0.139135	TRUE	0.187389	No
EHI_184670	1336	0	705	27986	25153	19350	2321	0	711	19349	18595	15461	46090.1	1011	17802	0.0945448	-3.403	2.671	0.00755633	0.0250661	1.60064	0.218244	0.998854	1.60064	TRUE	0.085708	No
EHI_013340	266544	41662	86445	94571	74295	79140	463115	35623	87184	65386	54925	63232	125869	195307	61181	3.06748	1.615	-2.411	0.0158919	0.0461706	0.402818	0.204681	0.347538	0.347538	TRUE	1.02987	No
EHI_013330	44364	34516	41726	193279	201612	223662	77082	29513	42083	133632	149048	178704	76856.2	49559	153795	0.326264	-1.616	4.292	1.77163e-05	0.000142467	0.0757904	0.209678	0.10443	0.10443	TRUE	0.704263	No
EHI_013300	60932	43716	52180	31374	34550	29109	105868	37380	52626	21692	25542	23258	75244.6	65291	23497	2.73224	1.451	-3.257	0.00112571	0.00515008	0.131273	0.209953	0.147617	0.147617	TRUE	0.0900783	No
EHI_013290	30727	53837	47289	33249	41685	29733	53388	46034	47693	22988	30817	23756	29302.1	49038	25854	1.8797	0.909	-2.046	0.0407705	0.0984172	0.104168	0.230503	0.146858	0.146858	TRUE	0.0992404	No
EHI_013270	9536	11875	9318	31209	36852	22645	16569	10154	9398	21578	27244	18093	33273.9	12040	22305	0.544662	-0.877	2.046	0.0407725	0.0984172	0.0953057	0.226485	0.136176	0.136176	TRUE	0.599213	No
EHI_013240	16303	75991	33865	139934	118333	100288	28326	64976	34155	96749	87482	80129	40360.8	42486	88120	0.492854	-1.021	1.64	0.100907	0.199636	0.354022	0.221281	0.297014	0.297014	TRUE	3.91003	No
EHI_013190	24531	256375	123216	42891	59101	31143	42622	219215	124270	29654	43692	24883	73949	128702	32743	3.80228	1.928	-3.5	0.000464976	0.00244754	0.199591	0.210182	0.229391	0.229391	TRUE	0.0372905	No
EHI_013150	34174	28381	30792	7138	8539	8599	59377	24267	31055	4935	6313	6871	97192.7	38233	6040	6.21118	2.631	-6.759	1.38599e-11	4.32826e-10	0.0861955	0.206993	0.111686	0.111686	TRUE	0.300373	No
EHI_013140	2624	16938	12807	14693	5194	7845	4559	14483	12917	10159	3840	6268	13232	10653	6756	1.5528	0.636	-0.994	0.320262	0.474231	0.348986	0.271379	0.314828	0.314828	TRUE	2.77555	No
EHI_013110	5599	5278	5334	65685	75147	46174	9728	4513	5380	45414	55555	36893	26420.3	6540	45954	0.14782	-2.758	5.491	4.00221e-08	6.07219e-07	0.192858	0.234174	0.189134	0.189134	TRUE	0.63864	No
EHI_036590	4552	29339	9183	21653	26313	14747	7909	25086	9262	14971	19453	11783	17409.7	14086	15402	0.91659	-0.126	0.221	0.824759	0.896266	0.273306	0.253494	0.243894	0.243894	TRUE	0.781211	No
EHI_036550	18013	8036	10680	92814	46301	116512	31297	6871	10771	64171	34230	93092	55445.4	16313	63831	0.263783	-1.922	3.533	0.000411516	0.00220616	0.236667	0.214633	0.223664	0.223664	TRUE	0.284946	No
EHI_008590	1895	1771	1208	1356	1493	809	3293	1514	1218	938	1104	646	3371.69	2008	896	2.1978	1.137	-2.093	0.0363881	0.0899882	0.163692	0.489347	0.222141	0.222141	TRUE	1.87486	No
EHI_008450	28314	121237	82276	184988	71382	107197	49195	103664	82980	127899	52771	85650	67836.2	78613	88773	0.888099	-0.171	0.306	0.759842	0.851277	0.271952	0.211384	0.237271	0.237271	TRUE	0.342312	No
EHI_008440	11982	12502	11268	7241	8022	3568	20818	10690	11364	5006	5931	2851	130073	14291	4596	3.04878	1.608	-3.44	0.000580661	0.00293662	0.144067	0.204428	0.162837	0.162837	TRUE	1.46997	No
EHI_008430	22185	13566	6609	10847	13195	6208	38546	11600	6666	7500	9755	4960	10884.9	18937	7405	2.48139	1.312	-2.076	0.0378995	0.093065	0.328241	0.28745	0.306901	0.306901	TRUE	0.428454	No
EHI_008410	17180	38371	86422	50443	65715	77697	29850	32809	87161	34876	48582	62079	99767.4	49940	48512	1.02881	0.041	-0.089	0.929368	0.958974	0.158161	0.206731	0.160655	0.160655	TRUE	0.615612	No
EHI_008400	93136	47107	35640	54372	64733	43862	161822	40279	35945	37592	47856	35045	40845.7	79349	40164	1.94175	0.958	-1.679	0.093105	0.187178	0.282437	0.220991	0.246739	0.246739	TRUE	0.872864	No
EHI_008390	9716	169717	76703	176214	28823	112248	16881	145117	77359	121833	21308	89685	73491.4	79786	77609	1.02669	0.038	-0.05	0.959889	0.976434	0.415777	0.210265	0.454232	0.454232	TRUE	0.108101	No
EHI_008370	10674	66622	36097	144656	131182	114312	18546	56965	36406	100014	96981	91335	106674	37306	96110	0.394011	-1.344	2.98	0.0028812	0.011304	0.118487	0.206091	0.151212	0.151212	TRUE	0.910402	No
EHI_119350	12028	89844	99960	129178	107992	140558	20898	76822	100815	89313	79837	112305	63098.2	66178	93818	0.710227	-0.493	0.967	0.333506	0.488852	0.149733	0.212476	0.195374	0.195374	TRUE	0.297551	No
EHI_121780	147600	782593	644343	1149424	1093853	1201296	256452	669160	649853	794702	808667	959828	740988	525155	854399	0.620347	-0.689	1.412	0.157971	0.281608	0.159927	0.198177	0.178226	0.178226	TRUE	0.313914	No
EHI_121770	144236	569717	442216	1457574	1296590	1472752	250607	487139	445997	1007755	958547	1176719	695609	394581	1047674	0.382995	-1.385	2.945	0.00322774	0.0124601	0.160928	0.198264	0.164899	0.164899	TRUE	0.894913	No
EHI_121760	5593	83581	26046	53316	22284	28118	9718	71466	26269	36862	16474	22466	27683.7	35818	25267	1.39276	0.479	-0.61	0.541784	0.68166	0.656662	0.23247	0.490998	0.490998	TRUE	0.553769	No
EHI_121740	15052	66316	48721	959	1419	329	26153	56704	49138	663	1049	263	79437.2	43998	658	62.5	5.954	-12.629	1.45509e-36	5.06093e-34	0.126915	0.209261	0.165353	0.165353	TRUE	1.41778	No
EHI_121730	10377	11045	8356	24432	23394	19006	18030	9444	8427	16892	17295	15186	17811.8	11967	16458	0.729395	-0.455	1.284	0.19927	0.335359	0.0558527	0.252215	0.0924114	0.0924114	TRUE	1.19843	No
EHI_200690	13349	18943	23552	445215	619705	350730	23194	16197	23753	307818	458137	280231	178749	21048	348729	0.0627904	-3.993	9.392	5.90141e-21	5.78837e-19	0.113181	0.202363	0.133996	0.133996	TRUE	0.98422	No
EHI_200700	66502	22145	22795	31695	50119	33841	115546	18935	22990	21914	37052	27039	36718.7	52490	28668	1.8018	0.848	-1.42	0.155701	0.278598	0.325205	0.223705	0.272296	0.272296	TRUE	6.75891	No
EHI_200710	7966	13031	19680	29240	29098	27217	13841	11142	19848	20216	21512	21746	11217.1	14944	21158	0.70922	-0.496	1.309	0.190395	0.325297	0.05952	0.284768	0.105743	0.105743	TRUE	0.238971	No
EHI_200760	82452	35101	41205	28706	31723	32322	143259	30013	41557	19847	23452	25825	61002.9	71610	23041	3.0303	1.6	-3.04	0.00236301	0.00959534	0.228372	0.213013	0.20856	0.20856	TRUE	2.56913	No
EHI_200770	184973	94159	153858	123608	109662	129138	321387	80511	155174	85462	81071	103180	188877	185691	89904	2.04082	1.03	-2.292	0.0218898	0.0598746	0.129604	0.202067	0.150155	0.150155	TRUE	0.314106	No
EHI_200780	41017	23794	58547	36187	36803	34953	71266	20345	59048	25019	27208	27927	45551.9	50220	26718	1.85874	0.894	-1.842	0.0654727	0.142626	0.135859	0.218496	0.17601	0.17601	TRUE	0.4521	No
EHI_200790	10654	16999	21672	22721	34975	18162	18511	14535	21857	15709	25856	14511	39443.2	18301	18692	0.979432	-0.03	0.079	0.93698	0.964114	0.0785839	0.221849	0.107286	0.107286	TRUE	0.202136	No
EHI_200800	692848	851650	818955	453467	489142	400103	1203809	728208	825958	313523	361614	319680	701132	919325	331606	2.7248	1.446	-3.107	0.00189006	0.0079339	0.165847	0.198252	0.161568	0.161568	TRUE	3.5986	No
EHI_200820	3471	40045	11305	58443	57392	40095	6031	34241	11402	40407	42429	32036	29099.1	17225	38291	0.464253	-1.107	1.574	0.115519	0.220986	0.498487	0.230738	0.386316	0.386316	TRUE	1.5851	No
EHI_200830	2920	1544	3724	6459	8234	5979	5073	1320	3756	4466	6087	4777	8883.92	3383	5110	0.668003	-0.582	1.097	0.272813	0.42304	0.146858	0.307858	0.211975	0.211975	TRUE	0.147419	No
EHI_200840	37265	304061	155706	553456	414084	503706	64747	259989	157037	382655	306125	402458	194540	160591	363746	0.45106	-1.149	1.979	0.047826	0.111396	0.241512	0.201915	0.256151	0.256151	TRUE	0.227419	No
EHI_183170	2763	29114	11623	27942	36015	20648	4801	24894	11722	19319	26625	16498	18979.1	13806	20814	0.670691	-0.576	0.993	0.320466	0.474356	0.25896	0.248809	0.255969	0.255969	TRUE	0.295494	No
EHI_183150	11557	47231	48829	94624	106742	92324	20080	40385	49247	65422	78913	73766	37365.9	36571	72700	0.507099	-0.98	2.509	0.012101	0.0368478	0.0721732	0.223239	0.112463	0.112463	TRUE	0.332167	No
EHI_183140	3569	1930	620	5817	4415	4847	6201	1650	625	4022	3264	3873	5217.79	2825	3720	0.766871	-0.383	0.57	0.56837	0.703792	0.323957	0.385858	0.348747	0.348747	TRUE	0.346867	No
EHI_183130	30069	20142	25534	9474	10011	7049	52244	17223	25752	6550	7401	5632	42453.2	31740	6528	4.7619	2.249	-5.287	1.24561e-07	1.6746e-06	0.109065	0.220077	0.134112	0.134112	TRUE	0.155243	No
EHI_183110	2201	18155	9729	97155	142556	125096	3824	15524	9812	67172	105389	99951	35751.9	9720	90837	0.116523	-3.101	4.47	7.82033e-06	6.97321e-05	0.463301	0.224431	0.375045	0.375045	TRUE	6.78041	No
EHI_183100	16997	107709	50613	94532	116404	81984	29532	92097	51046	65359	86055	65505	65049.7	57558	72306	0.798722	-0.325	0.77	0.441277	0.593193	0.101604	0.212007	0.131598	0.131598	TRUE	0.302568	No
EHI_183080	37076	15430	24340	29740	31988	32305	64419	13193	24548	20562	23648	25811	83288.8	34053	23340	1.44718	0.534	-1.041	0.298015	0.450802	0.199835	0.208687	0.197415	0.197415	TRUE	0.576512	No
EHI_183070	13646	79393	52473	104412	96885	85577	23710	67885	52922	72190	71625	68375	94744	48172	70730	0.688231	-0.539	0.925	0.354839	0.510015	0.281558	0.207255	0.258307	0.258307	TRUE	0.701952	No
EHI_183060	176064	163181	163864	164241	171314	194549	305908	139529	165265	113555	126650	155443	172586	203567	131883	1.53139	0.614	-1.248	0.212163	0.351285	0.17554	0.20256	0.181563	0.181563	TRUE	0.737799	No
EHI_183050	36251	77217	50760	48291	43917	30451	62985	66025	51194	33388	32467	24330	39231	60068	30062	1.98413	0.99	-2.935	0.00333574	0.012756	0.0429876	0.221985	0.0834188	0.0834188	TRUE	0.363203	No
EHI_183030	38240	15443	6620	64337	59908	53649	66441	13205	6677	44482	44289	42865	23782.3	28774	43879	0.666223	-0.586	0.85	0.395057	0.551448	0.455436	0.238315	0.369953	0.369953	TRUE	2.09023	No
EHI_183020	18032	18260	19810	15890	21476	7456	31330	15613	19979	10986	15877	5957	38470.7	22307	10940	2.01613	1.013	-2.348	0.0188587	0.0532159	0.105462	0.222481	0.137967	0.137967	TRUE	0.201074	No
EHI_183010	109098	356634	201646	90808	101961	58404	189556	304942	203370	62784	75378	46664	143847	232623	61609	3.7037	1.888	-4.329	1.50008e-05	0.000122814	0.108885	0.203702	0.141299	0.141299	TRUE	0.262628	No
EHI_183000	24046	185133	100905	1373182	2204250	1876264	41779	158299	101768	949407	1629565	1499123	370803	100615	1359365	0.0774833	-3.69	7.615	2.63886e-14	1.12742e-12	0.151547	0.199505	0.17559	0.17559	TRUE	0.253941	No
EHI_182970	195281	829516	1283034	887651	946886	1211518	339297	709282	1294005	613715	700017	967995	629034	780861	760576	1.02669	0.037	-0.078	0.937468	0.964303	0.153196	0.198414	0.168907	0.168907	TRUE	0.114732	No
EHI_182890	79619	100504	119732	91529	112493	70210	138336	85936	120756	63282	83164	56097	641847	115009	67514	1.69779	0.763	-2.464	0.0137445	0.0409045	0.0364292	0.198382	0.0700873	0.0700873	TRUE	0.299496	No
EHI_182880	48911	24477	35111	32792	27643	24713	84982	20929	35411	22672	20436	19746	49614.4	47107	20951	2.21729	1.15	-2.554	0.0106484	0.0334485	0.131792	0.216724	0.15089	0.15089	TRUE	0.697262	No
EHI_182870	14637	35289	24770	109202	71763	101750	25431	30174	24982	75501	53053	81298	41513.2	26862	69951	0.387147	-1.369	4.084	4.41851e-05	0.000321867	0.0411801	0.220603	0.0823311	0.0823311	TRUE	0.619018	No
EHI_182860	178319	1727423	872561	654929	674962	640392	309826	1477042	880022	452813	498988	511669	538631	888963	487823	1.79533	0.845	-1.521	0.128172	0.239622	0.224837	0.198677	0.233475	0.233475	TRUE	0.0358933	No
EHI_182830	23482	25210	28602	62787	68980	70001	40799	21556	28847	43410	50996	55930	47197.2	30401	50112	0.608643	-0.716	2.356	0.0184649	0.0522983	0.0320089	0.217742	0.0674802	0.0674802	TRUE	0.45029	No
EHI_182820	68676	30870	65377	39314	46829	35493	119323	26396	65936	27181	34620	28359	148302	70552	30053	2.30947	1.207	-2.415	0.0157453	0.0459172	0.166407	0.203496	0.187194	0.187194	TRUE	0.224827	No
EHI_182810	20457	49706	46333	74482	64141	57993	35544	42501	46729	51496	47418	46336	52150.3	41591	48417	0.860585	-0.217	0.61	0.541755	0.68166	0.0628752	0.215757	0.0929967	0.0929967	TRUE	0.330443	No
EHI_182790	245243	152439	158943	144450	196890	74749	426105	130344	160302	99872	145557	59724	150794	238917	101718	2.30947	1.209	-2.44	0.0146788	0.0432233	0.188542	0.203386	0.183734	0.183734	TRUE	0.242489	No
EHI_182780	36028	210222	98301	79183	94150	57379	62598	179751	99142	54746	69603	45845	73184	113830	56731	1.95695	0.968	-1.418	0.156254	0.2793	0.420179	0.210322	0.362031	0.362031	TRUE	0.466059	No
EHI_182770	17400	161309	92751	377487	382596	282847	30232	137928	93544	260991	282847	225993	252526	87235	256610	0.347464	-1.525	3.004	0.00266518	0.0105998	0.167468	0.200751	0.193445	0.193445	TRUE	0.5274	No
EHI_182760	2242	15341	5183	7132	4879	4885	3895	13117	5227	4931	3607	3903	5436.88	7413	4147	1.76056	0.817	-1.434	0.151714	0.273148	0.23001	0.378241	0.246234	0.246234	TRUE	0.907204	No
EHI_182730	9753555	4653445	6344813	5375195	5898907	5209896	16946604	3978951	6399065	3716366	4360962	4162673	6.60703e+06	9108207	4080000	2.1978	1.135	-2.204	0.0275458	0.0719537	0.212778	0.196995	0.1992	0.1992	TRUE	0.507346	No
EHI_182720	72964	328797	267628	344754	379653	244613	126773	281140	269916	238360	280671	195444	230105	225943	238158	0.949668	-0.075	0.184	0.853775	0.914548	0.0920372	0.201132	0.122407	0.122407	TRUE	0.581642	No
EHI_182710	52317	76779	63427	26949	34078	17344	90900	65650	63969	18632	25193	13858	27339.3	73506	19228	3.7594	1.908	-4.499	6.82896e-06	6.16022e-05	0.0876631	0.232919	0.133282	0.133282	TRUE	0.771291	No
EHI_182700	12992	310884	98175	375214	374108	444587	22573	265823	99014	259420	276572	355222	199089	129137	297071	0.445434	-1.167	1.913	0.0557619	0.125753	0.21092	0.201799	0.284519	0.284519	TRUE	0.698482	No
EHI_182690	7473	18465	8246	22846	28273	19536	12984	15789	8317	15796	20902	15609	10859.2	12363	17436	0.712758	-0.489	1.114	0.265171	0.413954	0.0958401	0.287665	0.142753	0.142753	TRUE	0.311757	No
EHI_182680	1676	1611	1726	10025	11026	5767	2912	1377	1741	6931	8151	4608	25518.4	2010	6563	0.311333	-1.683	3.954	7.69997e-05	0.000519599	0.10544	0.235493	0.134054	0.134054	TRUE	0.134315	No
EHI_182670	3608095	7171146	9749834	21738889	20063629	25326252	6268992	6131724	9833201	15030092	14832700	20235508	6.89264e+06	7411306	16699433	0.452284	-1.145	2.084	0.0371594	0.0916353	0.251088	0.196989	0.228167	0.228167	TRUE	2.08413	No
EHI_182660	96377	67383	89017	41136	75652	44708	167453	57616	89778	28441	55928	35721	98109.8	104949	40030	2.57732	1.367	-2.926	0.00343086	0.0130418	0.152763	0.206898	0.16269	0.16269	TRUE	0.143911	No
EHI_182650	26679	76842	70109	31406	38119	33560	46354	65704	70708	21714	28181	26814	85997.2	60922	25570	2.36407	1.242	-3.687	0.000226962	0.00132044	0.0502407	0.208314	0.0831458	0.0831458	TRUE	0.181056	No
EHI_182630	263379	202499	458021	141771	134900	136912	457616	173148	461937	98019	99729	109392	171636	364234	102380	3.50877	1.809	-4.549	5.38227e-06	4.97771e-05	0.074195	0.202592	0.116738	0.116738	TRUE	1.29008	No
EHI_182620	9262	47310	14556	57721	28214	36340	16093	40453	14680	39908	20858	29035	26056.7	23742	29934	0.798085	-0.325	0.562	0.574316	0.708636	0.232932	0.234695	0.255267	0.255267	TRUE	0.444837	No
EHI_182600	231955	304480	298259	179663	225496	148053	403017	260347	300809	124218	166705	118293	557053	321391	136405	2.33645	1.225	-3.609	0.000307087	0.00170675	0.0568738	0.198616	0.0845615	0.0845615	TRUE	0.83197	No
EHI_182580	3411	6283	2525	3643	4726	1811	5927	5372	2547	2519	3494	1447	42839.2	4615	2487	1.83824	0.878	-1.967	0.0491286	0.113889	0.110053	0.219867	0.147785	0.147785	TRUE	0.368749	No
EHI_182560	305024	495656	343154	135354	139037	105085	529973	423813	346088	93583	102788	83962	459109	433291	93444	4.56621	2.194	-6.484	8.90665e-11	2.25549e-09	0.0481068	0.198994	0.0839418	0.0839418	TRUE	0.47387	No
EHI_182550	485555	552718	452777	220822	202740	199852	843642	472604	456649	152675	149882	159680	448037	590965	154079	3.78788	1.924	-5.925	3.12832e-09	6.05156e-08	0.0482016	0.199047	0.0772181	0.0772181	TRUE	0.856874	No
EHI_182520	49561	321214	321897	251465	261852	199197	86111	274656	324649	173861	193583	159157	510864	228472	175534	1.29534	0.374	-0.803	0.422184	0.574685	0.113087	0.198776	0.161717	0.161717	TRUE	0.194063	No
EHI_182480	45159	225537	117359	227551	268455	169235	78463	192847	118362	157327	198464	135218	156783	129891	163670	0.796813	-0.328	0.699	0.484437	0.632237	0.135411	0.203136	0.163938	0.163938	TRUE	0.374819	No
EHI_182470	355935	233815	203841	328355	497150	275327	618430	199925	205584	227022	367535	219984	504970	341313	271514	1.25156	0.324	-0.698	0.485026	0.632888	0.164893	0.198799	0.160996	0.160996	TRUE	0.588927	No
EHI_114220	2402	18344	6039	59834	26908	33666	4173	15685	6091	41369	19893	26899	11401.3	8650	29387	0.304136	-1.717	2.924	0.00345902	0.0131202	0.253613	0.283347	0.262646	0.262646	TRUE	0.161014	No
EHI_114170	31344	47849	46909	60775	62598	60502	54460	40914	47310	42019	46278	48341	42285.5	47561	45546	1.04384	0.062	-0.219	0.826944	0.89743	0.0239727	0.220169	0.0587651	0.0587651	TRUE	0.166779	No
EHI_029220	22589	11684	12272	24861	43385	20237	39248	9990	12377	17189	32074	16169	26905	20538	21811	0.943396	-0.084	0.134	0.893567	0.938749	0.334026	0.233502	0.30286	0.30286	TRUE	0.304425	No
EHI_029230	43848	59371	56645	71410	81893	66936	76185	50765	57129	49372	60542	53481	101919	61360	54465	1.12613	0.171	-0.566	0.571354	0.706106	0.0334519	0.206522	0.0664721	0.0664721	TRUE	0.135132	No
EHI_167280	16636	18894	39371	40232	34563	34814	28905	16155	39708	27816	25552	27816	16275.1	28256	27061	1.04384	0.062	-0.16	0.87319	0.926308	0.0625903	0.257443	0.109807	0.109807	TRUE	0.0382672	No
EHI_167340	19789	15860	9561	38330	32478	19776	34383	13561	9643	26501	24010	15801	30632.5	19196	22104	0.87108	-0.199	0.391	0.695529	0.80513	0.20057	0.229041	0.195002	0.195002	TRUE	2.92755	No
EHI_167350	6082	6723	5170	10412	13358	11200	10567	5749	5214	7199	9875	8949	7881.3	7177	8674	0.829876	-0.269	0.61	0.541704	0.68166	0.0951747	0.321981	0.144737	0.144737	TRUE	0.19786	No
EHI_161870	35664	250273	114671	381792	536839	457171	61965	213997	115652	263968	396876	365277	184469	130538	342040	0.388048	-1.366	2.905	0.00367722	0.0137894	0.148479	0.202192	0.164995	0.164995	TRUE	0.315948	No
EHI_161880	100553	63282	40695	77534	79000	99111	174709	54110	41043	53606	58403	79189	58119	89954	63733	1.40252	0.488	-0.993	0.320612	0.474411	0.185387	0.213815	0.180579	0.180579	TRUE	1.61423	No
EHI_161890	30087	86826	64296	116416	106886	89631	52276	74241	64846	80489	79019	71615	61225.1	63788	77041	0.830565	-0.268	0.621	0.534406	0.675427	0.0935939	0.212954	0.138476	0.138476	TRUE	0.0850546	No
EHI_161900	503048	170719	344890	185950	198134	155342	874036	145974	347839	128564	146477	124117	646616	455950	133053	3.33333	1.736	-3.219	0.00128571	0.00575431	0.223652	0.198371	0.219508	0.219508	TRUE	0.792936	No
EHI_161910	140298	81054	153790	10228	13413	7859	243765	69306	155105	7072	9916	6279	47553.6	156059	7756	19.2308	4.258	-9.139	6.27613e-20	5.60346e-18	0.13489	0.217585	0.161813	0.161813	TRUE	0.00891786	No
EHI_161920	2909	15420	5923	26864	25811	21569	5054	13185	5974	18574	19082	17233	19067.8	8071	18296	0.448229	-1.158	2.329	0.0198567	0.0555349	0.157253	0.248568	0.185039	0.185039	TRUE	0.0614907	No
EHI_161930	1060533	598131	548962	791253	1030456	697297	1842655	511435	553656	547066	761799	557136	495692	969249	622000	1.5456	0.628	-1.289	0.197526	0.333664	0.19037	0.198835	0.177828	0.177828	TRUE	3.4758	No
EHI_161950	11548	5860	5862	3395	4005	2679	20064	5011	5912	2347	2961	2141	12575.6	10329	2483	4.03226	2.013	-3.868	0.000109932	0.000703645	0.196197	0.275269	0.203573	0.203573	TRUE	0.288603	No
EHI_161970	12308	284556	149372	576930	69920	197189	21385	243311	150649	398885	51691	157553	113796	138448	202710	0.69541	-0.524	0.67	0.503148	0.648893	0.56918	0.205512	0.487968	0.487968	TRUE	0.113755	No
EHI_068290	155460	142313	144240	73463	108512	73990	270109	121685	145473	50792	80221	59118	124306	179089	63377	2.78552	1.479	-3.607	0.000309763	0.00172025	0.105868	0.20478	0.124397	0.124397	TRUE	0.648278	No
EHI_129370	2412227	1147826	2657102	1026853	1738755	1080636	4191195	981454	2679822	709958	1285432	863421	1.20235e+06	2617490	952937	2.68817	1.426	-2.692	0.00709609	0.023827	0.210421	0.197666	0.211373	0.211373	TRUE	0.0266494	No
EHI_129360	19005	58328	59384	115491	67339	111153	33021	49874	59892	79850	49783	88811	40160.8	47596	72815	0.657895	-0.604	1.373	0.169851	0.298396	0.123701	0.221403	0.143918	0.143918	TRUE	0.579225	No
EHI_129340	13199	120540	55620	277833	137072	252840	22933	103068	56096	192091	101335	202017	83053.4	60699	165148	0.377074	-1.407	2.449	0.0143279	0.0423511	0.267966	0.20872	0.250658	0.250658	TRUE	0.386314	No
EHI_129320	133841	142605	178930	155847	186566	185339	232546	121935	180460	107751	137925	148085	225636	178314	131254	1.35501	0.438	-1.35	0.176947	0.307785	0.0425728	0.201217	0.0772413	0.0772413	TRUE	0.172429	No
EHI_129310	19801	67115	41618	171352	175247	137410	34404	57387	41974	118471	129557	109790	67288.1	44588	119273	0.380662	-1.394	2.878	0.00399993	0.0147939	0.18104	0.211503	0.175307	0.175307	TRUE	4.02496	No
EHI_129300	2905	27455	10906	69435	60099	53841	5047	23476	10999	48007	44430	43019	15820.1	13174	45152	0.30581	-1.709	2.418	0.0156267	0.0456094	0.460755	0.259186	0.390701	0.390701	TRUE	0.839811	No
EHI_191730	3746	2634	6758	120306	92840	104686	6509	2252	6816	83179	68635	83643	96851	5192	78486	0.068686	-3.864	9.207	3.36362e-20	3.08214e-18	0.0818848	0.207029	0.13036	0.13036	TRUE	0.295106	No
EHI_191760	20129	12285	11449	29945	27516	19673	34974	10504	11547	20704	20342	15719	24450.3	19008	18922	1.00402	0.006	-0.012	0.990303	0.995656	0.225212	0.237182	0.207499	0.207499	TRUE	3.29925	No
EHI_191780	89361	78019	64652	63940	67537	114018	155263	66711	65205	44208	49929	91100	194739	95726	61746	1.54083	0.623	-1.399	0.161825	0.28734	0.14212	0.20191	0.147305	0.147305	TRUE	0.400239	No
EHI_191790	356642	206142	166897	147442	306701	141598	619658	176263	168324	101940	226739	113136	293259	321415	147272	2.13675	1.095	-1.846	0.0648706	0.141617	0.339947	0.200209	0.267967	0.267967	TRUE	0.622459	No
EHI_165210	25956	42659	50888	47613	65275	66534	45098	36476	51323	32919	48257	53160	31392.8	44299	44779	0.98912	-0.015	0.032	0.974597	0.985493	0.135645	0.228261	0.171785	0.171785	TRUE	0.15294	No
EHI_165200	2768	340	1643	10108	6009	5633	4809	291	1657	6989	4442	4501	14443.7	2252	5311	0.438789	-1.188	1.702	0.0887595	0.180421	0.432569	0.265127	0.379845	0.379845	TRUE	0.823989	No
EHI_165190	7908	3455	3292	10305	13356	7356	13740	2954	3320	7125	9874	5877	7429.52	6671	7625	0.877963	-0.188	0.333	0.7391	0.837912	0.182978	0.32959	0.242025	0.242025	TRUE	3.65227	No
EHI_165160	16001	149740	139840	163202	162085	148765	27801	128036	141036	112837	119827	118862	100247	98958	117175	0.848896	-0.237	0.391	0.696022	0.805267	0.28105	0.206684	0.280667	0.280667	TRUE	0.589364	No
EHI_165140	77246	103501	95301	530407	984621	962970	134213	88499	96116	366719	727914	769407	325966	106276	621347	0.17449	-2.519	6.58	4.71307e-11	1.30245e-09	0.0721714	0.199871	0.108041	0.108041	TRUE	0.203325	No
EHI_092730	122894	86439	98716	108832	165302	148999	213526	73910	99560	75246	122205	119049	226488	128999	105500	1.21951	0.286	-0.667	0.504616	0.649984	0.120667	0.2012	0.136195	0.136195	TRUE	2.01194	No
EHI_017040	15382	19307	15480	25409	32132	24058	26726	16509	15612	17568	23755	19222	28871.1	19616	20182	0.972763	-0.04	0.093	0.92594	0.957423	0.110086	0.231005	0.140669	0.140669	TRUE	0.0670045	No
EHI_017010	8708	55729	37578	52315	51173	53699	15130	47651	37899	36170	37831	42905	46324.1	33560	38969	0.863558	-0.212	0.475	0.634715	0.758564	0.111962	0.218135	0.148265	0.148265	TRUE	0.625157	No
EHI_017000	53520	935482	849697	1569914	1270502	989287	92990	799889	856962	1085426	939261	790434	560620	583280	938374	0.631313	-0.664	1.027	0.304632	0.456031	0.249505	0.198605	0.322126	0.322126	TRUE	0.551367	No
EHI_105240	5511	32951	8997	58769	20303	30363	9575	28175	9074	40632	15010	24260	18302.9	15608	26634	0.593472	-0.753	1.379	0.167968	0.295856	0.241421	0.250729	0.225315	0.225315	TRUE	0.233282	No
EHI_105250	11633	89287	118499	85587	57369	55627	20212	76345	119512	59174	42412	44446	47039.9	72023	48677	1.46843	0.553	-1.063	0.287788	0.439218	0.151832	0.217811	0.203808	0.203808	TRUE	0.0564771	No
EHI_105260	5388	19966	17120	35916	31851	23543	9362	17072	17266	24832	23547	18811	29725.6	14567	22397	0.652742	-0.615	1.893	0.0584156	0.130178	0.0352063	0.230023	0.0774032	0.0774032	TRUE	0.38166	No
EHI_105300	72329	66489	89197	205171	195622	186544	125670	56852	89960	141854	144620	149047	125877	90827	145174	0.628931	-0.669	1.786	0.0741039	0.157624	0.0702947	0.204681	0.103423	0.103423	TRUE	0.195502	No
EHI_105310	32129	21084	12863	25048	29834	16267	55823	18028	12973	17318	22056	12997	28647.5	28941	17457	1.63399	0.709	-1.209	0.2266	0.3675	0.299931	0.231272	0.262078	0.262078	TRUE	0.107193	No
EHI_105350	1645199	593098	608771	224421	232598	146513	2858500	507131	613976	155163	171956	117063	428745	1326536	148061	8.40336	3.072	-4.988	6.1063e-07	7.17104e-06	0.352093	0.199146	0.290528	0.290528	TRUE	1.97393	No
EHI_118910	171745	213119	195034	442717	539843	458246	298403	182228	196702	306091	399097	366136	505917	225778	357108	0.634518	-0.656	2.057	0.0396487	0.0962067	0.0414682	0.198795	0.0744881	0.0744881	TRUE	0.398628	No
EHI_118900	67534	322384	216457	184671	135689	147393	117339	275656	218308	127680	100313	117766	257351	203768	115253	1.75747	0.813	-2.184	0.0289409	0.0749235	0.0649398	0.200678	0.10208	0.10208	TRUE	0.332959	No
EHI_118890	2137	1841	987	3965	3496	1167	3713	1574	995	2741	2585	932	3154.01	2094	2086	1.00301	0.005	-0.007	0.994175	0.997325	0.318818	0.509535	0.359512	0.359512	TRUE	0.0502765	No
EHI_118880	144904	163960	221461	95783	110885	93053	251768	140195	223355	66224	81975	74349	361533	205106	74183	2.73224	1.449	-3.617	0.000297829	0.00166593	0.0929776	0.199574	0.118539	0.118539	TRUE	0.396818	No
EHI_118870	10520	98082	84390	114597	152756	106309	18278	83866	85112	79231	112930	84940	112281	62419	92367	0.680735	-0.555	1.123	0.261639	0.409818	0.120114	0.205629	0.182767	0.182767	TRUE	0.955996	No
EHI_118820	278828	785290	703716	562477	530023	500254	484458	671466	709733	388892	391837	399700	456381	621886	393476	1.57729	0.657	-2.485	0.0129462	0.0389786	0.018668	0.199007	0.050883	0.050883	TRUE	0.228891	No
EHI_166970	32036	43506	27482	159890	171380	142333	55662	37200	27717	110547	126698	113723	146443	40193	116989	0.346981	-1.527	4.412	1.02561e-05	8.81144e-05	0.0543912	0.20358	0.0879519	0.0879519	TRUE	0.167647	No
EHI_166980	20597	28884	22591	63199	59038	48793	35787	24697	22784	43695	43646	38985	84779.1	27756	42109	0.660939	-0.597	2.009	0.0445	0.1053	0.0314616	0.208479	0.064519	0.064519	TRUE	0.13107	No
EHI_160220	7911	56921	32355	36389	30325	33301	13745	48671	32632	25159	22419	26607	20494.8	31683	24728	1.27551	0.352	-0.763	0.445631	0.597378	0.117512	0.244967	0.158395	0.158395	TRUE	0.0480957	No
EHI_160210	211667	55717	79624	166368	283222	227548	367767	47641	80305	115025	209381	181809	103637	165238	168738	0.979432	-0.029	0.047	0.962606	0.977504	0.3576	0.206362	0.300605	0.300605	TRUE	1.39006	No
EHI_079950	97641	241475	206440	288858	133856	243570	169649	206474	208205	199714	98957	194611	197938	194776	164427	1.18203	0.242	-0.67	0.502985	0.648893	0.0564145	0.201828	0.0959226	0.0959226	TRUE	0.105441	No
EHI_079930	10152	9535	10220	21496	28571	25017	17639	8153	10307	14862	21122	19988	23744	12033	18657	0.649773	-0.622	1.307	0.191192	0.32602	0.157142	0.238382	0.168834	0.168834	TRUE	2.10247	No
EHI_079920	61657	88069	66753	94507	105982	87367	107128	75304	67324	65341	78351	69806	72507.2	83252	71166	1.16822	0.224	-0.672	0.501651	0.647304	0.0436592	0.210448	0.0817277	0.0817277	TRUE	0.326245	No
EHI_079910	6728	39058	34074	50085	46669	41686	11690	33397	34365	34628	34502	33307	59128.8	26484	34146	0.779423	-0.36	0.753	0.451522	0.602953	0.145131	0.213525	0.170771	0.170771	TRUE	2.05436	No
EHI_079900	33636	67169	60121	55856	65219	59269	58442	57433	60635	38618	48215	47356	37516	58837	44730	1.31234	0.393	-1.299	0.193833	0.329455	0.0279721	0.223134	0.066752	0.066752	TRUE	0.423587	No
EHI_079890	601253	375587	291905	211192	252709	257224	1044665	321148	294401	146016	186823	205520	236268	553405	179453	3.02115	1.597	-3.387	0.000706091	0.00347506	0.171579	0.20102	0.165864	0.165864	TRUE	3.69359	No
EHI_076850	16096	33016	13447	14205	18983	6554	27966	28230	13562	9821	14034	5237	16353.2	23253	9697	2.35849	1.237	-2.453	0.0141524	0.0419037	0.162541	0.257153	0.190549	0.190549	TRUE	0.503889	No
EHI_076830	37940	50027	85077	53697	46970	30645	65920	42776	85804	37126	34724	24485	64037.4	64833	32112	2	1	-2.38	0.017301	0.0495615	0.0979521	0.212247	0.130668	0.130668	TRUE	0.149938	No
EHI_076820	130124	34295	84892	23703	24819	16746	226088	29324	85618	16388	18348	13380	82019.8	113677	16039	6.75676	2.752	-4.799	1.59467e-06	1.68007e-05	0.24714	0.20887	0.249626	0.249626	TRUE	0.190795	No
EHI_076810	833	321	689	36035	20271	26630	1447	274	695	24914	14986	21277	28672.4	805	20392	0.0426858	-4.55	8.286	1.16758e-16	6.94959e-15	0.21171	0.231242	0.227231	0.227231	TRUE	0.180492	No
EHI_076800	2472	3574	2633	10692	10587	8041	4295	3056	2656	7392	7827	6425	12279.3	3336	7215	0.467508	-1.097	2.53	0.0113913	0.035226	0.0885146	0.277162	0.139208	0.139208	TRUE	0.136639	No
EHI_028560	41228	14794	17570	69856	91493	96296	71633	12650	17720	48298	67639	76940	294211	34001	64292	0.537634	-0.895	1.577	0.114714	0.220277	0.285239	0.200198	0.244294	0.244294	TRUE	0.707941	No
EHI_028550	4159	32189	14692	36059	54027	30244	7226	27523	14818	24931	39941	24165	22345.2	16522	29679	0.563698	-0.827	1.576	0.115035	0.220631	0.185062	0.240982	0.207156	0.207156	TRUE	0.12939	No
EHI_079220	11733	47394	34578	49625	57819	38354	20386	40524	34874	34310	42745	30645	28030.2	31928	35900	0.891266	-0.166	0.351	0.725352	0.826735	0.123625	0.23203	0.167022	0.167022	TRUE	0.312014	No
EHI_189930	3646101	1905213	2241117	1114519	1629659	1386676	6335027	1629062	2260280	770569	1204779	1107945	7.93377e+06	3408123	1027764	3.23625	1.695	-3.38	0.000724649	0.00354137	0.203046	0.19697	0.188584	0.188584	TRUE	1.31091	No
EHI_189950	61940	71273	102689	120137	93034	114630	107619	60942	103567	83062	68778	91589	137520	90709	81143	1.11607	0.159	-0.421	0.6737	0.789706	0.0680248	0.204017	0.105054	0.105054	TRUE	0.161646	No
EHI_189970	268641	133313	126200	67275	76377	54511	466758	113990	127279	46513	56464	43554	86316.8	236009	48844	4.65116	2.216	-3.919	8.88033e-05	0.000584581	0.289137	0.208271	0.242485	0.242485	TRUE	3.70708	No
EHI_189980	12816	16514	8990	52376	55508	48192	22268	14120	9067	36212	41036	38505	25002.3	15152	38584	0.398248	-1.328	2.999	0.00270935	0.0107571	0.117643	0.236291	0.145702	0.145702	TRUE	0.240027	No
EHI_190000	6307	4829	4174	20021	19909	15598	10958	4129	4210	13842	14718	12463	11864.4	6432	13674	0.475059	-1.073	2.559	0.0105114	0.0331077	0.0977898	0.279971	0.13029	0.13029	TRUE	2.00948	No
EHI_137710	8441	103906	20181	170968	61843	105156	14666	88845	20354	118206	45719	84019	48706	41288	82648	0.510725	-0.969	1.523	0.127642	0.238888	0.375576	0.217094	0.311414	0.311414	TRUE	0.247508	No
EHI_073460	92091	567299	555536	580531	410615	544483	160006	485072	560286	401374	303561	435038	260978	401788	379991	1.05597	0.078	-0.135	0.892431	0.93838	0.2871	0.200625	0.255397	0.255397	TRUE	0.917915	No
EHI_073430	5876	7485	5752	7010	9094	5083	10209	6400	5801	4847	6723	4061	12773.7	7470	5210	1.42653	0.512	-1.154	0.248324	0.393477	0.107349	0.274053	0.145836	0.145836	TRUE	0.0591575	No
EHI_073410	31622	38384	17807	29707	53361	33090	54943	32820	17959	20539	39449	26439	37755.1	35241	28809	1.21803	0.285	-0.592	0.554078	0.692497	0.152273	0.222967	0.173927	0.173927	TRUE	0.0815839	No
EHI_073400	17150	55816	39430	36403	28755	25220	29798	47726	39767	25169	21258	20151	21356.6	39097	22193	1.75131	0.809	-2.231	0.0256633	0.0679282	0.0562012	0.243025	0.0966039	0.0966039	TRUE	0.0747295	No
EHI_073380	210053	60515	123275	245545	378523	245105	364963	51744	124329	169768	279836	195837	968380	180345	215147	0.843882	-0.245	0.367	0.713418	0.817931	0.441533	0.197864	0.345836	0.345836	TRUE	0.091408	No
EHI_073370	82096	46573	44547	37544	39215	12597	142640	39822	44928	25958	28991	10065	59948.9	75797	21671	3.37838	1.758	-3.036	0.00239633	0.00969108	0.287606	0.213297	0.254975	0.254975	TRUE	0.498829	No
EHI_151630	1930141	612717	1049654	1321642	1670549	5032401	3353581	523907	1058629	913773	1235008	4020855	1.43201e+06	1645372	2056545	0.805802	-0.311	0.483	0.629127	0.753493	0.418701	0.197534	0.320231	0.320231	TRUE	0.710502	No
EHI_151650	24297	143240	76348	90464	70203	103864	42216	122478	77001	62546	51900	82987	110254	80565	65811	1.221	0.288	-0.667	0.504662	0.649984	0.112642	0.205791	0.137876	0.137876	TRUE	0.249906	No
EHI_151660	9847	19578	19264	18389	31274	17029	17109	16740	19429	12714	23120	13606	68950.3	17759	16480	1.07643	0.106	-0.253	0.800342	0.878698	0.111736	0.211149	0.13098	0.13098	TRUE	0.0579755	No
EHI_098070	19355	18740	25224	21826	20476	20795	33629	16024	25440	15090	15138	16615	142840	25031	15614	1.59744	0.675	-2.023	0.0430905	0.102838	0.0449987	0.20375	0.0815627	0.0815627	TRUE	0.100449	No
EHI_098040	166445	150362	143916	111996	193288	192825	289195	128568	145147	77433	142895	154066	201235	187637	124798	1.49477	0.579	-1.308	0.190811	0.325772	0.129516	0.201747	0.145745	0.145745	TRUE	0.39901	No
EHI_098000	220171	203695	220393	72520	87933	63498	382543	174170	222278	50140	65007	50734	349886	259664	55294	4.60829	2.207	-5.852	4.858e-09	8.99765e-08	0.078009	0.199664	0.10476	0.10476	TRUE	0.151046	No
EHI_097990	2236	6864	3013	30428	29379	22205	3885	5869	3039	21038	21719	17742	12696.1	4264	20166	0.217155	-2.203	4.704	2.55076e-06	2.53764e-05	0.131809	0.274525	0.163459	0.163459	TRUE	0.536518	No
EHI_097980	11279	103069	27383	130158	38510	80024	19597	88130	27617	89990	28470	63939	37756	45115	60800	0.751315	-0.412	0.555	0.578873	0.71249	0.592297	0.222967	0.434586	0.434586	TRUE	0.357257	No
EHI_097970	60996	57594	79112	10646	15444	10456	105979	49246	79788	7361	11417	8354	34501.5	78338	9044	8.40336	3.068	-6.973	3.10946e-12	1.05118e-10	0.10242	0.225431	0.143753	0.143753	TRUE	0.0401942	No
EHI_078420	4556	6804	3792	21318	29196	16255	7916	5818	3824	14739	21584	12988	14330.7	5853	16437	0.362845	-1.463	3.035	0.00240833	0.00973395	0.120155	0.265665	0.173559	0.173559	TRUE	1.57409	No
EHI_071010	3395	1671	7763	3678	5292	2613	5899	1429	7829	2543	3912	2088	17587.2	5052	2848	1.74825	0.807	-1.467	0.142358	0.25934	0.168324	0.252922	0.228623	0.228623	TRUE	0.0770328	No
EHI_197810	165849	352625	382586	623188	725868	733374	288159	301514	385857	430867	536622	585961	274083	325177	517817	0.631712	-0.663	1.639	0.101138	0.200023	0.0810879	0.200444	0.120835	0.120835	TRUE	0.813181	No
EHI_197820	43354	31835	30694	45484	59568	63110	75327	27221	30956	31447	44038	50424	34509.3	44501	41970	1.05932	0.083	-0.18	0.857172	0.915853	0.145257	0.225424	0.158712	0.158712	TRUE	0.37819	No
EHI_197830	4481	13643	10841	39904	49753	34573	7786	11666	10934	27589	36782	27624	23743.6	10129	30665	0.335008	-1.578	3.887	0.000101487	0.000658775	0.0834269	0.238382	0.121746	0.121746	TRUE	0.213776	No
EHI_197860	17764	397466	129981	370340	107375	210960	30865	339855	131092	256050	79381	168556	105115	167271	167996	0.996016	-0.006	0.007	0.994713	0.997435	0.847505	0.206228	0.642207	0.642207	TRUE	0.281396	No
EHI_134610	7347	33631	19774	109100	60546	107259	12765	28756	19943	75431	44761	85699	37978.8	20488	68630	0.307125	-1.703	3.104	0.00190803	0.00799009	0.235235	0.222814	0.22754	0.22754	TRUE	0.316376	No
EHI_134620	117508	107182	107532	102811	136674	43679	204168	91647	108451	71083	101041	34899	481535	134755	69008	1.9305	0.948	-1.992	0.0463457	0.108619	0.160694	0.198894	0.169166	0.169166	TRUE	0.454097	No
EHI_134650	19863	47082	36700	80751	88164	70853	34512	40258	37014	55831	65178	56611	32433.2	37261	59207	0.631712	-0.663	2.11	0.0348337	0.0869468	0.0315044	0.227254	0.0722118	0.0722118	TRUE	0.577399	No
EHI_134660	51144	232655	97713	303649	295342	290727	88862	198933	98549	209940	218341	232289	161427	128781	220190	0.588235	-0.765	2.011	0.0443361	0.105162	0.0833369	0.202955	0.106714	0.106714	TRUE	0.83778	No
EHI_134680	26234	97679	78380	92137	66080	76520	45581	83521	79050	63703	48852	61139	67908.3	69384	57898	1.19617	0.258	-0.645	0.518763	0.662024	0.0804639	0.211369	0.117996	0.117996	TRUE	1.5069	No
EHI_134690	41664	9882	18385	25581	19938	25552	72390	8450	18542	17686	14740	20416	37437.7	33127	17614	1.8315	0.874	-1.227	0.219652	0.359753	0.521535	0.223189	0.396759	0.396759	TRUE	1.77628	No
EHI_134700	10611	37956	17592	65039	16496	33954	18436	32454	17742	44967	12195	27129	19061.9	22877	28097	0.818331	-0.289	0.504	0.614285	0.742559	0.265247	0.248584	0.249512	0.249512	TRUE	0.107854	No
EHI_134710	3547	1973	4582	11442	4879	15417	6163	1687	4621	7911	3607	12318	4235.77	4157	7945	0.561167	-0.834	0.73	0.465319	0.615476	1.65525	0.429678	1.19304	1.19304	TRUE	0.137478	No
EHI_134720	1524743	1043231	1521874	1480738	1784065	1181999	2649210	892020	1534887	1023770	1318929	944409	1.12853e+06	1692039	1095703	1.53374	0.616	-1.328	0.184068	0.316897	0.149992	0.19772	0.160541	0.160541	TRUE	0.0906394	No
EHI_134750	24715	55785	35368	89271	72299	48718	42942	47699	35670	61721	53449	38925	41597.3	42104	51365	0.823045	-0.281	0.556	0.578386	0.712268	0.161268	0.220555	0.192	0.192	TRUE	2.20752	No
EHI_134770	55724	24225	29824	11171	13289	12057	96819	20714	30079	7724	9824	9633	34090	49204	9060	5.2356	2.386	-4.448	8.67512e-06	7.58964e-05	0.236422	0.225776	0.216965	0.216965	TRUE	1.14041	No
EHI_134780	6566	77843	34085	206177	57583	88947	11408	66560	34376	142549	42570	71068	49874.7	37448	85396	0.457666	-1.128	1.399	0.161732	0.287249	0.696507	0.21662	0.521432	0.521432	TRUE	0.671648	No
EHI_134790	5387	20416	17236	69463	76633	55902	9360	17457	17383	48026	56653	44665	30976.1	14733	49781	0.301205	-1.731	4.016	5.92361e-05	0.000417497	0.103307	0.228684	0.137833	0.137833	TRUE	0.0755746	No
EHI_134800	36172	96431	93876	198516	270322	203716	62848	82454	94679	137252	199844	162768	465393	79994	166621	0.483092	-1.05	3.158	0.00159008	0.00691218	0.0475774	0.198965	0.08098	0.08098	TRUE	0.103239	No
EHI_134820	10016	30749	26794	140283	137275	111416	17403	26292	27023	96991	101485	89021	43504.2	23573	95832	0.249439	-2.003	5.577	2.44247e-08	3.83959e-07	0.0510112	0.219515	0.0948293	0.0948293	TRUE	0.822601	No
EHI_134830	199390	336937	364950	375710	475125	531910	346436	288100	368071	259763	351252	424993	698604	334202	345336	0.968054	-0.047	0.168	0.866901	0.921976	0.0247863	0.198257	0.0573479	0.0573479	TRUE	0.287813	No
EHI_067080	560	1000	2412	10753	12267	8375	973	855	2433	7435	9069	6692	11353.4	1420	7732	0.189717	-2.398	4.903	9.43941e-07	1.06888e-05	0.151313	0.283712	0.178575	0.178575	TRUE	0.319527	No
EHI_125970	91437	102119	104164	192661	171773	149849	158870	87317	105055	133204	126989	119728	80714.3	117081	126640	0.925926	-0.112	0.26	0.79463	0.874633	0.102926	0.209064	0.136429	0.136429	TRUE	0.239603	No
EHI_125990	18088	30445	29005	116817	108456	83537	31428	26032	29253	80766	80180	66746	46648.1	28904	75897	0.383436	-1.383	4.602	4.1769e-06	3.97377e-05	0.0300968	0.217988	0.065976	0.065976	TRUE	0.425685	No
EHI_126000	15021	11766	14848	54544	54906	60526	26099	10061	14975	37711	40591	48360	33040	17045	42221	0.407997	-1.293	3.308	0.000939618	0.00442489	0.0786237	0.226695	0.112752	0.112752	TRUE	1.17024	No
EHI_126010	77982	77595	86374	167164	140957	171959	135492	66348	87113	115576	104207	137394	119871	96318	119059	0.81103	-0.303	0.812	0.417026	0.57034	0.0741689	0.205073	0.102321	0.102321	TRUE	0.0999213	No
EHI_126020	19592	66149	30805	41338	33562	28640	34041	56561	31068	28581	24812	22883	42039.3	40557	25425	1.5873	0.667	-1.878	0.0604368	0.133783	0.060907	0.220305	0.0927504	0.0927504	TRUE	0.400669	No
EHI_126040	7096	153381	46830	89575	38055	50748	12329	131149	47230	61931	28133	40547	56561.7	63569	43537	1.443	0.529	-0.849	0.396101	0.552241	0.291654	0.214282	0.298424	0.298424	TRUE	0.272813	No
EHI_126050	1920	11905	7639	77940	37224	45840	3336	10179	7704	53887	27519	36626	40071.8	7073	39344	0.186185	-2.425	4.756	1.97578e-06	2.02343e-05	0.161719	0.221457	0.195157	0.195157	TRUE	0.0585834	No
EHI_126070	22334	96503	45882	76704	41861	48950	38805	82515	46274	53033	30947	39111	42441.4	55865	41030	1.35318	0.436	-0.842	0.399734	0.555363	0.180065	0.220083	0.201514	0.201514	TRUE	0.790781	No
EHI_126090	409505	198150	192527	237257	227950	178401	711507	169429	194173	164038	168520	142541	268425	358370	158366	2.22717	1.154	-2.269	0.0232687	0.0628075	0.214863	0.20052	0.194295	0.194295	TRUE	4.55109	No
EHI_126120	1195	1383	741	4957	4348	2027	2076	1183	747	3427	3214	1620	1937.09	1335	2754	0.498008	-1.006	1.477	0.139765	0.255937	0.262832	0.705974	0.360073	0.360073	TRUE	0.835393	No
EHI_126130	50054	27031	61724	70496	75537	74928	86968	23113	62252	48740	55843	59867	79334	57444	54817	1.04712	0.066	-0.135	0.893004	0.938749	0.156413	0.209277	0.181561	0.181561	TRUE	0.154017	No
EHI_126150	4612	32127	21387	29376	25399	27615	8013	27470	21570	20310	18777	22064	53799.6	19018	20384	0.934579	-0.098	0.196	0.844426	0.908431	0.161103	0.215177	0.187057	0.187057	TRUE	0.181917	No
EHI_126220	21890	103400	81425	166983	131116	142927	38033	88413	82121	115451	96932	114198	92488.8	69522	108860	0.642261	-0.639	1.576	0.115036	0.220631	0.0824139	0.207509	0.121425	0.121425	TRUE	0.0518203	No
EHI_126260	63933	228177	155699	122836	171579	116116	111082	195104	157030	84928	126845	92776	99608.9	154405	101516	1.51286	0.598	-1.524	0.127445	0.238582	0.0851413	0.206747	0.113545	0.113545	TRUE	0.135368	No
EHI_126270	28648	240272	65311	61105	62195	47372	49775	205446	65869	42248	45980	37850	60318.1	107030	42026	2.49377	1.317	-2.406	0.0161208	0.0467189	0.243442	0.213196	0.226451	0.226451	TRUE	1.09163	No
EHI_126280	89121	175155	92789	59847	60754	48517	154846	149767	93582	41378	44914	38765	54083.5	132732	41686	3.125	1.643	-3.544	0.000393772	0.0021274	0.130924	0.215081	0.160225	0.160225	TRUE	0.436838	No
EHI_126290	34560	70700	54516	107508	94115	88557	60047	60452	54982	74330	69578	70756	63652.6	58494	71555	0.818331	-0.289	1.162	0.245265	0.390227	0.0127821	0.21234	0.0451145	0.0451145	TRUE	0.218367	No
EHI_126310	92748	122401	70421	156978	164603	129543	161148	104660	71023	108533	121688	103504	91402.7	112277	111242	1.00908	0.013	-0.033	0.973565	0.984736	0.0923236	0.207636	0.11694	0.11694	TRUE	0.152971	No
EHI_067600	1383	2619	1404	499195	243049	429849	2403	2239	1416	345139	179682	343447	170614	2019	289423	0.00743146	-7.072	17.556	5.34488e-69	7.44435e-66	0.0828404	0.202626	0.11966	0.11966	TRUE	0.117754	No
EHI_067580	199325	61117	119528	65985	69162	66588	346323	52258	120550	45621	51130	53203	94498.9	173044	49985	3.3557	1.748	-3.146	0.00165567	0.00711295	0.24327	0.207282	0.233766	0.233766	TRUE	0.176472	No
EHI_067570	22571	49453	76351	62494	35815	44966	39217	42285	77004	43208	26477	35928	37457	52835	35204	1.49254	0.578	-1.384	0.166225	0.293731	0.0944099	0.223175	0.129001	0.129001	TRUE	0.509149	No
EHI_067560	4050	42956	16733	45806	9878	29629	7037	36730	16876	31670	7303	23673	25905.1	20214	20882	0.968992	-0.045	0.07	0.944141	0.968193	0.345736	0.234916	0.322094	0.322094	TRUE	0.425276	No
EHI_067550	29607	82497	60585	42560	30585	39078	51442	70539	61103	29426	22611	31223	36904.3	61028	27753	2.18341	1.126	-3.194	0.00140291	0.00618345	0.0554147	0.22357	0.0912761	0.0912761	TRUE	0.21389	No
EHI_067540	14151	16836	14523	26388	34524	24061	24587	14396	14647	18244	25523	19225	31363.4	17877	20997	0.852515	-0.23	0.7	0.483635	0.631665	0.0448998	0.228291	0.079163	0.079163	TRUE	0.658739	No
EHI_067510	36642	35768	48985	82894	102422	89408	63665	30584	49404	57312	75719	71436	58306.9	47884	68156	0.705716	-0.503	1.22	0.222277	0.363109	0.0924945	0.21376	0.125486	0.125486	TRUE	0.38172	No
EHI_188100	49267	132039	109412	63924	119255	48728	85600	112901	110348	44197	88163	38933	68626.9	102950	57098	1.78571	0.837	-1.822	0.0683867	0.147719	0.130834	0.211217	0.156939	0.156939	TRUE	0.422966	No
EHI_019190	72827	49087	89865	84304	89155	70287	126535	41972	90633	58287	65911	56159	56696.6	86380	60119	1.42857	0.514	-1.087	0.276968	0.427579	0.14062	0.214241	0.166723	0.166723	TRUE	0.0605843	No
EHI_019180	3877	25551	8298	79227	57236	54755	6736	21848	8369	54777	42314	43749	29161.2	12318	46947	0.268312	-1.898	4.106	4.02938e-05	0.000295998	0.146065	0.230665	0.159212	0.159212	TRUE	1.73545	No
EHI_019170	89950	114756	128793	105068	130076	101174	156286	98123	129894	72643	96163	80837	73577	128101	83214	1.53374	0.617	-1.903	0.0571006	0.127985	0.0412602	0.21025	0.0771165	0.0771165	TRUE	0.0580787	No
EHI_019160	69157	77672	65877	119698	172424	98056	120159	66414	66440	82758	127470	78346	75578.8	84338	96191	0.879507	-0.186	0.36	0.719218	0.821277	0.220849	0.209895	0.200783	0.200783	TRUE	0.51803	No
EHI_019150	8722	11573	8127	8308	7319	4625	15154	9896	8196	5744	5411	3695	5576.51	11082	4950	2.18818	1.129	-1.833	0.0667466	0.14485	0.24238	0.373699	0.290081	0.290081	TRUE	0.373054	No
EHI_012320	41878	96595	105980	64807	81770	61094	72762	82594	106886	44807	60451	48814	67880.4	87414	51357	1.68919	0.757	-1.842	0.0654762	0.142626	0.105742	0.211375	0.125041	0.125041	TRUE	1.01087	No
EHI_012300	6025	15605	5908	24316	29907	18817	10468	13343	5959	16812	22110	15035	10132.2	9923	17986	0.557414	-0.843	1.808	0.0706209	0.151558	0.107108	0.294181	0.162248	0.162248	TRUE	0.285455	No
EHI_012280	170294	506597	436684	235853	242913	201144	295882	433168	440418	163067	179581	160713	181789	389823	167787	2.28311	1.19	-2.237	0.0253085	0.0672704	0.15475	0.202271	0.213202	0.213202	TRUE	2.48592	No
EHI_012250	843305	1082393	569742	863960	980959	1127823	1465225	925506	574614	597335	725206	901123	451048	988448	741221	1.32626	0.408	-0.817	0.414022	0.567457	0.177673	0.199032	0.186572	0.186572	TRUE	0.0497438	No
EHI_012230	24562	43902	85734	38977	22924	36393	42676	37539	86467	26948	16947	29078	23987	55561	24324	2.25734	1.175	-2.747	0.00601046	0.0207418	0.104194	0.237961	0.135616	0.135616	TRUE	0.620204	No
EHI_012220	4202	12953	23821	19262	10747	9416	7301	11076	24025	13318	7945	7523	6754.62	14134	9595	1.45985	0.546	-0.996	0.319064	0.473262	0.205336	0.342853	0.226813	0.226813	TRUE	0.144155	No
EHI_012210	1603	4735	1974	6571	6545	4744	2785	4049	1991	4543	4839	3790	12572.9	2942	4391	0.673854	-0.57	1.34	0.180401	0.312127	0.0821824	0.275286	0.133725	0.133725	TRUE	0.256202	No
EHI_012200	90531	47671	59777	47571	52135	33645	157296	40761	60288	32890	38543	26882	37645.9	86115	32772	2.57069	1.363	-2.535	0.0112406	0.0348372	0.227142	0.223043	0.217987	0.217987	TRUE	0.233409	No
EHI_012190	18105	99134	47749	111840	74973	116918	31457	84765	48157	77325	55426	93417	93912.1	54793	75389	0.729927	-0.454	1.095	0.273415	0.423707	0.102434	0.207347	0.127286	0.127286	TRUE	0.527943	No
EHI_012180	1948	15254	4488	6562	1756	1877	3385	13043	4526	4537	1298	1500	25438.8	6985	2445	2.77008	1.471	-2.465	0.0136909	0.0408059	0.323587	0.235614	0.271252	0.271252	TRUE	0.583121	No
EHI_012170	105560	389482	515770	376580	520258	359129	183408	333029	520180	260364	384618	286942	281682	345539	310641	1.11111	0.152	-0.402	0.687741	0.798828	0.0716291	0.200347	0.10526	0.10526	TRUE	0.0832162	No
EHI_012160	15184	21832	30765	53646	39822	38746	26382	18668	31028	37090	29440	30958	33087.8	25359	32496	0.781861	-0.355	1.059	0.28949	0.44114	0.0434279	0.226652	0.0821823	0.0821823	TRUE	0.030606	No
EHI_012150	30222	38167	40399	59862	50086	32418	52510	32635	40744	41388	37028	25902	56791.2	41963	34773	1.20482	0.268	-0.749	0.453559	0.60463	0.0618658	0.214212	0.09429	0.09429	TRUE	0.388875	No
EHI_012120	98420	55804	67517	118806	149424	117644	171003	47715	68094	82142	110467	93997	100080	95604	95535	1.001	0.001	-0.002	0.998552	0.999749	0.221068	0.2067	0.232646	0.232646	TRUE	0.488627	No
EHI_012110	36360	26024	19600	32575	38554	28261	63175	22252	19768	22522	28502	22580	70536.7	35065	24535	1.42045	0.506	-1.075	0.282369	0.433132	0.167994	0.210827	0.16539	0.16539	TRUE	0.8773	No
EHI_012100	3437	8552	9467	23569	24949	15310	5972	7312	9548	16295	18444	12233	7645.77	7611	15657	0.491884	-1.024	2.226	0.0260235	0.0686467	0.100237	0.325835	0.157496	0.157496	TRUE	0.208738	No
EHI_093330	499831	252021	584349	368067	576847	547474	868446	215492	589346	254479	426453	437428	1.49806e+06	557761	372787	1.48588	0.571	-1.175	0.23992	0.383563	0.13945	0.197504	0.176288	0.176288	TRUE	0.997109	No
EHI_093340	35986	51040	42871	147034	110715	132885	62525	43642	43238	101658	81850	106174	77113.1	49802	96561	0.519751	-0.944	2.457	0.0140048	0.0415372	0.0753732	0.209635	0.108907	0.108907	TRUE	0.129327	No
EHI_156090	20477	79472	77784	66592	55396	51980	35578	67953	78449	46041	40953	41532	65800.3	60660	42842	1.41044	0.496	-1.348	0.177749	0.308767	0.0616432	0.211834	0.0998668	0.0998668	TRUE	0.249119	No
EHI_156100	30588	20870	18067	14319	10586	8399	53146	17845	18221	9900	7826	6711	32517.2	29737	8146	3.53357	1.821	-3.224	0.00126391	0.00567132	0.276613	0.227175	0.241837	0.241837	TRUE	0.216607	No
EHI_155160	11241	47669	16901	91968	39319	41203	19531	40760	17046	63586	29068	32921	23026	25779	41858	0.627353	-0.673	0.962	0.335955	0.490994	0.494258	0.239677	0.381226	0.381226	TRUE	5.99146	No
EHI_155170	29982	235961	109653	99571	88835	75333	52093	201760	110591	68843	65674	60191	63493.4	121481	64903	1.85185	0.889	-1.879	0.0602528	0.133418	0.147348	0.212378	0.167007	0.167007	TRUE	0.0472864	No
EHI_155180	62463	114508	54043	92764	85200	70167	108528	97911	54505	64136	62987	56063	58727.5	86981	61062	1.42045	0.506	-1.436	0.151004	0.272363	0.0542377	0.213639	0.0910438	0.0910438	TRUE	0.392039	No
EHI_155210	1682	21734	10967	39241	25228	21012	2922	18584	11061	27131	18651	16788	15208.9	10856	20857	0.529942	-0.916	1.558	0.119143	0.226573	0.223162	0.261691	0.26326	0.26326	TRUE	0.200517	No
EHI_155220	37198	551372	167788	737255	693809	658502	64631	471453	169223	509732	512921	526139	922491	235102	516264	0.463607	-1.109	2.077	0.0377752	0.0928251	0.205451	0.197915	0.214952	0.214952	TRUE	4.737	No
EHI_155240	115439	74930	56792	79442	63626	60660	200573	64069	57278	54926	47038	48467	95585.3	107307	50144	2.1097	1.077	-2.213	0.0268759	0.0703359	0.181797	0.207163	0.177205	0.177205	TRUE	2.36067	No
EHI_155250	81174	468048	160807	350867	328957	259210	141038	400207	162182	242587	243192	207107	265084	234476	230962	1.01523	0.021	-0.048	0.962106	0.977271	0.139932	0.200566	0.15155	0.15155	TRUE	2.34162	No
EHI_155280	4149	27632	16138	59382	70895	40230	7209	23627	16276	41056	52411	32144	45526.5	15704	41870	0.380952	-1.392	3.086	0.00202561	0.00843175	0.111232	0.218508	0.151334	0.151334	TRUE	0.700744	No
EHI_082050	3232	21097	9892	67111	57161	40538	5616	18039	9977	46400	42258	32390	24012.8	11211	40349	0.283768	-1.817	3.957	7.58249e-05	0.000514162	0.122075	0.237917	0.157033	0.157033	TRUE	1.03337	No
EHI_081930	38843	346782	194942	385373	91818	163106	67489	296518	196609	266444	67879	130321	131332	186872	154881	1.19904	0.262	-0.407	0.683867	0.796264	0.380523	0.204355	0.319209	0.319209	TRUE	0.114447	No
EHI_201510	12820	606579	260956	984465	511781	442354	22274	518658	263187	680651	378351	353438	225342	268040	470813	0.589623	-0.762	0.849	0.395976	0.552178	0.771383	0.201222	0.66533	0.66533	TRUE	0.203868	No
EHI_156410	2261	16599	6514	16348	22844	10256	3928	14193	6570	11303	16888	8194	12866.2	8230	12128	0.684463	-0.547	1.028	0.304058	0.455737	0.199993	0.273498	0.213252	0.213252	TRUE	0.23323	No
EHI_156400	10663	23595	15092	15782	23873	18283	18527	20175	15221	10912	17649	14608	23932	17974	14390	1.24533	0.317	-0.837	0.402407	0.557897	0.0592589	0.238055	0.105796	0.105796	TRUE	0.593466	No
EHI_156390	1417	919	3942	159714	132698	121820	2462	786	3976	110425	98101	97333	36339.6	2408	101953	0.0258091	-5.276	9.583	9.42793e-22	1.05897e-19	0.183741	0.223985	0.228968	0.228968	TRUE	2.11098	No
EHI_156380	89877	65742	60445	230954	182345	175010	156159	56213	60962	159680	134805	139832	97263	91111	144772	0.634115	-0.657	1.425	0.154117	0.276189	0.14674	0.206986	0.158394	0.158394	TRUE	0.659001	No
EHI_156210	33456	104193	90390	229327	306129	192636	58129	89091	91163	158555	226316	153915	87877.5	79461	179595	0.445434	-1.167	3.603	0.000314241	0.00173818	0.0410977	0.208068	0.0768145	0.0768145	TRUE	0.337599	No
EHI_156250	2641	5057	2217	30873	17955	18667	4589	4324	2236	21345	13274	14915	17610.9	3716	16511	0.228781	-2.128	5.67	1.43068e-08	2.36657e-07	0.0579995	0.252846	0.103603	0.103603	TRUE	0.40942	No
EHI_156270	210721	211967	155574	514302	599488	684032	366123	181243	156904	355584	443191	546537	657494	234757	448437	0.528541	-0.92	2.141	0.0322342	0.0815694	0.127866	0.198346	0.136991	0.136991	TRUE	1.46754	No
EHI_156340	2525	35547	9028	212297	105483	126029	4387	30395	9105	146780	77982	100696	48673.3	14629	108486	0.144571	-2.79	4.211	2.54129e-05	0.000194265	0.417377	0.217108	0.339551	0.339551	TRUE	0.490104	No
EHI_156350	1165	2393	4030	9591	8004	4481	2024	2046	4064	6631	5917	3580	4383.82	2711	5376	0.509684	-0.972	2.191	0.0284754	0.0739107	0.0795392	0.421815	0.146099	0.146099	TRUE	0.860575	No
EHI_156360	39341	90262	123915	226749	225785	172337	68354	77179	124975	156772	166919	137696	105307	90169	153796	0.589971	-0.761	1.942	0.0521095	0.119333	0.0884855	0.206211	0.113359	0.113359	TRUE	0.98362	No
EHI_094260	8913	60483	61310	78584	83542	73318	15486	51716	61834	54332	61761	58581	40635.6	43012	58225	0.742942	-0.429	0.871	0.383737	0.539323	0.137799	0.221116	0.181291	0.181291	TRUE	0.607014	No
EHI_097640	16906	121811	97309	99731	86489	89113	29374	104155	98141	68953	63940	71201	63613.8	77223	68031	1.1325	0.18	-0.391	0.695802	0.805179	0.105085	0.212349	0.157632	0.157632	TRUE	1.18204	No
EHI_097630	121145	586983	573742	817288	743385	634587	210487	501903	578648	565066	549572	507031	615533	430346	540556	0.798085	-0.325	0.84	0.400795	0.556558	0.0669402	0.198448	0.110464	0.110464	TRUE	0.733118	No
EHI_097620	11030	18943	28394	17589	26881	16548	19164	16197	28637	12161	19873	13222	153122	21333	15085	1.40845	0.494	-1.285	0.198827	0.335018	0.0861394	0.203287	0.109026	0.109026	TRUE	0.143802	No
EHI_097600	312295	124063	84588	64783	82265	53726	542606	106081	85311	44790	60817	42927	122813	244666	49511	4.71698	2.239	-3.705	0.000211496	0.00124187	0.347231	0.204876	0.278973	0.278973	TRUE	3.79895	No
EHI_023630	4691	9133	8462	13981	17150	9671	8151	7809	8534	9666	12679	7727	9850.09	8165	10024	0.816993	-0.291	0.647	0.517561	0.661096	0.0933179	0.296969	0.150686	0.150686	TRUE	0.0390485	No
EHI_023620	23503	92445	72555	39446	34825	22621	40836	79046	73175	27273	25746	18074	33403.8	64352	23698	2.6738	1.419	-3.2	0.00137633	0.00610493	0.101063	0.22637	0.14623	0.14623	TRUE	0.761032	No
EHI_023610	12021	46910	34498	47151	39182	40177	20886	40111	34793	32600	28967	32101	42936	31930	31223	1.02249	0.032	-0.086	0.931713	0.960263	0.0642365	0.219815	0.102782	0.102782	TRUE	0.197135	No
EHI_023600	48390	422848	352228	218629	73053	92239	84077	361558	355240	151158	54007	73698	217219	266958	92954	2.80112	1.485	-2.681	0.00734727	0.0244933	0.215955	0.201386	0.232253	0.232253	TRUE	2.19946	No
EHI_192960	41038	317022	169495	246454	255839	198361	71303	271071	170944	170396	189137	158489	133149	171106	172674	0.99108	-0.013	0.025	0.980113	0.989296	0.197952	0.204253	0.200775	0.200775	TRUE	0.0745305	No
EHI_192950	6197	17015	10942	30274	47329	26820	10767	14549	11036	20931	34990	21429	36456.1	12117	25783	0.475059	-1.074	2.516	0.0118821	0.0363721	0.11372	0.223898	0.135045	0.135045	TRUE	0.369381	No
EHI_192840	8648	22769	9761	35728	28338	25958	15026	19469	9844	24702	20950	20740	29420.9	14780	22131	0.671592	-0.575	1.379	0.16798	0.295856	0.100041	0.230367	0.128533	0.128533	TRUE	0.256974	No
EHI_192830	10075	39319	34115	47814	29414	29779	17505	33620	34407	33058	21745	23793	45095.1	28511	26199	1.08696	0.121	-0.353	0.723999	0.825601	0.0457904	0.218716	0.0860566	0.0860566	TRUE	0.697191	No
EHI_192810	1421987	1823280	2851993	2605905	3370868	2617987	2470674	1559005	2876379	1801702	2492025	2091754	2.40053e+06	2302019	2128494	1.08108	0.112	-0.319	0.749588	0.845503	0.0560888	0.197257	0.0904361	0.0904361	TRUE	0.335227	No
EHI_192780	151094	331068	289190	340455	237577	479387	262523	283081	291663	235388	175637	383027	299608	279089	264684	1.05374	0.075	-0.179	0.857764	0.915895	0.11807	0.200137	0.131152	0.131152	TRUE	0.928811	No
EHI_192770	7515	5617	10683	9356	10792	6219	13057	4803	10774	6469	7978	4969	54911.4	9545	6472	1.46628	0.553	-1.347	0.17809	0.308968	0.0821556	0.214806	0.124611	0.124611	TRUE	0.430039	No
EHI_192750	153735	206990	193636	76859	68889	60399	267111	176988	195292	53140	50928	48258	72157.5	213130	50775	4.14938	2.052	-6.242	4.3183e-10	9.51665e-09	0.0419326	0.210513	0.0792202	0.0792202	TRUE	0.149458	No
EHI_192740	15344	191418	109932	294285	450465	294037	26660	163673	110872	203466	333021	234934	150084	100402	257140	0.40016	-1.321	2.28	0.0225954	0.0613467	0.228636	0.203417	0.255222	0.255222	TRUE	0.400559	No
EHI_192730	11457	7600	10427	17332	20365	18525	19906	6498	10516	11983	15055	14801	20101.7	12307	13946	0.884173	-0.178	0.408	0.683033	0.795878	0.108974	0.245907	0.140863	0.140863	TRUE	0.284854	No
EHI_046270	2555	16152	4673	12159	13274	6533	4439	13811	4713	8407	9813	5220	6368.81	7654	7813	0.980392	-0.029	0.048	0.9615	0.976931	0.268758	0.351698	0.269963	0.269963	TRUE	1.21956	No
EHI_100340	148413	66400	65344	129315	144970	230102	257865	56776	65903	89407	107174	183850	109371	126848	126810	1	0	-0.001	0.999449	0.999749	0.30861	0.205863	0.256009	0.256009	TRUE	3.71559	No
EHI_100350	72761	50742	67822	112179	119203	110938	126421	43387	68402	77560	88125	88639	320069	79403	84775	0.937207	-0.093	0.217	0.827921	0.897665	0.11593	0.199927	0.136002	0.136002	TRUE	0.176096	No
EHI_100300	93337	41759	70996	3935	3659	3214	162171	35706	71603	2721	2705	2568	32316.9	89827	2665	31.25	4.951	-8.845	9.19272e-19	7.19305e-17	0.256233	0.227363	0.237206	0.237206	TRUE	0.0483194	No
EHI_100280	113413	159774	176406	200814	139499	209114	197053	136616	177914	138841	103129	167081	270152	170528	136350	1.24688	0.318	-0.742	0.458256	0.608841	0.0935627	0.200496	0.136372	0.136372	TRUE	0.28999	No
EHI_100270	2237323	1503985	1345987	2816922	3141133	3170534	3887303	1285990	1357496	1947597	2322186	2533236	1.87345e+06	2176930	2267673	0.960615	-0.058	0.119	0.904925	0.944291	0.185263	0.197372	0.175383	0.175383	TRUE	0.897806	No
EHI_100260	29167	50287	47174	37776	34888	37897	50677	42998	47577	26118	25792	30279	34151.3	47084	27396	1.71527	0.777	-3.043	0.00234137	0.00952699	0.0142531	0.225724	0.0474715	0.0474715	TRUE	0.150138	No
EHI_100140	8129	43837	18563	9359	4271	5783	14124	37483	18722	6471	3157	4621	14100.6	23443	4750	4.80769	2.262	-4.723	2.32463e-06	2.34096e-05	0.144627	0.266788	0.171286	0.171286	TRUE	0.310135	No
EHI_100120	8721	13182	18053	33278	46040	55153	15153	11271	18207	23008	34037	44067	36485.9	14877	33704	0.447027	-1.161	2.596	0.00943009	0.0302493	0.13042	0.223876	0.148808	0.148808	TRUE	0.566274	No
EHI_100110	485762	211035	359860	311910	477432	375453	844002	180447	362937	215652	352957	299984	237212	462462	289531	1.58228	0.662	-1.321	0.18666	0.320173	0.185459	0.201003	0.188736	0.188736	TRUE	0.105706	No
EHI_100100	3722	10718	8677	118432	90324	109007	6467	9164	8751	81883	66775	87096	59476.7	8127	78585	0.105831	-3.24	8.983	2.64109e-19	2.243e-17	0.0596668	0.213427	0.095606	0.095606	TRUE	0.176187	No
EHI_100090	50731	24772	31627	61354	68991	59772	88144	21181	31897	42420	51004	47757	40311.3	47074	47060	1	0	-0.001	0.999387	0.999749	0.184634	0.221311	0.184493	0.184493	TRUE	0.989917	No
EHI_100080	35799	104726	90358	233270	107149	105345	62200	89546	91131	161281	79213	84170	113249	80959	108221	0.751315	-0.413	0.956	0.338897	0.49374	0.11031	0.205554	0.138129	0.138129	TRUE	0.0851828	No
EHI_084970	54484	145699	164405	225952	226379	223980	94665	124581	165811	156221	167358	178959	116908	128352	167513	0.770416	-0.377	0.751	0.452407	0.603671	0.176411	0.205282	0.188405	0.188405	TRUE	1.2316	No
EHI_084960	257340	94007	103620	61660	103502	62965	447123	80381	104506	42631	76517	50309	95690.6	210670	56486	3.59712	1.848	-3.14	0.00168966	0.00724112	0.318173	0.207152	0.263768	0.263768	TRUE	0.995567	No
EHI_084950	31453	181268	170187	407152	294132	334322	54649	154994	171642	281502	217447	267121	760771	127095	255357	0.502765	-0.992	2.303	0.0212931	0.058721	0.0939342	0.198142	0.13767	0.13767	TRUE	0.146432	No
EHI_084660	42820	707919	113098	1138600	425916	376525	74399	605310	114065	787219	314872	300841	525948	264591	467644	0.581395	-0.782	1.016	0.309458	0.462063	0.720283	0.198721	0.470953	0.470953	TRUE	0.486945	No
EHI_084670	26623	113269	105676	906148	1184914	1042396	46257	96851	106580	626503	875987	832868	255589	83229	778453	0.109745	-3.188	8.179	2.86045e-16	1.60646e-14	0.0733869	0.200704	0.112092	0.112092	TRUE	0.637015	No
EHI_084680	25001	172525	86372	403694	626253	348811	43439	147518	87111	279111	462978	278698	196610	92689	340262	0.278474	-1.845	3.963	7.39411e-05	0.000502857	0.14531	0.201862	0.161497	0.161497	TRUE	0.651815	No
EHI_008810	12121	26958	22842	69144	69816	71208	21060	23051	23037	47806	51614	56895	42249.5	22383	52105	0.4329	-1.208	3.482	0.000496959	0.00259044	0.0575289	0.220189	0.0882738	0.0882738	TRUE	1.17132	No
EHI_008790	169290	119946	63131	382321	340228	457209	294138	102560	63671	264334	251525	365307	286575	153456	293722	0.532198	-0.91	1.521	0.128269	0.239738	0.338265	0.200287	0.273255	0.273255	TRUE	3.93844	No
EHI_008780	15879	74480	48734	96884	79326	64837	27589	63684	49151	66985	58644	51804	485870	46808	59144	0.794281	-0.332	0.744	0.456926	0.607606	0.137178	0.198876	0.148212	0.148212	TRUE	0.945895	No
EHI_008770	72376	67704	51117	48711	59384	43758	125752	57891	51554	33678	43902	34962	98512.9	78399	37514	2.06612	1.046	-2.296	0.021672	0.0594891	0.140858	0.206857	0.154524	0.154524	TRUE	0.0681112	No
EHI_008760	48822	105738	96613	177080	209094	152317	84827	90412	97439	122432	154580	121700	87656.7	90893	132904	0.686813	-0.542	1.387	0.165571	0.292723	0.0723511	0.208097	0.112627	0.112627	TRUE	0.322099	No
EHI_008750	4589	29622	20154	105397	80798	81727	7973	25328	20326	72871	59733	65299	42530.3	17876	65968	0.278474	-1.844	3.568	0.000359715	0.00196783	0.175787	0.220035	0.200814	0.200814	TRUE	0.0691994	No
EHI_008740	7943	7386	13970	203924	177195	174570	13801	6315	14089	140991	130997	139480	75582	11402	137156	0.0857559	-3.544	8.837	9.87608e-19	7.55792e-17	0.0830749	0.209894	0.118791	0.118791	TRUE	0.791469	No
EHI_008730	55282	404369	378680	393402	261272	284568	96051	345758	381918	271995	193154	227368	381140	274576	230839	1.18483	0.245	-0.463	0.643251	0.765613	0.193493	0.199433	0.210453	0.210453	TRUE	2.56514	No
EHI_008720	9487	16930	11385	22877	20385	21952	16483	14476	11482	15817	15070	17540	26144	14147	16142	0.877193	-0.189	0.628	0.529894	0.671919	0.0266606	0.234568	0.0661218	0.0661218	TRUE	0.280227	No
EHI_008710	20923	93171	108571	135714	27963	58880	36353	79666	109499	93832	20673	47045	85811.4	75173	53850	1.38313	0.467	-0.774	0.438977	0.590755	0.306809	0.208339	0.278703	0.278703	TRUE	0.419206	No
EHI_008630	310827	841673	176067	416468	77640	146296	540056	719677	177572	287943	57398	116890	232066	479102	154077	3.003	1.587	-2.529	0.0114352	0.035299	0.344228	0.201096	0.302186	0.302186	TRUE	0.11581	No
EHI_008610	125050	776274	215407	852674	819350	676478	217272	663757	217249	589532	605732	540501	436180	366093	578588	0.639795	-0.644	1.142	0.253518	0.399164	0.266181	0.199107	0.241104	0.241104	TRUE	0.0816484	No
EHI_103820	5429	39181	17072	72057	70201	51905	9433	33502	17218	49820	51898	41472	50268.2	20051	47730	0.428449	-1.223	2.277	0.0228124	0.0618154	0.203707	0.216465	0.217565	0.217565	TRUE	0.177301	No
EHI_103840	2597	17820	13507	38990	6434	21166	4512	15237	13622	26957	4757	16911	49377.1	11124	16208	0.695894	-0.523	0.776	0.437673	0.589835	0.390124	0.216819	0.351845	0.351845	TRUE	0.317462	No
EHI_149900	7464	23791	22626	37548	18091	23375	12969	20343	22819	25960	13374	18676	18158.3	18710	19337	0.968054	-0.047	0.117	0.906948	0.945366	0.0780475	0.251158	0.118945	0.118945	TRUE	0.148901	No
EHI_149890	12410	24678	13301	14920	14168	10985	21562	21101	13415	10316	10474	8777	45709.7	18693	9856	1.88679	0.916	-2.781	0.00541997	0.0190533	0.0421697	0.218422	0.0793847	0.0793847	TRUE	0.0366176	No
EHI_149870	59448	51246	69165	41502	47410	34463	103290	43818	69756	28694	35049	27536	91852.1	72288	30426	2.35294	1.235	-3.289	0.00100375	0.00465698	0.0703237	0.207583	0.103769	0.103769	TRUE	0.211961	No
EHI_149860	38687	83256	91764	119754	163660	129448	67218	71188	92549	82797	120991	103428	278046	76985	102405	0.754148	-0.407	1.083	0.278972	0.429434	0.0804666	0.200393	0.104154	0.104154	TRUE	0.474129	No
EHI_035960	13502	88177	30142	62097	75865	129901	23459	75396	30400	42933	56086	103790	53577	43085	67603	0.643501	-0.636	1.21	0.226378	0.367225	0.232379	0.215253	0.207975	0.207975	TRUE	0.857765	No
EHI_176150	303852	271593	332014	643716	771686	759722	527937	232227	334853	445060	570494	607013	927167	365006	540856	0.678426	-0.56	1.354	0.175656	0.305971	0.108463	0.197909	0.126458	0.126458	TRUE	1.24841	No
EHI_184240	19492	29078	28602	21510	32099	20768	33867	24863	28847	14872	23730	16593	37425.6	29192	18398	1.57978	0.661	-2.039	0.0414761	0.0998064	0.0411379	0.223197	0.0768561	0.0768561	TRUE	0.393259	No
EHI_139850	134763	276142	328856	251814	251768	216580	234148	236117	331668	174102	186128	173046	230064	267311	177759	1.49477	0.581	-1.404	0.160176	0.284986	0.0985484	0.201132	0.126631	0.126631	TRUE	0.541137	No
EHI_160950	26604	60256	87289	41248	54426	41723	46224	51522	88035	28519	40236	33336	46739.7	61927	34030	1.80832	0.855	-2.431	0.0150563	0.044204	0.0599895	0.217946	0.0909612	0.0909612	TRUE	0.832838	No
EHI_160960	104731	430134	236775	211990	182495	262354	181968	367788	238800	146568	134915	209619	134837	262852	163701	1.5949	0.674	-1.593	0.111246	0.21495	0.107971	0.20416	0.132653	0.132653	TRUE	0.133058	No
EHI_160970	67327	31269	90783	33973	40226	34053	116979	26737	91559	23489	29738	27208	41640.3	78425	26812	2.87356	1.523	-3.308	0.000940384	0.00442489	0.097395	0.22053	0.157925	0.157925	TRUE	0.107139	No
EHI_160980	2969668	36432714	19810862	38575714	37588706	38328641	5159738	31151974	19980258	26670937	27788691	30624331	1.52884e+07	18763990	28361320	0.673401	-0.57	0.764	0.444678	0.596215	0.553358	0.19691	0.439248	0.439248	TRUE	0.375662	No
EHI_161000	47226	50511	56743	101276	88557	94740	82054	43190	57228	70021	65469	75697	53322.8	60824	70396	0.865801	-0.208	0.537	0.591363	0.722296	0.0822203	0.215341	0.111177	0.111177	TRUE	0.278143	No
EHI_161030	380243	489951	490305	602786	790782	731752	660664	418935	494497	416761	584612	584665	372191	524699	528679	0.993049	-0.011	0.027	0.978188	0.988264	0.0827562	0.199496	0.114658	0.114658	TRUE	0.447138	No
EHI_161040	1793914	2312831	2309041	408446	502079	389047	3116889	1977598	2328785	282396	371178	310846	1.25667e+06	2474424	321473	7.46269	2.904	-6.946	3.74585e-12	1.24814e-10	0.114987	0.197631	0.129469	0.129469	TRUE	0.445716	No
EHI_161050	7507	12366	14567	28454	21695	24010	13043	10574	14692	19673	16039	19184	17565.6	12770	18299	0.69979	-0.515	1.607	0.107965	0.21043	0.0328716	0.252991	0.0750766	0.0750766	TRUE	0.123557	No
EHI_161070	3536811	2607269	4409497	7603633	4457449	6175319	6145137	2229358	4447201	5257090	3295316	4934039	4.71142e+06	4273899	4495482	0.951475	-0.072	0.151	0.880052	0.930704	0.147001	0.197055	0.168352	0.168352	TRUE	0.0405495	No
EHI_071590	1461216	5641747	4911867	2794381	2657765	4643182	2538833	4824004	4953867	1932012	1964840	3709872	3.43055e+06	4105568	2535575	1.61031	0.687	-1.726	0.0844193	0.173472	0.0891675	0.197133	0.117024	0.117024	TRUE	0.958137	No
EHI_111070	249073	318735	323429	209663	170616	177348	432759	272536	326195	144959	126134	141700	299882	343830	137598	2.48139	1.313	-4.525	6.04576e-06	5.53983e-05	0.0286119	0.200134	0.061443	0.061443	TRUE	0.192035	No
EHI_111060	11577	153885	65450	254602	175583	206533	20115	131580	66010	176030	129806	165019	90655.4	72568	156952	0.470146	-1.089	2.065	0.0389248	0.0949466	0.174721	0.207725	0.209357	0.209357	TRUE	0.237144	No
EHI_111050	2140531	7738733	8468855	5956451	6186029	8821195	3719129	6617042	8541269	4118242	4573226	7048077	5.26244e+06	6292480	5246515	1.19617	0.259	-0.665	0.506277	0.651814	0.0799336	0.197033	0.112223	0.112223	TRUE	0.11497	No
EHI_110540	6745	27999	13180	19682	19687	15203	11719	23941	13293	13608	14554	12147	85888.9	16318	13436	1.21065	0.276	-0.619	0.536073	0.677042	0.141202	0.208328	0.147782	0.147782	TRUE	0.142971	No
EHI_110550	38936	47962	45439	191310	255266	175174	67651	41010	45828	132270	188714	139963	66457	51496	153649	0.340136	-1.556	3.706	0.000210388	0.00123641	0.0998236	0.211686	0.130516	0.130516	TRUE	0.96373	No
EHI_110570	2615364	1055145	1808030	2324670	1855882	1929285	4544142	902207	1823490	1607258	1372022	1541486	1.44517e+06	2423280	1506922	1.59236	0.671	-1.297	0.194726	0.330508	0.205301	0.197528	0.201381	0.201381	TRUE	0.173238	No
EHI_110580	13343	28935	22464	20274	25251	27211	23183	24741	22656	14017	18668	21741	43318	23527	18142	1.29534	0.373	-1.282	0.199733	0.335936	0.0257093	0.219613	0.0615781	0.0615781	TRUE	0.02022	No
EHI_110590	7841	23315	18493	33108	36128	23748	13624	19936	18651	22891	26709	18974	45327.8	17404	22858	0.763359	-0.39	1.211	0.225872	0.366745	0.0381328	0.218603	0.0759375	0.0759375	TRUE	0.0413229	No
EHI_110600	199798	101198	160901	147917	225109	135203	347145	86530	162277	102269	166419	108026	128448	198651	125571	1.5674	0.647	-1.231	0.218158	0.358399	0.224822	0.204524	0.208147	0.208147	TRUE	0.147685	No
EHI_098400	9806	37313	22583	40258	25621	28068	17038	31905	22776	27834	18941	22426	21708.7	23906	23067	1.03627	0.051	-0.119	0.905511	0.944716	0.0965267	0.242276	0.136063	0.136063	TRUE	0.0317237	No
EHI_098390	64426	512854	527166	395516	270092	373200	111939	438518	531674	273457	199674	298184	235688	360710	257105	1.39276	0.479	-0.939	0.347909	0.50308	0.144995	0.20103	0.195228	0.195228	TRUE	0.279839	No
EHI_059660	10310	52095	25177	10008	9815	8737	17913	44544	25392	6919	7256	6981	24677.7	29283	7052	4.03226	2.014	-4.027	5.65805e-05	0.000400027	0.171963	0.23681	0.187397	0.187397	TRUE	0.084531	No
EHI_059650	12612	53075	40695	21532	10684	23069	21913	45382	41043	14887	7898	18432	32250.6	36113	13739	2.59067	1.373	-3.072	0.00212856	0.00876598	0.115469	0.227426	0.148416	0.148416	TRUE	0.845982	No
EHI_059640	1712	9471	6385	4702	3058	3354	2975	8098	6440	3251	2261	2680	15421	5838	2731	2.11864	1.083	-2.728	0.00636691	0.0217776	0.0638929	0.260799	0.11613	0.11613	TRUE	1.11785	No
EHI_163760	167171	102133	132455	46666	47495	30922	290456	87329	133588	32264	35112	24706	54242.3	170458	30694	5.40541	2.438	-5.599	2.15002e-08	3.42853e-07	0.119351	0.215028	0.140667	0.140667	TRUE	0.0626313	No
EHI_163740	30481	234454	223396	161058	68508	226681	52960	200471	225306	111354	50647	181117	85462.4	159579	114373	1.38504	0.469	-0.849	0.395614	0.551784	0.195572	0.208386	0.230812	0.230812	TRUE	0.0813098	No
EHI_163730	5367	18854	12846	25533	24732	17014	9325	16121	12956	17653	18284	13594	14822.4	12801	16510	0.777605	-0.363	0.945	0.344894	0.500279	0.0624049	0.263382	0.108779	0.108779	TRUE	0.0922788	No
EHI_163720	105382	54413	70200	40862	62916	37957	183099	46526	70800	28252	46513	30327	63641.9	100142	35031	2.80112	1.487	-3.008	0.00263268	0.0104895	0.186749	0.212342	0.182933	0.182933	TRUE	0.433557	No
EHI_163700	54821	109054	122487	129623	158385	145783	95250	93247	123534	89620	117091	116480	125435	104010	107730	0.965251	-0.05	0.183	0.854882	0.914641	0.0220614	0.204708	0.05535	0.05535	TRUE	0.208676	No
EHI_163690	7937945	4195315	3935991	3325052	4072644	3692167	13792018	3587225	3969646	2298914	3010836	2950017	2.2462e+07	7116296	2753256	2.52525	1.335	-2.376	0.0175079	0.0500718	0.300658	0.19689	0.239417	0.239417	TRUE	1.38272	No
EHI_163660	79734	44708	44978	31905	35491	23233	138536	38228	45363	22059	26238	18563	169873	74042	22287	3.23625	1.695	-3.275	0.00105805	0.00487319	0.222181	0.202651	0.20148	0.20148	TRUE	2.96157	No
EHI_163600	33638	76234	82677	59838	67509	68615	58445	65184	83384	41372	49908	54823	89173.3	69004	48701	1.41243	0.499	-1.612	0.107012	0.208983	0.0357953	0.207905	0.0701033	0.0701033	TRUE	0.0247847	No
EHI_163590	173007	83552	126540	68961	72321	51357	300596	71442	127622	47679	53466	41034	345702	166553	47393	3.42466	1.777	-3.53	0.000415196	0.00222418	0.185346	0.199699	0.19002	0.19002	TRUE	2.25386	No
EHI_087660	4371	16130	16764	34086	22932	29062	7595	13792	16907	23567	16953	23220	32061	12765	21247	0.604595	-0.726	1.81	0.0703002	0.151009	0.0784369	0.227607	0.118757	0.118757	TRUE	0.0853038	No
EHI_087630	84641	36924	54449	39510	39082	25633	147062	31572	54915	27317	28893	20481	31365.8	77850	25564	2.96736	1.568	-2.792	0.00523641	0.0185579	0.245745	0.228288	0.238786	0.238786	TRUE	0.131175	No
EHI_087620	12303	18953	21244	14340	24714	9871	21376	16206	21426	9915	18271	7887	17513.6	19669	12024	1.62602	0.7	-1.671	0.0947162	0.189705	0.0929063	0.253158	0.130038	0.130038	TRUE	0.313118	No
EHI_087570	8615660	3185686	3716618	899273	997055	1101999	14969534	2723937	3748398	621750	737106	880490	5.14099e+06	7147290	746449	9.00901	3.176	-5.591	2.26273e-08	3.58945e-07	0.292004	0.197038	0.244821	0.244821	TRUE	2.77241	No
EHI_087560	240412	84359	151805	119497	83775	99742	417711	72132	153103	82619	61933	79693	301981	214315	74748	2.80112	1.486	-2.809	0.00496451	0.0178027	0.215049	0.200112	0.210755	0.210755	TRUE	1.15142	No
EHI_087550	10819	24968	27353	49846	58806	51143	18798	21349	27587	34463	43474	40863	25005.4	22578	39600	0.572738	-0.804	2.419	0.0155685	0.045497	0.0448645	0.236286	0.0808934	0.0808934	TRUE	0.711084	No
EHI_036510	22229	70717	60256	73809	88699	40140	38622	60467	60771	51031	65574	32072	75575.2	53287	49559	1.07411	0.103	-0.24	0.810642	0.885817	0.100851	0.209895	0.137462	0.137462	TRUE	0.221151	No
EHI_130930	13903529	4484916	6459117	1252038	1017661	1549671	24157100	3834850	6514347	865649	752339	1238177	6422487	11502099	952055	11.3636	3.503	-6.102	1.04672e-09	2.16302e-08	0.294106	0.196999	0.250218	0.250218	TRUE	0.639215	No
EHI_130910	35744	28493	31097	44055	41048	32565	62104	24363	31363	30459	30346	26019	25849.2	39277	28941	1.35318	0.436	-1.142	0.253645	0.399264	0.0750988	0.234999	0.107287	0.107287	TRUE	0.423359	No
EHI_130900	58039	60214	72756	58720	59671	46063	100842	51486	73378	40599	44114	36804	53237.7	75235	40506	1.84502	0.882	-2.233	0.0255515	0.0677152	0.0821175	0.215371	0.115318	0.115318	TRUE	0.0818133	No
EHI_130890	6397	45080	15606	39217	35757	26814	11115	38546	15739	27114	26435	21424	15801.4	21800	24991	0.875657	-0.192	0.322	0.747371	0.843822	0.29956	0.25926	0.269896	0.269896	TRUE	0.962545	No
EHI_188820	29231	250017	341718	121838	57257	89312	50788	213778	344640	84238	42329	71360	87670.7	203069	65976	2.99401	1.582	-2.807	0.00500386	0.0178977	0.201096	0.208095	0.240932	0.240932	TRUE	0.0231979	No
EHI_149020	3598	35172	12152	16870	11921	20726	6251	30074	12256	11664	8813	16560	23738.1	16194	12346	1.30378	0.383	-0.738	0.460499	0.610725	0.190149	0.238392	0.202691	0.202691	TRUE	0.948156	No
EHI_181140	427173	1095501	1330381	735518	802818	1094464	742204	936714	1341757	508531	593510	874470	871459	1006892	658837	1.52207	0.606	-1.696	0.0898689	0.182144	0.0658694	0.197977	0.0938037	0.0938037	TRUE	0.204062	No
EHI_185590	13198	44462	23533	55431	51053	46576	22931	38017	23734	38325	37743	37214	20794.8	28227	37761	0.752445	-0.41	0.748	0.454587	0.605679	0.232521	0.244272	0.227259	0.227259	TRUE	1.57423	No
EHI_086260	2597	11928	8387	21264	17989	14310	4512	10199	8459	14702	13299	11434	14869.6	7723	13145	0.591366	-0.758	1.958	0.0501873	0.116076	0.0629611	0.263171	0.110447	0.110447	TRUE	0.199848	No
EHI_086230	1164607	845499	781122	661172	726462	543168	2023481	722948	787801	457129	537061	433988	1.28007e+06	1178077	476059	2.43902	1.288	-2.946	0.00322243	0.0124465	0.134378	0.197616	0.1419	0.1419	TRUE	0.353553	No
EHI_086220	13925	59538	36713	41499	26145	29039	24194	50908	37027	28692	19329	23202	72935.5	37376	23741	1.5674	0.648	-1.801	0.0717299	0.153229	0.0602852	0.210368	0.0952427	0.0952427	TRUE	0.389101	No
EHI_086210	35843	56454	51128	57229	59262	49613	62276	48271	51565	39568	43811	39640	60446	54037	41006	1.31579	0.395	-1.275	0.202209	0.338813	0.0342945	0.213162	0.0702058	0.0702058	TRUE	0.0297221	No
EHI_086200	487155	188465	185556	119290	155302	125712	846422	161148	187143	82476	114812	100443	324527	398238	99244	3.87597	1.953	-3.428	0.00060881	0.00305678	0.300488	0.199885	0.246374	0.246374	TRUE	5.93645	No
EHI_086190	91308	96904	112217	236525	260691	208802	158646	82858	113177	163531	192724	166831	148761	118227	174362	0.680272	-0.556	1.685	0.0920606	0.185399	0.0475942	0.203475	0.0797852	0.0797852	TRUE	0.258598	No
EHI_086180	191032	177599	305030	155450	155586	144769	331914	151857	307638	107477	115022	115669	129386	263803	112723	2.32019	1.215	-3.518	0.000435552	0.00231895	0.0465514	0.204468	0.0876452	0.0876452	TRUE	0.470204	No
EHI_086170	31860	19658	24901	20791	17309	16456	55356	16809	25114	14375	12796	13148	64279.6	32426	13440	2.38095	1.252	-2.861	0.00422019	0.0154926	0.123439	0.212188	0.142047	0.142047	TRUE	0.0597825	No
EHI_086150	2017	5045	3401	16806	10755	9405	3504	4314	3430	11620	7951	7515	16468.3	3749	9029	0.424448	-1.236	2.209	0.0271803	0.0710524	0.241672	0.256732	0.236988	0.236988	TRUE	0.588005	No
EHI_086140	6792	23408	6837	22732	11804	14574	11801	20015	6895	15717	8726	11645	11482.5	12904	12029	1.07066	0.098	-0.157	0.875173	0.927797	0.335025	0.282735	0.299485	0.299485	TRUE	0.663092	No
EHI_086130	244153	326533	439924	450574	356018	576000	424211	279204	443686	311523	263198	460220	291535	382367	344980	1.10742	0.147	-0.39	0.696558	0.805652	0.0773267	0.200229	0.104425	0.104425	TRUE	0.576272	No
EHI_086110	1854606	3242087	9191508	4694941	3981075	4590599	3222340	2772163	9270101	3246044	2943141	3667858	7.70573e+06	5088201	3285681	1.5361	0.62	-1.338	0.180758	0.312667	0.15935	0.196974	0.160119	0.160119	TRUE	1.955	No
EHI_086080	177072	211414	309740	433855	551833	500950	307659	180771	312388	299964	407961	400256	475374	266939	369394	0.724638	-0.465	1.422	0.154912	0.277399	0.0427153	0.19892	0.0782276	0.0782276	TRUE	0.138046	No
EHI_086070	5408	16678	15228	17606	15602	12780	9396	14261	15358	12173	11534	10211	18967.3	13005	11306	1.14943	0.2	-0.597	0.550227	0.689542	0.0397343	0.248842	0.0823686	0.0823686	TRUE	0.3595	No
EHI_086060	448181	98184	176423	102230	75635	74333	778705	83953	177932	70681	55916	59392	144546	346863	61996	5.31915	2.408	-3.852	0.000116993	0.000746098	0.353069	0.203669	0.299817	0.299817	TRUE	0.337026	No
EHI_086050	1439	1499	1309	20772	37615	24808	2500	1282	1320	14362	27808	19821	26352.2	1701	20664	0.0847458	-3.561	9.087	1.01784e-19	8.86031e-18	0.0819717	0.234271	0.112972	0.112972	TRUE	0.467248	No
EHI_086030	32558	247173	69372	361346	298845	218234	56569	211347	69965	249832	220931	174368	191705	112627	215044	0.532765	-0.909	1.58	0.114051	0.219347	0.292254	0.20199	0.251208	0.251208	TRUE	0.230979	No
EHI_086010	16276	3646	6468	44773	57864	40124	28279	3118	6523	30956	42778	32059	20777.9	12640	35264	0.370645	-1.432	2.224	0.0261421	0.0688034	0.313979	0.244311	0.319267	0.319267	TRUE	1.8347	No
EHI_085980	18407	313741	137396	221832	186722	118674	31982	268266	138571	153373	138040	94820	141331	146273	128744	1.13122	0.178	-0.285	0.775267	0.861353	0.304789	0.203824	0.299899	0.299899	TRUE	0.112399	No
EHI_085970	31579	133945	105395	90848	74498	96236	54868	114530	106296	62812	55075	76892	80475.2	91898	64926	1.41044	0.496	-1.336	0.18142	0.313501	0.0626813	0.209101	0.101382	0.101382	TRUE	0.760677	No
EHI_085960	3037	4982	4350	17111	14467	12125	5277	4260	4387	11830	10695	9688	7308.35	4641	10738	0.434972	-1.201	3.841	0.000122734	0.000774206	0.0217545	0.331791	0.0714038	0.0714038	TRUE	0.19565	No
EHI_098730	26879	29871	52333	129395	139149	106271	46702	25541	52780	89463	102870	84910	63943.2	41674	92414	0.454752	-1.137	3.054	0.00225512	0.00922998	0.0645545	0.212269	0.10196	0.10196	TRUE	0.12859	No
EHI_095930	8613	54135	36560	43069	44122	36498	14965	46288	36873	29778	32619	29162	37389.4	32709	30520	1.07066	0.098	-0.2	0.841588	0.906125	0.162006	0.223223	0.180344	0.180344	TRUE	0.752594	No
EHI_119910	488844	478181	512244	240501	309450	195349	849357	408871	516624	166280	228771	156083	966591	591617	183711	3.16456	1.663	-3.845	0.000120473	0.000762916	0.130697	0.197866	0.138728	0.138728	TRUE	0.948256	No
EHI_118860	8538	10475	10614	8961	6963	6236	14835	8957	10705	6196	5148	4983	16309.1	11499	5442	2.09644	1.069	-3.08	0.00206918	0.00856196	0.0493086	0.257316	0.0883374	0.0883374	TRUE	0.556258	No
EHI_118850	10947	49347	43373	63350	48471	53099	19020	42194	43744	43800	35834	42426	34719.8	34986	40687	0.861326	-0.215	0.556	0.578296	0.712268	0.0682905	0.225251	0.110532	0.110532	TRUE	0.97479	No
EHI_019870	25105	41386	26980	63961	91570	50538	43619	35387	27211	44222	67696	40380	50832.9	35406	50766	0.701754	-0.511	1.116	0.26438	0.412812	0.110061	0.216247	0.156335	0.156335	TRUE	0.452408	No
EHI_040700	36299	229260	152371	203315	87246	81246	63069	196030	153674	140570	64499	64915	100915	137591	89995	1.51745	0.601	-1.205	0.228223	0.369701	0.175751	0.206619	0.18621	0.18621	TRUE	0.164777	No
EHI_200980	270825	120552	97675	82751	59417	84589	470553	103079	98510	57213	43926	67586	251747	224047	56242	3.84615	1.946	-3.523	0.000426614	0.00227833	0.27343	0.200763	0.230759	0.230759	TRUE	5.67329	No
EHI_200960	10463	6518	9117	14465	12058	13730	18179	5573	9195	10001	8914	10970	13471.8	10982	9962	1.10132	0.138	-0.317	0.750868	0.846424	0.103465	0.270052	0.141152	0.141152	TRUE	0.545739	No
EHI_152210	29186	93952	80770	127259	122792	108586	50710	80334	81461	87986	90778	86759	86308.5	70835	88508	0.804505	-0.314	0.574	0.565647	0.70267	0.177527	0.208272	0.225455	0.225455	TRUE	0.506878	No
EHI_152220	161533	354916	802883	358158	357797	511676	280660	303473	809748	247628	264513	408826	361016	464627	306989	1.49925	0.585	-1.102	0.270673	0.421033	0.221867	0.199578	0.212346	0.212346	TRUE	0.858932	No
EHI_152300	7888	17106	10950	91336	91322	133102	13705	14627	11044	63149	67513	106348	32550.7	13125	79003	0.169664	-2.559	6.566	5.1744e-11	1.41312e-09	0.0843022	0.227144	0.112076	0.112076	TRUE	0.89935	No
EHI_152310	48866	103486	124090	59943	61317	57985	84904	88486	125151	41444	45331	46330	56272	99514	44368	2.23214	1.159	-4.455	8.37145e-06	7.37026e-05	0.0173055	0.214372	0.0492917	0.0492917	TRUE	0.311045	No
EHI_152320	32703	124035	117434	71414	45254	50506	56821	106057	118438	49375	33456	40354	96479.6	93772	41062	2.25734	1.173	-2.661	0.0077821	0.0256846	0.126573	0.207068	0.144385	0.144385	TRUE	0.785407	No
EHI_152330	524427	863000	967269	341346	416645	373020	911181	737912	975540	236004	308019	298041	814849	874878	280688	3.0581	1.614	-3.55	0.000384882	0.00208974	0.147963	0.198056	0.15379	0.15379	TRUE	2.87275	No
EHI_061760	10771	3800	12533	50206	134883	69990	18714	3249	12640	34712	99717	55922	38611.2	11534	63450	0.189825	-2.397	4.226	2.38308e-05	0.000183784	0.211439	0.222388	0.244082	0.244082	TRUE	0.157183	No
EHI_177000	4802	8077	5993	44817	54437	39962	8343	6906	6044	30986	40244	31929	32226.4	7098	34386	0.209908	-2.252	6.073	1.2551e-09	2.57073e-08	0.0656668	0.227449	0.101155	0.101155	TRUE	0.119124	No
EHI_176990	3966	34342	11486	68838	20931	31613	6891	29364	11584	47594	15474	25259	15638.2	15946	29442	0.554631	-0.85	1.203	0.22912	0.370723	0.364819	0.259911	0.390594	0.390594	TRUE	0.166224	No
EHI_087780	2362	10790	8071	13151	9705	8656	4104	9226	8140	9092	7175	6916	12637.5	7157	7728	0.926784	-0.109	0.285	0.7756	0.861448	0.056789	0.274885	0.10825	0.10825	TRUE	0.151151	No
EHI_087810	14302	24218	16572	20898	24848	14844	24849	20708	16714	14449	18370	11860	37238.1	20757	14893	1.38889	0.474	-1.262	0.207001	0.344704	0.0725753	0.22333	0.103751	0.103751	TRUE	0.466486	No
EHI_087830	102859	73147	47992	212485	221523	202013	178715	62545	48402	146910	163768	161407	74149.1	96554	157362	0.618812	-0.692	1.446	0.148282	0.268286	0.168817	0.210146	0.17134	0.17134	TRUE	1.82939	No
EHI_087840	12204	69336	38690	97963	42025	55312	21204	59286	39021	67731	31068	44194	77883.3	39837	47664	0.838223	-0.254	0.548	0.583981	0.71716	0.134512	0.209509	0.160887	0.160887	TRUE	0.300167	No
EHI_087850	5852	23679	11083	120674	34980	68629	10168	20247	11178	83433	25860	54834	26087.3	13864	54709	0.261097	-1.937	3.658	0.000253778	0.00145697	0.190335	0.234651	0.21122	0.21122	TRUE	0.0218243	No
EHI_087870	13242	69681	36614	94281	105633	149642	23008	59581	36927	65185	78093	119563	60638.3	39839	87614	0.461467	-1.116	2.285	0.0223304	0.0608408	0.155091	0.21311	0.178482	0.178482	TRUE	0.483352	No
EHI_105220	20081	46886	36885	17928	16401	14184	34890	40090	37200	12395	12125	11333	16582.5	37393	11951	3.09598	1.63	-4.699	2.61962e-06	2.59872e-05	0.0515023	0.25632	0.088367	0.088367	TRUE	1.24184	No
EHI_105200	69028	232688	101425	47709	56480	64707	119935	198961	102292	32986	41755	51700	62606.1	140396	42147	3.28947	1.717	-4.587	4.49598e-06	4.24831e-05	0.0755936	0.212599	0.103226	0.103226	TRUE	0.201414	No
EHI_105190	13481	11062	18856	7871	14003	5049	23423	9459	19017	5442	10352	4034	23381.1	17300	6609	2.57069	1.363	-2.867	0.00414909	0.0152476	0.140198	0.239026	0.168832	0.168832	TRUE	0.0566595	No
EHI_105150	17603	22534	17397	36266	32072	39804	30585	19268	17546	25074	23710	31803	26210	22466	26862	0.837521	-0.255	0.706	0.480337	0.628654	0.0575102	0.234474	0.0961935	0.0961935	TRUE	0.212515	No
EHI_105130	9764	14500	15933	28298	25762	25296	16965	12398	16069	19565	19045	20211	18152.3	15144	19607	0.774593	-0.369	1.037	0.299818	0.451933	0.0522853	0.251176	0.0930475	0.0930475	TRUE	1.2497	No
EHI_105120	69331	165324	150185	96234	120917	142393	120461	141361	151469	66535	89392	113771	268985	137764	89899	1.52439	0.608	-1.53	0.125929	0.236126	0.0883588	0.200512	0.116668	0.116668	TRUE	0.0767649	No
EHI_105110	24794	164161	115148	156822	75423	103140	43079	140367	116133	108425	55759	82408	87533.8	99860	82197	1.20773	0.273	-0.451	0.652104	0.772706	0.279633	0.208113	0.279626	0.279626	TRUE	0.159587	No
EHI_105100	116295	64461	132541	56051	97039	64422	202060	55118	133674	38753	71739	51473	150787	130284	53988	2.3753	1.247	-2.57	0.0101711	0.0321962	0.156914	0.203386	0.176186	0.176186	TRUE	0.148744	No
EHI_105090	10097	14651	10786	11692	22201	10610	17543	12527	10878	8084	16413	8477	20403.4	13649	10991	1.23762	0.308	-0.718	0.472889	0.622768	0.102522	0.245182	0.13646	0.13646	TRUE	0.073746	No
EHI_105080	86345	14697	33344	180979	165212	226399	150023	12567	33629	125127	122138	180891	91354	65406	142719	0.469925	-1.089	1.702	0.0888202	0.18049	0.351892	0.207641	0.315503	0.315503	TRUE	2.89353	No
EHI_105070	123378	64823	52346	79940	97532	68944	214367	55427	52794	55270	72104	55086	93391.9	107529	60820	1.7452	0.803	-1.478	0.139387	0.255445	0.262702	0.207406	0.222907	0.222907	TRUE	4.62555	No
EHI_087710	14957	210792	77901	214422	118613	191168	25987	180239	78567	148250	87689	152742	69123.4	94931	129560	0.738007	-0.438	0.783	0.433843	0.585904	0.220424	0.211113	0.237046	0.237046	TRUE	0.128276	No
EHI_087700	4280	11674	11181	63150	82249	62216	7436	9982	11277	43661	60805	49710	58962.6	9565	51392	0.189934	-2.397	6.113	9.79445e-10	2.03002e-08	0.0799786	0.213572	0.11339	0.11339	TRUE	0.0730634	No
EHI_024510	18368	89734	83354	439511	693941	604686	31914	76728	84067	303874	513019	483140	550871	64236	433344	0.15321	-2.706	5.762	8.29521e-09	1.46619e-07	0.138567	0.198636	0.164561	0.164561	TRUE	0.361378	No
EHI_024500	68479	36931	38419	83573	96250	108568	118981	31578	38748	57782	71156	86745	73577.3	63102	71894	0.880282	-0.184	0.361	0.717768	0.820939	0.143936	0.21025	0.195392	0.195392	TRUE	2.03221	No
EHI_024480	10036	1810	4989	294147	400430	295239	17437	1548	5032	203371	296031	235894	81518.6	8006	245099	0.0362542	-4.786	7.687	1.50734e-14	6.68608e-13	0.309217	0.208944	0.297184	0.297184	TRUE	0.801044	No
EHI_024470	551299	428488	496465	1261803	1551806	1430266	957871	366381	500710	872400	1147224	1142773	810775	608321	1054132	0.581058	-0.784	1.979	0.0478438	0.111396	0.093228	0.198062	0.115796	0.115796	TRUE	0.255829	No
EHI_024460	12029	40078	37372	133464	189006	107946	20900	34269	37692	92276	139729	86248	78902.6	30954	106084	0.295334	-1.759	4.921	8.61176e-07	9.83153e-06	0.0590763	0.209345	0.0939487	0.0939487	TRUE	0.113467	No
EHI_024450	39363	79944	64576	210337	288735	178401	68392	68357	65128	145425	213457	142541	151138	67292	167141	0.40783	-1.294	3.037	0.00239303	0.00968334	0.104124	0.203371	0.134639	0.134639	TRUE	0.0316607	No
EHI_024440	30431	23224	44805	92358	70189	77329	52873	19858	45188	63856	51890	61785	51145.4	39306	59177	0.667557	-0.583	1.469	0.141774	0.258866	0.0739396	0.216129	0.116321	0.116321	TRUE	0.489869	No
EHI_024430	26937	36128	42928	246927	283411	188142	46802	30891	43295	170723	209521	150324	102860	40329	176856	0.232126	-2.107	5.338	9.38168e-08	1.29374e-06	0.0780977	0.206434	0.115005	0.115005	TRUE	0.305543	No
EHI_024370	126882	50026	39361	70359	93495	79639	220455	42775	39698	48646	69119	63631	147441	100976	60465	1.64745	0.719	-1.214	0.224617	0.365607	0.333025	0.203535	0.267286	0.267286	TRUE	5.85794	No
EHI_024360	35210	33963	15925	139421	218098	141796	61177	29040	16061	96395	161236	113294	95598.6	35426	123642	0.292912	-1.771	3.723	0.000196736	0.00116502	0.158758	0.207162	0.169033	0.169033	TRUE	1.55304	No
EHI_024350	32670	176131	72742	706733	652804	658266	56763	150602	73364	488629	482607	525950	159370	93576	499062	0.191755	-2.383	5.706	1.15868e-08	1.95851e-07	0.10452	0.203034	0.129154	0.129154	TRUE	1.7404	No
EHI_024520	7947	1880	6382	36962	30954	20171	13808	1608	6437	25555	22884	16116	16827.7	7284	21518	0.350385	-1.513	2.386	0.0170535	0.0489936	0.298073	0.255453	0.309163	0.309163	TRUE	0.894344	No
EHI_024530	2320020	1703308	1971655	5284054	6768808	5810705	4030988	1456422	1988514	3653352	5004065	4642715	2.5002e+06	2491975	4433377	0.566572	-0.82	1.93	0.0535903	0.122041	0.118659	0.19724	0.133646	0.133646	TRUE	0.774008	No
EHI_024540	1452	1295	883	2923	3665	1873	2523	1107	891	2021	2709	1497	16527.9	1507	2076	0.730994	-0.452	0.839	0.401525	0.557128	0.199697	0.256516	0.218541	0.218541	TRUE	0.0146688	No
EHI_024550	1130	8879	1854	19620	9775	13686	1963	7592	1870	13565	7226	10935	11473.5	3808	10575	0.369549	-1.436	2.546	0.0109073	0.0340773	0.244783	0.282803	0.241118	0.241118	TRUE	0.62866	No
EHI_024560	35269	53175	44972	244648	264273	269514	61279	45468	45357	169148	195373	215340	120389	50701	193287	0.26441	-1.919	6.941	3.90537e-12	1.29509e-10	0.0233323	0.205038	0.0557525	0.0557525	TRUE	0.146679	No
EHI_024570	3957	12037	9658	70340	73389	52265	6875	10292	9741	48633	54255	41759	16968.5	8969	48216	0.18997	-2.396	5.96	2.52806e-09	4.95928e-08	0.0643172	0.254967	0.119408	0.119408	TRUE	0.217485	No
EHI_024590	6724	97372	52866	246148	170960	137070	11683	83258	53318	170185	126388	109518	73608	49420	135364	0.376223	-1.41	2.281	0.0225395	0.0612404	0.272876	0.210244	0.292802	0.292802	TRUE	0.284537	No
EHI_024600	25439	47821	90997	174700	156387	125315	44200	40890	91775	120786	115614	100126	94351.2	58955	112175	0.531067	-0.913	2.004	0.0450346	0.106276	0.148248	0.207298	0.15449	0.15449	TRUE	0.983333	No
EHI_024610	2405	24546	7957	65045	32089	33442	4179	20988	8025	44972	23723	26720	19491.7	11064	31805	0.362582	-1.464	2.086	0.0370064	0.0912967	0.494381	0.247443	0.384408	0.384408	TRUE	2.72636	No
EHI_024630	133527	120090	178568	279470	265855	292910	232000	102684	180095	193223	196542	234033	304037	171593	207933	0.827815	-0.273	0.639	0.522962	0.665797	0.0992943	0.20009	0.13562	0.13562	TRUE	0.092319	No
EHI_024640	56097	322400	192670	752254	782627	516627	97467	275670	194317	520102	578583	412782	227858	189151	503822	0.384911	-1.377	2.401	0.0163579	0.0472652	0.28515	0.201174	0.249931	0.249931	TRUE	0.418463	No
EHI_024650	3360	5555	6495	64423	64436	39597	5838	4750	6551	44542	47636	31638	32689.2	5713	41272	0.142308	-2.813	6.64	3.14668e-11	9.05515e-10	0.103367	0.227015	0.132927	0.132927	TRUE	0.0844731	No
EHI_024670	101318	95263	75142	145499	174564	115619	176038	81455	75785	100597	129052	92379	76683.8	111093	107343	1.03413	0.049	-0.114	0.908849	0.946638	0.121668	0.209707	0.134857	0.134857	TRUE	1.60138	No
EHI_194600	214172	190860	298705	182083	518161	286289	372120	163196	301259	125891	383068	228743	360851	278858	245901	1.1325	0.179	-0.416	0.677565	0.79237	0.106702	0.199579	0.137237	0.137237	TRUE	0.352031	No
EHI_194610	3512	2906	2920	24360	29265	24722	6102	2485	2945	16842	21635	19753	35881.2	3844	19410	0.202511	-2.304	5.456	4.87596e-08	7.24013e-07	0.105468	0.224332	0.131988	0.131988	TRUE	0.105884	No
EHI_194620	28154	31910	8550	40576	43760	25440	48917	27285	8623	28054	32351	20326	50470.1	28275	26910	1.04932	0.07	-0.123	0.902433	0.943341	0.224146	0.216387	0.243762	0.243762	TRUE	0.117308	No
EHI_194630	4058	19147	6866	70005	57341	42875	7051	16372	6925	48401	42391	34257	32690.5	10116	41683	0.251889	-1.989	3.452	0.000556655	0.00284465	0.294964	0.227014	0.252212	0.252212	TRUE	2.29593	No
EHI_080230	3538	4735	4350	7246	13616	7173	6147	4049	4387	5010	10066	5731	17998.6	4861	6936	0.704722	-0.505	1.154	0.248509	0.39368	0.112364	0.25164	0.142165	0.142165	TRUE	0.0224551	No
EHI_080240	24588	28608	35830	37176	37470	34625	42721	24461	36136	25703	27701	27665	44255.2	34439	27023	1.27226	0.347	-1.007	0.313716	0.466522	0.0523176	0.219131	0.0868729	0.0868729	TRUE	0.555269	No
EHI_080250	365411	429239	671503	529839	802020	429251	634894	367023	677245	366326	592920	342969	304769	559721	434072	1.28535	0.362	-0.868	0.385443	0.541393	0.110112	0.200082	0.128738	0.128738	TRUE	1.45075	No
EHI_080260	2477042	2402433	2267998	535881	751470	717949	4303810	2054212	2287391	370504	555549	573637	1.91947e+06	2881804	499897	5.64972	2.499	-6.551	5.70526e-11	1.51647e-09	0.0820458	0.19736	0.107243	0.107243	TRUE	1.05482	No
EHI_080270	19035	51719	52326	39518	37307	33562	33073	44223	52773	27322	27580	26816	42920	43356	27239	1.58479	0.664	-1.863	0.0625061	0.137493	0.0613802	0.219824	0.0933668	0.0933668	TRUE	0.524852	No
EHI_188280	294193	324972	326343	86207	116299	169669	511154	277869	329133	59603	85978	135564	190373	372719	93715	3.90625	1.967	-4.902	9.50912e-07	1.07503e-05	0.0931729	0.202026	0.119001	0.119001	TRUE	0.252752	No
EHI_188270	8530	7893	10474	11702	11191	11914	14821	6749	10564	8091	8273	9519	25777.9	10711	8628	1.23916	0.309	-0.884	0.376529	0.532343	0.0499671	0.235104	0.0895374	0.0895374	TRUE	0.321514	No
EHI_188230	97517	78055	77394	58065	47036	51668	169434	66741	78056	40146	34773	41282	86884.5	104744	38734	2.65957	1.41	-2.968	0.00299805	0.0116717	0.161298	0.208197	0.168509	0.168509	TRUE	0.202114	No
EHI_188220	55062	215750	233381	76127	34946	42770	95669	184478	235377	52634	25835	34173	59736	171841	37547	4.42478	2.146	-4.002	6.28503e-05	0.000438128	0.231383	0.213355	0.216954	0.216954	TRUE	0.102343	No
EHI_188200	5306	9637	6540	12198	13381	8666	9219	8240	6596	8434	9892	6924	16915.9	8018	8417	0.953289	-0.069	0.148	0.882564	0.932369	0.12225	0.255147	0.161567	0.161567	TRUE	0.0389356	No
EHI_188180	6180339	13730523	16482701	7189911	7744544	7838932	10738214	11740352	16623639	4971046	5725410	6263255	6.64875e+06	13034068	5653237	2.28311	1.191	-3.057	0.0022346	0.00915396	0.0886995	0.196994	0.112004	0.112004	TRUE	0.731159	No
EHI_188160	76528	93376	86541	155866	169766	116348	132966	79842	87281	107764	125505	92961	147295	100030	108743	0.92081	-0.119	0.312	0.755309	0.848766	0.0849758	0.203541	0.107758	0.107758	TRUE	1.42924	No
EHI_188150	5667	637	6487	25050	32205	26630	9846	545	6542	17319	23809	21277	44787.2	5644	20802	0.28547	-1.809	2.618	0.00883318	0.0286226	0.44703	0.218866	0.371338	0.371338	TRUE	0.66078	No
EHI_090440	5273	20224	16366	16298	9146	9439	9162	17293	16506	11268	6761	7542	17997.8	14320	8524	1.66667	0.736	-1.601	0.109338	0.212334	0.126487	0.251643	0.157381	0.157381	TRUE	0.108913	No
EHI_090420	1732	7379	10475	31838	25844	21966	3009	6309	10565	22013	19106	17551	13122.5	6628	19557	0.346861	-1.527	2.913	0.00358531	0.0135255	0.164028	0.272001	0.206893	0.206893	TRUE	0.512314	No
EHI_029720	5053	20534	29742	44369	40864	61992	8779	17558	29996	30676	30210	49531	137506	18778	36806	0.515464	-0.956	2.169	0.0300532	0.077172	0.118442	0.204018	0.144226	0.144226	TRUE	1.67067	No
EHI_147440	5651	25316	9895	21980	9128	11031	9818	21647	9980	15197	6748	8814	30167.1	13815	10253	1.32802	0.409	-0.529	NA	NA	0.603197	0.229538	0.475972	0.475972	TRUE	12.2418	Yes
EHI_147450	90999	43793	41205	62763	83711	72454	158109	37445	41557	43394	61886	57890	58953.4	79037	54390	1.443	0.528	-1.033	0.301787	0.453625	0.212591	0.213575	0.196496	0.196496	TRUE	4.68904	No
EHI_147460	9637	15576	12434	100877	86474	67829	16744	13318	12540	69746	63929	54195	26791.6	14201	62623	0.230574	-2.117	5.528	3.23059e-08	4.97739e-07	0.0673041	0.233657	0.108022	0.108022	TRUE	0.314802	No
EHI_147480	52905	30186	27177	62497	85832	38882	91921	25811	27409	43210	63454	31066	151043	48380	45910	1.05263	0.073	-0.12	0.904223	0.944129	0.369625	0.203375	0.284058	0.284058	TRUE	0.151484	No
EHI_147490	4691	12830	13752	51893	29861	40258	8151	10970	13870	35878	22076	32166	36501.2	10997	30040	0.369276	-1.437	4.307	1.65466e-05	0.000133989	0.0431835	0.223865	0.0815742	0.0815742	TRUE	0.137752	No
EHI_147510	5667	24524	18816	45161	50425	40073	9846	20969	18977	31224	37278	32018	22063.1	16597	33507	0.498504	-1.004	2.92	0.00350009	0.0132543	0.0411362	0.241546	0.086756	0.086756	TRUE	0.773141	No
EHI_147520	19254	18579	12592	23734	21733	15781	33453	15886	12700	16409	16067	12609	146272	20680	15028	1.36799	0.453	-0.99	0.321992	0.476083	0.143484	0.203588	0.155646	0.155646	TRUE	1.78462	No
EHI_147530	23931	77411	64661	142290	140963	89456	41580	66191	65214	98378	104212	71475	71347.6	57662	91355	0.633714	-0.658	1.908	0.0563986	0.126819	0.0495973	0.210669	0.0872353	0.0872353	TRUE	0.392718	No
EHI_147550	45061	216264	89345	320229	265373	387877	78293	184918	90109	221404	196186	309911	273915	117773	242500	0.492611	-1.022	2.058	0.0395623	0.096064	0.180036	0.200446	0.18464	0.18464	TRUE	0.0233565	No
EHI_155700	57244	446461	305118	157805	83417	140203	99460	381749	307727	109105	61669	112021	104190	262979	94265	2.71003	1.437	-2.346	0.0189865	0.0535311	0.32307	0.206311	0.287333	0.287333	TRUE	0.159225	No
EHI_155660	70931	197395	265239	178864	112642	111306	123241	168784	267507	123665	83274	88933	109400	186511	98624	1.87617	0.907	-2.211	0.0270565	0.0707819	0.0970393	0.205861	0.124624	0.124624	TRUE	0.100025	No
EHI_155650	7679	6852	5395	7313	6483	3160	13342	5859	5441	5056	4793	2525	6711.12	8214	4125	1.96464	0.975	-2.016	0.0437854	0.104122	0.125096	0.3438	0.174881	0.174881	TRUE	1.81714	No
EHI_155640	4417	21928	10683	12850	14825	15928	7674	18750	10774	8884	10960	12726	14158.3	12399	10857	1.14025	0.189	-0.446	0.655822	0.776198	0.0911074	0.266503	0.133357	0.133357	TRUE	0.502883	No
EHI_111840	56940	34643	53044	49785	76131	57203	98932	29622	53498	34421	56282	45705	126295	60684	45469	1.32979	0.411	-0.968	0.332951	0.488244	0.106647	0.204655	0.133256	0.133256	TRUE	1.02135	No
EHI_111820	61381	38069	56832	148232	176719	126616	106648	32551	57318	102486	130645	101165	98674.8	65506	111432	0.59312	-0.754	1.631	0.10287	0.202654	0.135847	0.20684	0.159132	0.159132	TRUE	0.0952898	No
EHI_111810	5501	40896	31084	81382	68360	77743	9558	34968	31350	56267	50537	62116	43508.1	25292	56307	0.455581	-1.134	2.373	0.0176573	0.0504371	0.125585	0.219513	0.170616	0.170616	TRUE	1.73297	No
EHI_111750	6562	29700	25229	66099	65579	98354	11401	25395	25445	45700	48481	78584	44363.9	20747	57588	0.366435	-1.448	3.146	0.00165346	0.00711222	0.133917	0.219076	0.157871	0.157871	TRUE	0.492846	No
EHI_111740	31416	48410	42543	108510	113290	140050	54585	41393	42907	75023	83753	111899	195238	46295	90225	0.516796	-0.952	2.575	0.0100292	0.0318773	0.0637301	0.201897	0.100716	0.100716	TRUE	0.09017	No
EHI_111610	64588	295361	327164	3371986	1223676	1885404	112220	252550	329961	2331364	904643	1506425	1.22982e+06	231577	1580811	0.152416	-2.714	5.311	1.093e-07	1.48375e-06	0.186287	0.197648	0.19615	0.19615	TRUE	0.101968	No
EHI_139070	9085	93939	36189	94379	78858	64123	15785	80323	36498	65253	58298	51234	44979.5	44202	58262	0.764526	-0.388	0.659	0.510091	0.65516	0.204275	0.218772	0.263685	0.263685	TRUE	0.289418	No
EHI_139060	21453	47584	26891	170054	147666	161387	37274	40687	27121	117574	109167	128947	49906.5	35027	118563	0.30003	-1.737	4.293	1.76477e-05	0.000142244	0.0869068	0.216607	0.121021	0.121021	TRUE	0.926599	No
EHI_139050	345296	107482	176013	137062	190307	112987	599945	91903	177518	94764	140691	90276	517656	289789	108577	2.5974	1.376	-2.328	0.0199283	0.0556904	0.321454	0.198751	0.266487	0.266487	TRUE	3.84878	No
EHI_139040	275926	277608	292943	416402	513810	364260	479416	237370	295448	287897	379851	291041	291177	337411	319596	1.05485	0.077	-0.193	0.84665	0.909398	0.0887507	0.200233	0.117994	0.117994	TRUE	0.409206	No
EHI_139030	173529	228798	243982	356326	375677	306299	301503	195635	246068	246361	277732	244731	163243	247735	256275	0.967118	-0.048	0.138	0.890091	0.937234	0.0575622	0.202887	0.0902282	0.0902282	TRUE	0.113743	No
EHI_139000	36800	31091	34737	17746	13707	12776	63939	26585	35034	12269	10133	10208	37092.7	41853	10870	3.80228	1.925	-5.239	1.61071e-07	2.11641e-06	0.0678246	0.223434	0.0992467	0.0992467	TRUE	0.493194	No
EHI_138990	24219	158517	96039	116756	143862	74436	42080	135541	96860	80724	106355	59474	122220	91494	82184	1.11111	0.151	-0.289	0.772859	0.86048	0.214765	0.204915	0.20729	0.20729	TRUE	0.626864	No
EHI_138980	96742	32626	63201	91335	91596	88198	168087	27897	63741	63148	67715	70470	72719.2	86575	67111	1.28205	0.359	-0.678	0.49795	0.644438	0.207517	0.210408	0.211803	0.211803	TRUE	0.335336	No
EHI_138970	156866	97402	240021	150655	252915	174305	272551	83284	242073	104162	186976	139269	104916	199303	143469	1.37931	0.465	-0.906	0.365031	0.520384	0.176122	0.206246	0.197658	0.197658	TRUE	0.297763	No
EHI_138950	317154	370738	256380	104493	93597	39800	551049	317001	258572	72246	69195	31800	115763	375541	57747	6.28931	2.656	-5.697	1.22158e-08	2.05982e-07	0.146899	0.205365	0.162137	0.162137	TRUE	0.111817	No
EHI_093130	28572	279556	86370	119824	133246	93186	49643	239036	87109	82845	98507	74455	149127	125263	85269	1.4556	0.542	-0.982	0.326155	0.480403	0.248385	0.203459	0.230058	0.230058	TRUE	0.383064	No
EHI_141830	332532	1164792	1179053	376270	298049	541434	577768	995961	1189135	260150	220343	432602	351007	920955	304365	2.94985	1.56	-2.814	0.00488698	0.0175609	0.21584	0.199655	0.232382	0.232382	TRUE	0.198033	No
EHI_141850	6967	42326	17663	61456	17204	23762	12105	36191	17814	42490	12719	18986	18278.5	22037	24732	0.893655	-0.163	0.301	0.763461	0.853683	0.220557	0.250801	0.220376	0.220376	TRUE	0.403177	No
EHI_141870	63055	91459	73198	77266	107635	73974	109557	78202	73824	53421	79573	59105	78153.4	87194	64033	1.35685	0.441	-1.229	0.219194	0.359262	0.0652655	0.209465	0.0946964	0.0946964	TRUE	0.365186	No
EHI_141890	236504	127871	130131	162001	164933	251924	410921	109337	131244	112006	121932	201286	730222	217167	145075	1.47275	0.559	-0.806	NA	NA	0.528861	0.198196	0.375035	0.375035	TRUE	8.45218	Yes
EHI_141900	7060	37122	19231	74543	29290	48664	12267	31741	19395	51538	21654	38882	25515.1	21134	37358	0.577701	-0.791	1.157	0.247111	0.392179	0.309118	0.235498	0.363435	0.363435	TRUE	0.699991	No
EHI_141910	198871	74183	90964	177648	146299	168459	345534	63431	91742	122824	108156	134598	259226	166902	121859	1.3587	0.443	-0.81	0.417757	0.571115	0.258831	0.20065	0.22595	0.22595	TRUE	0.862096	No
EHI_141920	23499	23341	26416	32094	41019	25364	40829	19958	26642	22190	30325	20266	35641	29143	24260	1.19904	0.261	-0.643	0.520275	0.663141	0.0843599	0.224517	0.121954	0.121954	TRUE	0.473257	No
EHI_142120	614	208	447	1111	775	1224	1067	178	451	768	573	978	527.69	565	773	0.744602	-0.426	0.493	0.622074	0.748207	0.317702	2.06579	0.608122	0.608122	TRUE	0.270028	No
EHI_142110	3687	1012	542	562	470	212	6406	865	547	389	347	169	1428.31	2606	302	7.57576	2.916	-3.347	0.000815827	0.00391282	0.537981	0.887328	0.620139	0.620139	TRUE	2.61971	No
EHI_142090	302062	479591	747477	180779	280284	178884	524827	410077	753868	124989	207209	142927	448269	562924	158375	3.47222	1.795	-3.68	0.000233483	0.00135498	0.189591	0.199046	0.178125	0.178125	TRUE	1.05471	No
EHI_142080	8225	10029	11421	22363	27469	19938	14291	8575	11519	15462	20307	15930	36255.8	11462	17233	0.667111	-0.584	1.786	0.0740688	0.157597	0.0399607	0.224048	0.0781461	0.0781461	TRUE	0.157935	No
EHI_142040	6782	67144	58546	75994	76926	64286	11784	57412	59047	52542	56870	51364	32502.4	42748	53592	0.802568	-0.318	0.545	0.585705	0.717981	0.224351	0.227189	0.258226	0.258226	TRUE	1.80425	No
EHI_142030	10082	9695	11191	31442	39063	34428	17517	8290	11287	21739	28879	27508	27652.8	12365	26042	0.481464	-1.054	2.14	0.0323863	0.0818947	0.138929	0.23251	0.181712	0.181712	TRUE	0.0369736	No
EHI_142020	14462	47174	55023	127290	96754	105461	25127	40336	55493	88007	71529	84263	84050.6	40319	81266	0.500751	-0.998	2.445	0.0144892	0.0427373	0.0979713	0.208579	0.123241	0.123241	TRUE	0.750689	No
EHI_142000	17314	20199	26236	81981	98795	80007	30083	17271	26460	56681	73037	63925	60156.1	24605	64548	0.384763	-1.378	3.924	8.70327e-05	0.000575043	0.0544079	0.21324	0.0905804	0.0905804	TRUE	0.0392312	No
EHI_141990	445168	261388	642304	506710	484025	577782	773470	223501	647796	350335	357831	461644	336226	548256	389937	1.3986	0.483	-1.036	0.300213	0.452334	0.127691	0.199779	0.162323	0.162323	TRUE	0.230828	No
EHI_141970	9538	16740	9197	19420	31742	23315	16572	14314	9276	13427	23466	18629	13421.2	13387	18507	0.727273	-0.459	0.968	0.333266	0.488602	0.113348	0.270328	0.168049	0.168049	TRUE	0.21227	No
EHI_141960	11692	37108	21537	33580	50367	33794	20315	31729	21721	23217	37235	27001	79316.6	24588	29151	0.844595	-0.243	0.686	0.49277	0.639852	0.0588665	0.20928	0.0923064	0.0923064	TRUE	0.431083	No
EHI_141950	3560	9067	6004	19677	30400	14439	6185	7753	6055	13605	22474	11537	11830.2	6664	15872	0.427533	-1.226	2.391	0.0168099	0.048395	0.190056	0.280211	0.197462	0.197462	TRUE	2.28885	No
EHI_098770	13254	51956	51046	79595	76945	76037	23029	44425	51482	55031	56884	60753	122376	39645	57556	0.693481	-0.528	1.104	0.269625	0.419684	0.131681	0.204905	0.171034	0.171034	TRUE	0.0599974	No
EHI_098800	759563	3472405	4789375	5614461	6995380	7855990	1319725	2969097	4830327	3881793	5171566	6276884	4.4826e+06	3039716	5110081	0.600962	-0.735	1.468	0.142156	0.259223	0.184238	0.197066	0.187864	0.187864	TRUE	0.246323	No
EHI_098810	29511	102856	125235	203736	130281	214219	51275	87948	126306	140861	96315	171160	97317.6	88510	136112	0.655738	-0.609	1.212	0.225682	0.36662	0.177932	0.20698	0.189324	0.189324	TRUE	0.099005	No
EHI_098820	6260	21558	10109	17728	19600	12897	10877	18433	10195	12257	14490	10305	19785.2	13168	12351	1.06383	0.089	-0.131	0.89571	0.939983	0.445584	0.246692	0.358742	0.358742	TRUE	1.35808	No
EHI_098830	2921	24665	10263	29638	40432	30401	5075	21090	10351	20491	29891	24290	31093.4	12172	24891	0.498008	-1.006	1.778	0.0753672	0.15958	0.213313	0.228564	0.242551	0.242551	TRUE	0.535862	No
EHI_057840	3862	10496	8580	25335	22543	30333	6710	8975	8653	17516	16666	24236	20284.6	8113	19473	0.420875	-1.248	3.221	0.00127674	0.00571782	0.0731257	0.245465	0.110713	0.110713	TRUE	0.162785	No
EHI_057830	60738	176746	265643	423016	450046	449136	105531	151128	267914	292470	332711	358857	293654	174858	328013	0.540249	-0.889	1.718	0.0857616	0.175608	0.2038	0.200204	0.201057	0.201057	TRUE	1.68043	No
EHI_057820	8027	17089	11133	7703	8202	6607	13947	14612	11228	5326	6064	5279	15158.9	13262	5556	2.34742	1.232	-2.564	0.01036	0.0327347	0.132331	0.261905	0.172617	0.172617	TRUE	0.0377733	No
EHI_031390	835945	1203706	681012	1324394	1563258	1527846	1452437	1029235	686835	915675	1155690	1220739	919171	1056169	1097368	0.963391	-0.054	0.129	0.897301	0.940923	0.106878	0.197919	0.131867	0.131867	TRUE	0.0861792	No
EHI_031380	199047	153919	140195	128686	153012	131205	345840	131609	141394	88972	113119	104832	1.22499e+06	206281	102308	1.99601	0.996	-2.232	0.0255968	0.0677781	0.146148	0.197651	0.147966	0.147966	TRUE	0.233884	No
EHI_031360	293369	880892	750332	2170369	2967482	2233819	509723	753211	756748	1500576	2193809	1784807	831533	673227	1826397	0.371747	-1.428	4.329	1.50078e-05	0.000122814	0.043905	0.198032	0.0797446	0.0797446	TRUE	0.0704116	No
EHI_014150	14418	117387	37094	51644	20331	33037	25051	100372	37411	35706	15030	26396	30968.1	54278	25711	2.05761	1.041	-1.582	0.11354	0.218507	0.434054	0.228692	0.334654	0.334654	TRUE	0.60433	No
EHI_018620	17661	40652	20245	62251	37420	45006	30686	34760	20418	43040	27664	35959	17710.6	28621	35554	0.807754	-0.308	0.71	0.47767	0.626458	0.0951601	0.252531	0.140033	0.140033	TRUE	0.127221	No
EHI_018610	6940	111934	91052	38304	18201	28586	12058	95710	91831	26483	13456	22840	44875.8	66533	20926	3.0303	1.601	-2.238	0.0252331	0.0671478	0.421939	0.218823	0.400672	0.400672	TRUE	6.64873	No
EHI_075960	13689	12544	10189	18036	15036	11893	23784	10726	10276	12470	11116	9502	22147.2	14929	11029	1.34771	0.431	-1.028	0.304021	0.455737	0.101296	0.241376	0.129949	0.129949	TRUE	0.291957	No
EHI_075850	9270	64574	36872	70219	72764	52776	16106	55214	37187	48549	53793	42168	46417.5	36169	48170	0.754148	-0.407	0.913	0.361392	0.516466	0.0992467	0.218093	0.14776	0.14776	TRUE	0.187451	No
EHI_076260	1982	288	928	10196	4481	6323	3444	246	936	7049	3313	5052	4716.13	1542	5138	0.318269	-1.652	2.132	0.0330058	0.0832195	0.464052	0.405963	0.477183	0.477183	TRUE	0.650774	No
EHI_135120	41752	90879	33954	39551	15673	23875	72543	77707	34244	27345	11587	19076	24462.8	61498	19336	3.07692	1.621	-2.642	0.00823618	0.0270551	0.312726	0.237161	0.28813	0.28813	TRUE	1.17592	No
EHI_135110	41468	27626	23265	54387	58606	52033	72050	23622	23464	37603	43326	41574	93304.5	39712	40834	0.972763	-0.039	0.073	0.941467	0.966875	0.213052	0.207416	0.216398	0.216398	TRUE	0.169218	No
EHI_135090	5218246	2607176	1662371	1944484	2886283	2515441	9066597	2229279	1676585	1344401	2133780	2009821	2.78263e+06	4324154	1829334	2.31481	1.212	-2.22	0.0264261	0.0694019	0.259982	0.1972	0.22529	0.22529	TRUE	2.80233	No
EHI_135070	2825	26838	9872	53806	22435	22450	4908	22948	9956	37201	16586	17937	13782.9	12604	23908	0.537634	-0.895	1.434	0.151485	0.273018	0.340878	0.2684	0.298984	0.298984	TRUE	0.474667	No
EHI_135050	84574	66258	54554	77574	79213	57267	146946	56654	55020	53634	58561	45756	52413.2	86207	52650	1.62338	0.7	-1.547	0.121874	0.230631	0.140014	0.215662	0.152438	0.152438	TRUE	0.205708	No
EHI_135040	38361	56568	200624	23946	15839	22654	66651	48369	202339	16556	11710	18100	33525.7	105786	15455	6.57895	2.715	-5.088	3.61176e-07	4.49148e-06	0.231939	0.226263	0.214539	0.214539	TRUE	0.257476	No
EHI_135030	18196	13253	16478	19031	19008	22632	31615	11332	16619	13158	14052	18083	45127.8	19855	15098	1.31062	0.39	-0.938	0.348489	0.503502	0.10214	0.2187	0.127919	0.127919	TRUE	0.103238	No
EHI_135010	2037	10188	7925	9829	4475	5914	3539	8711	7993	6796	3308	4725	5510.6	6748	4943	1.35685	0.44	-0.847	0.396774	0.553003	0.129045	0.375814	0.202312	0.202312	TRUE	0.0948974	No
EHI_052730	2774	14893	9709	34899	26102	34441	4820	12734	9792	24129	19297	27518	10494	9115	23648	0.392157	-1.35	2.79	0.00527417	0.0186728	0.130282	0.290826	0.175111	0.175111	TRUE	0.220305	No
EHI_052750	11550	15664	11929	23019	29731	17253	20068	13394	12031	15915	21980	13785	45559.7	15164	17227	0.881834	-0.182	0.441	0.659563	0.779565	0.0999488	0.218493	0.125692	0.125692	TRUE	0.397547	No
EHI_052760	2962	330	2124	22185	11711	14659	5146	282	2142	15339	8658	11712	5620.19	2523	11903	0.226706	-2.141	2.888	0.00387686	0.0144299	0.458113	0.372325	0.433147	0.433147	TRUE	0.335826	No
EHI_052770	24969	66741	98450	518951	436028	372533	43383	57067	99292	358799	322348	297651	290147	66581	326266	0.2079	-2.266	5.84	5.21457e-09	9.55638e-08	0.0871913	0.200245	0.111059	0.111059	TRUE	0.354378	No
EHI_052800	2038	8136	4025	17516	10287	10119	3541	6957	4059	12110	7605	8085	6798.55	4852	9267	0.532198	-0.91	1.604	0.108728	0.211385	0.20585	0.34191	0.243844	0.243844	TRUE	0.251894	No
EHI_052810	222307	253487	415274	97566	182274	110817	386254	216745	418825	67456	134752	88542	251894	340608	96917	3.43643	1.781	-3.733	0.000189102	0.00112653	0.167908	0.200761	0.170003	0.170003	TRUE	0.763726	No
EHI_052830	451	568	203	9672	17402	8896	784	486	205	6687	12865	7108	19783.9	492	8887	0.0583942	-4.098	8.323	8.58925e-17	5.20135e-15	0.14903	0.246696	0.180319	0.180319	TRUE	0.223559	No
EHI_052840	5222	8524	14332	54250	37037	47846	9073	7288	14455	37508	27381	38229	20118	10272	34373	0.302847	-1.723	4.56	5.11507e-06	4.78457e-05	0.0689078	0.245868	0.105177	0.105177	TRUE	0.775446	No
EHI_052850	29586	191112	92175	116288	157042	127251	51405	163411	92963	80401	116098	101673	68294.9	102593	99391	1.03199	0.045	-0.09	0.928225	0.958471	0.180939	0.211286	0.186087	0.186087	TRUE	0.116846	No
EHI_052880	3139	38644	15356	76325	32868	57731	5454	33043	15487	52770	24299	46127	18274.3	17995	41065	0.45106	-1.148	1.704	0.0884474	0.179944	0.349685	0.250813	0.352412	0.352412	TRUE	0.213221	No
EHI_002790	223247	341588	326683	278322	373865	338524	387887	292077	329476	192430	276392	270478	260148	336480	246433	1.36054	0.445	-1.261	0.207264	0.345061	0.058241	0.200637	0.0914819	0.0914819	TRUE	0.572221	No
EHI_002780	619563	689772	636962	145149	240127	168170	1076478	589793	642408	100355	177522	134367	466204	769560	137415	5.49451	2.458	-6.555	5.58e-11	1.49458e-09	0.077526	0.198961	0.103621	0.103621	TRUE	0.201822	No
EHI_002670	603339	313062	469907	253273	406768	216864	1048289	267685	473925	175111	300717	173273	566285	596633	216367	2.7027	1.433	-2.795	0.00519359	0.0184437	0.209107	0.198587	0.197522	0.197522	TRUE	0.397099	No
EHI_080720	157000	87953	111391	182343	387219	234887	272784	75205	112343	126070	286264	187673	200557	153444	200002	0.772201	-0.373	0.673	0.50077	0.646311	0.257496	0.201763	0.232352	0.232352	TRUE	0.575403	No
EHI_084980	11761	47646	32455	38399	26966	24075	20434	40740	32733	26549	19936	19236	20717.8	31302	21907	1.41443	0.5	-0.826	0.408901	0.563434	0.268013	0.244448	0.280273	0.280273	TRUE	0.666921	No
EHI_196890	12137	268306	101490	63266	57742	50680	21088	229416	102358	43742	42688	40493	65524.3	117621	42308	2.68817	1.425	-2.167	0.0302165	0.0774752	0.331449	0.211897	0.334249	0.334249	TRUE	0.0539761	No
EHI_196900	32480	20076	15931	77213	101916	82575	56433	17166	16067	53384	75345	65977	55441.2	29889	64902	0.467508	-1.097	2.195	0.0281637	0.0732383	0.196418	0.214634	0.187163	0.187163	TRUE	2.53735	No
EHI_146930	3120	33891	12214	32613	17157	15771	5421	28979	12318	22548	12684	12601	19398.2	15573	15944	0.977517	-0.033	0.054	0.957281	0.975491	0.329018	0.247687	0.289691	0.289691	TRUE	0.538714	No
EHI_146950	133062	449466	630023	754761	738520	560608	231193	384318	635410	521836	545975	447922	435996	416974	505244	0.827815	-0.273	0.598	0.549741	0.68918	0.102706	0.199108	0.154584	0.154584	TRUE	0.184904	No
EHI_146960	39675	23201	13074	18233	12815	12013	68935	19838	13186	12606	9474	9598	27005.5	33986	10559	3.125	1.646	-2.973	0.00294847	0.0115225	0.254292	0.233365	0.231823	0.231823	TRUE	1.60151	No
EHI_146970	16264	27149	10765	23543	30525	17327	28258	23214	10857	16277	22567	13844	13305.4	20776	17563	1.18064	0.239	-0.599	0.549182	0.688975	0.0654215	0.270968	0.117972	0.117972	TRUE	0.14578	No
EHI_146980	51391	151170	108092	243355	210328	264978	89291	129259	109016	168254	155492	211716	119063	109189	178487	0.616903	-0.697	1.469	0.141759	0.258866	0.158902	0.205129	0.167832	0.167832	TRUE	0.146173	No
EHI_146990	68209	57384	78580	223084	328661	242827	118512	49066	79252	154238	242973	194017	176880	82277	197076	0.421763	-1.246	3.243	0.00118116	0.0053552	0.0786659	0.202421	0.108785	0.108785	TRUE	0.352417	No
EHI_147000	83506	38294	47736	43622	50878	37705	145090	32743	48144	30160	37613	30126	165067	75326	32633	2.26757	1.181	-2.298	0.0215864	0.0593009	0.216328	0.20282	0.198659	0.198659	TRUE	1.53185	No
EHI_147020	17860	52454	45423	134674	121908	79822	31031	44851	45811	93113	90125	63777	69235.7	40564	82338	0.49505	-1.014	3.332	0.00086295	0.00410491	0.0319745	0.21109	0.0676978	0.0676978	TRUE	0.276496	No
EHI_011370	111692	28229	38236	25366	32026	35316	194063	24137	38563	17538	23676	28217	189885	85588	23144	3.55872	1.831	-3.015	0.00257107	0.0102843	0.3348	0.20204	0.281923	0.281923	TRUE	0.679652	No
EHI_109880	69582	117800	145856	31085	24645	29357	120897	100725	147103	21492	18220	23456	140879	122908	21056	5.71429	2.517	-6.706	2.00185e-11	6.14135e-10	0.0744511	0.203846	0.103788	0.103788	TRUE	0.845903	No
EHI_109870	211079	293357	270427	130261	132548	133446	366745	250836	272739	90061	97990	106622	127009	296773	98224	2.99401	1.582	-4.799	1.59068e-06	1.67841e-05	0.0439497	0.204611	0.0796154	0.0796154	TRUE	0.353601	No
EHI_109860	22778	125882	55761	117569	50102	49666	39576	107636	56238	81286	37040	39683	45684.6	67817	52670	1.27714	0.353	-0.542	0.588016	0.72001	0.431336	0.218433	0.326855	0.326855	TRUE	0.918373	No
EHI_109830	5410	39888	31487	69411	61108	70577	9400	34106	31756	47990	45176	56391	54159.4	25087	49852	0.508388	-0.976	2.248	0.0246021	0.0658024	0.081441	0.215055	0.139949	0.139949	TRUE	1.82931	No
EHI_109700	2888	5004	3923	31988	35066	32025	5018	4279	3957	22116	25924	25588	18882.9	4418	24543	0.182382	-2.455	7.773	7.64036e-15	3.52368e-13	0.0289319	0.249074	0.0728497	0.0728497	TRUE	0.549908	No
EHI_109680	337205	603120	529913	1105025	1097808	958725	585887	515701	534444	764005	811591	766015	1.01557e+06	545344	780537	0.700771	-0.513	1.486	0.13724	0.252773	0.0606794	0.197817	0.0873118	0.0873118	TRUE	0.250697	No
EHI_097920	347932	235118	270790	20929	48551	33595	604525	201039	273105	14470	35893	26842	181855	359556	25735	13.3333	3.729	-7.434	1.05129e-13	4.2319e-12	0.191814	0.202269	0.188691	0.188691	TRUE	0.271672	No
EHI_097930	228336	404588	354598	351593	434250	325604	396729	345945	357630	243089	321034	260155	571959	366768	274759	1.32979	0.411	-0.95	0.342309	0.497462	0.130872	0.19857	0.138742	0.138742	TRUE	0.963295	No
EHI_097940	2788	7380	8758	5051	5161	3550	4844	6310	8833	3492	3815	2836	12718.2	6662	3381	1.95695	0.97	-2.814	0.00489324	0.0175743	0.0417965	0.27439	0.0869456	0.0869456	TRUE	0.198632	No
EHI_154450	1636815	2384669	1783186	837767	1146515	1169210	2843933	2039023	1798433	579225	847599	934191	3.17127e+06	2227130	787005	2.78552	1.479	-3.467	0.000525566	0.00272122	0.104702	0.197157	0.134986	0.134986	TRUE	0.0916393	No
EHI_176860	16315	16715	12657	37563	74730	35436	28347	14292	12765	25971	55247	28313	70395.2	18468	36510	0.510725	-0.969	2.25	0.0244321	0.0654908	0.123373	0.210856	0.137541	0.137541	TRUE	1.19181	No
EHI_176850	115600	321272	178393	160903	169475	151717	200853	274705	179918	111247	125290	121221	122007	218492	119253	1.81818	0.864	-2.25	0.0244227	0.0654908	0.0745846	0.204929	0.108604	0.108604	TRUE	0.111748	No
EHI_176840	4529	5596	4998	12220	10144	10171	7869	4785	5041	8449	7499	8127	52302.7	5898	8025	0.736377	-0.442	1.577	0.114861	0.220416	0.0243802	0.215702	0.0571413	0.0571413	TRUE	0.51899	No
EHI_176820	1388943	1036388	1285906	1430208	1681185	1285424	2413260	886169	1296901	988834	1242871	1027045	2.19523e+06	1532110	1086250	1.40252	0.488	-1.072	0.28376	0.434118	0.146253	0.197295	0.154376	0.154376	TRUE	0.579107	No
EHI_176810	3071	7454	0	14478	12470	19455	5336	6374	0	10010	9219	15544	138299	3903	11591	0.412031	-1.279	0.984	0.324877	0.479129	1.69469	0.203977	1.03915	1.69469	TRUE	4.65764	No
EHI_070120	16009	33441	41783	37523	39767	32556	27815	28594	42140	25943	29399	26012	33107.8	32850	27118	1.20919	0.274	-0.775	0.43807	0.589853	0.0585176	0.226634	0.0916938	0.0916938	TRUE	0.147272	No
EHI_035570	1724	6153	3151	3844	2557	3380	2995	5261	3178	2658	1890	2701	9872.9	3811	2416	1.55521	0.638	-1.034	0.301242	0.453269	0.317187	0.296738	0.290995	0.290995	TRUE	6.96548	No
EHI_035610	8339	13052	11939	34353	47368	34805	14489	11160	12041	23751	35018	27809	20692.7	12563	28859	0.439174	-1.187	3.197	0.00138762	0.00613938	0.0566492	0.244506	0.101442	0.101442	TRUE	0.105226	No
EHI_035640	8092	6169	8215	10425	14716	7531	14060	5275	8285	7208	10879	6017	59998.5	9207	8035	1.14286	0.193	-0.427	0.669466	0.786863	0.138096	0.213283	0.152133	0.152133	TRUE	1.2416	No
EHI_035660	123828	161250	179636	292931	342104	319897	215149	137878	181172	202530	252912	255596	250195	178066	237013	0.753012	-0.409	1.299	0.193917	0.329455	0.0404095	0.200788	0.0726776	0.0726776	TRUE	0.317601	No
EHI_035670	2567641	1646829	1154800	4414657	7087515	10097509	4461224	1408129	1164674	3052258	5239679	8067843	3.32837e+06	2344676	5453260	0.438404	-1.19	2.185	0.0289138	0.0748813	0.258851	0.197142	0.22397	0.22397	TRUE	0.173406	No
EHI_035680	25140	10602	20171	14391	18189	19304	43680	9065	20343	9950	13447	15424	21875.6	24363	12940	1.85874	0.895	-1.775	0.0759708	0.160639	0.163496	0.241929	0.190622	0.190622	TRUE	0.217379	No
EHI_050700	385111	499159	608621	616552	978973	834508	669123	426808	613825	426279	723738	666766	506294	569919	605594	0.94162	-0.086	0.212	0.832125	0.900531	0.100369	0.198794	0.123073	0.123073	TRUE	0.557044	No
EHI_050710	4953	19625	13906	26776	21356	18736	8606	16780	14025	18513	15788	14970	9343.08	13137	16424	0.803213	-0.316	0.651	0.515115	0.65969	0.137084	0.302402	0.176471	0.176471	TRUE	0.432149	No
EHI_050720	71246	77241	72212	71527	80514	71266	123788	66045	72829	49453	59523	56941	234481	87554	55306	1.5748	0.654	-1.601	0.109289	0.212299	0.105987	0.201052	0.123387	0.123387	TRUE	0.393063	No
EHI_050740	655960	1709713	1127589	1429550	1525897	1348914	1139717	1461899	1137231	988379	1128070	1077773	1.78782e+06	1246282	1064741	1.16959	0.226	-0.861	0.389141	0.545195	0.0193727	0.197397	0.050129	0.050129	TRUE	0.0382095	No
EHI_050760	273100	405769	378380	342913	329899	417075	474506	346955	381615	237087	243889	333240	344806	401025	271405	1.47275	0.559	-1.7	0.0892057	0.181011	0.0489756	0.199706	0.0791449	0.0791449	TRUE	0.682434	No
EHI_050780	27254	56024	66685	158728	172370	123870	47353	47904	67255	109743	127430	98971	83444.6	54171	112048	0.487329	-1.037	2.715	0.00663126	0.0224611	0.0807591	0.208665	0.107488	0.107488	TRUE	0.29939	No
EHI_050790	4361	32910	17795	39075	12511	17731	7577	28140	17947	27016	9249	14167	25794.8	17888	16811	1.06157	0.087	-0.134	0.893685	0.938749	0.364927	0.235079	0.324126	0.324126	TRUE	0.112461	No
EHI_158250	56468	532154	676714	701851	559010	651556	98112	455021	682500	485254	413267	520589	713062	411878	473037	0.873362	-0.195	0.361	0.718014	0.820939	0.161845	0.198229	0.22038	0.22038	TRUE	0.524088	No
EHI_156670	90468	1142238	566229	1335124	910951	1092958	157186	976676	571071	923094	673451	873266	632748	568311	823270	0.69541	-0.524	1.039	0.29901	0.451009	0.120411	0.198404	0.191029	0.191029	TRUE	0.117056	No
EHI_007760	106459	75990	79854	36770	36925	24408	184970	64976	80537	25422	27298	19502	55236.8	110161	24074	4.44444	2.154	-4.468	7.88668e-06	7.01441e-05	0.16678	0.2147	0.173755	0.173755	TRUE	0.534082	No
EHI_184570	1935	48429	8373	27333	13316	14249	3362	41409	8445	18898	9844	11385	12857.5	17739	13376	1.31062	0.39	-0.534	0.593262	0.723678	0.484124	0.27355	0.419424	0.419424	TRUE	1.04743	No
EHI_184530	14657	19956	14845	105778	69767	101432	25466	17063	14972	73134	51578	81043	28975.5	19167	68585	0.286779	-1.802	3.508	0.000451216	0.00238231	0.203521	0.230882	0.198155	0.198155	TRUE	1.07792	No
EHI_110380	8779	28170	14878	18670	18213	11582	15253	24087	15005	12908	13465	9254	46679.6	18115	11876	1.51745	0.601	-1.463	0.143412	0.260762	0.095297	0.217973	0.124843	0.124843	TRUE	0.679663	No
EHI_110390	30269	49500	35704	39780	49750	52822	52592	42325	36009	27504	36779	42204	63519	43642	35496	1.22699	0.294	-0.738	0.460374	0.610675	0.0824261	0.212372	0.117443	0.117443	TRUE	0.0459137	No
EHI_110440	19422	32290	20534	34935	33322	28037	33745	27610	20710	24154	24634	22401	56603.8	27355	23730	1.14416	0.194	-0.244	NA	NA	0.592304	0.214269	0.507941	0.507941	TRUE	13.8056	Yes
EHI_110450	29314	21157	30142	72528	89218	76334	50932	18090	30400	50145	65957	60990	71363.4	33141	59031	0.566893	-0.819	1.74	0.0818492	0.169844	0.1579	0.210666	0.165107	0.165107	TRUE	1.37828	No
EHI_110470	33457	37609	40981	69141	67099	63624	58131	32158	41331	47804	49605	50835	77641.9	43873	49415	0.888889	-0.17	0.483	0.628923	0.753493	0.0545418	0.209548	0.0908748	0.0908748	TRUE	0.0925849	No
EHI_095180	771734	1790382	1088779	4423113	5542565	4452085	1340872	1530875	1098089	3058105	4097524	3557187	1.6102e+06	1323279	3570939	0.375094	-1.415	3.56	0.000371542	0.00202617	0.0773452	0.197458	0.116693	0.116693	TRUE	0.252007	No
EHI_095160	76939	45398	41899	61436	50394	40521	133680	38818	42257	42476	37255	32376	125237	71585	37369	1.89036	0.918	-1.776	0.0757555	0.160304	0.204845	0.204721	0.200848	0.200848	TRUE	0.568085	No
EHI_095150	1007288	363571	429651	872356	838177	785094	1750142	310873	433325	603140	619650	627285	583845	831447	616692	1.3369	0.418	-0.675	0.49943	0.645514	0.36183	0.198535	0.293726	0.293726	TRUE	0.46526	No
EHI_095140	2985	2520	1964	9827	15217	7895	5186	2155	1981	6794	11250	6308	4377	3107	8117	0.393236	-1.346	2.238	0.0252362	0.0671478	0.230131	0.422166	0.276192	0.276192	TRUE	0.356188	No
EHI_095130	12854	152245	67612	116254	73182	62532	22334	130178	68190	80377	54102	49963	56695.6	73567	61481	1.1919	0.253	-0.452	0.651102	0.772185	0.215913	0.214241	0.236327	0.236327	TRUE	0.0831943	No
EHI_095120	60184	89899	106013	207202	218549	233658	104568	76869	106919	143258	161570	186691	454509	96119	163840	0.591366	-0.758	1.757	0.078957	0.165023	0.108031	0.199016	0.138178	0.138178	TRUE	0.36727	No
EHI_006760	30228	19427	29657	31222	22812	33698	52521	16611	29911	21587	16865	26924	14996.7	33014	21792	1.49031	0.577	-0.815	0.415122	0.568629	0.370528	0.262608	0.391256	0.391256	TRUE	0.137915	No
EHI_006750	3465	29520	12939	23670	15503	17008	6020	25241	13050	16365	11461	13589	12026.5	14770	13805	1.06838	0.096	-0.183	0.854632	0.914548	0.172788	0.27885	0.204408	0.204408	TRUE	0.135206	No
EHI_006740	15036	87031	66801	24805	30397	22482	26125	74416	67372	17150	22472	17963	111735	55971	19195	2.87356	1.525	-3.821	0.000132781	0.000829317	0.0718485	0.205672	0.117599	0.117599	TRUE	1.13825	No
EHI_006720	28694	102410	92627	132889	94924	202797	49855	87566	93419	91878	70176	162033	70983.8	76947	108029	0.715308	-0.483	1.161	0.245447	0.390419	0.0987307	0.210739	0.128	0.128	TRUE	0.245726	No
EHI_006710	229793	238649	247627	249942	200273	208134	399261	204058	249744	172808	148058	166298	141254	284354	162388	1.7452	0.802	-2.588	0.00964551	0.0308126	0.0384819	0.203828	0.0702754	0.0702754	TRUE	0.143471	No
EHI_006690	5668	53774	26133	55930	27879	30836	9848	45980	26356	38670	20610	24638	52675.8	27395	27973	0.980392	-0.029	0.043	0.965326	0.978962	0.275039	0.215568	0.344796	0.344796	TRUE	0.657804	No
EHI_006790	694	0	0	1412	844	762	1206	0	0	976	624	609	899.47	402	736	0.643087	-0.637	0.402	0.68779	0.798828	4.52291	1.29329	3.2942	3.2942	TRUE	1.02017	No
EHI_006800	151183	96774	127925	112389	121592	95687	262677	82747	129019	77705	89891	76453	372126	158148	81350	1.92308	0.943	-2.018	0.0435741	0.103814	0.150715	0.199496	0.162679	0.162679	TRUE	0.18673	No
EHI_006820	48874	44068	48180	203930	252872	180251	84918	37681	48592	140996	186944	144019	78475.7	57064	157320	0.366703	-1.448	3.893	9.88534e-05	0.000643379	0.0737497	0.209413	0.101769	0.101769	TRUE	1.00771	No
EHI_006830	112190	389054	204719	760139	798268	697269	194928	332663	206469	525554	590146	557113	341839	244687	557604	0.445633	-1.166	2.359	0.0183032	0.0519201	0.169231	0.199731	0.182834	0.182834	TRUE	0.101697	No
EHI_006840	111378	516853	361076	112224	146260	146685	193517	441938	364163	77591	108128	117200	141085	333206	100973	3.25733	1.704	-4.506	6.59621e-06	5.99687e-05	0.0680215	0.203836	0.1053	0.1053	TRUE	0.0531558	No
EHI_194850	44013	167308	111151	255739	255384	195268	76472	143058	112101	176816	188801	156018	165269	110544	173878	0.640205	-0.643	1.434	0.151676	0.273148	0.113868	0.202813	0.149711	0.149711	TRUE	0.0639352	No
EHI_194980	24556	92042	33601	110296	38722	63175	42666	78701	33888	76258	28627	50476	54981	51752	51787	0.999001	-0.001	0.002	0.998635	0.999749	0.25179	0.214783	0.234725	0.234725	TRUE	0.110792	No
EHI_194990	26516	125732	113420	116279	130381	123365	46071	107508	114390	80394	96388	98568	81396.9	89323	91783	0.97371	-0.039	0.096	0.923412	0.955518	0.0814795	0.208962	0.119744	0.119744	TRUE	1.09845	No
EHI_195000	1011	676	725	7696	9155	6041	1757	578	731	5321	6768	4827	4384.08	1022	5639	0.194137	-2.365	3.338	0.000844517	0.00402547	0.400278	0.421802	0.391962	0.391962	TRUE	0.34944	No
EHI_138320	34036	97532	84133	108991	120498	84843	59137	83395	84852	75355	89082	67789	110821	75795	77409	0.979432	-0.03	0.086	0.931574	0.960263	0.0536179	0.205745	0.0902468	0.0902468	TRUE	0.633398	No
EHI_138300	27432	308663	274684	372026	322480	286821	47663	263924	277033	257216	238404	229168	131764	196207	241596	0.816327	-0.293	0.522	0.601343	0.731229	0.175909	0.204331	0.238179	0.238179	TRUE	2.68607	No
EHI_138180	9527	61197	29901	105899	68285	71298	16553	52327	30157	73218	50482	56967	51242.9	33012	60222	0.555556	-0.848	1.61	0.107478	0.209716	0.190881	0.216092	0.209172	0.209172	TRUE	0.229462	No
EHI_188800	40338	36275	38880	71143	78912	75290	70086	31017	39212	49188	58338	60156	67113.4	46772	55894	0.838926	-0.254	0.609	0.542584	0.682543	0.107153	0.211541	0.128444	0.128444	TRUE	0.145362	No
EHI_188790	99913	168950	176447	96446	85021	62323	173597	144462	177956	66682	62855	49796	297437	165338	59778	2.73973	1.454	-4.167	3.08376e-05	0.000232417	0.0501349	0.200161	0.0893838	0.0893838	TRUE	0.8955	No
EHI_188770	434046	330068	502943	18740	18622	9708	754146	282226	507243	12957	13767	7757	168183	514538	11494	40	5.3	-8.08	6.48826e-16	3.50265e-14	0.442232	0.20271	0.332385	0.332385	TRUE	0.0731513	No
EHI_188740	287	1707	0	5751	2041	2287	499	1460	0	3976	1509	1827	6756.92	653	2437	0.311624	-1.682	1.533	0.125209	0.235307	1.56083	0.342803	1.07667	1.07667	TRUE	0.208298	No
EHI_152400	32707	43796	28829	42565	52302	49074	56828	37448	29076	29429	38666	39210	46749.1	41117	35768	1.14811	0.199	-0.578	0.563417	0.700775	0.052759	0.217942	0.0872105	0.0872105	TRUE	0.401815	No
EHI_038660	29482	19914	28990	140569	116018	124609	51224	17028	29238	97188	85770	99562	44309.4	32497	94173	0.35014	-1.514	3.601	0.000317097	0.00175259	0.098364	0.219103	0.13097	0.13097	TRUE	0.401886	No
EHI_038640	17440	18137	33136	21735	11815	14791	30302	15508	33419	15027	8735	11818	13583.1	26410	11860	2.15983	1.112	-1.608	0.107798	0.210163	0.435096	0.269453	0.372091	0.372091	TRUE	2.25765	No
EHI_038630	2559	16066	18402	15811	9048	12339	4446	13737	18559	10932	6689	9859	28747.5	12247	9160	1.32979	0.412	-0.852	0.39404	0.55047	0.124244	0.231152	0.174205	0.174205	TRUE	1.3224	No
EHI_038600	22257	100318	50044	130786	151344	140347	38671	85777	50472	90424	111886	112136	64588.2	58307	104815	0.560224	-0.836	2.129	0.0332606	0.0837406	0.0883159	0.212115	0.113826	0.113826	TRUE	0.611168	No
EHI_038590	482940	351305	407822	499968	617443	431113	839098	300385	411309	345674	456465	344456	663209	516931	382198	1.3459	0.429	-0.947	0.343827	0.499148	0.147737	0.198333	0.152613	0.152613	TRUE	1.27616	No
EHI_038570	811069	266941	446144	182763	159065	137426	1409216	228249	449959	126361	117594	109802	546321	695808	117919	5.64972	2.5	-4.538	5.6758e-06	5.23526e-05	0.25384	0.198651	0.229407	0.229407	TRUE	0.586676	No
EHI_038560	47085	53727	70595	153144	85332	111938	81809	45940	71199	105883	63084	89438	149429	66316	86135	0.771605	-0.374	1.079	0.280795	0.431096	0.0521221	0.203446	0.0881571	0.0881571	TRUE	0.371827	No
EHI_038550	827	8936	1136	12217	4994	6973	1437	7641	1146	8447	3692	5571	11672.5	3408	5903	0.589623	-0.762	1.1	0.271369	0.42174	0.421059	0.281337	0.3734	0.3734	TRUE	0.169871	No
EHI_038540	25145	74381	40901	64360	54427	60373	43689	63600	41251	44498	40237	48238	113124	49513	44324	1.11607	0.158	-0.46	0.645858	0.767706	0.0575872	0.205564	0.0870497	0.0870497	TRUE	0.229023	No
EHI_025820	160534	158729	168144	130119	173686	152074	278925	135722	169582	89963	128403	121506	250219	194743	113291	1.7094	0.772	-1.994	0.0461804	0.108319	0.0824085	0.200787	0.110721	0.110721	TRUE	0.182398	No
EHI_025860	9396	48947	36439	24947	18510	16278	16325	41852	36751	17248	13684	13006	19813.8	31643	14646	2.13675	1.096	-2.57	0.0101589	0.0321722	0.0869729	0.24662	0.134702	0.134702	TRUE	0.200964	No
EHI_025870	11697	16677	10861	40630	43786	38348	20323	14260	10954	28091	32370	30640	21688.5	15179	30367	0.503525	-0.99	2.665	0.00770595	0.0254695	0.0644051	0.242318	0.101549	0.101549	TRUE	0.350767	No
EHI_025880	5784	29903	12953	28401	17154	19742	10050	25569	13064	19636	12682	15774	21649	16228	16031	1.01215	0.017	-0.037	0.970757	0.982895	0.144354	0.242401	0.167322	0.167322	TRUE	0.0666008	No
EHI_025890	518506	582334	537423	532215	601270	529501	900894	497928	542018	367969	444509	423068	515099	646947	411849	1.5625	0.645	-1.735	0.082761	0.170922	0.07662	0.19876	0.10164	0.10164	TRUE	0.304864	No
EHI_006540	3373	3439	4537	8501	12158	6201	5861	2941	4576	5878	8988	4955	11665.7	4459	6607	0.679348	-0.558	1.22	0.222424	0.3632	0.109958	0.281386	0.155633	0.155633	TRUE	0.0305441	No
EHI_065290	108028	43915	87215	28526	32117	30634	187696	37550	87961	19723	23744	24476	63372.7	104402	22648	4.44444	2.155	-4	6.32301e-05	0.000440334	0.206264	0.212408	0.218925	0.218925	TRUE	0.0924563	No
EHI_065280	105297	62262	105719	117672	211213	165950	182951	53237	106623	81357	156146	132593	90670.9	114270	123365	0.927644	-0.108	0.205	0.837539	0.904002	0.205787	0.207723	0.209349	0.209349	TRUE	0.104795	No
EHI_082490	97570	344738	356880	59329	79880	50873	169526	294770	359932	41020	59054	40647	134558	274743	46907	5.71429	2.512	-5.724	1.03943e-08	1.77852e-07	0.122365	0.204175	0.143042	0.143042	TRUE	0.0893501	No
EHI_082500	75210	296783	1351548	173205	204251	149687	130676	253766	1363105	119753	150999	119599	233626	582516	130117	4.25532	2.091	-3.206	0.00134678	0.00598914	0.397562	0.201067	0.328248	0.328248	TRUE	0.594576	No
EHI_082510	5034	26512	20693	55619	31467	36190	8746	22669	20870	38455	23263	28916	16463.1	17428	30211	0.58651	-0.77	1.23	0.218569	0.358651	0.338668	0.256751	0.300123	0.300123	TRUE	1.01647	No
EHI_082520	2665	15031	7236	17275	13107	17808	4630	12852	7298	11944	9690	14228	10052.3	8260	11954	0.69735	-0.52	0.924	0.355729	0.510678	0.178467	0.294955	0.240082	0.240082	TRUE	0.256424	No
EHI_082530	49992	227625	248833	138570	77540	82317	86860	194632	250961	95806	57324	65771	179117	177484	72967	2.39234	1.259	-2.611	0.00904016	0.0292106	0.162982	0.202352	0.173867	0.173867	TRUE	0.312666	No
EHI_082560	4711	29122	11231	188173	93826	175531	8185	24901	11327	130101	69364	140248	47410.2	14804	113238	0.135153	-2.887	6.297	3.04025e-10	6.96458e-09	0.136868	0.217648	0.156576	0.156576	TRUE	0.932917	No
EHI_027500	1138712	435668	550504	152128	270239	138405	1978489	372520	555211	105180	199783	110585	391658	968740	138516	6.66667	2.741	-5.004	5.60095e-07	6.66753e-06	0.261301	0.199364	0.226715	0.226715	TRUE	0.458952	No
EHI_027510	19549	13410	12819	4710	5054	3193	33966	11466	12929	3256	3736	2551	81101.2	19454	3181	5.95238	2.571	-5.802	6.56735e-09	1.17962e-07	0.133202	0.209006	0.14586	0.14586	TRUE	1.07254	No
EHI_027520	134552	135875	174558	123989	204708	98207	233781	116181	176051	85725	151337	78467	86845.6	175338	105176	1.63666	0.711	-1.04	0.298367	0.450918	0.277168	0.208202	0.362952	0.362952	TRUE	0.167469	No
EHI_027530	122135	63841	51978	172954	227744	199809	212207	54588	52422	119579	168367	159646	121021	106406	149197	0.718391	-0.477	0.887	0.375039	0.530955	0.166686	0.204995	0.217805	0.217805	TRUE	1.37422	No
EHI_027540	138557	49204	33290	33937	30735	24971	240740	42072	33575	23464	22722	19952	44733.2	105462	22046	4.54545	2.187	-3.442	0.000576848	0.00292158	0.374549	0.218893	0.310429	0.310429	TRUE	3.62871	No
EHI_027550	138077	330417	349842	357614	357417	321671	239906	282525	352833	247251	264232	257013	165269	291755	256165	1.13766	0.186	-0.552	0.580906	0.714235	0.048387	0.202813	0.0832999	0.0832999	TRUE	0.185648	No
EHI_027580	48811	48659	49986	76439	64625	102737	84808	41606	50413	52849	47776	82086	71625.7	58942	60904	0.968054	-0.047	0.113	0.910414	0.947418	0.0998876	0.210615	0.127048	0.127048	TRUE	0.315998	No
EHI_027590	27363	27100	18734	16027	12401	7510	47543	23172	18894	11081	9168	6000	19147	29870	8750	3.33333	1.738	-3.524	0.000425048	0.00227171	0.158609	0.248354	0.182005	0.182005	TRUE	0.125727	No
EHI_027600	381967	250952	351561	151321	184704	161898	663660	214578	354567	104622	136549	129355	1.02084e+06	410935	123509	3.26797	1.709	-3.985	6.74107e-05	0.00046574	0.116396	0.197812	0.13646	0.13646	TRUE	0.0651345	No
EHI_027620	8183	29024	21331	65816	38545	46098	14218	24817	21513	45505	28496	36832	28703.1	20183	36944	0.551572	-0.858	1.884	0.059611	0.132207	0.1287	0.231205	0.154471	0.154471	TRUE	0.499952	No
EHI_027630	25569	19672	9371	20682	25404	22323	44426	16821	9451	14299	18781	17836	16176.1	23566	16972	1.37931	0.463	-0.877	0.380554	0.536148	0.202144	0.257814	0.210118	0.210118	TRUE	0.346962	No
EHI_027640	1793587	724395	960948	507893	470914	532073	3116321	619398	969165	351153	348139	425123	1.20902e+06	1568295	374805	4.04858	2.019	-3.818	0.000134406	0.00083796	0.237209	0.197661	0.210723	0.210723	TRUE	1.06999	No
EHI_027650	18749	84525	64267	94052	55240	47059	32576	72274	64817	65027	40838	37600	37297	56556	47822	1.18064	0.239	-0.596	0.550903	0.69014	0.0801171	0.223288	0.118681	0.118681	TRUE	0.413281	No
EHI_027660	15912	40785	31979	40634	19394	25955	27647	34873	32252	28094	14338	20738	21844.8	31591	21057	1.49254	0.577	-1.333	0.182615	0.315252	0.0935488	0.241993	0.138948	0.138948	TRUE	0.237268	No
EHI_027670	35205	28512	30300	7547	10578	6720	61168	24379	30559	5218	7820	5369	27579	38702	6136	6.09756	2.608	-5.355	8.57822e-08	1.19239e-06	0.157541	0.232606	0.177339	0.177339	TRUE	0.0834483	No
EHI_027680	9536	11043	8656	7304	8083	7864	16569	9442	8730	5050	5976	6283	58485.6	11580	5770	1.99203	0.995	-2.8	0.00510358	0.0181983	0.0601973	0.213708	0.0926817	0.0926817	TRUE	0.29126	No
EHI_027700	518427	735425	703257	532943	461994	452777	900756	628829	709270	368472	341544	361766	676709	746285	357261	2.08333	1.058	-4.537	5.71623e-06	5.26558e-05	0.0107808	0.198303	0.0395469	0.0395469	TRUE	0.200816	No
EHI_027710	28073	99755	105847	290815	123943	161418	48776	85296	106752	201067	91629	128972	69221.4	80275	140556	0.577034	-0.793	1.615	0.106323	0.207987	0.180045	0.211093	0.180538	0.180538	TRUE	0.164701	No
EHI_027720	30305	205712	210649	157235	157265	240404	52654	175895	212450	108711	116263	192081	96408	147000	139018	1.05597	0.079	-0.142	0.886755	0.935094	0.213523	0.207075	0.230661	0.230661	TRUE	0.263327	No
EHI_027730	12011	64411	57298	123702	89140	119899	20869	55075	57788	85527	65900	95799	62877.4	44577	82409	0.545554	-0.874	2.083	0.0372648	0.0918302	0.0858803	0.212531	0.130543	0.130543	TRUE	0.144676	No
EHI_027750	84614	63962	56886	33836	44702	31214	147015	54691	57372	23394	33047	24940	129768	86359	27127	3.1348	1.647	-3.896	9.77684e-05	0.000638106	0.119977	0.204446	0.13245	0.13245	TRUE	1.01638	No
EHI_027760	12070	16224	29713	27609	17041	23338	20971	13872	29967	19089	12598	18647	25977.2	21603	16778	1.28205	0.359	-0.772	0.440197	0.592144	0.144313	0.234811	0.160825	0.160825	TRUE	0.616618	No
EHI_075540	5130	21828	32850	31299	33466	21638	8913	18664	33131	21640	24741	17289	99849	20236	21223	0.954198	-0.067	0.124	0.901033	0.943295	0.238792	0.206723	0.219447	0.219447	TRUE	1.74255	No
EHI_143080	178840	312215	403063	478642	390176	339639	310731	266961	406509	330929	288450	271369	204304	328067	296916	1.10375	0.142	-0.369	0.711869	0.816849	0.0868046	0.201673	0.109461	0.109461	TRUE	0.49732	No
EHI_098870	9025	26073	25110	36718	32802	40624	15681	22294	25325	25387	24250	32458	20294.2	21100	27365	0.773395	-0.37	0.904	0.366102	0.521797	0.0790644	0.245442	0.124081	0.124081	TRUE	0.0846436	No
EHI_098850	58388	92159	117297	172724	220388	160200	101448	78801	118300	119420	162929	127999	194118	99516	136783	0.729395	-0.455	1.372	0.169958	0.29848	0.0479859	0.201926	0.0805652	0.0805652	TRUE	0.067673	No
EHI_082900	809	13616	2874	48859	18743	30263	1406	11642	2899	33781	13856	24180	14876.5	5316	23939	0.236911	-2.078	2.845	0.00444649	0.0162207	0.436675	0.26314	0.419382	0.419382	TRUE	0.312578	No
EHI_172390	27836	59800	35683	42758	58411	53579	48364	51132	35988	29563	43182	42809	54673.1	45161	38518	1.17096	0.228	-0.718	0.47251	0.622505	0.0364236	0.214884	0.0735658	0.0735658	TRUE	0.254538	No
EHI_172380	3919	9326	6247	5829	6663	3842	6809	7974	6300	4030	4926	3070	6505.7	7028	4009	1.7331	0.793	-1.533	0.125193	0.235307	0.168799	0.34844	0.200963	0.200963	TRUE	0.595355	No
EHI_163250	9389	15815	10170	3373	4603	4137	16313	13523	10257	2332	3403	3305	9129.54	13364	3013	4.329	2.117	-4.842	1.28677e-06	1.3958e-05	0.0900878	0.304871	0.141772	0.141772	TRUE	0.201847	No
EHI_125920	134724	82472	91481	88746	87834	87110	234080	70518	92263	61358	64934	69600	387480	132287	65297	2	1.001	-2.151	0.0314844	0.0799667	0.156879	0.199391	0.161537	0.161537	TRUE	0.0970556	No
EHI_125910	2337	20382	19290	21727	13265	15539	4060	17428	19455	15022	9807	12416	35628.3	13648	12415	1.09649	0.133	-0.217	0.828241	0.897665	0.218104	0.224527	0.285647	0.285647	TRUE	2.30528	No
EHI_125890	176546	82158	146984	10030	18136	10525	306745	70250	148241	6935	13408	8409	83941.5	175079	9584	17.2414	4.103	-7.928	2.23573e-15	1.11212e-13	0.202086	0.208595	0.201346	0.201346	TRUE	0.0602174	No
EHI_020260	32308	50894	34945	89519	87724	110058	56134	43517	35244	61893	64853	87936	44918.6	44965	71561	0.632511	-0.661	1.558	0.119319	0.226846	0.107533	0.218802	0.133487	0.133487	TRUE	0.894504	No
EHI_020250	93527	128937	168842	131518	140634	135287	162501	110248	170286	90930	103968	108093	1.02262e+06	147678	100997	1.45349	0.539	-1.191	0.23362	0.376517	0.122037	0.19781	0.152537	0.152537	TRUE	0.00905941	No
EHI_009700	17817	22686	42737	35597	45806	51218	30957	19398	43102	24611	33864	40923	61748.7	31152	33133	0.940734	-0.088	0.237	0.812864	0.887133	0.0668492	0.212817	0.10163	0.10163	TRUE	0.385951	No
EHI_009690	35801	35281	44969	96038	69756	68646	62204	30167	45354	66400	51569	54848	107073	45908	57606	0.798722	-0.324	0.891	0.372677	0.528149	0.0662198	0.206057	0.097231	0.097231	TRUE	0.626775	No
EHI_009670	1636	8616	3557	27392	6576	12065	2843	7367	3587	18939	4862	9640	16406.5	4599	11147	0.423908	-1.238	2.013	0.0441201	0.104829	0.333331	0.256958	0.289634	0.289634	TRUE	0.624896	No
EHI_009660	3363	6860	6535	5810	1963	2807	5843	5866	6591	4017	1451	2243	10793.9	6100	2570	2.331	1.222	-2.422	0.0154155	0.0450876	0.155897	0.288214	0.190637	0.190637	TRUE	0.0208617	No
EHI_009650	17421	52260	22444	57982	52194	42343	30269	44685	22636	40088	38586	33832	42290	32530	37502	0.869565	-0.202	0.439	0.660314	0.780055	0.123519	0.220166	0.157073	0.157073	TRUE	0.824665	No
EHI_009640	16350	54336	61637	56081	48099	56812	28408	46460	62164	38774	35559	45392	55615.6	45677	39908	1.14286	0.193	-0.498	0.618445	0.745904	0.0698963	0.214579	0.110238	0.110238	TRUE	0.185	No
EHI_009630	11830	97492	62825	79594	67046	60101	20554	83361	63362	55031	49566	48020	52096	55759	50872	1.09409	0.13	-0.264	0.791759	0.872809	0.13328	0.215777	0.181092	0.181092	TRUE	0.122062	No
EHI_009610	85341	49727	76140	93666	74903	76316	148278	42519	76791	64760	55375	60976	408252	89196	60370	1.46843	0.555	-1.29	0.196953	0.332988	0.113654	0.199261	0.137216	0.137216	TRUE	2.05563	No
EHI_009600	1576	11255	4686	24068	15156	12900	2738	9624	4726	16640	11205	10307	15238.2	5696	12717	0.455581	-1.134	2.184	0.0289945	0.0750065	0.196361	0.261566	0.202673	0.202673	TRUE	2.22026	No
EHI_009590	9980	43729	18289	38075	11399	14308	17340	37391	18445	26325	8427	11432	21727.3	24392	15395	1.56006	0.641	-0.958	0.338082	0.493172	0.437254	0.242237	0.34641	0.34641	TRUE	0.649379	No
EHI_009570	21204	192865	66253	86223	18866	35274	36842	164910	66820	59614	13947	28184	44539.2	89524	33915	2.55102	1.35	-1.976	0.0481389	0.111969	0.452189	0.218989	0.36264	0.36264	TRUE	0.17065	No
EHI_009560	67854	62528	75206	55813	68745	34294	117895	53465	75849	38589	50822	27401	235856	82403	38937	2.09644	1.069	-2.753	0.00591281	0.0204453	0.0842653	0.201027	0.111225	0.111225	TRUE	0.869115	No
EHI_009540	6957	154615	56558	183587	29397	83673	12088	132204	57042	126931	21733	66854	42007.2	67111	71839	0.937207	-0.093	0.112	0.910804	0.947516	0.715001	0.220323	0.556455	0.556455	TRUE	0.152422	No
EHI_009510	54098	198866	183310	166554	236336	160866	93994	170041	184877	115154	174719	128531	115647	149637	139468	1.07181	0.1	-0.258	0.79664	0.876014	0.0804386	0.205374	0.111908	0.111908	TRUE	0.232864	No
EHI_159900	45945	101386	95730	51200	110787	40703	79829	86691	96549	35399	81903	32521	162469	87690	49941	1.73913	0.799	-1.754	0.0793486	0.165643	0.142532	0.202916	0.154421	0.154421	TRUE	0.0249748	No
EHI_159890	12625	25871	9958	20319	18451	15628	21936	22121	10043	14048	13641	12487	18619.5	18033	13392	1.3369	0.419	-0.745	0.45607	0.606931	0.226227	0.249813	0.238976	0.238976	TRUE	1.19409	No
EHI_159870	896525	516001	579023	1230991	1531786	1250186	1557694	441209	583974	851097	1132423	998890	519548	860959	994137	0.86881	-0.203	0.378	0.705193	0.811882	0.251847	0.198744	0.217181	0.217181	TRUE	0.797177	No
EHI_159840	10574	134253	35731	162458	138822	103374	18372	114794	36037	112322	102629	82595	49094.1	56401	99182	0.578035	-0.791	1.296	0.19499	0.330646	0.336142	0.216934	0.284861	0.284861	TRUE	0.761009	No
EHI_189530	29764	20802	27515	70815	53904	57429	51714	17787	27750	48961	39850	45885	82970.8	32417	44899	0.725163	-0.464	1.159	0.246444	0.39137	0.090176	0.208732	0.118451	0.118451	TRUE	0.398262	No
EHI_189520	16304	14030	8231	20706	12907	12214	28328	11996	8301	14316	9542	9759	10398.6	16208	11206	1.43678	0.523	-1.073	0.283282	0.433768	0.150244	0.291688	0.17743	0.17743	TRUE	0.406919	No
EHI_159690	302747	94636	202864	342730	417249	342110	526017	80919	204599	236961	308465	273344	196435	270512	272923	0.99108	-0.013	0.022	0.982101	0.990492	0.243286	0.201866	0.235123	0.235123	TRUE	0.206844	No
EHI_159680	20466	31177	26494	406158	286350	356617	35559	26658	26721	280814	211694	284935	83762.8	29646	259148	0.11722	-3.093	8.069	7.0685e-16	3.75763e-14	0.0834955	0.20862	0.108288	0.108288	TRUE	1.06807	No
EHI_159660	53962	31998	50472	56375	111857	34562	93758	27360	50904	38977	82694	27615	152623	57341	49762	1.14811	0.2	-0.369	0.712472	0.817003	0.244644	0.203308	0.221769	0.221769	TRUE	1.69135	No
EHI_159640	110654	224122	170908	297859	268825	378569	192259	191637	172369	205937	198738	302474	506041	185422	235716	0.790514	-0.339	0.683	0.494667	0.64162	0.200205	0.198795	0.185167	0.185167	TRUE	4.47132	No
EHI_159500	8102	47803	35546	229441	162295	132729	14077	40874	35850	158634	119982	106050	45957	30267	128222	0.242248	-2.046	4.239	2.24567e-05	0.000175915	0.13127	0.218305	0.174053	0.174053	TRUE	0.286041	No
EHI_159470	2558	4676	3341	16186	7526	13049	4444	3998	3370	11191	5564	10426	17377.4	3937	9060	0.438789	-1.189	3.115	0.00184159	0.00778207	0.0580914	0.253599	0.107188	0.107188	TRUE	0.696667	No
EHI_159460	6991	11090	11726	51676	64640	37762	12147	9483	11826	35728	47787	30172	27807.7	11152	37896	0.297	-1.752	5.632	1.78117e-08	2.90493e-07	0.0330755	0.232312	0.0706986	0.0706986	TRUE	0.15685	No
EHI_159450	437128	127634	195972	210973	263371	215568	759501	109134	197648	145865	194706	172237	327719	355428	170936	2.04082	1.03	-1.827	0.0677363	0.146587	0.269203	0.199855	0.240826	0.240826	TRUE	1.52291	No
EHI_159320	4343	11562	10877	36082	40140	26542	7546	9886	10970	24947	29675	21207	35538.9	9467	25276	0.378644	-1.401	3.726	0.000194367	0.00115394	0.070859	0.224596	0.104082	0.104082	TRUE	0.100129	No
EHI_159300	11357	242185	107578	347803	385074	303511	19733	207081	108498	240468	284679	242503	109606	111771	255883	0.447227	-1.161	1.896	0.0578954	0.12935	0.240064	0.205844	0.286589	0.286589	TRUE	0.101903	No
EHI_159180	8897	13126	13862	14287	13843	14866	15458	11223	13981	9878	10234	11878	24527.2	13554	10663	1.26904	0.344	-1.358	0.174334	0.303972	0.0119936	0.237055	0.046676	0.046676	TRUE	0.13844	No
EHI_159170	1994	7477	4851	15233	9083	8236	3465	6393	4892	10532	6715	6581	13568.8	4917	7943	0.628141	-0.671	1.095	0.273426	0.423707	0.291028	0.269529	0.28717	0.28717	TRUE	0.0976898	No
EHI_019650	137068	107578	111808	135977	97215	115436	238153	91985	112764	94013	71869	92233	87119.9	147634	86038	1.70068	0.767	-1.688	0.0913607	0.184363	0.144922	0.208166	0.153468	0.153468	TRUE	0.371151	No
EHI_011890	16925	19254	19827	11974	11721	7301	29407	16463	19997	8279	8665	5833	25640.6	21956	7592	2.84091	1.506	-3.243	0.00118364	0.00536297	0.125641	0.235309	0.160711	0.160711	TRUE	0.101066	No
EHI_011900	1943418	899052	838052	478417	512269	366648	3376649	768739	845218	330774	378712	292949	703329	1663535	334145	4.80769	2.263	-4.163	3.14581e-05	0.000236326	0.264331	0.198248	0.223116	0.223116	TRUE	4.97099	No
EHI_011910	34763	37020	101878	65149	79334	62288	60400	31654	102749	45043	58650	49768	92678.2	64934	51154	1.26422	0.338	-0.725	0.468285	0.618768	0.148929	0.207487	0.162211	0.162211	TRUE	0.324009	No
EHI_120280	36031	138136	73414	76712	67618	93448	62603	118114	74042	53038	49989	74664	80120.3	84920	59230	1.42857	0.515	-1.479	0.139033	0.254997	0.0573702	0.209155	0.0889491	0.0889491	TRUE	0.689054	No
EHI_120290	26223	139131	105838	2033	1524	247	45562	118965	106743	1406	1127	197	67510	90423	910	83.3333	6.438	-10.661	1.55268e-26	3.08939e-24	0.219711	0.211454	0.278277	0.278277	TRUE	0.818226	No
EHI_120310	244558	1418035	472737	237967	296476	241621	424915	1212498	476779	164528	219180	193054	345494	704731	192254	3.58423	1.844	-4.05	5.11876e-05	0.000367874	0.150304	0.1997	0.154316	0.154316	TRUE	0.802385	No
EHI_120320	157190	113335	156858	38189	42738	42050	273114	96908	158199	26404	31595	33598	117010	176074	30532	5.64972	2.495	-6.113	9.76283e-10	2.0295e-08	0.0927062	0.205274	0.123194	0.123194	TRUE	0.10175	No
EHI_120330	2791	15471	8081	3805	3412	3111	4849	13229	8150	2631	2522	2486	8251.87	8743	2546	3.367	1.749	-3.734	0.00018809	0.00112338	0.118888	0.316361	0.163463	0.163463	TRUE	0.0848358	No
EHI_120340	59338	46644	42523	85792	108513	79805	103099	39883	42887	59316	80222	63764	54443.7	61956	67767	0.914913	-0.128	0.317	0.751013	0.846424	0.0995621	0.21496	0.119805	0.119805	TRUE	2.06557	No
EHI_023040	64320	53720	57892	55292	52264	61678	111755	45934	58387	38228	38638	49280	71662.2	72025	42049	1.70068	0.766	-1.89	0.0588072	0.130716	0.0940423	0.210608	0.12164	0.12164	TRUE	0.617052	No
EHI_023030	32277	62930	44966	22695	20051	12395	56081	53809	45350	15691	14823	9904	27408.6	51747	13473	3.78788	1.919	-5.024	5.06359e-07	6.11141e-06	0.0593869	0.232828	0.107585	0.107585	TRUE	0.998198	No
EHI_022950	114073	296706	417532	206744	163654	143173	198200	253700	421102	142941	120987	114394	261963	291001	126107	2.28833	1.195	-3.452	0.000556622	0.00284465	0.0570152	0.20061	0.088012	0.088012	TRUE	0.409297	No
EHI_022960	129782	696219	945696	527363	288639	326595	225494	595306	953782	364615	213386	260947	302736	591527	279649	2.079	1.055	-1.905	0.0567674	0.127402	0.247508	0.200103	0.232086	0.232086	TRUE	0.0364498	No
EHI_022970	2681279	1751010	1399702	1506320	1702361	1509603	4658668	1497210	1411670	1041457	1258527	1206163	2.76679e+06	2522516	1168716	2.12766	1.089	-2.197	0.0280451	0.0730047	0.203506	0.197202	0.183956	0.183956	TRUE	0.810207	No
EHI_022980	132202	309932	322669	297492	229454	343503	229698	265009	325428	205684	169631	274457	174361	273378	216591	1.25945	0.332	-0.839	0.401304	0.556972	0.0937723	0.202502	0.115473	0.115473	TRUE	0.70069	No
EHI_023000	94324	86967	118820	94988	71601	90211	163886	74362	119836	65674	52933	72078	81564.2	119361	63562	1.8622	0.898	-2.226	0.025992	0.0686157	0.0887449	0.208937	0.120159	0.120159	TRUE	0.045327	No
EHI_130730	25919	26253	31118	22791	26986	12151	45034	22448	31384	15758	19950	9709	157088	32955	15139	2.15517	1.108	-2.758	0.00581333	0.0201513	0.0926455	0.203124	0.119215	0.119215	TRUE	0.794661	No
EHI_130720	278678	103795	226267	178411	238157	183134	484197	88750	228202	123352	176065	146323	167569	267050	148580	1.77305	0.827	-1.554	0.12023	0.227962	0.208078	0.202731	0.213627	0.213627	TRUE	0.0877494	No
EHI_130710	1787	10851	3984	81205	25054	31111	3105	9278	4018	56144	18522	24857	11497.2	5467	33174	0.173943	-2.523	4.056	4.98365e-05	0.000359277	0.318046	0.282626	0.296577	0.296577	TRUE	0.167089	No
EHI_130700	5317406	31533806	39607911	17871473	13321290	16190694	9238885	26963138	39946585	12356192	9848203	12936258	4.9904e+07	25382869	11713551	2.1322	1.093	-2.172	0.0298314	0.0766872	0.15809	0.196866	0.190034	0.190034	TRUE	0.459995	No
EHI_130690	43329	177535	185772	93287	113631	95108	75283	151802	187360	64498	84005	75991	111817	138148	74831	1.8315	0.872	-2.02	0.0433892	0.10341	0.111519	0.205666	0.138195	0.138195	TRUE	0.16703	No
EHI_172130	121720	107664	115395	53350	63233	49411	211486	92059	116382	36886	46747	39479	193290	139976	41037	3.367	1.751	-4.722	2.33561e-06	2.34706e-05	0.0752773	0.201948	0.101249	0.101249	TRUE	0.584229	No
EHI_172160	169496	711331	1102036	516711	361992	479729	294496	608227	1111459	357250	267615	383300	302169	671394	336055	1.97239	0.98	-1.981	0.0475453	0.110849	0.164499	0.20011	0.18314	0.18314	TRUE	0.0366302	No
EHI_119260	171874	83411	108222	373125	540081	294996	298628	71321	109147	257976	399273	235700	168281	159699	297650	0.542888	-0.881	1.772	0.0764262	0.161136	0.193962	0.202706	0.18528	0.18528	TRUE	1.37663	No
EHI_119270	19728	45421	47503	170856	170959	194536	34277	38837	47909	118128	126387	155433	74184.6	40341	133316	0.30553	-1.71	5.252	1.50113e-07	1.98366e-06	0.0462011	0.21014	0.0776732	0.0776732	TRUE	0.744864	No
EHI_119280	39781	25558	33001	49367	48603	33355	69119	21853	33283	34132	35931	26650	64049.1	41418	32238	1.27877	0.355	-0.721	0.470639	0.62051	0.169369	0.212244	0.180844	0.180844	TRUE	0.115725	No
EHI_119290	3480	25207	14049	44500	24717	27530	6046	21553	14169	30767	18273	21996	22822.7	13923	23679	0.593824	-0.752	1.537	0.124368	0.23427	0.143946	0.240058	0.179003	0.179003	TRUE	0.187359	No
EHI_119300	108316	108973	91294	146264	334210	203515	188197	93178	92075	101126	247076	162607	163679	124483	170270	0.734754	-0.444	0.969	0.332597	0.48793	0.15026	0.202871	0.156744	0.156744	TRUE	0.170647	No
EHI_061020	10729	12525	23781	26942	13703	13098	18641	10710	23984	18627	10130	10465	13899.7	17778	13074	1.35135	0.435	-0.894	0.371518	0.526935	0.128691	0.267799	0.177349	0.177349	TRUE	0.179861	No
EHI_060990	25090	100580	98851	30860	26524	39963	43593	86001	99696	21336	19609	31930	45121.2	76430	24292	3.07692	1.624	-3.351	0.000804306	0.00386878	0.130187	0.218703	0.175497	0.175497	TRUE	0.21853	No
EHI_060980	60326	119778	131582	127415	106168	167624	104815	102417	132707	88094	78488	133930	92202.9	113313	100171	1.12994	0.177	-0.569	0.569104	0.704289	0.0385109	0.207542	0.0703138	0.0703138	TRUE	0.532312	No
EHI_146800	1678	8597	3335	23479	22652	16351	2915	7351	3364	16233	16746	13064	12107.1	4543	15348	0.303214	-1.722	3.435	0.000593089	0.00298742	0.166978	0.278304	0.188221	0.188221	TRUE	0.0513178	No
EHI_019600	95336	98470	93668	166656	181139	175898	165644	84197	94469	115225	133913	140541	152769	114770	129893	0.884173	-0.177	0.52	0.603375	0.732294	0.0564315	0.203301	0.0851454	0.0851454	TRUE	0.920667	No
EHI_195030	102590	69124	66168	63541	51877	44773	178248	59105	66734	43932	38352	35773	88247.1	101362	39352	2.53807	1.343	-2.944	0.00324172	0.0124933	0.150054	0.208021	0.154918	0.154918	TRUE	1.34542	No
EHI_195040	77704	38937	28636	60562	74620	42559	135009	33293	28881	41872	55165	34004	54960.4	65728	43680	1.48588	0.572	-0.928	0.353247	0.508372	0.345966	0.21479	0.290685	0.290685	TRUE	4.98227	No
EHI_035410	117108	58487	66694	89659	94328	62373	203473	50010	67264	61990	69735	49836	274653	106916	60520	1.74825	0.806	-1.668	0.0952248	0.190504	0.179184	0.200437	0.174373	0.174373	TRUE	2.35286	No
EHI_035400	13260	26868	38288	76388	60968	60830	23039	22974	38615	52814	45073	48603	28531.4	28209	48830	0.581395	-0.783	2.055	0.0398335	0.0965542	0.0778506	0.231412	0.106865	0.106865	TRUE	0.784257	No
EHI_035380	21895	11111	14642	115886	136443	113139	38042	9501	14767	80123	100870	90397	66003.6	20770	90463	0.23596	-2.083	4.265	1.99643e-05	0.00015799	0.175246	0.211788	0.178464	0.178464	TRUE	0.701791	No
EHI_112800	465512	262448	361840	581456	525883	574920	808818	224407	364934	402014	388776	459357	459198	466053	416716	1.11607	0.159	-0.33	0.741535	0.839683	0.174944	0.198993	0.172649	0.172649	TRUE	0.530853	No
EHI_112820	33822	166303	98895	234564	160692	143085	58765	142198	99741	162176	118797	114324	105321	100235	131766	0.763942	-0.389	0.899	0.368845	0.524532	0.114596	0.20621	0.138943	0.138943	TRUE	0.143903	No
EHI_112840	14614	17199	22040	17007	22804	18527	25392	14706	22228	11759	16859	14803	17623	20775	14474	1.43062	0.516	-1.36	0.17379	0.303326	0.0651709	0.252808	0.105866	0.105866	TRUE	0.315243	No
EHI_112850	11556	31314	58112	36163	48526	33852	20078	26775	58609	25003	35874	27048	30429.1	35154	29308	1.19474	0.257	-0.496	0.619564	0.746607	0.176486	0.229256	0.201332	0.201332	TRUE	0.117859	No
EHI_112860	5147	3674	6023	21170	17237	19902	8943	3141	6075	14637	12743	15902	17855.8	6053	14427	0.424628	-1.236	2.936	0.00332205	0.0127397	0.089559	0.252078	0.131158	0.131158	TRUE	0.823148	No
EHI_107330	41388	53402	92156	87016	67188	97197	71911	45662	92944	60162	49671	77660	144330	70172	62498	1.12108	0.165	-0.412	0.680308	0.794263	0.094367	0.203679	0.118486	0.118486	TRUE	0.756562	No
EHI_107300	22317	13394	23842	34897	52965	46765	38775	11453	24046	24128	39156	37365	27417.8	24758	33550	0.74129	-0.432	0.96	0.336827	0.491772	0.109924	0.232816	0.150196	0.150196	TRUE	0.139642	No
EHI_107280	37994	54909	49072	127170	180434	129250	66014	46950	49492	87924	133392	103270	116472	54152	108195	0.503778	-0.989	2.867	0.00414793	0.0152476	0.0542566	0.205313	0.0874269	0.0874269	TRUE	0.27892	No
EHI_107270	369509	363335	586317	1544873	1554586	1537802	642014	310671	591330	1068113	1149279	1228694	717697	514672	1148695	0.45208	-1.145	2.994	0.00275218	0.0109035	0.0704813	0.19822	0.107852	0.107852	TRUE	0.28744	No
EHI_107260	14336	10233	13352	20775	31756	17896	24909	8750	13466	14364	23477	14299	60493.3	15708	17380	0.904977	-0.144	0.348	0.72775	0.828519	0.102393	0.213149	0.126671	0.126671	TRUE	0.350359	No
EHI_107240	234178	103908	307403	472266	515007	478866	406880	88847	310031	326521	380736	382611	187103	268586	363289	0.742942	-0.428	0.904	0.366172	0.521797	0.116437	0.202117	0.16765	0.16765	TRUE	0.15363	No
EHI_107230	2383	18005	8107	72898	68355	48323	4140	15395	8176	50401	50534	38610	17932.3	9237	46515	0.205297	-2.284	4.417	1.00256e-05	8.65157e-05	0.186521	0.251843	0.201024	0.201024	TRUE	0.806033	No
EHI_107220	6372	6161	3496	12810	15871	12742	11071	5268	3526	8857	11733	10181	7877.42	6622	10257	0.651042	-0.62	1.258	0.208338	0.346358	0.139203	0.322042	0.18148	0.18148	TRUE	0.321596	No
EHI_001130	86040	1512744	332348	3448431	2767634	2548332	149493	1293479	335190	2384217	2046065	2036100	1.02577e+06	592721	2155461	0.287853	-1.797	2.676	0.00744351	0.0247785	0.459094	0.197807	0.349304	0.349304	TRUE	3.92009	No
EHI_001120	156811	67652	129459	277058	236392	247721	272456	57846	130566	191556	174761	197927	102168	153623	188081	0.822368	-0.282	0.432	0.665646	0.783695	0.414191	0.206499	0.329604	0.329604	TRUE	0.251428	No
EHI_001100	130071	223267	217855	322715	343270	299398	225996	190906	219718	223123	253774	239217	272412	212207	238705	0.88968	-0.169	0.572	0.566996	0.703214	0.0298396	0.200466	0.0633654	0.0633654	TRUE	0.0780831	No
EHI_001070	97654	534961	364857	777413	645400	735521	169672	457421	367977	537497	477133	587676	256801	331690	534102	0.626959	-0.674	1.323	0.185959	0.319285	0.186125	0.200686	0.194732	0.194732	TRUE	0.358487	No
EHI_001060	30099	19636	14856	28156	33562	25140	52296	16790	14983	19467	24812	20087	397272	28023	21455	1.30039	0.378	-0.794	0.427	0.579398	0.178504	0.199328	0.169348	0.169348	TRUE	0.476469	No
EHI_007640	32101	133420	49245	76274	12962	30193	55775	114081	49666	52735	9583	24124	36112	73174	28814	2.43309	1.284	-1.694	0.0902413	0.182633	0.573076	0.224156	0.454672	0.454672	TRUE	1.01884	No
EHI_119950	39668	571143	199004	286749	239190	234184	68922	488359	200706	198256	176829	187111	279367	252662	187399	1.33869	0.421	-0.77	0.441338	0.593193	0.210386	0.200376	0.225918	0.225918	TRUE	0.359442	No
EHI_128070	24392	44198	54852	132195	191580	182833	42381	37792	55321	91399	141632	146082	134623	45165	126371	0.361141	-1.469	4.035	5.4623e-05	0.000388158	0.0672846	0.204172	0.0975144	0.0975144	TRUE	0.0783554	No
EHI_164780	52981	309022	171988	283544	229631	295591	92053	264231	173459	196040	169762	236175	186632	176581	200659	0.881834	-0.182	0.439	0.660904	0.780356	0.0946617	0.20213	0.127369	0.127369	TRUE	0.11903	No
EHI_164770	53689	32117	32381	56575	62426	47619	93284	27462	32658	39115	46150	38047	75347.4	51135	41104	1.23762	0.308	-0.588	0.556445	0.694583	0.225855	0.209935	0.206609	0.206609	TRUE	0.989804	No
EHI_164760	116133	86720	117903	164161	183355	165871	201779	74150	118911	113500	135551	132530	599006	131613	127194	1.03413	0.048	-0.107	0.914833	0.949107	0.146034	0.198492	0.152885	0.152885	TRUE	1.3318	No
EHI_164750	149851	463777	462701	667701	710948	733891	260363	396555	466657	461643	525592	586374	1.00133e+06	374525	524536	0.71582	-0.483	1.622	0.104785	0.20573	0.0299999	0.197831	0.0646779	0.0646779	TRUE	0.43547	No
EHI_133940	8065	64306	14253	139583	96837	87256	14013	54985	14375	96507	71590	69717	37735.6	27791	79271	0.36062	-1.471	2.493	0.0126755	0.0382793	0.307203	0.222981	0.265406	0.265406	TRUE	0.478984	No
EHI_090260	79495	56920	33104	159768	243953	162518	138121	48670	33387	110462	180350	129851	203942	73393	140221	0.529661	-0.917	1.899	0.0576228	0.128782	0.17847	0.201682	0.17436	0.17436	TRUE	3.64391	No
EHI_090250	17266	67322	35591	76953	81706	72812	29999	57564	35895	53205	60404	58176	43678.6	41153	57262	0.723066	-0.468	0.951	0.341707	0.496942	0.13474	0.219425	0.181045	0.181045	TRUE	2.24626	No
EHI_090240	29906	55174	55357	95845	129296	113132	51961	47177	55830	66266	95586	90392	208185	51656	84081	0.615764	-0.699	2.672	0.00753513	0.0250237	0.0174882	0.201583	0.0498392	0.0498392	TRUE	0.0884761	No
EHI_122710	8567	124464	44430	230487	184673	182822	14885	106424	44810	159357	136526	146074	131881	55373	147319	0.38956	-1.36	2.01	0.044383	0.105188	0.444313	0.204324	0.355252	0.355252	TRUE	1.5283	No
EHI_122720	79323	233702	156467	79059	69826	62624	137822	199828	157805	54661	51621	50036	367613	165152	52106	3.125	1.644	-4.121	3.77041e-05	0.000279027	0.0956149	0.199529	0.117497	0.117497	TRUE	0.0590305	No
EHI_122730	127321	196056	163553	92338	100550	95591	221218	167639	164951	63842	74335	76377	343468	184603	71518	2.5641	1.357	-4.216	2.48208e-05	0.000190157	0.0425779	0.199717	0.0758513	0.0758513	TRUE	0.0334471	No
EHI_122740	45947	600864	368963	415822	285685	507035	79832	513772	372118	287496	211202	405118	387403	321907	301272	1.06724	0.093	-0.166	0.868494	0.922543	0.202495	0.199391	0.24012	0.24012	TRUE	0.388749	No
EHI_122760	8628	45914	29074	83727	74367	82245	14991	39259	29323	57888	54978	65713	37963.7	27858	59526	0.475737	-1.072	2.048	0.0406054	0.0981179	0.173013	0.222824	0.206274	0.206274	TRUE	0.115575	No
EHI_122770	1389	804	1723	2157	1734	1982	2413	687	1738	1491	1282	1584	6258.62	1613	1452	1.10742	0.148	-0.304	0.761228	0.852555	0.106842	0.354424	0.17625	0.17625	TRUE	0.0753291	No
EHI_122790	6411	38962	12690	59954	51755	51453	11139	33315	12799	41452	38262	41111	55466.5	19084	40275	0.479846	-1.059	2.273	0.0230096	0.0622409	0.150697	0.214626	0.161803	0.161803	TRUE	0.728605	No
EHI_122800	8841	69089	23369	75372	35542	55349	15361	59075	23569	52112	26276	44223	28478	32668	40870	0.81103	-0.302	0.335	0.737799	0.836676	0.800503	0.231477	0.67379	0.67379	TRUE	3.64043	No
EHI_122820	88129	19561	34759	51219	54312	49555	153122	16726	35056	35412	40152	39594	102806	68301	38386	1.74825	0.805	-1.275	0.202247	0.338813	0.363288	0.206439	0.305996	0.305996	TRUE	3.58063	No
EHI_122830	101533	191943	266858	90820	99658	92917	176412	164122	269140	62792	73675	74240	129361	203225	70236	2.86533	1.517	-4.161	3.17035e-05	0.000237913	0.0679744	0.20447	0.0977937	0.0977937	TRUE	1.01096	No
EHI_122840	42730	102208	74188	133298	165826	98444	74243	87393	74822	92161	122592	78656	54174.8	78819	97803	0.808407	-0.307	0.715	0.474779	0.623989	0.105501	0.21505	0.136772	0.136772	TRUE	0.392553	No
EHI_122870	77998	103420	67287	62919	72273	75012	135520	88430	67862	43502	53430	59934	54967.5	97271	52289	1.84843	0.885	-2.327	0.0199611	0.0557375	0.0745028	0.214788	0.106717	0.106717	TRUE	0.103493	No
EHI_122880	14468	20826	19264	40351	32982	38107	25138	17807	19429	27898	24383	30447	25646.6	20791	27576	0.757576	-0.401	0.872	0.383433	0.539004	0.147479	0.2353	0.157463	0.157463	TRUE	2.46675	No
EHI_122890	11592	67447	24220	27939	36936	21364	20141	57671	24427	19317	27306	17070	22835.1	34080	21231	1.59236	0.671	-1.402	0.160809	0.285901	0.152788	0.240035	0.170826	0.170826	TRUE	0.37657	No
EHI_122900	199352	2298822	671143	2073578	917655	997224	346370	1965619	676882	1433655	678407	796775	649641	996290	969612	1.02669	0.038	-0.062	0.95094	0.971966	0.372813	0.198364	0.292278	0.292278	TRUE	0.33614	No
EHI_160850	7074	38230	23392	12865	14580	16359	12291	32689	23592	8895	10779	13071	34928.9	22857	10915	2.07039	1.051	-2.406	0.0161458	0.0467641	0.108051	0.225081	0.141538	0.141538	TRUE	0.27165	No
EHI_160860	55645	144274	103742	115815	93722	101130	96682	123362	104629	80074	69287	80802	59000.1	108224	76721	1.40647	0.492	-1.481	0.138632	0.254597	0.0480924	0.213561	0.0809525	0.0809525	TRUE	0.886175	No
EHI_160890	20780	43902	31522	59033	64323	61251	36105	37539	31792	40815	47553	48939	54032.9	35145	45769	0.769231	-0.378	1.224	0.220855	0.361466	0.0317693	0.215098	0.0697922	0.0697922	TRUE	0.0368025	No
EHI_091120	78623	159167	100835	76668	103976	59788	136606	136097	101697	53008	76868	47770	118581	124800	59215	2.08768	1.063	-2.744	0.00606269	0.0208806	0.074948	0.205163	0.110681	0.110681	TRUE	0.432136	No
EHI_091100	5264	65780	33005	106352	31362	57238	9146	56246	33287	73531	23185	45733	66441.8	32893	47483	0.702247	-0.51	0.749	0.453726	0.604737	0.39873	0.211689	0.359664	0.359664	TRUE	0.0739341	No
EHI_091080	19368	8833	13018	17190	16458	10648	33652	7553	13129	11885	12167	8508	43403.9	18111	10853	1.64745	0.72	-1.269	0.204374	0.341637	0.253382	0.219568	0.243831	0.243831	TRUE	0.505342	No
EHI_091070	86418	151496	158714	139755	109044	131488	150150	129537	160071	96625	80614	105058	201665	146586	94099	1.5528	0.635	-2.223	0.0261893	0.0688494	0.0279613	0.201736	0.059608	0.059608	TRUE	0.268384	No
EHI_091060	27492	57242	64652	82855	62785	87339	47767	48945	65205	57285	46416	69783	84952.5	53972	57828	0.934579	-0.098	0.238	0.811797	0.886384	0.107191	0.208455	0.125938	0.125938	TRUE	0.177894	No
EHI_091050	2435	1322	2835	14071	10421	9389	4231	1130	2859	9729	7704	7502	19347.8	2740	8312	0.336022	-1.573	3.342	0.000832529	0.00397922	0.12112	0.247819	0.165138	0.165138	TRUE	0.144798	No
EHI_152620	103520	51291	45566	109036	150532	90122	179864	43857	45956	75387	111286	72007	185905	89892	86227	1.04167	0.058	-0.098	0.921557	0.95445	0.338332	0.202151	0.267792	0.267792	TRUE	0.16044	No
EHI_152590	4423	1578	4060	99878	147217	89704	7685	1349	4095	69055	108835	71673	136451	4376	83188	0.0563317	-4.15	7.719	1.17151e-14	5.29767e-13	0.1897	0.204073	0.217927	0.217927	TRUE	0.811326	No
EHI_152580	12345	18650	14486	63804	49466	39469	21449	15947	14610	44114	36569	31535	23152.4	17335	37406	0.467071	-1.098	3.023	0.00250079	0.0100378	0.0607351	0.239443	0.0970426	0.0970426	TRUE	0.170643	No
EHI_152530	6383	26179	23661	47508	50915	39328	11090	22384	23863	32847	37641	31423	23753.7	19112	33970	0.565931	-0.822	2.317	0.0205132	0.0569885	0.0461268	0.238365	0.0923806	0.0923806	TRUE	0.823621	No
EHI_152510	568576	663258	488065	1456633	1623371	1787275	987889	567122	492238	1007104	1200131	1428021	971157	682416	1211752	0.566572	-0.82	2.22	0.0264345	0.0694019	0.0749257	0.197861	0.100365	0.100365	TRUE	0.141029	No
EHI_152490	7858	32206	28077	91277	86564	82299	13653	27538	28317	63108	63995	65756	34489.9	23169	64286	0.364431	-1.457	3.917	8.97121e-05	0.000588282	0.0605278	0.22544	0.101791	0.101791	TRUE	0.789024	No
EHI_152470	26511	18742	16038	167362	162070	177375	46062	16025	16175	115713	119816	141721	95826.8	26087	125750	0.213447	-2.228	4.638	3.51669e-06	3.392e-05	0.168191	0.207137	0.172444	0.172444	TRUE	2.09875	No
EHI_152440	536	1568	2175	7149	5421	6221	931	1341	2194	4943	4008	4971	3059.37	1489	4641	0.332005	-1.591	2.572	0.0101033	0.0320396	0.22372	0.519208	0.292486	0.292486	TRUE	0.364028	No
EHI_152430	42991	43218	60291	122516	163302	71436	74696	36954	60807	84707	120726	57077	103899	57486	87503	0.660066	-0.6	1.628	0.10361	0.20394	0.0644274	0.206338	0.0999398	0.0999398	TRUE	0.187359	No
EHI_152420	10882	18458	17527	31234	28939	28201	18907	15783	17677	21595	21394	22532	11082.9	17456	21840	0.801282	-0.32	0.846	0.39745	0.553334	0.052132	0.285832	0.105208	0.105208	TRUE	0.8548	No
EHI_113960	1180	4334	774	34186	22804	30420	2050	3706	781	23636	16859	24305	10364.4	2179	21600	0.106564	-3.23	5.862	4.56912e-09	8.53067e-08	0.181666	0.292001	0.229341	0.229341	TRUE	1.50432	No
EHI_199130	2717	17987	7818	91786	22329	41143	4721	15380	7885	63460	16507	32873	85395.1	9329	37613	0.259067	-1.948	3.135	0.00171798	0.0073299	0.354786	0.208395	0.296073	0.296073	TRUE	0.154454	No
EHI_199100	4791	8185	8460	11285	8765	7993	8324	6999	8532	7802	6480	6386	15169.9	7952	6889	1.15207	0.205	-0.541	0.588334	0.720086	0.0619466	0.261858	0.105102	0.105102	TRUE	0.0415864	No
EHI_199090	11669	18137	32940	142200	168274	111588	20275	15508	33222	98316	124402	89158	50318.7	23002	103959	0.226655	-2.142	4.723	2.32617e-06	2.34096e-05	0.121909	0.216445	0.153013	0.153013	TRUE	0.630303	No
EHI_199080	140980	95426	136061	166606	180673	207933	244950	81594	137224	115190	133568	166137	105880	154589	138298	1.11607	0.158	-0.354	0.723168	0.825056	0.127561	0.20616	0.148254	0.148254	TRUE	0.113757	No
EHI_199060	629680	217900	349222	657691	541785	445431	1094056	186316	352208	454722	400532	355896	2.31323e+06	544193	403717	1.33869	0.421	-0.783	0.433566	0.585714	0.235843	0.197272	0.217975	0.217975	TRUE	4.78532	No
EHI_199050	152274	326263	335376	286031	170776	172035	264573	278973	338244	197760	126252	137455	138122	293930	153822	1.89394	0.922	-2.228	0.0258889	0.0684212	0.113074	0.203986	0.126755	0.126755	TRUE	2.21435	No
EHI_199040	355	317	679	33030	9606	19379	617	271	685	22837	7102	15484	7884.43	524	15141	0.0370261	-4.755	9.423	4.37979e-21	4.48542e-19	0.126851	0.321931	0.189938	0.189938	TRUE	0.0297942	No
EHI_199030	5938	15139	10984	29571	19206	20505	10317	12945	11078	20445	14199	16383	32386.7	11447	17009	0.675676	-0.566	1.644	0.100258	0.198577	0.0463304	0.227297	0.0870015	0.0870015	TRUE	0.036072	No
EHI_199010	33210	49006	74919	25507	49710	22260	57702	41903	75560	17635	36750	17786	40434.8	58388	24057	2.36967	1.244	-2.069	0.0385813	0.0942458	0.335366	0.221236	0.275917	0.275917	TRUE	0.457771	No
EHI_198990	7805	3581	2132	84884	79920	100111	13561	3062	2150	58688	59083	79988	40548.3	6258	65920	0.100959	-3.308	5.758	8.52828e-09	1.49599e-07	0.285849	0.221168	0.250667	0.250667	TRUE	2.76817	No
EHI_152060	24974	31496	34785	56352	61120	59690	43392	26931	35082	38961	45185	47692	32434.3	35135	43946	0.801282	-0.319	0.85	0.395359	0.551649	0.0645431	0.227253	0.103967	0.103967	TRUE	0.0779827	No
EHI_134010	111096	83748	51866	20360	25014	21138	193027	71609	52309	14077	18492	16889	39245.8	105648	16486	6.17284	2.622	-4.951	7.37848e-07	8.54971e-06	0.225652	0.221975	0.211229	0.211229	TRUE	0.259986	No
EHI_056610	247	0	472	7191	11146	6640	429	0	476	4972	8240	5305	206543	302	6172	0.0634075	-3.979	4.23	2.33408e-05	0.00018121	1.18574	0.201621	0.740635	0.740635	TRUE	3.48598	No
EHI_183880	26055	107321	51631	168975	165176	140883	45270	91765	52072	116828	122112	112565	75952	63036	117168	0.542299	-0.883	2.198	0.0279417	0.072824	0.0850783	0.209831	0.119293	0.119293	TRUE	0.973372	No
EHI_183890	4191	26701	17401	43391	20277	25387	7282	22831	17550	30000	14990	20284	21005.8	15888	21758	0.734214	-0.445	0.925	0.355099	0.510015	0.130534	0.243796	0.173358	0.173358	TRUE	0.424298	No
EHI_130670	523138	254650	263564	482680	674371	621202	908942	217740	265818	333721	498551	496336	319945	464167	442869	1.04712	0.066	-0.123	0.901944	0.943315	0.249609	0.199928	0.218086	0.218086	TRUE	3.73735	No
EHI_050400	35651	25275	104052	32452	47674	20034	61943	21612	104942	22437	35245	16007	117367	62832	24563	2.50627	1.326	-2.537	0.0111653	0.0346811	0.187147	0.205249	0.205367	0.205367	TRUE	0.349612	No
EHI_050380	3719	19740	12665	39155	47899	37937	6462	16879	12773	27071	35411	30311	21719.7	12038	30931	0.395257	-1.339	2.929	0.00339524	0.0129346	0.110687	0.242253	0.155573	0.155573	TRUE	0.551017	No
EHI_050370	124379	60221	63772	14829	13376	15628	216106	51492	64317	10253	9889	12487	141097	110638	10876	9.70874	3.283	-6.687	2.27286e-11	6.85203e-10	0.190399	0.203835	0.180341	0.180341	TRUE	2.38911	No
EHI_137260	19285	12945	15566	54888	128901	43416	33507	11069	15699	37949	95294	34689	105867	20092	55977	0.367107	-1.445	2.735	0.00623736	0.0213975	0.23429	0.206161	0.210355	0.210355	TRUE	0.227829	No
EHI_137250	14439	27539	19053	72750	89989	61584	25087	23547	19216	50299	66527	49205	44863.6	22617	55344	0.413394	-1.274	3.126	0.00177391	0.00754184	0.0864987	0.218828	0.12292	0.12292	TRUE	0.0266682	No
EHI_137240	2299	4454	3015	23457	28603	21126	3994	3808	3041	16218	21146	16880	22547	3614	18081	0.204248	-2.292	5.548	2.88989e-08	4.47227e-07	0.0755556	0.240587	0.126097	0.126097	TRUE	0.10392	No
EHI_137090	106973	99049	132267	404349	463932	431561	185863	84692	133398	279564	342977	344814	174914	134651	322452	0.421585	-1.246	3.297	0.000976761	0.00456215	0.0730052	0.202484	0.105227	0.105227	TRUE	0.171196	No
EHI_137080	5480	674	361	51330	53005	43120	9521	576	364	35489	39186	34453	18169.5	3487	36376	0.110314	-3.18	3.726	NA	NA	0.772048	0.251125	0.593249	0.593249	TRUE	13.8645	Yes
EHI_137030	26002	30016	35925	142663	172720	146602	45178	25665	36232	98636	127689	117134	149261	35692	114486	0.316356	-1.66	4.135	3.55159e-05	0.000263962	0.0993141	0.203453	0.119157	0.119157	TRUE	1.68488	No
EHI_087750	13175	47600	35201	225584	205721	220427	22891	40701	35502	155967	152086	176120	78315	33031	161391	0.208725	-2.26	5.644	1.66534e-08	2.73525e-07	0.0815913	0.209439	0.118502	0.118502	TRUE	0.917049	No
EHI_087740	27424	134880	122210	188421	284388	143348	47649	115330	123255	130273	210243	114534	118360	95411	151683	0.633312	-0.659	1.533	0.125327	0.235441	0.100492	0.205178	0.137213	0.137213	TRUE	1.17406	No
EHI_078740	6570	74117	15193	150099	28224	58923	11415	63374	15323	103777	20866	47079	24157.2	30037	57241	0.540249	-0.888	1.157	0.247285	0.392276	0.619181	0.237671	0.468252	0.468252	TRUE	0.0961473	No
EHI_078710	499069	879964	1376654	2708292	3323723	4007304	867122	752418	1388425	1872491	2457172	3201809	1.52687e+06	1002655	2510491	0.404367	-1.306	3.097	0.00195726	0.00818148	0.118848	0.197492	0.131796	0.131796	TRUE	0.199341	No
EHI_078690	26434	185401	144359	215249	166698	183729	45929	158528	145593	148821	123237	146798	68054	116683	139619	0.838926	-0.254	0.496	0.62019	0.747104	0.159073	0.211338	0.196887	0.196887	TRUE	0.935495	No
EHI_078560	23041	125992	53657	114607	83386	87103	40033	107730	54116	79238	61646	69595	42644.5	67293	70160	0.959693	-0.059	0.129	0.89716	0.940923	0.142619	0.219972	0.156215	0.156215	TRUE	0.304353	No
EHI_078570	7611	22401	16979	23201	27008	17612	13224	19154	17124	16041	19967	14072	12970.2	16501	16693	0.988142	-0.017	0.047	0.962766	0.977504	0.0443569	0.272884	0.091886	0.091886	TRUE	0.338684	No
EHI_069630	305536	269203	279435	94721	232329	115719	530863	230183	281824	65489	171757	92459	161850	347623	109902	3.09598	1.631	-3.383	0.000716339	0.00351062	0.179839	0.202939	0.173808	0.173808	TRUE	0.285991	No
EHI_069620	27154	219479	77444	124753	191020	113846	47180	187667	78106	86253	141218	90962	67195.6	104318	106144	0.983284	-0.024	0.045	0.96385	0.978178	0.244398	0.211523	0.220074	0.220074	TRUE	0.277003	No
EHI_069610	32562	285643	1232577	124206	139146	121795	56576	244240	1243116	85875	102868	97313	161218	514644	95352	5.05051	2.34	-3.307	0.000944324	0.00443444	0.416231	0.202963	0.39152	0.39152	TRUE	0.135911	No
EHI_069600	131977	223071	166994	528922	624174	689760	229307	190738	168422	365692	461441	551114	190997	196156	459416	0.429553	-1.219	4.061	4.89218e-05	0.000353414	0.0316575	0.202009	0.0658885	0.0658885	TRUE	0.0207616	No
EHI_069570	161845	141148	157601	48807	48967	50897	281202	120689	158949	33745	36200	40666	125559	186947	36870	4.97512	2.313	-5.834	5.41712e-09	9.87561e-08	0.0950085	0.2047	0.116138	0.116138	TRUE	0.251634	No
EHI_069560	12531637	3474231	7712381	918799	837873	775930	21773465	2970659	7778327	635250	619425	619963	3.97887e+06	10840817	624879	15.873	3.986	-6.276	3.46394e-10	7.81735e-09	0.375306	0.197094	0.310107	0.310107	TRUE	0.0640259	No
EHI_069550	94100	520086	443724	460027	244148	266948	163497	444702	447518	318059	180494	213290	192564	351906	237281	1.47493	0.56	-1.251	0.210903	0.34953	0.118634	0.201967	0.148897	0.148897	TRUE	0.908335	No
EHI_069520	3109	44311	10805	103853	38935	78397	5402	37888	10897	71803	28784	62639	22987.7	18062	54409	0.347947	-1.523	2.062	0.0392048	0.0954623	0.562416	0.239748	0.429886	0.429886	TRUE	0.797468	No
EHI_069510	251198	207435	208117	309491	451565	258087	436451	177368	209897	213980	333834	206210	418454	274572	251341	1.09051	0.125	-0.255	0.798967	0.877412	0.191607	0.199203	0.180665	0.180665	TRUE	1.4844	No
EHI_069480	58041	346970	312951	324302	319498	315871	100845	296678	315627	224220	236199	252379	157021	237717	237599	1	0.001	-0.001	0.998845	0.999749	0.146688	0.203127	0.177409	0.177409	TRUE	1.55367	No
EHI_069470	2101	49333	46530	56010	38956	39425	3650	42182	46928	38725	28800	31500	19562.3	30920	33008	0.93985	-0.089	0.108	0.913889	0.948625	0.564156	0.24726	0.549935	0.549935	TRUE	1.95202	No
EHI_069420	45623	226717	204800	619100	725237	1139446	79269	193855	206551	428041	536155	910410	298436	159892	624869	0.261575	-1.935	4.237	2.26788e-05	0.000177455	0.127418	0.20015	0.155278	0.155278	TRUE	0.17805	No
EHI_069410	37964	161057	111821	178426	61270	151402	65962	137713	112777	123362	45296	120969	66143.7	105484	96542	1.09051	0.124	-0.209	0.834115	0.901938	0.258711	0.211756	0.268571	0.268571	TRUE	0.508655	No
EHI_069400	7278	4594	5682	84125	156537	88099	12645	3928	5731	58163	115725	70391	50478.9	7435	81426	0.0974659	-3.359	5.73	1.00699e-08	1.73803e-07	0.310036	0.216383	0.261556	0.261556	TRUE	0.456217	No
EHI_069390	89480	73772	76757	91926	153483	90301	155470	63079	77413	63557	113467	72150	106300	98654	83058	1.18483	0.245	-0.593	0.55297	0.69161	0.108412	0.206123	0.126145	0.126145	TRUE	0.362343	No
EHI_069380	244779	329564	356297	445314	507421	355546	425299	281795	359344	307887	375128	284079	387023	355479	322365	1.10132	0.14	-0.441	0.659438	0.77955	0.0391106	0.199394	0.073845	0.073845	TRUE	0.285822	No
EHI_069350	2169762	2082359	1978306	2522890	3133423	2673639	3769917	1780531	1995222	1744306	2316486	2136220	2.30993e+06	2515223	2065671	1.21359	0.28	-0.651	0.515169	0.65969	0.102923	0.197273	0.13731	0.13731	TRUE	0.181547	No
EHI_069340	212782	136751	82231	112163	112208	107338	369704	116930	82934	77549	82953	85762	174433	189856	82088	2.27273	1.183	-2.234	0.0254823	0.0676032	0.239918	0.2025	0.211237	0.211237	TRUE	0.988464	No
EHI_069300	1979	9160	9922	62817	61869	60690	3438	7832	10007	43431	45739	48491	19118.7	7092	45887	0.160979	-2.635	4.988	6.08705e-07	7.16051e-06	0.154063	0.24843	0.210075	0.210075	TRUE	1.76141	No
EHI_069290	15629	65004	45462	75004	63210	78086	27155	55582	45851	51857	46730	62390	46321.7	42863	53659	0.800641	-0.321	0.88	0.379111	0.534656	0.0576501	0.218137	0.0978182	0.0978182	TRUE	0.279572	No
EHI_069280	99915	547843	367403	577840	813304	549108	173600	468436	370545	399514	601262	438734	297981	337527	479837	0.706215	-0.502	1.299	0.193885	0.329455	0.0721349	0.200155	0.110005	0.110005	TRUE	0.200875	No
EHI_069270	854192	737619	793392	407555	467099	301356	1484141	630705	800176	281780	345318	240781	394123	971674	289293	3.30033	1.722	-3.941	8.11253e-05	0.000542185	0.129033	0.199348	0.141803	0.141803	TRUE	0.138274	No
EHI_069260	123531	137923	102864	181342	237387	162406	214633	117932	103744	125378	175496	129761	152641	145436	143545	1.01317	0.019	-0.048	0.96135	0.976931	0.0842331	0.203307	0.10923	0.10923	TRUE	0.393398	No
EHI_069250	416284	232716	199541	183342	199898	192755	723285	198985	201247	126761	147781	154010	142991	374506	142851	2.57069	1.363	-2.685	0.00725174	0.0242444	0.216144	0.203743	0.193432	0.193432	TRUE	4.06517	No
EHI_069210	8377	53540	45585	97618	43278	59405	14555	45780	45975	67492	31995	47464	41833	35437	48984	0.73046	-0.453	0.739	0.46004	0.610675	0.329408	0.220421	0.288049	0.288049	TRUE	0.717548	No
EHI_170590	686381	355765	232800	54567	87974	95490	1192573	304199	234791	37727	65038	76296	385880	577188	59687	9.09091	3.19	-5.605	2.08676e-08	3.34073e-07	0.294811	0.199402	0.245732	0.245732	TRUE	1.09697	No
EHI_170600	16630	98754	60393	198969	164125	160442	28894	84440	60909	137566	121335	128192	58340.4	58081	129031	0.457247	-1.129	2.226	0.0260202	0.0686467	0.169471	0.21375	0.192973	0.192973	TRUE	0.164395	No
EHI_170610	50825	75321	69465	161993	133315	129035	88307	64404	70059	112001	98558	103098	80340.6	74257	104552	0.713776	-0.487	1.159	0.2464	0.39137	0.0873923	0.209121	0.130699	0.130699	TRUE	0.953003	No
EHI_170620	4259	1483	3179	31911	35420	24829	7400	1268	3206	22063	26185	19838	13193.2	3958	22695	0.181455	-2.462	4.566	4.96033e-06	4.65549e-05	0.183627	0.271598	0.219268	0.219268	TRUE	2.42882	No
EHI_166820	7992	4664	4614	43887	68685	51357	13886	3988	4653	30343	50778	41034	44807.4	7509	40718	0.190913	-2.389	4.688	2.75716e-06	2.71967e-05	0.2101	0.218856	0.194899	0.194899	TRUE	1.39858	No
EHI_166840	8571	8263	5749	20304	19538	17233	14892	7065	5798	14038	14444	13769	18448.3	9252	14084	0.660502	-0.598	1.434	0.151708	0.273148	0.101283	0.250305	0.128854	0.128854	TRUE	1.73361	No
EHI_166870	25438	202248	111093	688246	373642	441004	44198	172933	112043	475848	276227	352359	165960	109725	368145	0.307598	-1.701	2.94	0.00328162	0.0126052	0.226336	0.202788	0.25443	0.25443	TRUE	0.155757	No
EHI_166880	869	0	0	4471	3955	2884	1510	0	0	3091	2924	2304	8700.79	503	2773	0.302297	-1.726	1.118	NA	NA	2.97209	0.310195	1.76536	2.97209	TRUE	15.2797	Yes
EHI_166890	5194	21935	32699	81795	73286	69999	9024	18756	32979	56552	54179	55929	44418.9	20253	55553	0.370508	-1.433	3.17	0.0015245	0.00665618	0.121641	0.219049	0.151936	0.151936	TRUE	0.755798	No
EHI_166900	11109	67690	23293	67577	57320	47664	19302	57879	23492	46722	42376	38083	37816.6	33558	42394	0.794281	-0.333	0.795	0.426901	0.579398	0.10988	0.222925	0.129767	0.129767	TRUE	1.36668	No
EHI_166930	2088	3697	3706	4580	3500	1690	3628	3161	3738	3167	2587	1350	21661.8	3509	2368	1.47493	0.56	-1.404	0.160213	0.284986	0.0703687	0.242374	0.117186	0.117186	TRUE	0.0170655	No
EHI_014080	13752	44939	46572	46918	19768	46768	23894	38425	46970	32439	14614	37367	33111	36430	28140	1.28866	0.366	-0.789	0.430381	0.582428	0.131939	0.226631	0.160813	0.160813	TRUE	0.414597	No
EHI_014090	11324	17401	11230	12480	10988	7831	19675	14879	11326	8629	8123	6257	11084.7	15293	7670	1.9802	0.987	-2.938	0.00330274	0.0126793	0.0359529	0.285818	0.0826656	0.0826656	TRUE	0.0734167	No
EHI_014100	101417	37565	51972	36724	31126	24315	176210	32120	52416	25391	23011	19428	58217.3	86915	22610	3.69004	1.886	-3.085	0.00203496	0.00846564	0.359153	0.213786	0.285761	0.285761	TRUE	0.798175	No
EHI_014120	6107	43804	21754	36671	13422	20191	10611	37455	21940	25354	9923	16132	19315.3	23335	17136	1.35135	0.434	-0.742	0.458292	0.608841	0.253084	0.247905	0.259978	0.259978	TRUE	0.187481	No
EHI_179080	33021	132716	155467	330355	144154	184248	57373	113479	156796	228405	106571	147213	125332	109216	160730	0.68306	-0.55	1.321	0.186388	0.319785	0.0960008	0.204715	0.128268	0.128268	TRUE	0.173358	No
EHI_179090	1532	8688	2859	23215	7214	10777	2662	7429	2883	16051	5333	8611	8250.77	4325	9998	0.448029	-1.158	1.601	0.109483	0.212487	0.507903	0.316377	0.41097	0.41097	TRUE	0.967807	No
EHI_179100	16852	25959	33785	76271	58986	67421	29280	22196	34074	52733	43607	53869	27290.7	28517	50070	0.574053	-0.8	1.848	0.0646232	0.141299	0.117955	0.232984	0.139212	0.139212	TRUE	1.30697	No
EHI_096150	192728	137005	132339	118566	136979	138756	334861	117147	133471	81976	101266	110865	1.04176e+06	195160	98036	1.96464	0.974	-1.991	0.0465101	0.108909	0.184796	0.197792	0.179237	0.179237	TRUE	0.847915	No
EHI_096160	144171	109026	102049	15851	18807	30146	250494	93223	102922	10959	13904	24086	96894.9	148880	16316	8.77193	3.134	-6.612	3.8031e-11	1.06794e-09	0.169067	0.207024	0.16768	0.16768	TRUE	0.233129	No
EHI_096170	84553	141960	93288	42092	50855	27679	146909	121384	94086	29102	37596	22115	49948.7	120793	29604	4.01606	2.004	-5.005	5.57968e-07	6.66288e-06	0.0811014	0.216591	0.118388	0.118388	TRUE	0.0499661	No
EHI_096180	88334	57693	65215	46887	39002	49911	153479	49331	65773	32417	28834	39879	80500.5	89528	33710	2.6178	1.388	-3.149	0.00163816	0.00707264	0.13367	0.209097	0.144274	0.144274	TRUE	1.12412	No
EHI_096190	4759	9816	4706	28049	21665	25624	8269	8393	4746	19393	16017	20473	31480.4	7136	18628	0.386997	-1.37	3.708	0.000208609	0.00122698	0.0607446	0.228174	0.10031	0.10031	TRUE	0.297498	No
EHI_096200	172219	54978	62236	108142	139261	94630	299227	47009	62768	74769	102953	75609	144209	136335	84444	1.59236	0.672	-1.142	0.253457	0.399157	0.32124	0.203685	0.263817	0.263817	TRUE	6.68951	No
EHI_096210	310570	436197	205651	424027	547813	559415	539609	372972	207409	293169	404989	446969	514904	373330	381709	0.978474	-0.031	0.067	0.946559	0.969492	0.150854	0.198761	0.164481	0.164481	TRUE	0.352921	No
EHI_096220	27320	28206	30605	27780	12988	55386	47468	24118	30867	19207	9602	44253	92191.4	34151	24354	1.38696	0.473	-0.766	0.443837	0.59543	0.304469	0.207543	0.291923	0.291923	TRUE	0.125475	No
EHI_096230	12499	52018	71297	56238	31876	50318	21717	44478	71907	38882	23565	40204	59324	46034	34217	1.33869	0.42	-0.854	0.393366	0.549749	0.166197	0.21347	0.181147	0.181147	TRUE	0.197215	No
EHI_096240	182821	196903	250767	261543	310283	277943	317648	168363	252911	180829	229387	222075	317245	246307	210764	1.16686	0.223	-0.638	0.523501	0.666361	0.0558084	0.199954	0.0895013	0.0895013	TRUE	0.0622518	No
EHI_096250	89191	315390	254487	257208	314914	221297	154968	269676	256663	177832	232811	176815	140171	227102	195819	1.15741	0.211	-0.529	0.596482	0.726715	0.0904731	0.203882	0.117559	0.117559	TRUE	0.942925	No
EHI_096260	127763	268850	145566	46178	86145	38662	221986	229882	146811	31927	63686	30891	67298.6	199560	42168	4.65116	2.215	-5.555	2.7837e-08	4.32716e-07	0.0915533	0.2115	0.117499	0.117499	TRUE	1.22007	No
EHI_096320	620350	417842	371359	173450	185915	156236	1077846	357278	374534	119922	137444	124832	780831	603219	127399	4.58716	2.2	-4.471	7.78113e-06	6.94715e-05	0.199604	0.198109	0.181336	0.181336	TRUE	0.444221	No
EHI_096340	651841	3692533	2069755	3691051	3996136	3155339	1132561	3157319	2087453	2551963	2954275	2521095	2.27122e+06	2125778	2675778	0.798722	-0.324	0.592	0.55354	0.692199	0.175506	0.19728	0.22628	0.22628	TRUE	0.393228	No
EHI_096370	214935	2768593	666328	3788110	1708066	1361135	373445	2367299	672026	2619069	1262744	1087538	1.09412e+06	1137590	1656450	0.698812	-0.517	0.673	0.500789	0.646311	0.694707	0.197747	0.468244	0.468244	TRUE	2.28676	No
EHI_096380	159825	171797	219757	267335	296868	257920	277693	146896	221636	184833	219469	206076	198784	215408	203459	1.0582	0.082	-0.255	0.798858	0.877412	0.0396516	0.201807	0.0752097	0.0752097	TRUE	0.116924	No
EHI_096400	229790	125300	127290	74946	108656	69439	399255	107138	128378	51817	80328	55481	193661	211590	62542	3.30033	1.723	-3.384	0.00071327	0.00350019	0.212867	0.201938	0.19452	0.19452	TRUE	0.238785	No
EHI_096430	11666	7997	9328	3410	6782	1784	20269	6838	9408	2358	5014	1425	14510.5	12172	2932	4	1.998	-3.447	0.000567245	0.00289187	0.265044	0.264812	0.25535	0.25535	TRUE	0.0768739	No
EHI_096450	301341	437966	536576	1393407	1052698	1065077	523574	374485	541164	963390	778242	850989	436403	479741	864207	0.558347	-0.841	2.366	0.0179745	0.0511542	0.0597592	0.199106	0.092823	0.092823	TRUE	0.390792	No
EHI_096460	77018	70747	79274	79259	82434	61051	133817	60493	79952	54799	60942	48779	39723.9	91421	54840	1.65289	0.725	-1.562	0.118372	0.225415	0.142131	0.221673	0.160727	0.160727	TRUE	0.129207	No
EHI_096490	12422	10623	6738	26514	9754	19054	21583	9083	6796	18332	7211	15224	21644.6	12487	13589	0.919963	-0.12	0.246	0.8053	0.88275	0.154878	0.24241	0.176709	0.176709	TRUE	0.834883	No
EHI_096500	505579	273277	584050	300255	246829	685888	878433	233667	589044	207594	182476	548020	243316	567048	312697	1.78891	0.84	-1.559	0.119066	0.226488	0.225899	0.200899	0.218975	0.218975	TRUE	0.0367985	No
EHI_096510	14760	134629	93821	179449	68934	151330	25645	115115	94623	124070	50962	120912	75988.8	78461	98648	0.799361	-0.323	0.624	0.532509	0.673518	0.147566	0.209824	0.201812	0.201812	TRUE	0.572628	No
EHI_096520	8198	30329	35016	41385	43938	45239	14244	25933	35315	28613	32483	36146	32116.4	25164	32414	0.778816	-0.36	0.857	0.391234	0.547389	0.088054	0.227554	0.130711	0.130711	TRUE	0.202718	No
EHI_096540	61871	78970	98354	61407	72551	68423	107500	67524	99195	42456	53636	54670	93829.1	91406	50254	1.81159	0.858	-2.98	0.00288425	0.0113096	0.025308	0.207357	0.0604406	0.0604406	TRUE	0.062455	No
EHI_096550	19617	22370	28003	21115	25618	11721	34084	19128	28242	14599	18939	9365	25478.9	27151	14301	1.88324	0.914	-2.344	0.0191028	0.0538155	0.0751726	0.235553	0.112196	0.112196	TRUE	0.250431	No
EHI_096560	21930	129292	87337	82009	78824	62794	38103	110552	88084	56700	58273	50172	48638.7	78913	55048	1.42653	0.512	-1.169	0.242504	0.387162	0.10262	0.217122	0.142439	0.142439	TRUE	0.115189	No
EHI_096600	18983	117921	87420	110842	87982	87441	32983	100829	88167	76635	65044	69865	88379.4	73993	70515	1.04822	0.069	-0.172	0.863073	0.919308	0.0680184	0.208005	0.116993	0.116993	TRUE	1.37514	No
EHI_096620	10668	73109	48542	78576	27032	43721	18535	62512	48957	54327	19984	34933	32487.4	43335	36415	1.18203	0.242	-0.358	0.720207	0.822082	0.320525	0.227203	0.35416	0.35416	TRUE	0.700316	No
EHI_096630	1471	19445	3865	38553	16655	19747	2556	16627	3898	26655	12313	15778	13837	7694	18249	0.437063	-1.194	1.654	0.0981409	0.195384	0.492601	0.26812	0.409081	0.409081	TRUE	0.0869442	No
EHI_096640	21579	24356	27797	141080	181802	142343	37493	20826	28035	97542	134403	113731	47381.2	28785	115225	0.254388	-1.975	4.79	1.66935e-06	1.74555e-05	0.0907746	0.21766	0.125795	0.125795	TRUE	0.211736	No
EHI_096670	3684	54065	14745	43727	15417	21088	6401	46229	14871	30232	11398	16849	15815.3	22500	19493	1.14811	0.199	-0.29	0.772156	0.86023	0.449608	0.259205	0.368714	0.368714	TRUE	0.356382	No
EHI_096680	9869	12036	20640	12255	14453	9221	17147	10291	20816	8473	10685	7368	62783.4	16085	8842	1.80505	0.852	-2.087	0.0368794	0.0910739	0.0968337	0.212554	0.123179	0.123179	TRUE	0.130777	No
EHI_096760	1941	4669	3874	11714	15177	13616	3372	3992	3907	8099	11220	10879	16421.2	3757	10066	0.377501	-1.405	3.665	0.000247204	0.00142629	0.0689948	0.256904	0.108211	0.108211	TRUE	0.0732305	No
EHI_096800	56649	78905	69817	97993	89860	87040	98426	67468	70414	67752	66432	69544	94117.9	78769	67909	1.15875	0.212	-0.634	0.526214	0.668837	0.0441148	0.207324	0.082159	0.082159	TRUE	0.685993	No
EHI_096810	15442	49202	28552	83394	80950	54444	26830	42070	28796	57658	59845	43500	67128.6	32565	53668	0.609385	-0.714	2.107	0.0351108	0.0874818	0.0512134	0.211537	0.0842777	0.0842777	TRUE	0.553433	No
EHI_152630	32869	61998	86545	272017	488826	251790	57109	53012	87285	188070	361381	201179	97739.5	65802	250210	0.267953	-1.9	4.451	8.53835e-06	7.47938e-05	0.108887	0.206936	0.135079	0.135079	TRUE	0.9253	No
EHI_152640	6978	4528	7583	18000	16272	19664	12124	3872	7648	12445	12030	15711	15374.4	7881	13395	0.593824	-0.752	1.586	0.112708	0.217122	0.125535	0.260993	0.167683	0.167683	TRUE	0.297952	No
EHI_152700	144840	76627	130893	42728	46377	39478	251657	65520	132012	29542	34286	31543	82741	149730	31790	4.58716	2.194	-4.503	6.71527e-06	6.0813e-05	0.164476	0.208765	0.177674	0.177674	TRUE	0.0659536	No
EHI_152710	352363	531060	620712	128409	202950	138346	612224	454085	626019	88781	150037	110538	216504	564109	116452	4.78469	2.259	-7.226	4.98381e-13	1.89657e-11	0.0378751	0.201401	0.0715176	0.0715176	TRUE	0.389837	No
EHI_152720	2604	12694	6184	12033	14438	8309	4524	10854	6237	8320	10674	6639	19462.3	7205	8544	0.845309	-0.242	0.562	0.573885	0.708354	0.101234	0.247519	0.137464	0.137464	TRUE	1.1987	No
EHI_152730	45901	160800	177645	110002	127818	106902	79752	137493	179164	76054	94494	85414	77408.3	132136	85321	1.54083	0.625	-1.707	0.0878773	0.179045	0.0600709	0.209586	0.0985328	0.0985328	TRUE	0.0498431	No
EHI_152740	61558	42256	59402	51094	41961	61517	106956	36131	59910	35326	31021	49152	30170.9	67666	38500	1.73611	0.797	-1.535	0.124756	0.234939	0.177352	0.229534	0.202572	0.202572	TRUE	0.0541935	No
EHI_152750	166941	889738	815955	1247729	1067089	1841070	290057	760775	822932	862670	788881	1471003	499123	624588	1040851	0.605327	-0.724	1.512	0.130623	0.243225	0.153709	0.198822	0.171292	0.171292	TRUE	1.20636	No
EHI_152760	1091491	647242	786197	246516	155752	290420	1896443	553427	792920	170439	115145	232044	478103	1080930	172543	6.0241	2.589	-4.883	1.04347e-06	1.15897e-05	0.239419	0.198909	0.211822	0.211822	TRUE	0.208499	No
EHI_152770	45333	87642	96844	87804	115073	71007	78765	74939	97672	60707	85072	56734	93725.4	83792	67504	1.23916	0.309	-0.983	0.325646	0.479832	0.0376577	0.207368	0.072523	0.072523	TRUE	0.344065	No
EHI_152790	13122	10191	18794	14413	14639	12043	22799	8714	18955	9965	10822	9622	87867.8	16823	10136	1.64745	0.721	-1.767	0.0772275	0.162187	0.0862562	0.20807	0.123142	0.123142	TRUE	1.08794	No
EHI_152800	1657713	876390	695820	290553	381002	312497	2880243	749362	701770	200886	281668	249683	888247	1443792	244079	5.68182	2.509	-4.779	1.75754e-06	1.8268e-05	0.239172	0.197956	0.20747	0.20747	TRUE	3.8051	No
EHI_152810	164825	79646	89263	56769	80780	48682	286380	68102	90026	39250	59719	38897	92914.2	148169	45955	3.14465	1.654	-3.195	0.00140022	0.00617941	0.220766	0.20746	0.201417	0.201417	TRUE	1.43628	No
EHI_152840	12131	6911	5762	17741	15944	14625	21077	5909	5811	12266	11787	11685	12648.3	10932	11913	0.919118	-0.121	0.224	0.822696	0.894358	0.226949	0.274819	0.220722	0.220722	TRUE	0.407376	No
EHI_152850	18414	27292	18927	25481	24026	21670	31994	23336	19089	17617	17762	17314	33916.7	24806	17564	1.40647	0.493	-1.374	0.169341	0.297726	0.0535698	0.225924	0.0945755	0.0945755	TRUE	0.15053	No
EHI_152860	3106	10434	5312	19709	7773	14025	5397	8922	5357	13627	5746	11206	15119.9	6559	10193	0.649773	-0.622	1.16	0.246222	0.391304	0.215461	0.262073	0.21661	0.21661	TRUE	1.43591	No
EHI_152870	27511	157048	85658	295646	164191	256723	47800	134285	86390	204407	121384	205120	93798.7	89492	176970	0.510204	-0.971	2.362	0.0181959	0.0516788	0.0909693	0.20736	0.125048	0.125048	TRUE	0.136037	No
EHI_152890	3753	5816	6679	14567	17706	13403	6521	4973	6736	10072	13090	10709	28296.2	6077	11290	0.541419	-0.885	2.468	0.0135725	0.0405487	0.049898	0.231699	0.0943373	0.0943373	TRUE	0.574005	No
EHI_152910	71609	67300	77142	77709	86293	68987	124419	57545	77802	53727	63795	55120	50044.5	86589	57547	1.49925	0.583	-1.609	0.10762	0.209875	0.0639821	0.216553	0.0967049	0.0967049	TRUE	0.10708	No
EHI_152920	440926	344710	393216	341198	480519	354483	766100	294746	396578	235902	355240	283230	270845	485808	291457	1.65289	0.726	-1.633	0.102458	0.202038	0.129342	0.200487	0.146852	0.146852	TRUE	0.216439	No
EHI_152960	2316	28183	8105	31875	7023	12450	4024	24098	8174	22038	5192	9947	11033.4	12099	12392	0.977517	-0.033	0.05	0.959784	0.976434	0.381813	0.286231	0.338302	0.338302	TRUE	0.486671	No
EHI_152970	318502	161569	269225	651742	586068	569353	553391	138150	271527	450609	433270	454909	290364	321023	446263	0.723066	-0.468	1.068	0.28559	0.436343	0.117473	0.200242	0.142754	0.142754	TRUE	0.228233	No
EHI_152980	877185	161138	392465	354775	434767	382426	1524091	137782	395821	245289	321416	305556	298848	685898	290754	2.29885	1.201	-1.931	0.0534901	0.121973	0.324801	0.200146	0.296879	0.296879	TRUE	0.18411	No
EHI_152990	470748	253205	349159	317092	256287	387385	817915	216504	352145	219235	189469	309518	555881	462188	239407	1.90476	0.93	-1.863	0.0625074	0.137493	0.182436	0.19862	0.18704	0.18704	TRUE	0.914429	No
EHI_153000	8241	13637	6458	28919	18168	20972	14319	11660	6513	19994	13431	16756	548098	10831	16727	0.653595	-0.614	1.194	0.232351	0.374905	0.204726	0.198645	0.19826	0.19826	TRUE	1.08269	No
EHI_153040	83274	53122	47503	9431	11304	6069	144687	45422	47909	6521	8357	4849	39810.8	79339	6576	11.3636	3.5	-6.117	9.55749e-10	1.99276e-08	0.277297	0.221619	0.248517	0.248517	TRUE	0.22738	No
EHI_153060	35295	342512	403934	274026	176167	193590	61324	292867	407388	189459	130237	154677	131634	253860	158124	1.58983	0.668	-1.252	0.21055	0.34915	0.148172	0.204338	0.214568	0.214568	TRUE	0.0698484	No
EHI_153090	201691	212229	120088	131416	182246	128103	350434	181467	121115	90860	134731	102353	116995	217672	109315	1.96464	0.974	-1.93	0.0535793	0.122041	0.197104	0.205275	0.191046	0.191046	TRUE	0.191612	No
EHI_153130	1824	9429	5801	8139	4205	5587	3169	8062	5851	5627	3109	4464	4189.23	5694	4400	1.28866	0.365	-0.748	0.454607	0.605679	0.108702	0.432265	0.178325	0.178325	TRUE	0.0694699	No
EHI_153150	27156	174429	135361	55398	42103	44519	47183	149146	136518	38302	31126	35570	55475.8	110949	34999	3.10559	1.634	-3.339	0.000839782	0.00400839	0.131166	0.214623	0.179093	0.179093	TRUE	0.585915	No
EHI_153170	6764	26402	19386	95616	69858	79615	11752	22575	19552	66108	51645	63612	26342.1	17960	60455	0.301386	-1.73	4.413	1.02149e-05	8.79315e-05	0.0753221	0.234285	0.113465	0.113465	TRUE	1.01283	No
EHI_153180	39333	114872	111983	68411	73934	68323	68340	98222	112941	47299	54658	54590	43976	93168	52182	1.76991	0.823	-1.829	0.0674575	0.14612	0.129335	0.219272	0.150772	0.150772	TRUE	0.360121	No
EHI_153190	726871	383663	503802	457996	678398	645367	1262924	328053	508110	316655	501528	515644	856465	699696	444609	1.5625	0.643	-1.405	0.160071	0.284952	0.147113	0.197997	0.156271	0.156271	TRUE	1.34747	No
EHI_153200	166261	230204	239987	134157	170294	297147	288875	196837	242039	92755	125895	237418	182339	242584	152023	1.58479	0.663	-1.463	0.143361	0.260756	0.145242	0.202254	0.152965	0.152965	TRUE	0.471921	No
EHI_153210	16172	33332	20552	61090	57523	60649	28099	28501	20728	42237	42526	48458	37078.2	25776	44407	0.582751	-0.779	2.486	0.0129231	0.0389259	0.0315937	0.223444	0.0717952	0.0717952	TRUE	0.51663	No
EHI_153230	48340	26639	24624	75104	88125	73445	83990	22778	24835	51926	65149	58682	30745.4	43868	58586	0.75358	-0.408	0.756	0.44952	0.601087	0.230867	0.228923	0.219778	0.219778	TRUE	1.7376	No
EHI_153260	158687	116514	135946	188738	263710	156233	275715	99626	137108	130492	194956	124829	149789	170816	150092	1.13507	0.183	-0.37	0.711418	0.8166	0.155037	0.20343	0.18333	0.18333	TRUE	0.651814	No
EHI_153270	6673	12681	8288	18375	19355	11417	11594	10843	8359	12704	14309	9122	70533.2	10265	12045	0.853242	-0.228	0.651	0.515324	0.65969	0.0536323	0.210828	0.0905218	0.0905218	TRUE	0.445654	No
EHI_153280	81984	163165	135101	176271	133677	188573	142446	139515	136256	121872	98825	150669	153163	139406	123789	1.12486	0.17	-0.596	0.551286	0.690372	0.0259661	0.203285	0.0596358	0.0596358	TRUE	0.213533	No
EHI_153290	281160	227048	243683	219704	269147	191875	488510	194139	245767	151902	198976	153307	322745	309472	168062	1.82815	0.871	-2.268	0.023304	0.0628783	0.0869118	0.199901	0.108652	0.108652	TRUE	1.20211	No
EHI_153300	15724	20006	16536	56566	44862	40118	27320	17106	16677	39109	33166	32054	57849.8	20368	34776	0.589623	-0.762	1.901	0.0573506	0.128421	0.0877984	0.213894	0.118808	0.118808	TRUE	0.911226	No
EHI_153320	12056	25682	17626	59286	73866	42281	20947	21960	17777	40990	54608	33782	50838.9	20228	43127	0.471698	-1.084	3.467	0.000526011	0.0027215	0.034901	0.216245	0.0714806	0.0714806	TRUE	0.324106	No
EHI_153390	11967	35916	36900	54339	63363	46879	20792	30710	37216	37570	46843	37456	38676.2	29573	40623	0.730994	-0.452	1.131	0.258069	0.405048	0.0918077	0.222345	0.118164	0.118164	TRUE	1.0903	No
EHI_153410	43363	27062	31725	982961	1219259	2687562	75342	23139	31996	679611	901377	2147344	648209	43492	1242777	0.0376903	-4.73	8.926	4.43375e-19	3.63255e-17	0.243755	0.198367	0.211543	0.211543	TRUE	0.421028	No
EHI_153420	28746	24951	36497	8781	2056	23835	49946	21334	36809	6071	1520	19044	37250.4	36030	8878	3.861	1.948	-2.892	0.00382653	0.014275	0.354701	0.223321	0.35198	0.35198	TRUE	0.968649	No
EHI_153440	187483	290537	270916	85421	97896	84605	325748	248425	273233	59059	72373	67599	190719	282469	66344	4.20168	2.073	-6.339	2.31728e-10	5.47036e-09	0.0409115	0.202017	0.0783464	0.0783464	TRUE	0.226537	No
EHI_153450	1356131	467908	740806	340978	360367	325524	2356250	400087	747140	235749	266413	260092	457880	1167826	254085	4.40529	2.141	-3.626	0.000287625	0.00161534	0.30636	0.199	0.265588	0.265588	TRUE	0.165682	No
EHI_153460	167548	91996	89084	189063	140534	174535	291111	78662	89846	130717	103894	139452	104502	153206	124688	1.22399	0.291	-0.572	0.567126	0.703214	0.202319	0.206283	0.194344	0.194344	TRUE	0.793498	No
EHI_153470	14204	9687	8306	6511	4524	5406	24679	8283	8377	4502	3345	4319	12428.5	13780	4055	3.31126	1.729	-3.405	0.000661442	0.00328551	0.184384	0.276198	0.193348	0.193348	TRUE	0.535286	No
EHI_153480	255990	557613	555583	496523	503050	452490	444777	476790	560334	343292	371896	361537	450938	493967	358908	1.37363	0.458	-1.697	0.0897467	0.181949	0.0221868	0.199033	0.0531525	0.0531525	TRUE	0.1243	No
EHI_153490	18603	132328	78230	75521	67530	49050	32322	113148	78899	52215	49924	39191	37920.5	74790	47110	1.57233	0.653	-1.245	0.213156	0.352593	0.201431	0.222853	0.206919	0.206919	TRUE	0.0558236	No
EHI_153510	20045	198366	135241	56107	41710	43358	34828	169614	136397	38792	30835	34643	63519.9	113613	34757	3.19489	1.676	-3.385	0.0007115	0.00349674	0.127289	0.212372	0.18365	0.18365	TRUE	0.161622	No
EHI_153560	8283	14401	13506	24211	26110	22372	14392	12314	13621	16739	19303	17875	14866.9	13442	17972	0.749064	-0.417	1.595	0.110622	0.213976	0.0118048	0.263183	0.0496555	0.0496555	TRUE	0.11766	No
EHI_153660	94713	117215	101943	53698	66688	39975	164562	100225	102815	37126	49301	31940	199131	122534	39456	3.06748	1.616	-4.164	3.12881e-05	0.000235557	0.081402	0.201798	0.111067	0.111067	TRUE	0.538776	No
EHI_153710	386126	266007	185823	155480	398671	143297	670886	227451	187412	107498	294731	114493	393206	361916	172241	2.00803	1.007	-1.175	0.240058	0.383696	0.43748	0.199354	0.599223	0.599223	TRUE	0.143815	No
EHI_153730	886208	656271	534691	450085	349122	289672	1539768	561148	539263	311185	258100	231446	403167	880060	266910	3.21543	1.686	-3.266	0.00109204	0.00501084	0.20347	0.199292	0.200276	0.200276	TRUE	0.477007	No
EHI_153750	361079	158281	177995	413055	357271	321443	627367	135339	179517	285583	264124	256831	243473	314074	268846	1.16414	0.22	-0.425	0.670538	0.787591	0.217427	0.200896	0.200416	0.200416	TRUE	2.77774	No
EHI_153760	12780	6644	8764	74407	79356	44707	22205	5681	8839	51444	58667	35721	107798	12242	48611	0.258264	-1.953	4.061	4.88201e-05	0.000353046	0.167043	0.205995	0.172819	0.172819	TRUE	0.268458	No
EHI_095860	13940	153845	83531	53845	20481	33246	24220	131546	84245	37228	15141	26563	42860.3	80004	26311	2.94985	1.562	-2.693	0.00707848	0.0237908	0.234205	0.219856	0.25582	0.25582	TRUE	0.0366872	No
EHI_095890	10604	102919	25347	109503	30453	68449	18424	88001	25564	75709	22513	54690	40417.1	43996	50971	0.86881	-0.203	0.275	0.783291	0.866673	0.594547	0.221247	0.429663	0.429663	TRUE	0.593825	No
EHI_095810	113319	173074	230058	217902	301036	197672	196889	147988	232025	150656	222551	157939	308473	192301	177049	1.08578	0.118	-0.387	0.698835	0.807515	0.0348735	0.200043	0.0684231	0.0684231	TRUE	0.309586	No
EHI_073360	2214837	641315	778493	211855	209061	236913	3848234	548360	785150	146475	154555	189292	506032	1727248	163441	9.80392	3.296	-5.153	2.56135e-07	3.26092e-06	0.404634	0.198795	0.314898	0.314898	TRUE	0.63296	No
EHI_073350	243227	198602	202931	81789	66884	64488	422602	169816	204666	56548	49446	51525	100763	265695	52506	4.92611	2.302	-5.043	4.58537e-07	5.62192e-06	0.149226	0.206633	0.155097	0.155097	TRUE	0.26797	No
EHI_073340	96665	63249	66995	21462	20939	15173	167953	54081	67568	14839	15480	12123	59056.3	96534	14147	6.62252	2.726	-6.023	1.71146e-09	3.42489e-08	0.143214	0.213545	0.152432	0.152432	TRUE	0.957979	No
EHI_073310	30503	65504	75646	47992	22507	23400	52998	56010	76293	33181	16639	18696	34966.6	61767	22839	2.68097	1.421	-3.933	8.38173e-05	0.000556144	0.0646133	0.225051	0.0959529	0.0959529	TRUE	0.960522	No
EHI_073280	22121	15150	14434	28723	29971	16346	38435	12954	14557	19859	22157	13060	14158.1	21982	18359	1.19332	0.254	-0.491	0.623207	0.749006	0.190368	0.266504	0.201566	0.201566	TRUE	1.95372	No
EHI_105780	7713	1997	3331	12888	9561	10035	13401	1708	3359	8911	7068	8018	16544.3	6156	7999	0.775194	-0.367	0.618	0.536704	0.677709	0.280557	0.256457	0.269529	0.269529	TRUE	0.994439	No
EHI_105790	27022	78297	57741	149210	142067	181210	46950	66948	58235	103163	105028	144786	68178.1	57378	117659	0.490918	-1.026	2.909	0.00362781	0.013671	0.0600179	0.211311	0.0914144	0.0914144	TRUE	0.361821	No
EHI_105800	7222	36868	30199	37761	61490	44632	12548	31524	30457	26108	45459	35661	26010.2	24843	35743	0.698324	-0.518	1.307	0.191371	0.326165	0.0671039	0.234763	0.116209	0.116209	TRUE	0.166823	No
EHI_138450	83960	57436	50220	31233	30446	27203	145879	49111	50649	21594	22508	21735	98122.8	81880	21946	3.63636	1.86	-3.641	0.000271685	0.00153822	0.19922	0.206897	0.196055	0.196055	TRUE	0.512654	No
EHI_138460	114376	282349	308311	697143	734075	736200	198726	241424	310947	481999	542689	588219	311602	250366	537636	0.469263	-1.092	3.073	0.002118	0.00872766	0.0533865	0.200011	0.0927707	0.0927707	TRUE	0.82684	No
EHI_138490	704	2645	1276	3664	3761	1661	1223	2262	1287	2533	2780	1327	5275.99	1591	2213	0.725163	-0.464	0.804	0.421546	0.574041	0.208821	0.383773	0.252618	0.252618	TRUE	0.0774089	No
EHI_138500	51523	88488	72983	70447	63530	88195	89520	75662	73607	48706	46967	70467	51313.4	79596	55380	1.43062	0.518	-1.37	0.170803	0.29954	0.0782666	0.216065	0.105213	0.105213	TRUE	1.09706	No
EHI_138520	11335	36330	15243	36154	55427	29486	19694	31064	15373	24997	40976	23559	51286.1	22044	29844	0.74239	-0.43	0.943	0.345787	0.501262	0.142435	0.216076	0.154778	0.154778	TRUE	0.189115	No
EHI_138530	28815	12390	22355	31666	30378	26296	50065	10594	22546	21894	22458	21010	19045.9	27735	21787	1.26582	0.34	-0.62	0.535391	0.676304	0.209457	0.248627	0.227475	0.227475	TRUE	0.151289	No
EHI_138540	57668	258907	284508	433500	355161	479811	100197	221380	286941	299718	262564	383366	353416	202839	315216	0.647668	-0.627	1.467	0.142339	0.25934	0.0985044	0.199636	0.135428	0.135428	TRUE	0.289888	No
EHI_127460	190899	124215	163858	67111	127299	62249	331683	106211	165259	46400	94110	49737	100390	201051	63416	3.10559	1.635	-3.433	0.000596972	0.00300167	0.165899	0.20667	0.169474	0.169474	TRUE	0.112158	No
EHI_127450	2430	18444	4306	24139	12399	10471	4222	15771	4343	16690	9166	8366	17264.4	8112	11407	0.716846	-0.48	0.886	0.375733	0.531615	0.237031	0.253971	0.221886	0.221886	TRUE	0.690748	No
EHI_127430	196186	240943	268078	127988	130951	120683	340869	206020	270370	88490	96810	96425	135315	272420	93908	2.87356	1.525	-4.846	1.25891e-06	1.36772e-05	0.0373029	0.204134	0.072443	0.072443	TRUE	0.0259646	No
EHI_127420	7825	53390	33199	58782	79591	72904	13596	45651	33483	40641	58840	58250	32358.9	30910	52577	0.593824	-0.752	1.531	0.125834	0.236074	0.150006	0.227323	0.180631	0.180631	TRUE	0.203887	No
EHI_127410	8650	167899	45098	75219	87623	59344	15029	143563	45484	52006	64778	47415	71329.6	68025	54733	1.23457	0.305	-0.511	0.609098	0.737312	0.271437	0.210672	0.271148	0.271148	TRUE	0.621722	No
EHI_043740	3374	5382	6049	19446	19588	18596	5862	4602	6101	13445	14481	14858	14622.5	5522	14261	0.39185	-1.352	3.347	0.000815633	0.00391282	0.0666801	0.264292	0.120391	0.120391	TRUE	0.881954	No
EHI_043950	5133	9000	2756	30445	29448	18359	8918	7695	2780	21049	21770	14669	17100.6	6464	19163	0.344353	-1.538	3.136	0.00171536	0.00732418	0.123091	0.254518	0.180024	0.180024	TRUE	0.201389	No
EHI_044160	1131	2819	1510	10058	11280	6879	1965	2410	1523	6954	8339	5496	8589.79	1966	6930	0.287853	-1.796	4.66	3.15798e-06	3.07583e-05	0.0593881	0.311659	0.10924	0.10924	TRUE	0.0860411	No
EHI_100410	4143	22325	8270	42609	25485	30296	7198	19089	8341	29460	18841	24206	15423.6	11543	24169	0.484496	-1.046	2.106	0.0352184	0.0876871	0.166235	0.260788	0.184655	0.184655	TRUE	0.21184	No
EHI_100440	16182	43189	28479	59395	57594	42697	28116	36929	28723	41065	42578	34115	36733.7	31256	39253	0.798085	-0.325	0.843	0.399286	0.555016	0.0712794	0.223694	0.109539	0.109539	TRUE	0.05319	No
EHI_100470	62354	111150	768140	168345	174772	204291	108339	95039	774708	116392	129206	163227	1.36316e+06	326029	136275	2.32558	1.217	-1.927	0.0539818	0.122557	0.38086	0.197569	0.306722	0.306722	TRUE	4.79405	No
EHI_100480	365069	265202	384123	465965	503509	546751	634300	226762	387408	322164	372236	436850	797230	416157	377083	1.10254	0.14	-0.332	0.740193	0.838709	0.105343	0.198083	0.132573	0.132573	TRUE	0.11028	No
EHI_100490	65524	69695	78404	226294	166897	538023	113847	59593	79074	156458	123384	429877	145784	84171	236573	0.362845	-1.463	2.975	0.0029312	0.0114679	0.19157	0.203611	0.181007	0.181007	TRUE	1.1923	No
EHI_100500	28551	29630	16251	845	673	0	49607	25335	16390	584	498	0	37925.8	30444	361	55.5556	5.807	-5.867	4.44033e-09	8.36358e-08	1.31716	0.22285	0.836399	0.836399	TRUE	1.62028	No
EHI_079180	142193	159289	200754	149483	184551	120967	247057	136201	202471	103351	136435	96652	353647	195243	112146	1.7301	0.792	-2.197	0.0280359	0.0730047	0.0653965	0.199634	0.0955319	0.0955319	TRUE	0.0550213	No
EHI_006870	851	1246	1252	6800	7688	5151	1479	1065	1263	4701	5684	4116	2270.79	1269	4834	0.269833	-1.89	3.661	0.000251299	0.00144512	0.100517	0.631155	0.199791	0.199791	TRUE	0.42238	No
EHI_006880	122217	39813	54386	32003	49547	29733	212350	34042	54851	22127	36629	23756	462626	100414	27504	3.50877	1.812	-2.986	0.00282681	0.0111409	0.357717	0.198978	0.2816	0.2816	TRUE	0.654486	No
EHI_006890	33363	44198	39368	121647	135778	156693	57968	37792	39705	84106	100378	125197	43574	45155	103227	0.440529	-1.183	3.541	0.000399014	0.00215239	0.0483406	0.219479	0.0817986	0.0817986	TRUE	0.0530563	No
EHI_006900	527114	326202	372268	84514	171350	110986	915850	278921	375451	58432	126676	88677	230432	523407	91262	5.55556	2.47	-4.917	8.77391e-07	1.00003e-05	0.202168	0.201126	0.189275	0.189275	TRUE	0.294447	No
EHI_006910	586046	206832	219662	73835	140690	94726	1018243	176853	221540	51049	104010	75685	329570	472212	76915	5.84795	2.548	-4.376	1.20662e-05	0.000100997	0.312362	0.199838	0.257785	0.257785	TRUE	1.2632	No
EHI_006920	15746	98238	70150	82134	90035	88518	27358	83999	70750	56787	66561	70725	83404.9	60702	64691	0.93985	-0.09	0.184	0.853627	0.914548	0.143273	0.20867	0.178363	0.178363	TRUE	0.224738	No
EHI_006930	364690	163307	155097	164250	259024	168897	633641	139636	156423	113561	191492	134948	164801	309900	146667	2.04082	1.028	-1.326	0.184742	0.317586	0.603558	0.20283	0.478482	0.478482	TRUE	3.9334	No
EHI_006940	852585	964223	1214666	631050	749652	655281	1481349	824464	1225052	436303	554205	523565	856657	1176955	504691	2.30415	1.203	-2.696	0.00701946	0.0236058	0.125949	0.197997	0.147967	0.147967	TRUE	0.140714	No
EHI_006950	13781	101287	30634	41415	22816	25668	23944	86606	30896	28634	16867	20509	28458.7	47149	22003	2.10526	1.073	-1.946	0.0517017	0.118555	0.254087	0.2315	0.230185	0.230185	TRUE	0.719044	No
EHI_006960	23152	60636	58300	137906	106889	157759	40226	51847	58799	95347	79021	126048	54044.2	50291	100139	0.507872	-0.977	2.104	0.0353401	0.0879026	0.11032	0.215094	0.160715	0.160715	TRUE	0.397367	No
EHI_006970	20499	36793	54906	70839	67941	56829	35617	31460	55375	48978	50228	45406	31208.4	40817	48204	0.848176	-0.237	0.626	0.531116	0.672734	0.0707699	0.228447	0.105788	0.105788	TRUE	0.702328	No
EHI_007000	113953	279917	291899	165716	101994	131349	197991	239344	294395	114575	75402	104947	111492	243910	98308	2.44499	1.291	-2.907	0.00364667	0.0137242	0.133693	0.205691	0.146577	0.146577	TRUE	0.319737	No
EHI_007010	19953	81097	32464	47455	49566	36950	34668	69342	32742	32810	36643	29523	42280.1	45584	32992	1.37552	0.459	-1.016	0.309712	0.462245	0.132969	0.220172	0.151911	0.151911	TRUE	0.163703	No
EHI_007020	59959	349071	146027	172645	145607	114896	104178	298475	147276	119365	107645	91801	115316	183310	106270	1.7094	0.774	-1.725	0.0844792	0.173544	0.130646	0.205398	0.1498	0.1498	TRUE	0.259726	No
EHI_007030	212226	227843	268482	66201	54730	72311	368738	194818	270778	45771	40461	57776	108243	278111	48003	5.64972	2.497	-5.725	1.03192e-08	1.77002e-07	0.114131	0.205957	0.141242	0.141242	TRUE	0.0373898	No
EHI_153800	131039	77656	78006	128561	99459	102609	227678	66400	78673	88886	73528	81984	124139	124250	81466	1.51286	0.597	-1.181	0.237769	0.381237	0.210989	0.20479	0.191713	0.191713	TRUE	1.11988	No
EHI_113920	17073	29205	19119	64543	79115	49291	29664	24972	19282	44625	58488	39383	29309.9	24639	47499	0.521921	-0.938	2.639	0.00830851	0.0272413	0.0539985	0.230494	0.0927541	0.0927541	TRUE	0.297492	No
EHI_113910	1052181	330919	487686	145366	260723	232222	1828143	282954	491856	100505	192748	185544	602068	867651	159599	5.18135	2.375	-4.021	5.80401e-05	0.00040993	0.316853	0.198484	0.2659	0.2659	TRUE	0.935574	No
EHI_113900	791696	465031	713687	242494	354344	296520	1375556	397627	719789	167658	261960	236918	347136	830991	222179	3.663	1.874	-4.194	2.73699e-05	0.000208311	0.128174	0.199687	0.148406	0.148406	TRUE	0.045828	No
EHI_111430	21103	13017	25513	28004	29046	31611	36666	11130	25731	19362	21473	25257	74961.8	24509	22031	1.11111	0.151	-0.343	0.731671	0.831879	0.112222	0.210002	0.144796	0.144796	TRUE	1.2866	No
EHI_111540	11784	42239	19549	7484	10012	7818	20474	36117	19716	5174	7402	6247	22068.6	25436	6274	3.96825	1.991	-4.705	2.53946e-06	2.53002e-05	0.102332	0.241535	0.132666	0.132666	TRUE	0.0387554	No
EHI_107040	87767	269011	185967	254809	319347	263750	152493	230019	187557	176173	236088	210735	174829	190023	207665	0.915751	-0.127	0.492	0.622582	0.74856	0.0171395	0.202487	0.0487918	0.0487918	TRUE	0.10123	No
EHI_107050	17071272	4932749	4972713	5480910	5433523	5645596	29660989	4217772	5015233	3789457	4016911	4510794	5.73068e+06	12964665	4105721	3.0581	1.611	-2.639	NA	NA	0.351129	0.197018	0.285083	0.285083	TRUE	7.77436	Yes
EHI_107080	6297	44710	28305	70777	89256	60340	10941	38230	28547	48935	65985	48211	30942.8	25906	54377	0.483793	-1.048	2.038	0.0415049	0.0998412	0.167161	0.228718	0.198465	0.198465	TRUE	0.313129	No
EHI_107100	213820	304228	266663	101157	102528	104689	371508	260132	268943	69939	75797	83646	247896	300194	76461	3.89105	1.959	-6.448	1.13662e-10	2.78711e-09	0.0344642	0.200824	0.0674824	0.0674824	TRUE	0.0895564	No
EHI_107110	45699	21021	24862	29476	63560	26396	79401	17974	25075	20379	46989	21090	35969	40817	29486	1.36612	0.45	-0.628	0.52984	0.671919	0.417527	0.224264	0.402124	0.402124	TRUE	0.0469724	No
EHI_107120	30577	222305	135871	123538	120400	138650	53127	190083	137033	85413	89010	110780	68171	126748	95068	1.32626	0.408	-0.866	0.386337	0.542263	0.123926	0.211313	0.165416	0.165416	TRUE	0.0512033	No
EHI_107130	142178	1699044	567561	3060152	2623657	2356563	247031	1452776	572414	2115764	1939625	1882878	744898	757407	1979422	0.390168	-1.358	2.623	0.00870772	0.0283122	0.196455	0.19817	0.201484	0.201484	TRUE	0.406024	No
EHI_107140	22606	35037	43755	78072	119815	75539	39277	29959	44129	53978	88577	60355	79017.6	37788	67637	0.561167	-0.833	2.625	0.00867629	0.0282527	0.0405071	0.209327	0.0737777	0.0737777	TRUE	0.449182	No
EHI_107150	50608	46100	49410	54595	51158	49661	87930	39418	49832	37747	37820	39679	99011.1	59060	38415	1.53139	0.614	-1.678	0.0933907	0.187644	0.0704934	0.206806	0.0985354	0.0985354	TRUE	1.1192	No
EHI_072020	122598	53674	121261	37431	49555	30834	213012	45894	122298	25879	36635	24636	115165	127068	29050	4.25532	2.088	-4.196	2.71316e-05	0.000206723	0.162776	0.205409	0.185431	0.185431	TRUE	0.0955295	No
EHI_072030	66829	78084	84321	110715	142639	112790	116114	66766	85042	76547	105451	90118	73430.7	89307	90705	0.984252	-0.022	0.065	0.94839	0.971045	0.0539549	0.210276	0.0865022	0.0865022	TRUE	0.133673	No
EHI_072070	50040	31370	10318	9638	12377	9362	86943	26823	10406	6664	9150	7480	129877	41391	7765	5.07614	2.342	-3.81	0.000139169	0.000863019	0.320309	0.204439	0.289195	0.289195	TRUE	0.0434778	No
EHI_072080	1750	15168	11475	49388	62533	38925	3041	12969	11573	34146	46230	31101	16881.6	9194	37159	0.263227	-1.926	2.572	0.0101026	0.0320396	0.453321	0.255266	0.442685	0.442685	TRUE	1.14207	No
EHI_072090	12390	20059	21737	58848	67298	54806	21527	17152	21923	40687	49752	43790	58756	20201	44743	0.457247	-1.129	2.509	0.0121071	0.0368505	0.0904862	0.213631	0.150614	0.150614	TRUE	1.96368	No
EHI_072110	29290	396076	210556	548564	334241	278244	50891	338667	212356	379273	247099	222315	141276	200638	282896	0.715308	-0.483	0.832	0.405145	0.560363	0.218419	0.203827	0.255805	0.255805	TRUE	0.0640488	No
EHI_072120	101645	119596	98062	94384	138540	98937	176606	102261	98900	65256	102420	79050	144906	125922	82242	1.52439	0.607	-1.565	0.11752	0.22406	0.0872799	0.203652	0.111085	0.111085	TRUE	0.115817	No
EHI_072130	10823	15550	16140	13892	4958	9591	18805	13296	16278	9605	3665	7663	22804.2	16126	6978	2.28833	1.194	-3.029	0.00245567	0.00987373	0.0685711	0.240093	0.114634	0.114634	TRUE	0.765475	No
EHI_060440	64019	67708	64001	88475	106655	72433	111232	57894	64548	61171	78848	57873	126572	77891	65964	1.17925	0.238	-0.716	0.474171	0.623885	0.0513839	0.204638	0.0808531	0.0808531	TRUE	0.858307	No
EHI_097880	103195	159444	123517	94243	112037	89332	179299	136333	124573	65159	82827	71376	114953	146735	73121	1.98807	0.99	-2.284	0.0223999	0.0609586	0.113576	0.205425	0.139542	0.139542	TRUE	0.234788	No
EHI_097860	66437	71986	91707	11141	15775	11404	115433	61552	92491	7703	11662	9112	108744	89825	9492	9.17431	3.203	-8.112	4.95895e-16	2.74081e-14	0.0894746	0.205915	0.115045	0.115045	TRUE	0.475717	No
EHI_050985	45097	57043	104324	218840	230379	214791	78355	48775	105216	151304	170315	171617	335332	77449	164412	0.478927	-1.062	2.034	0.0420004	0.100755	0.144389	0.199787	0.205387	0.205387	TRUE	0.586767	No
EHI_050980	114679	169248	157357	209675	222051	209699	199252	144716	158703	144968	164159	167548	208196	167557	158892	1.05374	0.076	-0.229	0.818528	0.891832	0.0495858	0.201583	0.0803352	0.0803352	TRUE	0.937134	No
EHI_050940	401529	3431429	2166076	2613743	1384363	1867116	697648	2934060	2184597	1807121	1023436	1491813	1.67553e+06	1938768	1440790	1.3369	0.42	-0.819	0.412711	0.566368	0.171853	0.197434	0.197014	0.197014	TRUE	0.188256	No
EHI_050930	18203	65485	26580	53981	43996	29625	31627	55993	26807	37322	32525	23670	36726.2	38142	31172	1.21951	0.287	-0.659	0.509639	0.654836	0.119855	0.223699	0.140469	0.140469	TRUE	0.133665	No
EHI_114790	204526	228612	194531	207151	192961	180786	355360	195476	196194	143223	142653	144447	404407	249010	143441	1.7301	0.79	-2.55	0.0107611	0.0337644	0.0407402	0.199284	0.0701491	0.0701491	TRUE	0.854868	No
EHI_114780	47835	73713	46666	278527	326696	321769	83112	63029	47065	192571	241521	257091	186494	64402	230394	0.282087	-1.826	6.035	1.59224e-09	3.21401e-08	0.0330193	0.202134	0.0669093	0.0669093	TRUE	0.395339	No
EHI_197170	46458	38140	37134	78435	103017	66754	80720	32612	37452	54229	76159	53336	37179.7	50261	61241	0.823723	-0.28	0.592	0.554061	0.692497	0.15559	0.223372	0.167371	0.167371	TRUE	1.71997	No
EHI_197200	8439	14115	12292	22308	13136	15261	14663	12069	12397	15424	9711	12193	10843	13043	12443	1.04712	0.067	-0.145	0.884697	0.933631	0.124915	0.287801	0.158132	0.158132	TRUE	0.750094	No
EHI_197210	17331	54752	33613	46689	47237	47428	30112	46816	33900	32280	34922	37895	53529.2	36943	35032	1.05374	0.076	-0.229	0.818964	0.891832	0.0486035	0.21527	0.0807887	0.0807887	TRUE	0.170719	No
EHI_197220	20008	9041	6921	14282	11949	11130	34763	7731	6980	9874	8834	8893	7978.95	16491	9200	1.76367	0.818	-1.359	0.173991	0.303602	0.285441	0.320449	0.276635	0.276635	TRUE	3.67699	No
EHI_197230	9381	35704	12359	18013	11359	14860	16299	30529	12465	12454	8398	11873	16543.1	19764	10908	1.79533	0.844	-1.852	0.0640138	0.140274	0.126554	0.256461	0.154426	0.154426	TRUE	0.444588	No
EHI_197260	23971	41693	42281	53729	60208	36109	41649	35650	42643	37148	44511	28851	48469.4	39981	36837	1.0846	0.117	-0.325	0.745417	0.842708	0.0598207	0.217193	0.0954051	0.0954051	TRUE	0.121592	No
EHI_197270	69294	54367	47911	35232	40780	29329	120397	46487	48321	24359	30148	23434	46778.8	71735	25980	2.71003	1.437	-2.892	0.00382372	0.014275	0.18161	0.217928	0.184928	0.184928	TRUE	0.449542	No
EHI_197300	6416	59288	26191	30182	31121	38061	11148	50694	26415	20868	23007	30410	37073.9	29419	24762	1.18343	0.244	-0.474	0.635422	0.759019	0.17671	0.223447	0.1982	0.1982	TRUE	0.219576	No
EHI_048850	6790	14923	10178	102797	58784	65824	11797	12760	10265	71073	43458	52593	28596.5	11607	55708	0.211149	-2.244	6.748	1.497e-11	4.65407e-10	0.0402244	0.231333	0.0809799	0.0809799	TRUE	0.100018	No
EHI_083110	40014	101141	101351	206273	214380	189735	69524	86481	102218	142615	158487	151597	138289	86074	150900	0.572082	-0.806	3.172	0.00151564	0.00662582	0.0153219	0.203977	0.0469857	0.0469857	TRUE	0.118462	No
EHI_104450	38166	283499	265433	338472	356415	335729	66313	242407	267703	234017	263492	268245	164091	192141	255251	0.757002	-0.402	0.804	0.42113	0.573923	0.144473	0.202856	0.187014	0.187014	TRUE	1.09688	No
EHI_045050	11106	17295	18910	49803	33734	33285	19296	14788	19072	34433	24939	26594	21835	17719	28655	0.620347	-0.689	2.354	0.01857	0.0525269	0.0236953	0.242013	0.0625157	0.0625157	TRUE	0.209173	No
EHI_045070	307129	98494	105199	122819	129700	106581	533630	84218	106099	84916	95885	85158	118676	241316	88653	2.65252	1.406	-2.403	0.016247	0.0470062	0.312529	0.205156	0.260539	0.260539	TRUE	3.96751	No
EHI_009530	1342944	11969189	12474286	8370446	2189610	3953352	2333338	10234315	12580949	5787259	1618741	3158702	4.39982e+06	8382867	3521567	2.25734	1.175	-1.341	0.179964	0.311758	0.8296	0.19707	0.629691	0.629691	TRUE	0.938686	No
EHI_045110	9406	89954	70724	144943	137047	114824	16343	76916	71329	100212	101317	91744	57007.1	54863	97758	0.567215	-0.818	1.695	0.0900309	0.182419	0.106157	0.214146	0.174187	0.174187	TRUE	2.30872	No
EHI_045130	5196	38417	20588	26970	15253	17327	9028	32849	20764	18647	11276	13844	19880.6	20880	14589	1.41844	0.505	-0.913	0.361301	0.516441	0.223747	0.246453	0.231326	0.231326	TRUE	0.130025	No
EHI_045140	332195	161997	190707	736058	682562	678869	577182	138516	192338	508905	504606	542412	226882	302679	518641	0.590667	-0.76	1.407	0.159318	0.283757	0.256055	0.201193	0.219888	0.219888	TRUE	1.34336	No
EHI_045150	46509	48314	47654	22274	27030	21960	80808	41311	48061	15400	19983	17546	58469.7	56727	17643	3.15457	1.657	-3.605	0.000311689	0.00172902	0.14131	0.213713	0.157328	0.157328	TRUE	0.0744551	No
EHI_045170	1863	14168	6641	29236	9076	13115	3237	12114	6698	20214	6710	10479	17622.1	7350	12468	0.599161	-0.739	1.195	0.232117	0.374701	0.337581	0.252811	0.292921	0.292921	TRUE	1.75614	No
EHI_045180	58237	57290	28000	115408	104800	91760	101186	48986	28239	79792	77477	73316	158648	59470	76862	0.777605	-0.363	0.725	0.468219	0.618768	0.192534	0.203062	0.187518	0.187518	TRUE	0.22459	No
EHI_045190	116347	40196	31702	46721	90965	34980	202151	34370	31973	32303	67249	27949	111115	89498	42500	2.05339	1.038	-1.6	0.1097	0.212621	0.431136	0.205721	0.324847	0.324847	TRUE	5.9128	No
EHI_045200	307258	66831	90732	63270	78040	61539	533855	57144	91508	43744	57694	49169	100782	227502	50202	4.329	2.112	-3.358	0.000785317	0.00380052	0.362327	0.206631	0.303905	0.303905	TRUE	1.43358	No
EHI_045210	7876	18332	14081	58502	67186	53604	13684	15675	14201	40448	49669	42829	26935.2	14520	44315	0.329164	-1.603	6.89	5.59446e-12	1.83773e-10	0.00746866	0.233461	0.0392912	0.0392912	TRUE	0.0683919	No
EHI_045220	16833	32467	67515	36465	65361	107087	29247	27761	68092	25212	48320	85562	38147.5	41700	53031	0.789889	-0.34	0.668	0.50418	0.649604	0.19081	0.222699	0.194324	0.194324	TRUE	0.100332	No
EHI_045230	2788	1170	2091	2000	2021	3285	4844	1000	2109	1383	1494	2625	18618.3	2651	1834	1.43266	0.518	-0.925	0.354991	0.510015	0.235622	0.249816	0.236924	0.236924	TRUE	0.115581	No
EHI_045240	8725	5190	3824	15426	26255	13469	15160	4438	3857	10665	19410	10762	27332.9	7818	13612	0.581395	-0.783	1.486	0.137181	0.252732	0.227149	0.232928	0.208656	0.208656	TRUE	4.11063	No
EHI_045250	3542	12716	15196	72972	64966	57771	6154	10873	15326	50452	48028	46159	32400.8	10784	48213	0.230097	-2.12	4.327	1.51088e-05	0.000123205	0.159204	0.227284	0.17956	0.17956	TRUE	0.442572	No
EHI_045260	68158	34874	49837	256237	221790	240017	118423	29819	50263	177160	163966	191772	136998	66168	177633	0.379795	-1.396	2.776	0.00550905	0.0192886	0.196248	0.204045	0.189837	0.189837	TRUE	1.14773	No
EHI_045280	146115	255177	268850	240975	352491	360398	253872	218190	271149	166608	260591	287956	237783	247737	238385	1.03842	0.055	-0.183	0.854664	0.914548	0.0314385	0.200993	0.0661993	0.0661993	TRUE	0.424933	No
EHI_045290	42077	230204	284965	225792	298328	420025	73108	196837	287402	156111	220549	335597	154213	185782	237419	0.785546	-0.348	0.735	0.46246	0.612859	0.133111	0.203241	0.167129	0.167129	TRUE	0.0980216	No
EHI_033690	2167	8736	5679	31036	18953	25261	3765	7470	5728	21458	14012	20183	18215.2	5654	18551	0.310078	-1.689	3.954	7.69925e-05	0.000519599	0.0992026	0.250989	0.135292	0.135292	TRUE	0.224666	No
EHI_033700	10477	54667	21117	94330	38127	50175	18204	46743	21298	65219	28187	40089	23958.7	28748	44498	0.65189	-0.617	1.188	0.234724	0.377859	0.197968	0.238009	0.202854	0.202854	TRUE	0.145917	No
EHI_033720	800	5248	3616	7767	3032	4236	1390	4487	3647	5370	2242	3385	4056.07	3175	3666	0.869565	-0.201	0.344	0.731213	0.831646	0.205169	0.439994	0.261498	0.261498	TRUE	0.364728	No
EHI_033730	4318	4021	6033	19064	9657	14584	7502	3438	6085	13181	7139	11653	5627.1	5675	10658	0.540249	-0.888	1.625	0.10417	0.20481	0.154648	0.372109	0.225636	0.225636	TRUE	0.417001	No
EHI_033750	1646	30041	14777	47548	12766	28668	2860	25687	14903	32874	9438	22906	19844.4	14483	21739	0.676133	-0.565	0.834	0.404025	0.559258	0.326705	0.246544	0.355158	0.355158	TRUE	0.200419	No
EHI_146580	19580	18503	25498	21672	26826	18531	34020	15821	25716	14984	19832	14806	56447.9	25186	16541	1.51515	0.6	-1.655	0.0978773	0.194971	0.0620745	0.214317	0.0967041	0.0967041	TRUE	0.426129	No
EHI_146550	2188	2771	4050	5660	6849	4765	3802	2369	4085	3913	5063	3807	22472.4	3419	4261	0.804505	-0.314	0.757	0.448805	0.600348	0.0937265	0.240732	0.126752	0.126752	TRUE	1.03141	No
EHI_146540	593172	328672	435228	47745	64910	51952	1030624	281033	438949	33011	47987	41509	238873	583535	40836	13.5135	3.763	-7.571	3.70063e-14	1.55248e-12	0.191756	0.200974	0.185084	0.185084	TRUE	0.123454	No
EHI_146520	12441	150624	61382	24105	20037	15145	21616	128792	61907	16666	14813	12101	30832	70772	14527	4.65116	2.219	-3.664	0.000248744	0.00143161	0.282642	0.228833	0.280316	0.280316	TRUE	0.0361747	No
EHI_146500	20879	71039	63407	111380	111291	113337	36277	60742	63949	77007	82276	90556	106813	53656	83280	0.648508	-0.625	1.429	0.152866	0.274585	0.101334	0.206079	0.141814	0.141814	TRUE	0.149838	No
EHI_009970	23517	11886	9610	38200	40542	36383	40860	10163	9692	26411	29972	29070	110429	20238	28484	0.71582	-0.482	0.915	0.360248	0.51557	0.234372	0.205777	0.20914	0.20914	TRUE	0.216151	No
EHI_009980	63679	31079	28850	3812	3888	2787	110641	26574	29097	2636	2874	2227	32306.2	55437	2579	20	4.322	-7.934	2.12524e-15	1.06476e-13	0.253427	0.227373	0.224012	0.224012	TRUE	4.64447	No
EHI_009990	4284	39236	7836	50903	13290	27581	7443	33549	7903	35194	9825	22037	15311	16298	22352	0.739098	-0.436	0.585	0.558554	0.696218	0.589755	0.261259	0.438017	0.438017	TRUE	0.217641	No
EHI_010010	10283	159308	63745	116408	107320	102227	17867	136217	64290	80484	79340	81679	71504.9	72791	80501	0.906618	-0.141	0.245	0.806413	0.883272	0.224671	0.210638	0.253172	0.253172	TRUE	0.165553	No
EHI_010030	2540790	630205	1055226	347245	407378	323967	4414571	538860	1064249	240082	301168	258847	911246	2005893	266699	7.0922	2.826	-4.653	3.27479e-06	3.16745e-05	0.329466	0.197928	0.282104	0.282104	TRUE	0.398683	No
EHI_010040	19747	50273	42281	60106	54611	35525	34310	42986	42643	41557	40373	28384	44605.6	39980	36771	1.0846	0.117	-0.2	0.841316	0.906125	0.25754	0.218956	0.261797	0.261797	TRUE	0.0527559	No
EHI_010050	11070	52460	26239	82077	113801	62028	19234	44856	26463	56747	84131	49560	58835.7	30184	63479	0.481232	-1.055	2.305	0.0211888	0.0585319	0.131265	0.213608	0.156034	0.156034	TRUE	0.0503327	No
EHI_010070	1024316	3296272	3689437	986756	1147117	1254100	1779728	2818494	3720984	682235	848044	1002018	3.17202e+06	2773069	844099	3.15457	1.657	-2.54	0.0110882	0.0345186	0.412557	0.197157	0.328591	0.328591	TRUE	2.24546	No
EHI_010090	3506	12667	7060	24135	16526	22648	6092	10831	7120	16687	12217	18096	40745.6	8014	15667	0.514668	-0.958	2.827	0.00469244	0.0169405	0.0474015	0.22105	0.0841668	0.0841668	TRUE	0.577549	No
EHI_022260	3647	33331	12264	43870	30402	27867	6337	28500	12369	30331	22476	22266	18334.5	15735	25024	0.639795	-0.644	0.936	0.349041	0.503986	0.353153	0.250636	0.368188	0.368188	TRUE	1.21333	No
EHI_022250	55839	15088	36048	114514	128901	87621	97019	12901	36356	79174	95294	70009	42933	48759	81492	0.605694	-0.723	1.296	0.194997	0.330646	0.220272	0.219817	0.235781	0.235781	TRUE	0.30168	No
EHI_054530	115827	275183	528419	321484	335193	248182	201247	235297	532937	222271	247802	198296	428546	323160	222790	1.443	0.53	-1.288	0.197639	0.333744	0.110429	0.199147	0.124993	0.124993	TRUE	1.03702	No
EHI_054510	137579	92231	182221	76096	85253	86680	239041	78863	183779	52612	63026	69257	94271.4	167228	61632	2.68097	1.423	-3.609	0.000306862	0.00170675	0.0704164	0.207307	0.114712	0.114712	TRUE	0.0746862	No
EHI_054500	41303	18855	38580	33689	32481	30254	71763	16122	38910	23292	24013	24173	40903.4	42265	23826	1.75747	0.813	-1.726	0.0842982	0.173325	0.128266	0.220957	0.165317	0.165317	TRUE	0.144243	No
EHI_054470	124515	76828	90240	232961	227273	185674	216342	65692	91012	161067	168019	148352	100362	124349	159146	0.784929	-0.35	0.731	0.464737	0.615057	0.171579	0.206672	0.170914	0.170914	TRUE	0.79036	No
EHI_101290	178315	190640	134983	79542	77898	64557	309819	163008	136137	54995	57589	51581	114455	202988	54722	3.63636	1.861	-4.09	4.31228e-05	0.000315118	0.124208	0.205462	0.15408	0.15408	TRUE	0.186749	No
EHI_016490	5338	32528	13634	45308	58580	37975	9275	27813	13751	31326	43307	30342	16249.4	16946	34992	0.491642	-1.025	1.988	0.0468382	0.109604	0.172137	0.257539	0.199633	0.199633	TRUE	0.362962	No
EHI_179040	31007	48628	42218	56448	50384	38823	53874	41580	42579	39028	37248	31019	40355.9	46011	35765	1.28205	0.359	-0.896	0.370211	0.525724	0.0792033	0.221284	0.118513	0.118513	TRUE	0.14328	No
EHI_179020	16394	121150	60817	81112	67460	78349	28484	103590	61337	56080	49872	62600	49837.6	64470	56184	1.14416	0.195	-0.382	0.70212	0.809662	0.179031	0.216635	0.194141	0.194141	TRUE	0.088385	No
EHI_179010	39042	101258	141864	126210	146245	86256	67835	86581	143077	87261	108116	68918	65481.3	99164	88098	1.1236	0.168	-0.375	0.707453	0.813359	0.126514	0.211907	0.149152	0.149152	TRUE	0.244177	No
EHI_178960	1173714	7510452	9869401	5925220	3333210	3972883	2039304	6421849	9953791	4096649	2464186	3174307	4.87225e+06	6138315	3245047	1.8622	0.896	-1.585	0.112954	0.217537	0.239039	0.197048	0.242575	0.242575	TRUE	0.0779938	No
EHI_178940	92345	178472	223741	175164	132831	160853	160448	152603	225654	121107	98200	128520	211474	179568	115942	1.54321	0.625	-1.827	0.0676835	0.146518	0.0545052	0.201509	0.085981	0.085981	TRUE	0.04436	No
EHI_178910	71774	92386	117586	229668	219752	226110	124706	78995	118591	158791	162459	180660	135775	107431	167303	0.643501	-0.636	2.454	0.0141185	0.041821	0.0157354	0.204109	0.0488586	0.0488586	TRUE	0.328365	No
EHI_178900	4053	5569	6988	8227	7612	3964	7042	4762	7048	5688	5627	3167	7686.23	6284	4827	1.2987	0.376	-1.017	0.309005	0.461486	0.0430031	0.325156	0.1005	0.1005	TRUE	0.552115	No
EHI_178890	210793	746556	538815	1361554	1420732	1512005	366249	638346	543422	941367	1050323	1208082	1.08525e+06	516006	1066591	0.486381	-1.04	3.367	0.00075963	0.0036916	0.0354481	0.197755	0.0697511	0.0697511	TRUE	0.394786	No
EHI_178870	67832	251379	135965	133651	74324	72294	117857	214943	137128	92405	54946	57762	99833	156643	68371	2.26757	1.18	-2.828	0.00468156	0.0169099	0.106387	0.206724	0.128884	0.128884	TRUE	0.0784491	No
EHI_178830	27334	180171	111454	89293	92118	57378	47492	154056	112407	61736	68101	45845	93328.1	104652	58561	1.77305	0.825	-1.876	0.0606505	0.134171	0.104289	0.207413	0.143643	0.143643	TRUE	0.137669	No
EHI_178810	16400	131200	61939	64880	22326	33322	28495	112183	62469	44858	16505	26624	35858.3	67716	29329	2.26244	1.179	-2.141	0.0322923	0.0816868	0.23547	0.224349	0.229246	0.229246	TRUE	0.0441544	No
EHI_178800	475	1272	0	19618	7121	16250	825	1088	0	13564	5264	12984	5931.61	638	10604	0.0791766	-3.659	3.473	0.000514963	0.00267427	1.37154	0.363112	0.973113	0.973113	TRUE	3.68786	No
EHI_178790	6660	1934	5629	15515	10979	20298	11572	1654	5677	10727	8117	16218	5242.3	6301	11687	0.549149	-0.865	1.385	0.166166	0.293701	0.236839	0.384974	0.299152	0.299152	TRUE	0.109181	No
EHI_178770	33654	32029	24206	38109	39635	21353	58473	27387	24413	26348	29301	17061	142152	36758	24237	1.5083	0.592	-1.396	0.162758	0.28863	0.115907	0.203784	0.133433	0.133433	TRUE	1.63403	No
EHI_178760	7133	23132	8362	3670	5725	3437	12393	19779	8434	2537	4232	2746	8431.15	13535	3172	4.14938	2.055	-4.255	2.08869e-05	0.000165104	0.141159	0.31382	0.17426	0.17426	TRUE	0.126579	No
EHI_178740	4693222	1630339	2916174	633179	870373	804963	8154378	1394029	2941109	437775	643452	643160	2.1665e+06	4163172	574796	6.89655	2.786	-4.981	6.34124e-07	7.42456e-06	0.257822	0.197301	0.23708	0.23708	TRUE	0.165664	No
EHI_178700	19503	33819	51975	93898	71683	115339	33886	28917	52419	64920	52994	92155	38406	38407	70023	0.551572	-0.858	2.414	0.0157711	0.0459538	0.0591866	0.222525	0.0928159	0.0928159	TRUE	0.126868	No
EHI_178690	4608	28185	15259	19247	14727	10461	8006	24100	15389	13307	10887	8358	11257.1	15832	10851	1.44509	0.532	-0.96	0.33684	0.491772	0.210325	0.284455	0.232169	0.232169	TRUE	0.131625	No
EHI_178670	115777	297305	348071	1298885	1844471	1412149	201160	254212	351047	898039	1363586	1128298	933759	268806	1129974	0.241429	-2.05	5.612	1.99854e-08	3.20688e-07	0.0637872	0.197902	0.0981919	0.0981919	TRUE	0.230618	No
EHI_178650	27121	95688	89201	253029	263532	335607	47122	81819	89964	174942	194825	268148	89864.8	72968	212638	0.348675	-1.52	3.462	0.000537049	0.00276628	0.127722	0.20782	0.143235	0.143235	TRUE	0.828203	No
EHI_110280	303061	756813	1014331	1034451	803820	943005	526562	647117	1023004	715211	594250	753455	501185	732228	687639	1.06383	0.09	-0.256	0.798023	0.876997	0.0605464	0.198814	0.0904241	0.0904241	TRUE	0.250514	No
EHI_110290	16905	9644	12101	26359	49169	30820	29372	8246	12204	18224	36350	24625	71665.8	16607	26400	0.634115	-0.657	1.394	0.163398	0.289543	0.159327	0.210607	0.16583	0.16583	TRUE	2.76178	No
EHI_110300	453299	156777	257678	615042	898443	670705	787598	134053	259881	425235	664204	535889	333231	393844	541776	0.732064	-0.45	0.832	0.405463	0.560691	0.235567	0.199805	0.220525	0.220525	TRUE	0.644328	No
EHI_110320	385053	793734	1015307	901628	874715	1014490	669022	678686	1023989	623378	646662	810571	1.20979e+06	790566	693537	1.13895	0.188	-0.643	0.520305	0.663141	0.0320249	0.197661	0.0622296	0.0622296	TRUE	0.408641	No
EHI_110330	13236	15588	12626	56007	50366	45720	22997	13329	12734	38723	37235	36530	27451.1	16353	37496	0.443262	-1.174	2.348	0.0188837	0.0532629	0.178774	0.232772	0.187336	0.187336	TRUE	0.408188	No
EHI_110350	65311	353932	347985	652181	578113	487676	113477	302631	350961	450913	427389	389650	298098	255690	422651	0.610874	-0.711	1.432	0.152023	0.273492	0.167719	0.200154	0.184679	0.184679	TRUE	0.217716	No
EHI_110360	1280501	521581	1045386	135239	171781	142550	2224845	445980	1054325	93503	126995	113897	734655	1241717	111465	10.5263	3.395	-6.186	6.17264e-10	1.33498e-08	0.242253	0.198188	0.227713	0.227713	TRUE	0.0840271	No
EHI_148990	33628	132198	76871	358650	265476	292715	58428	113037	77528	247968	196262	233877	133216	82998	226036	0.379363	-1.398	2.176	0.0295308	0.0760269	0.353114	0.204249	0.317945	0.317945	TRUE	1.03995	No
EHI_050300	67683	63437	118285	86901	72655	112789	117598	54242	119296	60083	53713	90118	74260.3	97045	67971	1.42045	0.507	-1.254	0.209766	0.3483	0.0845399	0.210126	0.120907	0.120907	TRUE	0.580339	No
EHI_050290	78921	110858	75655	111097	160749	181052	137124	94790	76302	76812	118839	144659	330991	102739	113437	0.906618	-0.141	0.392	0.695379	0.80509	0.0625254	0.199825	0.0959873	0.0959873	TRUE	0.312719	No
EHI_050270	599011	302140	485204	329155	419208	289133	1040769	258346	489353	227575	309913	231015	266942	596156	256168	2.29358	1.197	-2.469	0.0135524	0.040506	0.162255	0.20054	0.175645	0.175645	TRUE	0.0682661	No
EHI_050260	7936	36568	25915	45275	57680	27192	13789	31268	26137	31303	42642	21726	25825.7	23731	31890	0.746826	-0.421	1.019	0.308298	0.460629	0.0843519	0.235034	0.126158	0.126158	TRUE	0.117284	No
EHI_050110	12992	44443	30006	28878	45104	33751	22573	38001	30263	19966	33345	26967	25396.5	30279	26759	1.12994	0.177	-0.503	0.614943	0.743225	0.0527073	0.235679	0.0905414	0.0905414	TRUE	0.107285	No
EHI_044480	105778	227955	190172	355824	385816	416325	183787	194914	191798	246014	285227	332641	236872	190166	287961	0.662691	-0.593	1.775	0.0758639	0.160485	0.0532796	0.201009	0.081942	0.081942	TRUE	0.788731	No
EHI_044490	50295	101986	104244	60064	37819	38797	87387	87204	105135	41528	27959	30999	92367.1	93242	33495	2.76243	1.467	-4.899	9.64236e-07	1.08832e-05	0.0336475	0.207523	0.0654949	0.0654949	TRUE	0.460362	No
EHI_044500	2648	9636	11785	138463	30163	66021	4601	8239	11886	95732	22299	52750	21448.4	8242	56927	0.155715	-2.683	3.874	0.000107237	0.000690202	0.467734	0.242827	0.373673	0.373673	TRUE	0.0645645	No
EHI_044520	9511	54977	28752	78013	63401	47545	16525	47008	28998	53938	46871	37988	77067.7	30844	46266	0.671141	-0.575	1.23	0.218781	0.358914	0.132767	0.209643	0.162987	0.162987	TRUE	0.477814	No
EHI_044540	9822	69644	34892	55853	18294	29182	17066	59549	35190	38616	13524	23316	115949	37268	25152	1.47059	0.556	-1.129	0.259085	0.406366	0.166402	0.205351	0.182001	0.182001	TRUE	0.125449	No
EHI_044560	43403	16169	32235	94087	129032	74011	75412	13825	32511	65051	95391	59134	38579.7	40583	73192	0.562114	-0.831	1.51	0.131006	0.243741	0.223144	0.222409	0.228896	0.228896	TRUE	0.288593	No
EHI_044570	42342	29707	46722	66188	89630	72982	73568	25401	47122	45762	66262	58312	56851.7	48697	56779	0.859845	-0.218	0.501	0.616447	0.744397	0.084035	0.214193	0.140965	0.140965	TRUE	0.164241	No
EHI_044580	42779	22112	25505	20059	19697	23669	74328	18907	25723	13869	14562	18911	89963.3	39653	15781	2.46914	1.304	-2.661	0.00780229	0.0257269	0.187134	0.207808	0.179749	0.179749	TRUE	3.58061	No
EHI_044610	101514	44007	62296	163491	146649	187880	176379	37628	62829	113036	108415	150115	80036.5	92279	123855	0.750188	-0.415	0.752	0.452322	0.603671	0.261584	0.209168	0.230155	0.230155	TRUE	0.770046	No
EHI_044650	33561	56076	63839	95000	113310	94612	58312	47948	64385	65682	83768	75594	91424.1	56882	75015	0.760456	-0.396	1.141	0.253953	0.399486	0.0554076	0.207633	0.0882386	0.0882386	TRUE	0.671736	No
EHI_044660	13361	11307	7113	12614	8674	10411	23214	9668	7174	8721	6413	8318	13160.8	13352	7817	1.68919	0.757	-1.516	0.129525	0.241568	0.161969	0.271782	0.186917	0.186917	TRUE	0.131797	No
EHI_044670	1463	8249	8842	22485	22156	17034	2542	7053	8918	15546	16380	13610	11361.1	6171	15179	0.413223	-1.275	2.646	0.00813485	0.0267474	0.108787	0.283653	0.173307	0.173307	TRUE	1.17543	No
EHI_044710	11676	12768	8708	15073	18609	11077	20287	10917	8782	10421	13757	8850	16330.7	13329	11009	1.20627	0.271	-0.577	0.56384	0.700925	0.141744	0.257236	0.164342	0.164342	TRUE	0.0924361	No
EHI_044720	17796	49968	56137	24011	13857	17372	30920	42725	56617	16601	10244	13880	82695.9	43421	13575	3.07692	1.623	-2.56	0.0104816	0.0330288	0.369872	0.208772	0.30894	0.30894	TRUE	0.91672	No
EHI_044730	570823	322320	581438	374820	503413	483600	991793	275601	586410	259148	372165	386393	496244	617935	339235	1.80505	0.852	-1.922	0.0546394	0.123743	0.11892	0.198833	0.146064	0.146064	TRUE	0.0857645	No
EHI_044780	117562	53279	126901	38617	33700	67210	204262	45556	127986	26699	24914	53700	148600	125935	35104	3.48432	1.801	-3.359	0.000783473	0.00379423	0.213493	0.203483	0.216857	0.216857	TRUE	0.142111	No
EHI_044790	28943	75147	66040	68180	67844	61517	50288	64255	66605	47139	50156	49152	43203.7	60383	48816	1.23305	0.302	-0.677	0.498314	0.644789	0.117493	0.219673	0.147948	0.147948	TRUE	0.187174	No
EHI_044840	7451	14703	11577	47679	42014	39104	12946	12572	11676	32965	31060	31244	28258.7	12398	31756	0.395101	-1.34	3.339	0.000840659	0.00400983	0.0877051	0.231746	0.118954	0.118954	TRUE	1.03311	No
EHI_044860	72448	54296	55375	59576	56683	66274	125877	46426	55848	41190	41905	52952	63265.6	76050	45349	1.66113	0.732	-1.492	0.135673	0.25055	0.182985	0.212434	0.180071	0.180071	TRUE	0.617904	No
EHI_044870	5512	15738	10308	39162	49171	38854	9577	13457	10396	27076	36351	31044	20356.7	11143	31490	0.356761	-1.487	4.68	2.87468e-06	2.81961e-05	0.0323245	0.245293	0.0738501	0.0738501	TRUE	0.224544	No
EHI_044880	438279	212584	208385	304783	341650	363509	761501	181771	210167	210725	252576	290441	572888	384480	251247	1.51745	0.601	-1.152	0.249192	0.394134	0.232457	0.198567	0.204383	0.204383	TRUE	1.08618	No
EHI_044890	2567	26523	10092	33218	9896	15549	4460	22679	10178	22967	7316	12424	18880.3	12439	14236	0.877193	-0.188	0.302	0.762723	0.853269	0.325922	0.249081	0.298977	0.298977	TRUE	0.262173	No
EHI_044900	4636	12858	6778	61427	89419	52849	8055	10994	6836	42470	66106	42226	91240	8628	50267	0.175162	-2.513	6.576	4.84037e-11	1.33235e-09	0.0802494	0.207655	0.107627	0.107627	TRUE	0.0898321	No
EHI_044910	19180	30575	28369	56813	77981	35070	33325	26143	28612	39280	57650	28021	120881	29360	41650	0.707714	-0.499	1.342	0.179457	0.311035	0.0735098	0.205004	0.101734	0.101734	TRUE	0.330681	No
EHI_044920	28141	45207	70650	119167	94693	144301	48894	38654	71254	82391	70005	115296	71268.7	52934	89231	0.597015	-0.745	1.914	0.0555633	0.125469	0.0820984	0.210684	0.111578	0.111578	TRUE	0.106692	No
EHI_007280	13135	34800	20499	85211	51355	42734	22822	29756	20674	58914	37966	34144	26293.5	24417	43675	0.564653	-0.824	1.739	0.081953	0.170009	0.127367	0.234354	0.167615	0.167615	TRUE	0.859126	No
EHI_007270	9117	17416	15228	59434	75336	70389	15841	14892	15358	41092	55695	56240	142675	15364	51009	0.30349	-1.72	6.038	1.56291e-09	3.16398e-08	0.0266796	0.203758	0.059204	0.059204	TRUE	0.416692	No
EHI_007260	85345	98774	54237	182698	205049	175469	148285	84457	54701	126316	151589	140199	69655.8	95814	139368	0.691085	-0.533	1.222	0.221872	0.362533	0.121659	0.211004	0.141191	0.141191	TRUE	0.151039	No
EHI_168600	107877	102690	101131	170934	319619	197975	187434	87806	101996	118182	236289	158181	198251	125745	170884	0.738552	-0.437	1.087	0.277236	0.427708	0.0999217	0.20182	0.119528	0.119528	TRUE	0.543377	No
EHI_192540	28135	249144	258553	395358	281418	385393	48884	213032	260764	273347	208048	307926	240114	174227	263107	0.668449	-0.581	1.055	0.291441	0.443724	0.196509	0.200953	0.229061	0.229061	TRUE	0.221594	No
EHI_192580	75151	96298	42300	96902	105661	62374	130573	82340	42662	66997	78113	49836	58034	85192	64982	1.30378	0.382	-0.718	0.472738	0.622687	0.223147	0.21384	0.213396	0.213396	TRUE	0.123331	No
EHI_192600	2952	5985	2231	5432	3144	2931	5129	5118	2250	3756	2324	2342	11917.7	4166	2807	1.47059	0.557	-1.06	0.289009	0.440521	0.159534	0.279599	0.207288	0.207288	TRUE	0.125557	No
EHI_192630	12711	56259	52469	60902	60071	52981	22085	48105	52918	42107	44409	42331	34772	41036	42949	0.956023	-0.065	0.134	0.893183	0.938749	0.138948	0.225208	0.172703	0.172703	TRUE	0.128912	No
EHI_192490	12454	19325	11999	39707	35423	49592	21639	16524	12102	27453	26188	39624	14039.5	16755	31088	0.54407	-0.878	1.938	0.0526285	0.120442	0.102038	0.267092	0.152647	0.152647	TRUE	0.275967	No
EHI_192480	48385	56680	33480	32712	35040	24039	84068	48465	33766	22617	25904	19207	29669.9	55433	22576	2.40385	1.264	-2.235	0.0254394	0.0675876	0.214537	0.230086	0.242548	0.242548	TRUE	0.0638224	No
EHI_192460	32097	161815	93528	160020	44671	59275	55768	138361	94328	110637	33025	47360	49900.5	96152	63674	1.49701	0.581	-1.066	0.286285	0.437308	0.219712	0.21661	0.224276	0.224276	TRUE	0.0837337	No
EHI_054200	27435	24398	36194	42210	29422	24635	47668	20862	36503	29184	21751	19683	23871.1	35011	23539	1.4771	0.562	-1.136	0.255843	0.40191	0.169355	0.23816	0.183115	0.183115	TRUE	0.125295	No
EHI_054210	485517	176746	300908	381087	412820	365841	843576	151128	303481	263480	305191	292305	209577	432728	286992	1.49254	0.578	-1.031	0.30257	0.454409	0.267316	0.201552	0.238373	0.238373	TRUE	0.156779	No
EHI_054230	70241	262616	278999	674755	833156	835329	122042	224551	281385	466520	615938	667422	444731	209326	583293	0.362845	-1.462	3.913	9.12614e-05	0.000597316	0.0662654	0.199063	0.102891	0.102891	TRUE	0.619636	No
EHI_054240	3763	12091	8689	24949	8902	13208	6538	10338	8763	17250	6581	10553	10910.9	8546	11461	0.749625	-0.415	0.843	0.399374	0.555027	0.143662	0.287235	0.181694	0.181694	TRUE	0.231717	No
EHI_054260	1093609	848838	764690	787377	835665	772232	1900123	725803	771229	544386	617793	617008	805352	1132385	593062	1.89036	0.918	-1.996	0.0459212	0.10782	0.152297	0.19807	0.157488	0.157488	TRUE	0.815808	No
EHI_198700	52231	91840	87854	67154	80213	49221	90750	78528	88605	46430	59300	39327	90889.8	85961	48352	1.76678	0.822	-2.25	0.0244499	0.0655132	0.0598792	0.207697	0.0980734	0.0980734	TRUE	0.392665	No
EHI_198710	237263	133035	166039	235052	285151	172433	412240	113752	167459	162513	210807	137773	140089	231150	170364	1.34953	0.433	-0.913	0.360991	0.516104	0.167208	0.203886	0.167401	0.167401	TRUE	0.383819	No
EHI_198730	40830	25836	77361	5617	5816	6672	70941	22091	78022	3884	4300	5331	24169.4	57018	4505	12.0482	3.593	-7.304	2.7897e-13	1.0793e-11	0.137005	0.237651	0.181047	0.181047	TRUE	0.401859	No
EHI_114410	3523	3658	3921	33369	35531	25210	6121	3128	3955	23071	26267	20143	26224	4401	23160	0.193573	-2.369	6.234	4.53271e-10	9.92635e-09	0.0737282	0.234453	0.106282	0.106282	TRUE	0.470406	No
EHI_058320	424952	286198	430613	578092	722776	1644876	738345	244715	434295	399688	534336	1314245	556503	472452	749423	0.637349	-0.65	1.184	0.236464	0.379958	0.260899	0.198618	0.227845	0.227845	TRUE	0.449875	No
EHI_182050	4727	9618	6510	25013	23936	15244	8213	8224	6566	17294	17695	12180	9998.49	7668	15723	0.493097	-1.02	2.3	0.0214268	0.059002	0.095934	0.295483	0.146101	0.146101	TRUE	0.112043	No
EHI_014190	78741	183176	180178	163701	136293	117945	136811	156626	181719	113182	100759	94237	90528.7	158385	102726	1.53374	0.617	-1.562	0.11821	0.225226	0.0908347	0.20774	0.115208	0.115208	TRUE	0.652467	No
EHI_014220	16462	24144	29329	11718	11297	11657	28602	20644	29580	8102	8352	9314	40986.7	26275	8589	3.03951	1.602	-5.309	1.10195e-07	1.49009e-06	0.0303666	0.220908	0.066463	0.066463	TRUE	0.103698	No
EHI_014230	52667	29890	21618	23650	27090	36020	91508	25558	21803	16351	20027	28780	73522.3	46290	21719	2.09205	1.065	-1.91	0.0561624	0.126452	0.270978	0.21026	0.235469	0.235469	TRUE	2.43545	No
EHI_070800	3854	18377	10712	170504	113336	120997	6696	15713	10804	117885	83787	96676	30597.1	11071	99449	0.115062	-3.12	7.036	1.97834e-12	6.85433e-11	0.1132	0.229078	0.146037	0.146037	TRUE	0.14706	No
EHI_070790	13181	9732	11151	38004	40574	25004	22902	8321	11246	26276	29996	19978	16205.8	14156	25417	0.561798	-0.832	1.885	0.0593639	0.131827	0.113494	0.257702	0.144506	0.144506	TRUE	0.438072	No
EHI_070770	56318	27271	62428	202485	281818	186010	97851	23318	62962	139996	208343	148621	161311	61377	165653	0.378501	-1.401	2.672	0.00752942	0.0250166	0.201943	0.20296	0.206958	0.206958	TRUE	0.932044	No
EHI_070760	28544	193656	100782	317350	314413	243672	49595	165587	101644	219413	232440	194692	126172	105609	215515	0.497512	-1.007	1.92	0.054797	0.124026	0.186985	0.204662	0.206961	0.206961	TRUE	0.187218	No
EHI_110960	13210	31946	129304	60313	35157	36540	22952	27316	130410	41700	25991	29195	56476.6	60226	32295	1.82482	0.867	-1.296	0.194984	0.330646	0.409799	0.214308	0.34667	0.34667	TRUE	0.13845	No
EHI_087400	244806	164623	275061	206989	330439	272796	425345	140762	277413	143111	244288	217962	257647	281173	201787	1.38696	0.472	-1.08	0.280264	0.430661	0.110818	0.200674	0.141605	0.141605	TRUE	0.0859029	No
EHI_087420	824	1370	691	14949	13321	8477	1432	1171	697	10336	9848	6773	46431.3	1100	8986	0.126056	-2.988	7.097	1.27741e-12	4.56201e-11	0.0982477	0.218086	0.130774	0.130774	TRUE	0.0165225	No
EHI_042730	8067	7915	8695	31922	42000	21865	14016	6768	8769	22071	31050	17470	25305.9	9851	23530	0.426803	-1.229	2.326	0.0200114	0.0558107	0.165962	0.235818	0.210035	0.210035	TRUE	0.104139	No
EHI_042740	16575	17509	31635	90074	83659	74124	28799	14971	31906	62276	61848	59225	59589.6	25225	61116	0.417362	-1.261	3.145	0.00165834	0.00712002	0.0859127	0.213396	0.118692	0.118692	TRUE	0.574732	No
EHI_202470	156638	224425	254716	98613	75393	97861	272155	191896	256894	68180	55737	78190	127222	240315	67369	3.50877	1.812	-4.521	6.1587e-06	5.6285e-05	0.0905514	0.204598	0.118701	0.118701	TRUE	0.0791544	No
EHI_087370	38474	94175	100937	233057	255201	215311	66848	80525	101800	161134	188666	172032	111836	83058	173944	0.481464	-1.054	2.76	0.00578888	0.0200966	0.0782639	0.205664	0.107627	0.107627	TRUE	0.270554	No
EHI_087330	6701	11692	19747	105091	64360	71479	11643	9997	19916	72659	47580	57111	20479	13852	59117	0.239177	-2.064	4.813	1.48465e-06	1.59064e-05	0.103126	0.245004	0.136334	0.136334	TRUE	0.0813234	No
EHI_087310	71070	61132	58825	99014	119130	98926	123483	52271	59328	68457	88071	79041	47146.9	78361	78523	0.998004	-0.003	0.008	0.993926	0.997325	0.0886536	0.217764	0.11309	0.11309	TRUE	0.830829	No
EHI_015230	8640	54592	41102	36839	70524	27100	15012	46679	41453	25470	52137	21653	36255.3	34381	33087	1.03842	0.054	-0.116	0.907375	0.945528	0.128413	0.224048	0.163505	0.163505	TRUE	1.46683	No
EHI_062480	15365	216662	137270	401313	356216	414570	26696	185258	138444	277465	263344	331239	359126	116799	290683	0.410846	-1.283	2.315	0.0205983	0.0571477	0.169783	0.199592	0.232485	0.232485	TRUE	1.28408	No
EHI_062460	795508	214188	307491	464172	617762	413795	1382179	183143	310120	320925	456701	330619	402666	625147	369415	1.66667	0.737	-1.218	0.223035	0.363922	0.339147	0.199295	0.279725	0.279725	TRUE	1.35542	No
EHI_168040	69345	24474	68968	80995	72171	62533	120486	20927	69558	55999	53355	49963	57021.6	70324	53106	1.31752	0.397	-0.796	0.42596	0.578468	0.13727	0.214141	0.186606	0.186606	TRUE	0.0642947	No
EHI_168060	12440	18869	36540	77902	73914	66104	21614	16134	36852	53861	54643	52817	95358.6	24867	53774	0.466418	-1.1	2.931	0.00338156	0.0128966	0.0725906	0.207188	0.103835	0.103835	TRUE	0.0764441	No
EHI_168070	702335	399675	591580	191417	173270	255298	1220293	341744	596638	132344	128096	203981	237482	719558	154807	4.54545	2.183	-4.888	1.01668e-06	1.13464e-05	0.131322	0.200999	0.148269	0.148269	TRUE	0.0386367	No
EHI_002990	38956	426894	341528	357273	415107	356331	67685	365018	344448	247016	306882	284706	187082	259050	279535	0.928505	-0.107	0.174	0.861874	0.918639	0.262427	0.202117	0.287194	0.287194	TRUE	1.053	No
EHI_168200	4761	14032	13395	26237	48525	34138	8272	11998	13510	18140	35874	27276	49651.2	11260	27097	0.419463	-1.253	3.384	0.000713709	0.00350019	0.0645495	0.216709	0.100901	0.100901	TRUE	0.0500074	No
EHI_168220	58202	70911	69807	43561	34880	46371	101125	60633	70404	30118	25786	37050	69877.4	77387	30985	2.47525	1.309	-3.954	7.67309e-05	0.000518791	0.0475201	0.210959	0.0803468	0.0803468	TRUE	0.0560654	No
EHI_168230	59666	245070	318770	173239	120054	161329	103668	209548	321496	119776	88754	128901	152408	211571	112477	1.85874	0.895	-1.851	0.0642115	0.140575	0.144989	0.203317	0.174829	0.174829	TRUE	0.0514093	No
EHI_168250	111715	57186	70810	2903	1421	4041	194103	48897	71415	2007	1051	3229	93305.8	104805	2096	45.4545	5.517	-10.317	5.88541e-25	8.91e-23	0.227736	0.207416	0.215407	0.215407	TRUE	1.11682	No
EHI_168270	44288	26230	16106	34240	45739	26147	76950	22428	16244	23673	33814	20891	62223.6	38541	26126	1.46199	0.549	-1.042	0.297504	0.450298	0.226041	0.212695	0.208763	0.208763	TRUE	2.09092	No
EHI_168280	39891	31094	21344	26479	27247	16155	69310	26587	21527	18307	20143	12908	62158.5	39141	17119	2.25225	1.172	-2.464	0.0137376	0.0409016	0.164634	0.212712	0.168841	0.168841	TRUE	0.837282	No
EHI_168300	900136	215988	213486	193076	200872	201343	1563968	184682	215311	133491	148501	160872	507777	654654	147621	4.20168	2.072	-3.111	0.00186419	0.00785373	0.446635	0.198788	0.34353	0.34353	TRUE	1.65367	No
EHI_168310	21511	11913	34050	45466	61738	25855	37375	10186	34341	31435	45642	20658	39190.7	27301	32578	0.841751	-0.249	0.439	0.66031	0.780055	0.195942	0.222011	0.242522	0.242522	TRUE	0.47945	No
EHI_168320	31603	16622	25663	128305	177992	120093	54910	14213	25882	88709	131586	95954	56302.8	31668	105416	0.306654	-1.705	3.633	0.000279924	0.0015759	0.148491	0.214362	0.164355	0.164355	TRUE	1.15184	No
EHI_168350	1678	10849	6471	14904	12692	11150	2915	9276	6526	10305	9383	8909	39864.4	6239	9532	0.659631	-0.601	1.284	0.199106	0.335163	0.137364	0.221585	0.163023	0.163023	TRUE	1.68635	No
EHI_168370	16555	135758	98084	98510	88089	79404	28764	116081	98923	68109	65123	63443	99369.3	81256	65558	1.23457	0.304	-0.648	0.516768	0.66081	0.11254	0.206771	0.164419	0.164419	TRUE	0.196958	No
EHI_168380	93002	123652	112521	85598	117010	66074	161589	105729	113483	59182	86504	52793	125390	126934	66160	1.89753	0.925	-2.01	0.0444035	0.105188	0.126335	0.204711	0.157563	0.157563	TRUE	0.0829467	No
EHI_131900	141390	155333	158209	24664	48302	30335	245662	132818	159562	17052	35709	24237	76606.4	179347	25666	6.84932	2.771	-7.032	2.02943e-12	6.99651e-11	0.0886789	0.20972	0.114631	0.114631	TRUE	0.115453	No
EHI_132030	20712	65165	71826	233674	187729	203353	35987	55720	72440	161560	138785	162478	438406	54716	154274	0.359454	-1.476	3.616	0.000299242	0.00167017	0.0855301	0.199095	0.123229	0.123229	TRUE	0.0210703	No
EHI_132010	27305	23679	16052	10225	8299	6268	47442	20247	16189	7069	6135	5008	11904.5	27959	6071	4.5045	2.171	-4.97	6.68045e-07	7.7797e-06	0.108929	0.279691	0.141545	0.141545	TRUE	0.384164	No
EHI_131980	26099	38177	14761	78389	55319	104775	45346	32643	14887	54198	40896	83715	105762	30959	59603	0.524384	-0.932	2.18	0.0292641	0.0755357	0.100812	0.206171	0.135398	0.135398	TRUE	1.2623	No
EHI_131960	23268	66434	37177	44893	57854	36588	40428	56805	37495	31039	42770	29234	33561.8	44909	34348	1.30378	0.382	-0.961	0.336762	0.491772	0.0763237	0.226231	0.116852	0.116852	TRUE	0.594156	No
EHI_131930	10986	159307	72663	148266	70921	96975	19088	136216	73284	102510	52431	77482	44353.3	76196	77474	0.984252	-0.023	0.034	0.97252	0.983965	0.310163	0.219081	0.350816	0.350816	TRUE	0.0381956	No
EHI_056250	14803	120436	101520	129415	161795	116168	25720	102979	102388	89476	119612	92817	63211.2	77029	100635	0.77101	-0.376	0.649	0.516487	0.660693	0.2491	0.212448	0.254791	0.254791	TRUE	2.35356	No
EHI_056240	73368	117026	86807	637330	610504	561473	127475	100064	87549	440645	451335	448613	311095	105029	446864	0.23872	-2.067	5.559	2.71238e-08	4.23521e-07	0.0780528	0.200016	0.101774	0.101774	TRUE	1.29698	No
EHI_056110	20529	279865	50919	180491	94728	196045	35669	239300	51354	124790	70031	156639	67302.6	108774	117153	0.930233	-0.104	0.174	0.862181	0.918639	0.323424	0.211499	0.274378	0.274378	TRUE	0.591017	No
EHI_074060	36963	222364	65449	171587	193771	130539	64222	190133	66009	118634	143252	104300	119499	106788	122062	0.877193	-0.189	0.387	0.698865	0.807515	0.193719	0.205099	0.179094	0.179094	TRUE	2.85479	No
EHI_074040	52777	76255	90434	64479	75719	43394	91699	65202	91207	44580	55978	34672	72286.4	82703	45077	1.82149	0.865	-2.226	0.0259911	0.0686157	0.0710384	0.210489	0.111442	0.111442	TRUE	0.888521	No
EHI_073990	12227	26715	18872	55602	44886	38755	21244	22843	19033	38443	33183	30965	19252.2	21040	34197	0.620347	-0.689	1.493	0.135523	0.25034	0.128323	0.248072	0.15883	0.15883	TRUE	2.0302	No
EHI_106080	6420	20788	14210	27022	25601	34392	11155	17775	14332	18683	18926	27479	13005.1	14421	21696	0.667557	-0.583	1.595	0.110626	0.213976	0.0547822	0.272679	0.0982655	0.0982655	TRUE	0.138517	No
EHI_106090	140634	1102210	687726	1846923	1842691	1970709	244349	942450	693607	1276948	1362270	1574583	2.36789e+06	626802	1404600	0.453309	-1.142	2.303	0.021278	0.0587083	0.162663	0.197262	0.184117	0.184117	TRUE	0.857695	No
EHI_106100	27817	126533	68969	159734	76214	117819	48331	108193	69559	110439	56344	94137	73160.9	75361	86973	0.869565	-0.202	0.379	0.70486	0.811882	0.180036	0.210326	0.214723	0.214723	TRUE	0.384781	No
EHI_106110	14791	28431	22759	34519	34473	28473	25699	24310	22954	23866	25485	22750	26095.8	24321	24034	1.01215	0.017	-0.037	0.970108	0.982636	0.123391	0.234638	0.150572	0.150572	TRUE	2.00364	No
EHI_106240	196057	208231	140930	98235	148031	106550	340645	178049	142135	67919	109437	85133	111321	220276	87496	2.48756	1.315	-3.25	0.00115346	0.00523984	0.101114	0.205705	0.121054	0.121054	TRUE	0.26369	No
EHI_106250	14699	16345	20022	10286	13540	5907	25539	13976	20193	7112	10010	4720	20695.7	19903	7281	2.7027	1.435	-3.843	0.00012176	0.000769575	0.0616809	0.244499	0.102644	0.102644	TRUE	0.193521	No
EHI_106260	7682	66242	34288	78964	32709	45598	13347	56641	34581	54595	24181	36433	24048.5	34856	38403	0.909918	-0.136	0.241	0.809271	0.885092	0.240934	0.237856	0.241882	0.241882	TRUE	0.0555819	No
EHI_106280	15373	48718	18368	58175	22798	33435	26710	41657	18525	40222	16854	26714	23291.1	28964	27930	1.03627	0.051	-0.097	0.92235	0.954987	0.208148	0.239189	0.208697	0.208697	TRUE	0.227519	No
EHI_035520	4675	9447	5391	15479	9334	9454	8123	8078	5437	10702	6900	7554	13222.6	7213	8385	0.861326	-0.216	0.638	0.523644	0.666422	0.0395132	0.271432	0.0836509	0.0836509	TRUE	0.0804862	No
EHI_035540	79538	205225	160741	91940	115426	78208	138196	175479	162115	63567	85332	62488	91235.2	158597	70462	2.23214	1.158	-3.104	0.00190798	0.00799009	0.0737152	0.207655	0.102455	0.102455	TRUE	1.19264	No
EHI_035550	8180	131400	34498	76562	40748	47928	14213	112354	34793	52934	30124	38294	127054	53787	40451	1.31926	0.4	-0.681	0.495676	0.642451	0.278777	0.204608	0.26208	0.26208	TRUE	1.30139	No
EHI_045360	7854	8107	6332	22471	20528	22084	13646	6932	6386	15536	15176	17645	23534.3	8988	16119	0.562114	-0.831	1.982	0.047455	0.110675	0.0938253	0.238752	0.130187	0.130187	TRUE	0.0848549	No
EHI_045390	11711	49022	34475	19741	18674	12214	20348	41917	34770	13649	13805	9759	14436.7	32345	12404	2.57069	1.362	-3.125	0.00177918	0.0075596	0.0901439	0.265159	0.141104	0.141104	TRUE	0.0782428	No
EHI_045400	7006	14933	15385	29038	31250	32656	12173	12769	15517	20077	23103	26092	17824.2	13486	23091	0.587544	-0.767	2.04	0.0413234	0.0995076	0.0541124	0.252176	0.104146	0.104146	TRUE	0.662808	No
EHI_045410	3009	9722	11429	31068	28149	29733	5228	8313	11527	21480	20810	23756	15189.6	8356	22015	0.38506	-1.377	3.139	0.00169405	0.00725099	0.109196	0.261773	0.142749	0.142749	TRUE	0.767271	No
EHI_045420	65275	114140	151003	129523	260939	152304	113414	97596	152294	89551	192908	121690	89118.4	121101	134716	0.90009	-0.151	0.34	0.734121	0.834028	0.129117	0.207912	0.147624	0.147624	TRUE	0.251103	No
EHI_045430	11957	5110	6573	17296	17078	13581	20775	4369	6629	11958	12625	10851	12023.2	10591	11811	0.90009	-0.152	0.242	0.809106	0.885092	0.317505	0.278872	0.306057	0.306057	TRUE	0.475915	No
EHI_045440	10127	59936	27097	82095	63386	43424	17595	51249	27329	56760	46860	34695	34625.4	32058	46105	0.70028	-0.514	1.016	0.309708	0.462245	0.175374	0.225328	0.191936	0.191936	TRUE	0.0795058	No
EHI_045490	6960	11473	6960	72482	32519	40500	12093	9810	7020	50113	24041	32359	27563.8	9641	35504	0.276091	-1.857	4.575	4.75303e-06	4.47904e-05	0.0825933	0.232625	0.121701	0.121701	TRUE	0.170875	No
EHI_045510	24046	35000	19527	29023	33948	29415	41779	29927	19694	20066	25097	23502	58373.2	30467	22888	1.32626	0.408	-1.051	0.293475	0.445458	0.0806486	0.213741	0.111099	0.111099	TRUE	0.190243	No
EHI_045530	9557	18842	14624	11429	10086	9002	16605	16111	14749	7902	7456	7193	28292.8	15822	7517	2.09644	1.067	-3.779	0.00015746	0.000960204	0.0208296	0.231704	0.0580838	0.0580838	TRUE	0.195525	No
EHI_045550	286359	160611	197892	104719	121355	122381	497543	137331	199584	72402	89716	97782	160284	278153	86633	3.15457	1.656	-3.619	0.000296103	0.0016576	0.150285	0.202999	0.155863	0.155863	TRUE	0.379053	No
EHI_045560	15079	20872	33104	37167	34485	45599	26199	17847	33387	25697	25494	36433	22136.9	25811	29208	0.884956	-0.177	0.487	0.626573	0.751412	0.0576902	0.241397	0.0968443	0.0968443	TRUE	0.0939149	No
EHI_045570	65611	86466	63280	48155	58556	40654	113998	73933	63821	33294	43289	32482	66868.2	83917	36355	2.29358	1.197	-3.656	0.000256054	0.00146883	0.0458756	0.211595	0.0784973	0.0784973	TRUE	0.516317	No
EHI_045580	172995	102082	112931	43588	105056	50971	300575	87286	113897	30136	77666	40725	372647	167253	49509	3.28947	1.717	-3.266	0.00109225	0.00501084	0.231651	0.199492	0.208243	0.208243	TRUE	0.0702218	No
EHI_045600	986	2417	1802	3448	4159	4136	1713	2067	1817	2384	3075	3305	29316.3	1866	2921	0.64433	-0.634	1.274	0.202546	0.339233	0.17418	0.230487	0.184855	0.184855	TRUE	0.143357	No
EHI_045610	12716	40612	49668	89516	81432	75346	22094	34725	50093	61891	60201	60201	54968.7	35637	60764	0.592066	-0.756	1.57	0.11649	0.222439	0.173158	0.214787	0.173326	0.173326	TRUE	1.2341	No
EHI_121510	3735	23348	18990	67874	60190	65275	6489	19964	19152	46928	44497	52154	34741	15202	47860	0.325098	-1.621	3.196	0.00139465	0.00616657	0.137319	0.225234	0.193091	0.193091	TRUE	1.53482	No
EHI_121500	3186	18338	4865	41633	38462	34187	5536	15680	4907	28785	28434	27315	39704.2	8708	28178	0.318167	-1.652	2.968	0.00299837	0.0116717	0.277467	0.221685	0.234563	0.234563	TRUE	0.657467	No
EHI_121480	11257	8928	13730	18666	19038	14298	19559	7634	13847	12906	14074	11424	19117.8	13680	12801	1.06724	0.094	-0.23	0.818182	0.891678	0.0838343	0.248432	0.124738	0.124738	TRUE	0.201191	No
EHI_145980	105860	47055	59982	63525	54555	55642	183930	40235	60495	43921	40332	44458	39175.9	94887	42904	2.17391	1.119	-2.052	0.0402182	0.0973174	0.241447	0.22202	0.22476	0.22476	TRUE	0.302637	No
EHI_092710	96025	73814	61864	78465	80857	56214	166841	63115	62393	54250	59776	44915	332652	97450	52980	1.82149	0.865	-1.893	0.0583875	0.130157	0.151866	0.19981	0.15539	0.15539	TRUE	0.478189	No
EHI_135420	17746	90896	32657	239660	203817	236721	30833	77721	32936	165699	150678	189139	90789	47163	168505	0.286369	-1.804	3.766	0.000166024	0.00100538	0.174084	0.207709	0.171497	0.171497	TRUE	0.414136	No
EHI_135450	680344	300988	501093	496829	626907	472787	1182084	257361	505378	343504	463462	377754	491208	648274	394907	1.62866	0.703	-1.481	0.138502	0.254494	0.155677	0.198854	0.167946	0.167946	TRUE	0.244454	No
EHI_135470	1743541	1162911	1554466	1205820	1170368	1020749	3029367	994353	1567758	833694	865233	815572	2.11108e+06	1863826	838166	2.1978	1.137	-2.672	0.0075508	0.0250637	0.114039	0.197313	0.134223	0.134223	TRUE	0.487196	No
EHI_135480	10762	15397	6076	29403	13136	20022	18699	13165	6128	20329	9711	15997	9102.44	12664	15346	0.831255	-0.267	0.392	0.695234	0.805057	0.40236	0.305193	0.361221	0.361221	TRUE	0.293091	No
EHI_170480	32859	70929	71996	181904	145138	231486	57092	60648	72612	125767	107298	184956	66392.9	63451	139340	0.461681	-1.115	2.327	0.0199557	0.0557375	0.139464	0.2117	0.17146	0.17146	TRUE	0.581629	No
EHI_170470	524542	342673	237120	227630	262205	158829	911381	293004	239148	157382	193844	126903	287042	481178	159376	2.94118	1.555	-2.784	0.005369	0.0189219	0.279696	0.200282	0.2363	0.2363	TRUE	0.563299	No
EHI_170460	10012	41173	24008	45614	32320	32241	17396	35205	24213	31537	23894	25760	32653	25605	27064	0.94697	-0.079	0.225	0.821834	0.893659	0.055235	0.227049	0.0906726	0.0906726	TRUE	0.296401	No
EHI_170450	91402	51075	28023	66768	68904	52802	158809	43672	28263	46163	50940	42188	67753.3	76915	46430	1.63934	0.712	-1.342	0.179749	0.311464	0.228207	0.211402	0.212291	0.212291	TRUE	2.01432	No
EHI_170440	5364	2267	2160	5253	5145	3589	9320	1938	2178	3632	3804	2868	15547.6	4479	3435	1.29534	0.372	-0.644	0.519742	0.662787	0.283795	0.260278	0.254196	0.254196	TRUE	4.36939	No
EHI_170420	15789716	4027359	7769525	10787477	9576737	11310142	27434311	3443613	7835960	7458375	7079919	9036729	7.72298e+06	12904628	7858341	1.62075	0.696	-1.162	0.245126	0.390227	0.312595	0.196973	0.273345	0.273345	TRUE	0.360226	No
EHI_170410	9361	12341	12582	12236	12055	10744	16265	10552	12690	8460	8912	8584	14710.1	13169	8652	1.51745	0.602	-2.153	0.0313106	0.0796775	0.0175522	0.26389	0.0569762	0.0569762	TRUE	0.240124	No
EHI_170400	24055	58153	57253	76343	93235	73665	41795	49724	57743	52783	68927	58858	67834.5	49754	60189	0.82713	-0.273	1.071	0.284032	0.434438	0.0152401	0.211384	0.0473562	0.0473562	TRUE	0.120777	No
EHI_170390	15112	11511	9870	161793	176422	173948	26257	9843	9954	111862	130426	138983	62881.5	15351	127090	0.125298	-2.997	6.329	2.46849e-10	5.80761e-09	0.167494	0.21253	0.167313	0.167313	TRUE	2.35883	No
EHI_170370	50304	33324	44023	24901	24487	23354	87402	28494	44399	17216	18103	18660	302610	53432	17993	2.92398	1.547	-3.55	0.00038519	0.00208974	0.123158	0.200105	0.140874	0.140874	TRUE	1.73348	No
EHI_170330	101479	350270	251308	227358	224219	223376	176318	299500	253457	157193	165761	178476	181506	243092	167143	1.44928	0.535	-1.462	0.143814	0.261289	0.0712585	0.202279	0.0985053	0.0985053	TRUE	0.272918	No
EHI_170320	21609	24548	23517	88109	92684	82188	37545	20990	23718	60918	68520	65668	39442.9	27418	65035	0.425351	-1.234	3.403	0.000667235	0.00330956	0.0615295	0.22185	0.0966364	0.0966364	TRUE	0.638473	No
EHI_170310	17995	84534	106489	108968	73685	87821	31266	72281	107400	75340	54474	70168	247906	70316	66661	1.05374	0.076	-0.17	0.864813	0.920459	0.114469	0.200824	0.147446	0.147446	TRUE	0.324693	No
EHI_170300	85390	58429	78843	31111	47468	20408	148363	49960	79517	21510	35092	16306	53208.2	92613	24303	3.71747	1.895	-3.945	7.96864e-05	0.000534621	0.165889	0.215381	0.172462	0.172462	TRUE	0.10793	No
EHI_193290	6763	28618	26955	37425	13924	20326	11751	24470	27185	25875	10294	16240	12491.4	21135	17470	1.20482	0.269	-0.523	0.600872	0.73084	0.174962	0.275798	0.198994	0.198994	TRUE	0.156297	No
EHI_193320	38607	107585	151282	230803	257162	211334	67079	91991	152576	159575	190115	168854	385626	103882	172848	0.604961	-0.725	1.799	0.0720571	0.153802	0.0880293	0.199403	0.120154	0.120154	TRUE	1.02967	No
EHI_193340	3044	27732	18322	40323	24205	27157	5289	23712	18479	27879	17894	21698	23742.3	15827	22490	0.70922	-0.496	0.931	0.35181	0.506723	0.176878	0.238384	0.213502	0.213502	TRUE	0.837731	No
EHI_193350	1029227	672866	971871	582808	532989	566059	1788261	575337	980181	402949	394030	452277	482814	1114593	416419	2.6455	1.404	-3.605	0.000311838	0.00172902	0.0828849	0.198888	0.111883	0.111883	TRUE	0.0477549	No
EHI_193370	61497	33731	45355	35684	56978	47699	106850	28842	45743	24672	42123	38111	32358.2	60478	34969	1.71233	0.775	-1.569	0.116623	0.222571	0.167798	0.227324	0.182879	0.182879	TRUE	0.198074	No
EHI_193380	3979	12108	9319	12370	11623	7284	6913	10353	9399	8553	8593	5820	13635.4	8888	7655	1.15875	0.213	-0.577	0.563817	0.700925	0.0514752	0.269174	0.100439	0.100439	TRUE	0.0390061	No
EHI_193400	4794	6352	2416	4944	5146	5483	8329	5431	2437	3418	3804	4381	9020.84	5399	3868	1.38696	0.471	-0.938	0.348296	0.503502	0.146514	0.306173	0.189299	0.189299	TRUE	0.268037	No
EHI_193410	3621	11465	7951	16494	11748	17612	6291	9803	8019	11404	8685	14072	12839.1	8038	11387	0.708717	-0.497	1.28	0.200598	0.336905	0.0686135	0.27366	0.11093	0.11093	TRUE	0.268816	No
EHI_193430	182448	51159	72447	60443	63417	84984	317000	43744	73066	41790	46883	67902	65478.5	144603	52192	2.68097	1.422	-2.193	0.0282898	0.0735113	0.386699	0.211908	0.324171	0.324171	TRUE	0.651432	No
EHI_193440	263773	635631	354347	425730	529082	632440	458300	543499	357377	294346	391141	505315	658824	453059	396934	1.13895	0.187	-0.378	0.705121	0.811882	0.195127	0.198343	0.18316	0.18316	TRUE	2.394	No
EHI_193450	7938	53956	24655	61956	41059	61166	13792	46135	24866	42836	30354	48871	29841.2	28264	40687	0.702247	-0.51	0.825	0.409154	0.563434	0.259296	0.229895	0.292242	0.292242	TRUE	0.803775	No
EHI_193490	149326	73861	158018	113240	97227	146075	259451	63155	159369	78293	71878	116713	98650.1	160658	88961	1.78571	0.836	-1.676	0.0937514	0.188097	0.163861	0.206843	0.186619	0.186619	TRUE	0.036537	No
EHI_193500	9728	24744	25023	46955	51741	42720	16902	21157	25237	32464	38251	34133	20627.2	21099	34949	0.607903	-0.718	1.721	0.0852371	0.17474	0.0841526	0.244658	0.128971	0.128971	TRUE	0.111948	No
EHI_193510	19840	167057	195509	112175	40564	73086	34472	142843	197181	77557	29988	58395	83239.2	124832	55313	2.21239	1.146	-2.052	0.0401452	0.0971745	0.191143	0.208694	0.235963	0.235963	TRUE	0.113008	No
EHI_068220	18975	77031	57793	62873	93654	68064	32969	65866	58287	43470	69237	54383	33224.8	52374	55697	0.940734	-0.088	0.217	0.828083	0.897665	0.0784404	0.226529	0.12029	0.12029	TRUE	0.116942	No
EHI_068210	325706	146721	170795	388700	428978	389314	565908	125455	172255	268744	317136	311059	319158	287873	298980	0.963391	-0.054	0.105	0.916163	0.949919	0.212259	0.199936	0.194055	0.194055	TRUE	2.52364	No
EHI_068190	22734	40912	33575	81321	74801	53854	39500	34982	33862	56225	55299	43029	41902.2	36115	51518	0.702741	-0.509	1.794	0.0727742	0.155032	0.021956	0.220382	0.0587752	0.0587752	TRUE	0.324058	No
EHI_068180	10978	11786	24924	59156	54879	53333	19074	10078	25137	40900	40571	42613	39540.8	18096	41361	0.442087	-1.177	2.913	0.00358469	0.0135255	0.0826259	0.221788	0.120781	0.120781	TRUE	0.301739	No
EHI_068170	1286911	1540270	1730537	1412246	2122272	1523902	2235982	1317016	1745334	976415	1568960	1217588	862082	1766111	1254321	1.40252	0.489	-1.369	0.170997	0.299728	0.0655592	0.19799	0.0937312	0.0937312	TRUE	0.0491854	No
EHI_187270	623597	173918	504777	134950	109792	91049	1083487	148709	509093	93303	81167	72748	374013	580430	82406	6.71141	2.75	-5.041	4.61903e-07	5.64332e-06	0.199647	0.199483	0.224813	0.224813	TRUE	0.0743622	No
EHI_187260	27907	22337	34145	23876	25139	21119	48488	19099	34437	16508	18585	16874	88392.4	34008	17322	1.94932	0.963	-2.642	0.00824914	0.0270721	0.0597998	0.208003	0.0977563	0.0977563	TRUE	0.527985	No
EHI_187250	1804	3512	2091	20066	12427	17153	3134	3003	2109	13873	9187	13705	8290.89	2749	12255	0.239981	-2.059	2.738	0.00618685	0.0212452	0.505925	0.315799	0.446974	0.446974	TRUE	0.75637	No
EHI_187230	473257	350840	1221988	83491	137095	78802	822274	299987	1232437	57725	101352	62962	268452	784899	74013	10.2041	3.348	-7.07	1.54901e-12	5.47579e-11	0.133516	0.200519	0.167358	0.167358	TRUE	0.0150276	No
EHI_187220	48346	108564	106390	50187	59183	46582	84000	92828	107300	34699	43753	37219	143500	94709	38557	2.44499	1.29	-5.046	4.5199e-07	5.56123e-06	0.015921	0.203718	0.0475681	0.0475681	TRUE	0.178551	No
EHI_187210	35405	53122	29310	33103	22753	15631	61515	45422	29561	22887	16821	12489	27654.8	45499	17399	2.57732	1.367	-3.175	0.00149848	0.00657142	0.100027	0.232508	0.137478	0.137478	TRUE	0.0488101	No
EHI_146190	53023	129487	76395	73656	109180	75974	92126	110719	77048	50925	80715	60703	74093.3	93298	64114	1.45138	0.537	-1.751	0.0799242	0.166594	0.034815	0.210156	0.0688258	0.0688258	TRUE	0.148794	No
EHI_146200	191686	180986	190449	647296	459606	624966	333051	154753	192077	447535	339779	499344	279526	226627	428886	0.532765	-0.909	2.23	0.025729	0.0680247	0.0978233	0.200374	0.12272	0.12272	TRUE	0.589984	No
EHI_146210	5684	8381	6273	37769	21999	18478	9876	7166	6327	26113	16263	14764	12404.8	7790	19047	0.413223	-1.275	3.299	0.000971184	0.00453915	0.0685358	0.276349	0.110128	0.110128	TRUE	0.112138	No
EHI_004370	1239608	3392456	2459057	918280	1138257	703386	2153794	2900736	2480084	634891	841494	562001	800848	2511538	679462	3.62319	1.859	-4.243	2.20295e-05	0.000172763	0.109979	0.198077	0.142555	0.142555	TRUE	0.121152	No
EHI_004360	10711	10595	10453	9737	12932	8931	18610	9059	10542	6732	9560	7136	36528.2	12737	7809	1.61812	0.695	-1.588	0.112387	0.216679	0.106936	0.223845	0.142248	0.142248	TRUE	1.16227	No
EHI_068640	113604	267319	248726	148033	139989	128000	197385	228572	250853	102349	103491	102271	139891	225603	102704	2.17865	1.124	-3.151	0.00162991	0.00705888	0.0646779	0.203896	0.0935811	0.0935811	TRUE	1.0724	No
EHI_068670	553337	237804	312206	437953	445219	358939	961412	203335	314876	302797	329143	286790	398796	493208	306243	1.58983	0.668	-1.104	0.269705	0.419715	0.359148	0.199319	0.279705	0.279705	TRUE	1.05883	No
EHI_068680	144503	135159	150303	235315	195915	235551	251071	115568	151588	162695	144837	188204	222966	172742	165245	1.04493	0.063	-0.145	0.88507	0.933883	0.124362	0.201269	0.141306	0.141306	TRUE	0.245283	No
EHI_068690	24105	23560	13774	41689	40753	31078	41882	20145	13892	28823	30128	24831	35189.8	25306	27927	0.907441	-0.14	0.346	0.729473	0.830074	0.0946444	0.224872	0.121942	0.121942	TRUE	1.24787	No
EHI_068700	2673	2624	2055	3423	4541	3047	4644	2244	2073	2367	3357	2435	8245.68	2987	2720	1.09649	0.132	-0.267	0.789396	0.871351	0.145377	0.316451	0.183564	0.183564	TRUE	0.0197653	No
EHI_068710	467266	253402	146446	139689	181277	98656	811865	216673	147698	96580	134015	78825	176481	392079	103140	3.663	1.871	-3.085	0.00203714	0.00846965	0.340451	0.202434	0.281279	0.281279	TRUE	0.580294	No
EHI_068740	30554	18796	26071	36200	32410	30774	53087	16072	26294	25028	23960	24588	55045.8	31818	24525	1.29199	0.37	-0.844	0.398892	0.554579	0.11885	0.214762	0.1427	0.1427	TRUE	0.267643	No
EHI_068750	137902	361584	276844	265689	248422	190700	239602	309174	279211	183695	183654	152368	374434	275996	173239	1.58983	0.668	-2.48	0.0131239	0.0393944	0.0210371	0.19948	0.0528746	0.0528746	TRUE	0.236688	No
EHI_041070	7689	63982	19665	84193	45825	47776	13359	54708	19833	58210	33878	38173	22496.2	29300	43420	0.681199	-0.554	0.987	0.323881	0.478166	0.234331	0.240685	0.238635	0.238635	TRUE	0.834679	No
EHI_041060	1573	5220	2067	36668	31361	31599	2733	4463	2085	25352	23185	25247	9829.53	3094	24595	0.133298	-2.907	4.86	1.17588e-06	1.28755e-05	0.27838	0.297179	0.272892	0.272892	TRUE	2.27604	No
EHI_040840	36011	11325	24644	14069	15346	12927	62568	9683	24855	9727	11345	10329	37102.7	32369	10467	3.01205	1.592	-2.987	0.00281319	0.0110935	0.19491	0.223427	0.214039	0.214039	TRUE	0.47847	No
EHI_040810	29130	16463	18370	6296	7621	6607	50613	14077	18527	4353	5634	5279	9404.27	27739	5089	5.26316	2.395	-4.557	5.18467e-06	4.82056e-05	0.184479	0.301716	0.207774	0.207774	TRUE	0.279116	No
EHI_120860	11482	59458	23866	59860	52720	32322	19950	50840	24070	41387	38975	25825	38420.2	31620	35396	0.894454	-0.16	0.377	0.706497	0.812693	0.111776	0.222515	0.134499	0.134499	TRUE	0.274166	No
EHI_120870	11213	79616	65554	89120	82418	80408	19482	68076	66115	61617	60930	64245	58815.7	51224	62264	0.825083	-0.277	0.595	0.552141	0.690946	0.115611	0.213614	0.161604	0.161604	TRUE	1.79821	No
EHI_120890	14051	100514	43345	69352	68922	58599	24413	85945	43716	47949	50953	46820	30827.5	51358	48574	1.05597	0.079	-0.145	0.884642	0.933631	0.239833	0.228838	0.22159	0.22159	TRUE	0.158922	No
EHI_120910	28132	21542	22264	41259	45925	50235	48879	18420	22454	28526	33952	40137	101114	29918	34205	0.876424	-0.19	0.417	0.677044	0.792027	0.149436	0.206599	0.155083	0.155083	TRUE	0.0856553	No
EHI_004520	3367	717	1538	13198	87390	20122	5850	613	1551	9125	64606	16077	143175	2671	29936	0.103157	-3.277	3.956	7.62846e-05	0.000516776	0.794346	0.203734	0.554355	0.554355	TRUE	0.0364312	No
EHI_004510	23568	18471	22991	22869	28774	17380	40949	15794	23188	15811	21272	13887	48122.9	26644	16990	1.56006	0.641	-1.607	0.108069	0.210515	0.088167	0.21734	0.117507	0.117507	TRUE	0.122922	No
EHI_004500	3994	5964	5691	19436	18997	17867	6939	5100	5740	13438	14044	14276	18701.7	5926	13919	0.429553	-1.219	3.348	0.000813182	0.00390821	0.0535017	0.24958	0.0974332	0.0974332	TRUE	0.0281725	No
EHI_004490	13159452	5172237	4497427	10670036	10601901	13322340	22864281	4422547	4535883	7377177	7837805	10644462	6.62147e+06	10607570	8619815	1.22249	0.29	-0.462	0.644004	0.765985	0.401385	0.196995	0.302803	0.302803	TRUE	6.25837	No
EHI_004470	16680	22345	16801	95165	58591	64564	28981	19106	16945	65796	43315	51586	72528.9	21677	53566	0.408163	-1.293	3.69	0.000223912	0.00130597	0.058418	0.210443	0.0901022	0.0901022	TRUE	0.0726457	No
EHI_004450	4824	15045	7481	38926	36868	33685	8382	12864	7545	26913	27256	26914	18649	9597	27028	0.36075	-1.471	3.322	0.000894535	0.00424067	0.110001	0.249729	0.145677	0.145677	TRUE	0.029692	No
EHI_046150	1381	0	0	4174	4068	7409	2399	0	0	2886	3007	5920	83967.9	800	3938	0.372162	-1.426	0.914	0.360834	0.515985	3.09999	0.208591	1.70164	3.09999	TRUE	1.87632	No
EHI_128140	1010	2906	1730	5505	3006	2654	1755	2485	1745	3806	2222	2121	2293.66	1995	2716	0.739098	-0.436	0.84	0.400921	0.556621	0.114078	0.626825	0.202092	0.202092	TRUE	1.53899	No
EHI_128160	18476	82571	49371	86416	137452	67448	32102	70603	49793	59747	101616	53891	41196.4	50833	71751	0.712251	-0.489	1.075	0.282574	0.43316	0.130862	0.220785	0.154341	0.154341	TRUE	0.0863443	No
EHI_173410	13648	112350	28414	42131	9280	14866	23713	96065	28657	29129	6861	11878	62493.9	49478	15956	2.95858	1.567	-2.225	0.0260945	0.0687396	0.50233	0.212627	0.38737	0.38737	TRUE	0.103751	No
EHI_173420	4271	5658	5390	15325	8595	18640	7421	4838	5436	10596	6354	14893	19139.3	5898	10614	0.566251	-0.821	1.305	0.192011	0.326856	0.354344	0.248375	0.303793	0.303793	TRUE	2.96772	No
EHI_173430	40926	266485	202794	194454	56685	140677	71108	227859	204528	134444	41906	112400	87004	167832	96250	1.72414	0.786	-1.559	0.118904	0.226243	0.145051	0.208181	0.190785	0.190785	TRUE	0.424501	No
EHI_173450	15128	57689	23762	42201	34666	21501	26285	49327	23965	29177	25628	17179	17366.6	33192	23995	1.37741	0.463	-1.212	0.22549	0.366553	0.0701088	0.253634	0.107502	0.107502	TRUE	0.520153	No
EHI_173460	13243	38333	31120	76481	70361	50292	23009	32777	31386	52878	52017	40183	64927	29057	48359	0.604961	-0.725	1.779	0.0751739	0.159267	0.0800089	0.212036	0.122874	0.122874	TRUE	0.113549	No
EHI_173480	434824	996247	1028503	1335801	773560	1099030	755498	851846	1037297	923562	571880	878118	1.11387e+06	881547	791187	1.11359	0.155	-0.517	0.60519	0.733857	0.0317453	0.197731	0.0656458	0.0656458	TRUE	0.360145	No
EHI_173490	14888	40186	45521	37349	32435	28761	25868	34361	45910	25823	23979	22980	21721	35380	24261	1.45349	0.54	-1.62	0.105322	0.206493	0.0404063	0.24225	0.0813843	0.0813843	TRUE	0.053252	No
EHI_173500	33246	211199	151046	49103	75503	105439	57764	180587	152338	33949	55818	84245	97910.2	130230	58004	2.21239	1.146	-2.36	0.0182709	0.0518707	0.144871	0.206918	0.176197	0.176197	TRUE	0.341846	No
EHI_082600	75349	117192	96825	134802	137989	110061	130917	100206	97653	93201	102013	87938	77991.2	109592	94384	1.16009	0.214	-0.645	0.518946	0.662137	0.0493897	0.209491	0.0804645	0.0804645	TRUE	0.516658	No
EHI_004750	82127	671529	328902	389071	321818	325728	142694	574194	331714	269001	237915	260255	308043	349534	255724	1.3587	0.442	-0.875	0.381675	0.537293	0.173259	0.200047	0.191413	0.191413	TRUE	0.100844	No
EHI_022870	28893	90797	34977	91845	57961	94775	50201	77636	35276	63501	42850	75725	38024.1	54371	60692	0.896861	-0.157	0.414	0.678685	0.79328	0.0703444	0.222783	0.105695	0.105695	TRUE	0.109242	No
EHI_022880	257212	287846	382811	223550	261020	154326	446901	246124	386084	154561	192968	123305	291174	359703	156945	2.26244	1.179	-2.705	0.00683924	0.0230758	0.0991934	0.200233	0.141049	0.141049	TRUE	0.666782	No
EHI_022890	425115	347563	310967	435001	532945	497569	738629	297185	313626	300756	393997	397554	633845	449813	364102	1.23153	0.3	-0.656	0.51208	0.657108	0.15817	0.198402	0.155921	0.155921	TRUE	1.93231	No
EHI_022910	150730	83357	100702	90171	109109	61559	261890	71275	101563	62344	80662	49185	137166	144909	64064	2.22222	1.151	-2.151	0.0314702	0.0799667	0.220139	0.204036	0.215909	0.215909	TRUE	0.305656	No
EHI_022920	161182	50223	70474	89327	98728	84083	280050	42943	71077	61760	72988	67182	104279	131357	67310	1.91571	0.938	-1.6	0.1096	0.212487	0.297194	0.206303	0.261911	0.261911	TRUE	1.61807	No
EHI_022930	75203	52355	41591	612904	615485	602104	130664	44766	41947	423757	455018	481077	249852	72459	453284	0.166806	-2.584	4.75	2.03857e-06	2.08467e-05	0.255667	0.200793	0.223503	0.223503	TRUE	0.918519	No
EHI_022940	8601	126184	64696	135858	41491	55861	14944	107894	65249	93931	30674	44633	84146.9	62696	56413	1.10742	0.147	-0.223	0.823812	0.895431	0.340485	0.208566	0.337281	0.337281	TRUE	0.28913	No
EHI_125150	84295	1491833	369939	1430704	1143766	1389299	146461	1275599	373102	989177	845567	1110041	610055	598387	981595	0.620347	-0.689	1.022	0.306817	0.458711	0.421604	0.198462	0.352266	0.352266	TRUE	0.311974	No
EHI_125160	37952	46814	31403	52195	48740	36995	65941	40029	31672	36087	36033	29559	99763.3	45881	33893	1.34228	0.425	-0.716	0.474131	0.623885	0.262127	0.206731	0.26832	0.26832	TRUE	0.0245557	No
EHI_125170	5008	52995	18336	93291	31992	41742	8701	45314	18493	64501	23651	33352	46617	24169	40501	0.606428	-0.721	1.142	0.253322	0.399126	0.375816	0.218002	0.306262	0.306262	TRUE	0.224416	No
EHI_095090	5579	34981	19612	17444	20063	16342	9693	29911	19780	12061	14832	13057	36964.6	19795	13317	1.47929	0.564	-1.347	0.177861	0.308883	0.092858	0.223526	0.129793	0.129793	TRUE	0.322355	No
EHI_125310	44822	54446	60023	92959	95420	102439	77877	46554	60536	64271	70542	81848	105145	61656	72220	0.856898	-0.222	0.396	0.691943	0.802343	0.275737	0.206225	0.238897	0.238897	TRUE	1.71634	No
EHI_125350	9541	62031	48443	50876	17057	26027	16577	53040	48857	35175	12610	20795	42251.8	39491	22860	1.70358	0.769	-1.353	0.175997	0.306488	0.255092	0.220187	0.244734	0.244734	TRUE	1.67899	No
EHI_125360	3659	23957	19079	39564	50939	46339	6357	20485	19242	27354	37658	37025	31201.5	15361	34012	0.457875	-1.127	2.419	0.015551	0.0454649	0.118068	0.228454	0.161837	0.161837	TRUE	0.580906	No
EHI_151170	5292	968	2422	3368	6064	4331	9195	828	2443	2329	4483	3460	4853.81	4155	3424	1.20337	0.267	-0.369	0.711756	0.816849	0.407492	0.400032	0.410119	0.410119	TRUE	1.22031	No
EHI_151180	14902	77348	58018	70266	58686	44890	25892	66137	58514	48581	43386	35867	57701.6	50181	42611	1.17509	0.233	-0.548	0.584006	0.71716	0.0942745	0.213938	0.133791	0.133791	TRUE	0.0330823	No
EHI_151190	12181	59957	31369	113690	107040	113701	21164	51267	31637	78604	79133	90846	38208.9	34689	82861	0.425532	-1.233	2.498	0.0125037	0.037892	0.185065	0.222657	0.182357	0.182357	TRUE	0.516956	No
EHI_151200	39741	74422	83219	62361	69311	40184	69049	63635	83931	43116	51240	32107	93345.2	72205	42154	1.70358	0.769	-2.128	0.0333638	0.0839096	0.058411	0.207411	0.0959404	0.0959404	TRUE	0.0783298	No
EHI_151210	86643	58739	61746	24704	24696	17109	150540	50225	62274	17080	18257	13670	31192.6	87680	16336	5.20833	2.378	-4.78	1.74963e-06	1.82129e-05	0.174926	0.228463	0.18539	0.18539	TRUE	0.316633	No
EHI_151220	24200	201995	55903	63569	70132	34506	42047	172717	56381	43951	51847	27570	69174.5	90382	41123	2.15983	1.111	-2.109	0.0349731	0.0872357	0.228036	0.211103	0.209176	0.209176	TRUE	1.77651	No
EHI_151240	105563	83357	68618	17126	24727	8147	183414	71275	69205	11841	18280	6509	422919	107965	12210	8.47458	3.08	-6.119	9.42464e-10	1.97097e-08	0.191316	0.199178	0.190069	0.190069	TRUE	1.42267	No
EHI_108770	193300	63605	60499	35054	44319	27792	335855	54386	61016	24236	32764	22206	57387	150419	26402	5.37634	2.429	-3.767	0.000165145	0.00100093	0.407673	0.214031	0.3203	0.3203	TRUE	3.11174	No
EHI_108760	91631	164251	131185	59258	43311	69693	159207	140444	132307	40971	32019	55684	278633	143986	42891	3.32226	1.73	-4.862	1.15988e-06	1.27404e-05	0.0616596	0.200385	0.093024	0.093024	TRUE	0.0141279	No
EHI_108750	14815	37476	33588	43819	53046	31593	25741	32044	33875	30296	39216	25243	26021.3	30553	31585	0.968054	-0.047	0.139	0.889593	0.937234	0.0440727	0.234746	0.0857259	0.0857259	TRUE	0.281149	No
EHI_108740	44595	23860	13368	77268	84481	59013	77483	20402	13482	53422	62455	47151	59179.2	37122	54343	0.68918	-0.537	1	0.317225	0.471035	0.236686	0.213511	0.217749	0.217749	TRUE	5.53456	No
EHI_108730	14958	118610	84638	229339	190656	231850	25989	101418	85362	158563	140949	185247	76965.7	70923	161586	0.445633	-1.166	2.372	0.0176801	0.0504814	0.14199	0.20966	0.180784	0.180784	TRUE	0.704247	No
EHI_108720	12300	49647	31825	46061	38304	35733	21371	42451	32097	31846	28317	28550	25797.4	31973	29571	1.07991	0.111	-0.266	0.789934	0.871531	0.0893132	0.235075	0.128933	0.128933	TRUE	0.0940295	No
EHI_108710	5063314	3662663	4463611	2858761	3840877	3424782	8797405	3131778	4501778	1976524	2839495	2736378	4.64475e+06	5476987	2517466	2.14592	1.103	-2.412	0.0158454	0.0460548	0.152161	0.197058	0.155708	0.155708	TRUE	0.388293	No
EHI_016350	69334	392655	96906	139191	40001	73565	120466	335742	97735	96236	29572	58778	98996.2	184648	61529	2.92398	1.547	-2.79	0.00527801	0.0186768	0.260676	0.206808	0.232855	0.232855	TRUE	0.707122	No
EHI_016340	7071	25371	5796	21680	4349	6777	12286	21694	5846	14989	3215	5415	11210.3	13275	7873	1.65563	0.728	-1.102	0.270527	0.420901	0.393691	0.284821	0.337078	0.337078	TRUE	0.227524	No
EHI_128440	8880	5282	6968	108810	128574	143697	15429	4516	7028	75230	95053	114813	28508.6	8991	95032	0.0983091	-3.346	7.252	4.10841e-13	1.57203e-11	0.136842	0.23144	0.158613	0.158613	TRUE	0.098063	No
EHI_165290	10257	82286	31489	61887	33019	55002	17821	70359	31758	42788	24410	43946	38185.6	39979	37048	1.07759	0.108	-0.205	0.837267	0.903989	0.198575	0.222673	0.206377	0.206377	TRUE	0.0945363	No
EHI_165250	1027	2334	1429	15150	12714	13401	1784	1996	1441	10475	9399	10707	69091.1	1740	10194	0.172236	-2.538	10.086	6.35892e-24	8.8567e-22	0.013313	0.21112	0.0456853	0.0456853	TRUE	0.0198129	No
EHI_011520	28062	25232	32661	35387	56928	30736	48757	21575	32940	24466	42086	24558	31701.4	34424	30370	1.13122	0.178	-0.424	0.671917	0.788413	0.0904584	0.227956	0.131211	0.131211	TRUE	0.137179	No
EHI_011530	18491	64171	52217	109314	124221	104629	32128	54870	52663	75579	91834	83598	57555.1	46554	83670	0.560224	-0.836	2.175	0.0296128	0.0761939	0.0651641	0.213981	0.108945	0.108945	TRUE	0.48109	No
EHI_011540	42359	22199	27125	10818	9973	8173	73598	18981	27357	7479	7373	6530	19369.6	39979	7127	5.40541	2.435	-4.674	2.96021e-06	2.89535e-05	0.199888	0.247762	0.204139	0.204139	TRUE	0.347623	No
EHI_145050	11343	45626	25971	150958	107984	160773	19708	39013	26193	104371	79831	128457	42688.2	28305	104220	0.27972	-1.838	3.399	0.000677008	0.00335326	0.238034	0.219949	0.22072	0.22072	TRUE	0.294067	No
EHI_162340	5885	39058	31397	67700	79838	43433	10225	33397	31665	46807	59023	34703	35773.6	25096	46844	0.541419	-0.885	1.893	0.058308	0.130146	0.116088	0.224414	0.162959	0.162959	TRUE	0.281768	No
EHI_162200	422087	513469	778761	730816	976646	723641	733368	439044	785420	505280	722018	578184	665150	652611	601827	1.08342	0.116	-0.367	0.713517	0.817931	0.0372942	0.198328	0.0730281	0.0730281	TRUE	0.443795	No
EHI_162190	26406	19097	13349	22444	22873	17654	45880	16329	13463	15518	16910	14105	22797.7	25224	15511	1.61031	0.688	-1.371	0.170302	0.298736	0.180971	0.240106	0.188522	0.188522	TRUE	0.383888	No
EHI_002140	107485	279422	190351	274963	380196	372093	186753	238921	191979	190107	281072	297300	282969	205884	256160	0.805153	-0.313	1.047	0.294955	0.447217	0.0318304	0.200331	0.0652748	0.0652748	TRUE	0.311653	No
EHI_002150	25629	125245	63038	107037	75713	79100	44530	107091	63577	74005	55973	63200	55698.4	71733	64393	1.11111	0.152	-0.288	0.773485	0.86083	0.182299	0.214552	0.211071	0.211071	TRUE	0.106739	No
EHI_002190	34258	830142	133347	714403	415099	497602	59523	709817	134487	493932	306876	397581	228070	301276	399463	0.765697	-0.385	0.463	0.643045	0.765498	0.816651	0.20117	0.557862	0.557862	TRUE	1.24193	No
EHI_002210	4969	32102	15179	47773	25975	43621	8634	27449	15309	33030	19203	34853	46388.5	17131	29029	0.594884	-0.749	1.679	0.0931689	0.187252	0.120385	0.218106	0.147913	0.147913	TRUE	0.475876	No
EHI_030050	15523	13330	7679	38450	26778	26936	26971	11398	7745	26584	19797	21522	17257.7	15371	22634	0.68306	-0.55	1.237	0.216262	0.356039	0.120003	0.253993	0.146925	0.146925	TRUE	1.16728	No
EHI_030100	58724	25903	15775	14220	22565	14291	102032	22148	15910	9832	16682	11418	59785.3	46697	12644	3.5461	1.825	-2.919	0.00351421	0.0133005	0.368227	0.213342	0.300124	0.300124	TRUE	0.719214	No
EHI_030110	52106	53133	71421	107872	157609	77258	90533	45432	72032	74582	116518	61729	79091.4	69332	84276	0.824402	-0.279	0.741	0.458976	0.609634	0.0728312	0.209315	0.104214	0.104214	TRUE	0.245844	No
EHI_192140	18724	102775	40294	138461	110069	116686	32533	87878	40639	95731	81372	93231	40601	53683	90111	0.601323	-0.734	1.519	0.128837	0.240413	0.16899	0.221136	0.174561	0.174561	TRUE	0.935704	No
EHI_192130	82062	48205	44868	28251	41695	28140	142581	41218	45252	19533	30824	22484	99346.1	76350	24280	3.06748	1.619	-3.157	0.00159256	0.00691825	0.221266	0.206773	0.19742	0.19742	TRUE	3.52529	No
EHI_192120	35783	63456	40636	24586	28208	24054	62172	54258	40983	16999	20854	19219	59760.7	52471	19024	2.71739	1.441	-3.227	0.00125105	0.00562809	0.127978	0.213349	0.148211	0.148211	TRUE	0.543143	No
EHI_192100	301308	371892	405830	255956	236315	377883	523517	317988	409300	176966	174704	301926	329093	416935	217865	1.90114	0.926	-2.45	0.0143023	0.0422935	0.0820628	0.199843	0.105306	0.105306	TRUE	0.17773	No
EHI_192080	87141	111515	89421	89419	80855	71222	151406	95351	90186	61824	59775	56906	97755.3	112314	59502	1.8797	0.909	-2.83	0.00465813	0.0168428	0.0441815	0.206934	0.0755892	0.0755892	TRUE	0.175957	No
EHI_174220	695983	858879	366325	414451	543004	533888	1209256	734389	369457	286548	401434	426573	551368	771034	371518	2.04499	1.033	-2.093	0.0363511	0.0899286	0.176964	0.198634	0.182553	0.182553	TRUE	0.0770862	No
EHI_174190	2194	9207	3542	78509	18962	24725	3812	7872	3572	54280	14018	19755	12093.7	5085	29351	0.181719	-2.46	4.175	2.98131e-05	0.000224939	0.28929	0.278394	0.26442	0.26442	TRUE	0.29469	No
EHI_174170	46225	111427	85803	104322	66216	126329	80315	95276	86537	72127	48952	100936	74073.5	87376	74005	1.17786	0.236	-0.569	0.569415	0.704333	0.0946822	0.21016	0.127839	0.127839	TRUE	0.108425	No
EHI_174140	11285	71097	26389	119697	109551	85933	19607	60792	26615	82758	80989	68660	61595.9	35671	77469	0.467508	-1.097	2.193	0.0282877	0.0735113	0.19567	0.212857	0.187504	0.187504	TRUE	1.80228	No
EHI_174120	32071	40388	38498	45811	37666	38486	55723	34534	38827	31673	27846	30750	34209.6	43028	30090	1.42248	0.509	-1.192	0.233246	0.376088	0.0970825	0.225675	0.135007	0.135007	TRUE	0.188496	No
EHI_174110	46649	123580	127855	262391	186810	265314	81052	105668	128948	181415	138105	211984	127497	105223	177168	0.598444	-0.741	1.736	0.0826391	0.17072	0.114375	0.204581	0.135186	0.135186	TRUE	0.130627	No
EHI_174100	7148	126296	59637	172179	125564	165218	12420	107990	60147	119043	92827	132008	63633	60186	114626	0.535045	-0.903	1.483	0.138161	0.254135	0.232175	0.212344	0.283374	0.283374	TRUE	0.103074	No
EHI_174090	17823	61136	62872	41381	36833	33719	30967	52275	63410	28610	27230	26941	35520.8	48884	27594	1.75747	0.814	-1.949	0.0513178	0.118024	0.0993836	0.22461	0.12914	0.12914	TRUE	0.236609	No
EHI_174080	2114	7461	5811	7190	7669	7916	3673	6380	5861	4971	5670	6325	8341.67	5305	5655	0.938967	-0.091	0.207	0.835674	0.903249	0.095553	0.315074	0.142192	0.142192	TRUE	1.42537	No
EHI_050830	63529	54734	80486	121846	135158	138854	110380	46801	81174	84243	99920	110943	68030.6	79452	98369	0.809717	-0.305	0.814	0.415726	0.568951	0.0661799	0.211343	0.10331	0.10331	TRUE	0.0842255	No
EHI_114930	13295	21636	13735	20331	23805	23942	23100	18500	13852	14057	17599	19130	20018.2	18484	16929	1.08932	0.124	-0.221	0.825095	0.896266	0.249062	0.246112	0.237277	0.237277	TRUE	1.45093	No
EHI_049040	43703	50369	74358	74762	103550	72195	75933	43068	74994	51690	76553	57683	143836	64665	61975	1.04275	0.061	-0.188	0.851048	0.912642	0.0406656	0.203702	0.0767198	0.0767198	TRUE	0.522728	No
EHI_049050	26743	10318	17865	25091	28916	18957	46465	8822	18018	17348	21377	15147	30532.1	24435	17957	1.34953	0.433	-0.755	0.45025	0.601715	0.269056	0.229147	0.249556	0.249556	TRUE	0.193684	No
EHI_092580	472137	472911	429992	99700	113293	84173	820328	404365	433669	68932	83756	67254	326102	552787	73314	7.35294	2.875	-6.881	5.93713e-12	1.94113e-10	0.113283	0.19987	0.129273	0.129273	TRUE	0.557153	No
EHI_092550	33688	22945	26757	36975	17211	37954	58532	19619	26986	25564	12724	30325	26496.6	35046	22871	1.51976	0.604	-1.233	0.217611	0.357838	0.158246	0.234067	0.17977	0.17977	TRUE	0.534008	No
EHI_092540	4129	8099	6831	37698	38166	30404	7174	6925	6889	26064	28215	24293	16292.9	6996	26191	0.271665	-1.88	4.635	3.56915e-06	3.43783e-05	0.0877306	0.257377	0.121572	0.121572	TRUE	1.71	No
EHI_092530	31307	162070	167394	146821	183907	124611	54395	138579	168825	101511	135959	99563	101566	120600	112344	1.07296	0.101	-0.237	0.812335	0.886832	0.0897624	0.206556	0.133833	0.133833	TRUE	0.312296	No
EHI_092520	17061	135792	85477	198094	152883	172153	29643	116110	86208	136961	113024	137549	83438	77320	129178	0.6035	-0.729	1.601	0.109388	0.212372	0.106992	0.208666	0.154197	0.154197	TRUE	0.272075	No
EHI_105870	15997	31116	34609	36363	43735	32313	27794	26606	34905	25141	32333	25818	130101	29768	27764	1.07066	0.099	-0.242	0.808561	0.884931	0.0953806	0.204426	0.124129	0.124129	TRUE	0.100994	No
EHI_105860	197133	282519	165166	691236	868381	503017	342515	241569	166578	477915	641979	401907	1.30136e+06	250221	507267	0.497018	-1.008	2.682	0.00732822	0.0244414	0.0781739	0.197604	0.104162	0.104162	TRUE	0.785436	No
EHI_105850	1297	2022	3422	8264	5467	3367	2254	1729	3451	5714	4042	2690	4624.61	2478	4149	0.605327	-0.724	1.266	0.205412	0.342715	0.176474	0.410102	0.248014	0.248014	TRUE	0.3963	No
EHI_105840	6230	7219	7118	34889	27246	22330	10824	6173	7179	24122	20143	17842	52998.9	8059	20702	0.393236	-1.346	3.594	0.000326133	0.00179415	0.0678451	0.215454	0.103308	0.103308	TRUE	0.200577	No
EHI_105830	27934	24702	30283	38747	33636	39194	48535	21122	30542	26789	24867	31316	35863.4	33400	27657	1.20482	0.268	-0.623	0.533488	0.674389	0.113238	0.224345	0.1376	0.1376	TRUE	0.163279	No
EHI_164940	1603	6842	6533	21724	17664	13330	2785	5850	6589	15020	13059	10651	6665.72	5075	12910	0.398883	-1.326	2.95	0.00317481	0.0122762	0.0811611	0.344801	0.150067	0.150067	TRUE	0.215688	No
EHI_164930	6864	19043	12384	31417	21645	29479	11926	16283	12490	21721	16002	23554	24418.2	13566	20426	0.668003	-0.582	1.395	0.163033	0.289044	0.0873873	0.237235	0.129019	0.129019	TRUE	0.0163064	No
EHI_164920	11038	51340	28594	61694	31168	44893	19178	43899	28838	42655	23042	35869	19180.3	30638	33855	0.906618	-0.142	0.314	0.753844	0.848379	0.124641	0.248264	0.152029	0.152029	TRUE	0.105945	No
EHI_164910	93406	223058	201179	495168	318485	325395	162291	190727	202899	342355	235451	259988	303088	185306	279265	0.667111	-0.584	1.388	0.165051	0.292101	0.119941	0.2001	0.130909	0.130909	TRUE	2.61305	No
EHI_164880	140028	126878	129339	181753	231275	184173	243296	108488	130445	125663	170978	147153	259409	160743	147931	1.08578	0.118	-0.297	0.766781	0.856021	0.0989745	0.200648	0.117598	0.117598	TRUE	1.20633	No
EHI_164850	12839	40489	30863	36667	24789	46986	22308	34620	31127	25351	18326	37542	63990.2	29352	27073	1.08342	0.115	-0.285	0.775747	0.861474	0.0838224	0.212258	0.120723	0.120723	TRUE	0.826765	No
EHI_164840	126841	75109	60674	63624	70679	56060	220384	64222	61193	43989	52252	44792	137818	115266	47011	2.40385	1.264	-2.349	0.0188072	0.0531333	0.255647	0.204002	0.218483	0.218483	TRUE	0.475583	No
EHI_164820	5373	76192	22113	88053	80058	49913	9335	65148	22302	60879	59186	39880	44024.3	32262	53315	0.613497	-0.705	1.195	0.232109	0.374701	0.285389	0.219248	0.265006	0.265006	TRUE	1.10087	No
EHI_053110	6645	62307	30608	54548	35065	32400	11546	53276	30870	37714	25923	25887	21836.2	31897	29841	1.0661	0.093	-0.146	0.883979	0.933297	0.345399	0.24201	0.313174	0.313174	TRUE	0.0730161	No
EHI_053120	12728	8215	10704	30806	42323	25351	22115	7024	10796	21299	31289	20255	29608.2	13312	24281	0.55371	-0.853	1.84	0.0658019	0.143246	0.142284	0.230155	0.160059	0.160059	TRUE	0.832534	No
EHI_170060	3339935	845063	2285545	453512	629987	616389	5803069	722575	2305088	313555	465739	492491	2.39502e+06	2943577	423928	6.49351	2.703	-4.207	2.59063e-05	0.00019782	0.376095	0.197258	0.317955	0.317955	TRUE	0.198668	No
EHI_170050	475727	518436	676524	188641	276800	217416	826566	443291	682309	130425	204634	173714	345270	650722	169591	3.77358	1.916	-4.762	1.91376e-06	1.9686e-05	0.094512	0.199702	0.119592	0.119592	TRUE	0.148253	No
EHI_170040	150535	363501	649338	141611	176682	159093	261552	310813	654890	97909	130618	127114	479496	409085	118547	3.38983	1.76	-3.993	6.5371e-05	0.000453882	0.137284	0.198903	0.144328	0.144328	TRUE	0.413287	No
EHI_170030	7259	16411	14818	20360	17548	14257	12612	14032	14945	14077	12973	11391	19983.1	13863	12814	1.08108	0.113	-0.331	0.740706	0.839153	0.0487778	0.246199	0.0848463	0.0848463	TRUE	1.08469	No
EHI_170020	22848	206990	148930	109739	83431	79935	39698	176988	150203	75873	61679	63868	101393	122296	67140	1.8018	0.85	-1.822	0.0684575	0.147826	0.101466	0.206572	0.162483	0.162483	TRUE	0.600769	No
EHI_040470	21784	32660	23101	21013	18490	20622	37849	27926	23299	14528	13669	16477	22680.7	29691	14891	1.9802	0.985	-2.62	0.00879992	0.02857	0.0602104	0.240329	0.104026	0.104026	TRUE	0.371785	No
EHI_040460	1511719	839872	1097285	275869	323357	275275	2626581	718137	1106668	190734	239052	219943	551890	1483795	216576	6.62252	2.726	-5.65	1.60365e-08	2.64015e-07	0.176236	0.198633	0.174063	0.174063	TRUE	0.110005	No
EHI_164810	150772	446909	335285	444237	444348	349626	261963	382132	338152	307142	328499	279349	212046	327416	304997	1.07296	0.101	-0.306	0.759488	0.851018	0.0441847	0.201497	0.0805222	0.0805222	TRUE	0.206523	No
EHI_164790	13367	29575	43167	38538	31797	26480	23225	25288	43536	26645	23507	21157	22183	30683	23770	1.287	0.364	-0.968	0.332873	0.488233	0.0678303	0.241304	0.104259	0.104259	TRUE	0.21853	No
EHI_048970	9992	4941	9440	6597	9666	6454	17361	4225	9521	4561	7146	5157	38791.1	10369	5621	1.82482	0.868	-1.852	0.0640706	0.140355	0.133719	0.22227	0.163712	0.163712	TRUE	2.12253	No
EHI_017740	14285	8912	23038	13465	19478	12286	24820	7620	23235	9310	14400	9816	198151	18558	11175	1.64474	0.719	-1.519	0.128773	0.240358	0.124251	0.201823	0.167016	0.167016	TRUE	0.047254	No
EHI_017730	76625	27240	46943	26432	22832	14644	133134	23292	47344	18275	16879	11700	70620.2	67923	15618	4.1841	2.067	-3.648	0.000263937	0.00150168	0.270337	0.210811	0.243421	0.243421	TRUE	0.730273	No
EHI_017720	1911635	1223797	1783096	1412667	730083	1671404	3321427	1046414	1798343	976707	539738	1335441	1.00675e+06	2055395	950629	2.12766	1.089	-2.07	0.0384125	0.0939603	0.224141	0.197825	0.208158	0.208158	TRUE	0.0762013	No
EHI_017710	13844	16137	13908	10728	23758	14901	24054	13798	14027	7417	17564	11906	62823.7	17293	12296	1.3986	0.485	-1.139	0.254746	0.40047	0.108984	0.212544	0.134365	0.134365	TRUE	0.277947	No
EHI_017690	140571	2247958	1518792	3292858	958140	2350727	244239	1922128	1531779	2276655	708337	1878215	940330	1232715	1621069	0.77101	-0.375	0.465	0.641842	0.764197	0.623989	0.197895	0.521949	0.521949	TRUE	1.16924	No
EHI_017680	5296	13726	9807	13728	14392	12814	9202	11736	9891	9491	10640	10238	11648.3	10276	10123	1.01523	0.021	-0.058	0.953848	0.97299	0.0512383	0.281513	0.101352	0.101352	TRUE	0.0313049	No
EHI_017670	2991	11796	6368	20845	36831	23042	5197	10086	6422	14412	27229	18410	15219.8	7235	20017	0.367918	-1.443	3.059	0.00222278	0.00911627	0.137052	0.261644	0.165891	0.165891	TRUE	0.103678	No
EHI_017650	20265	79790	90669	84642	56222	60759	35210	68225	91444	58521	41564	48546	37948.4	64960	49544	1.30719	0.386	-0.94	0.347333	0.502561	0.0864306	0.222834	0.124675	0.124675	TRUE	0.0514857	No
EHI_017640	138011	90464	69002	20989	24398	11524	239791	77352	69592	14512	18037	9208	181309	128912	13919	8.84956	3.146	-6.196	5.77592e-10	1.25699e-08	0.208985	0.202285	0.193467	0.193467	TRUE	3.4667	No
EHI_017630	67894	209653	154881	181826	174387	144426	117964	179265	156205	125713	128921	115395	208602	151145	123343	1.22249	0.29	-0.791	0.428852	0.58129	0.0606844	0.201574	0.0990045	0.0990045	TRUE	0.106606	No
EHI_017620	52988	39722	51459	101156	93855	81431	92066	33964	51899	69938	69385	65063	299004	59310	68129	0.87184	-0.197	0.475	0.634489	0.758424	0.104958	0.200144	0.127543	0.127543	TRUE	0.207534	No
EHI_017610	4919	27099	10623	23957	10788	10076	8547	23171	10714	16564	7975	8051	14736.5	14144	10863	1.29534	0.373	-0.708	0.479217	0.627759	0.2112	0.263769	0.208635	0.208635	TRUE	0.388673	No
EHI_017590	21812	14723	13018	441107	429386	356186	37898	12589	13129	304978	317438	284590	119572	21205	302335	0.0731422	-3.773	8.369	5.80731e-17	3.64343e-15	0.148193	0.205094	0.151203	0.151203	TRUE	2.8986	No
EHI_108490	1814	1459	1955	26649	31071	19086	3152	1248	1972	18425	22970	15250	19995.3	2124	18882	0.115567	-3.113	7.752	9.03386e-15	4.13893e-13	0.079173	0.246169	0.118899	0.118899	TRUE	0.613952	No
EHI_108480	1124	757	974	2998	3014	2174	1953	647	982	2073	2228	1737	2367.6	1194	2013	0.601685	-0.733	1.246	0.212921	0.352372	0.154999	0.613396	0.263272	0.263272	TRUE	0.076488	No
EHI_108470	7030	22579	22592	34393	17359	21538	12214	19306	22785	23779	12833	17209	30209.3	18102	17940	1.00908	0.013	-0.034	0.973137	0.984446	0.066819	0.229492	0.107332	0.107332	TRUE	0.46401	No
EHI_108460	16280	24424	13722	18899	25530	12036	28286	20884	13839	13067	18874	9617	19260.6	21003	13853	1.5083	0.593	-1.468	0.142134	0.259223	0.0820803	0.24805	0.120516	0.120516	TRUE	0.0902846	No
EHI_130980	12363	32357	30267	68770	52767	49863	21480	27667	30526	47547	39010	39840	29470	26558	42132	0.63857	-0.647	1.082	NA	NA	0.22623	0.230311	0.272717	0.272717	TRUE	7.2609	No
EHI_130990	492014	528715	531672	148374	156991	133630	854864	452080	536218	102585	116061	106769	255163	614387	108472	5.55556	2.472	-6.29	3.17628e-10	7.25233e-09	0.0933137	0.200711	0.114021	0.114021	TRUE	0.161356	No
EHI_131000	104157	285864	306152	298990	367209	396829	180971	244429	308770	206719	271471	317064	776506	244723	265085	0.924214	-0.114	0.283	0.777207	0.862408	0.0994228	0.198116	0.119632	0.119632	TRUE	1.08122	No
EHI_131010	25922	30681	19983	47645	68380	46427	45039	26234	20154	32941	50552	37095	29375.2	30476	40196	0.761035	-0.394	0.978	0.327864	0.48261	0.0919005	0.230419	0.120101	0.120101	TRUE	0.489761	No
EHI_131020	26158	89610	56955	126957	123263	134341	45449	76621	57442	87777	91126	107338	54615.6	59837	95414	0.631313	-0.663	1.52	0.128467	0.239852	0.106589	0.214903	0.141321	0.141321	TRUE	0.382722	No
EHI_131030	3627	16738	6912	26305	23850	17106	6302	14312	6971	18187	17632	13668	9801.8	9195	16496	0.565611	-0.822	1.448	0.147569	0.267413	0.236871	0.297462	0.244271	0.244271	TRUE	1.37881	No
EHI_131040	11763	17201	13749	66954	55714	55201	20438	14708	13867	46291	41188	44105	34566.3	16338	43861	0.377501	-1.405	3.353	0.000800433	0.00385822	0.0946086	0.225377	0.130111	0.130111	TRUE	0.274198	No
EHI_131050	18663	133361	94726	194666	145009	145461	32427	114031	95536	134591	107203	116222	75660.8	80665	119339	0.681663	-0.552	1.029	0.303253	0.455239	0.211087	0.209881	0.217171	0.217171	TRUE	0.914911	No
EHI_131070	7666	35389	29743	18932	11951	13833	13320	30260	29997	13089	8835	11052	19776.2	24526	10992	2.1978	1.136	-2.294	0.0217708	0.0596427	0.165465	0.246715	0.183501	0.183501	TRUE	0.886583	No
EHI_131080	3319	26329	18054	26103	9407	13870	5767	22513	18208	18047	6954	11082	10280.1	15496	12028	1.27551	0.351	-0.496	0.619549	0.746607	0.456379	0.292781	0.391304	0.391304	TRUE	0.745304	No
EHI_131090	22024	40984	27933	115598	111741	111192	38266	35044	28172	79924	82608	88842	67763.7	33827	83791	0.407166	-1.297	3.76	0.000170058	0.00102535	0.0482727	0.2114	0.0872827	0.0872827	TRUE	0.313724	No
EHI_131100	10020	12192	11673	18660	15476	17282	17410	10425	11773	12901	11441	13808	12614.8	13203	12717	1.03734	0.053	-0.13	0.896326	0.940346	0.0634687	0.275026	0.123583	0.123583	TRUE	0.196991	No
EHI_131110	21381	6874	17193	4976	4155	6905	37149	5878	17340	3440	3072	5517	14070.3	20122	4010	4.80769	2.265	-3.895	9.83404e-05	0.000640639	0.229068	0.266939	0.257149	0.257149	TRUE	0.0991605	No
EHI_131120	34205	25417	29076	24905	21319	15576	59430	21733	29325	17219	15761	12445	30060.7	36829	15142	2.39808	1.262	-2.833	0.00461079	0.0166976	0.121948	0.229654	0.147596	0.147596	TRUE	0.542634	No
EHI_131140	8233	96416	48225	203765	108681	151724	14305	82441	48637	140881	80346	121226	51278.2	48461	114151	0.434405	-1.203	2.033	0.0420576	0.100822	0.269563	0.216079	0.266677	0.266677	TRUE	0.110506	No
EHI_131150	131093	119918	141182	74546	144198	86866	227771	102536	142389	51541	106603	69405	282209	157565	75850	2.05339	1.037	-2.273	0.0230141	0.0622409	0.144466	0.20034	0.155083	0.155083	TRUE	0.0643426	No
EHI_131200	204172	290507	289658	557742	536100	579234	354745	248399	292135	385618	396330	462804	234795	298426	414917	0.722543	-0.469	1.122	0.262	0.410107	0.101229	0.201046	0.129509	0.129509	TRUE	0.88437	No
EHI_131210	4604082	1706383	1224383	1902693	2164514	3432327	7999499	1459051	1234852	1315507	1600188	2742407	2.30447e+06	3564467	1886034	1.85185	0.89	-1.41	NA	NA	0.400797	0.197274	0.305999	0.305999	TRUE	7.2568	No
EHI_131220	14987	25371	9970	18084	22829	12742	26040	21694	10055	12503	16877	10181	14916.5	19263	13187	1.45138	0.538	-1.203	0.228838	0.37039	0.100405	0.262962	0.148688	0.148688	TRUE	0.247423	No
EHI_165220	11701	89530	29050	29281	12329	19414	20330	76553	29298	20245	9115	15512	23850.3	42060	14957	2.68817	1.425	-1.885	0.0594606	0.131958	0.59256	0.238196	0.452591	0.452591	TRUE	1.41909	No
EHI_023500	4439089	2421808	4193672	1634122	2065530	2438922	7712827	2070779	4229531	1129819	1527011	1948683	2.31691e+06	4671046	1535171	2.98507	1.576	-3.23	0.00123662	0.00557041	0.170455	0.197271	0.178028	0.178028	TRUE	0.0448968	No
EHI_023480	29147	149493	110521	81259	80101	68333	50642	127825	111466	56182	59217	54598	59791.4	96644	56666	1.69205	0.759	-1.782	0.074731	0.158667	0.100924	0.21334	0.134624	0.134624	TRUE	0.278177	No
EHI_162570	7646	18193	10213	6293	4422	5989	13285	15556	10300	4351	3269	4785	179603	13047	4135	3.125	1.643	-4.856	1.199e-06	1.30875e-05	0.050487	0.202337	0.08385	0.08385	TRUE	0.0159976	No
EHI_162560	27075	112554	53478	173007	132020	136906	47042	96240	53935	119616	97600	109387	115845	65739	108868	0.606428	-0.722	2.188	0.0286659	0.0742945	0.0494658	0.205359	0.0797043	0.0797043	TRUE	0.839728	No
EHI_162550	37702	207242	184145	175692	185000	117487	65506	177203	185720	121472	136767	93871	145476	142810	117370	1.21359	0.279	-0.626	0.531216	0.672739	0.1135	0.203625	0.147274	0.147274	TRUE	0.674266	No
EHI_054700	11378	23204	22907	21200	17826	13461	19769	19841	23103	14658	13178	10755	22392.1	20904	12864	1.61812	0.695	-2.259	0.0238897	0.0642099	0.0316408	0.240889	0.0692426	0.0692426	TRUE	0.311767	No
EHI_152180	23169	48189	32978	38936	28773	53688	40256	41204	33260	26920	21271	42896	37908.5	38240	30362	1.25471	0.327	-0.692	0.48889	0.636736	0.137315	0.222862	0.166602	0.166602	TRUE	0.0658047	No
EHI_051450	22224	28843	36639	145704	108967	207464	38614	24662	36952	100739	80557	165762	100858	33409	115686	0.293945	-1.766	4.121	3.77432e-05	0.000279027	0.101032	0.206624	0.136246	0.136246	TRUE	0.576585	No
EHI_051700	26640	74793	56796	404254	412899	407966	46286	63952	57282	279498	305249	325962	125919	55840	303570	0.186706	-2.421	7.146	8.96243e-13	3.31991e-11	0.0489018	0.204678	0.0842066	0.0842066	TRUE	0.434213	No
EHI_051760	29064	160334	96161	268560	108813	152525	50498	137094	96983	185680	80444	121866	79729.9	94858	129330	0.738007	-0.438	0.846	0.397401	0.553334	0.191183	0.209215	0.201309	0.201309	TRUE	0.0830517	No
EHI_119600	15120	65941	45002	52255	31412	29962	26271	56383	45387	36129	23222	23939	30776.7	42680	27763	1.52439	0.609	-1.236	0.216358	0.356114	0.161987	0.22889	0.181483	0.181483	TRUE	0.302059	No
EHI_119560	604995	386970	249848	179967	294840	250419	1051167	330881	251984	124428	217970	200083	234017	544677	180827	2.93255	1.553	-2.796	0.00517125	0.0183878	0.26628	0.20106	0.233404	0.233404	TRUE	0.699232	No
EHI_119550	7098	114322	34036	115600	32717	66392	12333	97752	34327	79925	24187	53047	34289	48137	52386	0.922509	-0.116	0.147	0.882882	0.932422	0.664851	0.225608	0.49618	0.49618	TRUE	0.231815	No
EHI_119540	27591386	10395326	10420608	8118365	8652324	12330138	47939474	8888575	10509711	5612972	6396516	9851699	1.07214e+07	22445920	7287062	2.99401	1.582	-2.79	0.00526997	0.0186674	0.295143	0.196938	0.24399	0.24399	TRUE	5.18591	No
EHI_119520	8564	19815	18752	16713	15256	16025	14880	16943	18912	11555	11279	12804	78995.3	16912	11879	1.42045	0.507	-1.996	0.0459659	0.107853	0.0151061	0.20933	0.0469297	0.0469297	TRUE	0.215994	No
EHI_119500	42345	28415	30818	36169	39769	27184	73574	24296	31082	25007	29401	21720	70298.8	42984	25376	1.67785	0.748	-1.63	0.103022	0.202897	0.142941	0.210875	0.156649	0.156649	TRUE	0.668525	No
EHI_119490	71670	54627	67094	66969	83534	62803	124525	46709	67668	46302	61755	50179	42911	79634	52745	1.49925	0.584	-1.258	0.208342	0.346358	0.150921	0.219829	0.160864	0.160864	TRUE	0.12878	No
EHI_119480	31638	63187	62916	46149	42838	37245	54970	54028	63454	31907	31669	29759	41144.7	57484	31112	1.83824	0.879	-2.749	0.00597594	0.0206328	0.0392961	0.220815	0.0747918	0.0747918	TRUE	0.494433	No
EHI_124340	10839	9143	13067	51272	65328	40015	18833	7818	13179	35449	48296	31972	36804.5	13277	38572	0.348311	-1.522	4.014	5.9772e-05	0.000419609	0.0699152	0.223642	0.105871	0.105871	TRUE	0.756782	No
EHI_124350	32083	25549	24044	339	378	256	55744	21846	24250	234	279	205	42597.5	33947	239	125	7.038	-16.074	3.86751e-58	2.99259e-55	0.116092	0.219998	0.140894	0.140894	TRUE	0.161167	No
EHI_124360	102998	71345	83360	35300	38530	30119	178957	61004	84073	24406	28485	24065	116965	108011	25652	4.11523	2.044	-4.706	2.52166e-06	2.51588e-05	0.124618	0.205278	0.139921	0.139921	TRUE	0.115988	No
EHI_124400	3727960	1023310	1472658	429287	515735	411077	6477255	874986	1485250	296806	381274	328448	1.09479e+06	2945830	335509	8.26446	3.047	-5.099	3.42175e-07	4.2781e-06	0.327381	0.197747	0.272477	0.272477	TRUE	0.425099	No
EHI_124410	6582	37642	19111	61965	63805	79605	11436	32186	19274	42842	47170	63604	67195.2	20965	51205	0.41511	-1.269	2.868	0.00413389	0.0152078	0.118223	0.211523	0.145376	0.145376	TRUE	1.34122	No
EHI_124420	167337	221194	158051	172684	205899	143561	290745	189133	159402	119392	152218	114704	251353	213093	128771	1.64745	0.719	-1.983	0.0473971	0.110577	0.0705973	0.200769	0.0967895	0.0967895	TRUE	0.783872	No
EHI_124430	11009	155042	111385	141663	84092	95237	19128	132569	112337	97945	62168	76094	68627	88011	78736	1.11359	0.155	-0.225	0.821925	0.893659	0.397927	0.211217	0.367623	0.367623	TRUE	1.36888	No
EHI_124450	216790	99863	98296	20000	20938	13891	376668	85388	99136	13828	15479	11099	79286.1	187064	13469	12.987	3.706	-6.762	1.36287e-11	4.27525e-10	0.264166	0.209285	0.227064	0.227064	TRUE	3.13903	No
EHI_124470	18522	65282	59942	84056	102630	80552	32182	55820	60455	58116	75873	64361	59420.8	49486	66117	0.75188	-0.411	0.912	0.361828	0.516824	0.104486	0.213443	0.151406	0.151406	TRUE	1.39813	No
EHI_124480	1415126	1081926	1496558	1066217	1191651	1239922	2458753	925106	1509355	737174	880967	990689	830664	1631071	869610	1.8622	0.897	-2.353	0.0186465	0.052722	0.0785812	0.198033	0.107228	0.107228	TRUE	0.0478421	No
EHI_124500	4134	21438	12936	17879	15089	11331	7183	18331	13047	12361	11155	9053	8476.74	12854	10856	1.17925	0.237	-0.406	0.684487	0.796453	0.253393	0.313191	0.259187	0.259187	TRUE	0.218578	No
EHI_124530	251064	259559	174951	401349	489768	474581	436219	221937	176447	277489	362077	379187	337379	278201	339584	0.821693	-0.283	0.634	0.526025	0.668837	0.118628	0.199769	0.148302	0.148302	TRUE	0.355387	No
EHI_124540	218399	140763	112096	157567	229751	279715	379464	120360	113054	108941	169851	223490	142218	204293	167427	1.21507	0.28	-0.504	0.614027	0.742485	0.271057	0.20378	0.233654	0.233654	TRUE	0.446518	No
EHI_124550	232712	137788	154325	821607	1549478	1078850	404332	117816	155645	568052	1145503	861994	288335	225931	858516	0.269978	-1.889	3.752	0.000175547	0.00105571	0.205119	0.200266	0.190139	0.190139	TRUE	0.059276	No
EHI_124600	10866	22418	15613	22366	24112	21696	18879	19169	15747	15464	17826	17335	18386.1	17932	16875	1.06157	0.086	-0.198	0.843104	0.907477	0.119095	0.250485	0.141211	0.141211	TRUE	2.63335	No
EHI_124620	26466	119947	29035	63733	9249	22760	45984	102561	29283	44064	6838	18185	60924.2	59276	23029	2.45098	1.294	-1.634	0.102253	0.20184	0.682815	0.213033	0.501117	0.501117	TRUE	0.748011	No
EHI_188810	88307	131367	106053	303974	283253	345947	153432	112326	106960	210165	209404	276409	163429	124239	231993	0.538503	-0.893	2.591	0.00957308	0.0305952	0.0589421	0.20288	0.0871444	0.0871444	TRUE	0.739102	No
EHI_188830	9602	128538	72344	121572	105409	106303	16683	109907	72963	84054	77927	84935	52529.8	66518	82305	0.812348	-0.3	0.539	0.590094	0.721583	0.172445	0.21562	0.234553	0.234553	TRUE	0.104289	No
EHI_188840	73101	164136	117711	212330	239291	160389	127012	140345	118718	146803	176904	128150	96080.1	128692	150619	0.855432	-0.225	0.654	0.513335	0.658355	0.0517177	0.20711	0.0869056	0.0869056	TRUE	0.258979	No
EHI_188850	949268	1055754	1379432	2831932	3248705	2132431	1649334	902728	1391227	1957975	2401712	1703798	2.24142e+06	1314430	2021162	0.653595	-0.613	1.54	0.123533	0.233203	0.0934937	0.197286	0.117072	0.117072	TRUE	0.28614	No
EHI_188860	425	1264	2709	74845	4376	42325	738	1081	2732	51747	3235	33817	9874.2	1517	29600	0.0585686	-4.094	5.44	5.31959e-08	7.75013e-07	0.516327	0.296725	0.447426	0.447426	TRUE	0.0221155	No
EHI_188890	21159	30445	32631	58471	56218	48972	36763	26032	32910	40426	41561	39128	30655.3	31902	40372	0.791766	-0.336	0.955	0.339769	0.494707	0.0553574	0.229017	0.0912522	0.0912522	TRUE	0.831972	No
EHI_188900	306624	127437	371403	607444	618375	592662	532753	108966	374579	419982	457154	473533	419533	338766	450223	0.75643	-0.403	0.813	0.4163	0.569458	0.136237	0.199197	0.183706	0.183706	TRUE	0.0925094	No
EHI_188950	16211	101390	94920	80185	97399	105599	28166	86694	95732	55439	72005	84373	67674.2	70197	70606	0.994036	-0.008	0.019	0.984839	0.992248	0.0869892	0.211419	0.139075	0.139075	TRUE	0.712454	No
EHI_076860	2277	33575	8333	19804	16564	13723	3956	28708	8404	13692	12245	10965	39510.8	13689	12301	1.10865	0.149	-0.237	0.812865	0.887133	0.338419	0.221807	0.306152	0.306152	TRUE	0.176099	No
EHI_076870	6331886	4008910	3520860	2315810	2765805	2290730	11001523	3427838	3550966	1601132	2044713	1830278	3.17881e+06	5993442	1825374	3.19489	1.674	-3.032	0.00242658	0.00979635	0.282443	0.197156	0.230614	0.230614	TRUE	2.69156	No
EHI_076880	4945	27329	5726	37322	25999	26130	8592	23368	5775	25804	19221	20878	16936	12578	21968	0.582072	-0.781	1.28	0.200624	0.336905	0.316125	0.255078	0.284836	0.284836	TRUE	0.157218	No
EHI_076890	49410	42815	33199	54885	57151	41546	85849	36609	33483	37947	42251	33195	59742.8	51980	37798	1.36799	0.452	-0.949	0.342491	0.497624	0.173479	0.213354	0.168925	0.168925	TRUE	1.98832	No
EHI_077230	106990	99508	141992	100543	138673	76327	185893	85085	143206	69515	102519	60985	464657	138061	77673	1.76678	0.821	-2.243	0.0248773	0.0664285	0.0663071	0.198968	0.0985879	0.0985879	TRUE	0.690091	No
EHI_077240	59201	32318	40848	34212	42170	32436	102861	27634	41197	23654	31176	25916	72075.4	57231	26915	2.09644	1.069	-2.261	0.0237427	0.0639383	0.16243	0.210529	0.166867	0.166867	TRUE	0.893929	No
EHI_077250	3210	4054	4723	13532	17610	8346	5577	3466	4763	9356	13019	6668	18267.5	4602	9681	0.483092	-1.05	2.001	0.0453476	0.106707	0.190555	0.250834	0.206838	0.206838	TRUE	0.0212975	No
EHI_077260	8788	4334	5033	10200	7237	5233	15269	3706	5076	7052	5350	4181	11220	8017	5528	1.43678	0.523	-0.939	0.347726	0.502929	0.22373	0.284745	0.234678	0.234678	TRUE	0.675397	No
EHI_048280	50511	61873	43119	32173	34727	32337	87762	52905	43488	22244	25673	25837	43145.1	61385	24585	2.46914	1.305	-3.435	0.000593281	0.00298742	0.0764584	0.219704	0.106433	0.106433	TRUE	0.356194	No
EHI_048270	3739	44943	11719	53924	42811	35742	6496	38429	11819	37283	31649	28558	18561.6	18915	32497	0.590667	-0.76	1.296	0.19488	0.330646	0.267089	0.249978	0.261543	0.261543	TRUE	1.18967	No
EHI_048220	3394	8900	9009	45274	46932	39010	5897	7610	9086	31302	34696	31169	38430.8	7531	32389	0.236911	-2.078	5.123	3.00922e-07	3.81022e-06	0.0761112	0.222508	0.121524	0.121524	TRUE	1.04661	No
EHI_048215	40379	21149	20633	74182	76671	80375	70158	18084	20809	51289	56682	64219	54093.3	36350	57397	0.638978	-0.646	1.308	0.190813	0.325772	0.191664	0.215078	0.182881	0.182881	TRUE	2.31161	No
EHI_048200	7264	13488	27629	16804	15133	18567	12621	11533	27865	11618	11188	14835	28298.4	17340	12547	1.37552	0.46	-1.065	0.286671	0.437706	0.120236	0.231697	0.138239	0.138239	TRUE	0.776191	No
EHI_048180	13777	24528	10664	29555	57301	17220	23937	20973	10755	20434	42362	13759	56816.5	18555	25518	0.732064	-0.45	0.877	0.380425	0.536075	0.19386	0.214204	0.197821	0.197821	TRUE	0.0950302	No
EHI_048160	2709	12893	9957	25725	26693	20292	4707	11024	10042	17786	19734	16213	20435	8591	17911	0.486145	-1.04	2.147	0.0317612	0.0804601	0.124538	0.245107	0.175406	0.175406	TRUE	0.440875	No
EHI_125930	6792	59654	24637	66496	58191	43255	11801	51007	24848	45975	43020	34560	60019.2	29219	41185	0.714796	-0.485	0.94	0.346997	0.502363	0.181005	0.213278	0.199719	0.199719	TRUE	0.284082	No
EHI_178440	26105	56259	196322	25442	7876	12120	45357	48105	198001	17590	5823	9684	31638.1	97154	11032	8.19672	3.032	-4.56	5.11847e-06	4.78457e-05	0.460226	0.228018	0.342098	0.342098	TRUE	5.04936	No
EHI_178460	250053	703367	593263	402889	233415	447048	434462	601417	598336	278554	172560	357188	337468	544738	269434	2.00803	1.005	-2.767	0.00566522	0.0197254	0.0653472	0.199768	0.0971312	0.0971312	TRUE	0.222999	No
EHI_178500	126228	67509	89382	78319	107746	80151	219319	57724	90146	54149	79655	64040	116617	122396	65948	1.83824	0.877	-1.891	0.0586488	0.130547	0.152674	0.205303	0.16041	0.16041	TRUE	0.74559	No
EHI_178490	644781	382874	310041	70597	79276	109327	1120294	327378	312692	48810	58607	87352	737766	586788	64923	8.69565	3.115	-6.307	2.85314e-10	6.62199e-09	0.200146	0.198183	0.182756	0.182756	TRUE	3.87461	No
EHI_178480	40559	68640	75646	160458	113769	104652	70470	58691	76293	110939	84107	83616	54504	68485	92887	0.738552	-0.438	1.766	0.0773544	0.162405	0.0129779	0.21494	0.0446546	0.0446546	TRUE	0.177004	No
EHI_178470	145820	1502915	1097446	792649	514175	551560	253359	1285075	1106830	548031	380121	440693	425248	881755	456282	1.9084	0.932	-1.88	0.0600453	0.133128	0.122446	0.199165	0.184194	0.184194	TRUE	0.265697	No
EHI_178540	24846	13228	20479	30181	35840	29118	43169	11311	20654	20867	26496	23265	34684.6	25045	23543	1.0627	0.087	-0.161	0.871793	0.925363	0.215761	0.22528	0.219971	0.219971	TRUE	0.0767299	No
EHI_178560	456121	601475	550754	398964	395898	329033	792501	514294	555463	275840	292681	262895	443670	620753	277139	2.22717	1.155	-3.737	0.000186057	0.00111247	0.03608	0.199069	0.0698413	0.0698413	TRUE	0.419363	No
EHI_178570	16216	87311	49200	220302	199112	221368	28175	74656	49621	152315	147200	176872	97875.7	50817	158796	0.329272	-1.603	2.841	0.00449177	0.0163394	0.279944	0.206922	0.241224	0.241224	TRUE	2.25193	No
EHI_055650	40070	31291	49854	251612	248584	191427	69621	26756	50280	173963	183774	152949	237745	48886	170229	0.292056	-1.776	4.282	1.85537e-05	0.000148427	0.0923986	0.200994	0.12733	0.12733	TRUE	0.297551	No
EHI_055660	9579	17606	11190	77849	56995	65807	16643	15054	11286	53824	42135	52579	49072.1	14328	49513	0.292826	-1.772	5.023	5.0912e-07	6.12351e-06	0.0547373	0.216943	0.0913716	0.0913716	TRUE	0.0816098	No
EHI_055690	39922	224123	236920	211461	216384	168648	69364	191637	238946	146202	159969	134749	203904	166649	146973	1.13122	0.179	-0.412	0.680404	0.794263	0.0930438	0.201682	0.139558	0.139558	TRUE	0.581831	No
EHI_055710	9557	49946	30657	25262	19961	17274	16605	42707	30919	17466	14757	13802	27718.9	30077	15342	1.94553	0.96	-2.528	0.0114802	0.0354045	0.0649732	0.232425	0.106358	0.106358	TRUE	0.101939	No
EHI_020070	26934	56227	70956	113494	172351	87112	46797	48077	71563	78469	127416	69602	176003	55479	91829	0.608273	-0.717	1.755	0.0792539	0.165494	0.0989638	0.202449	0.12362	0.12362	TRUE	0.0432412	No
EHI_020080	748520	3198744	1705167	2458688	2406150	1832288	1300538	2735102	1719747	1699917	1778826	1463986	1.80948e+06	1918462	1647576	1.16009	0.214	-0.383	0.7018	0.809662	0.229649	0.197391	0.237075	0.237075	TRUE	0.0551794	No
EHI_058820	11598	8110	10192	11403	12794	15686	20151	6934	10279	7884	9458	12533	99972.4	12455	9958	1.24688	0.318	-0.713	0.475678	0.624669	0.13244	0.206711	0.147265	0.147265	TRUE	0.13097	No
EHI_015350	2738	4098	2703	86209	74581	89464	4757	3504	2726	59604	55136	71481	134966	3662	62074	0.0605254	-4.046	11.865	1.8094e-32	5.04026e-30	0.0548102	0.204153	0.0851817	0.0851817	TRUE	0.146817	No
EHI_015330	44353	43550	76692	87038	131666	89890	77062	37238	77348	60177	97338	71822	43884.3	63883	76446	0.838223	-0.255	0.544	0.586198	0.718459	0.11621	0.219319	0.163229	0.163229	TRUE	0.424871	No
EHI_015280	10969	68601	35041	56743	44853	48983	19058	58658	35341	39232	33159	39137	34625.1	37686	37176	1.01317	0.019	-0.036	0.971523	0.983384	0.154034	0.225329	0.218763	0.218763	TRUE	0.128725	No
EHI_015270	47002	30147	33591	37172	53266	40977	81665	25777	33878	25700	39379	32740	61848.5	47107	32606	1.43266	0.518	-0.955	0.339499	0.494514	0.235401	0.212792	0.222411	0.222411	TRUE	0.168634	No
EHI_015260	23682	31885	36939	36094	40314	40200	41147	27263	37255	24955	29803	32120	28286.7	35222	28959	1.21212	0.277	-0.575	0.565479	0.702586	0.126592	0.231711	0.174019	0.174019	TRUE	0.138885	No
EHI_015250	10229	59700	16535	387882	101879	169376	17773	51047	16676	268178	75317	135330	84183.2	28499	159608	0.192864	-2.374	3.137	0.00170558	0.00729586	0.650121	0.208561	0.453451	0.453451	TRUE	0.32265	No
EHI_175930	1467	3490	2806	5977	9356	4347	2549	2984	2830	4132	6917	3473	19922	2788	4841	0.579039	-0.788	2.248	0.024605	0.0658024	0.0525099	0.24635	0.0900977	0.0900977	TRUE	0.858743	No
EHI_125610	11742	20792	16435	15982	19307	10442	20401	17778	16576	11050	14273	8343	12891.4	18252	11222	1.61551	0.691	-1.582	0.113584	0.218508	0.0983513	0.273348	0.14168	0.14168	TRUE	0.482967	No
EHI_125600	57814	62644	63681	97744	129821	91633	100451	53564	64226	67579	95974	73214	116606	72747	78922	0.922509	-0.116	0.311	0.755475	0.848766	0.0736392	0.205303	0.102704	0.102704	TRUE	0.0870923	No
EHI_042230	3657	9479	10783	18759	17597	13253	6354	8105	10875	12970	13009	10589	16693.5	8445	12189	0.694927	-0.525	1.588	0.112343	0.216679	0.0381672	0.255924	0.0800069	0.0800069	TRUE	0.387047	No
EHI_042220	22037	32031	20394	51386	42845	37227	38289	27388	20568	35528	31675	29744	28677.3	28748	32316	0.891266	-0.167	0.419	0.675048	0.790887	0.0750393	0.231236	0.116781	0.116781	TRUE	0.194356	No
EHI_042210	7574	45019	23771	37033	14467	28196	13160	38494	23974	25604	10695	22528	15948.3	25209	19609	1.27877	0.355	-0.706	0.479969	0.62829	0.157146	0.258685	0.18978	0.18978	TRUE	0.0555078	No
EHI_042200	69201	43154	65466	74444	82635	64468	120235	36899	66026	51470	61091	51510	165583	74387	54690	1.35318	0.435	-0.892	0.372487	0.528095	0.178802	0.202802	0.178351	0.178351	TRUE	0.342989	No
EHI_042190	198581	46382	93425	145286	196588	150830	345030	39659	94224	100450	145334	120512	159825	159638	122099	1.29702	0.375	-0.617	0.537289	0.678039	0.32474	0.203016	0.283225	0.283225	TRUE	1.06353	No
EHI_042140	38044	71709	87920	387971	300790	452398	66101	61315	88672	268240	222369	361463	2.21053e+06	72029	284024	0.256739	-1.962	5.815	6.07801e-09	1.09941e-07	0.0496336	0.197292	0.0834852	0.0834852	TRUE	0.51872	No
EHI_042130	7293	18978	13436	19122	20835	15468	12671	16227	13551	13221	15403	12359	11370	14150	13661	1.0352	0.05	-0.136	0.891546	0.937924	0.0505791	0.283585	0.099855	0.099855	TRUE	0.0612412	No
EHI_042120	19490	25653	36484	57721	59420	43774	33863	21935	36796	39908	43928	34975	24767.5	30865	39604	0.781861	-0.355	0.907	0.364664	0.520074	0.0723348	0.236665	0.113451	0.113451	TRUE	0.235242	No
EHI_042100	3622	7956	7918	5317	7677	5550	6293	6803	7986	3676	5675	4434	4650.61	7027	4595	1.51515	0.601	-1.182	0.237347	0.380758	0.127936	0.408909	0.193704	0.193704	TRUE	0.3463	No
EHI_053850	63174	920143	214779	649253	546548	471254	109764	786773	216616	448888	404054	376529	279373	371051	409824	0.909091	-0.138	0.202	0.839791	0.905052	0.481773	0.200376	0.362952	0.362952	TRUE	0.788719	No
EHI_053840	86848	30158	38070	13454	13888	9148	150897	25787	38396	9302	10267	7309	43101.4	71693	8959	7.5188	2.908	-4.629	3.67666e-06	3.52675e-05	0.351792	0.219727	0.302958	0.302958	TRUE	0.635486	No
EHI_053830	75300	189847	120337	287374	163881	320338	130832	162330	121366	198688	121154	255948	154906	138176	191930	0.723589	-0.467	1.075	0.28253	0.43316	0.122675	0.203212	0.140248	0.140248	TRUE	0.196994	No
EHI_030600	257597	106915	267129	402874	358093	374901	447570	91418	269413	278544	264732	299543	309114	269467	280940	0.959693	-0.059	0.11	0.912108	0.94838	0.197472	0.200036	0.214136	0.214136	TRUE	0.121094	No
EHI_058450	9235	61621	40985	154470	157246	109285	16046	52689	41335	106799	116249	87318	70386.9	36690	103455	0.362582	-1.463	2.796	0.00517521	0.0183878	0.184829	0.210857	0.206176	0.206176	TRUE	0.100234	No
EHI_178130	6512	7600	1566	34010	94400	38910	11314	6498	1579	23514	69788	31089	97891.9	6464	41464	0.164312	-2.605	4.384	1.16374e-05	9.8073e-05	0.253658	0.20692	0.26917	0.26917	TRUE	0.513647	No
EHI_178120	67410	75995	150510	266702	316441	370632	117124	64980	151797	184396	233939	296133	153849	111300	238156	0.471476	-1.085	2.806	0.00501789	0.0179387	0.0763412	0.203256	0.110253	0.110253	TRUE	0.115054	No
EHI_178110	4444	8230	5121	46359	39160	39422	7721	7037	5165	32052	28950	31498	14155.6	6641	30833	0.219684	-2.187	5.346	8.99714e-08	1.24318e-06	0.0646601	0.266516	0.123647	0.123647	TRUE	0.890505	No
EHI_178100	4644	20456	13747	59208	45503	46197	8069	17491	13865	40936	33640	36911	18501.2	13142	37162	0.36036	-1.473	3.054	0.0022558	0.00922998	0.158437	0.250152	0.173722	0.173722	TRUE	1.47398	No
EHI_178090	11389	17397	18826	45324	33614	39738	19788	14875	18987	31337	24850	31750	43305.4	17883	29312	0.611621	-0.709	2.781	0.00541741	0.0190533	0.0137339	0.219619	0.0473126	0.0473126	TRUE	0.0944063	No
EHI_178080	95680	766490	573316	2992806	1829012	2525221	166242	655391	578218	2069202	1352157	2017635	619324	466617	1812998	0.267953	-1.9	3.052	0.00227291	0.00928906	0.347422	0.198438	0.297238	0.297238	TRUE	5.29746	No
EHI_178070	177883	144777	144570	727130	545072	873187	309068	123792	145806	502732	402962	697671	350210	192889	534455	0.366569	-1.448	3.269	0.00107888	0.004956	0.140846	0.199662	0.145788	0.145788	TRUE	0.410828	No
EHI_178060	2415	30743	10591	236669	87811	169195	4196	26287	10682	163631	64917	135186	46330.4	13722	121245	0.12108	-3.046	4.835	1.33375e-06	1.4378e-05	0.35167	0.218133	0.304844	0.304844	TRUE	0.204451	No
EHI_178020	17675	113674	68987	192961	87834	119280	30710	97198	69577	133412	64934	95304	46045.6	65828	97883	0.67659	-0.564	1.3	0.193576	0.329116	0.0995883	0.218264	0.139721	0.139721	TRUE	0.0601263	No
EHI_178010	72666	92691	114592	453008	564676	453139	126256	79256	115572	313206	417455	362055	221721	107028	364239	0.296648	-1.753	5.557	2.74266e-08	4.2729e-07	0.0378371	0.201294	0.0728507	0.0728507	TRUE	0.127495	No
EHI_178000	2747	3922	5255	1738	1481	1641	4773	3354	5300	1202	1095	1311	1820.27	4476	1203	3.59712	1.846	-3.174	0.00150279	0.00658201	0.132466	0.738646	0.256892	0.256892	TRUE	0.284115	No
EHI_177990	64690	417157	211023	553025	449024	473785	112398	356692	212827	382357	331956	378551	195059	227306	364288	0.63012	-0.667	1.302	0.192965	0.328158	0.196258	0.201902	0.196965	0.196965	TRUE	0.171966	No
EHI_062680	37895	41667	35507	26237	23766	34225	65842	35628	35811	18140	17570	27346	21940.2	45760	21019	2.14133	1.1	-2.138	0.0324842	0.0821125	0.199815	0.241796	0.198632	0.198632	TRUE	3.04548	No
EHI_062700	101385	644256	435133	774232	296035	510931	176154	550874	438854	535298	218854	408230	265763	388627	387461	1.00301	0.004	-0.007	0.994124	0.997325	0.27685	0.200557	0.250436	0.250436	TRUE	0.278649	No
EHI_062740	20606	5007	12578	65967	76015	46337	35803	4281	12686	45609	56197	37023	71008.1	17590	46276	0.398883	-1.326	1.699	0.0894078	0.181368	0.578536	0.210735	0.485691	0.485691	TRUE	1.07599	No
EHI_062750	3644	3587	4037	37248	43510	26579	6331	3067	4072	25753	32166	21236	11844.6	4490	26385	0.17646	-2.503	4.861	1.16552e-06	1.27822e-05	0.171783	0.280109	0.198993	0.198993	TRUE	0.282625	No
EHI_062760	193515	188380	284372	769859	695050	909865	336228	161075	286804	532274	513839	726976	271400	261369	591030	0.445831	-1.165	3.238	0.00120448	0.00543264	0.0604178	0.20048	0.0952671	0.0952671	TRUE	0.408084	No
EHI_062780	29938	219956	140729	83855	94651	83176	52017	188074	141932	57977	69974	66457	129034	127341	64803	1.94553	0.959	-2.12	0.0340199	0.0854055	0.108144	0.204489	0.152301	0.152301	TRUE	0.25147	No
EHI_062830	7283	26651	16998	135039	139198	119524	12654	22788	17143	93365	102907	95499	48654.4	17528	97257	0.183352	-2.447	6.776	1.23469e-11	3.90836e-10	0.0585203	0.217116	0.0958866	0.0958866	TRUE	0.120446	No
EHI_062840	383003	189245	103393	250886	241944	278000	665460	161815	104277	173461	178865	222120	393674	310517	191482	1.6	0.678	-1.155	0.247895	0.392976	0.316601	0.199351	0.262422	0.262422	TRUE	1.31978	No
EHI_062860	23432	24998	19854	132354	166662	111105	40713	21375	20024	91508	123210	88772	45802.5	27371	101163	0.276932	-1.852	3.862	0.000112597	0.00072004	0.136785	0.218378	0.171917	0.171917	TRUE	1.61737	No
EHI_055430	372115	232944	256753	1289487	1671829	1210777	646542	199180	258948	891541	1235955	967403	860271	368223	1031633	0.362582	-1.464	3.305	0.000948347	0.00445033	0.138567	0.197992	0.145704	0.145704	TRUE	2.67764	No
EHI_055420	62481	71382	52034	331270	384953	193210	108559	61036	52479	229037	284589	154374	155856	74025	222667	0.337952	-1.565	3.575	0.000350637	0.00191968	0.117942	0.203174	0.142362	0.142362	TRUE	0.158711	No
EHI_055380	9229	74436	29845	170524	140810	173601	16035	63647	30100	117899	104098	138706	57311.8	36594	120234	0.310463	-1.687	3.616	0.000299375	0.00167017	0.139788	0.214054	0.162372	0.162372	TRUE	0.833975	No
EHI_055370	18547	16353	17806	83861	57533	79799	32225	13983	17958	57981	42533	63759	33026.8	21389	54758	0.398406	-1.328	2.538	0.01115	0.0346489	0.223247	0.226707	0.205869	0.205869	TRUE	1.49388	No
EHI_055360	59112	20667	19274	53776	73280	46618	102706	17671	19439	37180	54175	37247	29889.4	46605	42867	1.0846	0.117	-0.18	0.857151	0.915853	0.421815	0.229842	0.323792	0.323792	TRUE	6.78587	No
EHI_199580	2007585	2423909	2444147	3866960	4440203	3981373	3488138	2072575	2465046	2673585	3282567	3181091	1.83345e+06	2675253	3045748	0.880282	-0.184	0.425	0.671185	0.787819	0.109438	0.197384	0.140061	0.140061	TRUE	0.261132	No
EHI_013030	733524	723792	687202	561097	704479	432487	1274483	618882	693078	387938	520809	345554	573120	862148	418100	2.04082	1.028	-2.291	0.0219821	0.0600517	0.130617	0.198567	0.149726	0.149726	TRUE	0.141754	No
EHI_013020	10514	53306	20138	58507	72000	27527	18268	45580	20310	40451	53228	21994	32828.7	28053	38558	0.732601	-0.449	0.846	0.39752	0.553334	0.201446	0.226887	0.21197	0.21197	TRUE	0.0628403	No
EHI_012990	2587	6402	5410	35604	22884	25250	4495	5474	5456	24616	16918	20175	42201.1	5142	20570	0.255493	-1.969	4.419	9.9033e-06	8.56728e-05	0.122896	0.220215	0.147423	0.147423	TRUE	0.0618561	No
EHI_012980	45690	164997	269446	361128	478446	349154	79385	141082	271750	249681	353707	278972	770218	164072	294120	0.56338	-0.828	1.766	0.0774396	0.162534	0.157415	0.198126	0.163863	0.163863	TRUE	0.925943	No
EHI_012970	60596	29061	21803	38228	36447	38782	105284	24849	21989	26431	26945	30987	64877.9	50707	28121	1.77936	0.83	-1.514	0.130146	0.242465	0.264252	0.212047	0.227454	0.227454	TRUE	5.42556	No
EHI_012950	33338	33018	17337	23945	30652	13680	57924	28232	17485	16555	22661	10930	60640.1	34547	16715	2.04082	1.03	-2.23	0.0257233	0.0680247	0.141455	0.213109	0.158817	0.158817	TRUE	0.603485	No
EHI_012940	13895	39208	12892	20486	19405	12889	24142	33525	13002	14164	14346	10298	13520.9	23556	12936	1.8018	0.85	-1.804	0.0712124	0.152404	0.121071	0.269786	0.165562	0.165562	TRUE	0.0536662	No
EHI_012930	38283	139809	91222	190918	191663	155032	66516	119544	92002	131999	141693	123870	339024	92687	132521	0.701262	-0.512	1.677	0.0934975	0.187804	0.0355952	0.199755	0.0681308	0.0681308	TRUE	0.393469	No
EHI_074700	11545	17713	15987	29625	36309	23568	20059	15146	16124	20482	26843	18831	41855.5	17110	22052	0.777605	-0.363	1.013	0.310955	0.463505	0.0588963	0.220408	0.0940515	0.0940515	TRUE	0.280119	No
EHI_074720	32377	17529	16315	6044	9812	5804	56254	14988	16455	4179	7254	4637	18381.8	29232	5357	5.2356	2.387	-4.229	2.34646e-05	0.000181766	0.275132	0.250498	0.241397	0.241397	TRUE	3.99949	No
EHI_074760	839429	1005960	1042796	766945	949383	983096	1458491	860151	1051713	530260	701863	785487	901916	1123452	672537	1.66113	0.733	-2.098	0.0358655	0.0889486	0.0608229	0.197939	0.0896821	0.0896821	TRUE	0.235355	No
EHI_074770	82055	68449	104296	80924	65951	71546	142569	58528	105188	55950	48756	57165	114571	102095	53957	1.87617	0.909	-2.315	0.0206357	0.0571855	0.0833178	0.205454	0.113838	0.113838	TRUE	0.157231	No
EHI_074780	114043	174678	166726	110298	88614	80864	198147	149359	168152	76259	65511	64610	80953	171886	68793	2.48139	1.311	-4.231	2.32287e-05	0.000180945	0.0369585	0.209028	0.0702481	0.0702481	TRUE	0.182981	No
EHI_177450	1593867	284943	548549	171447	257414	129926	2769312	243642	553239	118537	190302	103810	458035	1188731	137550	8	3.005	-4.528	5.94578e-06	5.45539e-05	0.419516	0.198999	0.340631	0.340631	TRUE	0.35567	No
EHI_177440	28022	132561	101684	88258	105468	75295	48688	113347	102553	61021	77971	60160	74539.2	88196	66384	1.32275	0.404	-0.93	0.352304	0.507329	0.113643	0.210077	0.139948	0.139948	TRUE	0.64231	No
EHI_177400	1521822	471289	752073	363425	421120	349555	2644135	402978	758504	251269	311327	279292	974411	1268539	280629	4.36681	2.124	-3.83	0.000128338	0.000805903	0.25586	0.197858	0.232681	0.232681	TRUE	0.449177	No
EHI_177390	67474	47284	104980	25418	48952	34089	117235	40430	105878	17574	36189	27237	102735	87848	27000	3.18471	1.67	-3.42	0.000625165	0.00312762	0.156635	0.206445	0.178364	0.178364	TRUE	0.201214	No
EHI_177370	50621	89667	83705	42260	32182	41965	87953	76670	84421	29218	23792	33530	33847.4	83015	28847	2.83286	1.501	-3.347	0.000816418	0.00391297	0.12902	0.225983	0.149626	0.149626	TRUE	2.37522	No
EHI_177360	34006	31628	12645	20136	21932	17020	59085	27044	12753	13922	16214	13599	111144	32961	14578	2.22717	1.155	-2.403	0.0162691	0.047031	0.156497	0.205719	0.172715	0.172715	TRUE	2.22885	No
EHI_177350	36582	49306	46936	61531	79679	71143	63560	42159	47337	42542	58905	56843	165710	51019	52763	0.967118	-0.048	0.173	0.862778	0.919135	0.0242492	0.202797	0.0567992	0.0567992	TRUE	0.0605226	No
EHI_177320	123103	557024	944730	717642	724707	893073	213889	476286	952808	496172	535764	713559	987909	547661	581832	0.942507	-0.085	0.157	0.875615	0.928125	0.246089	0.197844	0.224238	0.224238	TRUE	0.799463	No
EHI_177310	4894	100639	19659	140357	42579	44337	8503	86052	19827	97042	31478	35425	41364.5	38127	54648	0.708215	-0.498	0.687	0.492232	0.639414	0.442024	0.220688	0.412263	0.412263	TRUE	1.93767	No
EHI_177300	17037	254045	123121	198439	114380	102875	29601	217222	124174	137199	84559	82196	83500.3	123666	101318	1.21359	0.28	-0.474	0.635189	0.758871	0.237952	0.208657	0.2649	0.2649	TRUE	0.0428217	No
EHI_177170	5750	12431	23688	31746	19722	32046	9991	10629	23891	21949	14580	25605	22373.2	14837	20711	0.720461	-0.473	0.987	0.3234	0.477866	0.148107	0.240926	0.171053	0.171053	TRUE	0.0826215	No
EHI_119920	13801	314085	102958	73281	20600	59380	23979	268560	103838	50666	15229	47444	62894.2	132126	37780	3.32226	1.731	-2.388	0.0169572	0.0487573	0.479922	0.212526	0.412831	0.412831	TRUE	0.060788	No
EHI_115330	2354	12372	4972	29287	22213	23423	4090	10579	5015	20249	16422	18715	14378	6561	18462	0.361664	-1.467	3.149	0.00163633	0.00706909	0.127051	0.265438	0.161698	0.161698	TRUE	0.630219	No
EHI_115320	609878	368665	322425	124923	171980	113126	1059651	315229	325182	86371	127142	90387	242733	566687	101300	5.37634	2.425	-4.376	1.21139e-05	0.000101274	0.276198	0.200909	0.232355	0.232355	TRUE	1.39539	No
EHI_115310	50730	37631	44038	58714	41859	37930	88142	32177	44415	40594	30946	30306	40766.8	54911	33949	1.60514	0.682	-1.442	0.149272	0.269588	0.14588	0.221038	0.16676	0.16676	TRUE	0.108434	No
EHI_115300	76110	906671	572075	1143730	626467	855793	132240	775254	576967	790766	463136	683773	397103	494820	645892	0.772201	-0.373	0.594	0.552533	0.691217	0.323558	0.199329	0.302087	0.302087	TRUE	0.373569	No
EHI_115290	15674	7527	4173	35998	44132	22956	27233	6436	4209	24889	32626	18342	14574.1	12626	25286	0.509165	-0.974	1.621	0.105061	0.206039	0.300754	0.264515	0.275539	0.275539	TRUE	0.609527	No
EHI_014370	31777	85517	76761	161828	195001	166443	55212	73122	77417	111887	144161	132987	63409.4	68584	129678	0.533049	-0.908	2.279	0.0226925	0.0615384	0.0805284	0.212399	0.117245	0.117245	TRUE	0.319309	No
EHI_014360	63245	69860	147068	103487	114949	141500	109887	59734	148326	71550	84980	113058	89016.9	105982	89863	1.17647	0.235	-0.604	0.545665	0.685551	0.0779871	0.207925	0.111825	0.111825	TRUE	0.0938698	No
EHI_014350	4976	9273	9939	13851	10369	13554	8646	7929	10024	9576	7666	10830	19149.1	8866	9357	0.947867	-0.077	0.262	0.79307	0.873468	0.0232657	0.248348	0.0632024	0.0632024	TRUE	0.0336816	No
EHI_004970	510182	281829	218436	25677	29878	39969	886431	240979	220304	17753	22088	31935	122794	449238	23925	17.2414	4.102	-6.495	8.30271e-11	2.11022e-09	0.406267	0.204877	0.3065	0.3065	TRUE	3.07075	No
EHI_004990	112717	153006	183823	27900	29016	25220	195844	130829	185395	19290	21451	20151	160580	170689	20297	8.26446	3.05	-9.994	1.62e-23	2.16956e-21	0.0321079	0.202987	0.0680686	0.0680686	TRUE	0.100565	No
EHI_005000	116421	61840	60255	31144	44233	42354	202279	52877	60770	21533	32701	33841	102626	105309	29358	3.48432	1.803	-3.442	0.000576475	0.00292158	0.22875	0.206456	0.206412	0.206412	TRUE	0.428906	No
EHI_005010	347260	390254	452116	370662	442280	515381	603357	333689	455982	256273	326970	411786	342925	464343	331676	1.3947	0.481	-1.381	0.167422	0.295096	0.0568961	0.199722	0.0890978	0.0890978	TRUE	0.0647749	No
EHI_009470	271828	462353	511716	292154	260640	221589	472296	395337	516092	201993	192687	177048	654851	461242	190576	2.40385	1.267	-4.406	1.05374e-05	9.03728e-05	0.02956	0.198352	0.0603627	0.0603627	TRUE	0.434461	No
EHI_115390	632629	438453	1162093	378926	400503	363409	1099180	374901	1172030	261986	296085	290361	391812	882037	282811	3.06748	1.618	-3.831	0.000127588	0.000802639	0.0842546	0.199363	0.13225	0.13225	TRUE	0.878936	No
EHI_028890	2793	9908	4634	50475	13241	29810	4853	8472	4674	34898	9789	23818	15417.2	6000	22835	0.279564	-1.839	2.427	0.0152395	0.0446666	0.597797	0.260815	0.454624	0.454624	TRUE	0.338495	No
EHI_189500	10849	119551	23451	151018	27544	72144	18850	102223	23652	104413	20363	57643	34395.2	48242	60806	0.801282	-0.32	0.431	0.666229	0.784116	0.598839	0.225519	0.433034	0.433034	TRUE	0.0988279	No
EHI_189470	3534	15616	14447	34933	27804	26564	6140	13353	14571	24152	20555	21224	34168.2	11355	21977	0.521376	-0.94	2.276	0.0228214	0.0618158	0.0860138	0.22571	0.126116	0.126116	TRUE	0.0551215	No
EHI_189430	26003	165996	110040	80065	71162	67982	45180	141936	110981	55356	52609	54317	48093.5	99366	54094	1.82149	0.865	-2.007	0.0447499	0.105748	0.0952154	0.217352	0.137741	0.137741	TRUE	0.0659724	No
EHI_189420	232384	73523	127256	84435	80565	78180	403762	62866	128344	58378	59560	62465	178274	198324	60134	3.19489	1.676	-2.904	0.00367902	0.0137894	0.286966	0.202378	0.253089	0.253089	TRUE	0.731086	No
EHI_128090	5306	4503	6582	5451	4894	4615	9219	3850	6638	3769	3618	3687	25043.5	6569	3691	1.76678	0.821	-2.107	0.0350839	0.0874461	0.0704614	0.236226	0.111926	0.111926	TRUE	0.0234937	No
EHI_128100	2065452	1223340	1151872	1356251	1759612	1440018	3588681	1046023	1161721	937701	1300851	1150565	2.33025e+06	1932142	1129706	1.69492	0.761	-1.611	0.107236	0.209362	0.174991	0.197269	0.166497	0.166497	TRUE	3.44556	No
EHI_128110	211099	228381	230801	177000	225490	188038	366780	195278	232775	122376	166701	150241	333894	264944	146439	1.79856	0.846	-2.218	0.0265704	0.0696935	0.083627	0.199799	0.107197	0.107197	TRUE	0.521556	No
EHI_030170	71183	333322	218511	254814	336002	316718	123679	285009	220379	176176	248401	253056	163875	209689	225878	0.929368	-0.106	0.256	0.798037	0.876997	0.102226	0.202864	0.126689	0.126689	TRUE	0.173079	No
EHI_030160	38910	26582	55017	12695	17566	10358	67605	22729	55487	8777	12986	8276	97807.2	48607	10013	4.69484	2.231	-4.328	1.50722e-05	0.000123195	0.191607	0.206929	0.199724	0.199724	TRUE	0.17099	No
EHI_030130	6536	13148	10667	37230	34151	33326	11356	11242	10758	25741	25247	26627	16677.6	11119	25872	0.432152	-1.211	4.225	2.39437e-05	0.000184247	0.0208349	0.25598	0.059876	0.059876	TRUE	0.378775	No
EHI_098620	2090	22888	16899	51331	41150	36420	3631	19570	17043	35490	30421	29099	17972.7	13415	31670	0.432713	-1.209	2.15	0.0315609	0.0801277	0.234497	0.251719	0.239449	0.239449	TRUE	2.46769	No
EHI_098610	24717	12087	20455	47043	38795	47504	42945	10335	20630	32525	28680	37955	42715	24637	33053	0.75188	-0.411	0.662	0.507887	0.653293	0.276116	0.219934	0.295664	0.295664	TRUE	0.0667115	No
EHI_098600	3537	18466	10098	21212	17473	14985	6145	15789	10184	14666	12917	11973	20687.2	10706	13185	0.814996	-0.295	0.626	0.531555	0.673045	0.12758	0.244519	0.165985	0.165985	TRUE	0.0385896	No
EHI_098590	27426	10738	15641	35450	29051	24201	47652	9182	15775	24510	21477	19336	19944.5	24203	21774	1.10865	0.149	-0.262	0.79368	0.873864	0.257927	0.246294	0.24496	0.24496	TRUE	0.73396	No
EHI_098580	10394	85692	24750	95463	16996	32541	18059	73271	24962	66002	12565	26000	22229.4	38764	34856	1.10742	0.146	-0.192	0.848007	0.909802	0.655134	0.241212	0.462891	0.462891	TRUE	0.397834	No
EHI_098550	138157	168614	320943	365606	409962	480375	240045	144174	323687	252777	303078	383816	217177	235969	313224	0.755858	-0.404	1.028	0.303822	0.4557	0.0847149	0.201387	0.113805	0.113805	TRUE	0.0937735	No
EHI_098530	23912	11442	8942	41934	61836	27910	41547	9784	9018	28993	45714	22300	21369	20116	32336	0.632511	-0.66	0.983	0.325699	0.479832	0.41971	0.242998	0.350072	0.350072	TRUE	1.06316	No
EHI_098520	60485	216871	153890	81000	45673	63791	105091	185437	155206	56003	33765	50969	84177.4	148578	46912	3.11526	1.64	-3.899	9.64433e-05	0.000630048	0.103097	0.208562	0.131105	0.131105	TRUE	0.145394	No
EHI_098480	59937	27302	51139	168807	173507	134733	104139	23345	51576	116712	128271	107651	69794.5	59687	117545	0.516262	-0.954	1.693	0.0904649	0.182873	0.227853	0.210976	0.240457	0.240457	TRUE	0.311575	No
EHI_098460	2339	6342	2039	8128	8948	4940	4064	5423	2056	5620	6615	3947	109364	3848	5394	0.716332	-0.481	1.216	0.223858	0.364922	0.0782307	0.205864	0.115391	0.115391	TRUE	0.105724	No
EHI_098440	8099	131579	25704	794311	405688	569523	14072	112507	25924	549180	299918	455045	169324	50834	434714	0.134753	-2.892	3.202	0.00136584	0.00606614	0.942293	0.20267	0.6751	0.6751	TRUE	0.892455	No
EHI_118490	50909	34081	21585	51080	47864	39808	88453	29141	21770	35316	35385	31806	70795.7	46455	34169	1.35135	0.434	-0.861	0.389376	0.545377	0.199276	0.210776	0.190924	0.190924	TRUE	0.388112	No
EHI_118480	8057	57844	30420	99523	49229	54609	13999	49460	30680	68809	36394	43632	23332.9	31380	49612	0.646412	-0.63	0.809	0.418715	0.571774	0.60801	0.239113	0.48336	0.48336	TRUE	0.203021	No
EHI_118470	13084	31542	29250	180214	120984	129036	22733	26970	29500	124599	89441	103099	82844.4	26401	105713	0.252653	-1.985	6.021	1.73534e-09	3.46273e-08	0.0449207	0.20875	0.0796143	0.0796143	TRUE	0.0507548	No
EHI_118460	365750	227309	156394	391331	438063	349153	635483	194362	157731	270563	323853	278971	293268	329192	291129	1.1274	0.174	-0.343	0.731776	0.831879	0.194043	0.200209	0.19276	0.19276	TRUE	0.929451	No
EHI_118450	85590	36165	59989	313022	269037	252489	148711	30923	60502	216421	198894	201737	145078	80045	205684	0.397298	-1.332	2.525	0.011568	0.0355987	0.190467	0.203644	0.209522	0.209522	TRUE	0.491107	No
EHI_118430	1894	858	2070	23922	40909	25870	3291	734	2088	16539	30243	20670	185177	2038	22484	0.0951656	-3.393	6.712	1.9213e-11	5.92031e-10	0.165972	0.202172	0.191499	0.191499	TRUE	0.292216	No
EHI_118400	1980	6161	5632	30729	23104	21474	3440	5268	5680	21246	17080	17158	26625.1	4796	18495	0.26441	-1.919	4.484	7.31317e-06	6.54614e-05	0.104386	0.233887	0.135668	0.135668	TRUE	0.123109	No
EHI_030480	413203	265760	271148	172824	155552	159149	717932	227239	273466	119489	114997	127159	286053	406212	120548	3.30033	1.723	-3.733	0.000188963	0.00112653	0.160801	0.200293	0.158811	0.158811	TRUE	2.07247	No
EHI_030460	98523	76189	109507	16027	17436	8229	171182	65146	110443	11081	12890	6575	65287.6	115590	10182	10.989	3.454	-7.973	1.54399e-15	7.96472e-14	0.109613	0.211952	0.139195	0.139195	TRUE	0.0441624	No
EHI_030450	16345	76991	60438	117584	99517	129154	28399	65832	60955	81297	73571	103193	54539.8	51729	86020	0.605694	-0.723	1.665	0.0958902	0.191615	0.0984465	0.214928	0.139929	0.139929	TRUE	0.251766	No
EHI_030440	26810	41465	65742	22438	20896	21700	46582	35455	66304	15513	15448	17338	19799.6	49447	16100	3.03951	1.604	-4.626	3.72349e-06	3.56676e-05	0.0464218	0.246656	0.0882211	0.0882211	TRUE	0.0338284	No
EHI_030410	98308	84049	89199	387017	365058	401708	170808	71867	89962	267580	269881	320962	150085	110879	286141	0.393546	-1.345	2.928	0.00341457	0.0130011	0.125498	0.203417	0.157307	0.157307	TRUE	1.22443	No
EHI_030400	22226	47221	57937	14319	17455	13869	38617	40377	58432	9900	12904	11081	23734.7	45809	11295	3.92157	1.974	-3.652	0.000259993	0.00148531	0.228764	0.238398	0.220424	0.220424	TRUE	4.49875	No
EHI_030390	53627	73388	81174	56203	120015	56026	93176	62751	81868	38858	88725	44764	91668.5	79265	57449	1.37552	0.459	-1.198	0.230773	0.373051	0.0829231	0.207604	0.108201	0.108201	TRUE	0.452663	No
EHI_059670	30148	207446	57460	95502	36560	76544	52382	177378	57951	66029	27028	61158	79128.3	95904	51405	1.81488	0.86	-1.161	0.245575	0.390453	0.493273	0.209309	0.432474	0.432474	TRUE	1.74824	No
EHI_079840	37676	70287	85406	55930	45969	37599	65461	60099	86136	38670	33984	30041	58771.1	70565	34232	2.04918	1.034	-3.065	0.00217378	0.00893635	0.0476559	0.213627	0.0835138	0.0835138	TRUE	0.397898	No
EHI_079850	218873	151792	179759	177794	165076	145082	380287	129791	181296	122925	122038	115920	143772	230458	120294	1.90114	0.926	-2.243	0.0249117	0.0664948	0.103715	0.203705	0.126046	0.126046	TRUE	0.302707	No
EHI_079860	154782	1243712	807293	800326	272239	436696	268931	1063442	814196	553339	201262	348917	347344	715523	367839	1.91571	0.939	-1.759	0.0786604	0.164551	0.192229	0.199685	0.214872	0.214872	TRUE	0.0695352	No
EHI_150100	203902	362822	582383	411908	400252	366085	354276	310233	587363	284790	295900	292499	400648	417291	291063	1.42653	0.513	-1.24	0.21501	0.354397	0.0885825	0.199307	0.126613	0.126613	TRUE	0.403681	No
EHI_157130	85140	119273	66431	44990	45603	34722	147929	101985	66999	31106	33714	27743	206215	105638	30854	3.3557	1.748	-3.959	7.51773e-05	0.000510765	0.115307	0.201628	0.144873	0.144873	TRUE	0.313396	No
EHI_199840	4044	11016	8957	17562	11278	11639	7026	9419	9034	12142	8338	9299	16274.8	8493	9926	0.857633	-0.222	0.55	0.582467	0.715649	0.0844875	0.257444	0.120541	0.120541	TRUE	0.180231	No
EHI_001760	16607	104206	64731	103464	93749	89686	28854	89102	65284	71534	69307	71659	42582.5	61080	70833	0.864304	-0.21	0.454	0.649822	0.771061	0.115766	0.220006	0.159708	0.159708	TRUE	0.0817737	No
EHI_001790	29302	26038	36856	16808	22454	11727	50912	22264	37171	11621	16600	9370	17142.5	36782	12530	2.86533	1.518	-2.788	0.00529538	0.0187098	0.173333	0.254377	0.223752	0.223752	TRUE	0.0613758	No
EHI_001800	9773	4599	3286	2944	4054	2353	16980	3932	3314	2035	2997	1880	5323.74	8075	2304	3.3557	1.746	-2.644	0.00818743	0.0269076	0.365766	0.382096	0.337043	0.337043	TRUE	2.07185	No
EHI_001810	331298	485946	325116	94646	97264	85369	575624	415511	327896	65437	71906	68209	374437	439677	68517	6.28931	2.657	-7.624	2.45989e-14	1.05745e-12	0.0585295	0.19948	0.0891668	0.0891668	TRUE	0.277811	No
EHI_001830	33474	323137	270561	78551	69178	76509	58160	276300	272874	54310	51142	61130	119040	202445	55527	3.5461	1.826	-3.478	0.000506087	0.0026321	0.156061	0.205131	0.207565	0.207565	TRUE	0.569529	No
EHI_001880	74926	28101	51804	47674	53738	46105	130182	24028	52247	32961	39728	36838	62235.9	68819	36509	1.8622	0.896	-1.77	0.0766793	0.161425	0.177535	0.212692	0.192295	0.192295	TRUE	0.355435	No
EHI_001890	23825	8252	8075	11744	9844	7186	41395	7056	8144	8120	7278	5742	48394.7	18865	7047	2.5974	1.377	-2.244	0.0248645	0.0664197	0.355712	0.217225	0.288395	0.288395	TRUE	0.77158	No
EHI_001930	57543	29766	26805	24106	29025	24274	99980	25452	27034	16667	21458	19395	68427.9	50822	19173	2.5974	1.376	-2.637	0.00837179	0.0274229	0.220352	0.211258	0.204903	0.204903	TRUE	0.718635	No
EHI_001960	38550	57473	62805	69941	62476	88629	66980	49143	63342	48357	46187	70814	62500.9	59822	55119	1.0846	0.117	-0.296	0.767018	0.856149	0.0898497	0.212625	0.11449	0.11449	TRUE	1.35515	No
EHI_001970	4397	9692	8971	16718	14298	11893	7640	8287	9048	11559	10570	9502	6448.98	8325	10544	0.791139	-0.338	0.978	0.328007	0.48262	0.0286922	0.349773	0.0874218	0.0874218	TRUE	0.5012	No
EHI_001980	12195	46025	17158	27741	25336	19753	21189	39354	17305	19180	18730	15783	16169.1	25949	17898	1.443	0.529	-1.287	0.198221	0.334345	0.0924352	0.25784	0.125018	0.125018	TRUE	0.425248	No
EHI_019070	13211	25266	11774	43864	22661	23776	22954	21604	11875	30327	16753	18997	23468.2	18811	22026	0.856898	-0.223	0.417	0.676705	0.791763	0.189426	0.23887	0.214762	0.214762	TRUE	0.049093	No
EHI_019090	165525	206075	188086	117241	103385	73617	287596	176205	189694	81059	76431	58819	139602	217832	72103	2.94118	1.558	-2.873	0.00406363	0.0150048	0.188874	0.20391	0.222116	0.222116	TRUE	0.0470273	No
EHI_019110	47694	17486	63255	84414	46038	70240	82867	14951	63796	58363	34035	56121	32333	53871	49506	1.08578	0.118	-0.196	0.844381	0.908431	0.242938	0.227348	0.278182	0.278182	TRUE	0.137894	No
EHI_019120	11348	25655	19377	28656	30167	19289	19717	21936	19543	19813	22302	15412	19489.6	20399	19176	1.0627	0.088	-0.202	0.839941	0.905052	0.0814217	0.247448	0.14061	0.14061	TRUE	1.59904	No
EHI_113560	4265	63730	32631	153949	58317	83588	7410	54493	32910	106439	43113	66786	109587	31604	72113	0.448029	-1.158	2.004	0.0450864	0.106362	0.21555	0.205845	0.253984	0.253984	TRUE	0.137505	No
EHI_113570	6643	59012	398788	61396	40457	45994	11542	50459	402198	42449	29909	36749	53175.5	154733	36369	3.96825	1.989	-2.511	0.0120329	0.0367049	0.556374	0.215392	0.501802	0.501802	TRUE	0.438938	No
EHI_113590	544086	721263	781050	412006	45013	155649	945338	616720	787728	284858	33277	124363	411557	783262	147499	5.07614	2.342	-3.945	7.99386e-05	0.000535797	0.252235	0.199242	0.268838	0.268838	TRUE	0.156304	No
EHI_160680	8325	10929	4026	20585	23858	22586	14465	9345	4060	14232	17638	18046	46749.8	9290	16639	0.562746	-0.829	1.958	0.0502494	0.116181	0.090119	0.217942	0.132845	0.132845	TRUE	0.173119	No
EHI_160700	784	0	0	9042	4476	14252	1362	0	0	6252	3309	11387	24582.6	454	6983	0.166306	-2.588	1.683	0.092391	0.186011	2.92998	0.236965	1.64982	2.92998	TRUE	5.38749	No
EHI_160720	4954	38748	22116	48849	13016	16547	8607	33132	22305	33774	9623	13221	20891	21348	18873	1.12613	0.171	-0.246	0.805761	0.883003	0.440035	0.244054	0.376963	0.376963	TRUE	0.485955	No
EHI_160730	11632	10018	12852	42464	23934	39619	20210	8566	12962	29359	17694	31655	16184.2	13913	26236	0.535619	-0.901	1.987	0.0469155	0.109711	0.112574	0.257783	0.15286	0.15286	TRUE	0.255123	No
EHI_025210	5581	10079	11832	19571	21068	28126	9697	8618	11933	13531	15575	22472	95907.6	10083	17193	0.592417	-0.755	1.535	0.124843	0.234948	0.181985	0.207129	0.181111	0.181111	TRUE	0.0928802	No
EHI_088100	40425	61368	58801	85172	94826	64496	70238	52473	59304	58887	70103	51532	37669.1	60672	60174	1.00806	0.012	-0.026	0.979611	0.989127	0.0998348	0.223027	0.155432	0.155432	TRUE	0.981457	No
EHI_088090	22492	330209	212352	329419	325277	257292	39079	282347	214168	227758	240472	205575	503702	178531	224602	0.799361	-0.323	0.581	0.561358	0.698838	0.168044	0.198804	0.234108	0.234108	TRUE	0.152247	No
EHI_081770	235238	203431	170970	418456	412554	499523	408721	173945	172432	289317	304994	399116	215586	251699	331142	0.763359	-0.39	0.907	0.364606	0.520074	0.129682	0.20142	0.137341	0.137341	TRUE	1.82399	No
EHI_081760	5917	40251	16968	40261	23674	23747	10281	34417	17113	27836	17502	18974	16273.5	20604	21437	0.961538	-0.056	0.109	0.913584	0.948625	0.180168	0.257449	0.200049	0.200049	TRUE	0.234376	No
EHI_081750	143588	103778	96221	83620	82140	73916	249481	88736	97044	57814	60725	59058	94641.5	145087	59199	2.41546	1.272	-2.766	0.00566779	0.0197254	0.154472	0.207266	0.157497	0.157497	TRUE	2.02343	No
EHI_081730	44526	57488	47752	157696	269502	138814	77363	49155	48160	109030	199238	110911	78290.8	58226	139726	0.424809	-1.235	2.327	0.019983	0.0557537	0.237292	0.209443	0.212378	0.212378	TRUE	1.62869	No
EHI_081720	8770	11453	6967	14044	11169	8648	15238	9793	7027	9710	8257	6910	43611.4	10686	8292	1.28535	0.361	-0.92	0.357448	0.512617	0.0824649	0.21946	0.113694	0.113694	TRUE	0.0471266	No
EHI_081710	88783	190019	132403	122388	107679	105694	154259	162477	133535	84618	79605	84449	90362.2	150090	82891	1.80505	0.851	-2.899	0.00374778	0.0140169	0.0267744	0.20776	0.0629228	0.0629228	TRUE	0.413938	No
EHI_081700	448637	141284	104551	164012	169908	147355	779498	120806	105445	113397	125610	117736	260249	335250	118914	2.7248	1.446	-2.25	NA	NA	0.414755	0.200635	0.318235	0.318235	TRUE	8.2301	Yes
EHI_081690	14418	87888	58081	85514	22766	32828	25051	75149	58578	59124	16831	26229	54439.8	52926	34061	1.53846	0.622	-1.167	0.243204	0.388101	0.215532	0.214962	0.213887	0.213887	TRUE	0.537044	No
EHI_081670	41185	49727	53298	61903	43099	38303	71558	42519	53754	42799	31862	30604	50716	55944	35088	1.5873	0.667	-2.039	0.0414053	0.0996704	0.0431005	0.216292	0.0784436	0.0784436	TRUE	0.14589	No
EHI_081660	340088	182191	157906	48634	57011	48282	590896	155783	159256	33625	42147	38577	133025	301978	38116	7.57576	2.92	-5.483	4.19019e-08	6.31612e-07	0.248466	0.20426	0.213763	0.213763	TRUE	3.57699	No
EHI_081650	12440	2959	3749	18365	13363	13965	21614	2530	3781	12697	9879	11158	16333.8	9308	11245	0.834028	-0.262	0.369	0.712328	0.816972	0.478016	0.257225	0.39381	0.39381	TRUE	0.26173	No
EHI_147720	587713	1021341	901206	889357	727824	834878	1021139	873303	908912	614894	538068	667062	681373	934451	606675	1.5361	0.619	-2.197	0.0280529	0.0730047	0.0249473	0.198293	0.0580109	0.0580109	TRUE	0.364615	No
EHI_147690	17785	27957	25543	56316	74139	44504	30901	23905	25761	38936	54810	35558	32013.9	26856	43101	0.626566	-0.674	1.682	0.0925999	0.186333	0.0918325	0.227652	0.118675	0.118675	TRUE	0.497115	No
EHI_147680	3960	4589	7082	24396	23338	12609	6880	3924	7143	16867	17253	10075	34240.7	5982	14732	0.411862	-1.28	2.871	0.00408891	0.0150822	0.108864	0.225648	0.147615	0.147615	TRUE	0.0132878	No
EHI_124830	43728	209345	189637	341438	221594	320173	75977	179001	191259	236067	163821	255816	119092	148746	218568	0.685401	-0.545	1.093	0.274473	0.424762	0.159345	0.205127	0.186111	0.186111	TRUE	0.635767	No
EHI_175470	3676	10771	7879	16310	13564	12451	6387	9210	7946	11277	10028	9948	138622	7848	10418	0.755287	-0.405	1.258	0.208422	0.346408	0.0401986	0.20396	0.0758942	0.0758942	TRUE	0.00741608	No
EHI_175440	9870	127675	62907	278083	271337	300862	17149	109169	63445	192264	200595	240387	119491	63254	211082	0.315159	-1.666	2.298	0.0215691	0.0592769	0.504727	0.205099	0.412622	0.412622	TRUE	0.978074	No
EHI_020480	4841	10836	7485	17343	20643	12901	8411	9265	7549	11991	15261	10308	11735	8408	12520	0.674764	-0.568	1.472	0.141086	0.257881	0.0704889	0.280887	0.109636	0.109636	TRUE	1.3768	No
EHI_112040	22803	64599	79462	101382	114870	97366	39620	55236	80141	70095	84921	77795	131906	58332	77604	0.755287	-0.404	0.844	0.398735	0.554579	0.157138	0.204322	0.171554	0.171554	TRUE	0.0654072	No
EHI_112030	3065	9450	5642	8107	8197	5191	5325	8080	5690	5605	6060	4148	19021	6365	5271	1.20627	0.27	-0.844	0.398608	0.554515	0.0339165	0.248695	0.0748455	0.0748455	TRUE	0.339261	No
EHI_112000	35119	23973	20029	25332	20816	19633	61019	20498	20200	17514	15389	15687	29074.7	33906	16197	2.06612	1.047	-2.225	0.0260982	0.0687396	0.153437	0.230766	0.165351	0.165351	TRUE	0.399701	No
EHI_111990	209401	2665570	1513304	3864317	1946309	2172439	363830	2279209	1526244	2671758	1438873	1735764	2.18765e+06	1389761	1948798	0.722543	-0.469	0.677	0.498546	0.64485	0.434078	0.197297	0.374094	0.374094	TRUE	0.606259	No
EHI_081790	47129	139633	104589	53233	41209	41452	81886	119394	105483	36805	30465	33120	46396.3	102254	33463	3.02115	1.595	-4.323	1.54197e-05	0.000125594	0.06989	0.218102	0.100163	0.100163	TRUE	0.289432	No
EHI_050500	100771	202207	336069	520838	646566	607934	175088	172898	338943	360103	477995	485735	957158	228976	441278	0.522466	-0.937	2.55	0.0107778	0.0337888	0.071926	0.197876	0.0992821	0.0992821	TRUE	1.08103	No
EHI_050510	80202	430008	229485	1148481	1197798	857317	139349	367680	231447	794050	885512	684991	875458	246159	788184	0.317058	-1.657	4.046	5.21626e-05	0.000372957	0.101351	0.197972	0.124089	0.124089	TRUE	1.14229	No
EHI_050520	1661866	1694146	1205489	1753569	1680091	1901619	2887458	1448588	1215797	1212403	1242063	1519381	1.05252e+06	1850614	1324616	1.38889	0.475	-1.033	0.301509	0.453386	0.142693	0.197783	0.15717	0.15717	TRUE	0.331193	No
EHI_050530	4648	13492	25085	30741	32334	21449	8076	11536	25299	21254	23904	17138	14889.7	14970	20765	0.727273	-0.459	0.777	0.437281	0.589703	0.267358	0.263081	0.26611	0.26611	TRUE	0.60565	No
EHI_050540	6034	23836	14584	25911	25623	20581	10484	20381	14709	17915	18943	16444	19806.3	15191	17767	0.857633	-0.222	0.467	0.640337	0.763319	0.106405	0.246639	0.168424	0.168424	TRUE	0.818271	No
EHI_050600	2573	918	984	4867	1832	4596	4471	785	992	3365	1354	3672	5594.07	2083	2797	0.754717	-0.406	0.539	0.589619	0.721255	0.527783	0.373144	0.44805	0.44805	TRUE	0.365046	No
EHI_050630	239	0	366	30779	21048	23076	415	0	369	21280	15560	18438	5047.34	261	18426	0.0200272	-5.642	5.629	1.81134e-08	2.94036e-07	1.16363	0.392241	0.860676	0.860676	TRUE	0.289251	No
EHI_050680	993	1773	1710	25166	26913	13517	1725	1516	1725	17400	19896	10800	6805.66	1655	16032	0.106451	-3.232	7.735	1.03081e-14	4.69185e-13	0.0691307	0.341758	0.128889	0.128889	TRUE	0.0960438	No
EHI_050690	39964	27577	38306	138110	135161	152915	69437	23580	38634	95488	99922	122178	85516.9	43884	105863	0.419639	-1.253	2.962	0.00305868	0.0118733	0.108664	0.208378	0.132585	0.132585	TRUE	0.402328	No
EHI_075700	412544	199515	215557	106605	126940	91586	716787	170596	217400	73706	93845	73177	171923	368261	80243	4.46429	2.159	-4.482	7.39311e-06	6.6092e-05	0.180194	0.202582	0.173395	0.173395	TRUE	1.11081	No
EHI_075690	727169	256119	236495	178411	243181	210985	1263441	218996	238517	123352	179780	168576	382348	573651	157236	3.52113	1.818	-3.147	0.00164929	0.00710747	0.307624	0.199425	0.253669	0.253669	TRUE	6.77719	No
EHI_075670	605	939	0	7320	6512	4891	1051	803	0	5061	4814	3908	4168.14	618	4594	0.16469	-2.602	2.446	0.0144507	0.0426417	1.34197	0.433456	0.996881	0.996881	TRUE	2.94408	No
EHI_075640	14831	55462	44557	93347	62458	58693	25769	47423	44938	64539	46174	46895	193366	39377	52536	0.75358	-0.409	0.864	0.387569	0.543703	0.1605	0.201946	0.166942	0.166942	TRUE	3.06579	No
EHI_070010	152400	7320	21214	25716	24808	24513	264792	6259	21395	17780	18340	19586	50432.5	97482	18569	4.78469	2.262	-2.755	0.00586792	0.0203102	0.582041	0.216401	0.543408	0.543408	TRUE	3.00576	No
EHI_069980	22898	32103	32548	36503	42959	30200	39785	27450	32826	25238	31759	24130	70206.4	33354	27042	1.23153	0.301	-1.087	0.277169	0.427708	0.0225194	0.210893	0.0558445	0.0558445	TRUE	0.0189718	No
EHI_069970	187228	225114	272278	259320	211983	230406	325305	192485	274606	179292	156715	184093	149738	264132	173367	1.51745	0.602	-1.779	0.0752072	0.159289	0.0494975	0.203432	0.0840034	0.0840034	TRUE	0.092832	No
EHI_069960	32242	29136	21754	49983	50730	40010	56020	24913	21940	34558	37504	31968	43492.5	34291	34677	0.98912	-0.016	0.038	0.969569	0.982549	0.110603	0.219521	0.129688	0.129688	TRUE	0.618957	No
EHI_069950	791384	489800	524498	561894	834243	665552	1375014	418806	528983	388489	616742	531772	358206	774268	512334	1.5015	0.587	-1.31	0.19032	0.325249	0.143689	0.199599	0.149211	0.149211	TRUE	0.584872	No
EHI_069940	403	0	514	78548	219434	68663	700	0	518	54307	162224	54861	115329	406	90464	0.010711	-6.545	5.356	8.50474e-08	1.18454e-06	1.42619	0.205397	0.884544	1.42619	TRUE	4.45833	No
EHI_112060	16060	37305	37163	17959	14416	14640	27904	31898	37481	12417	10658	11697	33435.9	32428	11591	2.74725	1.46	-3.159	0.0015806	0.00687955	0.148631	0.226342	0.159022	0.159022	TRUE	0.427364	No
EHI_175420	4127	42558	20175	59160	12648	26787	7171	36389	20348	40903	9350	21403	30439	21303	23885	0.894454	-0.161	0.272	0.785511	0.868377	0.193034	0.229246	0.264932	0.264932	TRUE	0.248966	No
EHI_175410	202006	225359	294016	211083	230367	239073	350981	192694	296530	145941	170306	191018	420303	280068	169088	1.64745	0.721	-1.999	0.0456265	0.107237	0.0663071	0.199192	0.0955848	0.0955848	TRUE	0.25203	No
EHI_175280	883893	492829	458483	873153	912175	683464	1535746	421396	462403	603691	674355	546083	385066	806515	608043	1.31926	0.4	-0.8	0.423561	0.575997	0.207854	0.199407	0.187064	0.187064	TRUE	3.35733	No
EHI_175260	45934	32202	33886	74362	81525	46818	79809	27534	34176	51413	60270	37407	51566.5	47173	49697	0.949668	-0.074	0.172	0.863612	0.919742	0.109459	0.215971	0.138204	0.138204	TRUE	1.12967	No
EHI_175230	30025	128291	47869	80404	75727	73141	52168	109696	48278	55591	55984	58439	41556.8	70047	56671	1.23305	0.302	-0.792	0.428117	0.580492	0.0810851	0.220578	0.107287	0.107287	TRUE	1.50139	No
EHI_039200	42778	70917	55333	58107	83591	51708	74326	60638	55806	40175	61797	41314	42211.6	63590	47762	1.3245	0.406	-0.882	0.377662	0.533368	0.136917	0.22021	0.157895	0.157895	TRUE	0.43868	No
EHI_169230	47980	24739	38392	13020	21347	13806	83364	21153	38720	9002	15781	11031	77487.9	47746	11938	3.89105	1.959	-3.881	0.000103846	0.000672107	0.189215	0.209573	0.19116	0.19116	TRUE	0.994984	No
EHI_169240	376977	212685	322669	38587	53646	33722	654990	181857	325428	26679	39660	26944	130971	387425	31094	11.9048	3.576	-7.566	3.86151e-14	1.61027e-12	0.160046	0.204376	0.166782	0.166782	TRUE	0.0364816	No
EHI_169250	66736	42960	36565	30580	30089	31087	115952	36733	36878	21143	22244	24838	68180.7	63188	22742	2.7248	1.446	-2.935	0.00333371	0.012756	0.189134	0.211311	0.181731	0.181731	TRUE	0.282214	No
EHI_169290	3590067	1825092	1463682	2432838	3768723	3414307	6237669	1560554	1476197	1682045	2786153	2728009	2.1885e+06	3091473	2398736	1.28041	0.356	-0.611	0.541512	0.68166	0.29704	0.197296	0.259133	0.259133	TRUE	1.53629	No
EHI_031240	730152	577713	759442	392945	386517	336084	1268624	493976	765936	271679	285745	268529	537313	842845	275318	3.003	1.588	-3.452	0.000557446	0.00284608	0.130501	0.198681	0.157618	0.157618	TRUE	0.109351	No
[truncated: 1,585 more rows]

## Sheet: EHIvsEDI NAT
Id	EHI_1	EHI_2	EHI_3	EDI_1	EDI_2	EDI_3	norm,EHI_1	norm,EHI_2	norm,EHI_3	norm,EDI_1	norm,EDI_2	norm,EDI_3	baseMean	EHI	EDI	FC	log2FoldChange	stat	pvalue	padj	dispGeneEst	dispFit	dispMAP	dispersion	betaConv	maxCooks	outlier
[truncated: 3,563 more rows]

[truncated: 4 more sheets: EHIvsEMO mRNA, EHIvsEMO NAT, EHIvsEIN mRNA, EHIvsEIN NAT]
