# Supplementary material for: RNA Sequencing Reveals Widespread Transcription of Natural Antisense RNAs in Entamoeba Species
Source: Microorganisms. 2022 Feb 8;10(2):396. doi: 10.3390/microorganisms10020396 (PMC8874941; doi:10.3390/microorganisms10020396)
Supplement: Supplementary file 1 [file microorganisms-10-00396-s001.zip › Table S11 - Differential Expression Chi-squared Tests.xlsx]

## Sheet: EHIvsEDI
Mornico et al., 2022. RNA sequencing reveals widespread transcription of natural antisense RNAs in Entamoeba species
	E. histolytica vs E. dispar Contingency table and Chi-squared test
(A) DE mRNA vs NAT presence		DE mRNA	Not DE mRNA
	NAT presence	365	1409
	NAT absence	385	1406
	p = 0.526, odds ratio = 0.95
(B) Up-regulated mRNA vs NAT presence		Upregulated mRNA	Not Upregulated mRNA
	NAT presence	248	1526
	NAT absence	207	1584
	p = 0.034, odds ratio = 1.24
(C) Down-regulated mRNA vs NAT presence		Down-regulated mRNA	Not Down-regulated mRNA
	NAT presence	117	1657
	NAT absence	178	1613
	p = 0.000367, odds ratio = 0.64
(D) DE mRNA vs DE NAT		DE mRNA	Not DE mRNA
	DE NAT	223	823
	Not DE NAT	527	6628
	p =4.59e-48, odds ratio = 3.41
(E) Up-regulated mRNA vs Up-regulated NAT		Upregulated mRNA	Not Upregulated mRNA
	Upregulated NAT	113	643
	Not upregulated NAT	342	7103
	p = 5.90e-32, odds ratio = 3.65
(F) Up-regulated mRNA vs Down-regulated NAT		Upregulated mRNA	Not Upregulated mRNA
	Down-regulated NAT	30	260
	Not Down-regulated NAT	425	7486
	p = 0.000460, odds rato = 2.03
(G) Down-regulated mRNA vs Up-regulated NAT		Down-regulated mRNA	Not Down-regulated mRNA
	Upregulated NAT	41	715
	Not upregulated NAT	254	7191
	p = 0.00638, odds rato = 1.62
(H) Down-regulated mRNA vs Down-regulated NAT		Down-regulated mRNA	Not Down-regulated mRNA
	Down-regulated NAT	39	251
	Not Down-regulated NAT	256	7655
	p = 2.02e-19, odds rato = 4.65

## Sheet: EHIvsEMO
	E. histolytica vs E. moshkovskii Contingency table and Chi-squared test
(A) DE mRNA vs NAT presence		DE mRNA	Not DE mRNA
	NAT presence	540	1234
	NAT absence	555	1236
	p = 0.749, odds ratio = 0.97
(B) Up-regulated mRNA vs NAT presence		Upregulated mRNA	Not Upregulated mRNA
	NAT presence	334	1440
	NAT absence	253	1538
	p = 0.00018, odds ratio = 1.41
(C) Down-regulated mRNA vs NAT presence		Down-regulated mRNA	Not Down-regulated mRNA
	NAT presence	206	1568
	NAT absence	302	1489
	p = 9.177e-6, odds ratio = 0.65
(D) DE mRNA vs DE NAT		DE mRNA	Not DE mRNA
	DE NAT	492	1088
	Not DE NAT	603	6018
	p =5.43e-118, odds ratio = 4.51
(E) Up-regulated mRNA vs Up-regulated NAT		Upregulated mRNA	Not Upregulated mRNA
	Upregulated NAT	240	1042
	Not upregulated NAT	347	6572
	p = 5.21e-68, odds ratio = 4.36
(F) Up-regulated mRNA vs Down-regulated NAT		Upregulated mRNA	Not Upregulated mRNA
	Down-regulated NAT	38	260
	Not Down-regulated NAT	549	7354
	p = 0.0002142, odds ratio = 1.96
(G) Down-regulated mRNA vs Up-regulated NAT		Down-regulated mRNA	Not Down-regulated mRNA
	Upregulated NAT	149	1133
	Not upregulated NAT	359	6560
	p = 2.912e-18, odds ratio = 2.40
(H) Down-regulated mRNA vs Down-regulated NAT		Down-regulated mRNA	Not Down-regulated mRNA
	Down-regulated NAT	65	233
	Not Down-regulated NAT	443	7460
	p = 1.82e-29, odds ratio = 4.70

## Sheet: EHIvsEIN
	E. histolytica vs E. invadens Contingency table and Chi-squared test
(A) DE mRNA vs NAT presence		DE mRNA	Not DE mRNA
	NAT presence	771	1003
	NAT absence	767	1024
	p = 0.726, odds ratio = 1.03
(B) Up-regulated mRNA vs NAT presence		Upregulated mRNA	Not Upregulated mRNA
	NAT presence	474	1300
	NAT absence	382	1409
	p = 0.00019, odds ratio = 1.34
(C) Down-regulated mRNA vs NAT presence		Down-regulated mRNA	Not Down-regulated mRNA
	NAT presence	297	1477
	NAT absence	385	1406
	p = 0.000362, odds ratio = 0.73
(D) DE mRNA vs DE NAT		DE mRNA	Not DE mRNA
	DE NAT	754	934
	Not DE NAT	784	5729
	p = 2.85e-205, odds ratio = 5.90
(E) Up-regulated mRNA vs Up-regulated NAT		Upregulated mRNA	Not Upregulated mRNA
	Upregulated NAT	320	920
	Not upregulated NAT	536	6425
	p = 7.70e-82, odds ratio = 4.17
(F) Up-regulated mRNA vs Down-regulated NAT		Upregulated mRNA	Not Upregulated mRNA
	Down-regulated NAT	99	349
	Not Down-regulated NAT	757	6996
	p = 1.99e-16, odds ratio = 2.62
(G) Down-regulated mRNA vs Up-regulated NAT		Down-regulated mRNA	Not Down-regulated mRNA
	Upregulated NAT	222	1018
	Not upregulated NAT	460	6501
	p = 7.20e-40, odds ratio = 3.08
(H) Down-regulated mRNA vs Down-regulated NAT		Down-regulated mRNA	Not Down-regulated mRNA
	Down-regulated NAT	113	335
	Not Down-regulated NAT	569	7184
	p = 4.74e-33, odds ratio = 4.26
