# Supplementary material for: RNA Sequencing Reveals Widespread Transcription of Natural Antisense RNAs in Entamoeba Species
Source: Microorganisms. 2022 Feb 8;10(2):396. doi: 10.3390/microorganisms10020396 (PMC8874941; doi:10.3390/microorganisms10020396)
Supplement: Supplementary file 1 [file microorganisms-10-00396-s001.zip › Table S12-A. GO enrichment EHI_vs_EDI_NAT_up.xlsx]

## Sheet: EHI_vs_EDI_NAT_up
Mornico et al., 2022. RNA sequencing reveals widespread transcription of natural antisense RNAs in Entamoeba species
Table S12-A. Genes in E. histolytica presenting NATs upregulated in the comparison E. histolytica versus E. dispar
EHI_000130
EHI_000410
EHI_000480
EHI_000560
EHI_000570
EHI_000610
EHI_000720
EHI_000800
EHI_001120
EHI_001150
EHI_001400
EHI_001430
EHI_001760
EHI_001790
EHI_001800
EHI_001810
EHI_001880
EHI_002670
EHI_002780
EHI_002990
EHI_004360
EHI_004370
EHI_004490
EHI_004500
EHI_004590
EHI_005000
EHI_005010
EHI_005120
EHI_005140
EHI_005910
EHI_005920
EHI_006070
EHI_006090
EHI_006180
EHI_006690
EHI_006720
EHI_006740
EHI_006760
EHI_006960
EHI_006970
EHI_007010
EHI_007020
EHI_007280
EHI_007490
EHI_007640
EHI_007950
EHI_007980
EHI_008050
EHI_008060
EHI_008070
EHI_008100
EHI_008170
EHI_008230
EHI_008370
EHI_008430
EHI_008450
EHI_008660
EHI_008760
EHI_008770
EHI_008790
EHI_009440
EHI_009540
EHI_009800
EHI_009900
EHI_009990
EHI_010040
EHI_010120
EHI_010290
EHI_010560
EHI_010590
EHI_010610
EHI_010710
EHI_010720
EHI_010740
EHI_011390
EHI_011530
EHI_011790
EHI_011820
EHI_011870
EHI_011930
EHI_011940
EHI_011950
EHI_012050
EHI_012080
EHI_012110
EHI_012210
EHI_012300
EHI_012320
EHI_012390
EHI_012470
EHI_012570
EHI_012590
EHI_012940
EHI_012950
EHI_013110
EHI_013190
EHI_013240
EHI_013270
EHI_014010
EHI_014100
EHI_014190
EHI_014220
EHI_014310
EHI_015270
EHI_016120
EHI_016340
EHI_016430
EHI_017010
EHI_017610
EHI_017620
EHI_017670
EHI_017730
EHI_019150
EHI_019160
EHI_019190
EHI_021190
EHI_021290
EHI_022940
EHI_022960
EHI_023030
EHI_023040
EHI_023090
EHI_023170
EHI_023370
EHI_023600
EHI_025330
EHI_026430
EHI_027510
EHI_027530
EHI_027600
EHI_027630
EHI_027660
EHI_027750
EHI_028950
EHI_029040
EHI_029050
EHI_030170
EHI_030440
EHI_030770
EHI_030800
EHI_030830
EHI_033130
EHI_035130
EHI_035140
EHI_035180
EHI_035400
EHI_035730
EHI_035930
EHI_036510
EHI_036590
EHI_037160
EHI_037200
EHI_038640
EHI_039030
EHI_039490
EHI_039590
EHI_039850
EHI_040620
EHI_040630
EHI_040670
EHI_040690
EHI_042100
EHI_042230
EHI_043740
EHI_044660
EHI_044780
EHI_044890
EHI_044900
EHI_045050
EHI_045070
EHI_045140
EHI_045560
EHI_046600
EHI_047750
EHI_048200
EHI_048410
EHI_048540
EHI_048580
EHI_048590
EHI_048610
EHI_048730
EHI_048970
EHI_049450
EHI_049730
EHI_049740
EHI_049790
EHI_050300
EHI_050460
EHI_050500
EHI_050940
EHI_050980
EHI_051020
EHI_051760
EHI_052160
EHI_052830
EHI_052990
EHI_053040
EHI_053080
EHI_053170
EHI_053480
EHI_054130
EHI_054180
EHI_054230
EHI_054840
EHI_055960
EHI_055970
EHI_056240
EHI_056420
EHI_056450
EHI_056460
EHI_057840
EHI_058510
EHI_059650
EHI_059660
EHI_060980
EHI_062740
EHI_062970
EHI_063010
EHI_064660
EHI_065490
EHI_065620
EHI_065640
EHI_065670
EHI_065750
EHI_065770
EHI_067260
EHI_067920
EHI_067930
EHI_067970
EHI_068130
EHI_068220
EHI_068340
EHI_068540
EHI_068550
EHI_068740
EHI_069050
EHI_069060
EHI_069210
EHI_069260
EHI_069280
EHI_069340
EHI_069350
EHI_069380
EHI_069420
EHI_069550
EHI_069560
EHI_069600
EHI_069620
EHI_070120
EHI_070690
EHI_070790
EHI_072070
EHI_072130
EHI_073310
EHI_073460
EHI_073670
EHI_073990
EHI_074060
EHI_074120
EHI_074140
EHI_074760
EHI_075540
EHI_076800
EHI_076870
EHI_078190
EHI_078210
EHI_078250
EHI_078570
EHI_079250
EHI_079910
EHI_079920
EHI_080270
EHI_080720
EHI_081290
EHI_081310
EHI_081670
EHI_081690
EHI_081710
EHI_082520
EHI_082560
EHI_084970
EHI_085010
EHI_085020
EHI_085060
EHI_085970
EHI_086080
EHI_086150
EHI_086170
EHI_086570
EHI_086580
EHI_087550
EHI_087630
EHI_087660
EHI_087780
EHI_087810
EHI_087850
EHI_088060
EHI_088070
EHI_088430
EHI_090420
EHI_091100
EHI_091470
EHI_092090
EHI_092220
EHI_092540
EHI_092550
EHI_092580
EHI_092620
EHI_093750
EHI_093840
EHI_093940
EHI_094010
EHI_094050
EHI_094130
EHI_095130
EHI_095140
EHI_095160
EHI_095810
EHI_095860
EHI_096160
EHI_096180
EHI_096200
EHI_096210
EHI_096250
EHI_096260
EHI_096380
EHI_096510
EHI_096560
EHI_096600
EHI_096640
EHI_096810
EHI_097620
EHI_097920
EHI_097930
EHI_098040
EHI_098350
EHI_098420
EHI_098520
EHI_098610
EHI_098620
EHI_098770
EHI_099240
EHI_099750
EHI_100120
EHI_100480
EHI_101290
EHI_103360
EHI_103410
EHI_103610
EHI_103720
EHI_104370
EHI_104380
EHI_104400
EHI_104550
EHI_104570
EHI_104580
EHI_105070
EHI_105120
EHI_105220
EHI_105300
EHI_105310
EHI_105840
EHI_106080
EHI_106090
EHI_106250
EHI_106260
EHI_106300
EHI_106690
EHI_107080
EHI_107230
EHI_107330
EHI_108750
EHI_109860
EHI_110120
EHI_110130
EHI_110220
EHI_110280
EHI_110300
EHI_110320
EHI_110390
EHI_110550
EHI_110670
EHI_110810
EHI_111210
EHI_111610
EHI_111820
EHI_112040
EHI_113590
EHI_113900
EHI_113920
EHI_114390
EHI_114780
EHI_114930
EHI_115330
EHI_115710
EHI_117600
EHI_117610
EHI_117640
EHI_117960
EHI_118240
EHI_118670
EHI_118860
EHI_118890
EHI_119280
EHI_119910
EHI_119920
EHI_119950
EHI_120280
EHI_120290
EHI_120320
EHI_120860
EHI_121760
EHI_121820
EHI_121860
EHI_121890
EHI_122740
EHI_122770
EHI_122880
EHI_122890
EHI_123700
EHI_123720
EHI_124360
EHI_124450
EHI_124470
EHI_124540
EHI_124620
EHI_124880
EHI_125170
EHI_125310
EHI_125360
EHI_125890
EHI_125920
EHI_125940
EHI_125950
EHI_125970
EHI_126090
EHI_126130
EHI_126870
EHI_126930
EHI_127030
EHI_127040
EHI_127170
EHI_127180
EHI_127190
EHI_127370
EHI_127420
EHI_128140
EHI_129320
EHI_129360
EHI_129860
EHI_129930
EHI_130720
EHI_130730
EHI_130890
EHI_130930
EHI_131110
EHI_131490
EHI_131500
EHI_131540
EHI_131550
EHI_132030
EHI_133960
EHI_134680
EHI_134750
EHI_134780
EHI_134830
EHI_135190
EHI_135470
EHI_136150
EHI_136480
EHI_137730
EHI_137830
EHI_138450
EHI_138950
EHI_138990
EHI_139070
EHI_139370
EHI_139960
EHI_140020
EHI_140130
EHI_140250
EHI_140680
EHI_140720
EHI_141110
EHI_141340
EHI_141350
EHI_141380
EHI_141830
EHI_141910
EHI_141920
EHI_142150
EHI_142180
EHI_142210
EHI_143550
EHI_143820
EHI_144720
EHI_146360
EHI_146930
EHI_146950
EHI_146970
EHI_146980
EHI_146990
EHI_147020
EHI_147510
EHI_147520
EHI_147690
EHI_148030
EHI_148040
EHI_148150
EHI_148170
EHI_148180
EHI_148190
EHI_148280
EHI_148300
EHI_148310
EHI_148350
EHI_148470
EHI_148580
EHI_148650
EHI_148700
EHI_148840
EHI_148900
EHI_148910
EHI_148930
EHI_148940
EHI_149860
EHI_149890
EHI_150370
EHI_151220
EHI_151290
EHI_151380
EHI_151420
EHI_151520
EHI_151690
EHI_151790
EHI_151800
EHI_152180
EHI_152210
EHI_152330
EHI_152350
EHI_152430
EHI_152580
EHI_152620
EHI_152700
EHI_152760
EHI_152860
EHI_152870
EHI_152910
EHI_153000
EHI_153390
EHI_153410
EHI_153420
EHI_153660
EHI_155160
EHI_155170
EHI_155210
EHI_155220
EHI_155240
EHI_155380
EHI_155400
EHI_155480
EHI_155510
EHI_155640
EHI_155660
EHI_155720
EHI_155740
EHI_155770
EHI_156100
EHI_156250
EHI_157130
EHI_158060
EHI_158120
EHI_158230
EHI_158620
EHI_159460
EHI_159640
EHI_159730
EHI_159740
EHI_159840
EHI_160860
EHI_160960
EHI_161070
EHI_161880
EHI_161970
EHI_162190
EHI_162340
EHI_162560
EHI_163690
EHI_163700
EHI_163730
EHI_163740
EHI_164330
EHI_164370
EHI_164790
EHI_164880
EHI_165080
EHI_165190
EHI_165800
EHI_166020
EHI_166430
EHI_166450
EHI_166460
EHI_166480
EHI_166490
EHI_167070
EHI_167100
EHI_167140
EHI_167470
EHI_167630
EHI_167940
EHI_168070
EHI_169590
EHI_169640
EHI_169930
EHI_169940
EHI_170000
EHI_170040
EHI_170170
EHI_170460
EHI_170470
EHI_172130
EHI_173420
EHI_173430
EHI_174100
EHI_174900
EHI_175010
EHI_175040
EHI_175080
EHI_175090
EHI_175500
EHI_176850
EHI_176990
EHI_177300
EHI_177320
EHI_177440
EHI_177490
EHI_177540
EHI_177550
EHI_177640
EHI_177650
EHI_178020
EHI_178770
EHI_178830
EHI_178910
EHI_179090
EHI_179860
EHI_179950
EHI_179970
EHI_180030
EHI_180770
EHI_181210
EHI_181260
EHI_181570
EHI_182520
EHI_182560
EHI_182580
EHI_182620
EHI_182650
EHI_182700
EHI_182720
EHI_182790
EHI_183020
EHI_183070
EHI_183130
EHI_183150
EHI_183240
EHI_183440
EHI_183560
EHI_184530
EHI_185270
EHI_185280
EHI_186330
EHI_186740
EHI_186770
EHI_186810
EHI_186820
EHI_186840
EHI_186850
EHI_186910
EHI_187170
EHI_187180
EHI_187230
EHI_187300
EHI_187710
EHI_188180
EHI_188790
EHI_188850
EHI_189130
EHI_189140
EHI_189170
EHI_189500
EHI_189860
EHI_189900
EHI_189930
EHI_189950
EHI_192080
EHI_192140
EHI_192460
EHI_192480
EHI_192540
EHI_192750
EHI_193410
EHI_193450
EHI_193500
EHI_193510
EHI_194200
EHI_194230
EHI_194250
EHI_194400
EHI_194410
EHI_194530
EHI_194980
EHI_195080
EHI_196410
EHI_196900
EHI_197020
EHI_197090
EHI_197130
EHI_197230
EHI_197440
EHI_197460
EHI_197660
EHI_197860
EHI_198600
EHI_198950
EHI_198960
EHI_199080
EHI_199670
EHI_199700
EHI_200000
EHI_200010
EHI_200040
EHI_200820
EHI_200840
EHI_201280
EHI_201830

## Sheet: Gene Product in E. histolytica
Gene ID	Genomic Location (Gene)	Product Description
EHI_106090	DS571236:4,763..6,805(-)	1,4-alpha-glucan branching enzyme, putative
EHI_199080	DS571165:106,806..107,542(+)	2-phosphosulfolactate phosphatase, putative
EHI_050940	DS571149:146,652..148,364(-)	2,3-bisphosphoglycerate-independent phosphoglycerate mutase, putative
EHI_177320	DS571175:38,514..39,683(-)	26S protease regulatory subunit, putative
EHI_030170	DS571253:21,109..22,053(-)	26S proteasome non-ATPase regulatory subunit, putative
EHI_076870	DS571229:22,828..23,709(-)	3-oxo-5-alpha-steroid 4-dehydrogenase domain-containing protein
EHI_027600	DS571215:25,525..26,138(+)	4-methyl-5(B-hydroxyethyl)-thiazol monophosphate biosynthesis enzyme, putative
EHI_126870	DS571166:3,149..3,466(-)	40S ribosomal protein S21, putative
EHI_080270	DS571380:19,402..21,313(-)	5'-3' exonuclease domain containing protein
EHI_045050	DS571147:86,422..88,257(-)	AAA family ATPase, putative
EHI_069210	DS571164:39,987..41,825(-)	AAA family ATPase, putative
EHI_114390	DS571368:16,533..17,770(+)	ABC transporter, putative
EHI_186770	DS571159:37,105..38,136(+)	actin-binding protein, cofilin/tropomyosin family
EHI_186840	DS571159:48,660..49,100(-)	actin-binding protein, cofilin/tropomyosin family
EHI_046600	DS571321:5,918..6,286(+)	acyl-CoA hydrolase, putative
EHI_010560	DS571182:39,312..42,314(+)	acyl-CoA synthetase, putative
EHI_023600	DS571330:8,538..10,989(+)	adaptor protein (AP) family protein
EHI_135470	DS571422:9,342..9,952(-)	adenylate kinase
EHI_136150	DS571222:5,062..6,517(-)	adenylyl cyclase-associated protein, putative
EHI_000410	DS571186:12,314..13,398(-)	alcohol dehydrogenase, putative
EHI_125950	DS571160:75,968..77,147(-)	alcohol dehydrogenase, putative
EHI_166490	DS571326:28,316..29,575(-)	alcohol dehydrogenase, putative
EHI_194200	DS571191:12,884..14,497(+)	amino acid transporter, putative
EHI_080720	DS571414:9,198..10,331(-)	aminoalcoholphosphotransferase, putative
EHI_048610	DS571231:27,879..30,131(-)	ankyrin repeat protein
EHI_174100	DS571220:17,309..19,338(-)	ankyrin repeat protein
EHI_008050	DS571178:57,174..59,081(-)	ankyrin repeat protein, putative
EHI_189140	DS571408:10,334..10,902(-)	ARF GTPase activating protein, putative
EHI_152330	DS571145:245,521..246,411(+)	Arginase, putative
EHI_148470	DS571146:82,906..83,943(+)	asparagine synthetase A, putative
EHI_106690	DS571699:2,619..3,914(+)	aspartyl aminopeptidase, putative
EHI_008100	DS571178:67,511..68,926(+)	ATP/GTP-binding protein, putative
EHI_049790	DS571152:118,911..120,368(+)	bromodomain-containing protein
EHI_142150	DS571161:101,786..103,123(-)	BTN1 protein, putative
EHI_183560	DS571316:30,409..31,371(-)	CAAX amino terminal protease family
EHI_048590	DS571231:17,033..18,895(+)	calcineurin catalytic subunit A, putative
EHI_051020	DS571149:167,026..168,621(+)	calcineurin catalytic subunit A, putative
EHI_014310	DS571172:88,085..90,673(+)	calcium-gated potassium channel protein, putative
EHI_115710	DS571498:1,736..3,006(-)	calmodulin-dependent calcineurin A subunit,gamma isoform, putative
EHI_000130	DS571600:7,793..8,309(-)	calmodulin, putative
EHI_189500	DS571262:28,413..31,373(-)	calponin homology domain protein, putative
EHI_152350	DS571145:249,136..249,852(+)	casein kinase II regulatory subunit family protein
EHI_155240	DS571162:24,916..25,828(+)	casein kinase, putative
EHI_065670	DS571192:30,547..33,903(+)	cation-transporting P-typeATPase, putative
EHI_067920	DS571150:23,047..24,162(-)	CDP-alcohol phosphatidyltransferase family protein
EHI_127420	DS571166:102,469..104,883(+)	cell division control protein CDC24, putative
EHI_152430	DS571145:264,769..265,700(-)	cell division protein kinase 2, putative
EHI_105300	DS571204:47,623..48,590(-)	cell division protein kinase, putative
EHI_028950	DS571266:15,590..16,933(-)	chitobiosyldiphosphodolichol beta-mannosyltransferase, putative
EHI_148580	DS571146:109,594..110,670(+)	choline/ethanolamine kinase, putative
EHI_067970	DS571150:31,388..41,504(+)	chorein, putative
EHI_109860	DS571242:18,721..21,141(+)	chromatin-specific transcription elongation factor, putative
EHI_147510	DS571303:22,901..25,255(-)	citrate transporter, putative
EHI_099240	DS571296:15,553..17,161(+)	clathrin-adaptor medium chain, putative
EHI_033130	DS571312:13,336..14,880(-)	cleavage and polyadenylation specificity factor 100 kDa subunit, putative
EHI_189950	DS571315:21,713..22,624(-)	co-chaperone protein, putative
EHI_096210	DS571163:10,624..11,265(+)	Coated vesicle membrane protein, putative
EHI_004590	DS571181:76,269..78,671(+)	coatomer complex subunit, putative
EHI_144720	DS571437:4,700..8,137(-)	CPSF A subunit region protein, putative
EHI_008790	DS571199:70,440..71,036(-)	CXXC-rich protein
EHI_106300	DS571236:39,919..41,073(+)	DEAD/DEAH box helicase, putative
EHI_119920	DS571393:9,511..11,682(+)	DEAD/DEAH box helicase, putative
EHI_125170	DS571290:6,979..10,167(+)	DEAD/DEAH box helicase, putative
EHI_185270	DS571249:28,029..35,201(-)	Dedicator of cytokinesis domain containing protein
EHI_053480	DS571370:14,020..16,199(-)	deoxycytidyl transferase, putative
EHI_098350	DS571169:35,971..36,966(-)	deoxyhypusine synthase, putative
EHI_129320	DS571430:9,016..10,635(-)	diacylglycerol kinase, putative
EHI_182720	DS571156:37,596..39,605(+)	dipeptidyl-peptidase, putative
EHI_155170	DS571162:13,311..15,941(+)	DNA mismatch repair protein PMS1, putative
EHI_151520	DS571145:78,035..81,433(+)	DNA polymerase alpha catalytic subunit, putative
EHI_006690	DS571197:10,369..13,602(-)	DNA polymerase delta catalytic subunit, putative
EHI_148310	DS571146:54,930..57,578(+)	DNA repair endonuclease, putative
EHI_088430	DS571439:6,525..8,471(-)	DNA repair helicase, putative
EHI_114930	DS571338:14,964..17,258(-)	DNA repair protein, putative
EHI_121760	DS571276:8,360..13,270(+)	DNA-directed RNA polymerase II large subunit, putative
EHI_095860	DS571239:16,665..20,033(+)	DNA-directed RNA polymerase III subunit 127.6 kDa polypeptide, putative
EHI_022940	DS571153:33,885..37,397(+)	DNA-directed RNA polymerase subunit, putative
EHI_163700	DS571246:32,747..33,643(+)	DnaJ family protein
EHI_182520	DS571156:13,678..14,718(+)	DNAJ homolog subfamily A member 1, putative
EHI_011940	DS571148:34,060..36,225(+)	dolichyl-diphosphooligosaccharide--protein glycosyltransferase subunit STT3A, putative
EHI_000480	DS571186:30,918..32,633(-)	dual specificity protein phosphatase, putative
EHI_016120	DS571494:6,445..8,421(+)	EF-hand calcium-binding domain containing protein
EHI_044900	DS571147:61,675..63,696(+)	EF-hand calcium-binding domain containing protein
EHI_096640	DS571163:82,998..83,942(-)	EF-hand calcium-binding domain containing protein
EHI_155660	DS571162:100,209..102,851(+)	Elongation factor 2, putative
EHI_127170	DS571166:50,502..52,115(-)	elongation factor-2 kinase, putative
EHI_170470	DS571331:21,425..22,133(-)	ER lumen protein retaining receptor
EHI_029040	DS571266:31,607..34,372(+)	exportin T, putative
EHI_187710	DS571404:8,777..10,180(+)	F-box domain containing membrane protein, putative
EHI_151790	DS571145:147,537..149,699(+)	F-box/WD domain containing protein
EHI_155160	DS571162:5,523..13,158(+)	FKBP-rapamycin associated protein (FRAP), putative
EHI_192460	DS571209:24,456..28,094(-)	formin homology 2 family protein
EHI_197230	DS571157:82,018..84,512(-)	formin homology 2 family protein
EHI_151800	DS571145:150,130..150,725(-)	ganglioside gm2 activator protein, putative
EHI_182620	DS571156:25,233..26,660(-)	glutamic acid-rich protein precursor, putative
EHI_189860	DS571315:6,450..7,934(+)	glycerophosphoryl diester phosphodiesterase, putative
EHI_073460	DS571171:33,724..35,607(+)	glycyl-tRNA synthetase, putative
EHI_159730	DS571167:68,880..70,235(+)	glycylpeptide N-tetradecanoyltransferase, putative
EHI_110300	DS571151:42,543..43,151(+)	GTP-binding protein EhRabX36, putative
EHI_054180	DS571309:16,566..19,043(+)	GTP-binding protein, putative
EHI_178770	DS571154:82,818..83,855(-)	GTP-binding protein, putative
EHI_175080	DS571189:63,977..65,602(-)	guanylate binding protein, putative
EHI_074120	DS571232:38,696..39,425(-)	HAD hydrolase, family IA, variant 3
EHI_065770	DS571192:56,454..58,085(+)	heat shock protein 70, putative
EHI_197860	DS571365:17,082..19,355(-)	heat shock protein 70, putative
EHI_008230	DS571178:91,406..91,918(+)	heat shock transcription factor, putative
EHI_008660	DS571199:42,365..43,422(+)	heat shock transcription factor, putative
EHI_087630	DS571173:44,201..45,060(-)	heat shock transcription factor, putative
EHI_001430	DS571506:9,301..11,580(-)	helicase domain-containing protein
EHI_012470	DS571148:143,007..145,583(-)	helicase domain-containing protein
EHI_044890	DS571147:58,501..61,465(+)	helicase, putative
EHI_053080	DS571238:20,058..21,691(+)	helicase, putative
EHI_148930	DS571146:185,881..188,316(-)	helicase, putative
EHI_184530	DS571308:18,067..20,928(-)	helicase, putative
EHI_139370	DS571311:13,474..14,122(+)	high mobility group (HMG) box domain containing protein
EHI_146950	DS571374:8,659..9,915(-)	histidine acid phosphatase family protein
EHI_050300	DS571149:16,217..17,029(-)	hydrolase TatD family protein
EHI_027630	DS571215:29,244..30,218(-)	hypothetical membrane-spanning protein
EHI_000560	DS571186:43,226..43,750(+)	hypothetical protein
EHI_000570	DS571186:43,834..44,547(+)	hypothetical protein
EHI_000800	DS571186:85,842..86,445(-)	hypothetical protein
EHI_001790	DS571280:14,322..15,827(+)	hypothetical protein
EHI_001800	DS571280:15,902..16,735(-)	hypothetical protein
EHI_001810	DS571280:16,901..17,389(-)	hypothetical protein
EHI_002780	DS571609:6,013..6,570(-)	hypothetical protein
EHI_004370	DS571181:32,311..33,397(+)	hypothetical protein
EHI_004500	DS571181:57,483..60,412(-)	hypothetical protein
EHI_005000	DS571195:50,053..50,469(-)	hypothetical protein
EHI_005120	DS571195:65,829..66,944(+)	hypothetical protein
EHI_005140	DS571195:70,634..71,128(+)	hypothetical protein
EHI_005920	DS571227:16,220..16,803(-)	hypothetical protein
EHI_006070	DS571227:36,730..37,434(+)	hypothetical protein
EHI_006090	DS571227:38,968..40,901(-)	hypothetical protein
EHI_006180	DS571227:55,017..55,334(-)	hypothetical protein
EHI_006740	DS571197:19,585..21,663(+)	hypothetical protein
EHI_006960	DS571197:55,399..56,115(-)	hypothetical protein
EHI_006970	DS571197:56,488..57,240(+)	hypothetical protein
EHI_007010	DS571197:65,743..69,450(+)	hypothetical protein
EHI_007280	DS571323:11,453..12,934(+)	hypothetical protein
EHI_007490	DS571178:7,293..8,375(+)	hypothetical protein
EHI_008060	DS571178:59,298..60,849(+)	hypothetical protein
EHI_008170	DS571178:79,244..80,578(-)	hypothetical protein
EHI_008370	DS571199:8,633..9,790(+)	hypothetical protein
EHI_008450	DS571199:23,692..25,143(+)	hypothetical protein
EHI_008760	DS571199:62,334..64,929(+)	hypothetical protein
EHI_009440	DS571184:22,771..23,169(+)	hypothetical protein
EHI_009900	DS571200:22,979..24,145(-)	hypothetical protein
EHI_009990	DS571200:41,409..43,157(-)	hypothetical protein
EHI_010040	DS571200:47,519..48,404(+)	hypothetical protein
EHI_010120	DS571200:61,739..62,753(+)	hypothetical protein
EHI_010710	DS571182:71,995..73,294(+)	hypothetical protein
EHI_010740	DS571182:76,438..82,929(+)	hypothetical protein
EHI_011820	DS571148:16,472..17,464(+)	hypothetical protein
EHI_011930	DS571148:32,839..33,921(-)	hypothetical protein
EHI_012080	DS571148:57,173..58,132(-)	hypothetical protein
EHI_012110	DS571148:61,726..62,028(-)	hypothetical protein
EHI_012210	DS571148:75,100..76,719(+)	hypothetical protein
EHI_012300	DS571148:97,315..100,059(+)	hypothetical protein
EHI_012590	DS571148:182,073..183,473(+)	hypothetical protein
EHI_012940	DS571168:14,177..17,932(-)	hypothetical protein
EHI_012950	DS571168:18,731..20,008(+)	hypothetical protein
EHI_013110	DS571168:64,830..66,242(+)	hypothetical protein
EHI_013190	DS571168:84,914..87,475(-)	hypothetical protein
EHI_013240	DS571168:95,143..101,253(-)	hypothetical protein
EHI_013270	DS571168:103,628..104,632(+)	hypothetical protein
EHI_016340	DS571247:7,188..10,379(+)	hypothetical protein
EHI_017010	DS571486:4,433..5,824(-)	hypothetical protein
EHI_017670	DS571240:26,800..34,224(+)	hypothetical protein
EHI_017730	DS571240:40,876..41,274(+)	hypothetical protein
EHI_019160	DS571351:15,064..16,391(-)	hypothetical protein
EHI_019190	DS571351:21,663..22,361(-)	hypothetical protein
EHI_021190	DS571194:841..1,887(-)	hypothetical protein
EHI_021290	DS571194:21,975..26,087(-)	hypothetical protein
EHI_023030	DS571153:56,659..57,867(+)	hypothetical protein
EHI_023040	DS571153:58,321..59,046(-)	hypothetical protein
EHI_023170	DS571153:85,281..86,759(+)	hypothetical protein
EHI_023370	DS571153:123,308..124,936(-)	hypothetical protein
EHI_025330	DS571233:22,101..23,534(-)	hypothetical protein
EHI_026430	DS571286:31,392..32,176(-)	hypothetical protein
EHI_027530	DS571215:16,082..17,206(+)	hypothetical protein
EHI_027660	DS571215:32,704..35,253(+)	hypothetical protein
EHI_027750	DS571215:52,584..53,366(+)	hypothetical protein
EHI_030440	DS571253:35,812..37,173(-)	hypothetical protein
EHI_035130	DS571268:16,399..17,799(+)	hypothetical protein
EHI_035400	DS571174:8,923..9,620(-)	hypothetical protein
EHI_035730	DS571174:76,714..78,753(+)	hypothetical protein
EHI_036510	DS571358:5,311..6,633(+)	hypothetical protein
EHI_036590	DS571358:16,282..19,390(+)	hypothetical protein
EHI_037160	DS571334:16,504..16,905(-)	hypothetical protein
EHI_037200	DS571334:22,541..23,956(-)	hypothetical protein
EHI_039490	DS571355:23,882..24,568(+)	hypothetical protein
EHI_040620	DS571282:16,733..17,518(+)	hypothetical protein
EHI_040630	DS571282:17,592..20,384(-)	hypothetical protein
EHI_040670	DS571282:25,746..26,689(-)	hypothetical protein
EHI_042100	DS571259:17,846..18,595(+)	hypothetical protein
EHI_044660	DS571147:28,834..29,700(+)	hypothetical protein
EHI_044780	DS571147:46,548..47,123(+)	hypothetical protein
EHI_045070	DS571147:89,887..90,507(+)	hypothetical protein
EHI_045140	DS571147:100,702..101,343(+)	hypothetical protein
EHI_045560	DS571147:171,713..173,989(+)	hypothetical protein
EHI_048200	DS571256:20,789..21,499(-)	hypothetical protein
EHI_048540	DS571231:3,008..5,929(-)	hypothetical protein
EHI_048580	DS571231:12,803..15,424(-)	hypothetical protein
EHI_048730	DS571231:52,103..52,675(-)	hypothetical protein
EHI_049450	DS571152:34,935..36,030(+)	hypothetical protein
EHI_049730	DS571152:104,632..105,768(-)	hypothetical protein
EHI_050460	DS571149:42,845..43,509(+)	hypothetical protein
EHI_050980	DS571149:157,550..158,404(+)	hypothetical protein
EHI_051760	DS571176:40,960..42,465(-)	hypothetical protein
EHI_052990	DS571238:4,306..6,306(+)	hypothetical protein
EHI_054130	DS571309:9,196..10,998(+)	hypothetical protein
EHI_055970	DS571322:23,967..26,552(+)	hypothetical protein
EHI_056240	DS571372:17,320..17,940(+)	hypothetical protein
EHI_057840	DS571314:30,761..34,780(+)	hypothetical protein
EHI_058510	DS571278:19,777..21,024(+)	hypothetical protein
EHI_059650	DS571234:5,076..6,119(+)	hypothetical protein
EHI_059660	DS571234:6,402..8,651(+)	hypothetical protein
EHI_062740	DS571213:41,555..42,916(-)	hypothetical protein
EHI_062970	DS571359:5,312..6,298(+)	hypothetical protein
EHI_065490	DS571192:7,187..8,406(-)	hypothetical protein
EHI_065620	DS571192:21,284..23,089(-)	hypothetical protein
EHI_065640	DS571192:25,383..26,300(+)	hypothetical protein
EHI_067260	DS571453:11,554..12,753(+)	hypothetical protein
EHI_068130	DS571150:68,042..68,920(-)	hypothetical protein
EHI_068220	DS571150:83,080..84,075(-)	hypothetical protein
EHI_068340	DS571150:101,351..103,753(+)	hypothetical protein
EHI_068540	DS571150:142,692..145,640(-)	hypothetical protein
EHI_068550	DS571150:146,442..148,624(+)	hypothetical protein
EHI_068740	DS571150:176,438..177,208(+)	hypothetical protein
EHI_069050	DS571164:8,664..9,161(-)	hypothetical protein
EHI_069260	DS571164:53,094..54,170(+)	hypothetical protein
EHI_069280	DS571164:56,025..56,711(-)	hypothetical protein
EHI_069350	DS571164:67,292..67,854(-)	hypothetical protein
EHI_069420	DS571164:88,545..89,453(-)	hypothetical protein
EHI_069560	DS571164:119,546..120,201(+)	hypothetical protein
EHI_069600	DS571164:123,320..123,940(-)	hypothetical protein
EHI_069620	DS571164:125,015..127,058(+)	hypothetical protein
EHI_070690	DS571284:14,708..16,390(-)	hypothetical protein
EHI_070790	DS571284:30,598..32,502(-)	hypothetical protein
EHI_073310	DS571171:6,492..8,339(+)	hypothetical protein
EHI_073670	DS571171:100,756..101,892(-)	hypothetical protein
EHI_073990	DS571232:7,875..9,278(+)	hypothetical protein
EHI_074140	DS571232:41,027..42,098(+)	hypothetical protein
EHI_076800	DS571229:12,982..13,935(-)	hypothetical protein
EHI_078190	DS571271:15,332..17,101(+)	hypothetical protein
EHI_079250	DS571337:16,435..18,160(+)	hypothetical protein
EHI_081290	DS571275:15,707..17,848(-)	hypothetical protein
EHI_081310	DS571275:18,613..19,281(-)	hypothetical protein
EHI_081690	DS571294:11,017..11,952(+)	hypothetical protein
EHI_081710	DS571294:13,231..14,291(-)	hypothetical protein
EHI_082520	DS571295:9,300..14,318(-)	hypothetical protein
EHI_085010	DS571211:51,489..52,295(-)	hypothetical protein
EHI_085020	DS571211:52,522..54,009(-)	hypothetical protein
EHI_085060	DS571211:61,284..63,341(+)	hypothetical protein
EHI_086150	DS571235:36,840..39,458(-)	hypothetical protein
EHI_086170	DS571235:40,165..40,641(+)	hypothetical protein
EHI_086570	DS571381:15,555..17,324(-)	hypothetical protein
EHI_087660	DS571173:47,984..50,599(-)	hypothetical protein
EHI_088060	DS571307:11,294..11,803(+)	hypothetical protein
EHI_090420	DS571367:13,932..16,068(+)	hypothetical protein
EHI_091470	DS571400:4,553..5,325(+)	hypothetical protein
EHI_092220	DS571155:32,415..36,350(-)	hypothetical protein
EHI_092550	DS571155:124,697..125,857(+)	hypothetical protein
EHI_092580	DS571155:128,317..128,937(-)	hypothetical protein
EHI_093750	DS571179:14,242..15,984(-)	hypothetical protein
EHI_093940	DS571179:59,674..60,201(-)	hypothetical protein
EHI_094010	DS571179:71,925..72,932(-)	hypothetical protein
EHI_094050	DS571179:76,322..77,608(+)	hypothetical protein
EHI_094130	DS571179:88,357..89,281(-)	hypothetical protein
EHI_095140	DS571264:29,621..30,550(-)	hypothetical protein
EHI_095160	DS571264:37,006..37,343(-)	hypothetical protein
EHI_096160	DS571163:3,445..3,876(+)	hypothetical protein
EHI_096250	DS571163:15,124..17,086(-)	hypothetical protein
EHI_096260	DS571163:18,189..19,492(+)	hypothetical protein
EHI_096810	DS571163:118,847..120,414(+)	hypothetical protein
EHI_097920	DS571255:19,167..19,786(-)	hypothetical protein
EHI_098520	DS571169:91,359..92,210(-)	hypothetical protein
EHI_098610	DS571169:108,371..109,375(-)	hypothetical protein
EHI_098620	DS571169:109,574..110,830(+)	hypothetical protein
EHI_098770	DS571349:9,302..10,630(-)	hypothetical protein
EHI_099750	DS571299:17,173..18,588(-)	hypothetical protein
EHI_100120	DS571201:7,579..8,160(-)	hypothetical protein
EHI_103360	DS571158:32,720..34,269(-)	hypothetical protein
EHI_104380	DS571185:14,798..15,403(+)	hypothetical protein
EHI_104550	DS571185:47,717..49,150(+)	hypothetical protein
EHI_104580	DS571185:58,752..59,507(+)	hypothetical protein
EHI_105070	DS571204:15,431..16,390(+)	hypothetical protein
EHI_105840	DS571403:14,415..15,152(-)	hypothetical protein
EHI_106250	DS571236:21,636..23,004(-)	hypothetical protein
EHI_106260	DS571236:23,115..30,755(-)	hypothetical protein
EHI_107080	DS571205:22,522..25,176(+)	hypothetical protein
EHI_107230	DS571205:48,731..54,731(-)	hypothetical protein
EHI_107330	DS571205:69,328..70,197(+)	hypothetical protein
EHI_110130	DS571151:2,859..5,774(+)	hypothetical protein
EHI_110220	DS571151:27,120..28,106(-)	hypothetical protein
EHI_110670	DS571151:127,120..127,701(-)	hypothetical protein
EHI_111210	DS571279:35,382..37,876(+)	hypothetical protein
EHI_111820	DS571273:32,054..32,680(-)	hypothetical protein
EHI_112040	DS571329:17,189..18,953(-)	hypothetical protein
EHI_113590	DS571429:17,182..18,495(+)	hypothetical protein
EHI_114780	DS571338:10,028..10,585(+)	hypothetical protein
EHI_115330	DS571357:10,365..12,431(-)	hypothetical protein
EHI_117600	DS571293:7,750..9,639(-)	hypothetical protein
EHI_118890	DS571180:85,980..87,599(+)	hypothetical protein
EHI_120290	DS571361:11,169..11,891(-)	hypothetical protein
EHI_120860	DS571336:3,986..6,684(+)	hypothetical protein
EHI_121890	DS571276:36,333..37,268(-)	hypothetical protein
EHI_122770	DS571281:10,591..11,385(-)	hypothetical protein
EHI_122880	DS571281:26,656..27,402(+)	hypothetical protein
EHI_122890	DS571281:27,506..29,344(-)	hypothetical protein
EHI_123700	DS571490:4,975..5,601(-)	hypothetical protein
EHI_124360	DS571188:21,692..22,387(-)	hypothetical protein
EHI_124540	DS571188:65,359..65,682(-)	hypothetical protein
EHI_124620	DS571188:76,919..81,646(-)	hypothetical protein
EHI_125310	DS571290:16,775..17,185(-)	hypothetical protein
EHI_125890	DS571160:63,015..63,359(+)	hypothetical protein
EHI_125940	DS571160:72,914..73,660(-)	hypothetical protein
EHI_125970	DS571160:78,537..78,968(-)	hypothetical protein
EHI_126130	DS571160:107,176..107,719(+)	hypothetical protein
EHI_127030	DS571166:28,566..30,077(+)	hypothetical protein
EHI_127370	DS571166:90,929..91,399(-)	hypothetical protein
EHI_129860	DS571283:23,754..24,740(-)	hypothetical protein
EHI_129930	DS571283:36,645..37,358(+)	hypothetical protein
EHI_130720	DS571170:19,008..19,855(+)	hypothetical protein
EHI_130890	DS571170:28,857..31,754(-)	hypothetical protein
EHI_131110	DS571170:79,358..79,822(-)	hypothetical protein
EHI_131500	DS571432:8,007..8,408(-)	hypothetical protein
EHI_133960	DS571212:42,334..46,974(+)	hypothetical protein
EHI_136480	DS571222:52,015..52,938(+)	hypothetical protein
EHI_137830	DS571187:46,375..47,105(+)	hypothetical protein
EHI_138450	DS571241:35,369..35,932(-)	hypothetical protein
EHI_138950	DS571260:26,707..27,090(+)	hypothetical protein
EHI_138990	DS571260:29,932..34,205(-)	hypothetical protein
EHI_139070	DS571260:41,438..42,712(-)	hypothetical protein
EHI_140020	DS571389:20,285..20,797(+)	hypothetical protein
EHI_140250	DS571254:23,448..24,329(+)	hypothetical protein
EHI_140680	DS571243:34,477..36,508(+)	hypothetical protein
EHI_141110	DS571269:27,999..34,184(-)	hypothetical protein
EHI_141340	DS571161:8,639..11,266(-)	hypothetical protein
EHI_141920	DS571161:62,173..63,642(-)	hypothetical protein
EHI_142180	DS571161:109,195..110,451(-)	hypothetical protein
EHI_142210	DS571161:114,136..114,900(-)	hypothetical protein
EHI_146360	DS571398:15,539..16,377(-)	hypothetical protein
EHI_146970	DS571374:11,516..14,443(-)	hypothetical protein
EHI_147520	DS571303:25,510..26,289(+)	hypothetical protein
EHI_147690	DS571383:4,783..5,712(-)	hypothetical protein
EHI_148030	DS571146:7,003..7,503(+)	hypothetical protein
EHI_148150	DS571146:24,670..25,545(-)	hypothetical protein
EHI_148180	DS571146:29,885..31,237(+)	hypothetical protein
EHI_148300	DS571146:53,326..54,834(+)	hypothetical protein
EHI_148940	DS571146:188,412..190,029(+)	hypothetical protein
EHI_149890	DS571399:14,730..16,223(+)	hypothetical protein
EHI_151220	DS571145:10,325..12,604(+)	hypothetical protein
EHI_151420	DS571145:59,845..62,556(-)	hypothetical protein
EHI_151690	DS571145:122,498..123,411(+)	hypothetical protein
EHI_152210	DS571145:227,993..229,505(+)	hypothetical protein
EHI_152620	DS571145:293,551..294,327(-)	hypothetical protein
EHI_152700	DS571145:312,193..312,548(-)	hypothetical protein
EHI_152860	DS571145:335,416..337,866(+)	hypothetical protein
EHI_153420	DS571145:444,732..445,457(-)	hypothetical protein
EHI_155210	DS571162:20,142..22,661(+)	hypothetical protein
EHI_155380	DS571162:41,573..42,011(+)	hypothetical protein
EHI_155400	DS571162:43,107..43,733(-)	hypothetical protein
EHI_155480	DS571162:63,991..65,363(-)	hypothetical protein
EHI_155510	DS571162:69,981..71,759(+)	hypothetical protein
EHI_155720	DS571162:115,935..116,969(-)	hypothetical protein
EHI_155740	DS571162:118,521..120,257(+)	hypothetical protein
EHI_155770	DS571162:124,911..127,080(-)	hypothetical protein
EHI_156100	DS571366:13,590..14,120(+)	hypothetical protein
EHI_157130	DS571500:4,762..7,443(+)	hypothetical protein
EHI_158120	DS571223:24,342..25,895(-)	hypothetical protein
EHI_158230	DS571223:40,382..42,598(+)	hypothetical protein
EHI_158620	DS571328:24,390..25,598(+)	hypothetical protein
EHI_159460	DS571167:29,598..31,019(+)	hypothetical protein
EHI_159740	DS571167:70,335..71,022(-)	hypothetical protein
EHI_159840	DS571167:93,862..96,693(+)	hypothetical protein
EHI_161070	DS571228:50,430..51,126(-)	hypothetical protein
EHI_161880	DS571304:12,994..13,515(-)	hypothetical protein
EHI_162190	DS571362:4,166..4,935(-)	hypothetical protein
EHI_162560	DS571497:8,216..9,868(-)	hypothetical protein
EHI_163690	DS571246:31,434..32,631(-)	hypothetical protein
EHI_163730	DS571246:34,949..38,113(+)	hypothetical protein
EHI_164330	DS571214:24,846..25,466(-)	hypothetical protein
EHI_165080	DS571217:4,198..4,671(-)	hypothetical protein
EHI_165190	DS571217:22,662..23,216(-)	hypothetical protein
EHI_166430	DS571326:16,128..16,964(+)	hypothetical protein
EHI_166450	DS571326:18,928..20,592(-)	hypothetical protein
EHI_166460	DS571326:21,715..22,254(-)	hypothetical protein
EHI_166480	DS571326:24,677..28,129(-)	hypothetical protein
EHI_167100	DS571177:74,845..75,454(-)	hypothetical protein
EHI_167140	DS571177:81,892..83,493(-)	hypothetical protein
EHI_167470	DS571534:4,524..5,132(-)	hypothetical protein
EHI_167630	DS571343:866..2,521(+)	hypothetical protein
EHI_167940	DS571605:2,745..5,476(-)	hypothetical protein
EHI_169640	DS571377:12,881..13,801(+)	hypothetical protein
EHI_169940	DS571207:28,959..32,783(-)	hypothetical protein
EHI_170000	DS571207:37,476..39,077(-)	hypothetical protein
EHI_170170	DS571207:57,216..60,560(+)	hypothetical protein
EHI_170460	DS571331:20,332..21,330(+)	hypothetical protein
EHI_173420	DS571300:20,694..22,049(+)	hypothetical protein
EHI_173430	DS571300:22,758..23,372(+)	hypothetical protein
EHI_175010	DS571189:53,742..54,632(+)	hypothetical protein
EHI_175040	DS571189:58,368..60,080(-)	hypothetical protein
EHI_176990	DS571175:7,222..10,721(+)	hypothetical protein
EHI_177300	DS571175:33,754..35,586(-)	hypothetical protein
EHI_177440	DS571175:59,092..61,890(+)	hypothetical protein
EHI_177490	DS571175:67,060..68,098(-)	hypothetical protein
EHI_177640	DS571175:89,496..90,980(-)	hypothetical protein
EHI_178830	DS571154:96,257..97,996(+)	hypothetical protein
EHI_179090	DS571154:142,886..151,593(-)	hypothetical protein
EHI_179860	DS571291:10,774..11,329(+)	hypothetical protein
EHI_179950	DS571291:27,543..29,462(-)	hypothetical protein
EHI_180030	DS571291:38,172..39,794(-)	hypothetical protein
EHI_180770	DS571443:3,647..4,534(+)	hypothetical protein
EHI_181210	DS571288:26,453..28,432(-)	hypothetical protein
EHI_181570	DS571373:15,416..19,639(+)	hypothetical protein
EHI_182650	DS571156:27,919..29,130(+)	hypothetical protein
EHI_182790	DS571156:50,915..51,634(+)	hypothetical protein
EHI_183020	DS571156:90,948..91,904(+)	hypothetical protein
EHI_183130	DS571156:109,145..110,128(-)	hypothetical protein
EHI_183150	DS571156:113,348..115,003(+)	hypothetical protein
EHI_183440	DS571316:6,791..8,815(-)	hypothetical protein
EHI_186740	DS571159:29,098..30,368(+)	hypothetical protein
EHI_187170	DS571159:112,973..115,849(-)	hypothetical protein
EHI_187300	DS571159:141,886..142,842(+)	hypothetical protein
EHI_188850	DS571230:25,771..26,463(-)	hypothetical protein
EHI_189130	DS571408:9,894..10,244(-)	hypothetical protein
EHI_189170	DS571408:13,568..16,313(-)	hypothetical protein
EHI_189900	DS571315:14,221..15,750(+)	hypothetical protein
EHI_189930	DS571315:20,161..20,939(+)	hypothetical protein
EHI_192140	DS571317:24,544..26,289(-)	hypothetical protein
EHI_193410	DS571265:26,364..27,311(-)	hypothetical protein
EHI_193450	DS571265:32,055..33,314(+)	hypothetical protein
EHI_193500	DS571265:37,482..38,549(-)	hypothetical protein
EHI_194230	DS571191:17,391..18,205(+)	hypothetical protein
EHI_194530	DS571191:58,397..60,100(+)	hypothetical protein
EHI_194980	DS571250:17,020..18,399(+)	hypothetical protein
EHI_196900	DS571157:15,076..16,179(-)	hypothetical protein
EHI_197090	DS571157:53,553..54,137(+)	hypothetical protein
EHI_197130	DS571157:58,811..60,094(+)	hypothetical protein
EHI_197440	DS571157:129,454..131,218(-)	hypothetical protein
EHI_199670	DS571319:19,301..19,699(+)	hypothetical protein
EHI_200010	DS571332:12,410..13,381(+)	hypothetical protein
EHI_200040	DS571332:16,971..17,774(-)	hypothetical protein
EHI_201280	DS571306:28,366..29,562(-)	hypothetical protein
EHI_149860	DS571399:10,114..12,189(-)	Hypothetical protein T24C12.3, putative
EHI_001120	DS571210:47,828..48,561(-)	hypothetical protein, conserved
EHI_001880	DS571280:23,139..24,086(-)	hypothetical protein, conserved
EHI_002670	DS571609:4,705..5,316(+)	hypothetical protein, conserved
EHI_006760	DS571197:25,319..26,042(+)	hypothetical protein, conserved
EHI_007020	DS571197:69,506..70,966(-)	hypothetical protein, conserved
EHI_007640	DS571178:15,156..18,773(+)	hypothetical protein, conserved
EHI_007980	DS571178:41,471..42,079(-)	hypothetical protein, conserved
EHI_009540	DS571184:45,411..47,603(+)	hypothetical protein, conserved
EHI_017610	DS571240:11,698..19,459(-)	hypothetical protein, conserved
EHI_030770	DS571208:15,756..19,913(-)	hypothetical protein, conserved
EHI_039590	DS571440:7,092..8,605(-)	hypothetical protein, conserved
EHI_054840	DS571225:48,868..50,593(-)	hypothetical protein, conserved
EHI_056460	DS571313:20,370..20,945(+)	hypothetical protein, conserved
EHI_069340	DS571164:66,593..67,192(-)	hypothetical protein, conserved
EHI_085970	DS571235:5,752..6,930(-)	hypothetical protein, conserved
EHI_087550	DS571173:32,534..34,462(-)	hypothetical protein, conserved
EHI_092090	DS571155:16,096..18,495(-)	hypothetical protein, conserved
EHI_092540	DS571155:122,963..124,567(+)	hypothetical protein, conserved
EHI_092620	DS571155:134,401..135,648(+)	hypothetical protein, conserved
EHI_095810	DS571239:2,503..3,758(+)	hypothetical protein, conserved
EHI_101290	DS571353:22,675..24,153(-)	hypothetical protein, conserved
EHI_105120	DS571204:22,922..23,902(+)	hypothetical protein, conserved
EHI_105220	DS571204:34,552..35,901(-)	hypothetical protein, conserved
EHI_113920	DS571378:4,979..6,328(+)	hypothetical protein, conserved
EHI_128140	DS571270:28,882..30,861(+)	hypothetical protein, conserved
EHI_134780	DS571193:61,701..63,496(-)	hypothetical protein, conserved
EHI_143550	DS571344:7,453..9,276(+)	hypothetical protein, conserved
EHI_143820	DS571376:8,651..14,344(-)	hypothetical protein, conserved
EHI_146990	DS571374:16,250..17,560(+)	hypothetical protein, conserved
EHI_151380	DS571145:48,711..49,514(-)	hypothetical protein, conserved
EHI_152870	DS571145:337,997..338,836(+)	hypothetical protein, conserved
EHI_156250	DS571257:11,715..12,641(-)	hypothetical protein, conserved
EHI_174900	DS571189:34,445..35,253(-)	hypothetical protein, conserved
EHI_176850	DS571540:7,947..8,882(-)	hypothetical protein, conserved
EHI_182700	DS571156:34,820..35,752(+)	hypothetical protein, conserved
EHI_188790	DS571230:13,822..14,511(+)	hypothetical protein, conserved
EHI_192750	DS571384:4,346..5,875(-)	hypothetical protein, conserved
EHI_194250	DS571191:18,952..19,305(+)	hypothetical protein, conserved
EHI_197660	DS571365:1,020..1,442(+)	hypothetical protein, conserved
EHI_198600	DS571165:7,831..9,136(+)	hypothetical protein, conserved
EHI_200000	DS571332:10,181..12,304(-)	hypothetical protein, conserved
EHI_201830	EH4254:1,835..2,761(+)	hypothetical protein, conserved
EHI_008430	DS571199:20,911..21,774(+)	hypothetical protein, conserved domain containing
EHI_011790	DS571148:10,288..12,879(+)	hypothetical protein, conserved domain containing
EHI_103720	DS571158:103,558..105,203(+)	hypothetical protein, conserved domain containing
EHI_105310	DS571204:48,722..49,378(-)	hypothetical protein, conserved domain containing
EHI_106080	DS571236:3,294..4,595(-)	hypothetical protein, conserved domain containing
EHI_119280	DS571267:23,874..24,932(-)	hypothetical protein, conserved domain containing
EHI_121820	DS571276:19,812..26,948(-)	hypothetical protein, conserved domain containing
EHI_146980	DS571374:14,587..15,594(+)	hypothetical protein, conserved domain containing
EHI_186330	DS571159:9,691..11,145(+)	hypothetical protein, conserved domain containing
EHI_120320	DS571361:13,289..14,153(-)	IBR domain containing protein
EHI_131550	DS571432:14,245..15,792(-)	Importin alpha subunit, putative
EHI_001760	DS571280:8,609..11,551(-)	importin, putative
EHI_124880	DS571392:16,558..17,292(-)	inorganic pyrophosphatase, putative
EHI_160860	DS571228:13,217..16,129(-)	inositol polyphosphate 5-phosphatase, putative
EHI_148910	DS571146:180,997..184,519(-)	interaptin, putative
EHI_159640	DS571167:54,532..55,790(+)	iron hydrogenase, putative
EHI_194410	DS571191:42,065..43,141(+)	isopentenyl-diphosphate delta-isomerase, putative
EHI_104370	DS571185:12,503..13,645(-)	Legume-like lectin family protein, membrane-bound
EHI_042230	DS571259:41,057..43,619(+)	leucine rich repeat / protein phosphatase 2C domain containing protein
EHI_178020	DS571272:16,459..19,034(+)	leucine rich repeat / protein phosphatase 2C domain containing protein
EHI_035930	DS571327:12,428..13,570(-)	leucine rich repeat and phosphatase domain containing protein
EHI_148650	DS571146:124,373..125,555(-)	leucine rich repeat and phosphatase domain containing protein
EHI_004360	DS571181:29,475..31,244(+)	leucine rich repeat protein, BspA family
EHI_072070	DS571289:22,126..23,409(-)	leucine rich repeat protein, BspA family
EHI_078570	DS571258:12,349..14,070(+)	leucine rich repeat protein, BspA family
EHI_131490	DS571432:6,572..7,768(-)	leucine rich repeat protein, BspA family
EHI_119950	DS571393:18,826..19,881(-)	leucine-rich repeat containing protein
EHI_124470	DS571188:42,238..44,310(-)	leucine-rich repeat containing protein
EHI_134680	DS571193:42,875..44,506(-)	leucine-rich repeat containing protein
EHI_141380	DS571161:17,289..18,797(-)	leucine-rich repeat containing protein
EHI_161970	DS571304:27,589..30,807(-)	leucyl-tRNA synthetase, putative
EHI_022960	DS571153:40,099..41,511(-)	LIM zinc finger domain containing protein
EHI_030800	DS571208:35,362..36,583(+)	LIM zinc finger domain containing protein
EHI_069060	DS571164:9,650..10,003(+)	LIM zinc finger domain containing protein
EHI_110280	DS571151:38,806..40,135(+)	LIM zinc finger domain containing protein
EHI_072130	DS571289:34,105..35,406(-)	lipase, putative
EHI_104400	DS571185:20,902..22,230(-)	lipase, putative
EHI_119910	DS571393:5,124..5,960(-)	lipid phosphate phosphatase, putative
EHI_124450	DS571188:39,719..40,450(+)	lipid phosphate phosphatase, putative
EHI_029050	DS571266:34,416..36,257(-)	long-chain-fatty-acid--CoA ligase, putative
EHI_132030	DS571277:39,221..41,179(+)	long-chain-fatty-acid--CoA ligase, putative
EHI_151290	DS571145:31,578..32,561(+)	longevity-assurance family protein
EHI_187230	DS571159:124,601..125,578(+)	longevity-assurance family protein
EHI_170040	DS571207:45,448..46,140(+)	longin-type vesicle-associated membrane protein, putative
EHI_141910	DS571161:61,730..62,068(-)	LSM domain containing protein
EHI_096510	DS571163:60,079..60,879(-)	MADS box transcription factor, putative
EHI_175500	DS571237:51,987..53,662(+)	magnesium and cobalt transport protein CorA, putative
EHI_186810	DS571159:45,274..46,584(+)	major facilitator superfamily protein
EHI_012050	DS571148:53,920..54,876(-)	melanocyte prolifeating gene 1, putative
EHI_152760	DS571145:320,985..321,930(+)	metal cation transporter, zinc (Zn2 )-iron (Fe2 ) permease (ZIP) family
EHI_118860	DS571180:79,914..81,032(+)	methyltransferase, putative
EHI_121860	DS571276:33,155..33,773(-)	microsomal signal peptidase subunit, putative
EHI_100480	DS571201:67,639..68,395(+)	MIR domain protein
EHI_065750	DS571192:52,163..52,828(+)	Mob1/phocein family protein
EHI_008070	DS571178:63,056..64,556(+)	molybdenum cofactor sulfurase, putative
EHI_050500	DS571149:52,303..53,259(+)	Mov34/MPN/PAD-1 family protein
EHI_000720	DS571186:72,269..72,973(+)	MTA/SAH nucleosidase, putative
EHI_097930	DS571255:20,031..20,660(+)	muT/nudix family protein
EHI_038640	DS571190:14,257..14,773(+)	Myb family DNA-binding protein, SHAQKYF family
EHI_140720	DS571243:40,140..44,078(+)	myosin heavy chain
EHI_014010	DS571172:35,462..37,543(+)	myosin-2 heavy chain, putative
EHI_016430	DS571247:26,376..29,165(-)	myotubularin, putative
EHI_070120	DS571503:11,108..13,414(+)	myotubularin, putative
EHI_087780	DS571173:73,008..74,903(+)	myotubularin, putative
EHI_015270	DS571202:24,239..24,952(+)	N-acetylglucosaminyl-phosphatidylinositol de-N-acetylase, putative
EHI_134830	DS571193:72,829..73,785(+)	NAD synthetase, putative
EHI_120280	DS571361:9,979..11,095(+)	NAD-dependent deacetylase 1, putative
EHI_017620	DS571240:19,667..20,283(+)	nitroreductase family protein
EHI_153410	DS571145:444,035..444,538(-)	nitroreductase family protein
EHI_127190	DS571166:54,357..55,037(-)	NLI interacting factor-like phosphatase domain-containing protein
EHI_122740	DS571281:6,696..8,057(+)	nucleolar protein Nop56, putative
EHI_084970	DS571211:41,381..42,322(+)	nucleosome assembly protein, putative
EHI_000610	DS571186:48,885..49,727(+)	nucleotide binding protein 2, putative
EHI_047750	DS571341:16,767..17,768(+)	Nucleotide-binding protein , putative
EHI_148280	DS571146:49,603..51,081(-)	p21-activated kinase
EHI_078210	DS571271:20,294..21,238(+)	PCI domain containing protein
EHI_197460	DS571157:132,854..133,846(+)	peptidase S54 (rhomboid) family protein
EHI_012390	DS571148:127,185..127,706(-)	peptidyl-prolyl cis-trans isomerase, putative
EHI_097620	DS571386:10,921..12,360(+)	PH domain containing protein kinase, putative
EHI_130730	DS571170:20,201..20,890(-)	phosphatidylcholine transfer protein, putative
EHI_040690	DS571282:28,731..32,078(-)	phosphatidylinositol 3-kinase, putative
EHI_095130	DS571264:26,166..29,540(+)	phosphatidylinositol 3-kinase, putative
EHI_096560	DS571163:67,061..69,610(-)	phosphatidylinositol 3-kinase, putative
EHI_148700	DS571146:132,805..137,820(-)	phosphatidylinositol 4-kinase, putative
EHI_009800	DS571200:3,709..5,037(+)	phosphatidylserine synthase, putative
EHI_110120	DS571151:1,032..2,693(+)	phosphoglucomutase, putative
EHI_185280	DS571249:35,464..37,274(-)	phosphoglucomutase/phosphomannomutase family protein
EHI_188180	DS571206:40,417..41,668(+)	phosphoglycerate kinase, putative
EHI_165800	DS571653:4,818..5,861(+)	phosphoglycerate mutase family protein, putative
EHI_069380	DS571164:70,145..71,707(+)	phospholipase B, putative
EHI_082560	DS571295:24,811..26,559(+)	phospholipase D, putative
EHI_153390	DS571145:436,896..439,043(+)	phospholipase, patatin family protein
EHI_141350	DS571161:11,509..14,845(+)	phospholipid-transporting ATPase IA, putative
EHI_140130	DS571254:2,022..6,145(-)	phospholipid-transporting P-type ATPase, putative
EHI_186850	DS571159:49,360..52,101(-)	PIWI domain protein
EHI_001150	DS571210:56,279..58,336(-)	plasma membrane calcium-transporting ATPase 1, putative
EHI_030830	DS571208:38,862..41,942(+)	Plasma membrane calcium-transporting ATPase, putative
EHI_113900	DS571378:3,815..4,248(+)	prefoldin subunit 2, putative
EHI_054230	DS571309:23,684..24,514(-)	proteasome regulatory subunit, putative
EHI_179970	DS571291:30,274..31,695(-)	proteasome regulatory subunit, putative
EHI_086080	DS571235:26,555..27,304(-)	proteasome subunit alpha type 1, putative
EHI_011870	DS571148:23,098..23,874(-)	proteasome subunit beta type 5 precursor, putative
EHI_148040	DS571146:7,649..8,437(+)	proteasome subunit beta type 7-B precursor, putative
EHI_074760	DS571401:13,823..14,719(+)	protein farnesyltransferase alpha subunit, putative
EHI_117640	DS571293:19,518..20,898(-)	protein kinase domain containing protein
EHI_125360	DS571290:26,331..27,611(-)	protein kinase domain containing protein
EHI_181260	DS571288:36,070..37,872(+)	protein kinase domain containing protein
EHI_183070	DS571156:96,160..99,093(+)	protein kinase domain containing protein
EHI_186820	DS571159:46,732..47,991(+)	protein kinase domain containing protein
EHI_014100	DS571172:52,533..53,956(-)	protein kinase, putative
EHI_053040	DS571238:12,845..14,149(-)	protein kinase, putative
EHI_075540	DS571495:3,444..5,835(+)	protein kinase, putative
EHI_103610	DS571158:80,523..82,464(-)	protein kinase, putative
EHI_123720	DS571490:10,321..11,398(-)	protein kinase, putative
EHI_135190	DS571203:52,413..55,100(+)	protein kinase, putative
EHI_148900	DS571146:179,290..180,781(-)	protein kinase, putative
EHI_186910	DS571159:63,475..65,301(+)	protein phosphatase domain-containing protein
EHI_148170	DS571146:28,184..29,669(-)	protein phosphatase regulatory subunit, putative
EHI_056420	DS571313:12,524..13,685(-)	protein phosphatase, putative
EHI_110320	DS571151:44,600..45,633(-)	protein phosphatase, putative
EHI_134750	DS571193:55,991..59,329(+)	protein tyrosine kinase domain-containing protein
EHI_012320	DS571148:105,005..106,683(-)	pumilio domain-containing protein C6G9.14, putative
EHI_130930	DS571170:42,093..42,839(-)	purine nucleoside phosphorylase, putative
EHI_164370	DS571214:28,432..30,267(-)	putative GTPase
EHI_153000	DS571145:362,152..363,495(-)	pyridine nucleotide-disulfide oxidoreductase family protein
EHI_126090	DS571160:98,406..99,245(+)	pyridoxal kinase, putative
EHI_098420	DS571169:67,787..68,767(+)	pyruvate kinase, putative
EHI_005010	DS571195:50,555..51,472(-)	Rab family GTPase
EHI_117960	DS571183:27,743..28,424(-)	Rab family GTPase
EHI_164880	DS571216:38,639..39,325(-)	Rab family GTPase
EHI_177550	DS571175:75,059..75,758(-)	Rab family GTPase
EHI_035140	DS571268:18,245..19,354(+)	Rab GTPase activating protein, putative
EHI_081670	DS571294:9,174..10,193(+)	Rab GTPase activating protein, putative
EHI_001400	DS571506:4,115..5,151(-)	RAD23 protein, putative
EHI_148190	DS571146:31,467..32,152(+)	Ran family GTPase
EHI_108750	DS571346:26,275..28,253(+)	Rap/Ran GTPase activating protein, putative
EHI_139960	DS571389:7,896..11,994(-)	Rap/Ran GTPase activating protein, putative
EHI_074060	DS571232:20,474..22,225(+)	Rap/Ran GTPase-activating protein, putative
EHI_079910	DS571226:29,554..31,430(-)	Rap/Ran GTPase-activating protein, putative
EHI_096180	DS571163:7,352..8,027(+)	Ras family protein
EHI_010720	DS571182:73,377..74,796(+)	Ras GTPase-activating protein, putative
EHI_146930	DS571374:4,138..7,017(+)	Ras GTPase-activating protein, putative
EHI_127040	DS571166:30,373..32,902(+)	Ras guanine nucleotide exchange factor, putative
EHI_152580	DS571145:286,112..288,145(-)	Ras guanine nucleotide exchange factor, putative
EHI_023090	DS571153:67,263..68,792(-)	recQ family DNA helicase
EHI_067930	DS571150:24,307..26,069(+)	replication factor A, putative
EHI_056450	DS571313:17,999..20,083(-)	Rho GTPase activating protein, putative
EHI_005910	DS571227:12,791..15,693(+)	Rho guanine nucleotide exchange factor, putative
EHI_010590	DS571182:45,838..47,406(+)	Rho guanine nucleotide exchange factor, putative
EHI_011390	DS571462:6,049..7,923(+)	Rho guanine nucleotide exchange factor, putative
EHI_039850	DS571454:8,901..10,796(-)	Rho guanine nucleotide exchange factor, putative
EHI_131540	DS571432:12,461..14,128(+)	Rho guanine nucleotide exchange factor, putative
EHI_014190	DS571172:73,822..74,910(+)	RhoGAP domain containing protein
EHI_039030	DS571190:73,401..75,152(-)	RhoGAP domain containing protein
EHI_087810	DS571173:81,087..82,230(-)	RhoGAP domain containing protein
EHI_117610	DS571293:10,118..11,686(+)	RhoGAP domain containing protein
EHI_118240	DS571183:73,621..74,709(+)	RhoGAP domain containing protein
EHI_129360	DS571430:15,953..17,556(-)	RhoGAP domain containing protein
EHI_148840	DS571146:168,474..169,790(-)	RhoGAP domain containing protein
EHI_164790	DS571216:16,962..18,395(+)	RhoGAP domain containing protein
EHI_172130	DS571471:1,121..2,084(-)	RhoGAP domain containing protein
EHI_087850	DS571173:90,134..92,194(-)	RhoGEF domain-containing protein
EHI_088070	DS571307:13,745..16,234(+)	ribosomal RNA methyltransferase, putative
EHI_196410	DS571418:13,904..16,831(+)	Ribosome biogenesis protein BMS1, putative
EHI_175090	DS571189:65,696..66,596(-)	ribosome biogenesis protein, putative
EHI_006720	DS571197:16,588..17,640(-)	RNA methyltransferase, TrmH family, putative
EHI_141830	DS571161:43,619..44,935(-)	RNA modification enzymes, MiaB-family
EHI_079920	DS571226:31,983..32,858(+)	RNA recognition motif domain containing protein
EHI_152180	DS571145:223,567..224,508(-)	RNA recognition motif domain containing protein
EHI_160960	DS571228:34,493..35,203(+)	RNA recognition motif domain containing protein
EHI_177650	DS571175:91,181..91,850(-)	RNA recognition motif domain containing protein
EHI_183240	DS571156:142,456..143,043(+)	RNA recognition motif domain containing protein
EHI_053170	DS571238:43,531..44,544(-)	RNA-binding protein, putative
EHI_158060	DS571223:16,128..16,945(+)	RNA-binding protein, putative
EHI_193510	DS571265:38,657..39,586(-)	RNA-binding protein, putative
EHI_169590	DS571377:6,022..6,932(-)	scavenger mRNA decapping enzyme, putative
EHI_192480	DS571209:29,949..30,794(+)	scavenger mRNA decapping enzyme, putative
EHI_064660	DS571196:60,499..62,513(+)	Sec24 protein, putative
EHI_147020	DS571374:20,831..22,057(-)	ser/thr protein phosphatase family protein
EHI_192540	DS571209:43,584..44,849(+)	serine/threonine protein kinase STE20, putative
EHI_048410	DS571607:1,049..2,503(-)	serine/threonine protein kinase, putative
EHI_063010	DS571359:16,319..19,534(-)	serine/threonine protein kinase, putative
EHI_162340	DS571362:16,630..18,506(+)	serine/threonine protein kinase, putative
EHI_048970	DS571507:1,163..2,154(+)	serine/threonine protein phosphatase PP1-2, putative
EHI_126930	DS571166:12,790..13,956(+)	serine/threonine protein phosphatase type 5, putative
EHI_011950	DS571148:36,444..37,373(+)	serine/threonine-protein phosphatase 2A catalytic subunit alpha isoform, putative
EHI_010290	DS571182:6,033..6,995(-)	serine/threonine-protein phosphatase, putative
EHI_197020	DS571157:40,945..41,514(-)	signal peptidase, putative
EHI_200840	DS571248:48,090..49,556(-)	Signal recognition particle receptor alpha subunit, putative
EHI_118670	DS571180:43,378..43,866(-)	Skp1 family protein
EHI_014220	DS571172:78,329..78,990(-)	small Rab GTPase, putative
EHI_199700	DS571319:25,997..29,677(+)	SMC4 protein, putative
EHI_194400	DS571191:40,494..41,326(-)	SNF7 family protein
EHI_069550	DS571164:118,760..119,438(+)	splicing factor3B subunit 2, putative
EHI_182580	DS571156:21,062..21,875(+)	syntaxin PM-like protein
EHI_052830	DS571245:29,942..31,066(+)	syntaxin, putative
EHI_155220	DS571162:22,739..24,373(-)	T-complex protein 1, alpha subunit, putative
EHI_110550	DS571151:93,928..95,420(+)	TBC domain containing protein
EHI_152910	DS571145:343,904..345,271(+)	TBC domain containing protein
EHI_166020	DS571444:2,556..3,771(+)	TBC domain containing protein
EHI_153660	DS571145:483,285..483,824(+)	tetratricopeptide repeat domain containing protein
EHI_004490	DS571181:56,340..56,651(+)	thioredoxin, putative
EHI_096200	DS571163:9,915..10,259(+)	thioredoxin, putative
EHI_177540	DS571175:73,460..74,116(-)	thymidine kinase, putative
EHI_012570	DS571148:170,978..171,876(-)	toxin resistance protein, putative
EHI_091100	DS571335:20,590..23,385(-)	TPR repeat protein
EHI_198960	DS571165:79,494..80,733(-)	transcription initiation factor TFIID subunit 5, putative
EHI_148350	DS571146:62,860..63,290(-)	transcription initiation protein SPT4, putative
EHI_096380	DS571163:42,013..42,961(+)	translation initiation factor eIF-2B alpha subunit, putative
EHI_110390	DS571151:57,022..58,614(-)	transporter, major facilitator family
EHI_155640	DS571162:95,608..96,783(+)	tRNA isopentenyltransferase, putative
EHI_167070	DS571177:71,167..72,621(+)	tRNA nucleotidyltransferase, putative
EHI_111610	DS571273:17,247..18,863(-)	tryptophanase, putative
EHI_035180	DS571268:24,942..27,362(-)	ubiquitin carboxyl-terminal hydrolase domain containing protein
EHI_043740	DS571320:2,403..5,649(+)	ubiquitin carboxyl-terminal hydrolase domain containing protein
EHI_137730	DS571187:22,838..23,860(-)	ubiquitin carboxyl-terminal hydrolase domain containing protein
EHI_200820	DS571248:37,450..43,995(-)	ubiquitin carboxyl-terminal hydrolase domain containing protein
EHI_125920	DS571160:69,316..70,129(+)	ubiquitin fusion degradation protein 1 homolog, putative
EHI_055960	DS571322:22,516..23,859(+)	ubiquitin fusion degradation protein, putative
EHI_104570	DS571185:51,230..58,480(-)	ubiquitin ligase, putative
EHI_049740	DS571152:105,915..106,949(-)	ubiquitin-conjugating enzyme family protein
EHI_150370	DS571218:24,331..24,810(-)	ubiquitin-conjugating enzyme family protein
EHI_011530	DS571405:3,314..5,299(-)	ubiquitin-protein ligase, putative
EHI_187180	DS571159:116,542..118,675(+)	ubiquitin-protein ligase, putative
EHI_010610	DS571182:48,873..49,793(-)	Ulp1 protease family, C-terminal catalytic domain containing protein
EHI_110810	DS571151:155,109..158,678(+)	unconventional myosin IB
EHI_169930	DS571207:27,311..28,247(+)	unknown protein, putative
EHI_178910	DS571154:109,284..110,095(-)	uracil-DNA glycosylase, putative
EHI_182560	DS571156:18,060..18,716(-)	Vacuolar ATP synthase subunit E, putative
EHI_002990	DS571409:5,822..8,095(-)	vacuolar protein sorting-associated protein 35 , putative
EHI_086580	DS571381:17,669..19,789(+)	vacuolar protein sorting-associated protein 35 , putative
EHI_078250	DS571271:26,136..27,279(-)	vacuolar sorting protein 26, putative
EHI_127180	DS571166:52,396..53,401(+)	vacuolar sorting protein 26, putative
EHI_195080	DS571250:38,451..40,274(-)	vacuolar sorting protein 9 (VPS9) domain containing protein
EHI_007950	DS571178:36,287..38,725(-)	villidin, putative
EHI_052160	DS571347:17,021..18,574(+)	WD domain containing protein
EHI_060980	DS571413:8,774..9,700(-)	WD domain containing protein
EHI_096600	DS571163:74,368..76,149(+)	WD domain containing protein
EHI_103410	DS571158:39,382..42,378(-)	WD domain containing protein
EHI_163740	DS571246:38,195..40,012(+)	WD repeat protein
EHI_198950	DS571165:78,250..79,239(-)	WD-repeat protein
EHI_027510	DS571215:14,097..15,272(-)	zinc finger domain containing protein
EHI_098040	DS571255:39,662..40,999(-)	zinc finger domain containing protein
EHI_168070	DS571263:3,501..4,190(-)	zinc finger domain containing protein
EHI_008770	DS571199:65,966..66,604(-)	zinc finger protein, putative
EHI_019150	DS571351:14,263..14,796(-)	zinc finger protein, putative
EHI_093840	DS571179:31,771..33,162(+)	zinc finger protein, putative
EHI_192080	DS571317:20,147..20,662(+)	zinc finger protein, putative

## Sheet: GO-BP
EHI-EDI-NAT-UP-GoEnrichmentResult. Biological Process
ID	Name	Bgd count	Result count	Result gene list	Pct of bgd	Fold enrichment	Odds ratio	P-value	Benjamini
GO:0009067	aspartate family amino acid biosynthetic process	3	2	EHI_000720,EHI_148470,	66.7	6.83	18.57	0.0266737608115	0.411624627068
GO:0009056	catabolic process	165	24	EHI_000720,EHI_001400,EHI_011870,EHI_030770,EHI_035180,EHI_043740,EHI_050940,EHI_055960,EHI_082560,EHI_086080,EHI_098420,EHI_118670,EHI_125920,EHI_137730,EHI_148040,EHI_151800,EHI_152700,EHI_169590,EHI_175010,EHI_177320,EHI_188180,EHI_189860,EHI_192480,EHI_200820,	14.5	1.49	1.61	0.0289319691983	0.427562969507
GO:0000075	cell cycle checkpoint	7	3	EHI_017670,EHI_098770,EHI_193500,	42.9	4.39	6.97	0.0239702993639	0.411624627068
GO:0051301	cell division	6	3	EHI_052830,EHI_105300,EHI_152430,	50.0	5.12	9.3	0.0147543371767	0.411624627068
GO:0044248	cellular catabolic process	125	20	EHI_000720,EHI_001400,EHI_011870,EHI_030770,EHI_035180,EHI_043740,EHI_055960,EHI_082560,EHI_086080,EHI_118670,EHI_125920,EHI_137730,EHI_148040,EHI_151800,EHI_152700,EHI_169590,EHI_175010,EHI_189860,EHI_192480,EHI_200820,	16.0	1.64	1.8	0.0174261973932	0.411624627068
GO:0044242	cellular lipid catabolic process	4	3	EHI_082560,EHI_151800,EHI_189860,	75.0	7.68	27.91	0.00342808272227	0.387944694737
GO:0044255	cellular lipid metabolic process	105	22	EHI_005120,EHI_009800,EHI_015270,EHI_016430,EHI_029050,EHI_040690,EHI_067920,EHI_070120,EHI_080720,EHI_082560,EHI_087780,EHI_095130,EHI_096560,EHI_113590,EHI_119910,EHI_124450,EHI_132030,EHI_148700,EHI_151800,EHI_160860,EHI_189860,EHI_194410,	21.0	2.15	2.52	0.00038659147855	0.262495613935
GO:0044265	cellular macromolecule catabolic process	95	15	EHI_001400,EHI_011870,EHI_030770,EHI_035180,EHI_043740,EHI_055960,EHI_086080,EHI_118670,EHI_125920,EHI_137730,EHI_148040,EHI_152700,EHI_169590,EHI_192480,EHI_200820,	15.8	1.62	1.76	0.0404869478575	0.427562969507
GO:0044257	cellular protein catabolic process	74	13	EHI_001400,EHI_011870,EHI_030770,EHI_035180,EHI_043740,EHI_055960,EHI_086080,EHI_118670,EHI_125920,EHI_137730,EHI_148040,EHI_152700,EHI_200820,	17.6	1.8	2.0	0.0251521448045	0.411624627068
GO:0000290	deadenylation-dependent decapping of nuclear-transcribed mRNA	4	2	EHI_169590,EHI_192480,	50.0	5.12	9.28	0.0499194389014	0.427562969507
GO:0000077	DNA damage checkpoint	6	3	EHI_017670,EHI_098770,EHI_193500,	50.0	5.12	9.3	0.0147543371767	0.411624627068
GO:0031570	DNA integrity checkpoint	7	3	EHI_017670,EHI_098770,EHI_193500,	42.9	4.39	6.97	0.0239702993639	0.411624627068
GO:0051236	establishment of RNA localization	3	2	EHI_009540,EHI_029040,	66.7	6.83	18.57	0.0266737608115	0.411624627068
GO:0046486	glycerolipid metabolic process	45	10	EHI_005120,EHI_009800,EHI_015270,EHI_040690,EHI_095130,EHI_096560,EHI_113590,EHI_148700,EHI_160860,EHI_189860,	22.2	2.28	2.68	0.00987707576814	0.411624627068
GO:0006650	glycerophospholipid metabolic process	44	9	EHI_005120,EHI_009800,EHI_015270,EHI_040690,EHI_095130,EHI_096560,EHI_148700,EHI_160860,EHI_189860,	20.5	2.1	2.41	0.0237708731858	0.411624627068
GO:0048017	inositol lipid-mediated signaling	14	4	EHI_040690,EHI_095130,EHI_096560,EHI_148700,	28.6	2.93	3.72	0.0406144512515	0.427562969507
GO:0016042	lipid catabolic process	4	3	EHI_082560,EHI_151800,EHI_189860,	75.0	7.68	27.91	0.00342808272227	0.387944694737
GO:0006629	lipid metabolic process	161	27	EHI_005120,EHI_009800,EHI_010560,EHI_015270,EHI_016430,EHI_029050,EHI_040690,EHI_067920,EHI_070120,EHI_072130,EHI_076870,EHI_080720,EHI_082560,EHI_087780,EHI_095130,EHI_096560,EHI_104400,EHI_113590,EHI_119910,EHI_124450,EHI_132030,EHI_148700,EHI_151800,EHI_153390,EHI_160860,EHI_189860,EHI_194410,	16.8	1.72	1.92	0.00325555003254	0.387944694737
GO:0030258	lipid modification	33	8	EHI_016430,EHI_040690,EHI_070120,EHI_087780,EHI_095130,EHI_096560,EHI_148700,EHI_160860,	24.2	2.48	2.99	0.011987538638	0.411624627068
GO:0110156	methylguanosine-cap decapping	4	2	EHI_169590,EHI_192480,	50.0	5.12	9.28	0.0499194389014	0.427562969507
GO:0043632	modification-dependent macromolecule catabolic process	74	13	EHI_001400,EHI_011870,EHI_030770,EHI_035180,EHI_043740,EHI_055960,EHI_086080,EHI_118670,EHI_125920,EHI_137730,EHI_148040,EHI_152700,EHI_200820,	17.6	1.8	2.0	0.0251521448045	0.411624627068
GO:0019941	modification-dependent protein catabolic process	74	13	EHI_001400,EHI_011870,EHI_030770,EHI_035180,EHI_043740,EHI_055960,EHI_086080,EHI_118670,EHI_125920,EHI_137730,EHI_148040,EHI_152700,EHI_200820,	17.6	1.8	2.0	0.0251521448045	0.411624627068
GO:0045786	negative regulation of cell cycle	7	3	EHI_017670,EHI_098770,EHI_193500,	42.9	4.39	6.97	0.0239702993639	0.411624627068
GO:0051168	nuclear export	4	3	EHI_009540,EHI_029040,EHI_040630,	75.0	7.68	27.91	0.00342808272227	0.387944694737
GO:0000288	nuclear-transcribed mRNA catabolic process, deadenylation-dependent decay	4	2	EHI_169590,EHI_192480,	50.0	5.12	9.28	0.0499194389014	0.427562969507
GO:0050657	nucleic acid transport	3	2	EHI_009540,EHI_029040,	66.7	6.83	18.57	0.0266737608115	0.411624627068
GO:1901575	organic substance catabolic process	160	23	EHI_000720,EHI_001400,EHI_011870,EHI_030770,EHI_035180,EHI_043740,EHI_050940,EHI_055960,EHI_082560,EHI_086080,EHI_098420,EHI_118670,EHI_125920,EHI_137730,EHI_148040,EHI_151800,EHI_152700,EHI_169590,EHI_177320,EHI_188180,EHI_189860,EHI_192480,EHI_200820,	14.4	1.47	1.58	0.0361261070201	0.427562969507
GO:1901565	organonitrogen compound catabolic process	103	16	EHI_000720,EHI_001400,EHI_011870,EHI_030770,EHI_035180,EHI_043740,EHI_055960,EHI_086080,EHI_118670,EHI_125920,EHI_137730,EHI_148040,EHI_151800,EHI_152700,EHI_177320,EHI_200820,	15.5	1.59	1.73	0.0400424963965	0.427562969507
GO:0048015	phosphatidylinositol-mediated signaling	14	4	EHI_040690,EHI_095130,EHI_096560,EHI_148700,	28.6	2.93	3.72	0.0406144512515	0.427562969507
GO:0009395	phospholipid catabolic process	3	2	EHI_082560,EHI_189860,	66.7	6.83	18.57	0.0266737608115	0.411624627068
GO:0006644	phospholipid metabolic process	68	14	EHI_005120,EHI_009800,EHI_015270,EHI_040690,EHI_067920,EHI_080720,EHI_082560,EHI_095130,EHI_096560,EHI_119910,EHI_124450,EHI_148700,EHI_160860,EHI_189860,	20.6	2.11	2.44	0.00512649869883	0.411624627068
GO:1903508	positive regulation of nucleic acid-templated transcription	6	3	EHI_059650,EHI_096510,EHI_148350,	50.0	5.12	9.3	0.0147543371767	0.411624627068
GO:0045935	positive regulation of nucleobase-containing compound metabolic process	6	3	EHI_059650,EHI_096510,EHI_148350,	50.0	5.12	9.3	0.0147543371767	0.411624627068
GO:1902680	positive regulation of RNA biosynthetic process	6	3	EHI_059650,EHI_096510,EHI_148350,	50.0	5.12	9.3	0.0147543371767	0.411624627068
GO:0051254	positive regulation of RNA metabolic process	6	3	EHI_059650,EHI_096510,EHI_148350,	50.0	5.12	9.3	0.0147543371767	0.411624627068
GO:0045944	positive regulation of transcription by RNA polymerase II	3	2	EHI_059650,EHI_096510,	66.7	6.83	18.57	0.0266737608115	0.411624627068
GO:0045893	positive regulation of transcription, DNA-templated	6	3	EHI_059650,EHI_096510,EHI_148350,	50.0	5.12	9.3	0.0147543371767	0.411624627068
GO:0030163	protein catabolic process	81	14	EHI_001400,EHI_011870,EHI_030770,EHI_035180,EHI_043740,EHI_055960,EHI_086080,EHI_118670,EHI_125920,EHI_137730,EHI_148040,EHI_152700,EHI_177320,EHI_200820,	17.3	1.77	1.96	0.0234788573021	0.411624627068
GO:0006611	protein export from nucleus	4	3	EHI_009540,EHI_029040,EHI_040630,	75.0	7.68	27.91	0.00342808272227	0.387944694737
GO:0031503	protein-containing complex localization	3	2	EHI_009540,EHI_029040,	66.7	6.83	18.57	0.0266737608115	0.411624627068
GO:0051603	proteolysis involved in cellular protein catabolic process	74	13	EHI_001400,EHI_011870,EHI_030770,EHI_035180,EHI_043740,EHI_055960,EHI_086080,EHI_118670,EHI_125920,EHI_137730,EHI_148040,EHI_152700,EHI_200820,	17.6	1.8	2.0	0.0251521448045	0.411624627068
GO:0010646	regulation of cell communication	207	31	EHI_005910,EHI_006740,EHI_010590,EHI_010720,EHI_011390,EHI_017670,EHI_023030,EHI_039850,EHI_073310,EHI_074060,EHI_079910,EHI_082520,EHI_087850,EHI_096260,EHI_103360,EHI_107080,EHI_108750,EHI_127040,EHI_127420,EHI_131540,EHI_138990,EHI_139960,EHI_146930,EHI_147020,EHI_152580,EHI_155160,EHI_158230,EHI_166480,EHI_167140,EHI_170170,EHI_179950,	15.0	1.53	1.67	0.00948271073279	0.411624627068
GO:1902531	regulation of intracellular signal transduction	206	31	EHI_005910,EHI_006740,EHI_010590,EHI_010720,EHI_011390,EHI_017670,EHI_023030,EHI_039850,EHI_073310,EHI_074060,EHI_079910,EHI_082520,EHI_087850,EHI_096260,EHI_103360,EHI_107080,EHI_108750,EHI_127040,EHI_127420,EHI_131540,EHI_138990,EHI_139960,EHI_146930,EHI_147020,EHI_152580,EHI_155160,EHI_158230,EHI_166480,EHI_167140,EHI_170170,EHI_179950,	15.0	1.54	1.68	0.00884991879506	0.411624627068
GO:0048583	regulation of response to stimulus	207	31	EHI_005910,EHI_006740,EHI_010590,EHI_010720,EHI_011390,EHI_017670,EHI_023030,EHI_039850,EHI_073310,EHI_074060,EHI_079910,EHI_082520,EHI_087850,EHI_096260,EHI_103360,EHI_107080,EHI_108750,EHI_127040,EHI_127420,EHI_131540,EHI_138990,EHI_139960,EHI_146930,EHI_147020,EHI_152580,EHI_155160,EHI_158230,EHI_166480,EHI_167140,EHI_170170,EHI_179950,	15.0	1.53	1.67	0.00948271073279	0.411624627068
GO:0009966	regulation of signal transduction	207	31	EHI_005910,EHI_006740,EHI_010590,EHI_010720,EHI_011390,EHI_017670,EHI_023030,EHI_039850,EHI_073310,EHI_074060,EHI_079910,EHI_082520,EHI_087850,EHI_096260,EHI_103360,EHI_107080,EHI_108750,EHI_127040,EHI_127420,EHI_131540,EHI_138990,EHI_139960,EHI_146930,EHI_147020,EHI_152580,EHI_155160,EHI_158230,EHI_166480,EHI_167140,EHI_170170,EHI_179950,	15.0	1.53	1.67	0.00948271073279	0.411624627068
GO:0023051	regulation of signaling	207	31	EHI_005910,EHI_006740,EHI_010590,EHI_010720,EHI_011390,EHI_017670,EHI_023030,EHI_039850,EHI_073310,EHI_074060,EHI_079910,EHI_082520,EHI_087850,EHI_096260,EHI_103360,EHI_107080,EHI_108750,EHI_127040,EHI_127420,EHI_131540,EHI_138990,EHI_139960,EHI_146930,EHI_147020,EHI_152580,EHI_155160,EHI_158230,EHI_166480,EHI_167140,EHI_170170,EHI_179950,	15.0	1.53	1.67	0.00948271073279	0.411624627068
GO:0051056	regulation of small GTPase mediated signal transduction	202	31	EHI_005910,EHI_006740,EHI_010590,EHI_010720,EHI_011390,EHI_017670,EHI_023030,EHI_039850,EHI_073310,EHI_074060,EHI_079910,EHI_082520,EHI_087850,EHI_096260,EHI_103360,EHI_107080,EHI_108750,EHI_127040,EHI_127420,EHI_131540,EHI_138990,EHI_139960,EHI_146930,EHI_147020,EHI_152580,EHI_155160,EHI_158230,EHI_166480,EHI_167140,EHI_170170,EHI_179950,	15.3	1.57	1.73	0.00665699554935	0.411624627068
GO:0071426	ribonucleoprotein complex export from nucleus	3	2	EHI_009540,EHI_029040,	66.7	6.83	18.57	0.0266737608115	0.411624627068
GO:0071166	ribonucleoprotein complex localization	3	2	EHI_009540,EHI_029040,	66.7	6.83	18.57	0.0266737608115	0.411624627068
GO:0110154	RNA decapping	4	2	EHI_169590,EHI_192480,	50.0	5.12	9.28	0.0499194389014	0.427562969507
GO:0006405	RNA export from nucleus	3	2	EHI_009540,EHI_029040,	66.7	6.83	18.57	0.0266737608115	0.411624627068
GO:0006403	RNA localization	3	2	EHI_009540,EHI_029040,	66.7	6.83	18.57	0.0266737608115	0.411624627068
GO:0050658	RNA transport	3	2	EHI_009540,EHI_029040,	66.7	6.83	18.57	0.0266737608115	0.411624627068
GO:0006511	ubiquitin-dependent protein catabolic process	74	13	EHI_001400,EHI_011870,EHI_030770,EHI_035180,EHI_043740,EHI_055960,EHI_086080,EHI_118670,EHI_125920,EHI_137730,EHI_148040,EHI_152700,EHI_200820,	17.6	1.8	2.0	0.0251521448045	0.411624627068
	Shared with E. moshovskii
	Shared with E. invadens

## Sheet: GO-MF
EHI-EDI-NAT-UP-GoEnrichmentResult. Molecular Functions
ID	Name	Bgd count	Result count	Result gene list	Pct of bgd	Fold enrichment	Odds ratio	P-value	Benjamini
GO:0043169	cation binding	351	50	EHI_000130,EHI_000410,EHI_000560,EHI_007640,EHI_008430,EHI_008770,EHI_012320,EHI_016120,EHI_022960,EHI_030770,EHI_030800,EHI_039850,EHI_044900,EHI_050940,EHI_050980,EHI_051760,EHI_055960,EHI_056420,EHI_064660,EHI_069060,EHI_092550,EHI_093840,EHI_096640,EHI_098040,EHI_098420,EHI_105310,EHI_106090,EHI_106260,EHI_106690,EHI_110120,EHI_110280,EHI_110320,EHI_119280,EHI_124880,EHI_125950,EHI_131540,EHI…	14.2	1.46	1.6	0.00322365921804	0.394129158511
GO:0052742	phosphatidylinositol kinase activity	8	4	EHI_040690,EHI_095130,EHI_096560,EHI_148700,	50.0	5.12	9.32	0.00455454880076	0.394129158511
GO:0016791	phosphatase activity	151	25	EHI_000480,EHI_007640,EHI_010290,EHI_011950,EHI_016430,EHI_035930,EHI_042230,EHI_048590,EHI_048970,EHI_051020,EHI_051760,EHI_056420,EHI_070120,EHI_110320,EHI_115710,EHI_119910,EHI_124450,EHI_126930,EHI_127190,EHI_146950,EHI_148650,EHI_160860,EHI_178020,EHI_186910,EHI_199080,	16.6	1.7	1.88	0.00540927418649	0.394129158511
GO:0046872	metal ion binding	335	46	EHI_000130,EHI_000410,EHI_000560,EHI_007640,EHI_008430,EHI_008770,EHI_012320,EHI_016120,EHI_022960,EHI_030770,EHI_030800,EHI_039850,EHI_044900,EHI_050940,EHI_050980,EHI_051760,EHI_055960,EHI_064660,EHI_069060,EHI_092550,EHI_093840,EHI_096640,EHI_098040,EHI_098420,EHI_105310,EHI_106260,EHI_106690,EHI_110120,EHI_110280,EHI_119280,EHI_124880,EHI_125950,EHI_131540,EHI_140130,EHI_141350,EHI_141830,EHI…	13.7	1.41	1.52	0.00928718543323	0.394129158511
GO:0098772	molecular function regulator	320	44	EHI_005910,EHI_006090,EHI_006740,EHI_010590,EHI_010720,EHI_011390,EHI_017610,EHI_017670,EHI_023030,EHI_039850,EHI_054230,EHI_073310,EHI_074060,EHI_079910,EHI_082520,EHI_087550,EHI_087850,EHI_096260,EHI_103360,EHI_106260,EHI_107080,EHI_108750,EHI_127040,EHI_127420,EHI_131540,EHI_138990,EHI_139960,EHI_146930,EHI_147020,EHI_148170,EHI_151800,EHI_152350,EHI_152580,EHI_152860,EHI_155160,EHI_158230,EHI…	13.8	1.41	1.52	0.0106121622151	0.394129158511
GO:0016868	intramolecular transferase activity, phosphotransferases	10	4	EHI_050940,EHI_110120,EHI_165800,EHI_185280,	40.0	4.1	6.21	0.0116590071815	0.394129158511
GO:0004428	obsolete inositol or phosphatidylinositol kinase activity	10	4	EHI_040690,EHI_095130,EHI_096560,EHI_148700,	40.0	4.1	6.21	0.0116590071815	0.394129158511
GO:0030234	enzyme regulator activity	181	27	EHI_006740,EHI_010720,EHI_017670,EHI_023030,EHI_054230,EHI_073310,EHI_074060,EHI_079910,EHI_082520,EHI_096260,EHI_103360,EHI_107080,EHI_108750,EHI_138990,EHI_139960,EHI_146930,EHI_147020,EHI_148170,EHI_151800,EHI_152350,EHI_155160,EHI_166480,EHI_167140,EHI_170170,EHI_179950,EHI_179970,EHI_189140,	14.9	1.53	1.66	0.0156921082174	0.394129158511
GO:0004721	phosphoprotein phosphatase activity	126	20	EHI_000480,EHI_007640,EHI_010290,EHI_011950,EHI_016430,EHI_035930,EHI_042230,EHI_048590,EHI_048970,EHI_051020,EHI_051760,EHI_056420,EHI_070120,EHI_110320,EHI_115710,EHI_126930,EHI_127190,EHI_148650,EHI_178020,EHI_186910,	15.9	1.63	1.78	0.0189011654065	0.394129158511
GO:0005515	protein binding	960	111	EHI_000800,EHI_001400,EHI_001760,EHI_004590,EHI_005910,EHI_006090,EHI_007640,EHI_007950,EHI_008050,EHI_008760,EHI_010590,EHI_011390,EHI_011790,EHI_013190,EHI_014100,EHI_017010,EHI_017610,EHI_017670,EHI_023040,EHI_023600,EHI_029040,EHI_030170,EHI_035930,EHI_039850,EHI_042230,EHI_048610,EHI_049790,EHI_050500,EHI_051760,EHI_052160,EHI_052830,EHI_054230,EHI_054840,EHI_055970,EHI_060980,EHI_064660,EHI…	11.6	1.18	1.28	0.0215997329813	0.394129158511
GO:0016303	1-phosphatidylinositol-3-kinase activity	7	3	EHI_040690,EHI_095130,EHI_096560,	42.9	4.39	6.97	0.0239702993639	0.394129158511
GO:0051539	4 iron, 4 sulfur cluster binding	3	2	EHI_047750,EHI_141830,	66.7	6.83	18.57	0.0266737608115	0.394129158511
GO:0004017	adenylate kinase activity	3	2	EHI_001120,EHI_135470,	66.7	6.83	18.57	0.0266737608115	0.394129158511
GO:0016799	hydrolase activity, hydrolyzing N-glycosyl compounds	3	2	EHI_000720,EHI_178910,	66.7	6.83	18.57	0.0266737608115	0.394129158511
GO:0000287	magnesium ion binding	32	7	EHI_098420,EHI_110120,EHI_124880,EHI_140130,EHI_141350,EHI_185280,EHI_199080,	21.9	2.24	2.61	0.0314512024604	0.394129158511
GO:0008047	enzyme activator activity	158	23	EHI_006740,EHI_010720,EHI_017670,EHI_023030,EHI_073310,EHI_074060,EHI_079910,EHI_082520,EHI_096260,EHI_103360,EHI_107080,EHI_108750,EHI_138990,EHI_139960,EHI_146930,EHI_147020,EHI_151800,EHI_155160,EHI_166480,EHI_167140,EHI_170170,EHI_179950,EHI_189140,	14.6	1.49	1.61	0.0317887649493	0.394129158511
GO:0005096	GTPase activator activity	150	22	EHI_006740,EHI_010720,EHI_017670,EHI_023030,EHI_073310,EHI_074060,EHI_079910,EHI_082520,EHI_096260,EHI_103360,EHI_107080,EHI_108750,EHI_138990,EHI_139960,EHI_146930,EHI_147020,EHI_155160,EHI_166480,EHI_167140,EHI_170170,EHI_179950,EHI_189140,	14.7	1.5	1.62	0.0327095453801	0.394129158511
GO:0030695	GTPase regulator activity	154	22	EHI_006740,EHI_010720,EHI_017670,EHI_023030,EHI_073310,EHI_074060,EHI_079910,EHI_082520,EHI_096260,EHI_103360,EHI_107080,EHI_108750,EHI_138990,EHI_139960,EHI_146930,EHI_147020,EHI_155160,EHI_166480,EHI_167140,EHI_170170,EHI_179950,EHI_189140,	14.3	1.46	1.57	0.0422977346129	0.394129158511
GO:0031267	small GTPase binding	72	12	EHI_001760,EHI_005910,EHI_010590,EHI_011390,EHI_029040,EHI_039850,EHI_087550,EHI_087850,EHI_127420,EHI_131540,EHI_158230,EHI_192460,	16.7	1.71	1.87	0.0441508929233	0.394129158511
GO:0017016	Ras GTPase binding	72	12	EHI_001760,EHI_005910,EHI_010590,EHI_011390,EHI_029040,EHI_039850,EHI_087550,EHI_087850,EHI_127420,EHI_131540,EHI_158230,EHI_192460,	16.7	1.71	1.87	0.0441508929233	0.394129158511
GO:0015662	ion transmembrane transporter activity, phosphorylative mechanism	9	3	EHI_001150,EHI_030830,EHI_065670,	33.3	3.42	4.65	0.0496437163598	0.394129158511
GO:0005388	calcium transmembrane transporter activity, phosphorylative mechanism	9	3	EHI_001150,EHI_030830,EHI_065670,	33.3	3.42	4.65	0.0496437163598	0.394129158511
GO:0004888	transmembrane signaling receptor activity	4	2	EHI_105070,EHI_158620,	50.0	5.12	9.28	0.0499194389014	0.394129158511
GO:0016880	acid-ammonia (or amide) ligase activity	4	2	EHI_134830,EHI_148470,	50.0	5.12	9.28	0.0499194389014	0.394129158511

## Sheet: Ortholog-E. dispar
GeneID-E. histolytica	GeneID-E. dispar	Product Description in E. Dispar
EHI_000130	EDI_306040	calmodulin
EHI_000410	EDI_026870	alcohol dehydrogenase, putative
EHI_000480	EDI_026800	dual specificity protein phosphatase, putative
EHI_000560	EDI_026720	zinc finger protein matrin-type protein, putative
EHI_000570	EDI_026710	hypothetical protein
EHI_000610	EDI_026670	nucleotide-binding protein, putative
EHI_000720	EDI_026510	MTA/SAH nucleosidase, putative
EHI_000800	EDI_026430	protein TEX261, putative
EHI_001120	EDI_319260	adenylate kinase isoenzyme, putative
EHI_001150	EDI_013570	plasma membrane calcium-transporting ATPase, putative
EHI_001400	EDI_310510	UV excision repair protein rad23, putative
EHI_001430	EDI_310540	transcription regulatory protein SNF2, putative
EHI_001760	EDI_138580	importin beta SMX1, putative
EHI_001790	EDI_138610	hypothetical protein
EHI_001800	EDI_138620	hypothetical protein
EHI_001810	EDI_138630	hypothetical protein
EHI_001880	EDI_138700	chitinase, putative
EHI_002670	EDI_315910	protein YIPF1, putative
EHI_002780	EDI_315900	hypothetical protein
EHI_002990	EDI_252540	vacuolar sorting protein, putative
EHI_004360	EDI_231200	hypothetical protein
EHI_004370	EDI_231090	hypothetical protein
EHI_004490	EDI_067170	thioredoxin, putative
EHI_004500	EDI_067060	hypothetical protein
EHI_004590	EDI_144630	coatomer subunit beta'-1, putative
EHI_005000	EDI_030540	hypothetical protein
EHI_005010	EDI_030550	rab8, putative
EHI_005120	EDI_219220	hypothetical protein
EHI_005140	EDI_219250	hypothetical protein
EHI_005910	EDI_110170	Rho/RAC guanine nucleotide exchange factor, putative
EHI_005920	EDI_110160	hypothetical protein
EHI_006070	EDI_198860	hypothetical protein
EHI_006090	EDI_198880	hypothetical protein
EHI_006180	EDI_198970	hypothetical protein
EHI_006690	EDI_244370	DNA polymerase delta catalytic subunit, putative
EHI_006720	EDI_244340	nucleolar phosphoprotein, putative
EHI_006740	EDI_244320	hypothetical protein
EHI_006760	EDI_244300	hypothetical protein
EHI_006960	EDI_276430	hypothetical protein
EHI_006970	EDI_276440	hypothetical protein
EHI_007010	EDI_276480	hypothetical protein
EHI_007020	EDI_276490	hypothetical protein
EHI_007280	EDI_081320	hypothetical protein
EHI_007490	EDI_152300	hypothetical protein
EHI_007640	EDI_300620	alpha-actinin, putative
EHI_007950	EDI_031340	villin, putative
EHI_007980	EDI_031310	hypothetical protein, conserved
EHI_008050	EDI_031130	ankyrin repeat-containing protein, putative
EHI_008060	EDI_031120	hypothetical protein
EHI_008070	EDI_031680	cysteine desulfurylase, putative
EHI_008100	EDI_031810	hypothetical protein, conserved
EHI_008170	EDI_031870	hypothetical protein
EHI_008230	EDI_031930	heat stress transcription factor C-1, putative
EHI_008370	EDI_061600	hypothetical protein
EHI_008430	EDI_061540	zinc finger protein DHHC domain containing protein, putative
EHI_008450	EDI_061520	Arp2/3 complex-activating protein rickA, putative
EHI_008660	EDI_233500	heat stress transcription factor A-8, putative
EHI_008760	EDI_287250	hypothetical protein
EHI_008770	EDI_287240	tristetraproline, putative
EHI_008790	EDI_287220	hypothetical protein, conserved
EHI_009440	EDI_193470	hypothetical protein
EHI_009540	EDI_025800	hypothetical protein, conserved
EHI_009800	EDI_100190	phosphatidylserine synthase, putative
EHI_009900	EDI_100390	hypothetical protein
EHI_009990	EDI_107150	hypothetical protein, conserved
EHI_010040	EDI_107200	hypothetical protein
EHI_010120	EDI_261840	hypothetical protein
EHI_010290	EDI_255280	protein phsophatase-2A, putative
EHI_010560	EDI_348600	AMP dependent CoA ligase, putative
EHI_010590	EDI_348570	neuroepithelial cell-transforming gene 1 protein, putative
EHI_010610	EDI_348450	hypothetical protein
EHI_010710	EDI_254950	hypothetical protein
EHI_010720	EDI_254960	hypothetical protein
EHI_010740	EDI_254980	ubiquitin protein ligase, putative
EHI_011390	EDI_242090	Rho/RAC guanine nucleotide exchange factor, putative
EHI_011530	EDI_074160	ubiquitin ligase E3a, putative
EHI_011790	EDI_020650	hypothetical protein, conserved
EHI_011820	EDI_020680	hypothetical protein
EHI_011870	EDI_020730	proteasome subunit beta type-5 precursor, putative
EHI_011930	EDI_227610	hypothetical protein
EHI_011940	EDI_227620	oligosaccharyl transferase, putative
EHI_011950	EDI_227630	serine/threonine protein phosphatase 2A catalytic subunit alpha isoform, putative
EHI_012050	EDI_303860	hypothetical protein, conserved
EHI_012080	EDI_303890	hypothetical protein
EHI_012110	EDI_213830	hypothetical protein
EHI_012210	EDI_213730	hypothetical protein
EHI_012300	EDI_213640	hypothetical protein
EHI_012320	EDI_213620	hypothetical protein, conserved
EHI_012390	EDI_326190	FK506-binding protein 2 precursor, putative
EHI_012470	EDI_129300	hypothetical protein, conserved
EHI_012570	EDI_129200	hypothetical protein, conserved
EHI_012590	EDI_129190	hypothetical protein
EHI_012940	EDI_044670	hypothetical protein
EHI_012950	EDI_044650	poly(ADP-ribose) glycohydrolase, putative
EHI_013110	EDI_298620	hypothetical protein
EHI_013190	EDI_298530	hypothetical protein
EHI_013240	EDI_298480	hypothetical protein
EHI_013270	EDI_298450	hypothetical protein
EHI_014010	EDI_353080	DNA double-strand break repair Rad50 ATPase, putative
EHI_014100	EDI_178030	serine/threonine protein kinase cds1, putative
EHI_014190	EDI_126350	hypothetical protein, conserved
EHI_014220	EDI_126470	hypothetical protein, conserved
EHI_014310	EDI_240470	hypothetical protein
EHI_015270	EDI_239010	N-acetylglucosaminyl-phosphatidylinositol de-N-acetylase, putative
EHI_016120	EDI_062390	hypothetical protein
EHI_016340	EDI_009850	hypothetical protein
EHI_016430	EDI_187250	hypothetical protein, conserved
EHI_017010	EDI_319910	hypothetical protein
EHI_017610	EDI_100810	hypothetical protein
EHI_017620	EDI_100800	hypothetical protein, conserved
EHI_017670	EDI_100660	ataxia telangiectasia mutated, putative
EHI_017730	EDI_100600	hypothetical protein
EHI_019150	EDI_204810	hypothetical protein
EHI_019160	EDI_204800	hypothetical protein
EHI_019190	EDI_204770	hypothetical protein
EHI_021190	EDI_201510	hypothetical protein, conserved
EHI_021290	EDI_201410	hypothetical protein
EHI_022940	EDI_248550	DNA-directed RNA polymerase II subunit RPB2, putative
EHI_022960	EDI_022290	Paxillin, putative
EHI_023030	EDI_022260	hypothetical protein
EHI_023040	EDI_022250	hypothetical protein
EHI_023090	EDI_247280	ATP-dependent DNA helicase recQ, putative
EHI_023170	EDI_247550	hypothetical protein
EHI_023370	EDI_247960	hypothetical protein
EHI_023600	EDI_033000	AP-2 complex subunit beta-1, putative
EHI_025330	EDI_070540	hypothetical protein
EHI_026430	EDI_201340	hypothetical protein
EHI_027510	EDI_096540	hypothetical protein
EHI_027530	EDI_096560	transmembrane protein, putative
EHI_027600	EDI_096820	protein DJ-1, putative
EHI_027630	EDI_096950	hypothetical protein, conserved
EHI_027660	EDI_096980	hypothetical protein
EHI_027750	EDI_097080	hypothetical protein
EHI_028950	EDI_136480	chitobiosyldiphosphodolichol beta-mannosyltransferase, putative
EHI_029040	EDI_065700	hypothetical protein
EHI_029050	EDI_065710	long-chain-fatty-acid CoA ligase, putative
EHI_030170	EDI_307680	26S proteasome regulatory subunit 7, psd7, putative
EHI_030440	EDI_084720	hypothetical protein
EHI_030770	EDI_082470	hypothetical protein
EHI_030800	EDI_082430	Four and a half LIM domains protein, putative
EHI_030830	EDI_082290	cation-transporting ATPase, putative
EHI_033130	EDI_299510	cleavage and polyadenylation specificity factor, putative
EHI_035130	EDI_198050	hypothetical protein
EHI_035140	EDI_198040	hypothetical protein, conserved
EHI_035180	EDI_198000	hypothetical protein
EHI_035400	EDI_124990	hypothetical protein
EHI_035730	EDI_112080	hypothetical protein
EHI_035930	EDI_351460	dual specificity protein phosphatase, putative
EHI_036510	EDI_009000	hypothetical protein
EHI_036590	EDI_094130	hypothetical protein
EHI_037160	EDI_284200	hypothetical protein
EHI_037200	EDI_284240	hypothetical protein
EHI_038640	EDI_259480	hypothetical protein
EHI_039030	EDI_070960	T-cell activation Rho GTPase activating protein, putative
EHI_039490	EDI_335930	hypothetical protein
EHI_039590	EDI_208330	O-acyltransferase (membrane bound) domain containing protein, putative
EHI_039850	EDI_308610	Rho/RAC guanine nucleotide exchange factor, putative
EHI_040620	EDI_013510	hypothetical protein
EHI_040630	EDI_013500	hypothetical protein
EHI_040670	EDI_013460	hypothetical protein
EHI_040690	EDI_013440	phosphatidylinositol 3-kinase catalytic subunit gamma, putative
EHI_042100	EDI_256990	hypothetical protein
EHI_042230	EDI_256570	podocan precursor, putative
EHI_043740	EDI_060940	hypothetical protein
EHI_044660	EDI_246300	hypothetical protein
EHI_044780	EDI_246430	hypothetical protein
EHI_044890	EDI_246520	helicase, putative
EHI_044900	EDI_246530	hypothetical protein
EHI_045050	EDI_245140	replication factor C small subunit, putative
EHI_045070	EDI_245160	hypothetical protein
EHI_045140	EDI_245220	hypothetical protein
EHI_045560	EDI_049560	hypothetical protein, conserved
EHI_046600	EDI_123710	hypothetical protein
EHI_047750	EDI_343730	nucleotide-binding protein, putative
EHI_048200	EDI_024410	hypothetical protein
EHI_048410	EDI_348820	serine/threonine protein kinase Nek3, putative
EHI_048540	EDI_230120	hypothetical protein
EHI_048580	EDI_230460	structural maintenance of chromosomes protein 1A, putative
EHI_048590	EDI_230470	serine/threonine protein phosphatase 2B catalytic subunit, putative
EHI_048610	EDI_230490	serine/threonine protein kinase TNNI3K, putative
EHI_048730	EDI_082670	hypothetical protein
EHI_048970	EDI_227040	serine/threonine protein phosphatase PP1-2, putative
EHI_049450	EDI_167730	hypothetical protein
EHI_049730	EDI_253230	hypothetical protein
EHI_049740	EDI_253240	ubiquitin-conjugating enzyme E2 J1, putative
EHI_049790	EDI_253290	bromodomain-containing protein, putative
EHI_050300	EDI_245710	hypothetical protein, conserved
EHI_050460	EDI_187090	hypothetical protein
EHI_050500	EDI_156680	COP9 signalosome complex subunit, putative
EHI_050940	EDI_101620	2,3-bisphosphoglycerate-independent phosphoglycerate mutase, putative
EHI_050980	EDI_101480	hypothetical protein, conserved
EHI_051020	EDI_233930	serine/threonine protein phosphatase 2B catalytic subunit, putative
EHI_051760	EDI_314110	alpha-actinin, putative
EHI_052160	EDI_096270	glutamate-rich WD repeat-containing protein, putative
EHI_052830	EDI_315820	syntaxin, putative
EHI_052990	EDI_316950	hypothetical protein
EHI_053040	EDI_316890	hypothetical protein, conserved
EHI_053080	EDI_346820	ATP-dependent RNA helicase HAS1, putative
EHI_053170	EDI_103180	protein vip1, putative
EHI_053480	EDI_058260	DNA polymerase IV, putative
EHI_054130	EDI_297990	hypothetical protein
EHI_054180	EDI_026070	protein SEY1, putative
EHI_054230	EDI_051850	26S proteasome non-ATPase regulatory subunit, putative
EHI_054840	EDI_081450	hypothetical protein, conserved
EHI_055960	EDI_159880	ubiquitin fusion degRadation protein, putative
EHI_055970	EDI_159890	hypothetical protein
EHI_056240	EDI_252990	hypothetical protein
EHI_056420	EDI_035160	protein phosphatase 2C, putative
EHI_056450	EDI_035190	hypothetical protein, conserved
EHI_056460	EDI_035200	hypothetical protein, conserved
EHI_057840	EDI_318700	hypothetical protein
EHI_058510	EDI_281610	hypothetical protein
EHI_059650	EDI_004360	hypothetical protein
EHI_059660	EDI_004250	hypothetical protein
EHI_060980	EDI_072830	hypothetical protein, conserved
EHI_062740	EDI_044290	hypothetical protein
EHI_062970	EDI_008120	hypothetical protein
EHI_063010	EDI_345270	cell division control protein 15 , CDC15, putative
EHI_064660	EDI_336190	protein transport protein SEC24, putative
EHI_065490	EDI_199050	hypothetical protein, conserved
EHI_065620	EDI_199090	hypothetical protein
EHI_065640	EDI_199110	hypothetical protein
EHI_065670	EDI_199130	cation-transporting ATPase 13a1, putative
EHI_065750	EDI_198770	hypothetical protein, conserved
EHI_065770	EDI_198750	heat shock protein 70kD, putative
EHI_067260	EDI_065550	hypothetical protein, conserved
EHI_067920	EDI_144550	choline/ethanolaminephosphotransferase, putative
EHI_067930	EDI_144540	hypothetical protein, conserved
EHI_067970	EDI_144500	vacuolar protein sorting-associated protein, putative
EHI_068130	EDI_144350	hypothetical protein
EHI_068220	EDI_205660	hypothetical protein
EHI_068340	EDI_046930	hypothetical protein
EHI_068540	EDI_103870	hypothetical protein
EHI_068550	EDI_103980	hypothetical protein
EHI_068740	EDI_059550	hypothetical protein
EHI_069050	EDI_128960	hypothetical protein
EHI_069060	EDI_128950	pinch, putative
EHI_069210	EDI_278360	proteasome-activating nucleotidase, putative
EHI_069260	EDI_278310	hypothetical protein, conserved
EHI_069280	EDI_278290	hypothetical protein
EHI_069340	EDI_278230	DNA replication complex GINS protein PSF2, putative
EHI_069350	EDI_278220	hypothetical protein
EHI_069380	EDI_278190	hypothetical protein, conserved
EHI_069420	EDI_278140	myosin heavy chain, clone, putative
EHI_069550	EDI_278000	hypothetical protein, conserved
EHI_069560	EDI_277990	hypothetical protein
EHI_069600	EDI_277950	hypothetical protein
EHI_069620	EDI_277930	hypothetical protein
EHI_070120	EDI_017270	myotubularin, putative
EHI_070690	EDI_185570	hypothetical protein
EHI_070790	EDI_085410	hypothetical protein
EHI_072070	EDI_344680	hypothetical protein, conserved
EHI_072130	EDI_344740	lipase containing protein, putative
EHI_073310	EDI_091000	hypothetical protein
EHI_073460	EDI_275800	glycyl-tRNA synthetase, putative
EHI_073670	EDI_351070	hypothetical protein
EHI_073990	EDI_253110	hypothetical protein
EHI_074060	EDI_253040	rap GTPase-activating protein, putative
EHI_074120	EDI_128750	2-deoxyglucose-6-phosphate phosphatase, putative
EHI_074140	EDI_128770	hypothetical protein
EHI_074760	EDI_044760	protein farnesyltransferase/geranylgeranyltransferase type-1 subunit alpha, putative
EHI_075540	EDI_253600	hypothetical protein
EHI_076800	EDI_349290	hypothetical protein
EHI_076870	EDI_292090	synaptic glycoprotein SC2, putative
EHI_078190	EDI_269370	hypothetical protein
EHI_078210	EDI_269490	PCI domain-containing protein, putative
EHI_078250	EDI_269530	vacuolar protein sorting-associated protein, putative
EHI_078570	EDI_277900	hypothetical protein, conserved
EHI_079250	EDI_182440	hypothetical protein
EHI_079910	EDI_120050	rap GTPase-activating protein, putative
EHI_079920	EDI_120040	RNA-binding protein, putative
EHI_080270	EDI_158580	5'->3' exoribonuclease, putative
EHI_080720	EDI_315960	choline/ethanolaminephosphotransferase, putative
EHI_081290	EDI_202660	hypothetical protein
EHI_081310	EDI_202680	hypothetical protein
EHI_081670	EDI_206340	hypothetical protein, conserved
EHI_081690	EDI_206320	hypothetical protein
EHI_081710	EDI_206300	hypothetical protein
EHI_082520	EDI_186620	hypothetical protein
EHI_082560	EDI_186670	phopholipase D, putative
EHI_084970	EDI_127210	hypothetical protein
EHI_085010	EDI_275410	hypothetical protein
EHI_085020	EDI_275420	hypothetical protein
EHI_085060	EDI_117620	hypothetical protein
EHI_085970	EDI_249460	hypothetical protein, conserved
EHI_086080	EDI_249350	proteasome subunit alpha type-1, putative
EHI_086150	EDI_249270	hypothetical protein
EHI_086170	EDI_249250	hypothetical protein
EHI_086570	EDI_284990	hypothetical protein
EHI_086580	EDI_285000	vacuolar sorting protein, putative
EHI_087550	EDI_180230	hypothetical protein
EHI_087630	EDI_180060	heat stress transcription factor C-1, putative
EHI_087660	EDI_179830	hypothetical protein
EHI_087780	EDI_130560	myotubularin, putative
EHI_087810	EDI_130690	hypothetical protein
EHI_087850	EDI_130730	FYVE, RhoGEF and PH domain-containing protein, putative
EHI_088060	EDI_136730	hypothetical protein
EHI_088070	EDI_136720	ribosomal RNA methyltransferase, putative
EHI_088430	EDI_083940	rad25/xp-B DNA repair helicase, putative
EHI_090420	EDI_057410	hypothetical protein
EHI_091100	EDI_007400	tetratricopeptide repeat protein, putative
EHI_091470	EDI_217920	hypothetical protein
EHI_092090	EDI_154120	xenotropic and polytropic murine leukemia virus receptor xpr1, putative
EHI_092220	EDI_154020	hypothetical protein
EHI_092540	EDI_111380	hypothetical protein
EHI_092550	EDI_111370	hypothetical protein
EHI_092580	EDI_111340	hypothetical protein
EHI_092620	EDI_026570	hypothetical protein, conserved
EHI_093750	EDI_340920	hypothetical protein
EHI_093840	EDI_341020	ariadne RING finger, putative
EHI_093940	EDI_146100	hypothetical protein
EHI_094010	EDI_146030	hypothetical protein
EHI_094050	EDI_146000	hypothetical protein
EHI_094130	EDI_145830	hypothetical protein
EHI_095130	EDI_013060	phosphatidylinositol 3-kinase, putative
EHI_095140	EDI_013050	hypothetical protein
EHI_095160	EDI_013030	hypothetical protein
EHI_095810	EDI_337510	hypothetical protein, conserved
EHI_095860	EDI_337350	DNA-directed RNA polymerase III subunit RPC2, putative
EHI_096160	EDI_092160	hypothetical protein
EHI_096180	EDI_092180	hypothetical protein, conserved
EHI_096200	EDI_092200	thioredoxin-3, mitochondrial precursor, putative
EHI_096210	EDI_092210	transmembrane emp24 domain-containing protein 1 precursor, putative
EHI_096250	EDI_092250	hypothetical protein
EHI_096260	EDI_092260	hypothetical protein
EHI_096380	EDI_092370	translation initiation factor eif-2B alpha subunit, putative
EHI_096510	EDI_092490	myocyte-specific enhancer factor 2A, putative
EHI_096560	EDI_092540	phosphatidylinositol 3-kinase class, putative
EHI_096600	EDI_092580	hypothetical protein
EHI_096640	EDI_092620	hypothetical protein
EHI_096810	EDI_092790	hypothetical protein
EHI_097620	EDI_032710	hypothetical protein, conserved
EHI_097920	EDI_144770	hypothetical protein
EHI_097930	EDI_144780	ADP-sugar pyrophosphatase, putative
EHI_098040	EDI_220500	hypothetical protein
EHI_098350	EDI_161760	deoxyhypusine synthase, putative
EHI_098420	EDI_143760	pyruvate kinase, putative
EHI_098520	EDI_295290	hypothetical protein
EHI_098610	EDI_295100	hypothetical protein
EHI_098620	EDI_295090	hypothetical protein
EHI_098770	EDI_318620	hypothetical protein
EHI_099240	EDI_056820	AP-3 complex subunit mu-1, putative
EHI_099750	EDI_115420	neurofilament medium polypeptide, putative
EHI_100120	EDI_127160	hypothetical protein
EHI_100480	EDI_129850	stromal cell-derived factor 2 precursor, putative
EHI_101290	EDI_108440	protein PNS1, putative
EHI_103360	EDI_330940	hypothetical protein
EHI_103410	EDI_330890	hypothetical protein
EHI_103610	EDI_347080	serine/threonine protein kinase, putative
EHI_103720	EDI_046650	hypothetical protein, conserved
EHI_104370	EDI_309670	hypothetical protein, conserved
EHI_104380	EDI_309680	hypothetical protein
EHI_104400	EDI_309900	lipase containing protein, putative
EHI_104550	EDI_305170	hypothetical protein
EHI_104570	EDI_305290	ubiquitin protein ligase, putative
EHI_104580	EDI_305400	hypothetical protein
EHI_105070	EDI_130930	hypothetical protein, conserved
EHI_105120	EDI_130880	protein TRANSPARENT TESTA GLABRA, putative
EHI_105220	EDI_130780	hypothetical protein
EHI_105300	EDI_210750	CDK1, putative
EHI_105310	EDI_210760	zinc finger protein DHHC domain containing protein, putative
EHI_105840	EDI_111460	hypothetical protein
EHI_106080	EDI_171010	hypothetical protein
EHI_106090	EDI_171020	1,4-alpha-glucan-branching enzyme, putative
EHI_106250	EDI_171280	hypothetical protein
EHI_106260	EDI_171290	hypothetical protein
EHI_106300	EDI_231840	ATP-dependent RNA helicase FAL1, putative
EHI_106690	EDI_155340	hypothetical protein, conserved
EHI_107080	EDI_141030	hypothetical protein
EHI_107230	EDI_125550	serine-threonine protein kinase, putative
EHI_107330	EDI_125340	protein BCP1, putative
EHI_108750	EDI_009760	rap GTPase-activating protein, putative
EHI_109860	EDI_120220	FACT complex subunit SPT16, putative
EHI_110120	EDI_174890	phosphoglucomutase
EHI_110130	EDI_174900	hypothetical protein
EHI_110220	EDI_175110	hypothetical protein
EHI_110280	EDI_000640	lim domain, putative
EHI_110300	EDI_000660	hypothetical protein
EHI_110320	EDI_000680	protein phosphatase 2C, putative
EHI_110390	EDI_066280	hypothetical protein, conserved
EHI_110550	EDI_053860	hypothetical protein, conserved
EHI_110670	EDI_340590	hypothetical protein
EHI_110810	EDI_340740	myosin IB heavy chain, putative
EHI_111210	EDI_190150	DNA double-strand break repair Rad50 ATPase, putative
EHI_111610	EDI_311960	tryptophanase, putative
EHI_111820	EDI_311760	hypothetical protein
EHI_112040	EDI_172560	hypothetical protein
EHI_113590	EDI_115570	hypothetical protein, conserved
EHI_113900	EDI_339370	prefoldin subunit, putative
EHI_113920	EDI_339350	hypothetical protein
EHI_114390	EDI_201640	ATP binding cassette (ABC) transporter, putative
EHI_114780	EDI_142600	hypothetical protein
EHI_114930	EDI_244870	DNA repair and recombination protein RAD54B, putative
EHI_115330	EDI_293650	hypothetical protein
EHI_115710	EDI_009220	serine/threonine protein phosphatase PP2A-1 catalytic subunit, putative
EHI_117600	EDI_029410	hypothetical protein
EHI_117610	EDI_029530	T-cell activation Rho GTPase activating protein, putative
EHI_117640	EDI_029560	br serine/threonine protein kinase, putative
EHI_117960	EDI_206940	GTP-binding protein YPT31/YPT8, putative
EHI_118240	EDI_322440	hypothetical protein
EHI_118670	EDI_228910	glycoprotein FP21 precursor, putative
EHI_118860	EDI_179510	williams-beuren syndrome critical region protein, putative
EHI_118890	EDI_332350	hypothetical protein
EHI_119280	EDI_175600	palmitoyltransferase swf1, putative
EHI_119910	EDI_301510	phosphatidic acid phosphatase type 2 domain containing protein, putative
EHI_119920	EDI_124560	ATP-dependent RNA helicase DDX50, putative
EHI_119950	EDI_071760	leucine-rich repeat-containing protein, putative
EHI_120280	EDI_265890	NAD-dependent deacetylase, putative
EHI_120290	EDI_265900	hypothetical protein
EHI_120320	EDI_265920	ariadne RING finger, putative
EHI_120860	EDI_001630	hypothetical protein
EHI_121760	EDI_169920	DNA-directed RNA polymerase II subunit RPB1, putative
EHI_121820	EDI_123220	hypothetical protein
EHI_121860	EDI_123560	microsomal signal peptidase 23 kD subunit, putative
EHI_121890	EDI_123590	hypothetical protein
EHI_122740	EDI_154520	nucleolar protein 5A, putative
EHI_122770	EDI_154540	hypothetical protein, conserved
EHI_122880	EDI_154740	hypothetical protein
EHI_122890	EDI_154750	hypothetical protein
EHI_123700	EDI_228280	hypothetical protein
EHI_123720	EDI_228250	cyclin-dependent kinase C-1, putative
EHI_124360	EDI_023800	hypothetical protein
EHI_124450	EDI_023880	phosphatidic acid phosphatase type 2 domain-containing protein 1B, putative
EHI_124470	EDI_023900	hypothetical protein
EHI_124540	EDI_023980	hypothetical protein
EHI_124620	EDI_024060	trichohyalin, putative
EHI_124880	EDI_348910	soluble inorganic pyrophosphatase 1, chloroplast precursor, putative
EHI_125170	EDI_115810	helicase, putative
EHI_125310	EDI_116000	hypothetical protein
EHI_125360	EDI_116040	hypothetical protein
EHI_125890	EDI_338420	hypothetical protein
EHI_125920	EDI_338390	ubiquitin fusion degradaton protein, putative
EHI_125940	EDI_096310	hypothetical protein
EHI_125950	EDI_096320	alcohol dehydrogenase, putative
EHI_125970	EDI_012140	hypothetical protein
EHI_126090	EDI_012360	pyridoxal kinase, putative
EHI_126130	EDI_012600	hypothetical protein
EHI_126870	EDI_335230	40S ribosomal protein S21, putative
EHI_126930	EDI_190480	serine/threonine protein phosphatase PP1, putative
EHI_127030	EDI_190570	hypothetical protein, conserved
EHI_127040	EDI_190580	ras guanine nucleotide exchange factor, slime mold, putative
EHI_127170	EDI_190740	elongation factor 2 kinase, putative
EHI_127180	EDI_190730	vacuolar protein sorting-associated protein 26A, putative
EHI_127190	EDI_190720	carboxy-terminal domain RNA polymerase II polypeptide A small phosphatase, putative
EHI_127370	EDI_190880	hypothetical protein
EHI_127420	EDI_065100	Rho/RAC guanine nucleotide exchange factor, putative
EHI_128140	EDI_088650	hypothetical protein
EHI_129320	EDI_285750	diacylglycerol kinase, putative
EHI_129360	EDI_285710	hypothetical protein, conserved
EHI_129860	EDI_002400	hypothetical protein
EHI_129930	EDI_002030	hypothetical protein
EHI_130720	EDI_011710	hypothetical protein
EHI_130730	EDI_011700	phosphatidylcholine transfer protein, putative
EHI_130890	EDI_172890	hypothetical protein
EHI_130930	EDI_172750	purine nucleoside phosphorylase deoD-type, putative
EHI_131110	EDI_076250	hypothetical protein
EHI_131490	EDI_256210	hypothetical protein, conserved
EHI_131500	EDI_256200	hypothetical protein
EHI_131540	EDI_256160	FYVE, RhoGEF and PH domain-containing protein, putative
EHI_131550	EDI_256150	importin subunit alpha-1, putative
EHI_132030	EDI_252830	long-chain-fatty-acid--CoA ligase, putative
EHI_133960	EDI_344200	hypothetical protein
EHI_134680	EDI_338860	hypothetical protein
EHI_134750	EDI_339130	serine-threonine protein kinase, putative
EHI_134780	EDI_339150	hypothetical protein, conserved
EHI_134830	EDI_339200	NH(3)-dependent NAD( ) synthetase, putative
EHI_135190	EDI_336780	serine-threonine protein kinase, putative
EHI_135470	EDI_271660	adenylate kinase
EHI_136150	EDI_202930	adenylyl cyclase-associated protein, putative
EHI_136480	EDI_096020	hypothetical protein
EHI_137730	EDI_313240	ubiquitin carboxyl-terminal hydrolase, putative
EHI_137830	EDI_323290	vesicle-associated membrane protein, putative
EHI_138450	EDI_064850	hypothetical protein, conserved
EHI_138950	EDI_005320	hypothetical protein
EHI_138990	EDI_005280	hypothetical protein
EHI_139070	EDI_005200	hypothetical protein, conserved
EHI_139370	EDI_284030	hypothetical protein
EHI_139960	EDI_058680	hypothetical protein
EHI_140020	EDI_058620	hypothetical protein, conserved
EHI_140130	EDI_043500	phospholipid-transporting ATPase, putative
EHI_140250	EDI_043380	hypothetical protein
EHI_140680	EDI_204360	hypothetical protein
EHI_140720	EDI_204390	myosin-2 heavy chain, non muscle, putative
EHI_141110	EDI_129480	hypothetical protein
EHI_141340	EDI_025170	hypothetical protein
EHI_141350	EDI_025160	hypothetical protein, conserved
EHI_141380	EDI_025130	hypothetical protein
EHI_141830	EDI_270220	radical sam proteins, putative
EHI_141910	EDI_270500	hypothetical protein, conserved
EHI_141920	EDI_270510	hypothetical protein
EHI_142150	EDI_264350	protein BTN1 precursor, putative
EHI_142180	EDI_264370	hypothetical protein
EHI_142210	EDI_221070	hypothetical protein
EHI_143550	EDI_185050	hypothetical protein
EHI_143820	EDI_041310	hypothetical protein
EHI_144720	EDI_055470	pre-mRNA-splicing factor rse-1, putative
EHI_146360	EDI_269950	hypothetical protein
EHI_146930	EDI_349930	hypothetical protein
EHI_146950	EDI_350050	prostatic acid phosphatase precursor, putative
EHI_146970	EDI_350070	hypothetical protein
EHI_146980	EDI_350180	small glutamine-rich tetratricopeptide repeat-containing protein, putative
EHI_146990	EDI_350190	hypothetical protein
EHI_147020	EDI_350420	sphingomyelin phosphodiesterase, putative
EHI_147510	EDI_063560	sodium/sulfate transporter, putative
EHI_147520	EDI_063570	hypothetical protein
EHI_147690	EDI_297300	hypothetical protein
EHI_148030	EDI_334970	hypothetical protein, conserved
EHI_148040	EDI_334860	proteasome subunit beta type 7
EHI_148150	EDI_335120	hypothetical protein
EHI_148170	EDI_335140	protein phosphatase pp2a regulatory subunit B, putative
EHI_148180	EDI_335150	hypothetical protein
EHI_148190	EDI_335160	GTP-binding nuclear protein ran-1, putative
EHI_148280	EDI_195570	serine/threonine protein kinase, putative
EHI_148300	EDI_195690	hypothetical protein
EHI_148310	EDI_195700	DNA repair endonuclease xp-f / mei-9 / rad1, putative
EHI_148350	EDI_195740	suppressor of ty, putative
EHI_148470	EDI_196240	aspartate--ammonia ligase, putative
EHI_148580	EDI_196350	ethanolamine kinase, putative
EHI_148650	EDI_333890	dual specificity phosphatase DUPD1, putative
EHI_148700	EDI_333940	phosphatidylinositol 4-kinase, putative
EHI_148840	EDI_053150	hypothetical protein
EHI_148900	EDI_052890	serine/threonine protein kinase 3/4, putative
EHI_148910	EDI_052880	hypothetical protein
EHI_148930	EDI_052760	ATP-dependent RNA helicase, putative
EHI_148940	EDI_052750	hypothetical protein
EHI_149860	EDI_321500	hypothetical protein, conserved
EHI_149890	EDI_321470	hypothetical protein
EHI_150370	EDI_188590	ubiquitin-conjugating enzyme E2, putative
EHI_151220	EDI_009690	ikappab kinase complex-associated protein, putative
EHI_151290	EDI_112560	protein ASC1, putative
EHI_151380	EDI_112840	hypothetical protein, conserved
EHI_151420	EDI_113070	hypothetical protein
EHI_151520	EDI_113170	DNA polymerase alpha catalytic subunit, putative
EHI_151690	EDI_133030	hypothetical protein
EHI_151790	EDI_133330	hypothetical protein
EHI_151800	EDI_133340	Ganglioside GM2 activator precursor, putative
EHI_152180	EDI_333660	29 kDa ribonucleoprotein A, chloroplast precursor, putative
EHI_152210	EDI_168340	hypothetical protein
EHI_152330	EDI_168450	arginase, putative
EHI_152350	EDI_212960	casein kinase II subunit beta', putative
EHI_152430	EDI_007830	cell division protein kinase, putative
EHI_152580	EDI_007600	guanine nucleotide exchange factor, putative
EHI_152620	EDI_007460	hypothetical protein
EHI_152700	EDI_092930	transcription elongation factor B polypeptide, putative
EHI_152760	EDI_092990	zinc transporter, putative
EHI_152860	EDI_093080	hypothetical protein, conserved
EHI_152870	EDI_093090	FK506-binding protein, putative
EHI_152910	EDI_093120	hypothetical protein, conserved
EHI_153000	EDI_093200	rubredoxin-NAD( ) reductase, putative
EHI_153390	EDI_093570	ankyrin repeat-containing protein, putative
EHI_153410	EDI_093600	NADPH nitroreductase, putative
EHI_153420	EDI_093610	hypothetical protein
EHI_153660	EDI_093770	hypothetical protein, conserved
EHI_155160	EDI_237730	phosphatidylinositol 3-kinase tor2, putative
EHI_155170	EDI_237740	DNA mismatch repair protein pms2, putative
EHI_155210	EDI_237780	DNA double-strand break repair Rad50 ATPase, putative
EHI_155220	EDI_237790	T-complex protein 1 subunit alpha, putative
EHI_155240	EDI_237810	casein kinase, putative
EHI_155380	EDI_306090	hypothetical protein
EHI_155400	EDI_306110	hypothetical protein
EHI_155480	EDI_306190	hypothetical protein
EHI_155510	EDI_306220	hypothetical protein
EHI_155640	EDI_021980	tRNA isopentenyltransferase, putative
EHI_155660	EDI_021960	elongation factor, putative
EHI_155720	EDI_317530	hypothetical protein
EHI_155740	EDI_317550	hypothetical protein
EHI_155770	EDI_317580	hypothetical protein
EHI_156100	EDI_261090	hypothetical protein
EHI_156250	EDI_238150	structure-specific endonuclease SLX1, putative
EHI_157130	EDI_138420	hypothetical protein, conserved
EHI_158060	EDI_216920	hypothetical protein
EHI_158120	EDI_216860	hypothetical protein
EHI_158230	EDI_216740	Rho/RAC guanine nucleotide exchange factor, putative
EHI_158620	EDI_036800	hypothetical protein, conserved
EHI_159460	EDI_325440	hypothetical protein
EHI_159640	EDI_325340	hypothetical protein, conserved
EHI_159730	EDI_052220	glycylpeptide N-tetRadecanoyltransferase, putative
EHI_159740	EDI_052210	hypothetical protein
EHI_159840	EDI_325160	hypothetical protein
EHI_160860	EDI_159070	type II inositol-1,4,5-trisphosphate 5-phosphatase precursor, putative
EHI_160960	EDI_008370	hypothetical protein
EHI_161070	EDI_008670	hypothetical protein
EHI_161880	EDI_060590	hypothetical protein
EHI_161970	EDI_060790	leucyl-tRNA synthetase, cytoplasmic, putative
EHI_162190	EDI_074370	hypothetical protein
EHI_162340	EDI_074320	hypothetical protein, conserved
EHI_162560	EDI_047840	hypothetical protein
EHI_163690	EDI_004550	hypothetical protein
EHI_163700	EDI_004540	chaperone protein DNAj, putative
EHI_163730	EDI_004510	hypothetical protein
EHI_163740	EDI_004500	ribosome biogenesis protein bop1, putative
EHI_164330	EDI_234610	hypothetical protein
EHI_164370	EDI_234570	nucleolar GTP-binding protein, putative
EHI_164790	EDI_172050	hypothetical protein
EHI_164880	EDI_282640	RAB, putative
EHI_165080	EDI_326530	hypothetical protein
EHI_165190	EDI_266290	hypothetical protein
EHI_165800	EDI_145270	phosphoglycerate mutase, putative
EHI_166020	EDI_117090	hypothetical protein, conserved
EHI_166430	EDI_272870	hypothetical protein
EHI_166450	EDI_272850	hypothetical protein
EHI_166460	EDI_272840	hypothetical protein
EHI_166480	EDI_272820	hypothetical protein
EHI_166490	EDI_272710	alcohol dehydrogenase, putative
EHI_167070	EDI_240890	poly(A) polymerase, putative
EHI_167100	EDI_240760	hypothetical protein
EHI_167140	EDI_240720	hypothetical protein
EHI_167470	EDI_297150	hypothetical protein
EHI_167630	EDI_165810	hypothetical protein
EHI_167940	EDI_145240	hyaluronan mediated motility receptor, putative
EHI_168070	EDI_252530	hypothetical protein
EHI_169590	EDI_201750	scavenger mRNA-decapping enzyme DcpS, putative
EHI_169640	EDI_201800	hypothetical protein
EHI_169930	EDI_236800	hypothetical protein
EHI_169940	EDI_236910	hypothetical protein
EHI_170000	EDI_236970	hypothetical protein
EHI_170040	EDI_302380	vesicle-associated membrane protein, putative
EHI_170170	EDI_161530	hypothetical protein
EHI_170460	EDI_271700	hypothetical protein
EHI_170470	EDI_271690	ER lumen protein retaining receptor
EHI_172130	EDI_011750	GTPase activating protein, putative
EHI_173420	EDI_200270	hypothetical protein, conserved
EHI_173430	EDI_200280	hypothetical protein
EHI_174100	EDI_018390	serine-threonine protein kinase, putative
EHI_174900	EDI_078790	ATP-binding domain protein, putative
EHI_175010	EDI_139440	hypothetical protein, conserved
EHI_175040	EDI_139200	hypothetical protein
EHI_175080	EDI_139060	hypothetical protein, conserved
EHI_175090	EDI_139050	ribosome biogenesis protein BRX1, putative
EHI_175500	EDI_154130	Magnesium transport protein corA, putative
EHI_176850	EDI_017180	GRIP domain-containing protein RUD3, putative
EHI_176990	EDI_130200	WD-repeat protein, putative
EHI_177300	EDI_044970	hypothetical protein
EHI_177320	EDI_044950	26S protease regulatory subunit 6B, putative
EHI_177440	EDI_044830	hypothetical protein
EHI_177490	EDI_050040	hypothetical protein
EHI_177540	EDI_049980	thymidine kinase, cytosolic, putative
EHI_177550	EDI_049970	small GTPase rabi, putative
EHI_177640	EDI_049860	M protein, serotype 5 precursor, putative
EHI_177650	EDI_049870	hypothetical protein
EHI_178020	EDI_044150	PH domain leucine-rich repeat-containing protein phosphatase, putative
EHI_178770	EDI_135420	hypothetical protein, conserved
EHI_178830	EDI_135360	hypothetical protein
EHI_178910	EDI_135260	uracil-DNA glycosylase, putative
EHI_179090	EDI_091720	hypothetical protein
EHI_179860	EDI_165240	hypothetical protein
EHI_179950	EDI_165630	hypothetical protein
EHI_179970	EDI_165650	26S proteasome regulatory subunit S3, putative
EHI_180030	EDI_165710	hypothetical protein
EHI_180770	EDI_057750	hypothetical protein
EHI_181210	EDI_099320	hypothetical protein, conserved
EHI_181260	EDI_099260	myosin light chain kinase, putative
EHI_181570	EDI_173930	hypothetical protein
EHI_182520	EDI_251850	hypothetical protein, conserved
EHI_182560	EDI_251810	vacuolar ATP synthase subunit E, putative
EHI_182580	EDI_251790	syntaxin-3, putative
EHI_182620	EDI_251760	Ring-infected erythrocyte surface antigen, putative
EHI_182650	EDI_251740	hypothetical protein
EHI_182700	EDI_251690	small glutamine-rich tetratricopeptide repeat-containing protein, putative
EHI_182720	EDI_251670	dipeptidyl-peptidase 5 precursor, putative
EHI_182790	EDI_251590	hypothetical protein
EHI_183020	EDI_251360	hypothetical protein
EHI_183070	EDI_251310	hypothetical protein
EHI_183130	EDI_251250	zinc finger protein, putative
EHI_183150	EDI_251230	hypothetical protein
EHI_183240	EDI_343860	hypothetical protein, conserved
EHI_183440	EDI_334720	hypothetical protein
EHI_183560	EDI_334510	hypothetical protein
EHI_184530	EDI_023000	ATP-dependent RNA helicase, putative
EHI_185270	EDI_320480	hypothetical protein
EHI_185280	EDI_320690	phosphoglucomutase-2, putative
EHI_186330	EDI_272950	hypothetical protein
EHI_186740	EDI_310480	hypothetical protein
EHI_186770	EDI_310250	twinfilin, putative
EHI_186810	EDI_310200	hypothetical protein, conserved
EHI_186820	EDI_310190	myosin light chain kinase, putative
EHI_186840	EDI_310170	hypothetical protein, conserved
EHI_186850	EDI_310160	hypothetical protein, conserved
EHI_186910	EDI_016660	protein phosphatase 1L, putative
EHI_187170	EDI_016320	hypothetical protein
EHI_187180	EDI_016310	E3 ubiquitin protein ligase HUWE1, putative
EHI_187230	EDI_075650	protein ASC1, putative
EHI_187300	EDI_020500	hypothetical protein
EHI_187710	EDI_143660	hypothetical protein
EHI_188180	EDI_158700	phosphoglycerate kinase, putative
EHI_188790	EDI_317140	proline synthetase associated protein, putative
EHI_188850	EDI_024100	hypothetical protein, conserved
EHI_189130	EDI_182680	hypothetical protein
EHI_189140	EDI_182690	arf GTPase-activating protein, putative
EHI_189170	EDI_182720	hypothetical protein
EHI_189500	EDI_276620	splicing factor, arginine/serine-rich, putative
EHI_189860	EDI_202210	hypothetical protein, conserved
EHI_189900	EDI_202250	hypothetical protein
EHI_189930	EDI_095620	hypothetical protein
EHI_189950	EDI_095640	cyclophilin seven suppressor, putative
EHI_192080	EDI_078670	RING finger protein 113A, putative
EHI_192140	EDI_078610	hypothetical protein
EHI_192460	EDI_195010	hypothetical protein, conserved
EHI_192480	EDI_194990	scavenger mRNA-decapping enzyme DcpS, putative
EHI_192540	EDI_194660	serine/threonine protein kinase PAK, putative
EHI_192750	EDI_033140	hypothetical protein
EHI_193410	EDI_272090	hypothetical protein
EHI_193450	EDI_272120	hypothetical protein
EHI_193500	EDI_272170	hypothetical protein
EHI_193510	EDI_272180	branchpoint-bridging protein, putative
EHI_194200	EDI_289810	transmembrane protein, putative
EHI_194230	EDI_289780	hypothetical protein
EHI_194250	EDI_289760	peptidyl-tRNA hydrolase 2, mitochondrial precursor, putative
EHI_194400	EDI_289610	charged multivesicular body protein 2A, putative
EHI_194410	EDI_289600	isopentenyl-diphosphate delta-isomerase, putative
EHI_194530	EDI_289490	hypothetical protein
EHI_194980	EDI_184540	hypothetical protein, conserved
EHI_195080	EDI_133870	RAB GDP/GTP exchange factor, putative
EHI_196410	EDI_240040	ribosome biogenesis protein BMS1, putative
EHI_196900	EDI_324210	hypothetical protein, conserved
EHI_197020	EDI_121940	signal peptidase complex catalytic subunit SEC11A, putative
EHI_197090	EDI_122010	hypothetical protein
EHI_197130	EDI_122050	F-box/leucine rich repeat protein, putative
EHI_197230	EDI_045890	hypothetical protein
EHI_197440	EDI_002780	suppressor protein SRP40, putative
EHI_197460	EDI_002800	hypothetical protein, conserved
EHI_197660	EDI_336730	trafficking protein particle complex subunit, putative
EHI_197860	EDI_241750	chaperone protein DNAK, putative
EHI_198600	EDI_094500	hypothetical protein, conserved
EHI_198950	EDI_286990	WD repeat-containing protein, putative
EHI_198960	EDI_287000	WD-repeat protein, putative
EHI_199080	EDI_263600	hypothetical protein, conserved
EHI_199670	EDI_027495	predicted protein
EHI_199700	EDI_015760	structural maintenance of chromosomes protein, putative
EHI_200000	EDI_201520	hypothetical protein
EHI_200010	EDI_201530	hypothetical protein
EHI_200040	EDI_201560	hypothetical protein
EHI_200820	EDI_315480	hypothetical protein
EHI_200840	EDI_315500	signal recognition particle receptor alpha subunit, putative
EHI_201280	EDI_034460	hypothetical protein
EHI_201830	EDI_026540	hypothetical protein
