# Supplementary material for: RNA Sequencing Reveals Widespread Transcription of Natural Antisense RNAs in Entamoeba Species
Source: Microorganisms. 2022 Feb 8;10(2):396. doi: 10.3390/microorganisms10020396 (PMC8874941; doi:10.3390/microorganisms10020396)
Supplement: Supplementary file 1 [file microorganisms-10-00396-s001.zip › Table S12-B. GO enrichment EHI_vs_EDI_NAT_down.xlsx]

## Sheet: EHI_vs_EDI_NAT_down
Mornico et al., 2022. RNA sequencing reveals widespread transcription of natural antisense RNAs in Entamoeba species
Table S12-B. Genes in E. histolytica presenting NATs downregulated in the comparison E. histolytica versus E. dispar
GENE ID-EHI
EHI_000630
EHI_000710
EHI_000770
EHI_000900
EHI_001060
EHI_002140
EHI_006710
EHI_006930
EHI_006940
EHI_007350
EHI_009250
EHI_009700
EHI_010130
EHI_010330
EHI_010520
EHI_010630
EHI_012070
EHI_012520
EHI_012560
EHI_012930
EHI_012970
EHI_015230
EHI_015330
EHI_016440
EHI_017590
EHI_020320
EHI_021390
EHI_021440
EHI_022930
EHI_023070
EHI_023280
EHI_023300
EHI_024430
EHI_024480
EHI_024500
EHI_024510
EHI_024530
EHI_024600
EHI_025110
EHI_025240
EHI_025300
EHI_025490
EHI_026350
EHI_028560
EHI_031270
EHI_031380
EHI_035070
EHI_035380
EHI_035580
EHI_035990
EHI_037120
EHI_038870
EHI_039040
EHI_040400
EHI_040470
EHI_040810
EHI_042900
EHI_042990
EHI_044240
EHI_044610
EHI_044710
EHI_044860
EHI_044920
EHI_045010
EHI_045110
EHI_045150
EHI_045220
EHI_045420
EHI_045430
EHI_048430
EHI_049410
EHI_050450
EHI_050680
EHI_050710
EHI_051010
EHI_052770
EHI_052840
EHI_053430
EHI_054190
EHI_054790
EHI_054800
EHI_056670
EHI_056690
EHI_059640
EHI_060360
EHI_062480
EHI_062680
EHI_062760
EHI_062860
EHI_063680
EHI_064320
EHI_068180
EHI_068290
EHI_068360
EHI_069120
EHI_069140
EHI_069150
EHI_070760
EHI_072120
EHI_072630
EHI_073410
EHI_073570
EHI_073610
EHI_078220
EHI_079270
EHI_081340
EHI_083620
EHI_083630
EHI_086540
EHI_089990
EHI_093850
EHI_093970
EHI_094090
EHI_096320
EHI_096400
EHI_096800
EHI_098000
EHI_098220
EHI_098600
EHI_098850
EHI_098870
EHI_099280
EHI_099760
EHI_100140
EHI_100490
EHI_102030
EHI_103640
EHI_104360
EHI_104710
EHI_105100
EHI_105850
EHI_107040
EHI_108490
EHI_109880
EHI_110190
EHI_110250
EHI_110470
EHI_110680
EHI_114110
EHI_114170
EHI_114370
EHI_115390
EHI_117970
EHI_118000
EHI_118030
EHI_118070
EHI_118150
EHI_118400
EHI_118780
EHI_118800
EHI_122840
EHI_124430
EHI_124550
EHI_125610
EHI_126260
EHI_127090
EHI_127140
EHI_127220
EHI_127260
EHI_129900
EHI_131000
EHI_131070
EHI_131150
EHI_131930
EHI_131960
EHI_132010
EHI_132420
EHI_134610
EHI_135480
EHI_135720
EHI_136170
EHI_136200
EHI_136490
EHI_137030
EHI_137840
EHI_137890
EHI_140340
EHI_140980
EHI_141120
EHI_142140
EHI_143080
EHI_143590
EHI_143610
EHI_146190
EHI_146580
EHI_147230
EHI_148250
EHI_148370
EHI_148450
EHI_148530
EHI_148570
EHI_148660
EHI_148730
EHI_148780
EHI_151310
EHI_151750
EHI_152060
EHI_152440
EHI_152730
EHI_152770
EHI_153180
EHI_153200
EHI_155250
EHI_155600
EHI_156350
EHI_156410
EHI_158030
EHI_158300
EHI_159300
EHI_159470
EHI_159690
EHI_160850
EHI_161050
EHI_161930
EHI_162570
EHI_164350
EHI_164840
EHI_166820
EHI_166840
EHI_166870
EHI_167280
EHI_167660
EHI_168280
EHI_168600
EHI_169600
EHI_169660
EHI_169680
EHI_169960
EHI_170080
EHI_170400
EHI_170600
EHI_174640
EHI_174660
EHI_174920
EHI_175120
EHI_175280
EHI_175420
EHI_176820
EHI_177310
EHI_177450
EHI_177570
EHI_178110
EHI_178130
EHI_178630
EHI_178940
EHI_179400
EHI_180300
EHI_181540
EHI_182600
EHI_183000
EHI_183010
EHI_183110
EHI_183140
EHI_183550
EHI_188060
EHI_188280
EHI_188860
EHI_189520
EHI_192130
EHI_192600
EHI_192630
EHI_193370
EHI_193400
EHI_194330
EHI_194430
EHI_194450
EHI_196380
EHI_196390
EHI_196890
EHI_197260
EHI_197300
EHI_197310
EHI_197380
EHI_197820
EHI_198650
EHI_198930
EHI_198990
EHI_199100
EHI_200080
EHI_200960

## Sheet: GENE PRODUCT EHI
Gene ID	Genomic Location (Gene)	Product Description
EHI_000630	DS571186:50,890..51,887(-)	hypothetical protein
EHI_000710	DS571186:68,855..71,599(+)	hypothetical protein
EHI_000770	DS571186:78,915..79,661(-)	hypothetical protein
EHI_000900	DS571210:14,147..15,691(-)	ThiF family protein
EHI_001060	DS571210:38,718..39,086(-)	hypothetical protein
EHI_002140	DS571345:9,257..9,886(+)	hypothetical protein, conserved
EHI_006710	DS571197:15,091..16,434(-)	hypothetical protein, conserved
EHI_006930	DS571197:51,270..51,945(+)	hypothetical protein
EHI_006940	DS571197:52,270..53,522(-)	hypothetical protein, conserved
EHI_007350	DS571323:27,652..28,434(+)	hypothetical protein, conserved
EHI_009250	DS571184:4,948..6,323(-)	Legume-like lectin family protein, membrane-bound
EHI_009700	DS571184:87,463..88,392(+)	hypothetical protein
EHI_010130	DS571200:63,003..63,527(+)	hypothetical protein
EHI_010330	DS571182:14,182..15,018(+)	hypothetical protein
EHI_010520	DS571182:29,963..30,811(-)	hypothetical protein
EHI_010630	DS571182:58,563..60,447(-)	HEAT repeat domain containing protein
EHI_012070	DS571148:56,267..57,054(-)	hypothetical protein
EHI_012520	DS571148:156,325..157,959(-)	hypothetical protein
EHI_012560	DS571148:167,783..169,035(+)	hypothetical protein
EHI_012930	DS571168:13,128..14,066(+)	cytidine deaminase, putative
EHI_012970	DS571168:21,956..22,395(-)	hypothetical protein
EHI_015230	DS571202:13,889..15,633(+)	hypothetical protein
EHI_015330	DS571202:32,486..34,555(+)	citrate transporter, putative
EHI_016440	DS571247:29,777..30,241(+)	hypothetical protein
EHI_017590	DS571240:7,452..8,030(+)	hypothetical protein, conserved
EHI_020320	DS571339:23,213..24,643(+)	amino acid-polyamine transporter, putative
EHI_021390	DS571194:45,774..46,712(+)	hypothetical protein
EHI_021440	DS571194:53,100..54,857(-)	DEAD/DEAH box helicase, putative
EHI_022930	DS571153:33,082..33,773(-)	hypothetical protein
EHI_023070	DS571153:64,238..64,918(-)	hypothetical protein, conserved
EHI_023280	DS571153:104,248..104,787(+)	hypothetical protein
EHI_023300	DS571153:106,421..108,115(-)	TPR repeat protein
EHI_024430	DS571198:20,507..22,081(+)	phospholipase B, putative
EHI_024480	DS571198:27,444..28,267(+)	hypothetical protein
EHI_024500	DS571198:29,204..30,184(+)	hypothetical protein, conserved
EHI_024510	DS571198:30,266..31,120(+)	hypothetical protein, conserved
EHI_024530	DS571198:40,928..41,964(-)	hypothetical protein
EHI_024600	DS571198:58,366..58,980(+)	hypothetical protein
EHI_025110	DS571546:6,040..7,044(-)	Rab geranylgeranyltransferase beta subunit, putative
EHI_025240	DS571233:7,551..9,323(+)	hypothetical protein
EHI_025300	DS571233:17,037..18,836(+)	serine/threonine protein kinase, putative
EHI_025490	DS571233:44,411..44,728(+)	hypothetical protein
EHI_026350	DS571286:16,476..17,954(+)	Rho guanine nucleotide exchange factor, putative
EHI_028560	DS571588:6,461..6,993(-)	hypothetical protein, conserved
EHI_031270	DS571261:16,533..19,520(-)	DNA damage-binding protein, putative
EHI_031380	DS571261:42,619..42,996(-)	hypothetical protein
EHI_035070	DS571268:5,682..6,191(+)	hypothetical protein, conserved
EHI_035380	DS571174:3,690..4,859(-)	hypothetical protein
EHI_035580	DS571174:48,110..48,926(+)	Der1 family protein, putative
EHI_035990	DS571327:25,115..25,687(+)	hypothetical protein
EHI_037120	DS571334:10,217..11,047(-)	ankyrin repeat protein, putative
EHI_038870	DS571190:37,346..39,202(-)	Rho guanine nucleotide exchange factor, putative
EHI_039040	DS571190:75,296..76,867(-)	hypothetical protein
EHI_040400	DS571224:39,995..41,605(+)	prolyl-tRNA synthetase, putative
EHI_040470	DS571224:55,094..57,031(+)	hypothetical protein, conserved domain containing
EHI_040810	DS571578:860..1,804(-)	hypothetical protein
EHI_042900	DS571292:14,667..15,101(-)	thioredoxin, putative
EHI_042990	DS571292:26,821..28,677(+)	Sec24 protein, putative
EHI_044240	DS571320:25,623..26,582(+)	hypothetical protein
EHI_044610	DS571147:21,669..22,438(+)	ribosome biogenesis protein NEP1, putative
EHI_044710	DS571147:34,555..35,472(+)	hypothetical protein
EHI_044860	DS571147:55,929..56,819(+)	protein kinase domain containing protein
EHI_044920	DS571147:64,658..65,614(-)	hypothetical protein
EHI_045010	DS571147:80,110..80,772(-)	hypothetical protein, conserved
EHI_045110	DS571147:94,858..96,333(-)	hypothetical protein
EHI_045150	DS571147:101,384..102,102(-)	prenyl cysteine carboxyl methyltransferase, putative
EHI_045220	DS571147:112,426..113,193(+)	hypothetical protein
EHI_045420	DS571147:144,893..146,143(-)	hypothetical protein
EHI_045430	DS571147:147,769..148,185(-)	hypothetical protein
EHI_048430	DS571607:4,387..5,102(-)	hypothetical protein
EHI_049410	DS571152:27,650..29,282(-)	hypothetical protein
EHI_050450	DS571149:41,610..42,059(-)	hypothetical protein
EHI_050680	DS571149:93,579..94,780(-)	hypothetical protein
EHI_050710	DS571149:97,185..98,498(-)	hypothetical protein
EHI_051010	DS571149:163,192..164,205(-)	WD domain containing protein
EHI_052770	DS571245:13,491..16,019(+)	glycosyl hydrolase, family 31 protein
EHI_052840	DS571245:31,128..32,402(-)	RhoGAP domain containing protein
EHI_053430	DS571370:4,649..5,419(-)	hypothetical protein
EHI_054190	DS571309:19,316..20,614(+)	lipase, putative
EHI_054790	DS571225:36,063..37,585(+)	tRNA nucleotidyltransferase, putative
EHI_054800	DS571225:37,965..39,380(-)	hypothetical protein
EHI_056670	DS571423:13,496..13,951(-)	hypothetical protein
EHI_056690	DS571423:16,264..16,677(-)	DNA-directed RNA polymerase II subunit, putative
EHI_059640	DS571234:2,673..4,067(+)	hypothetical protein, conserved
EHI_060360	DS571301:18,688..20,109(+)	hypothetical protein
EHI_062480	DS571213:10,210..11,472(-)	cysteine protease, putative
EHI_062680	DS571213:32,787..34,034(+)	hypothetical protein
EHI_062760	DS571213:44,815..45,753(-)	programmed cell death protein 2, putative
EHI_062860	DS571213:60,924..62,108(-)	hypothetical protein
EHI_063680	DS571539:519..2,056(-)	hypothetical protein
EHI_064320	DS571196:8,306..10,006(+)	hypothetical protein
EHI_068180	DS571150:79,502..80,170(-)	hypothetical protein, conserved
EHI_068290	DS571150:92,789..93,697(-)	hypothetical protein
EHI_068360	DS571150:106,458..107,978(+)	Rab GTPase activating protein, putative
EHI_069120	DS571164:16,171..17,252(-)	N-acetylglucosaminyl transferase, putative
EHI_069140	DS571164:21,501..22,641(+)	DNA (cytosine-5)-methyltransferase, putative
EHI_069150	DS571164:22,944..23,939(-)	hypothetical protein
EHI_070760	DS571284:27,296..29,047(-)	Ras guanine nucleotide exchange factor, putative
EHI_072120	DS571289:32,583..33,947(-)	amino acid transporter, putative
EHI_072630	DS571831:18..1,183(-)	hypothetical protein
EHI_073410	DS571171:21,634..22,005(+)	hypothetical protein
EHI_073570	DS571171:56,168..57,385(+)	histone acetyltransferase, putative
EHI_073610	DS571171:61,062..62,318(-)	hypothetical protein
EHI_078220	DS571271:22,632..23,870(-)	hypothetical protein
EHI_079270	DS571337:19,231..19,907(-)	hypothetical protein
EHI_081340	DS571275:21,013..22,020(+)	ser/thr protein phosphatase family protein
EHI_083620	DS571388:7,731..12,692(+)	hypothetical protein
EHI_083630	DS571388:14,327..14,971(+)	Mob1/phocein family protein
EHI_086540	DS571381:12,482..13,429(+)	replication factor C subunit 4, putative
EHI_089990	DS571441:9,569..10,216(+)	lysozyme, putative
EHI_093850	DS571179:33,316..37,479(+)	Viral A-type inclusion protein repeat, putative
EHI_093970	DS571179:64,587..66,374(+)	hypothetical protein
EHI_094090	DS571179:83,844..84,869(-)	aldose 1-epimerase
EHI_096320	DS571163:29,015..29,674(+)	hypothetical protein
EHI_096400	DS571163:45,102..46,079(+)	F-box domain containing membrane protein, putative
EHI_096800	DS571163:117,948..118,814(-)	hypothetical protein
EHI_098000	DS571255:34,483..35,364(+)	hypothetical protein
EHI_098220	DS571169:13,535..14,626(-)	hypothetical protein
EHI_098600	DS571169:107,061..108,191(-)	hypothetical protein
EHI_098850	DS571349:23,544..24,579(-)	protein phosphatase regulatory subunit, putative
EHI_098870	DS571349:25,231..26,358(-)	hypothetical protein
EHI_099280	DS571296:23,509..25,008(-)	importin alpha, putative
EHI_099760	DS571299:18,817..19,599(+)	hypothetical protein, conserved
EHI_100140	DS571201:10,532..12,709(-)	Rho guanine nucleotide exchange factor, putative
EHI_100490	DS571201:68,505..69,244(-)	hypothetical protein, conserved
EHI_102030	DS571574:610..1,251(+)	hypothetical protein
EHI_103640	DS571158:85,458..88,622(-)	protein kinase domain containing protein
EHI_104360	DS571185:11,787..12,435(+)	nucleoside diphosphate kinase, putative
EHI_104710	DS571185:77,921..80,605(-)	myotubularin, putative
EHI_105100	DS571204:20,791..20,952(-)	hypothetical protein
EHI_105850	DS571403:15,247..17,248(-)	ankyrin repeat protein, putative
EHI_107040	DS571205:17,592..18,468(+)	hypothetical protein
EHI_108490	DS571425:16,891..18,058(-)	hypothetical protein
EHI_109880	DS571242:22,316..23,026(-)	hypothetical protein
EHI_110190	DS571151:24,642..25,304(+)	hypothetical protein, conserved
EHI_110250	DS571151:31,909..33,810(-)	protein kinase domain containing protein
EHI_110470	DS571151:74,296..75,315(-)	C2 domain containing protein
EHI_110680	DS571151:127,985..129,130(+)	tryptophanyl-tRNA synthetase, putative
EHI_114110	DS571251:2,746..6,663(-)	hypothetical protein
EHI_114170	DS571251:25,909..27,213(-)	protein phosphatase, putative
EHI_114370	DS571368:13,523..15,131(+)	RhoGAP domain containing protein
EHI_115390	DS571357:26,026..26,688(-)	hypothetical protein
EHI_117970	DS571183:28,694..31,436(+)	DNA replication licensing factor
EHI_118000	DS571183:32,632..33,618(+)	hypothetical protein
EHI_118030	DS571183:37,306..38,526(+)	WD repeat protein
EHI_118070	DS571183:44,155..46,458(-)	hypothetical protein
EHI_118150	DS571183:60,234..60,821(-)	D-tyrosyl-tRNA(Tyr) deacylase, putative
EHI_118400	DS571180:2,809..3,984(+)	hypothetical protein
EHI_118780	DS571180:61,237..62,262(-)	WD domain containing protein
EHI_118800	DS571180:66,866..68,491(-)	hypothetical protein, conserved
EHI_122840	DS571281:22,914..23,966(-)	hypothetical protein
EHI_124430	DS571188:34,277..37,186(-)	Zn-dependent peptidase, putative
EHI_124550	DS571188:66,421..66,867(+)	hypothetical protein
EHI_125610	DS571160:8,887..10,526(+)	hypothetical protein
EHI_126260	DS571160:131,411..132,613(-)	WD domain containing protein
EHI_127090	DS571166:39,420..41,351(-)	hypothetical protein, conserved
EHI_127140	DS571166:46,419..47,780(-)	hypothetical protein
EHI_127220	DS571166:60,050..60,994(-)	synapsin, putative
EHI_127260	DS571166:71,641..72,389(+)	PH domain protein
EHI_129900	DS571283:31,038..32,144(-)	hypothetical protein
EHI_131000	DS571170:56,086..57,043(+)	hypothetical protein, conserved
EHI_131070	DS571170:69,872..71,238(-)	Pten 3-phosphoinositide phosphatase, putative
EHI_131150	DS571170:85,279..85,964(+)	DNA-directed RNA polymerase II subunit, putative
EHI_131930	DS571277:20,010..21,914(-)	Rho GTPase activating protein, putative
EHI_131960	DS571277:25,868..26,592(+)	hypothetical protein, conserved
EHI_132010	DS571277:35,640..36,692(-)	hypothetical protein
EHI_132420	DS571371:20,738..22,207(+)	hypothetical protein
EHI_134610	DS571193:32,232..35,165(-)	DEAD/DEAH box helicase, putative
EHI_135480	DS571422:10,477..14,310(+)	leucine-rich repeat containing protein
EHI_135720	DS571390:4,854..6,159(-)	Sphingomyelin phosphodiesterase, putative
EHI_136170	DS571222:8,972..11,239(-)	cleavage and polyadenylation specificity factor 73 kDa subunit, putative
EHI_136200	DS571222:15,916..16,749(+)	ser/thr protein phosphatase family protein
EHI_136490	DS571222:52,943..53,614(-)	hypothetical protein, conserved
EHI_137030	DS571287:18,052..18,477(-)	zinc finger domain containing protein
EHI_137840	DS571187:47,183..48,418(+)	hypothetical protein
EHI_137890	DS571187:53,171..53,518(-)	hypothetical protein
EHI_140340	DS571254:39,659..41,206(+)	hypothetical protein, conserved
EHI_140980	DS571269:4,834..6,414(+)	myotubularin, putative
EHI_141120	DS571269:34,416..37,286(+)	helicase, putative
EHI_142140	DS571161:100,577..101,698(-)	transcriptional adaptor ADA2, putative
EHI_143080	DS571484:4,385..5,569(+)	hypothetical protein
EHI_143590	DS571344:12,291..13,482(+)	hypothetical protein
EHI_143610	DS571344:15,374..17,338(-)	hypothetical protein
EHI_146190	DS571244:43,175..44,071(+)	hypothetical protein
EHI_146580	DS571438:13,840..14,484(-)	hypothetical protein
EHI_147230	DS571670:2,601..3,056(+)	hypothetical protein
EHI_148250	DS571146:45,078..46,129(-)	hypothetical protein
EHI_148370	DS571146:64,042..64,935(-)	hypothetical protein, conserved domain containing
EHI_148450	DS571146:79,504..80,400(+)	hypothetical protein
EHI_148530	DS571146:95,773..97,260(+)	leucine rich repeat protein, BspA family
EHI_148570	DS571146:107,025..108,835(-)	hypothetical protein
EHI_148660	DS571146:125,713..126,408(-)	Rab family GTPase
EHI_148730	DS571146:140,612..141,247(+)	hypothetical protein
EHI_148780	DS571146:154,889..156,764(+)	hypothetical protein, conserved
EHI_151310	DS571145:34,475..34,762(+)	LSM domain containing protein
EHI_151750	DS571145:135,045..135,653(-)	hypothetical protein
EHI_152060	DS571145:198,936..200,268(+)	hypothetical protein
EHI_152440	DS571145:266,085..270,704(-)	hypothetical protein
EHI_152730	DS571145:315,992..317,543(+)	RNA polymerase III subunit, putative
EHI_152770	DS571145:323,515..324,849(-)	WD domain containing protein
EHI_153180	DS571145:403,286..404,413(-)	hypothetical protein
EHI_153200	DS571145:405,540..406,487(+)	hypothetical protein, conserved
EHI_155250	DS571162:26,867..28,018(+)	hypothetical protein
EHI_155600	DS571162:84,754..85,905(+)	hypothetical protein
EHI_156350	DS571257:28,283..30,152(+)	TLD domain containing protein
EHI_156410	DS571257:38,161..41,421(-)	WD domain containing protein
EHI_158030	DS571223:13,100..13,450(-)	hypothetical protein
EHI_158300	DS571223:50,289..50,806(-)	hypothetical protein
EHI_159300	DS571167:19,683..21,559(+)	RhoGAP domain containing protein
EHI_159470	DS571167:32,288..33,244(+)	hypothetical protein
EHI_159690	DS571167:60,442..61,013(-)	eukaryotic translation initiation factor 4E, putative
EHI_160850	DS571228:11,668..13,161(+)	hypothetical protein
EHI_161050	DS571228:46,586..48,498(+)	hypothetical protein
EHI_161930	DS571304:21,700..22,614(+)	hypothetical protein
EHI_162570	DS571497:10,474..11,457(-)	ornithine cyclodeaminase, putative
EHI_164350	DS571214:26,809..27,486(-)	hypothetical protein
EHI_164840	DS571216:32,615..33,190(-)	hypothetical protein
EHI_166820	DS571177:16,529..17,122(-)	Ulp1 protease family, C-terminal catalytic domain containing protein
EHI_166840	DS571177:18,243..19,712(+)	hypothetical protein
EHI_166870	DS571177:21,393..22,784(-)	GTP binding protein, putative
EHI_167280	DS571473:1,070..3,088(-)	cullin family protein
EHI_167660	DS571343:15,094..17,043(+)	hypothetical protein
EHI_168280	DS571263:20,879..21,488(-)	hypothetical protein
EHI_168600	DS571675:824..1,539(-)	Rab family GTPase
EHI_169600	DS571377:7,125..7,478(+)	hypothetical protein
EHI_169660	DS571377:15,050..16,165(-)	lipid phosphate phosphatase, putative
EHI_169680	DS571377:19,573..20,742(-)	hypothetical protein
EHI_169960	DS571207:33,465..34,280(-)	hypothetical protein, conserved domain containing
EHI_170080	DS571207:49,284..50,666(+)	WD domain containing protein
EHI_170400	DS571331:14,621..16,555(+)	hypothetical protein
EHI_170600	DS571310:2,782..5,334(+)	Ras guanine nucleotide exchange factor, putative
EHI_174640	DS571189:20,264..22,282(-)	glucosamine-6-phosphate isomerase, putative
EHI_174660	DS571189:25,041..25,701(-)	hypothetical protein
EHI_174920	DS571189:36,927..42,752(-)	hypothetical protein
EHI_175120	DS571189:73,413..74,963(+)	hypothetical protein, conserved
EHI_175280	DS571237:16,375..17,907(+)	hypothetical protein
EHI_175420	DS571237:26,541..29,144(-)	hypothetical protein
EHI_176820	DS571540:2,990..3,653(-)	N-acetylmuraminidase, putative
EHI_177310	DS571175:36,177..38,372(-)	hypothetical protein
EHI_177450	DS571175:62,031..62,573(-)	hypothetical protein, conserved
EHI_177570	DS571175:77,229..78,281(-)	RNA 3'-terminal phosphate cyclase, putative
EHI_178110	DS571272:39,637..42,847(+)	hypothetical protein
EHI_178130	DS571272:43,525..44,253(-)	hypothetical protein
EHI_178630	DS571154:56,176..57,182(+)	hypothetical protein
EHI_178940	DS571154:112,335..113,066(+)	methyltransferase, putative
EHI_179400	DS571431:16,067..17,119(-)	nuclear pore protein, putative
EHI_180300	DS571221:16,652..17,934(-)	DnaJ domain containing protein
EHI_181540	DS571373:12,739..13,289(+)	hypothetical protein
EHI_182600	DS571156:22,306..23,525(-)	proteasome regulatory subunit, putative
EHI_183000	DS571156:86,314..87,798(-)	Gal/GalNAc lectin Igl2, putative
EHI_183010	DS571156:89,590..90,826(-)	dolichyl-diphosphooligosaccharide-protein glycotransferase, putative
EHI_183110	DS571156:103,518..105,090(+)	RNA recognition motif domain containing protein
EHI_183140	DS571156:110,284..111,387(+)	hypothetical protein
EHI_183550	DS571316:29,477..30,267(-)	hypothetical protein
EHI_188060	DS571206:18,349..19,662(+)	hypothetical protein
EHI_188280	DS571206:61,659..62,906(+)	presenilin 1 peptidase, putative
EHI_188860	DS571230:28,378..29,220(+)	hypothetical protein
EHI_189520	DS571262:36,213..37,655(+)	hypothetical protein
EHI_192130	DS571317:23,754..24,425(+)	Rab family GTPase
EHI_192600	DS571209:58,321..59,139(+)	leucine rich repeat protein, BspA family
EHI_192630	DS571209:64,537..66,199(+)	hypothetical protein
EHI_193370	DS571265:19,313..20,702(+)	hypothetical protein
EHI_193400	DS571265:25,304..26,343(+)	longevity-assurance family protein
EHI_194330	DS571191:30,825..31,631(+)	autophagocytosis protein, putative
EHI_194430	DS571191:44,517..45,086(+)	iron-sulfur cluster-binding protein, putative
EHI_194450	DS571191:45,927..46,829(-)	hypothetical protein, conserved
EHI_196380	DS571418:7,040..9,738(+)	hypothetical protein
EHI_196390	DS571418:9,853..11,281(-)	kinesin motor domain-containing protein
EHI_196890	DS571157:12,418..14,931(-)	gamma-adaptin, putative
EHI_197260	DS571157:88,568..89,896(+)	Sand family protein
EHI_197300	DS571157:95,528..98,719(-)	phospholipid-transporting ATPase Neo1, putative
EHI_197310	DS571157:99,262..106,116(-)	Phosphatidylinositol 3- and 4-kinase family
EHI_197380	DS571157:119,864..121,909(+)	hypothetical protein
EHI_197820	DS571365:10,255..11,787(-)	hypothetical protein
EHI_198650	DS571165:22,578..23,454(-)	cyclin, domain containing protein
EHI_198930	DS571165:73,931..75,209(+)	Actin, putative
EHI_198990	DS571165:91,028..92,098(+)	formate/nitrite transporter family protein, putative
EHI_199100	DS571165:109,248..110,705(+)	SAC3/GANP family protein
EHI_200080	DS571332:23,551..24,507(-)	purine nucleoside phosphorylase, putative
EHI_200960	DS571542:5,511..7,439(-)	TLD domain containing protein

## Sheet: GOTerms-BP
ID	Name	Bgd count	Result count	Result gene list	Pct of bgd	Fold enrichment	Odds ratio	P-value	Benjamini
GO:0006259	DNA metabolic process	137	9	EHI_009700,EHI_031270,EHI_045220,EHI_068180,EHI_069140,EHI_086540,EHI_117970,EHI_141120,EHI_155600,	6.6	1.98	2.11	0.0372507307425	0.227802545694
GO:0018205	peptidyl-lysine modification	6	2	EHI_045220,EHI_073570,	33.3	10.05	14.75	0.015025244111	0.209254672334
GO:0043543	protein acylation	6	2	EHI_045220,EHI_073570,	33.3	10.05	14.75	0.015025244111	0.209254672334
GO:0006473	protein acetylation	5	2	EHI_045220,EHI_073570,	40.0	12.06	19.67	0.0102386825106	0.209254672334
GO:0022610	biological adhesion	7	3	EHI_083620,EHI_108490,EHI_183000,	42.9	12.92	22.27	0.00113641909892	0.209254672334
GO:0007155	cell adhesion	7	3	EHI_083620,EHI_108490,EHI_183000,	42.9	12.92	22.27	0.00113641909892	0.209254672334
GO:0006281	DNA repair	80	6	EHI_009700,EHI_031270,EHI_045220,EHI_068180,EHI_141120,EHI_155600,	7.5	2.26	2.42	0.0485373853152	0.280437045845
GO:0016573	histone acetylation	3	2	EHI_045220,EHI_073570,	66.7	20.09	59.03	0.00320974245762	0.209254672334
GO:0018393	internal peptidyl-lysine acetylation	3	2	EHI_045220,EHI_073570,	66.7	20.09	59.03	0.00320974245762	0.209254672334
GO:0006475	internal protein amino acid acetylation	3	2	EHI_045220,EHI_073570,	66.7	20.09	59.03	0.00320974245762	0.209254672334
GO:0018394	peptidyl-lysine acetylation	3	2	EHI_045220,EHI_073570,	66.7	20.09	59.03	0.00320974245762	0.209254672334
GO:0009119	ribonucleoside metabolic process	3	2	EHI_012930,EHI_104360,	66.7	20.09	59.03	0.00320974245762	0.209254672334
GO:0018193	peptidyl-amino acid modification	24	3	EHI_045220,EHI_073570,EHI_183010,	12.5	3.77	4.23	0.0435162970196	0.256262638004
GO:0032268	regulation of cellular protein metabolic process	23	3	EHI_015230,EHI_051010,EHI_193370,	13.0	3.93	4.44	0.0389985068018	0.235471996765
GO:0098916	anterograde trans-synaptic signaling	1	1	EHI_127220,	100.0	30.14	inf	0.033176369863	0.209254672334
GO:0007267	cell-cell signaling	1	1	EHI_127220,	100.0	30.14	inf	0.033176369863	0.209254672334
GO:0007268	chemical synaptic transmission	1	1	EHI_127220,	100.0	30.14	inf	0.033176369863	0.209254672334
GO:0006348	chromatin silencing at telomere	1	1	EHI_073570,	100.0	30.14	inf	0.033176369863	0.209254672334
GO:0006241	CTP biosynthetic process	1	1	EHI_104360,	100.0	30.14	inf	0.033176369863	0.209254672334
GO:0046036	CTP metabolic process	1	1	EHI_104360,	100.0	30.14	inf	0.033176369863	0.209254672334
GO:0006216	cytidine catabolic process	1	1	EHI_012930,	100.0	30.14	inf	0.033176369863	0.209254672334
GO:0009972	cytidine deamination	1	1	EHI_012930,	100.0	30.14	inf	0.033176369863	0.209254672334
GO:0046087	cytidine metabolic process	1	1	EHI_012930,	100.0	30.14	inf	0.033176369863	0.209254672334
GO:0019478	D-amino acid catabolic process	1	1	EHI_118150,	100.0	30.14	inf	0.033176369863	0.209254672334
GO:0046416	D-amino acid metabolic process	1	1	EHI_118150,	100.0	30.14	inf	0.033176369863	0.209254672334
GO:0006305	DNA alkylation	1	1	EHI_069140,	100.0	30.14	inf	0.033176369863	0.209254672334
GO:0006306	DNA methylation	1	1	EHI_069140,	100.0	30.14	inf	0.033176369863	0.209254672334
GO:0044728	DNA methylation or demethylation	1	1	EHI_069140,	100.0	30.14	inf	0.033176369863	0.209254672334
GO:1901071	glucosamine-containing compound metabolic process	1	1	EHI_174640,	100.0	30.14	inf	0.033176369863	0.209254672334
GO:0006183	GTP biosynthetic process	1	1	EHI_104360,	100.0	30.14	inf	0.033176369863	0.209254672334
GO:0046039	GTP metabolic process	1	1	EHI_104360,	100.0	30.14	inf	0.033176369863	0.209254672334
GO:1901070	guanosine-containing compound biosynthetic process	1	1	EHI_104360,	100.0	30.14	inf	0.033176369863	0.209254672334
GO:1901068	guanosine-containing compound metabolic process	1	1	EHI_104360,	100.0	30.14	inf	0.033176369863	0.209254672334
GO:0043968	histone H2A acetylation	1	1	EHI_045220,	100.0	30.14	inf	0.033176369863	0.209254672334
GO:0043967	histone H4 acetylation	1	1	EHI_045220,	100.0	30.14	inf	0.033176369863	0.209254672334
GO:0006044	N-acetylglucosamine metabolic process	1	1	EHI_174640,	100.0	30.14	inf	0.033176369863	0.209254672334
GO:0032780	negative regulation of ATPase activity	1	1	EHI_117970,	100.0	30.14	inf	0.033176369863	0.209254672334
GO:0043086	negative regulation of catalytic activity	1	1	EHI_117970,	100.0	30.14	inf	0.033176369863	0.209254672334
GO:2001251	negative regulation of chromosome organization	1	1	EHI_117970,	100.0	30.14	inf	0.033176369863	0.209254672334
GO:1905463	negative regulation of DNA duplex unwinding	1	1	EHI_117970,	100.0	30.14	inf	0.033176369863	0.209254672334
GO:1905775	negative regulation of DNA helicase activity	1	1	EHI_117970,	100.0	30.14	inf	0.033176369863	0.209254672334
GO:0051097	negative regulation of helicase activity	1	1	EHI_117970,	100.0	30.14	inf	0.033176369863	0.209254672334
GO:0051346	negative regulation of hydrolase activity	1	1	EHI_117970,	100.0	30.14	inf	0.033176369863	0.209254672334
GO:0044092	negative regulation of molecular function	1	1	EHI_117970,	100.0	30.14	inf	0.033176369863	0.209254672334
GO:0007269	neurotransmitter secretion	1	1	EHI_127220,	100.0	30.14	inf	0.033176369863	0.209254672334
GO:0006836	neurotransmitter transport	1	1	EHI_127220,	100.0	30.14	inf	0.033176369863	0.209254672334
GO:0006433	prolyl-tRNA aminoacylation	1	1	EHI_040400,	100.0	30.14	inf	0.033176369863	0.209254672334
GO:0042451	purine nucleoside biosynthetic process	1	1	EHI_104360,	100.0	30.14	inf	0.033176369863	0.209254672334
GO:0042278	purine nucleoside metabolic process	1	1	EHI_104360,	100.0	30.14	inf	0.033176369863	0.209254672334
GO:0046135	pyrimidine nucleoside catabolic process	1	1	EHI_012930,	100.0	30.14	inf	0.033176369863	0.209254672334
GO:0006213	pyrimidine nucleoside metabolic process	1	1	EHI_012930,	100.0	30.14	inf	0.033176369863	0.209254672334
GO:0046133	pyrimidine ribonucleoside catabolic process	1	1	EHI_012930,	100.0	30.14	inf	0.033176369863	0.209254672334
GO:0046131	pyrimidine ribonucleoside metabolic process	1	1	EHI_012930,	100.0	30.14	inf	0.033176369863	0.209254672334
GO:0009209	pyrimidine ribonucleoside triphosphate biosynthetic process	1	1	EHI_104360,	100.0	30.14	inf	0.033176369863	0.209254672334
GO:0009208	pyrimidine ribonucleoside triphosphate metabolic process	1	1	EHI_104360,	100.0	30.14	inf	0.033176369863	0.209254672334
GO:0009220	pyrimidine ribonucleotide biosynthetic process	1	1	EHI_104360,	100.0	30.14	inf	0.033176369863	0.209254672334
GO:0009218	pyrimidine ribonucleotide metabolic process	1	1	EHI_104360,	100.0	30.14	inf	0.033176369863	0.209254672334
GO:0043462	regulation of ATPase activity	1	1	EHI_117970,	100.0	30.14	inf	0.033176369863	0.209254672334
GO:1905462	regulation of DNA duplex unwinding	1	1	EHI_117970,	100.0	30.14	inf	0.033176369863	0.209254672334
GO:1905774	regulation of DNA helicase activity	1	1	EHI_117970,	100.0	30.14	inf	0.033176369863	0.209254672334
GO:0051095	regulation of helicase activity	1	1	EHI_117970,	100.0	30.14	inf	0.033176369863	0.209254672334
GO:0001505	regulation of neurotransmitter levels	1	1	EHI_127220,	100.0	30.14	inf	0.033176369863	0.209254672334
GO:0042454	ribonucleoside catabolic process	1	1	EHI_012930,	100.0	30.14	inf	0.033176369863	0.209254672334
GO:0023061	signal release	1	1	EHI_127220,	100.0	30.14	inf	0.033176369863	0.209254672334
GO:0099643	signal release from synapse	1	1	EHI_127220,	100.0	30.14	inf	0.033176369863	0.209254672334
GO:0099536	synaptic signaling	1	1	EHI_127220,	100.0	30.14	inf	0.033176369863	0.209254672334
GO:0099537	trans-synaptic signaling	1	1	EHI_127220,	100.0	30.14	inf	0.033176369863	0.209254672334
GO:0006228	UTP biosynthetic process	1	1	EHI_104360,	100.0	30.14	inf	0.033176369863	0.209254672334
GO:0046051	UTP metabolic process	1	1	EHI_104360,	100.0	30.14	inf	0.033176369863	0.209254672334
GO:0006897	endocytosis	10	2	EHI_007350,EHI_197300,	20.0	6.03	7.37	0.041318852393	0.246363657393
GO:0019220	regulation of phosphate metabolic process	9	2	EHI_015230,EHI_193370,	22.2	6.7	8.42	0.033779056121	0.209254672334
GO:0051174	regulation of phosphorus metabolic process	9	2	EHI_015230,EHI_193370,	22.2	6.7	8.42	0.033779056121	0.209254672334
GO:0016569	covalent chromatin modification	8	2	EHI_045220,EHI_073570,	25.0	7.54	9.83	0.0268496508454	0.209254672334
GO:0006302	double-strand break repair	12	3	EHI_009700,EHI_068180,EHI_155600,	25.0	7.54	9.89	0.00631994726463	0.209254672334
GO:1901657	glycosyl compound metabolic process	12	3	EHI_012930,EHI_104360,EHI_200080,	25.0	7.54	9.89	0.00631994726463	0.209254672334
GO:0016570	histone modification	8	2	EHI_045220,EHI_073570,	25.0	7.54	9.83	0.0268496508454	0.209254672334
GO:0009116	nucleoside metabolic process	12	3	EHI_012930,EHI_104360,EHI_200080,	25.0	7.54	9.89	0.00631994726463	0.209254672334
GO:0035303	regulation of dephosphorylation	7	2	EHI_015230,EHI_193370,	28.6	8.61	11.8	0.0205807741159	0.209254672334
GO:0010921	regulation of phosphatase activity	7	2	EHI_015230,EHI_193370,	28.6	8.61	11.8	0.0205807741159	0.209254672334
GO:0043666	regulation of phosphoprotein phosphatase activity	7	2	EHI_015230,EHI_193370,	28.6	8.61	11.8	0.0205807741159	0.209254672334
GO:0035304	regulation of protein dephosphorylation	7	2	EHI_015230,EHI_193370,	28.6	8.61	11.8	0.0205807741159	0.209254672334
GO:0031399	regulation of protein modification process	10	3	EHI_015230,EHI_051010,EHI_193370,	30.0	9.04	12.72	0.00361987103336	0.209254672334
	Shared with E. moshovskii

## Sheet: GOTerms-MF
ID	Name	Bgd count	Result count	Result gene list	Pct of bgd	Fold enrichment	Odds ratio	P-value	Benjamini
GO:0052855	ADP-dependent NAD(P)H-hydrate dehydratase activity	1	1	EHI_194450,	100.0	30.14	inf	0.033176369863	0.385338474494
GO:0004034	aldose 1-epimerase activity	1	1	EHI_094090,	100.0	30.14	inf	0.033176369863	0.385338474494
GO:0030246	carbohydrate binding	26	4	EHI_009250,EHI_052770,EHI_094090,EHI_108490,	15.4	4.64	5.41	0.00985537472622	0.385338474494
GO:0052689	carboxylic ester hydrolase activity	25	3	EHI_024430,EHI_054190,EHI_118150,	12.0	3.62	4.03	0.0482836225144	0.385338474494
GO:0140101	catalytic activity, acting on a tRNA	61	6	EHI_040400,EHI_110680,EHI_118150,EHI_127090,EHI_140340,EHI_178940,	9.8	2.96	3.27	0.0149244403484	0.385338474494
GO:0140098	catalytic activity, acting on RNA	133	9	EHI_040400,EHI_110680,EHI_118150,EHI_127090,EHI_131150,EHI_134610,EHI_140340,EHI_177570,EHI_178940,	6.8	2.04	2.18	0.0316230321097	0.385338474494
GO:0004126	cytidine deaminase activity	1	1	EHI_012930,	100.0	30.14	inf	0.033176369863	0.385338474494
GO:0051499	D-aminoacyl-tRNA deacylase activity	1	1	EHI_118150,	100.0	30.14	inf	0.033176369863	0.385338474494
GO:0019239	deaminase activity	9	2	EHI_012930,EHI_174640,	22.2	6.7	8.42	0.033779056121	0.385338474494
GO:0015036	disulfide oxidoreductase activity	10	2	EHI_002140,EHI_042900,	20.0	6.03	7.37	0.041318852393	0.385338474494
GO:0004342	glucosamine-6-phosphate deaminase activity	1	1	EHI_174640,	100.0	30.14	inf	0.033176369863	0.385338474494
GO:0004553	hydrolase activity, hydrolyzing O-glycosyl compounds	40	4	EHI_052770,EHI_072630,EHI_089990,EHI_176820,	10.0	3.01	3.3	0.0421963949358	0.385338474494
GO:0003796	lysozyme activity	7	2	EHI_089990,EHI_176820,	28.6	8.61	11.8	0.0205807741159	0.385338474494
GO:0008168	methyltransferase activity	47	5	EHI_044610,EHI_045150,EHI_069140,EHI_110190,EHI_178940,	10.6	3.21	3.55	0.0188066668167	0.385338474494
GO:0004550	nucleoside diphosphate kinase activity	1	1	EHI_104360,	100.0	30.14	inf	0.033176369863	0.385338474494
GO:0008473	ornithine cyclodeaminase activity	1	1	EHI_162570,	100.0	30.14	inf	0.033176369863	0.385338474494
GO:0016667	oxidoreductase activity, acting on a sulfur group of donors	10	2	EHI_002140,EHI_042900,	20.0	6.03	7.37	0.041318852393	0.385338474494
GO:0061783	peptidoglycan muralytic activity	7	2	EHI_089990,EHI_176820,	28.6	8.61	11.8	0.0205807741159	0.385338474494
GO:0019211	phosphatase activator activity	1	1	EHI_098850,	100.0	30.14	inf	0.033176369863	0.385338474494
GO:0019902	phosphatase binding	7	2	EHI_015230,EHI_193370,	28.6	8.61	11.8	0.0205807741159	0.385338474494
GO:0004827	proline-tRNA ligase activity	1	1	EHI_040400,	100.0	30.14	inf	0.033176369863	0.385338474494
GO:0005515	protein binding	960	42	EHI_000630,EHI_015230,EHI_023300,EHI_024500,EHI_026350,EHI_031270,EHI_037120,EHI_038870,EHI_040470,EHI_042990,EHI_051010,EHI_053430,EHI_054800,EHI_070760,EHI_083620,EHI_093850,EHI_096400,EHI_100140,EHI_105850,EHI_114170,EHI_118000,EHI_118030,EHI_118780,EHI_126260,EHI_135480,EHI_137840,EHI_152060,EHI_152770,EHI_153180,EHI_156410,EHI_161050,EHI_167280,EHI_170080,EHI_170600,EHI_180300,EHI_181540,EHI…	4.4	1.32	1.46	0.0282888199153	0.385338474494
GO:0015035	protein disulfide oxidoreductase activity	4	2	EHI_002140,EHI_042900,	50.0	15.07	29.51	0.00627964254821	0.385338474494
GO:0019903	protein phosphatase binding	7	2	EHI_015230,EHI_193370,	28.6	8.61	11.8	0.0205807741159	0.385338474494
GO:0016741	transferase activity, transferring one-carbon groups	48	5	EHI_044610,EHI_045150,EHI_069140,EHI_110190,EHI_178940,	10.4	3.14	3.47	0.0204480514977	0.385338474494

## Sheet: ORTHO-E.dispar
GeneID-E. histolytica	GeneID-E. dispar	Product Description in E. dispar
EHI_000630	EDI_026650	hypothetical protein
EHI_000710	EDI_026520	hypothetical protein
EHI_000770	EDI_026460	hypothetical protein
EHI_000900	EDI_319550	NEDD8-activating enzyme E1 regulatory subunit, putative
EHI_001060	EDI_319320	hypothetical protein
EHI_002140	EDI_226260	hypothetical protein, conserved
EHI_006710	EDI_244350	hypothetical protein, conserved
EHI_006930	EDI_276400	hypothetical protein
EHI_006940	EDI_276410	hypothetical protein, conserved
EHI_007350	EDI_146180	hypothetical protein, conserved
EHI_009250	EDI_193190	vesicular mannose-binding lectin, putative
EHI_009700	EDI_025650	hypothetical protein
EHI_010130	EDI_261850	hypothetical protein
EHI_010330	EDI_255240	hypothetical protein
EHI_010520	EDI_255150	hypothetical protein
EHI_010630	EDI_348320	hypothetical protein, conserved
EHI_012070	EDI_303880	hypothetical protein
EHI_012520	EDI_129250	hypothetical protein
EHI_012560	EDI_129210	hypothetical protein
EHI_012930	EDI_044680	cytidine deaminase, putative
EHI_012970	EDI_044630	hypothetical protein
EHI_015230	EDI_085960	hypothetical protein, conserved
EHI_015330	EDI_238960	sodium/sulfate transporter, putative
EHI_016440	EDI_187260	hypothetical protein
EHI_017590	EDI_100830	hypothetical protein, conserved
EHI_020320	EDI_070700	amino acid transporter, putative
EHI_021390	EDI_150850	hypothetical protein
EHI_021440	EDI_150900	DEAD box ATP-dependent RNA helicase, putative
EHI_022930	EDI_248440	hypothetical protein
EHI_023070	EDI_247260	transmembrane emp24 domain-containing protein 9 precursor, putative
EHI_023280	EDI_247870	hypothetical protein
EHI_023300	EDI_247890	heat shock protein 70 (HSP70)-interacting protein, putative
EHI_024430	EDI_341960	hypothetical protein, conserved
EHI_024480	EDI_341910	hypothetical protein
EHI_024500	EDI_341890	hypothetical protein
EHI_024510	EDI_341880	hypothetical protein, conserved
EHI_024530	EDI_342090	hypothetical protein
EHI_024600	EDI_342170	hypothetical protein
EHI_025110	EDI_303570	geranylgeranyl transferase type-2 subunit beta, putative
EHI_025240	EDI_070630	hypothetical protein
EHI_025300	EDI_070570	serine/threonine protein kinase MARK2, putative
EHI_025490	EDI_070290	hypothetical protein
EHI_026350	EDI_151290	Rho/RAC guanine nucleotide exchange factor, putative
EHI_028560	EDI_349410	hypothetical protein, conserved
EHI_031270	EDI_129680	DNA repair protein xp-E, putative
EHI_031380	EDI_137440	hypothetical protein
EHI_035070	EDI_198100	hypothetical protein
EHI_035380	EDI_125110	hypothetical protein
EHI_035580	EDI_073840	hypothetical protein
EHI_035990	EDI_099760	hypothetical protein
EHI_037120	EDI_284160	ankyrin repeat domain-containing protein, putative
EHI_038870	EDI_070820	Rho/RAC guanine nucleotide exchange factor, putative
EHI_039040	EDI_070970	hypothetical protein, conserved
EHI_040400	EDI_351310	prolyl-tRNA synthetase, putative
EHI_040470	EDI_109500	hypothetical protein
EHI_040810	EDI_059930	hypothetical protein
EHI_042900	EDI_037950	thioredoxin-1, putative
EHI_042990	EDI_037840	hypothetical protein, conserved
EHI_044240	EDI_028560	hypothetical protein
EHI_044610	EDI_246260	nep1, putative
EHI_044710	EDI_246350	hypothetical protein
EHI_044860	EDI_246490	negative regulator of the PHO system, putative
EHI_044920	EDI_246550	hypothetical protein
EHI_045010	EDI_220040	hypothetical protein, conserved
EHI_045110	EDI_245190	hypothetical protein
EHI_045150	EDI_245230	protein-S-isoprenylcysteine O-methyltransferase, putative
EHI_045220	EDI_245290	hypothetical protein
EHI_045420	EDI_049420	hypothetical protein
EHI_045430	EDI_049430	hypothetical protein
EHI_048430	EDI_348840	hypothetical protein
EHI_049410	EDI_167690	hypothetical protein
EHI_050450	EDI_187080	hypothetical protein
EHI_050680	EDI_156960	hypothetical protein
EHI_050710	EDI_037390	hypothetical protein
EHI_051010	EDI_233940	WD repeat-containing protein slp1, putative
EHI_052770	EDI_315760	glucosidase 2 subunit alpha precursor, putative
EHI_052840	EDI_315830	Rho GTPase-activating protein, putative
EHI_053430	EDI_058110	hypothetical protein
EHI_054190	EDI_026080	lipase containing protein, putative
EHI_054790	EDI_199290	poly(A) polymerase, putative
EHI_054800	EDI_199300	hypothetical protein, conserved
EHI_056670	EDI_228220	hypothetical protein
EHI_056690	EDI_228230	DNA-directed RNA polymerase II subunit RPB9, putative
EHI_059640	EDI_004370	hypothetical protein, conserved
EHI_060360	EDI_160690	hypothetical protein
EHI_062480	EDI_252380	cathepsin L, putative
EHI_062680	EDI_044230	hypothetical protein, conserved
EHI_062760	EDI_044310	programmed cell death protein, putative
EHI_062860	EDI_044400	hypothetical protein
EHI_063680	EDI_110710	hypothetical protein
EHI_064320	EDI_336450	hypothetical protein
EHI_068180	EDI_205700	E3 SUMO protein ligase NSE2, putative
EHI_068290	EDI_285690	hypothetical protein
EHI_068360	EDI_047050	hypothetical protein, conserved
EHI_069120	EDI_128890	N-acetylglucosaminyl-phosphatidylinositol biosynthetic protein gpi1, putative
EHI_069140	EDI_128870	DNA (cytosine-5)-methyltransferase, putative
EHI_069150	EDI_128860	hypothetical protein
EHI_070760	EDI_085440	guanine nucleotide exchange factor, putative
EHI_072120	EDI_344730	hypothetical protein
EHI_072630	EDI_110590	poly(ADP-ribose) glycohydrolase, putative
EHI_073410	EDI_275850	hypothetical protein
EHI_073570	EDI_083840	histone acetyltransferase type B catalytic subunit, putative
EHI_073610	EDI_083880	hypothetical protein, conserved
EHI_078220	EDI_269500	hypothetical protein
EHI_079270	EDI_132820	hypothetical protein
EHI_081340	EDI_202710	hypothetical protein, conserved
EHI_083620	EDI_062870	hypothetical protein, conserved
EHI_083630	EDI_049040	hypothetical protein, conserved
EHI_086540	EDI_284960	replication factor C subunit, putative
EHI_089990	EDI_273010	lysozyme, putative
EHI_093850	EDI_341030	intracellular protein transport protein USO1, putative
EHI_093970	EDI_146070	hypothetical protein, conserved
EHI_094090	EDI_145960	aldose 1-epimerase, putative
EHI_096320	EDI_092310	hypothetical protein
EHI_096400	EDI_092390	hypothetical protein
EHI_096800	EDI_092780	hypothetical protein
EHI_098000	EDI_220630	hypothetical protein
EHI_098220	EDI_161990	hypothetical protein
EHI_098600	EDI_295110	hypothetical protein
EHI_098850	EDI_067440	serine/threonine protein phosphatase 2A regulatory subunit B', putative
EHI_098870	EDI_067420	hypothetical protein
EHI_099280	EDI_056780	importin subunit alpha-1, putative
EHI_099760	EDI_115430	TGF-beta-inducible nuclear protein, putative
EHI_100140	EDI_127140	Rho/RAC guanine nucleotide exchange factor, putative
EHI_100490	EDI_129860	hypothetical protein, conserved
EHI_102030	EDI_196660	hypothetical protein
EHI_103640	EDI_330800	serine-threonine protein kinase, putative
EHI_104360	EDI_309660	nucleoside diphosphate kinase, putative
EHI_104710	EDI_343290	hypothetical protein
EHI_105100	EDI_130900	hypothetical protein
EHI_105850	EDI_111450	ankyrin repeat-containing protein, putative
EHI_107040	EDI_140990	syntaxin-72, putative
EHI_108490	EDI_075880	hypothetical protein
EHI_109880	EDI_120200	hypothetical protein
EHI_110190	EDI_175080	hypothetical protein, conserved
EHI_110250	EDI_175140	serine-threonine protein kinase, putative
EHI_110470	EDI_066660	hypothetical protein
EHI_110680	EDI_340600	tryptophanyl-tRNA synthetase, cytoplasmic, putative
EHI_114110	EDI_045110	ubiquitin ligase E3 alpha, putative
EHI_114170	EDI_111000	serine/threonine protein phosphatase T, putative
EHI_114370	EDI_201660	hypothetical protein
EHI_115390	EDI_258910	hypothetical protein
EHI_117970	EDI_206930	DNA replication licensing factor MCM2, putative
EHI_118000	EDI_206900	hypothetical protein
EHI_118030	EDI_206870	WD repeat-containing protein, putative
EHI_118070	EDI_206830	hypothetical protein
EHI_118150	EDI_206750	hypothetical protein, conserved
EHI_118400	EDI_317960	hypothetical protein
EHI_118780	EDI_228510	nucleoporin-17, putative
EHI_118800	EDI_228490	hypothetical protein, conserved
EHI_122840	EDI_154600	hypothetical protein
EHI_124430	EDI_023860	protein hypA, putative
EHI_124550	EDI_023990	hypothetical protein
EHI_125610	EDI_256320	hypothetical protein
EHI_126260	EDI_012720	pre-mRNA-processing factor, putative
EHI_127090	EDI_190810	hypothetical protein
EHI_127140	EDI_190770	hypothetical protein
EHI_127220	EDI_190690	synapsin-2, putative
EHI_127260	EDI_190650	hypothetical protein
EHI_129900	EDI_002160	hypothetical protein
EHI_131000	EDI_076040	hypothetical protein, conserved
EHI_131070	EDI_076210	phosphatidylinositol-3,4,5-trisphosphate 3-phosphatase PTEN, putative
EHI_131150	EDI_076300	DNA-directed RNA polymerase II subunit RPB7, putative
EHI_131930	EDI_252940	Rho GTPase-activating protein, putative
EHI_131960	EDI_252910	hypothetical protein
EHI_132010	EDI_252850	hypothetical protein
EHI_132420	EDI_129100	hypothetical protein
EHI_134610	EDI_338690	helicase, putative
EHI_135480	EDI_271670	hypothetical protein, conserved
EHI_135720	EDI_129430	sphingomyelin phosphodiesterase, putative
EHI_136170	EDI_202910	Cleavage and polyadenylation specificity factor subunit, putative
EHI_136200	EDI_202870	hypothetical protein, conserved
EHI_136490	EDI_096010	apolipoprotein A-I-binding protein precursor, putative
EHI_137030	EDI_163110	hypothetical protein, conserved
EHI_137840	EDI_323280	pre-rRNA-processing protein IPI3, putative
EHI_137890	EDI_323230	hypothetical protein
EHI_140340	EDI_043290	tRNA-dihydrouridine synthase, putative
EHI_140980	EDI_129610	myotubularin, putative
EHI_141120	EDI_129470	hypothetical protein, conserved
EHI_142140	EDI_264340	transcriptional adapter, putative
EHI_143080	EDI_352640	hypothetical protein
EHI_143590	EDI_185090	hypothetical protein, conserved
EHI_143610	EDI_185110	hypothetical protein
EHI_146190	EDI_034030	hypothetical protein, conserved
EHI_146580	EDI_171740	hypothetical protein
EHI_147230	EDI_143800	hypothetical protein
EHI_148250	EDI_335020	hypothetical protein
EHI_148370	EDI_195850	zinc finger protein DHHC domain containing protein, putative
EHI_148450	EDI_196220	hypothetical protein
EHI_148530	EDI_196300	hypothetical protein, conserved
EHI_148570	EDI_196340	hypothetical protein, conserved
EHI_148660	EDI_333900	hypothetical protein, conserved
EHI_148730	EDI_333970	hypothetical protein
EHI_148780	EDI_334030	hypothetical protein, conserved
EHI_151310	EDI_112580	snrnp sm protein, putative
EHI_151750	EDI_133090	hypothetical protein
EHI_152060	EDI_261190	hypothetical protein
EHI_152440	EDI_007820	hypothetical protein, conserved
EHI_152730	EDI_092960	DNA-directed RNA polymerase III subunit RPC3, putative
EHI_152770	EDI_093000	WD repeat-containing protein, putative
EHI_153180	EDI_093360	hypothetical protein
EHI_153200	EDI_093380	hypothetical protein, conserved
EHI_155250	EDI_237820	hypothetical protein
EHI_155600	EDI_306310	hypothetical protein
EHI_156350	EDI_238260	hypothetical protein
EHI_156410	EDI_238030	hypothetical protein
EHI_158030	EDI_216950	hypothetical protein
EHI_158300	EDI_216590	hypothetical protein
EHI_159300	EDI_325510	RalA-binding protein, putative
EHI_159470	EDI_325430	hypothetical protein
EHI_159690	EDI_325300	eukaryotic translation initiation factor 4E-2, putative
EHI_160850	EDI_159060	hypothetical protein
EHI_161050	EDI_008550	hypothetical protein
EHI_161930	EDI_060640	hypothetical protein
EHI_162570	EDI_047830	hypothetical protein, conserved
EHI_164350	EDI_234590	zinc finger protein Ran-binding domain-containing protein, putative
EHI_164840	EDI_282680	hypothetical protein
EHI_166820	EDI_278410	sentrin-specific protease, putative
EHI_166840	EDI_278430	hypothetical protein
EHI_166870	EDI_278460	mmr1/hsr1 GTP binding protein, putative
EHI_167280	EDI_060380	cullin, putative
EHI_167660	EDI_165750	hypothetical protein
EHI_168280	EDI_252640	hypothetical protein
EHI_168600	EDI_081350	small GTPase rabh, putative
EHI_169600	EDI_201760	hypothetical protein
EHI_169660	EDI_201820	sphingosine-1-phosphate phosphohydrolase, putative
EHI_169680	EDI_201840	hypothetical protein
EHI_169960	EDI_236930	palmitoyltransferase ZDHHC15, putative
EHI_170080	EDI_161620	polyadenylation factor subunit, putative
EHI_170400	EDI_271850	hypothetical protein, conserved
EHI_170600	EDI_278380	ras guanine nucleotide exchange factor, slime mold, putative
EHI_174640	EDI_063870	glucosamine-6-phosphate isomerase, putative
EHI_174660	EDI_063890	hypothetical protein
EHI_174920	EDI_078810	serine-threonine protein kinase, putative
EHI_175120	EDI_138920	meiosis-specific nuclear structural protein, putative
EHI_175280	EDI_260600	hypothetical protein
EHI_175420	EDI_260560	hypothetical protein
EHI_176820	EDI_017210	lysozyme, putative
EHI_177310	EDI_044960	hypothetical protein, conserved
EHI_177450	EDI_044820	vesicle transport protein GOT1B, putative
EHI_177570	EDI_049950	RNA 3'-terminal phosphate cyclase, putative
EHI_178110	EDI_044050	hypothetical protein
EHI_178130	EDI_044030	hypothetical protein
EHI_178630	EDI_035580	hypothetical protein
EHI_178940	EDI_135230	tRNA (guanine-N(7)-)-methyltransferase, putative
EHI_179400	EDI_110700	hypothetical protein
EHI_180300	EDI_243190	hypothetical protein
EHI_181540	EDI_174160	hypothetical protein
EHI_182600	EDI_251780	26S proteasome subunit S9, putative
EHI_183000	EDI_251380	hypothetical protein, conserved
EHI_183010	EDI_251370	dolichyl-diphosphooligosaccharide--protein glycosyltransferase, putative
EHI_183110	EDI_251270	RNA-binding protein, putative
EHI_183140	EDI_251240	hypothetical protein
EHI_183550	EDI_334520	hypothetical protein
EHI_188060	EDI_208200	hypothetical protein
EHI_188280	EDI_158600	presenilin hop-1, putative
EHI_188860	EDI_024110	hypothetical protein
EHI_189520	EDI_325260	hypothetical protein
EHI_192130	EDI_078620	hypothetical protein, conserved
EHI_192600	EDI_194810	hypothetical protein
EHI_192630	EDI_194840	hypothetical protein
EHI_193370	EDI_272050	hypothetical protein
EHI_193400	EDI_272080	longevity assurance factor, putative
EHI_194330	EDI_289640	hypothetical protein, conserved
EHI_194430	EDI_289580	hypothetical protein
EHI_194450	EDI_289560	hypothetical protein, conserved
EHI_196380	EDI_239900	hypothetical protein
EHI_196390	EDI_240020	kinesin heavy chain isoform 5C, putative
EHI_196890	EDI_324200	AP-1 complex subunit gamma-1, putative
EHI_197260	EDI_045920	protein SAND, putative
EHI_197300	EDI_045960	cation-transporting ATPase, putative
EHI_197310	EDI_002650	hypothetical protein
EHI_197380	EDI_002720	hypothetical protein
EHI_197820	EDI_241600	hypothetical protein
EHI_198650	EDI_173330	hypothetical protein
EHI_198930	EDI_286940	hypothetical protein, conserved
EHI_198990	EDI_263800	hypothetical protein, conserved
EHI_199100	EDI_263580	leukocyte receptor cluster (lrc) member, putative
EHI_200080	EDI_201620	purine nucleoside phosphorylase, putative
EHI_200960	EDI_168330	hypothetical protein, conserved
