# Supplementary material for: RNA Sequencing Reveals Widespread Transcription of Natural Antisense RNAs in Entamoeba Species
Source: Microorganisms. 2022 Feb 8;10(2):396. doi: 10.3390/microorganisms10020396 (PMC8874941; doi:10.3390/microorganisms10020396)
Supplement: Supplementary file 1 [file microorganisms-10-00396-s001.zip › Table S13-A. GO enrichment EHI_vs_EMO_NAT_up.xlsx]

## Sheet: EHI_vs_EMO_NAT_UP
Mornico et al., 2022. RNA sequencing reveals widespread transcription of natural antisense RNAs in Entamoeba species
Table S13-A. Genes in E. histolytica presenting NATs upregulated in the comparison E. histolytica versus E. moshkovskii
EHI_000130
EHI_000250
EHI_000410
EHI_000480
EHI_000540
EHI_000560
EHI_000570
EHI_000610
EHI_000720
EHI_000730
EHI_000740
EHI_000760
EHI_000800
EHI_000920
EHI_000930
EHI_001120
EHI_001400
EHI_001790
EHI_001800
EHI_001810
EHI_001890
EHI_001960
EHI_001980
EHI_002210
EHI_002780
EHI_002990
EHI_004210
EHI_004230
EHI_004360
EHI_004420
EHI_004450
EHI_004470
EHI_004490
EHI_004590
EHI_004630
EHI_004770
EHI_004880
EHI_005090
EHI_005140
EHI_005870
EHI_005900
EHI_005910
EHI_005920
EHI_005940
EHI_005960
EHI_006020
EHI_006030
EHI_006070
EHI_006090
EHI_006110
EHI_006130
EHI_006170
EHI_006180
EHI_006690
EHI_006710
EHI_006720
EHI_006740
EHI_006750
EHI_006760
EHI_006940
EHI_006950
EHI_007010
EHI_007020
EHI_007260
EHI_007270
EHI_007280
EHI_007350
EHI_007490
EHI_007640
EHI_007770
EHI_007950
EHI_007980
EHI_008030
EHI_008040
EHI_008050
EHI_008070
EHI_008080
EHI_008170
EHI_008220
EHI_008230
EHI_008370
EHI_008430
EHI_008440
EHI_008450
EHI_008660
EHI_008710
EHI_008720
EHI_008740
EHI_008760
EHI_008770
EHI_009540
EHI_009590
EHI_009660
EHI_009700
EHI_009800
EHI_009890
EHI_009900
EHI_009910
EHI_009970
EHI_009990
EHI_010040
EHI_010120
EHI_010290
EHI_010330
EHI_010550
EHI_010560
EHI_010590
EHI_010630
EHI_010660
EHI_010680
EHI_010710
EHI_010720
EHI_011390
EHI_011820
EHI_011890
EHI_011940
EHI_011970
EHI_012040
EHI_012080
EHI_012100
EHI_012110
EHI_012160
EHI_012170
EHI_012200
EHI_012210
EHI_012280
EHI_012300
EHI_012320
EHI_012390
EHI_012570
EHI_012590
EHI_012930
EHI_012980
EHI_013030
EHI_013140
EHI_014190
EHI_015260
EHI_015330
EHI_015450
EHI_016140
EHI_016340
EHI_016390
EHI_016430
EHI_016460
EHI_017010
EHI_017040
EHI_017610
EHI_017650
EHI_017670
EHI_017690
EHI_017720
EHI_017740
EHI_019070
EHI_019120
EHI_019160
EHI_019170
EHI_019190
EHI_020080
EHI_020340
EHI_020360
EHI_021230
EHI_021240
EHI_021250
EHI_021290
EHI_021390
EHI_021420
EHI_022940
EHI_022960
EHI_023040
EHI_023080
EHI_023300
EHI_023340
EHI_023370
EHI_023390
EHI_023600
EHI_023630
EHI_023900
EHI_024350
EHI_024370
EHI_024430
EHI_024530
EHI_024640
EHI_024650
EHI_024670
EHI_025270
EHI_025290
EHI_025330
EHI_025420
EHI_025470
EHI_025820
EHI_025860
EHI_026430
EHI_027510
EHI_027530
EHI_027600
EHI_027630
EHI_027640
EHI_027720
EHI_027730
EHI_027750
EHI_027760
EHI_029040
EHI_029050
EHI_029060
EHI_029540
EHI_029550
EHI_029570
EHI_029590
EHI_030400
EHI_030770
EHI_030800
EHI_030830
EHI_031360
EHI_033700
EHI_033720
EHI_033730
EHI_035180
EHI_035230
EHI_035400
EHI_035430
EHI_035670
EHI_035730
EHI_035820
EHI_036840
EHI_036850
EHI_036890
EHI_036910
EHI_037160
EHI_037200
EHI_038280
EHI_038550
EHI_038570
EHI_038630
EHI_038640
EHI_038840
EHI_038890
EHI_038900
EHI_038950
EHI_038970
EHI_039030
EHI_039050
EHI_039490
EHI_039850
EHI_040460
EHI_040630
EHI_040650
EHI_040690
EHI_040840
EHI_041900
EHI_041920
EHI_042140
EHI_042200
EHI_042220
EHI_043740
EHI_044190
EHI_044220
EHI_044360
EHI_044780
EHI_044890
EHI_045010
EHI_045140
EHI_045150
EHI_045250
EHI_045280
EHI_045330
EHI_045360
EHI_045410
EHI_045420
EHI_045490
EHI_045530
EHI_045560
EHI_046600
EHI_046650
EHI_047760
EHI_047790
EHI_048160
EHI_048180
EHI_048220
EHI_048280
EHI_048540
EHI_048590
EHI_048670
EHI_048710
EHI_049350
EHI_049380
EHI_049470
EHI_049480
EHI_049620
EHI_049740
EHI_049770
EHI_049790
EHI_049910
EHI_050110
EHI_050270
EHI_050290
EHI_050300
EHI_050400
EHI_050440
EHI_050460
EHI_050500
EHI_050510
EHI_050530
EHI_050940
EHI_050985
EHI_051020
EHI_051700
EHI_051760
EHI_051820
EHI_052060
EHI_052160
EHI_052830
EHI_052850
EHI_053010
EHI_053040
EHI_053150
EHI_053850
EHI_054190
EHI_054260
EHI_054470
EHI_055420
EHI_055650
EHI_055660
EHI_055970
EHI_056420
EHI_056460
EHI_056500
EHI_056660
EHI_056690
EHI_057840
EHI_058120
EHI_058810
EHI_059670
EHI_059910
EHI_060370
EHI_060440
EHI_061020
EHI_062680
EHI_062700
EHI_062740
EHI_062840
EHI_062860
EHI_062970
EHI_063680
EHI_064450
EHI_064660
EHI_065620
EHI_065660
EHI_065670
EHI_065700
EHI_065750
EHI_065760
EHI_065830
EHI_065840
EHI_067260
EHI_067550
EHI_067890
EHI_067900
EHI_068000
EHI_068010
EHI_068100
EHI_068110
EHI_068180
EHI_068210
EHI_068220
EHI_068330
EHI_068340
EHI_068420
EHI_068740
EHI_069050
EHI_069060
EHI_069150
EHI_069170
EHI_069190
EHI_069280
EHI_069290
EHI_069350
EHI_069380
EHI_069390
EHI_069420
EHI_069470
EHI_069520
EHI_069550
EHI_069570
EHI_069600
EHI_069620
EHI_069630
EHI_069970
EHI_069980
EHI_070690
EHI_070790
EHI_070800
EHI_072120
EHI_073340
EHI_073360
EHI_073400
EHI_073460
EHI_073590
EHI_073990
EHI_074060
EHI_074120
EHI_074150
EHI_074760
EHI_075180
EHI_075200
EHI_075540
EHI_076800
EHI_076820
EHI_076830
EHI_076870
EHI_076880
EHI_077260
EHI_078180
EHI_078190
EHI_078270
EHI_078570
EHI_078710
EHI_078740
EHI_079860
EHI_079920
EHI_080240
EHI_080260
EHI_080270
EHI_080720
EHI_080740
EHI_081270
EHI_081310
EHI_081330
EHI_081340
EHI_082500
EHI_082510
EHI_082530
EHI_083420
EHI_083620
EHI_083640
EHI_084970
EHI_085020
EHI_086130
EHI_086170
EHI_086210
EHI_086520
EHI_086570
EHI_087550
EHI_087620
EHI_087630
EHI_087740
EHI_087780
EHI_087810
EHI_087830
EHI_088030
EHI_088430
EHI_088440
EHI_088480
EHI_090040
EHI_090250
EHI_091070
EHI_091080
EHI_091100
EHI_091450
EHI_091490
EHI_091530
EHI_091940
EHI_092080
EHI_092090
EHI_092140
EHI_092200
EHI_092220
EHI_092240
EHI_092280
EHI_092530
EHI_092690
EHI_093330
EHI_093710
EHI_093820
EHI_093940
EHI_093950
EHI_093960
EHI_094000
EHI_094010
EHI_094050
EHI_094090
EHI_094100
EHI_094130
EHI_094800
EHI_094810
EHI_095130
EHI_095150
EHI_095180
EHI_096180
EHI_096200
EHI_096250
EHI_096320
EHI_096380
EHI_096460
EHI_096490
EHI_096500
EHI_096510
EHI_096550
EHI_096560
EHI_096600
EHI_096640
EHI_096800
EHI_097620
EHI_097920
EHI_097970
EHI_098000
EHI_098040
EHI_098190
EHI_098200
EHI_098230
EHI_098240
EHI_098300
EHI_098310
EHI_098420
EHI_098550
EHI_098610
EHI_098620
EHI_098730
EHI_099230
EHI_099240
EHI_099310
EHI_099800
EHI_100090
EHI_100260
EHI_100280
EHI_100440
EHI_100470
EHI_100480
EHI_100490
EHI_101260
EHI_101290
EHI_103360
EHI_103410
EHI_103600
EHI_103670
EHI_103680
EHI_103790
EHI_104360
EHI_104370
EHI_104380
EHI_104400
EHI_104430
EHI_104550
EHI_104580
EHI_104680
EHI_104690
EHI_104740
EHI_105090
EHI_105120
EHI_105190
EHI_105220
EHI_105300
EHI_105310
EHI_105840
EHI_105870
EHI_106100
EHI_106250
EHI_106260
EHI_106280
EHI_106300
EHI_107040
EHI_107080
EHI_107100
EHI_107150
EHI_107180
EHI_107240
EHI_107280
EHI_107330
EHI_107670
EHI_107780
EHI_107790
EHI_108610
EHI_108760
EHI_109860
EHI_110220
EHI_110280
EHI_110300
EHI_110320
EHI_110350
EHI_110390
EHI_110470
EHI_110550
EHI_110590
EHI_110670
EHI_110690
EHI_110710
EHI_111060
EHI_111070
EHI_111210
EHI_111820
EHI_112800
EHI_112850
EHI_113550
EHI_113560
EHI_113570
EHI_113590
EHI_113910
EHI_113920
EHI_114380
EHI_114390
EHI_114410
EHI_115300
EHI_115710
EHI_117600
EHI_117610
EHI_117640
EHI_117800
EHI_117990
EHI_118010
EHI_118040
EHI_118070
EHI_118100
EHI_118150
EHI_118200
EHI_118400
EHI_118480
EHI_118620
EHI_118630
EHI_118660
EHI_118720
EHI_118730
EHI_118780
EHI_118790
EHI_118860
EHI_118890
EHI_118910
EHI_119280
EHI_119290
EHI_119300
EHI_119350
EHI_119540
EHI_119550
EHI_119910
EHI_119920
EHI_119950
EHI_120280
EHI_120290
EHI_120870
EHI_121820
EHI_121840
EHI_121860
EHI_121890
EHI_122880
EHI_123240
EHI_124340
EHI_124350
EHI_124400
EHI_124450
EHI_124470
EHI_124500
EHI_124620
EHI_124870
EHI_125170
EHI_125310
EHI_125360
EHI_125620
EHI_125660
EHI_125670
EHI_125710
EHI_125820
EHI_125830
EHI_125850
EHI_125860
EHI_125910
EHI_125920
EHI_125940
EHI_125950
EHI_125970
EHI_126000
EHI_126010
EHI_126280
EHI_126870
EHI_126930
EHI_126990
EHI_127010
EHI_127020
EHI_127030
EHI_127040
EHI_127140
EHI_127170
EHI_127180
EHI_127190
EHI_127260
EHI_127300
EHI_127410
EHI_127430
EHI_129300
EHI_129320
EHI_129360
EHI_129370
EHI_129740
EHI_129840
EHI_129860
EHI_129880
EHI_129900
EHI_130700
EHI_130720
EHI_131020
EHI_131110
EHI_131210
EHI_131490
EHI_131500
EHI_131540
EHI_131550
EHI_132030
EHI_132370
EHI_133960
EHI_133980
EHI_134620
EHI_134650
EHI_134660
EHI_134680
EHI_134780
EHI_134820
EHI_134970
EHI_135030
EHI_135050
EHI_135110
EHI_135190
EHI_135470
EHI_135780
EHI_135800
EHI_136210
EHI_136370
EHI_136410
EHI_136480
EHI_137080
EHI_137090
EHI_137830
EHI_137840
EHI_137930
EHI_138000
EHI_138300
EHI_138450
EHI_138950
EHI_138970
EHI_139000
EHI_139030
EHI_139040
EHI_139070
EHI_139310
EHI_139370
EHI_139380
EHI_139430
EHI_139960
EHI_140230
EHI_140250
EHI_140310
EHI_140340
EHI_140700
EHI_140720
EHI_140750
EHI_141020
EHI_141090
EHI_141110
EHI_141340
EHI_141350
EHI_141370
EHI_141380
EHI_141830
EHI_141850
EHI_141900
EHI_141910
EHI_141920
EHI_141990
EHI_142150
EHI_142180
EHI_143550
EHI_143660
EHI_146190
EHI_146210
EHI_146350
EHI_146360
EHI_146500
EHI_146520
EHI_146550
EHI_146930
EHI_146960
EHI_146980
EHI_147020
EHI_147240
EHI_147520
EHI_147690
EHI_147890
EHI_148030
EHI_148050
EHI_148060
EHI_148110
EHI_148150
EHI_148160
EHI_148170
EHI_148200
EHI_148350
EHI_148370
EHI_148420
EHI_148470
EHI_148490
EHI_148510
EHI_148520
EHI_148530
EHI_148610
EHI_148640
EHI_148680
EHI_148700
EHI_148780
EHI_148900
EHI_148910
EHI_148930
EHI_149860
EHI_150380
EHI_150520
EHI_151190
EHI_151200
EHI_151210
EHI_151220
EHI_151300
EHI_151330
EHI_151340
EHI_151380
EHI_151610
EHI_151740
EHI_151770
EHI_151800
EHI_151840
EHI_151900
EHI_152000
EHI_152510
EHI_152590
EHI_152640
EHI_152700
EHI_152720
EHI_152740
EHI_152760
EHI_152790
EHI_152800
EHI_152850
EHI_152890
EHI_152910
EHI_152920
EHI_152960
EHI_153000
EHI_153090
EHI_153150
EHI_153280
EHI_153290
EHI_153320
EHI_153410
EHI_153480
EHI_153510
EHI_153660
EHI_154210
EHI_154300
EHI_155160
EHI_155170
EHI_155180
EHI_155210
EHI_155220
EHI_155240
EHI_155250
EHI_155350
EHI_155380
EHI_155400
EHI_155420
EHI_155440
EHI_155510
EHI_155540
EHI_155570
EHI_155600
EHI_155740
EHI_155760
EHI_155770
EHI_156210
EHI_156250
EHI_156340
EHI_156350
EHI_158050
EHI_158060
EHI_158080
EHI_158090
EHI_158120
EHI_158190
EHI_158230
EHI_158250
EHI_158610
EHI_158620
EHI_159320
EHI_159500
EHI_159640
EHI_159690
EHI_159730
EHI_159740
EHI_159890
EHI_160210
EHI_160220
EHI_160680
EHI_160850
EHI_160860
EHI_160960
EHI_161000
EHI_161070
EHI_161900
EHI_161950
EHI_162340
EHI_162560
EHI_163510
EHI_163590
EHI_163690
EHI_163700
EHI_164370
EHI_164790
EHI_164820
EHI_164840
EHI_164880
EHI_165340
EHI_165800
EHI_166020
EHI_166390
EHI_166430
EHI_166450
EHI_166460
EHI_166490
EHI_166870
EHI_166890
EHI_167090
EHI_167110
EHI_167140
EHI_167470
EHI_167630
EHI_167670
EHI_168060
EHI_168220
EHI_168270
EHI_168310
EHI_168320
EHI_168350
EHI_168380
EHI_168600
EHI_169250
EHI_169650
EHI_169680
EHI_169830
EHI_169930
EHI_169960
EHI_170000
EHI_170010
EHI_170040
EHI_170170
EHI_170300
EHI_170310
EHI_170330
EHI_170370
EHI_170390
EHI_170460
EHI_170470
EHI_170600
EHI_170610
EHI_172160
EHI_172390
EHI_173430
EHI_174220
EHI_174900
EHI_174940
EHI_175030
EHI_175050
EHI_175080
EHI_175090
EHI_175110
EHI_175410
EHI_176150
EHI_177450
EHI_177480
EHI_177490
EHI_177540
EHI_177560
EHI_177640
EHI_177990
EHI_178010
EHI_178020
EHI_178080
EHI_178100
EHI_178480
EHI_178560
EHI_178570
EHI_178590
EHI_178690
EHI_178700
EHI_178760
EHI_178770
EHI_178830
EHI_178870
EHI_178890
EHI_178910
EHI_178960
EHI_179020
EHI_179040
EHI_179360
EHI_179400
EHI_179860
EHI_179880
EHI_179970
EHI_180660
EHI_180770
EHI_181200
EHI_181210
EHI_181260
EHI_181270
EHI_181570
EHI_182520
EHI_182550
EHI_182560
EHI_182580
EHI_182620
EHI_182630
EHI_182650
EHI_182670
EHI_182700
EHI_182720
EHI_182790
EHI_182810
EHI_182820
EHI_182830
EHI_182870
EHI_183070
EHI_183230
EHI_183240
EHI_183300
EHI_183440
EHI_183510
EHI_183890
EHI_184490
EHI_184530
EHI_185280
EHI_186330
EHI_186750
EHI_186770
EHI_186840
EHI_186930
EHI_186950
EHI_187100
EHI_187110
EHI_187170
EHI_187180
EHI_187230
EHI_187280
EHI_187710
EHI_187720
EHI_187730
EHI_188180
EHI_188200
EHI_188220
EHI_188270
EHI_188820
EHI_188830
EHI_188840
EHI_188890
EHI_188950
EHI_189120
EHI_189130
EHI_189140
EHI_189930
EHI_189950
EHI_192080
EHI_192140
EHI_192270
EHI_192280
EHI_192460
EHI_192480
EHI_193290
EHI_193340
EHI_193410
EHI_193450
EHI_193490
EHI_193500
EHI_193510
EHI_194370
EHI_194400
EHI_194410
EHI_194980
EHI_195040
EHI_195080
EHI_195090
EHI_196410
EHI_196950
EHI_196990
EHI_197100
EHI_197200
EHI_197230
EHI_197260
EHI_197270
EHI_197360
EHI_197370
EHI_197400
EHI_197470
EHI_197500
EHI_197860
EHI_198590
EHI_198600
EHI_198710
EHI_198790
EHI_198840
EHI_198880
EHI_198890
EHI_198960
EHI_199010
EHI_199080
EHI_199160
EHI_199620
EHI_199640
EHI_199670
EHI_200030
EHI_200040
EHI_200070
EHI_200080
EHI_200690
EHI_200780
EHI_200830
EHI_200840
EHI_201240

## Sheet: GeneProduct EHI
Gene ID	Genomic Location (Gene)	Product Description
EHI_199080	DS571165:106,806..107,542(+)	2-phosphosulfolactate phosphatase, putative
EHI_050940	DS571149:146,652..148,364(-)	2,3-bisphosphoglycerate-independent phosphoglycerate mutase, putative
EHI_076870	DS571229:22,828..23,709(-)	3-oxo-5-alpha-steroid 4-dehydrogenase domain-containing protein
EHI_086520	DS571381:9,301..9,972(+)	3' exoribonuclease family protein
EHI_027600	DS571215:25,525..26,138(+)	4-methyl-5(B-hydroxyethyl)-thiazol monophosphate biosynthesis enzyme, putative
EHI_126870	DS571166:3,149..3,466(-)	40S ribosomal protein S21, putative
EHI_080270	DS571380:19,402..21,313(-)	5'-3' exonuclease domain containing protein
EHI_141990	DS571161:77,633..78,387(-)	60S ribosomal protein L7, putative
EHI_114390	DS571368:16,533..17,770(+)	ABC transporter, putative
EHI_166890	DS571177:23,902..25,815(+)	ABC transporter, putative
EHI_170010	DS571207:39,289..40,467(-)	acetate kinase, putative
EHI_082530	DS571295:14,856..18,660(+)	acetyl-coA carboxylase, putative
EHI_178960	DS571154:115,223..117,383(-)	acetyl-CoA synthetase, putative
EHI_088480	DS571439:14,722..15,261(+)	acetyltransferase, GNAT family
EHI_123240	DS571488:5,816..6,389(+)	acetyltransferase, GNAT family
EHI_133980	DS571212:48,524..49,036(+)	acetyltransferase, GNAT family
EHI_137930	DS571187:60,981..61,573(-)	acetyltransferase, GNAT family
EHI_187730	DS571404:12,254..12,799(-)	acetyltransferase, GNAT family
EHI_125660	DS571160:21,376..22,653(+)	acid sphingomyelinase-like phosphodiesterase, putative
EHI_186770	DS571159:37,105..38,136(+)	actin-binding protein, cofilin/tropomyosin family
EHI_186840	DS571159:48,660..49,100(-)	actin-binding protein, cofilin/tropomyosin family
EHI_158610	DS571328:21,800..23,956(-)	Activator 1 140 kDa subunit, putative
EHI_046600	DS571321:5,918..6,286(+)	acyl-CoA hydrolase, putative
EHI_010560	DS571182:39,312..42,314(+)	acyl-CoA synthetase, putative
EHI_023600	DS571330:8,538..10,989(+)	adaptor protein (AP) family protein
EHI_118480	DS571180:17,066..19,633(+)	adaptor protein (AP) family protein
EHI_135470	DS571422:9,342..9,952(-)	adenylate kinase
EHI_107150	DS571205:33,944..34,507(-)	ADP-ribosylation factor, putative
EHI_198790	DS571165:41,808..44,750(-)	alanyl-tRNA synthetase, putative
EHI_000410	DS571186:12,314..13,398(-)	alcohol dehydrogenase, putative
EHI_125950	DS571160:75,968..77,147(-)	alcohol dehydrogenase, putative
EHI_166490	DS571326:28,316..29,575(-)	alcohol dehydrogenase, putative
EHI_042140	DS571259:23,957..25,546(-)	aldehyde dehydrogenase 1, putative
EHI_094090	DS571179:83,844..84,869(-)	aldose 1-epimerase
EHI_093950	DS571179:60,374..61,711(+)	alpha-1,2-mannosyltransferase alg11, putative
EHI_055650	DS571322:4,570..5,829(-)	alpha-amylase family protein
EHI_072120	DS571289:32,583..33,947(-)	amino acid transporter, putative
EHI_100280	DS571201:21,862..23,499(-)	amino acid-polyamine transporter, putative
EHI_080720	DS571414:9,198..10,331(-)	aminoalcoholphosphotransferase, putative
EHI_008050	DS571178:57,174..59,081(-)	ankyrin repeat protein, putative
EHI_189140	DS571408:10,334..10,902(-)	ARF GTPase activating protein, putative
EHI_127020	DS571166:26,347..28,119(-)	arginyl-tRNA synthetase
EHI_148470	DS571146:82,906..83,943(+)	asparagine synthetase A, putative
EHI_175050	DS571189:60,686..62,337(+)	aspartyl-tRNA synthetase, putative
EHI_047760	DS571341:17,914..19,806(+)	ATP-binding cassette protein, putative
EHI_083420	DS571318:21,380..23,251(-)	ATPase, AAA family protein
EHI_036890	DS571427:9,586..11,103(-)	ATPase, Vps4 oligomerisation domain containing protein
EHI_091530	DS571400:14,360..15,364(-)	BAR/SH3 domain containing protein
EHI_098200	DS571169:7,358..8,692(-)	beta-amylase, putative
EHI_178690	DS571154:62,667..67,097(+)	brefeldin a-inhibited guanine nucleotide-exchange protein, putative
EHI_049790	DS571152:118,911..120,368(+)	bromodomain-containing protein
EHI_138300	DS571241:7,958..8,905(+)	bromodomain-containing protein
EHI_142150	DS571161:101,786..103,123(-)	BTN1 protein, putative
EHI_110470	DS571151:74,296..75,315(-)	C2 domain containing protein
EHI_048590	DS571231:17,033..18,895(+)	calcineurin catalytic subunit A, putative
EHI_051020	DS571149:167,026..168,621(+)	calcineurin catalytic subunit A, putative
EHI_069970	DS571450:5,884..7,482(+)	calcineurin catalytic subunit A, putative
EHI_146350	DS571398:13,646..15,414(+)	calcineurin catalytic subunit A, putative
EHI_115710	DS571498:1,736..3,006(-)	calmodulin-dependent calcineurin A subunit,gamma isoform, putative
EHI_000130	DS571600:7,793..8,309(-)	calmodulin, putative
EHI_155240	DS571162:24,916..25,828(+)	casein kinase, putative
EHI_065670	DS571192:30,547..33,903(+)	cation-transporting P-typeATPase, putative
EHI_076830	DS571229:16,135..16,773(-)	CBF/NF-Y transcription factor domain protein
EHI_168220	DS571263:9,643..10,195(-)	CBF/NF-Y transcription factor family protein
EHI_132370	DS571371:6,487..8,643(-)	ccaat-box-binding transcription factor, putative
EHI_119550	DS571342:14,438..15,947(+)	CCR4/NOT transcription complex subunit 3, putative
EHI_069630	DS571164:127,254..127,956(+)	CDP-diacylglycerol--inositol3-phosphatidyltransferase, putative
EHI_027640	DS571215:30,370..30,978(+)	cell cycle-associated GTPase, putative
EHI_105300	DS571204:47,623..48,590(-)	cell division protein kinase, putative
EHI_115300	DS571357:6,450..7,904(+)	centromere/microtubule binding protein cbf5, putative
EHI_178570	DS571154:37,738..39,348(-)	chaperonin 1 60 kDa
EHI_109860	DS571242:18,721..21,141(+)	chromatin-specific transcription elongation factor, putative
EHI_141900	DS571161:57,817..61,605(-)	chromodomain-helicase-DNA-binding protein, putative
EHI_125620	DS571160:13,585..15,294(-)	chromosome partition protein smc homolog, putative
EHI_015330	DS571202:32,486..34,555(+)	citrate transporter, putative
EHI_099240	DS571296:15,553..17,161(+)	clathrin-adaptor medium chain, putative
EHI_189950	DS571315:21,713..22,624(-)	co-chaperone protein, putative
EHI_027720	DS571215:45,372..47,903(-)	coatomer beta subunit, putative
EHI_004590	DS571181:76,269..78,671(+)	coatomer complex subunit, putative
EHI_048160	DS571256:13,357..16,728(-)	CPSF A subunit region protein, putative
EHI_148160	DS571146:25,891..28,011(-)	cullin family protein
EHI_093710	DS571179:8,124..9,709(+)	CXXC-rich protein
EHI_087830	DS571173:85,064..86,310(+)	cyclin, domain containing protein
EHI_040460	DS571224:54,551..54,922(-)	cysteine protease inhibitor 2 (EhICP2)
EHI_091450	DS571400:783..2,794(-)	cysteine protease, putative
EHI_200690	DS571248:14,832..15,956(+)	cysteine protease, putative
EHI_069390	DS571164:71,786..72,773(+)	cysteine-rich surface protein, putative
EHI_197360	DS571157:116,782..117,694(-)	cysteine-rich surface protein, putative
EHI_012930	DS571168:13,128..14,066(+)	cytidine deaminase, putative
EHI_118150	DS571183:60,234..60,821(-)	D-tyrosyl-tRNA(Tyr) deacylase, putative
EHI_027760	DS571215:53,477..54,829(+)	DEAD/DEAH box helicase, putative
EHI_033720	DS571252:36,760..39,033(-)	DEAD/DEAH box helicase, putative
EHI_106300	DS571236:39,919..41,073(+)	DEAD/DEAH box helicase, putative
EHI_119920	DS571393:9,511..11,682(+)	DEAD/DEAH box helicase, putative
EHI_125170	DS571290:6,979..10,167(+)	DEAD/DEAH box helicase, putative
EHI_151190	DS571145:5,991..7,490(-)	DEAD/DEAH box helicase, putative
EHI_175030	DS571189:56,081..57,817(+)	DEAD/DEAH box helicase, putative
EHI_009660	DS571184:79,835..82,630(+)	DENN domain protein
EHI_065830	DS571192:64,130..64,621(+)	Density-regulated protein, putative
EHI_006030	DS571227:31,838..32,848(+)	deoxyhypusine synthase, putative
EHI_040840	DS571578:3,277..3,897(+)	dephospho-CoA kinase, putative
EHI_117800	DS571183:3,359..4,974(+)	diacylglycerol kinase, putative
EHI_129320	DS571430:9,016..10,635(-)	diacylglycerol kinase, putative
EHI_012980	DS571168:22,533..25,238(-)	dihydropyrimidine dehydrogenase, putative
EHI_182720	DS571156:37,596..39,605(+)	dipeptidyl-peptidase, putative
EHI_111060	DS571279:18,952..21,045(+)	DNA ligase, putative
EHI_155170	DS571162:13,311..15,941(+)	DNA mismatch repair protein PMS1, putative
EHI_006690	DS571197:10,369..13,602(-)	DNA polymerase delta catalytic subunit, putative
EHI_068010	DS571150:46,411..50,611(+)	DNA polymerase zeta catalytic subunit, putative
EHI_077260	DS571229:35,384..37,153(-)	DNA repair helicase, putative
EHI_088430	DS571439:6,525..8,471(-)	DNA repair helicase, putative
EHI_069980	DS571450:8,466..10,430(-)	DNA replication licensing factor
EHI_103600	DS571158:78,596..80,401(-)	DNA replication licensing factor MCM3
EHI_076880	DS571229:23,968..26,400(+)	DNA replication licensing factor, putative
EHI_187720	DS571404:10,228..12,054(-)	DNA replication licensing factor, putative
EHI_056690	DS571423:16,264..16,677(-)	DNA-directed RNA polymerase II subunit, putative
EHI_178010	DS571272:15,317..16,215(+)	DNA-directed RNA polymerase II subunit, putative
EHI_022940	DS571153:33,885..37,397(+)	DNA-directed RNA polymerase subunit, putative
EHI_125670	DS571160:22,718..24,111(-)	DnaJ domain containing protein
EHI_188830	DS571230:23,215..24,237(+)	DnaJ domain containing protein
EHI_068000	DS571150:45,312..46,319(+)	DnaJ family protein
EHI_163700	DS571246:32,747..33,643(+)	DnaJ family protein
EHI_182520	DS571156:13,678..14,718(+)	DNAJ homolog subfamily A member 1, putative
EHI_054260	DS571309:29,935..31,047(-)	dolichol monophosphate mannose synthase, putative
EHI_011940	DS571148:34,060..36,225(+)	dolichyl-diphosphooligosaccharide--protein glycosyltransferase subunit STT3A, putative
EHI_029540	DS571340:8,122..9,393(-)	dolychil-diphosphooligosaccharide-- protein glycosyltransferase subunit, putative
EHI_125910	DS571160:67,455..69,242(+)	double-strand break repair protein MRE11, putative
EHI_000480	DS571186:30,918..32,633(-)	dual specificity protein phosphatase, putative
EHI_096640	DS571163:82,998..83,942(-)	EF-hand calcium-binding domain containing protein
EHI_127170	DS571166:50,502..52,115(-)	elongation factor-2 kinase, putative
EHI_118790	DS571180:65,940..66,854(+)	endonuclease III, putative
EHI_182670	DS571156:30,860..31,576(+)	enhancer binding protein-2, putative
EHI_130700	DS571170:15,042..16,539(-)	enolase, putative
EHI_170470	DS571331:21,425..22,133(-)	ER lumen protein retaining receptor
EHI_119540	DS571342:13,779..14,249(+)	eukaryotic translation elongation factor 1 gamma, putative
EHI_178890	DS571154:106,743..107,408(+)	eukaryotic translation initiation factor 3 subunit 1, putative
EHI_159690	DS571167:60,442..61,013(-)	eukaryotic translation initiation factor 4E, putative
EHI_006170	DS571227:54,007..54,772(-)	eukaryotic translation initiation factor 6, putative
EHI_163510	DS571246:7,609..8,400(+)	exosome complex exonuclease RRP4, putative
EHI_029040	DS571266:31,607..34,372(+)	exportin T, putative
EHI_096460	DS571163:51,610..53,067(-)	F-box domain containing membrane protein, putative
EHI_187710	DS571404:8,777..10,180(+)	F-box domain containing membrane protein, putative
EHI_118100	DS571183:50,264..52,771(+)	F-box/WD domain containing protein
EHI_049620	DS571152:69,008..70,079(-)	Fe-S cluster assembly protein NifU, putative
EHI_080740	DS571414:11,690..15,809(-)	filopodin, putative
EHI_155160	DS571162:5,523..13,158(+)	FKBP-rapamycin associated protein (FRAP), putative
EHI_024650	DS571198:67,686..70,217(+)	formin homology 2 family protein
EHI_090250	DS571360:21,341..23,920(+)	formin homology 2 family protein
EHI_192460	DS571209:24,456..28,094(-)	formin homology 2 family protein
EHI_197230	DS571157:82,018..84,512(-)	formin homology 2 family protein
EHI_046650	DS571321:16,308..19,931(-)	Gal/GalNAc lectin heavy subunit, putative
EHI_094100	DS571179:85,207..86,376(+)	galactokinase, putative
EHI_151800	DS571145:150,130..150,725(-)	ganglioside gm2 activator protein, putative
EHI_182620	DS571156:25,233..26,660(-)	glutamic acid-rich protein precursor, putative
EHI_062700	DS571213:35,148..37,409(-)	glutaminyl-tRNA synthetase, putative
EHI_155570	DS571162:80,974..82,629(+)	glutamyl-tRNA synthetase, putative
EHI_073460	DS571171:33,724..35,607(+)	glycyl-tRNA synthetase, putative
EHI_159730	DS571167:68,880..70,235(+)	glycylpeptide N-tetradecanoyltransferase, putative
EHI_092280	DS571155:53,656..54,555(+)	GPI-anchor transamidase, putative
EHI_166870	DS571177:21,393..22,784(-)	GTP binding protein, putative
EHI_110300	DS571151:42,543..43,151(+)	GTP-binding protein EhRabX36, putative
EHI_178770	DS571154:82,818..83,855(-)	GTP-binding protein, putative
EHI_055420	DS571416:15,861..16,896(-)	GTP-binding protein, Ras family
EHI_004230	DS571181:14,131..15,597(+)	guanine nucleotide regulatory protein, putative
EHI_175080	DS571189:63,977..65,602(-)	guanylate binding protein, putative
EHI_118910	DS571180:90,460..91,020(-)	guanylate kinase, putative
EHI_068210	DS571150:82,322..82,979(-)	HAD hydrolase, family IA, variant 3
EHI_074120	DS571232:38,696..39,425(-)	HAD hydrolase, family IA, variant 3
EHI_193490	DS571265:36,700..37,429(+)	haloacid dehalogenase-like hydrolase domain-containing protein
EHI_010630	DS571182:58,563..60,447(-)	HEAT repeat domain containing protein
EHI_064450	DS571196:18,551..21,739(+)	HEAT repeat domain containing protein
EHI_118620	DS571180:33,443..38,212(+)	HEAT repeat domain containing protein
EHI_124870	DS571392:14,674..16,323(-)	HEAT repeat domain containing protein
EHI_141090	DS571269:23,553..26,768(+)	HEAT repeat domain containing protein
EHI_146520	DS571438:5,686..7,888(-)	HEAT repeat domain containing protein
EHI_197860	DS571365:17,082..19,355(-)	heat shock protein 70, putative
EHI_125830	DS571160:48,030..48,449(+)	heat shock protein, Hsp20 family
EHI_008230	DS571178:91,406..91,918(+)	heat shock transcription factor, putative
EHI_008660	DS571199:42,365..43,422(+)	heat shock transcription factor, putative
EHI_087630	DS571173:44,201..45,060(-)	heat shock transcription factor, putative
EHI_044890	DS571147:58,501..61,465(+)	helicase, putative
EHI_090040	DS571441:13,269..16,913(+)	helicase, putative
EHI_148930	DS571146:185,881..188,316(-)	helicase, putative
EHI_184530	DS571308:18,067..20,928(-)	helicase, putative
EHI_093330	DS571594:643..1,020(-)	Helix-turn-helix protein, putative
EHI_139370	DS571311:13,474..14,122(+)	high mobility group (HMG) box domain containing protein
EHI_011970	DS571148:40,751..42,295(+)	high-affinity potassium uptake transporter, putative
EHI_059910	DS571234:48,226..50,072(-)	histidine acid phosphatase family protein
EHI_152850	DS571145:334,176..335,237(-)	histidine acid phosphatase family protein
EHI_178480	DS571154:20,607..21,376(-)	histone H3, putative
EHI_178590	DS571154:47,314..47,964(-)	histone RNA hairpin-binding protein, putative
EHI_158050	DS571223:14,899..16,005(-)	Hsc70-interacting protein, putative
EHI_050300	DS571149:16,217..17,029(-)	hydrolase TatD family protein
EHI_139310	DS571311:6,484..7,321(-)	hydrolase, carbon-nitrogen family
EHI_027630	DS571215:29,244..30,218(-)	hypothetical membrane-spanning protein
EHI_000250	DS571186:2,846..4,387(+)	hypothetical protein
EHI_000540	DS571186:40,789..41,607(+)	hypothetical protein
EHI_000560	DS571186:43,226..43,750(+)	hypothetical protein
EHI_000570	DS571186:43,834..44,547(+)	hypothetical protein
EHI_000740	DS571186:75,132..76,202(+)	hypothetical protein
EHI_000800	DS571186:85,842..86,445(-)	hypothetical protein
EHI_001790	DS571280:14,322..15,827(+)	hypothetical protein
EHI_001800	DS571280:15,902..16,735(-)	hypothetical protein
EHI_001810	DS571280:16,901..17,389(-)	hypothetical protein
EHI_001890	DS571280:24,183..24,776(+)	hypothetical protein
EHI_001980	DS571280:39,762..40,613(-)	hypothetical protein
EHI_002210	DS571345:21,485..23,064(+)	hypothetical protein
EHI_002780	DS571609:6,013..6,570(-)	hypothetical protein
EHI_004420	DS571181:41,679..43,136(-)	hypothetical protein
EHI_004450	DS571181:51,637..53,010(+)	hypothetical protein
EHI_004630	DS571181:85,071..86,024(-)	hypothetical protein
EHI_004880	DS571195:32,689..33,436(-)	hypothetical protein
EHI_005090	DS571195:62,185..63,708(+)	hypothetical protein
EHI_005140	DS571195:70,634..71,128(+)	hypothetical protein
EHI_005920	DS571227:16,220..16,803(-)	hypothetical protein
EHI_005940	DS571227:19,241..19,897(+)	hypothetical protein
EHI_005960	DS571227:23,312..23,794(-)	hypothetical protein
EHI_006020	DS571227:30,556..31,607(+)	hypothetical protein
EHI_006070	DS571227:36,730..37,434(+)	hypothetical protein
EHI_006090	DS571227:38,968..40,901(-)	hypothetical protein
EHI_006110	DS571227:42,902..43,987(-)	hypothetical protein
EHI_006180	DS571227:55,017..55,334(-)	hypothetical protein
EHI_006740	DS571197:19,585..21,663(+)	hypothetical protein
EHI_007010	DS571197:65,743..69,450(+)	hypothetical protein
EHI_007260	DS571323:9,281..9,718(-)	hypothetical protein
EHI_007280	DS571323:11,453..12,934(+)	hypothetical protein
EHI_007490	DS571178:7,293..8,375(+)	hypothetical protein
EHI_007770	DS571178:22,925..23,335(-)	hypothetical protein
EHI_008080	DS571178:64,643..65,545(+)	hypothetical protein
EHI_008170	DS571178:79,244..80,578(-)	hypothetical protein
EHI_008370	DS571199:8,633..9,790(+)	hypothetical protein
EHI_008440	DS571199:22,637..23,386(-)	hypothetical protein
EHI_008450	DS571199:23,692..25,143(+)	hypothetical protein
EHI_008720	DS571199:53,966..54,607(+)	hypothetical protein
EHI_008740	DS571199:57,548..58,528(-)	hypothetical protein
EHI_008760	DS571199:62,334..64,929(+)	hypothetical protein
EHI_009700	DS571184:87,463..88,392(+)	hypothetical protein
EHI_009900	DS571200:22,979..24,145(-)	hypothetical protein
EHI_009990	DS571200:41,409..43,157(-)	hypothetical protein
EHI_010040	DS571200:47,519..48,404(+)	hypothetical protein
EHI_010120	DS571200:61,739..62,753(+)	hypothetical protein
EHI_010330	DS571182:14,182..15,018(+)	hypothetical protein
EHI_010710	DS571182:71,995..73,294(+)	hypothetical protein
EHI_011820	DS571148:16,472..17,464(+)	hypothetical protein
EHI_012080	DS571148:57,173..58,132(-)	hypothetical protein
EHI_012110	DS571148:61,726..62,028(-)	hypothetical protein
EHI_012170	DS571148:69,756..71,135(+)	hypothetical protein
EHI_012200	DS571148:74,338..75,021(+)	hypothetical protein
EHI_012210	DS571148:75,100..76,719(+)	hypothetical protein
EHI_012300	DS571148:97,315..100,059(+)	hypothetical protein
EHI_012590	DS571148:182,073..183,473(+)	hypothetical protein
EHI_015450	DS571202:63,845..64,678(-)	hypothetical protein
EHI_016340	DS571247:7,188..10,379(+)	hypothetical protein
EHI_016390	DS571247:19,717..20,366(-)	hypothetical protein
EHI_016460	DS571247:32,618..33,257(+)	hypothetical protein
EHI_017010	DS571486:4,433..5,824(-)	hypothetical protein
EHI_017670	DS571240:26,800..34,224(+)	hypothetical protein
EHI_017690	DS571240:36,327..37,443(-)	hypothetical protein
EHI_019070	DS571351:795..4,480(-)	hypothetical protein
EHI_019120	DS571351:9,594..11,703(+)	hypothetical protein
EHI_019160	DS571351:15,064..16,391(-)	hypothetical protein
EHI_019190	DS571351:21,663..22,361(-)	hypothetical protein
EHI_020080	DS571493:4,507..5,377(-)	hypothetical protein
EHI_020360	DS571339:28,157..28,977(+)	hypothetical protein
EHI_021240	DS571194:9,082..9,801(-)	hypothetical protein
EHI_021250	DS571194:11,568..13,259(+)	hypothetical protein
EHI_021290	DS571194:21,975..26,087(-)	hypothetical protein
EHI_021390	DS571194:45,774..46,712(+)	hypothetical protein
EHI_021420	DS571194:50,910..51,428(-)	hypothetical protein
EHI_023040	DS571153:58,321..59,046(-)	hypothetical protein
EHI_023370	DS571153:123,308..124,936(-)	hypothetical protein
EHI_023390	DS571153:129,032..130,597(-)	hypothetical protein
EHI_023630	DS571330:16,275..20,404(-)	hypothetical protein
EHI_024350	DS571198:6,824..8,638(+)	hypothetical protein
EHI_024370	DS571198:9,377..10,113(+)	hypothetical protein
EHI_024530	DS571198:40,928..41,964(-)	hypothetical protein
EHI_025290	DS571233:16,468..16,854(-)	hypothetical protein
EHI_025330	DS571233:22,101..23,534(-)	hypothetical protein
EHI_025470	DS571233:42,347..43,885(+)	hypothetical protein
EHI_025860	DS571387:12,565..14,175(+)	hypothetical protein
EHI_026430	DS571286:31,392..32,176(-)	hypothetical protein
EHI_027530	DS571215:16,082..17,206(+)	hypothetical protein
EHI_027750	DS571215:52,584..53,366(+)	hypothetical protein
EHI_029060	DS571266:36,662..37,501(+)	hypothetical protein
EHI_029550	DS571340:9,735..10,589(+)	hypothetical protein
EHI_033730	DS571252:39,246..40,835(+)	hypothetical protein
EHI_035230	DS571268:33,948..35,194(-)	hypothetical protein
EHI_035400	DS571174:8,923..9,620(-)	hypothetical protein
EHI_035430	DS571174:12,510..17,915(-)	hypothetical protein
EHI_035670	DS571174:64,780..65,175(+)	hypothetical protein
EHI_035730	DS571174:76,714..78,753(+)	hypothetical protein
EHI_036840	DS571427:3,809..4,520(+)	hypothetical protein
EHI_036910	DS571427:13,201..14,022(+)	hypothetical protein
EHI_037160	DS571334:16,504..16,905(-)	hypothetical protein
EHI_037200	DS571334:22,541..23,956(-)	hypothetical protein
EHI_038280	DS571382:6,891..9,950(-)	hypothetical protein
EHI_038550	DS571190:3,537..4,943(+)	hypothetical protein
EHI_038630	DS571190:12,724..14,076(+)	hypothetical protein
EHI_038890	DS571190:40,619..44,683(+)	hypothetical protein
EHI_038900	DS571190:44,739..45,971(-)	hypothetical protein
EHI_038950	DS571190:61,205..61,848(-)	hypothetical protein
EHI_038970	DS571190:66,856..67,578(+)	hypothetical protein
EHI_039490	DS571355:23,882..24,568(+)	hypothetical protein
EHI_040630	DS571282:17,592..20,384(-)	hypothetical protein
EHI_040650	DS571282:21,230..24,907(-)	hypothetical protein
EHI_042200	DS571259:33,469..33,789(-)	hypothetical protein
EHI_042220	DS571259:39,370..40,041(-)	hypothetical protein
EHI_044220	DS571320:22,221..22,568(+)	hypothetical protein
EHI_044360	DS571320:27,697..28,542(+)	hypothetical protein
EHI_044780	DS571147:46,548..47,123(+)	hypothetical protein
EHI_045140	DS571147:100,702..101,343(+)	hypothetical protein
EHI_045420	DS571147:144,893..146,143(-)	hypothetical protein
EHI_045560	DS571147:171,713..173,989(+)	hypothetical protein
EHI_047790	DS571341:21,438..21,953(+)	hypothetical protein
EHI_048180	DS571256:17,334..18,254(-)	hypothetical protein
EHI_048220	DS571256:23,767..25,059(+)	hypothetical protein
EHI_048540	DS571231:3,008..5,929(-)	hypothetical protein
EHI_049350	DS571152:12,715..14,403(+)	hypothetical protein
EHI_049470	DS571152:40,239..43,025(-)	hypothetical protein
EHI_050110	DS571149:3,144..4,361(+)	hypothetical protein
EHI_050400	DS571149:33,558..33,928(+)	hypothetical protein
EHI_050440	DS571149:40,123..41,508(+)	hypothetical protein
EHI_050460	DS571149:42,845..43,509(+)	hypothetical protein
EHI_050510	DS571149:53,368..54,441(-)	hypothetical protein
EHI_050530	DS571149:56,562..58,109(+)	hypothetical protein
EHI_051760	DS571176:40,960..42,465(-)	hypothetical protein
EHI_052850	DS571245:32,719..34,926(+)	hypothetical protein
EHI_053850	DS571641:2,793..4,751(-)	hypothetical protein
EHI_054470	DS571225:4,629..5,033(-)	hypothetical protein
EHI_055970	DS571322:23,967..26,552(+)	hypothetical protein
EHI_057840	DS571314:30,761..34,780(+)	hypothetical protein
EHI_058120	DS571352:19,396..20,961(-)	hypothetical protein
EHI_060440	DS571301:34,988..35,840(+)	hypothetical protein
EHI_061020	DS571413:15,259..16,449(+)	hypothetical protein
EHI_062680	DS571213:32,787..34,034(+)	hypothetical protein
EHI_062740	DS571213:41,555..42,916(-)	hypothetical protein
EHI_062860	DS571213:60,924..62,108(-)	hypothetical protein
EHI_062970	DS571359:5,312..6,298(+)	hypothetical protein
EHI_063680	DS571539:519..2,056(-)	hypothetical protein
EHI_065620	DS571192:21,284..23,089(-)	hypothetical protein
EHI_065700	DS571192:38,568..47,552(-)	hypothetical protein
EHI_065840	DS571192:64,729..65,168(-)	hypothetical protein
EHI_067260	DS571453:11,554..12,753(+)	hypothetical protein
EHI_067550	DS571402:9,892..10,728(-)	hypothetical protein
EHI_068220	DS571150:83,080..84,075(-)	hypothetical protein
EHI_068340	DS571150:101,351..103,753(+)	hypothetical protein
EHI_068420	DS571150:119,082..120,367(+)	hypothetical protein
EHI_068740	DS571150:176,438..177,208(+)	hypothetical protein
EHI_069050	DS571164:8,664..9,161(-)	hypothetical protein
EHI_069150	DS571164:22,944..23,939(-)	hypothetical protein
EHI_069280	DS571164:56,025..56,711(-)	hypothetical protein
EHI_069350	DS571164:67,292..67,854(-)	hypothetical protein
EHI_069420	DS571164:88,545..89,453(-)	hypothetical protein
EHI_069600	DS571164:123,320..123,940(-)	hypothetical protein
EHI_069620	DS571164:125,015..127,058(+)	hypothetical protein
EHI_070690	DS571284:14,708..16,390(-)	hypothetical protein
EHI_070790	DS571284:30,598..32,502(-)	hypothetical protein
EHI_070800	DS571284:32,607..34,589(+)	hypothetical protein
EHI_073400	DS571171:20,315..20,986(+)	hypothetical protein
EHI_073990	DS571232:7,875..9,278(+)	hypothetical protein
EHI_074150	DS571232:42,282..48,014(+)	hypothetical protein
EHI_075180	DS571452:8,670..9,437(-)	hypothetical protein
EHI_075200	DS571452:11,437..12,261(-)	hypothetical protein
EHI_076800	DS571229:12,982..13,935(-)	hypothetical protein
EHI_076820	DS571229:15,551..16,072(+)	hypothetical protein
EHI_078180	DS571271:13,842..14,636(-)	hypothetical protein
EHI_078190	DS571271:15,332..17,101(+)	hypothetical protein
EHI_078270	DS571271:33,773..36,088(-)	hypothetical protein
EHI_080240	DS571380:15,721..17,046(+)	hypothetical protein
EHI_080260	DS571380:18,519..19,222(-)	hypothetical protein
EHI_081310	DS571275:18,613..19,281(-)	hypothetical protein
EHI_083620	DS571388:7,731..12,692(+)	hypothetical protein
EHI_083640	DS571388:15,017..16,438(-)	hypothetical protein
EHI_085020	DS571211:52,522..54,009(-)	hypothetical protein
EHI_086130	DS571235:32,102..32,614(+)	hypothetical protein
EHI_086170	DS571235:40,165..40,641(+)	hypothetical protein
EHI_086210	DS571235:44,216..45,457(-)	hypothetical protein
EHI_086570	DS571381:15,555..17,324(-)	hypothetical protein
EHI_087620	DS571173:42,474..43,946(-)	hypothetical protein
EHI_087740	DS571173:67,170..69,182(+)	hypothetical protein
EHI_091490	DS571400:7,227..8,007(+)	hypothetical protein
EHI_092200	DS571155:29,691..31,157(-)	hypothetical protein
EHI_092220	DS571155:32,415..36,350(-)	hypothetical protein
EHI_092240	DS571155:37,492..38,397(+)	hypothetical protein
EHI_092690	DS571155:146,387..147,709(+)	hypothetical protein
EHI_093820	DS571179:26,064..27,455(+)	hypothetical protein
EHI_093940	DS571179:59,674..60,201(-)	hypothetical protein
EHI_094000	DS571179:71,063..71,836(+)	hypothetical protein
EHI_094010	DS571179:71,925..72,932(-)	hypothetical protein
EHI_094050	DS571179:76,322..77,608(+)	hypothetical protein
EHI_094130	DS571179:88,357..89,281(-)	hypothetical protein
EHI_095180	DS571264:40,579..41,516(+)	hypothetical protein
EHI_096250	DS571163:15,124..17,086(-)	hypothetical protein
EHI_096320	DS571163:29,015..29,674(+)	hypothetical protein
EHI_096800	DS571163:117,948..118,814(-)	hypothetical protein
EHI_097920	DS571255:19,167..19,786(-)	hypothetical protein
EHI_098000	DS571255:34,483..35,364(+)	hypothetical protein
EHI_098190	DS571169:6,370..7,287(+)	hypothetical protein
EHI_098610	DS571169:108,371..109,375(-)	hypothetical protein
EHI_098620	DS571169:109,574..110,830(+)	hypothetical protein
EHI_099310	DS571296:26,937..27,255(+)	hypothetical protein
EHI_100470	DS571201:66,116..66,997(+)	hypothetical protein
EHI_103360	DS571158:32,720..34,269(-)	hypothetical protein
EHI_103670	DS571158:93,039..94,068(-)	hypothetical protein
EHI_104380	DS571185:14,798..15,403(+)	hypothetical protein
EHI_104430	DS571185:25,204..27,117(-)	hypothetical protein
EHI_104550	DS571185:47,717..49,150(+)	hypothetical protein
EHI_104580	DS571185:58,752..59,507(+)	hypothetical protein
EHI_104680	DS571185:72,234..73,114(-)	hypothetical protein
EHI_104740	DS571185:85,446..86,030(-)	hypothetical protein
EHI_105190	DS571204:30,821..32,419(+)	hypothetical protein
EHI_105840	DS571403:14,415..15,152(-)	hypothetical protein
EHI_106250	DS571236:21,636..23,004(-)	hypothetical protein
EHI_106260	DS571236:23,115..30,755(-)	hypothetical protein
EHI_107040	DS571205:17,592..18,468(+)	hypothetical protein
EHI_107080	DS571205:22,522..25,176(+)	hypothetical protein
EHI_107100	DS571205:28,328..28,996(+)	hypothetical protein
EHI_107180	DS571205:42,142..43,005(+)	hypothetical protein
EHI_107240	DS571205:55,196..55,597(+)	hypothetical protein
EHI_107330	DS571205:69,328..70,197(+)	hypothetical protein
EHI_107790	DS571406:10,937..11,578(-)	hypothetical protein
EHI_110220	DS571151:27,120..28,106(-)	hypothetical protein
EHI_110670	DS571151:127,120..127,701(-)	hypothetical protein
EHI_110710	DS571151:133,190..133,900(-)	hypothetical protein
EHI_111070	DS571279:21,823..22,161(+)	hypothetical protein
EHI_111210	DS571279:35,382..37,876(+)	hypothetical protein
EHI_111820	DS571273:32,054..32,680(-)	hypothetical protein
EHI_112850	DS571411:8,729..9,919(+)	hypothetical protein
EHI_113550	DS571429:8,218..9,261(-)	hypothetical protein
EHI_113560	DS571429:11,281..12,631(+)	hypothetical protein
EHI_113590	DS571429:17,182..18,495(+)	hypothetical protein
EHI_113910	DS571378:4,387..4,860(-)	hypothetical protein
EHI_114380	DS571368:15,208..16,455(+)	hypothetical protein
EHI_114410	DS571368:18,831..19,296(+)	hypothetical protein
EHI_117600	DS571293:7,750..9,639(-)	hypothetical protein
EHI_117990	DS571183:32,190..32,498(+)	hypothetical protein
EHI_118070	DS571183:44,155..46,458(-)	hypothetical protein
EHI_118200	DS571183:68,633..69,091(-)	hypothetical protein
EHI_118400	DS571180:2,809..3,984(+)	hypothetical protein
EHI_118630	DS571180:38,265..38,897(-)	hypothetical protein
EHI_118660	DS571180:41,195..43,288(+)	hypothetical protein
EHI_118730	DS571180:52,357..52,803(+)	hypothetical protein
EHI_118890	DS571180:85,980..87,599(+)	hypothetical protein
EHI_119350	DS571267:41,658..42,779(-)	hypothetical protein
EHI_120290	DS571361:11,169..11,891(-)	hypothetical protein
EHI_120870	DS571336:6,806..8,826(-)	hypothetical protein
EHI_121840	DS571276:28,679..30,838(-)	hypothetical protein
EHI_121890	DS571276:36,333..37,268(-)	hypothetical protein
EHI_122880	DS571281:26,656..27,402(+)	hypothetical protein
EHI_124340	DS571188:18,749..19,657(+)	hypothetical protein
EHI_124350	DS571188:20,492..21,175(-)	hypothetical protein
EHI_124620	DS571188:76,919..81,646(-)	hypothetical protein
EHI_125310	DS571290:16,775..17,185(-)	hypothetical protein
EHI_125710	DS571160:29,266..30,153(-)	hypothetical protein
EHI_125860	DS571160:51,583..52,119(+)	hypothetical protein
EHI_125940	DS571160:72,914..73,660(-)	hypothetical protein
EHI_125970	DS571160:78,537..78,968(-)	hypothetical protein
EHI_126990	DS571166:20,178..21,747(-)	hypothetical protein
EHI_127010	DS571166:25,828..26,265(-)	hypothetical protein
EHI_127030	DS571166:28,566..30,077(+)	hypothetical protein
EHI_127140	DS571166:46,419..47,780(-)	hypothetical protein
EHI_127300	DS571166:76,550..77,419(-)	hypothetical protein
EHI_127430	DS571166:104,984..105,703(-)	hypothetical protein
EHI_129300	DS571430:2,526..3,635(-)	hypothetical protein
EHI_129370	DS571430:18,007..18,444(-)	hypothetical protein
EHI_129860	DS571283:23,754..24,740(-)	hypothetical protein
EHI_129880	DS571283:28,792..29,109(-)	hypothetical protein
EHI_129900	DS571283:31,038..32,144(-)	hypothetical protein
EHI_130720	DS571170:19,008..19,855(+)	hypothetical protein
EHI_131110	DS571170:79,358..79,822(-)	hypothetical protein
EHI_131210	DS571170:92,300..92,746(-)	hypothetical protein
EHI_131500	DS571432:8,007..8,408(-)	hypothetical protein
EHI_133960	DS571212:42,334..46,974(+)	hypothetical protein
EHI_134620	DS571193:35,396..35,737(-)	hypothetical protein
EHI_134650	DS571193:39,374..40,568(-)	hypothetical protein
EHI_134660	DS571193:40,810..41,889(+)	hypothetical protein
EHI_134820	DS571193:67,380..69,084(-)	hypothetical protein
EHI_135030	DS571203:24,997..25,398(-)	hypothetical protein
EHI_135050	DS571203:30,326..32,004(-)	hypothetical protein
EHI_135110	DS571203:38,251..39,114(+)	hypothetical protein
EHI_135780	DS571390:17,207..18,928(+)	hypothetical protein
EHI_135800	DS571390:21,022..22,567(+)	hypothetical protein
EHI_136370	DS571222:27,662..30,229(+)	hypothetical protein
EHI_136410	DS571222:36,122..37,164(-)	hypothetical protein
EHI_136480	DS571222:52,015..52,938(+)	hypothetical protein
EHI_137080	DS571287:27,782..28,413(-)	hypothetical protein
EHI_137830	DS571187:46,375..47,105(+)	hypothetical protein
EHI_137840	DS571187:47,183..48,418(+)	hypothetical protein
EHI_138000	DS571187:74,874..76,397(+)	hypothetical protein
EHI_138450	DS571241:35,369..35,932(-)	hypothetical protein
EHI_138950	DS571260:26,707..27,090(+)	hypothetical protein
EHI_138970	DS571260:27,929..28,696(+)	hypothetical protein
EHI_139070	DS571260:41,438..42,712(-)	hypothetical protein
EHI_139380	DS571311:14,550..15,032(+)	hypothetical protein
EHI_140250	DS571254:23,448..24,329(+)	hypothetical protein
EHI_140700	DS571243:38,237..38,827(+)	hypothetical protein
EHI_141020	DS571269:12,315..13,925(+)	hypothetical protein
EHI_141110	DS571269:27,999..34,184(-)	hypothetical protein
EHI_141340	DS571161:8,639..11,266(-)	hypothetical protein
EHI_141850	DS571161:45,935..51,805(-)	hypothetical protein
EHI_141920	DS571161:62,173..63,642(-)	hypothetical protein
EHI_142180	DS571161:109,195..110,451(-)	hypothetical protein
EHI_143660	DS571344:23,707..24,648(+)	hypothetical protein
EHI_146190	DS571244:43,175..44,071(+)	hypothetical protein
EHI_146210	DS571244:45,890..47,491(-)	hypothetical protein
EHI_146360	DS571398:15,539..16,377(-)	hypothetical protein
EHI_146960	DS571374:10,329..11,219(-)	hypothetical protein
EHI_147240	DS571670:3,809..5,656(-)	hypothetical protein
EHI_147520	DS571303:25,510..26,289(+)	hypothetical protein
EHI_147690	DS571383:4,783..5,712(-)	hypothetical protein
EHI_147890	DS571383:18,877..20,696(+)	hypothetical protein
EHI_148030	DS571146:7,003..7,503(+)	hypothetical protein
EHI_148110	DS571146:18,121..20,055(+)	hypothetical protein
EHI_148150	DS571146:24,670..25,545(-)	hypothetical protein
EHI_148420	DS571146:70,326..72,424(-)	hypothetical protein
EHI_148510	DS571146:91,379..92,431(-)	hypothetical protein
EHI_148610	DS571146:117,465..118,294(+)	hypothetical protein
EHI_148640	DS571146:123,094..124,227(-)	hypothetical protein
EHI_150380	DS571218:26,910..28,042(+)	hypothetical protein
EHI_150520	DS571218:57,029..57,535(+)	hypothetical protein
EHI_151220	DS571145:10,325..12,604(+)	hypothetical protein
EHI_151740	DS571145:132,689..134,838(+)	hypothetical protein
EHI_151770	DS571145:137,732..141,658(+)	hypothetical protein
EHI_151840	DS571145:160,354..162,062(-)	hypothetical protein
EHI_152510	DS571145:279,142..279,997(+)	hypothetical protein
EHI_152590	DS571145:289,568..290,242(+)	hypothetical protein
EHI_152700	DS571145:312,193..312,548(-)	hypothetical protein
EHI_152740	DS571145:317,650..318,345(-)	hypothetical protein
EHI_152800	DS571145:327,857..328,159(-)	hypothetical protein
EHI_152890	DS571145:341,635..342,660(-)	hypothetical protein
EHI_152920	DS571145:345,973..347,049(-)	hypothetical protein
EHI_152960	DS571145:355,512..359,738(+)	hypothetical protein
EHI_153090	DS571145:383,674..384,392(+)	hypothetical protein
EHI_153320	DS571145:426,156..427,101(+)	hypothetical protein
EHI_154210	DS571274:25,906..26,292(+)	hypothetical protein
EHI_154300	DS571274:36,782..38,245(+)	hypothetical protein
EHI_155180	DS571162:16,007..16,864(+)	hypothetical protein
EHI_155210	DS571162:20,142..22,661(+)	hypothetical protein
EHI_155250	DS571162:26,867..28,018(+)	hypothetical protein
EHI_155380	DS571162:41,573..42,011(+)	hypothetical protein
EHI_155400	DS571162:43,107..43,733(-)	hypothetical protein
EHI_155510	DS571162:69,981..71,759(+)	hypothetical protein
EHI_155600	DS571162:84,754..85,905(+)	hypothetical protein
EHI_155740	DS571162:118,521..120,257(+)	hypothetical protein
EHI_155760	DS571162:122,346..124,526(-)	hypothetical protein
EHI_155770	DS571162:124,911..127,080(-)	hypothetical protein
EHI_158120	DS571223:24,342..25,895(-)	hypothetical protein
EHI_158190	DS571223:36,672..37,361(+)	hypothetical protein
EHI_158230	DS571223:40,382..42,598(+)	hypothetical protein
EHI_158620	DS571328:24,390..25,598(+)	hypothetical protein
EHI_159320	DS571167:23,226..27,446(-)	hypothetical protein
EHI_159740	DS571167:70,335..71,022(-)	hypothetical protein
EHI_160680	DS571485:1,705..2,328(+)	hypothetical protein
EHI_160850	DS571228:11,668..13,161(+)	hypothetical protein
EHI_161070	DS571228:50,430..51,126(-)	hypothetical protein
EHI_161900	DS571304:16,762..17,520(-)	hypothetical protein
EHI_162560	DS571497:8,216..9,868(-)	hypothetical protein
EHI_163590	DS571246:19,808..20,863(+)	hypothetical protein
EHI_163690	DS571246:31,434..32,631(-)	hypothetical protein
EHI_164820	DS571216:27,013..30,679(-)	hypothetical protein
EHI_164840	DS571216:32,615..33,190(-)	hypothetical protein
EHI_165340	DS571217:54,699..55,415(+)	hypothetical protein
EHI_166390	DS571326:8,551..9,155(-)	hypothetical protein
EHI_166430	DS571326:16,128..16,964(+)	hypothetical protein
EHI_166450	DS571326:18,928..20,592(-)	hypothetical protein
EHI_166460	DS571326:21,715..22,254(-)	hypothetical protein
EHI_167090	DS571177:73,838..74,623(-)	hypothetical protein
EHI_167110	DS571177:75,579..76,001(+)	hypothetical protein
EHI_167140	DS571177:81,892..83,493(-)	hypothetical protein
EHI_167470	DS571534:4,524..5,132(-)	hypothetical protein
EHI_167630	DS571343:866..2,521(+)	hypothetical protein
EHI_167670	DS571343:17,098..17,424(+)	hypothetical protein
EHI_168270	DS571263:20,046..20,825(-)	hypothetical protein
EHI_168320	DS571263:24,070..25,146(+)	hypothetical protein
EHI_168350	DS571263:27,875..30,133(+)	hypothetical protein
EHI_168380	DS571263:33,144..34,022(+)	hypothetical protein
EHI_169250	DS571219:35,688..36,193(-)	hypothetical protein
EHI_169650	DS571377:14,098..14,988(+)	hypothetical protein
EHI_169680	DS571377:19,573..20,742(-)	hypothetical protein
EHI_170000	DS571207:37,476..39,077(-)	hypothetical protein
EHI_170170	DS571207:57,216..60,560(+)	hypothetical protein
EHI_170300	DS571331:890..1,396(-)	hypothetical protein
EHI_170370	DS571331:9,129..9,953(-)	hypothetical protein
EHI_170460	DS571331:20,332..21,330(+)	hypothetical protein
EHI_172160	DS571471:9,336..10,019(-)	hypothetical protein
EHI_173430	DS571300:22,758..23,372(+)	hypothetical protein
EHI_174220	DS571220:43,526..44,224(+)	hypothetical protein
EHI_175110	DS571189:70,125..72,476(-)	hypothetical protein
EHI_177480	DS571175:66,180..66,899(+)	hypothetical protein
EHI_177490	DS571175:67,060..68,098(-)	hypothetical protein
EHI_177640	DS571175:89,496..90,980(-)	hypothetical protein
EHI_178080	DS571272:30,832..32,043(-)	hypothetical protein
EHI_178100	DS571272:33,473..36,712(-)	hypothetical protein
EHI_178760	DS571154:81,211..82,767(+)	hypothetical protein
EHI_178830	DS571154:96,257..97,996(+)	hypothetical protein
EHI_178870	DS571154:103,343..105,442(+)	hypothetical protein
EHI_179020	DS571154:127,761..129,206(+)	hypothetical protein
EHI_179040	DS571154:130,859..132,519(-)	hypothetical protein
EHI_179360	DS571431:11,968..12,833(-)	hypothetical protein
EHI_179860	DS571291:10,774..11,329(+)	hypothetical protein
EHI_179880	DS571291:13,243..15,141(-)	hypothetical protein
EHI_180770	DS571443:3,647..4,534(+)	hypothetical protein
EHI_181210	DS571288:26,453..28,432(-)	hypothetical protein
EHI_181270	DS571288:37,930..38,340(+)	hypothetical protein
EHI_181570	DS571373:15,416..19,639(+)	hypothetical protein
EHI_182630	DS571156:26,678..27,259(+)	hypothetical protein
EHI_182650	DS571156:27,919..29,130(+)	hypothetical protein
EHI_182790	DS571156:50,915..51,634(+)	hypothetical protein
EHI_182810	DS571156:52,120..55,146(-)	hypothetical protein
EHI_182820	DS571156:55,385..55,957(+)	hypothetical protein
EHI_182870	DS571156:61,222..62,761(-)	hypothetical protein
EHI_183230	DS571156:141,531..142,370(+)	hypothetical protein
EHI_183300	DS571156:148,884..149,498(-)	hypothetical protein
EHI_183440	DS571316:6,791..8,815(-)	hypothetical protein
EHI_183890	DS571525:4,934..7,519(+)	hypothetical protein
EHI_184490	DS571308:4,546..6,051(-)	hypothetical protein
EHI_187100	DS571159:100,358..100,689(-)	hypothetical protein
EHI_187170	DS571159:112,973..115,849(-)	hypothetical protein
EHI_188200	DS571206:43,525..48,588(+)	hypothetical protein
EHI_188220	DS571206:52,740..55,088(-)	hypothetical protein
EHI_188270	DS571206:61,062..61,628(-)	hypothetical protein
EHI_188820	DS571230:19,765..21,387(+)	hypothetical protein
EHI_188840	DS571230:24,331..25,570(-)	hypothetical protein
EHI_189120	DS571408:8,200..9,805(-)	hypothetical protein
EHI_189130	DS571408:9,894..10,244(-)	hypothetical protein
EHI_189930	DS571315:20,161..20,939(+)	hypothetical protein
EHI_192140	DS571317:24,544..26,289(-)	hypothetical protein
EHI_192270	DS571209:2,896..4,617(-)	hypothetical protein
EHI_192280	DS571209:4,718..8,251(-)	hypothetical protein
EHI_193290	DS571265:5,985..8,933(-)	hypothetical protein
EHI_193410	DS571265:26,364..27,311(-)	hypothetical protein
EHI_193450	DS571265:32,055..33,314(+)	hypothetical protein
EHI_193500	DS571265:37,482..38,549(-)	hypothetical protein
EHI_194370	DS571191:37,173..38,087(+)	hypothetical protein
EHI_194980	DS571250:17,020..18,399(+)	hypothetical protein
EHI_195040	DS571250:28,160..29,188(+)	hypothetical protein
EHI_195090	DS571250:40,379..41,598(+)	hypothetical protein
EHI_196950	DS571157:24,376..24,690(+)	hypothetical protein
EHI_197100	DS571157:54,241..55,062(-)	hypothetical protein
EHI_197200	DS571157:73,615..78,687(-)	hypothetical protein
EHI_197370	DS571157:118,363..119,691(+)	hypothetical protein
EHI_197400	DS571157:124,972..126,207(-)	hypothetical protein
EHI_197470	DS571157:133,923..134,570(-)	hypothetical protein
EHI_197500	DS571157:137,586..138,362(-)	hypothetical protein
EHI_198590	DS571165:6,316..7,701(-)	hypothetical protein
EHI_199010	DS571165:94,891..95,451(+)	hypothetical protein
EHI_199160	DS571165:118,839..119,700(-)	hypothetical protein
EHI_199640	DS571319:14,686..16,445(-)	hypothetical protein
EHI_199670	DS571319:19,301..19,699(+)	hypothetical protein
EHI_200030	DS571332:15,960..16,954(+)	hypothetical protein
EHI_200040	DS571332:16,971..17,774(-)	hypothetical protein
EHI_200830	DS571248:44,193..45,296(-)	hypothetical protein
EHI_201240	DS571306:17,203..17,997(-)	hypothetical protein
EHI_149860	DS571399:10,114..12,189(-)	Hypothetical protein T24C12.3, putative
EHI_001120	DS571210:47,828..48,561(-)	hypothetical protein, conserved
EHI_004770	DS571195:13,492..14,280(-)	hypothetical protein, conserved
EHI_006710	DS571197:15,091..16,434(-)	hypothetical protein, conserved
EHI_006760	DS571197:25,319..26,042(+)	hypothetical protein, conserved
EHI_006940	DS571197:52,270..53,522(-)	hypothetical protein, conserved
EHI_006950	DS571197:53,743..55,278(-)	hypothetical protein, conserved
EHI_007020	DS571197:69,506..70,966(-)	hypothetical protein, conserved
EHI_007350	DS571323:27,652..28,434(+)	hypothetical protein, conserved
EHI_007640	DS571178:15,156..18,773(+)	hypothetical protein, conserved
EHI_007980	DS571178:41,471..42,079(-)	hypothetical protein, conserved
EHI_009540	DS571184:45,411..47,603(+)	hypothetical protein, conserved
EHI_012280	DS571148:91,401..94,312(-)	hypothetical protein, conserved
EHI_013030	DS571168:41,748..42,219(+)	hypothetical protein, conserved
EHI_017610	DS571240:11,698..19,459(-)	hypothetical protein, conserved
EHI_023900	DS571330:31,190..31,981(-)	hypothetical protein, conserved
EHI_024670	DS571198:71,031..71,945(+)	hypothetical protein, conserved
EHI_030770	DS571208:15,756..19,913(-)	hypothetical protein, conserved
EHI_035820	DS571174:95,166..97,268(-)	hypothetical protein, conserved
EHI_036850	DS571427:4,546..5,259(-)	hypothetical protein, conserved
EHI_039050	DS571190:77,269..78,299(-)	hypothetical protein, conserved
EHI_045010	DS571147:80,110..80,772(-)	hypothetical protein, conserved
EHI_049380	DS571152:16,717..17,982(+)	hypothetical protein, conserved
EHI_050985	DS571149:158,611..159,615(-)	hypothetical protein, conserved
EHI_053010	DS571238:8,160..9,575(-)	hypothetical protein, conserved
EHI_056460	DS571313:20,370..20,945(+)	hypothetical protein, conserved
EHI_065760	DS571192:53,778..55,385(-)	hypothetical protein, conserved
EHI_068100	DS571150:61,673..63,159(-)	hypothetical protein, conserved
EHI_068180	DS571150:79,502..80,170(-)	hypothetical protein, conserved
EHI_068330	DS571150:99,925..101,229(+)	hypothetical protein, conserved
EHI_073360	DS571171:13,936..14,697(-)	hypothetical protein, conserved
EHI_087550	DS571173:32,534..34,462(-)	hypothetical protein, conserved
EHI_088030	DS571307:7,030..9,097(-)	hypothetical protein, conserved
EHI_092080	DS571155:7,069..8,517(-)	hypothetical protein, conserved
EHI_092090	DS571155:16,096..18,495(-)	hypothetical protein, conserved
EHI_096550	DS571163:65,777..67,024(+)	hypothetical protein, conserved
EHI_098230	DS571169:15,336..15,818(-)	hypothetical protein, conserved
EHI_099230	DS571296:12,747..14,732(-)	hypothetical protein, conserved
EHI_100440	DS571201:59,772..62,105(-)	hypothetical protein, conserved
EHI_100490	DS571201:68,505..69,244(-)	hypothetical protein, conserved
EHI_101290	DS571353:22,675..24,153(-)	hypothetical protein, conserved
EHI_105120	DS571204:22,922..23,902(+)	hypothetical protein, conserved
EHI_105220	DS571204:34,552..35,901(-)	hypothetical protein, conserved
EHI_110690	DS571151:129,161..130,261(-)	hypothetical protein, conserved
EHI_113920	DS571378:4,979..6,328(+)	hypothetical protein, conserved
EHI_126280	DS571160:135,200..136,260(-)	hypothetical protein, conserved
EHI_134780	DS571193:61,701..63,496(-)	hypothetical protein, conserved
EHI_134970	DS571203:7,838..8,775(-)	hypothetical protein, conserved
EHI_139040	DS571260:38,417..39,956(+)	hypothetical protein, conserved
EHI_140310	DS571254:32,620..34,611(-)	hypothetical protein, conserved
EHI_140340	DS571254:39,659..41,206(+)	hypothetical protein, conserved
EHI_143550	DS571344:7,453..9,276(+)	hypothetical protein, conserved
EHI_148050	DS571146:8,752..9,933(+)	hypothetical protein, conserved
EHI_148060	DS571146:12,108..12,983(-)	hypothetical protein, conserved
EHI_148490	DS571146:87,156..89,531(-)	hypothetical protein, conserved
EHI_148680	DS571146:127,515..130,904(-)	hypothetical protein, conserved
EHI_148780	DS571146:154,889..156,764(+)	hypothetical protein, conserved
EHI_151200	DS571145:7,646..8,968(+)	hypothetical protein, conserved
EHI_151380	DS571145:48,711..49,514(-)	hypothetical protein, conserved
EHI_153280	DS571145:418,403..419,315(+)	hypothetical protein, conserved
EHI_153290	DS571145:420,839..422,215(+)	hypothetical protein, conserved
EHI_155540	DS571162:77,343..78,998(-)	hypothetical protein, conserved
EHI_156250	DS571257:11,715..12,641(-)	hypothetical protein, conserved
EHI_156340	DS571257:26,875..28,139(+)	hypothetical protein, conserved
EHI_160210	DS571731:1,860..2,318(+)	hypothetical protein, conserved
EHI_160220	DS571731:2,425..3,843(+)	hypothetical protein, conserved
EHI_169830	DS571207:11,238..11,843(-)	hypothetical protein, conserved
EHI_174900	DS571189:34,445..35,253(-)	hypothetical protein, conserved
EHI_177450	DS571175:62,031..62,573(-)	hypothetical protein, conserved
EHI_178560	DS571154:37,024..37,760(+)	hypothetical protein, conserved
EHI_181200	DS571288:25,551..26,399(+)	hypothetical protein, conserved
EHI_182700	DS571156:34,820..35,752(+)	hypothetical protein, conserved
EHI_188890	DS571230:30,850..31,206(+)	hypothetical protein, conserved
EHI_197270	DS571157:90,012..90,893(+)	hypothetical protein, conserved
EHI_198600	DS571165:7,831..9,136(+)	hypothetical protein, conserved
EHI_198710	DS571165:31,282..31,768(+)	hypothetical protein, conserved
EHI_198890	DS571165:60,761..66,865(-)	hypothetical protein, conserved
EHI_200070	DS571332:21,931..23,412(+)	hypothetical protein, conserved
EHI_007270	DS571323:9,857..10,786(-)	hypothetical protein, conserved domain containing
EHI_008430	DS571199:20,911..21,774(+)	hypothetical protein, conserved domain containing
EHI_073590	DS571171:59,318..60,274(+)	hypothetical protein, conserved domain containing
EHI_105310	DS571204:48,722..49,378(-)	hypothetical protein, conserved domain containing
EHI_118010	DS571183:34,092..35,633(-)	hypothetical protein, conserved domain containing
EHI_119280	DS571267:23,874..24,932(-)	hypothetical protein, conserved domain containing
EHI_121820	DS571276:19,812..26,948(-)	hypothetical protein, conserved domain containing
EHI_146980	DS571374:14,587..15,594(+)	hypothetical protein, conserved domain containing
EHI_148370	DS571146:64,042..64,935(-)	hypothetical protein, conserved domain containing
EHI_151340	DS571145:41,924..44,104(+)	hypothetical protein, conserved domain containing
EHI_151900	DS571145:168,514..170,762(-)	hypothetical protein, conserved domain containing
EHI_169960	DS571207:33,465..34,280(-)	hypothetical protein, conserved domain containing
EHI_178700	DS571154:67,213..68,403(+)	hypothetical protein, conserved domain containing
EHI_186330	DS571159:9,691..11,145(+)	hypothetical protein, conserved domain containing
EHI_000930	DS571210:21,385..23,130(+)	hypothetical protein, conserved protein
EHI_045360	DS571147:135,372..136,922(+)	importin alpha subunit, putative
EHI_131550	DS571432:14,245..15,792(-)	Importin alpha subunit, putative
EHI_105090	DS571204:18,327..19,766(-)	importin alpha, putative
EHI_160860	DS571228:13,217..16,129(-)	inositol polyphosphate 5-phosphatase, putative
EHI_148910	DS571146:180,997..184,519(-)	interaptin, putative
EHI_159640	DS571167:54,532..55,790(+)	iron hydrogenase, putative
EHI_194410	DS571191:42,065..43,141(+)	isopentenyl-diphosphate delta-isomerase, putative
EHI_113570	DS571429:13,413..15,875(+)	kinesin, putative
EHI_140230	DS571254:20,611..22,578(-)	kinesin, putative
EHI_031360	DS571261:38,094..39,413(+)	lecithin:cholesterol acyltransferase domain-containing protein
EHI_104370	DS571185:12,503..13,645(-)	Legume-like lectin family protein, membrane-bound
EHI_152000	DS571145:187,289..188,743(-)	Legume-like lectin family protein, membrane-bound
EHI_178020	DS571272:16,459..19,034(+)	leucine rich repeat / protein phosphatase 2C domain containing protein
EHI_000760	DS571186:77,054..78,256(-)	leucine rich repeat protein, BspA family
EHI_004360	DS571181:29,475..31,244(+)	leucine rich repeat protein, BspA family
EHI_069190	DS571164:35,862..37,139(-)	leucine rich repeat protein, BspA family
EHI_078570	DS571258:12,349..14,070(+)	leucine rich repeat protein, BspA family
EHI_110590	DS571151:109,484..112,015(+)	leucine rich repeat protein, BspA family
EHI_131490	DS571432:6,572..7,768(-)	leucine rich repeat protein, BspA family
EHI_139430	DS571311:22,979..24,997(-)	leucine rich repeat protein, BspA family
EHI_148530	DS571146:95,773..97,260(+)	leucine rich repeat protein, BspA family
EHI_151330	DS571145:35,989..39,306(-)	leucine rich repeat protein, BspA family
EHI_023340	DS571153:116,937..118,913(+)	leucine-rich repeat containing protein
EHI_024640	DS571198:65,770..67,296(-)	leucine-rich repeat containing protein
EHI_119950	DS571393:18,826..19,881(-)	leucine-rich repeat containing protein
EHI_124470	DS571188:42,238..44,310(-)	leucine-rich repeat containing protein
EHI_134680	DS571193:42,875..44,506(-)	leucine-rich repeat containing protein
EHI_141380	DS571161:17,289..18,797(-)	leucine-rich repeat containing protein
EHI_177990	DS571272:11,558..14,209(-)	leucine-rich repeat containing protein
EHI_022960	DS571153:40,099..41,511(-)	LIM zinc finger domain containing protein
EHI_030800	DS571208:35,362..36,583(+)	LIM zinc finger domain containing protein
EHI_069060	DS571164:9,650..10,003(+)	LIM zinc finger domain containing protein
EHI_110280	DS571151:38,806..40,135(+)	LIM zinc finger domain containing protein
EHI_054190	DS571309:19,316..20,614(+)	lipase, putative
EHI_099800	DS571299:25,931..27,447(+)	lipase, putative
EHI_104400	DS571185:20,902..22,230(-)	lipase, putative
EHI_119910	DS571393:5,124..5,960(-)	lipid phosphate phosphatase, putative
EHI_124450	DS571188:39,719..40,450(+)	lipid phosphate phosphatase, putative
EHI_025420	DS571233:35,452..37,284(+)	long-chain-fatty-acid--CoA ligase, putative
EHI_029050	DS571266:34,416..36,257(-)	long-chain-fatty-acid--CoA ligase, putative
EHI_132030	DS571277:39,221..41,179(+)	long-chain-fatty-acid--CoA ligase, putative
EHI_187230	DS571159:124,601..125,578(+)	longevity-assurance family protein
EHI_170040	DS571207:45,448..46,140(+)	longin-type vesicle-associated membrane protein, putative
EHI_141910	DS571161:61,730..62,068(-)	LSM domain containing protein
EHI_096510	DS571163:60,079..60,879(-)	MADS box transcription factor, putative
EHI_139000	DS571260:34,450..35,580(+)	magnesium and cobalt transport protein CorA, putative
EHI_094800	DS571516:5,291..6,973(+)	major facilitator superfamily protein
EHI_152790	DS571145:326,420..327,841(+)	membrane-bound O-acyltransferase (MBOAT ) family protein
EHI_103680	DS571158:94,141..95,027(-)	metal cation transporter, zinc (Zn2 )-iron (Fe2 ) permease (ZIP) family
EHI_152760	DS571145:320,985..321,930(+)	metal cation transporter, zinc (Zn2 )-iron (Fe2 ) permease (ZIP) family
EHI_045410	DS571147:143,474..144,832(+)	metallo-beta-lactamase family protein
EHI_079860	DS571226:16,306..18,570(+)	methionyl-tRNA synthetase, putative
EHI_069570	DS571164:120,671..121,357(+)	methyltransferase-like protein 2, putative
EHI_029570	DS571340:12,800..13,633(+)	methyltransferase, putative
EHI_118860	DS571180:79,914..81,032(+)	methyltransferase, putative
EHI_098310	DS571169:28,643..29,371(+)	microfibril-associated protein, putative
EHI_121860	DS571276:33,155..33,773(-)	microsomal signal peptidase subunit, putative
EHI_100480	DS571201:67,639..68,395(+)	MIR domain protein
EHI_095150	DS571264:30,848..31,687(+)	mitochondrial carrier protein, putative
EHI_049770	DS571152:111,729..115,184(-)	mitotic chromosome and X-chromosome-associated protein, putative
EHI_000920	DS571210:18,170..20,509(-)	MmpL efflux pump, putative
EHI_065750	DS571192:52,163..52,828(+)	Mob1/phocein family protein
EHI_148520	DS571146:92,558..93,236(+)	Mob1/phocein family protein
EHI_008070	DS571178:63,056..64,556(+)	molybdenum cofactor sulfurase, putative
EHI_118040	DS571183:38,654..39,528(+)	molybdenum cofactor synthesis protein3, putative
EHI_050500	DS571149:52,303..53,259(+)	Mov34/MPN/PAD-1 family protein
EHI_112800	DS571411:4,958..5,510(-)	Mov34/MPN/PAD-1 family protein
EHI_058810	DS571278:33,891..34,717(+)	mRNA decapping protein, putative
EHI_000720	DS571186:72,269..72,973(+)	MTA/SAH nucleosidase, putative
EHI_193340	DS571265:14,016..16,820(-)	mutS family protein
EHI_038640	DS571190:14,257..14,773(+)	Myb family DNA-binding protein, SHAQKYF family
EHI_168310	DS571263:23,452..23,934(+)	myb-like DNA-binding domain containing protein
EHI_175410	DS571237:25,584..26,471(+)	myo-inositol monophosphatase, putative
EHI_140720	DS571243:40,140..44,078(+)	myosin heavy chain
EHI_016430	DS571247:26,376..29,165(-)	myotubularin, putative
EHI_087780	DS571173:73,008..74,903(+)	myotubularin, putative
EHI_120280	DS571361:9,979..11,095(+)	NAD-dependent deacetylase 1, putative
EHI_153410	DS571145:444,035..444,538(-)	nitroreductase family protein
EHI_127190	DS571166:54,357..55,037(-)	NLI interacting factor-like phosphatase domain-containing protein
EHI_179400	DS571431:16,067..17,119(-)	nuclear pore protein, putative
EHI_183510	DS571316:17,916..23,021(+)	nuclear pore protein, putative
EHI_174940	DS571189:46,843..48,813(+)	nucleolar GTP-binding protein 1, putative
EHI_141370	DS571161:15,847..17,182(-)	nucleolar protein 10, putative
EHI_104360	DS571185:11,787..12,435(+)	nucleoside diphosphate kinase, putative
EHI_017040	DS571486:9,183..10,628(-)	nucleoside transporter, putative
EHI_048280	DS571256:42,735..43,571(-)	nucleosome assembly protein, putative
EHI_084970	DS571211:41,381..42,322(+)	nucleosome assembly protein, putative
EHI_000610	DS571186:48,885..49,727(+)	nucleotide binding protein 2, putative
EHI_186930	DS571159:66,903..68,042(+)	peptidase T, putative
EHI_011890	DS571148:25,443..26,571(+)	peptidase, C54 family
EHI_055660	DS571322:5,955..6,995(+)	peptidase, C54 family
EHI_012390	DS571148:127,185..127,706(-)	peptidyl-prolyl cis-trans isomerase, putative
EHI_020340	DS571339:26,219..26,820(-)	peptidyl-prolyl cis-trans isomerase, putative
EHI_188950	DS571230:41,706..43,416(+)	PH domain containing protein
EHI_097620	DS571386:10,921..12,360(+)	PH domain containing protein kinase, putative
EHI_125820	DS571160:46,407..47,833(+)	PH domain containing protein kinase, putative
EHI_127260	DS571166:71,641..72,389(+)	PH domain protein
EHI_008030	DS571178:51,619..52,917(+)	phosphate transporter, putative
EHI_006130	DS571227:45,302..48,445(+)	phosphatidylinositol 3-kinase, putative
EHI_040690	DS571282:28,731..32,078(-)	phosphatidylinositol 3-kinase, putative
EHI_095130	DS571264:26,166..29,540(+)	phosphatidylinositol 3-kinase, putative
EHI_096560	DS571163:67,061..69,610(-)	phosphatidylinositol 3-kinase, putative
EHI_148700	DS571146:132,805..137,820(-)	phosphatidylinositol 4-kinase, putative
EHI_105870	DS571403:17,839..19,290(-)	phosphatidylinositol N-acetylglucosaminyltransferase subunit A, putative
EHI_041900	DS571259:1,306..2,508(-)	phosphatidylinositol-3,4,5-trisphosphate 3-phosphatase, putative
EHI_091940	DS571155:579..2,159(-)	Phosphatidylinositol-4,5-bisphosphate 3-kinase catalytic subunit, putative
EHI_009890	DS571200:19,704..22,838(+)	phosphatidylinositol-4,5-bisphosphate 3-kinase, putative
EHI_009800	DS571200:3,709..5,037(+)	phosphatidylserine synthase, putative
EHI_185280	DS571249:35,464..37,274(-)	phosphoglucomutase/phosphomannomutase family protein
EHI_188180	DS571206:40,417..41,668(+)	phosphoglycerate kinase, putative
EHI_165800	DS571653:4,818..5,861(+)	phosphoglycerate mutase family protein, putative
EHI_049480	DS571152:43,262..45,397(+)	phosphoinositide kinase, putative
EHI_024430	DS571198:20,507..22,081(+)	phospholipase B, putative
EHI_069380	DS571164:70,145..71,707(+)	phospholipase B, putative
EHI_146550	DS571438:10,603..12,294(+)	phospholipase D, putative
EHI_141350	DS571161:11,509..14,845(+)	phospholipid-transporting ATPase IA, putative
EHI_030830	DS571208:38,862..41,942(+)	Plasma membrane calcium-transporting ATPase, putative
EHI_012040	DS571148:52,246..53,814(-)	poly(A) polymerase, putative
EHI_108760	DS571346:28,391..29,332(+)	PP-loop family protein
EHI_093960	DS571179:61,828..64,440(+)	pre-mRNA splicing factor, putative
EHI_081270	DS571275:12,671..13,294(+)	Prefoldin subunit 3, putative
EHI_155420	DS571162:44,682..45,041(+)	prefoldin subunit 6, putative
EHI_045150	DS571147:101,384..102,102(-)	prenyl cysteine carboxyl methyltransferase, putative
EHI_078710	DS571258:30,938..31,534(-)	probable proteasome subunit beta type 2, putative
EHI_198880	DS571165:59,189..60,676(+)	Proliferating-cell nucleolar antigen p120, putative
EHI_005870	DS571227:7,644..8,628(+)	proteasome regulatory subunit, putative
EHI_179970	DS571291:30,274..31,695(-)	proteasome regulatory subunit, putative
EHI_074760	DS571401:13,823..14,719(+)	protein farnesyltransferase alpha subunit, putative
EHI_004470	DS571181:54,041..55,318(+)	protein kinase domain containing protein
EHI_008220	DS571178:89,161..90,996(+)	protein kinase domain containing protein
EHI_029590	DS571340:15,141..16,910(+)	protein kinase domain containing protein
EHI_030400	DS571253:27,480..28,508(+)	protein kinase domain containing protein
EHI_041920	DS571259:3,249..5,018(-)	protein kinase domain containing protein
EHI_048710	DS571231:50,065..50,946(+)	protein kinase domain containing protein
EHI_052060	DS571347:5,032..6,128(-)	protein kinase domain containing protein
EHI_065660	DS571192:29,474..30,319(-)	protein kinase domain containing protein
EHI_069290	DS571164:57,093..58,328(-)	protein kinase domain containing protein
EHI_069520	DS571164:106,010..108,736(-)	protein kinase domain containing protein
EHI_117640	DS571293:19,518..20,898(-)	protein kinase domain containing protein
EHI_125360	DS571290:26,331..27,611(-)	protein kinase domain containing protein
EHI_125850	DS571160:49,370..51,502(-)	protein kinase domain containing protein
EHI_127410	DS571166:100,650..102,209(+)	protein kinase domain containing protein
EHI_180660	DS571443:1,351..3,300(-)	protein kinase domain containing protein
EHI_181260	DS571288:36,070..37,872(+)	protein kinase domain containing protein
EHI_183070	DS571156:96,160..99,093(+)	protein kinase domain containing protein
EHI_044190	DS571320:15,522..19,427(+)	protein kinase with WD repeats
EHI_006750	DS571197:21,959..24,853(+)	protein kinase, putative
EHI_053040	DS571238:12,845..14,149(-)	protein kinase, putative
EHI_075540	DS571495:3,444..5,835(+)	protein kinase, putative
EHI_092530	DS571155:120,555..121,748(-)	protein kinase, putative
EHI_098240	DS571169:15,898..17,405(-)	protein kinase, putative
EHI_135190	DS571203:52,413..55,100(+)	protein kinase, putative
EHI_148900	DS571146:179,290..180,781(-)	protein kinase, putative
EHI_158080	DS571223:17,634..19,182(+)	protein kinase, putative
EHI_168060	DS571263:2,083..3,426(+)	protein kinase, putative
EHI_186750	DS571159:30,627..32,004(+)	protein kinase, putative
EHI_186950	DS571159:69,952..70,960(+)	protein phosphatase domain-containing protein
EHI_148170	DS571146:28,184..29,669(-)	protein phosphatase regulatory subunit, putative
EHI_056420	DS571313:12,524..13,685(-)	protein phosphatase, putative
EHI_110320	DS571151:44,600..45,633(-)	protein phosphatase, putative
EHI_010550	DS571182:37,504..39,151(+)	protein with DENN and LIM domains
EHI_051820	DS571176:53,268..56,342(-)	protein with RhoGEF and ArfGAP domains
EHI_012320	DS571148:105,005..106,683(-)	pumilio domain-containing protein C6G9.14, putative
EHI_200080	DS571332:23,551..24,507(-)	purine nucleoside phosphorylase, putative
EHI_164370	DS571214:28,432..30,267(-)	putative GTPase
EHI_153000	DS571145:362,152..363,495(-)	pyridine nucleotide-disulfide oxidoreductase family protein
EHI_000730	DS571186:73,252..74,927(-)	pyrophosphate-dependent phosphofructokinase
EHI_098420	DS571169:67,787..68,767(+)	pyruvate kinase, putative
EHI_010660	DS571182:63,584..64,159(+)	Rab family GTPase
EHI_017740	DS571240:41,375..42,187(+)	Rab family GTPase
EHI_053150	DS571238:34,814..35,924(+)	Rab family GTPase
EHI_059670	DS571234:8,787..11,040(+)	Rab family GTPase
EHI_081330	DS571275:20,217..20,920(+)	Rab family GTPase
EHI_100090	DS571201:4,024..4,608(+)	Rab family GTPase
EHI_108610	DS571346:689..1,466(-)	Rab family GTPase
EHI_129740	DS571283:1,047..1,739(+)	Rab family GTPase
EHI_151610	DS571145:96,093..96,752(-)	Rab family GTPase
EHI_164880	DS571216:38,639..39,325(-)	Rab family GTPase
EHI_168600	DS571675:824..1,539(-)	Rab family GTPase
EHI_170390	DS571331:13,762..14,409(+)	Rab family GTPase
EHI_009970	DS571200:39,446..40,467(+)	Rab GTPase activating protein, putative
EHI_015260	DS571202:23,158..24,066(-)	Rab GTPase activating protein, putative
EHI_038840	DS571190:33,228..35,905(+)	Rab GTPase activating protein, putative
EHI_196990	DS571157:35,103..36,086(+)	Rab GTPase activating protein, putative
EHI_001400	DS571506:4,115..5,151(-)	RAD23 protein, putative
EHI_159890	DS571167:107,218..110,199(+)	Ran-binding protein, putative
EHI_139960	DS571389:7,896..11,994(-)	Rap/Ran GTPase activating protein, putative
EHI_004210	DS571181:11,246..12,875(+)	Rap/Ran GTPase-activating protein, putative
EHI_074060	DS571232:20,474..22,225(+)	Rap/Ran GTPase-activating protein, putative
EHI_060370	DS571301:20,196..20,741(-)	Ras family GTPase
EHI_101260	DS571353:12,927..13,481(-)	Ras family GTPase
EHI_094810	DS571516:7,449..7,898(+)	Ras family protein
EHI_096180	DS571163:7,352..8,027(+)	Ras family protein
EHI_119300	DS571267:29,237..29,854(-)	Ras family protein
EHI_010720	DS571182:73,377..74,796(+)	Ras GTPase-activating protein, putative
EHI_096490	DS571163:58,020..59,002(+)	Ras GTPase-activating protein, putative
EHI_146930	DS571374:4,138..7,017(+)	Ras GTPase-activating protein, putative
EHI_156210	DS571257:3,325..5,846(-)	Ras GTPase-activating protein, putative
EHI_013140	DS571168:73,103..76,776(-)	Ras guanine nucleotide exchange factor, putative
EHI_067890	DS571150:15,838..20,130(+)	Ras guanine nucleotide exchange factor, putative
EHI_068110	DS571150:64,967..66,605(-)	Ras guanine nucleotide exchange factor, putative
EHI_127040	DS571166:30,373..32,902(+)	Ras guanine nucleotide exchange factor, putative
EHI_129840	DS571283:18,621..22,265(+)	Ras guanine nucleotide exchange factor, putative
EHI_170600	DS571310:2,782..5,334(+)	Ras guanine nucleotide exchange factor, putative
EHI_033700	DS571252:31,911..34,982(-)	RecF/RecN/SMC domain containing protein
EHI_106280	DS571236:31,842..34,925(-)	RecF/RecN/SMC domain containing protein
EHI_119290	DS571267:25,083..27,407(-)	recQ family helicase, putative
EHI_146500	DS571438:2,694..4,469(+)	Rho GTPase activating protein, putative
EHI_187110	DS571159:101,063..103,792(-)	Rho GTPase activating protein, putative
EHI_005910	DS571227:12,791..15,693(+)	Rho guanine nucleotide exchange factor, putative
EHI_010590	DS571182:45,838..47,406(+)	Rho guanine nucleotide exchange factor, putative
EHI_011390	DS571462:6,049..7,923(+)	Rho guanine nucleotide exchange factor, putative
EHI_021230	DS571194:7,557..9,003(+)	Rho guanine nucleotide exchange factor, putative
EHI_039850	DS571454:8,901..10,796(-)	Rho guanine nucleotide exchange factor, putative
EHI_078740	DS571258:35,588..38,218(+)	Rho guanine nucleotide exchange factor, putative
EHI_126000	DS571160:81,990..83,112(+)	Rho guanine nucleotide exchange factor, putative
EHI_131540	DS571432:12,461..14,128(+)	Rho guanine nucleotide exchange factor, putative
EHI_153510	DS571145:457,243..458,730(-)	Rho guanine nucleotide exchange factor, putative
EHI_159500	DS571167:36,028..38,109(-)	Rho guanine nucleotide exchange factor, putative
EHI_014190	DS571172:73,822..74,910(+)	RhoGAP domain containing protein
EHI_017650	DS571240:23,223..24,464(-)	RhoGAP domain containing protein
EHI_039030	DS571190:73,401..75,152(-)	RhoGAP domain containing protein
EHI_069170	DS571164:26,308..28,139(-)	RhoGAP domain containing protein
EHI_087810	DS571173:81,087..82,230(-)	RhoGAP domain containing protein
EHI_117610	DS571293:10,118..11,686(+)	RhoGAP domain containing protein
EHI_129360	DS571430:15,953..17,556(-)	RhoGAP domain containing protein
EHI_153150	DS571145:397,245..398,891(-)	RhoGAP domain containing protein
EHI_158090	DS571223:19,225..20,619(-)	RhoGAP domain containing protein
EHI_161950	DS571304:23,451..24,541(-)	RhoGAP domain containing protein
EHI_164790	DS571216:16,962..18,395(+)	RhoGAP domain containing protein
EHI_176150	DS571547:3,142..3,582(+)	ribose 5-phosphate isomerase, putative
EHI_098730	DS571349:3,312..4,053(+)	ribosomal RNA methyltransferase, putative
EHI_196410	DS571418:13,904..16,831(+)	Ribosome biogenesis protein BMS1, putative
EHI_126010	DS571160:83,266..84,262(+)	ribosome biogenesis protein, putative
EHI_175090	DS571189:65,696..66,596(-)	ribosome biogenesis protein, putative
EHI_170330	DS571331:4,935..5,972(-)	RIO1 family protein
EHI_006720	DS571197:16,588..17,640(-)	RNA methyltransferase, TrmH family, putative
EHI_141830	DS571161:43,619..44,935(-)	RNA modification enzymes, MiaB-family
EHI_038570	DS571190:7,573..8,063(+)	RNA polymerase subunit Rpb8
EHI_045280	DS571147:119,681..120,810(-)	RNA recognition motif domain containing protein
EHI_079920	DS571226:31,983..32,858(+)	RNA recognition motif domain containing protein
EHI_160960	DS571228:34,493..35,203(+)	RNA recognition motif domain containing protein
EHI_177560	DS571175:76,311..77,156(+)	RNA recognition motif domain containing protein
EHI_183240	DS571156:142,456..143,043(+)	RNA recognition motif domain containing protein
EHI_056660	DS571423:12,408..13,328(+)	RNA-binding protein TIA-1, putative
EHI_158060	DS571223:16,128..16,945(+)	RNA-binding protein, putative
EHI_193510	DS571265:38,657..39,586(-)	RNA-binding protein, putative
EHI_091070	DS571335:16,864..18,236(-)	ruvB-like DNA helicase, putative
EHI_010680	DS571182:66,289..67,638(-)	Sand family protein
EHI_197260	DS571157:88,568..89,896(+)	Sand family protein
EHI_192480	DS571209:29,949..30,794(+)	scavenger mRNA decapping enzyme, putative
EHI_012100	DS571148:60,186..61,705(+)	Sec1 family protein
EHI_064660	DS571196:60,499..62,513(+)	Sec24 protein, putative
EHI_012160	DS571148:67,759..69,681(+)	ser/thr protein phosphatase family protein
EHI_045530	DS571147:165,901..166,884(-)	Ser/Thr protein phosphatase family protein
EHI_081340	DS571275:21,013..22,020(+)	ser/thr protein phosphatase family protein
EHI_097970	DS571255:27,687..28,711(+)	Ser/Thr protein phosphatase family protein
EHI_147020	DS571374:20,831..22,057(-)	ser/thr protein phosphatase family protein
EHI_152640	DS571145:299,635..300,387(-)	ser/thr protein phosphatase family protein
EHI_161000	DS571228:40,353..41,141(+)	ser/thr protein phosphatase family protein
EHI_009590	DS571184:59,705..64,987(+)	serine/threonine protein kinase, putative
EHI_088440	DS571439:8,568..9,368(+)	serine/threonine protein kinase, putative
EHI_162340	DS571362:16,630..18,506(+)	serine/threonine protein kinase, putative
EHI_067900	DS571150:20,232..21,163(+)	serine/threonine protein phosphatase PP1, putative
EHI_126930	DS571166:12,790..13,956(+)	serine/threonine protein phosphatase type 5, putative
EHI_148200	DS571146:32,272..34,020(-)	serine/threonine-protein kinase, putative
EHI_010290	DS571182:6,033..6,995(-)	serine/threonine-protein phosphatase, putative
EHI_050290	DS571149:15,639..16,109(-)	SGS domain protein
EHI_200840	DS571248:48,090..49,556(-)	Signal recognition particle receptor alpha subunit, putative
EHI_151300	DS571145:33,005..34,200(-)	Sir2 family transcriptional regulator, putative
EHI_005900	DS571227:11,856..12,518(+)	small GTPase Rab7, putative
EHI_152720	DS571145:314,110..315,771(-)	small-conductance mechanosensitive ion channel, putative
EHI_194400	DS571191:40,494..41,326(-)	SNF7 family protein
EHI_136210	DS571222:16,758..17,906(-)	soluble NSF attachment protein gamma isoform, putative
EHI_045490	DS571147:157,308..159,276(-)	SP-RING zinc finger domain containing protein
EHI_069470	DS571164:98,503..100,122(+)	SP-RING zinc finger domain containing protein
EHI_069550	DS571164:118,760..119,438(+)	splicing factor3B subunit 2, putative
EHI_056500	DS571313:27,463..28,098(+)	START domain containing protein
EHI_082500	DS571295:5,615..6,745(-)	structure specific recognition protein, putative
EHI_170610	DS571310:5,531..6,625(-)	SWIRM domain protein
EHI_182580	DS571156:21,062..21,875(+)	syntaxin PM-like protein
EHI_052830	DS571245:29,942..31,066(+)	syntaxin, putative
EHI_139030	DS571260:37,079..38,179(-)	syntaxin, putative
EHI_158250	DS571223:44,369..46,024(-)	T-complex protein 1 gamma subunit, putative
EHI_155220	DS571162:22,739..24,373(-)	T-complex protein 1, alpha subunit, putative
EHI_009910	DS571200:24,741..25,787(-)	TBC domain containing protein
EHI_091080	DS571335:18,429..19,393(+)	TBC domain containing protein
EHI_110550	DS571151:93,928..95,420(+)	TBC domain containing protein
EHI_151210	DS571145:9,060..10,191(-)	TBC domain containing protein
EHI_152910	DS571145:343,904..345,271(+)	TBC domain containing protein
EHI_166020	DS571444:2,556..3,771(+)	TBC domain containing protein
EHI_200780	DS571248:26,105..27,134(-)	TBC domain containing protein
EHI_170310	DS571331:1,467..3,019(-)	TBC1 domain family member 5, putative
EHI_153660	DS571145:483,285..483,824(+)	tetratricopeptide repeat domain containing protein
EHI_137090	DS571287:28,551..29,075(+)	TFIID subunit, putative
EHI_155440	DS571162:47,749..48,712(+)	thioredoxin reductase, putative
EHI_004490	DS571181:56,340..56,651(+)	thioredoxin, putative
EHI_045250	DS571147:114,685..116,142(-)	thioredoxin, putative
EHI_096200	DS571163:9,915..10,259(+)	thioredoxin, putative
EHI_107670	DS571406:6,688..8,505(+)	thioredoxin, putative
EHI_110350	DS571151:48,761..50,275(-)	thioredoxin, putative
EHI_124400	DS571188:32,398..32,775(+)	thioredoxin, putative
EHI_049910	DS571152:138,327..139,616(+)	threonine dehydratase, putative
EHI_177540	DS571175:73,460..74,116(-)	thymidine kinase, putative
EHI_008040	DS571178:55,906..56,583(-)	Thymidylate kinase, putative
EHI_100260	DS571201:18,913..21,120(+)	TLD domain containing protein
EHI_156350	DS571257:28,283..30,152(+)	TLD domain containing protein
EHI_012570	DS571148:170,978..171,876(-)	toxin resistance protein, putative
EHI_008710	DS571199:51,032..53,785(-)	TPR repeat protein
EHI_023300	DS571153:106,421..108,115(-)	TPR repeat protein
EHI_091100	DS571335:20,590..23,385(-)	TPR repeat protein
EHI_187280	DS571159:133,318..135,642(+)	transcription initiation factor SPT5, putative
EHI_198960	DS571165:79,494..80,733(-)	transcription initiation factor TFIID subunit 5, putative
EHI_148350	DS571146:62,860..63,290(-)	transcription initiation protein SPT4, putative
EHI_153480	DS571145:452,230..452,886(+)	translation initiation factor 2 beta subunit, putative
EHI_096380	DS571163:42,013..42,961(+)	translation initiation factor eIF-2B alpha subunit, putative
EHI_019170	DS571351:16,984..18,244(-)	translation initiation factor eIF-2B beta subunit, putative
EHI_131020	DS571170:58,198..60,102(-)	translation initiation factor eIF-2B epsilon subunit, putative
EHI_155350	DS571162:37,922..38,467(-)	transport protein particle component Bet3 domain-containing protein
EHI_025820	DS571387:3,500..4,075(+)	transport protein particle, Bet3 subunit, putative
EHI_051700	DS571176:28,474..29,949(+)	transporter, major facilitator family
EHI_110390	DS571151:57,022..58,614(-)	transporter, major facilitator family
EHI_199620	DS571319:10,548..12,452(-)	tRNA pseudouridine synthase D domain-containing protein
EHI_103790	DS571158:120,275..122,275(-)	tubulin interacting protein, putative
EHI_124500	DS571188:47,154..54,887(-)	tyrosine kinase, putative
EHI_098300	DS571169:26,426..28,564(+)	U2 snRNP auxiliary factor large subunit, putative
EHI_016140	DS571494:10,287..11,126(-)	U2 snRNP auxiliary factor small subunit, putative
EHI_096500	DS571163:59,084..59,997(+)	UBA/TS-N domain-containing protein
EHI_182830	DS571156:56,724..58,456(-)	UBA/TS-N domain-containing protein
EHI_035180	DS571268:24,942..27,362(-)	ubiquitin carboxyl-terminal hydrolase domain containing protein
EHI_043740	DS571320:2,403..5,649(+)	ubiquitin carboxyl-terminal hydrolase domain containing protein
EHI_125920	DS571160:69,316..70,129(+)	ubiquitin fusion degradation protein 1 homolog, putative
EHI_098550	DS571169:95,727..96,995(-)	ubiquitin-activating enzyme, putative
EHI_049740	DS571152:105,915..106,949(-)	ubiquitin-conjugating enzyme family protein
EHI_187180	DS571159:116,542..118,675(+)	ubiquitin-protein ligase, putative
EHI_050270	DS571149:13,019..14,057(-)	UDP-N-acetylglucosamine transporter, putative
EHI_062840	DS571213:58,611..59,708(+)	UDP-N-acetylglucosamine--dolichyl-phosphate N-acetylglucosaminephosphotransferase, putative
EHI_169930	DS571207:27,311..28,247(+)	unknown protein, putative
EHI_045330	DS571147:130,570..131,424(+)	unspecified product
EHI_178910	DS571154:109,284..110,095(-)	uracil-DNA glycosylase, putative
EHI_106100	DS571236:7,312..8,394(-)	UV excision repair protein RAD23, putative
EHI_182550	DS571156:17,176..17,849(-)	Vacuolar ATP synthase subunit E, putative
EHI_182560	DS571156:18,060..18,716(-)	Vacuolar ATP synthase subunit E, putative
EHI_002990	DS571409:5,822..8,095(-)	vacuolar protein sorting-associated protein 35 , putative
EHI_107280	DS571205:59,056..61,671(+)	vacuolar proton ATPase subunit, putative
EHI_127180	DS571166:52,396..53,401(+)	vacuolar sorting protein 26, putative
EHI_025270	DS571233:12,197..12,810(+)	vacuolar sorting protein 29
EHI_195080	DS571250:38,451..40,274(-)	vacuolar sorting protein 9 (VPS9) domain containing protein
EHI_082510	DS571295:6,914..9,220(+)	Vacuolar sorting protein 9 (VPS9) domain, putative
EHI_092140	DS571155:22,180..23,037(+)	vesicular transport protein Yip1, putative
EHI_007950	DS571178:36,287..38,725(-)	villidin, putative
EHI_001960	DS571280:34,967..37,621(+)	WD domain containing protein
EHI_023080	DS571153:65,029..66,306(+)	WD domain containing protein
EHI_052160	DS571347:17,021..18,574(+)	WD domain containing protein
EHI_096600	DS571163:74,368..76,149(+)	WD domain containing protein
EHI_103410	DS571158:39,382..42,378(-)	WD domain containing protein
EHI_107780	DS571406:9,123..10,748(-)	WD domain containing protein
EHI_118720	DS571180:51,208..52,191(+)	WD domain containing protein
EHI_118780	DS571180:61,237..62,262(-)	WD domain containing protein
EHI_140750	DS571243:46,745..49,072(-)	WD domain containing protein
EHI_172390	DS571447:1,265..2,269(+)	WD domain containing protein
EHI_027730	DS571215:48,065..49,543(-)	WD repeat protein
EHI_048670	DS571231:39,069..39,944(+)	WH2 motif domain contaning protein
EHI_027510	DS571215:14,097..15,272(-)	zinc finger domain containing protein
EHI_073340	DS571171:11,990..13,138(-)	zinc finger domain containing protein
EHI_098040	DS571255:39,662..40,999(-)	zinc finger domain containing protein
EHI_008770	DS571199:65,966..66,604(-)	zinc finger protein, putative
EHI_017720	DS571240:40,264..40,686(+)	zinc finger protein, putative
EHI_192080	DS571317:20,147..20,662(+)	zinc finger protein, putative
EHI_198840	DS571165:54,577..56,451(-)	zinc finger protein, putative
EHI_104690	DS571185:73,244..73,798(+)	zinc knuckle domain-containing protein

## Sheet: GOTerm-BP
EHI-EMO-NAT-UP-GoEnrichmentResult. Biological Process
ID	Name	Bgd count	Result count	Result gene list	Pct of bgd	Fold enrichment	Odds ratio	P-value	Benjamini
GO:1901360	organic cyclic compound metabolic process	496	94	EHI_000560,EHI_000720,EHI_000730,EHI_001400,EHI_001960,EHI_006720,EHI_007980,EHI_008040,EHI_008070,EHI_009700,EHI_010560,EHI_012040,EHI_012200,EHI_012590,EHI_012930,EHI_012980,EHI_016140,EHI_017670,EHI_022940,EHI_023040,EHI_029570,EHI_033700,EHI_038550,EHI_038570,EHI_040840,EHI_045280,EHI_048220,EHI_049770,EHI_062700,EHI_068010,EHI_068180,EHI_068740,EHI_069550,EHI_069980,EHI_073460,EHI_075540,EHI…	19.0	1.23	1.33	0.0133636348672	0.45698443737
GO:0046483	heterocycle metabolic process	486	93	EHI_000560,EHI_000720,EHI_000730,EHI_001400,EHI_001960,EHI_006720,EHI_007980,EHI_008040,EHI_008070,EHI_009700,EHI_012040,EHI_012200,EHI_012590,EHI_012930,EHI_012980,EHI_016140,EHI_017670,EHI_022940,EHI_023040,EHI_029570,EHI_033700,EHI_038550,EHI_038570,EHI_040840,EHI_045280,EHI_048220,EHI_049770,EHI_062700,EHI_068010,EHI_068180,EHI_068740,EHI_069550,EHI_069980,EHI_073460,EHI_075540,EHI_076880,EHI…	19.1	1.24	1.35	0.0106561600884	0.45698443737
GO:0006725	cellular aromatic compound metabolic process	482	92	EHI_000560,EHI_000720,EHI_000730,EHI_001400,EHI_001960,EHI_006720,EHI_007980,EHI_008040,EHI_009700,EHI_012040,EHI_012200,EHI_012590,EHI_012930,EHI_012980,EHI_016140,EHI_017670,EHI_022940,EHI_023040,EHI_029570,EHI_033700,EHI_038550,EHI_038570,EHI_040840,EHI_045280,EHI_048220,EHI_049770,EHI_062700,EHI_068010,EHI_068180,EHI_068740,EHI_069550,EHI_069980,EHI_073460,EHI_075540,EHI_076880,EHI_077260,EHI…	19.1	1.24	1.34	0.0118608477975	0.45698443737
GO:0006139	nucleobase-containing compound metabolic process	480	92	EHI_000560,EHI_000720,EHI_000730,EHI_001400,EHI_001960,EHI_006720,EHI_007980,EHI_008040,EHI_009700,EHI_012040,EHI_012200,EHI_012590,EHI_012930,EHI_012980,EHI_016140,EHI_017670,EHI_022940,EHI_023040,EHI_029570,EHI_033700,EHI_038550,EHI_038570,EHI_040840,EHI_045280,EHI_048220,EHI_049770,EHI_062700,EHI_068010,EHI_068180,EHI_068740,EHI_069550,EHI_069980,EHI_073460,EHI_075540,EHI_076880,EHI_077260,EHI…	19.2	1.25	1.35	0.0105945629419	0.45698443737
GO:0050896	response to stimulus	501	92	EHI_000130,EHI_001400,EHI_004450,EHI_005900,EHI_006130,EHI_009700,EHI_009890,EHI_010590,EHI_010660,EHI_010720,EHI_013140,EHI_014190,EHI_017610,EHI_017650,EHI_017670,EHI_017740,EHI_027640,EHI_033700,EHI_038280,EHI_038550,EHI_039030,EHI_039850,EHI_040690,EHI_053150,EHI_055420,EHI_059670,EHI_060370,EHI_067890,EHI_068010,EHI_068110,EHI_068180,EHI_069170,EHI_077260,EHI_078740,EHI_081330,EHI_087810,EHI…	18.4	1.19	1.27	0.0315085323366	0.482913615963
GO:0051716	cellular response to stimulus	494	91	EHI_000130,EHI_001400,EHI_004450,EHI_005900,EHI_006130,EHI_009700,EHI_009890,EHI_010590,EHI_010660,EHI_010720,EHI_013140,EHI_014190,EHI_017610,EHI_017650,EHI_017670,EHI_017740,EHI_027640,EHI_033700,EHI_038280,EHI_038550,EHI_039030,EHI_039850,EHI_040690,EHI_053150,EHI_055420,EHI_059670,EHI_060370,EHI_067890,EHI_068010,EHI_068110,EHI_068180,EHI_069170,EHI_077260,EHI_078740,EHI_081330,EHI_087810,EHI…	18.4	1.2	1.28	0.0300649232323	0.482913615963
GO:0090304	nucleic acid metabolic process	388	75	EHI_000560,EHI_001400,EHI_001960,EHI_006720,EHI_007980,EHI_009700,EHI_012040,EHI_012200,EHI_012590,EHI_016140,EHI_017670,EHI_022940,EHI_023040,EHI_029570,EHI_033700,EHI_038550,EHI_038570,EHI_045280,EHI_048220,EHI_049770,EHI_062700,EHI_068010,EHI_068180,EHI_068740,EHI_069550,EHI_069980,EHI_073460,EHI_075540,EHI_076880,EHI_077260,EHI_079860,EHI_086520,EHI_088430,EHI_093820,EHI_093960,EHI_098730,EHI…	19.3	1.26	1.35	0.0167495971857	0.482913615963
GO:0006629	lipid metabolic process	161	36	EHI_006130,EHI_009800,EHI_009890,EHI_010560,EHI_016430,EHI_029050,EHI_031360,EHI_040690,EHI_049480,EHI_054190,EHI_062840,EHI_068330,EHI_069630,EHI_076870,EHI_080720,EHI_082530,EHI_087780,EHI_091940,EHI_092280,EHI_095130,EHI_096560,EHI_099800,EHI_104400,EHI_105870,EHI_113590,EHI_119910,EHI_124450,EHI_126280,EHI_132030,EHI_135110,EHI_146550,EHI_148700,EHI_151800,EHI_160860,EHI_175410,EHI_194410,	22.4	1.45	1.61	0.0109790923965	0.45698443737
GO:0019637	organophosphate metabolic process	142	31	EHI_000730,EHI_006130,EHI_008040,EHI_008070,EHI_009800,EHI_009890,EHI_040690,EHI_040840,EHI_049480,EHI_068330,EHI_069630,EHI_080720,EHI_091940,EHI_092280,EHI_095130,EHI_096560,EHI_098420,EHI_104360,EHI_105870,EHI_118910,EHI_119910,EHI_124450,EHI_126280,EHI_130700,EHI_146550,EHI_148700,EHI_160860,EHI_175410,EHI_182550,EHI_182560,EHI_188180,	21.8	1.42	1.56	0.0241501156277	0.482913615963
GO:0044255	cellular lipid metabolic process	105	29	EHI_006130,EHI_009800,EHI_009890,EHI_016430,EHI_029050,EHI_040690,EHI_049480,EHI_062840,EHI_068330,EHI_069630,EHI_080720,EHI_082530,EHI_087780,EHI_091940,EHI_092280,EHI_095130,EHI_096560,EHI_105870,EHI_113590,EHI_119910,EHI_124450,EHI_126280,EHI_132030,EHI_146550,EHI_148700,EHI_151800,EHI_160860,EHI_175410,EHI_194410,	27.6	1.79	2.14	0.000835957628237	0.15966358847
GO:0033554	cellular response to stress	90	23	EHI_001400,EHI_009700,EHI_017670,EHI_033700,EHI_038550,EHI_068010,EHI_068180,EHI_077260,EHI_088430,EHI_106280,EHI_111060,EHI_118790,EHI_121840,EHI_125910,EHI_155170,EHI_155440,EHI_155600,EHI_156250,EHI_158190,EHI_158610,EHI_178910,EHI_193340,EHI_193500,	25.6	1.66	1.92	0.00792370668309	0.409950357138
GO:0006950	response to stress	95	23	EHI_001400,EHI_009700,EHI_017670,EHI_033700,EHI_038550,EHI_068010,EHI_068180,EHI_077260,EHI_088430,EHI_106280,EHI_111060,EHI_118790,EHI_121840,EHI_125910,EHI_155170,EHI_155440,EHI_155600,EHI_156250,EHI_158190,EHI_158610,EHI_178910,EHI_193340,EHI_193500,	24.2	1.57	1.78	0.0153861289797	0.482913615963
GO:0006974	cellular response to DNA damage stimulus	85	22	EHI_001400,EHI_009700,EHI_017670,EHI_033700,EHI_038550,EHI_068010,EHI_068180,EHI_077260,EHI_088430,EHI_106280,EHI_111060,EHI_118790,EHI_121840,EHI_125910,EHI_155170,EHI_155600,EHI_156250,EHI_158190,EHI_158610,EHI_178910,EHI_193340,EHI_193500,	25.9	1.68	1.95	0.007946272953	0.409950357138
GO:0006281	DNA repair	80	21	EHI_001400,EHI_009700,EHI_017670,EHI_033700,EHI_038550,EHI_068010,EHI_068180,EHI_077260,EHI_088430,EHI_106280,EHI_111060,EHI_118790,EHI_121840,EHI_125910,EHI_155170,EHI_155600,EHI_156250,EHI_158190,EHI_158610,EHI_178910,EHI_193340,	26.3	1.71	1.99	0.00792665361129	0.409950357138
GO:0006644	phospholipid metabolic process	68	20	EHI_006130,EHI_009800,EHI_009890,EHI_040690,EHI_049480,EHI_068330,EHI_069630,EHI_080720,EHI_091940,EHI_092280,EHI_095130,EHI_096560,EHI_105870,EHI_119910,EHI_124450,EHI_126280,EHI_146550,EHI_148700,EHI_160860,EHI_175410,	29.4	1.91	2.33	0.00231572013071	0.17258652082
GO:0046486	glycerolipid metabolic process	45	16	EHI_006130,EHI_009800,EHI_009890,EHI_040690,EHI_049480,EHI_068330,EHI_091940,EHI_092280,EHI_095130,EHI_096560,EHI_105870,EHI_113590,EHI_126280,EHI_148700,EHI_160860,EHI_175410,	35.6	2.31	3.08	0.000672909951713	0.15966358847
GO:0006650	glycerophospholipid metabolic process	44	15	EHI_006130,EHI_009800,EHI_009890,EHI_040690,EHI_049480,EHI_068330,EHI_091940,EHI_092280,EHI_095130,EHI_096560,EHI_105870,EHI_126280,EHI_148700,EHI_160860,EHI_175410,	34.1	2.22	2.88	0.00161312729003	0.165143906317
GO:0046488	phosphatidylinositol metabolic process	41	14	EHI_006130,EHI_009890,EHI_040690,EHI_049480,EHI_068330,EHI_091940,EHI_092280,EHI_095130,EHI_096560,EHI_105870,EHI_126280,EHI_148700,EHI_160860,EHI_175410,	34.1	2.22	2.89	0.00225087406995	0.17258652082
GO:0030258	lipid modification	33	11	EHI_006130,EHI_009890,EHI_016430,EHI_040690,EHI_087780,EHI_091940,EHI_095130,EHI_096560,EHI_148700,EHI_160860,EHI_175410,	33.3	2.17	2.78	0.00800879818584	0.409950357138
GO:0043038	amino acid activation	27	8	EHI_062700,EHI_073460,EHI_079860,EHI_127020,EHI_155570,EHI_170310,EHI_175050,EHI_198790,	29.6	1.93	2.33	0.0449257936322	0.482913615963
GO:0006302	double-strand break repair	12	8	EHI_009700,EHI_033700,EHI_068180,EHI_106280,EHI_121840,EHI_125910,EHI_155600,EHI_158190,	66.7	4.33	11.11	8.43005345007e-05	0.0690421377561
GO:0046834	lipid phosphorylation	16	8	EHI_006130,EHI_009890,EHI_040690,EHI_091940,EHI_095130,EHI_096560,EHI_148700,EHI_175410,	50.0	3.25	5.55	0.00123220477324	0.15966358847
GO:0046854	phosphatidylinositol phosphorylation	16	8	EHI_006130,EHI_009890,EHI_040690,EHI_091940,EHI_095130,EHI_096560,EHI_148700,EHI_175410,	50.0	3.25	5.55	0.00123220477324	0.15966358847
GO:0043039	tRNA aminoacylation	27	8	EHI_062700,EHI_073460,EHI_079860,EHI_127020,EHI_155570,EHI_170310,EHI_175050,EHI_198790,	29.6	1.93	2.33	0.0449257936322	0.482913615963
GO:0006418	tRNA aminoacylation for protein translation	27	8	EHI_062700,EHI_073460,EHI_079860,EHI_127020,EHI_155570,EHI_170310,EHI_175050,EHI_198790,	29.6	1.93	2.33	0.0449257936322	0.482913615963
GO:0006310	DNA recombination	18	7	EHI_033700,EHI_068180,EHI_106280,EHI_111060,EHI_119290,EHI_121840,EHI_158190,	38.9	2.53	3.52	0.0133914853442	0.45698443737
GO:0048017	inositol lipid-mediated signaling	14	7	EHI_006130,EHI_009890,EHI_040690,EHI_091940,EHI_095130,EHI_096560,EHI_148700,	50.0	3.25	5.54	0.0025287402318	0.17258652082
GO:0048015	phosphatidylinositol-mediated signaling	14	7	EHI_006130,EHI_009890,EHI_040690,EHI_091940,EHI_095130,EHI_096560,EHI_148700,	50.0	3.25	5.54	0.0025287402318	0.17258652082
GO:0000724	double-strand break repair via homologous recombination	7	5	EHI_033700,EHI_068180,EHI_106280,EHI_121840,EHI_158190,	71.4	4.64	13.83	0.0013646460553	0.15966358847
GO:0000725	recombinational repair	7	5	EHI_033700,EHI_068180,EHI_106280,EHI_121840,EHI_158190,	71.4	4.64	13.83	0.0013646460553	0.15966358847
GO:0044282	small molecule catabolic process	13	5	EHI_000720,EHI_012930,EHI_050940,EHI_118150,EHI_175410,	38.5	2.5	3.45	0.0375211851356	0.482913615963
GO:0006270	DNA replication initiation	9	4	EHI_069980,EHI_076880,EHI_103600,EHI_187720,	44.4	2.89	4.42	0.0368020578267	0.482913615963
GO:0015931	nucleobase-containing compound transport	8	4	EHI_009540,EHI_017040,EHI_029040,EHI_050270,	50.0	3.25	5.52	0.0232241917593	0.482913615963
GO:0051168	nuclear export	4	3	EHI_009540,EHI_029040,EHI_040630,	75.0	4.87	16.56	0.0128569909611	0.45698443737
GO:0006611	protein export from nucleus	4	3	EHI_009540,EHI_029040,EHI_040630,	75.0	4.87	16.56	0.0128569909611	0.45698443737
GO:0006424	glutamyl-tRNA aminoacylation	2	2	EHI_062700,EHI_155570,	100.0	6.5	inf	0.0236559630538	0.482913615963
GO:1901658	glycosyl compound catabolic process	2	2	EHI_000720,EHI_012930,	100.0	6.5	inf	0.0236559630538	0.482913615963
GO:0034656	nucleobase-containing small molecule catabolic process	2	2	EHI_000720,EHI_012930,	100.0	6.5	inf	0.0236559630538	0.482913615963
GO:0009164	nucleoside catabolic process	2	2	EHI_000720,EHI_012930,	100.0	6.5	inf	0.0236559630538	0.482913615963
	shared with E. dispar
	shared with E. invadens

## Sheet: GOTerm-MF
EHI-EMO-NAT-UP-GoEnrichmentResult. Molecular Functions
ID	Name	Bgd count	Result count	Result gene list	Pct of bgd	Fold enrichment	Odds ratio	P-value	Benjamini
GO:0005515	protein binding	960	184	EHI_000800,EHI_000930,EHI_001400,EHI_001960,EHI_004420,EHI_004470,EHI_004590,EHI_005910,EHI_006090,EHI_007640,EHI_007950,EHI_008050,EHI_008710,EHI_008760,EHI_010550,EHI_010590,EHI_011390,EHI_013140,EHI_017010,EHI_017610,EHI_017670,EHI_021230,EHI_023040,EHI_023080,EHI_023300,EHI_023340,EHI_023600,EHI_024640,EHI_024650,EHI_025470,EHI_025820,EHI_027730,EHI_029040,EHI_029550,EHI_039850,EHI_044190,EHI…	19.2	1.25	1.41	0.000218637589264	0.0731689349641
GO:0052742	phosphatidylinositol kinase activity	8	6	EHI_006130,EHI_040690,EHI_091940,EHI_095130,EHI_096560,EHI_148700,	75.0	4.87	16.62	0.000276109188544	0.0731689349641
GO:0046914	transition metal ion binding	223	52	EHI_000560,EHI_004420,EHI_007270,EHI_007640,EHI_008080,EHI_008430,EHI_008770,EHI_010550,EHI_012320,EHI_012930,EHI_012980,EHI_016140,EHI_021230,EHI_022960,EHI_030770,EHI_030800,EHI_039850,EHI_045490,EHI_049620,EHI_050940,EHI_051760,EHI_058810,EHI_064660,EHI_068180,EHI_069060,EHI_069470,EHI_073340,EHI_073590,EHI_078740,EHI_098040,EHI_104690,EHI_105310,EHI_110280,EHI_119280,EHI_125910,EHI_131540,EHI…	23.3	1.52	1.72	0.000930733887592	0.138458233862
GO:0016303	1-phosphatidylinositol-3-kinase activity	7	5	EHI_006130,EHI_040690,EHI_091940,EHI_095130,EHI_096560,	71.4	4.64	13.83	0.0013646460553	0.138458233862
GO:0004428	obsolete inositol or phosphatidylinositol kinase activity	10	6	EHI_006130,EHI_009890,EHI_040690,EHI_095130,EHI_096560,EHI_148700,	60.0	3.9	8.31	0.0015674517041	0.138458233862
GO:0035004	phosphatidylinositol 3-kinase activity	10	6	EHI_006130,EHI_009890,EHI_040690,EHI_091940,EHI_095130,EHI_096560,	60.0	3.9	8.31	0.0015674517041	0.138458233862
GO:0008270	zinc ion binding	198	45	EHI_000560,EHI_004420,EHI_007270,EHI_007640,EHI_008080,EHI_008430,EHI_008770,EHI_010550,EHI_012320,EHI_012930,EHI_016140,EHI_021230,EHI_022960,EHI_030770,EHI_030800,EHI_039850,EHI_045490,EHI_051760,EHI_064660,EHI_068180,EHI_069060,EHI_069470,EHI_073340,EHI_073590,EHI_078740,EHI_098040,EHI_104690,EHI_105310,EHI_110280,EHI_119280,EHI_131540,EHI_138970,EHI_140340,EHI_148350,EHI_148370,EHI_151300,EHI…	22.7	1.48	1.66	0.00344980942295	0.254529250528
GO:0005488	binding	2562	427	EHI_000130,EHI_000410,EHI_000560,EHI_000730,EHI_000800,EHI_000930,EHI_001120,EHI_001400,EHI_001960,EHI_004230,EHI_004420,EHI_004470,EHI_004590,EHI_004770,EHI_004880,EHI_005900,EHI_005910,EHI_006090,EHI_006170,EHI_006690,EHI_006720,EHI_006750,EHI_007270,EHI_007640,EHI_007950,EHI_008040,EHI_008050,EHI_008080,EHI_008220,EHI_008230,EHI_008430,EHI_008660,EHI_008710,EHI_008760,EHI_008770,EHI_009590,EHI…	16.7	1.08	1.25	0.00424869150708	0.254529250528
GO:0031267	small GTPase binding	72	20	EHI_005910,EHI_010550,EHI_010590,EHI_011390,EHI_021230,EHI_029040,EHI_039850,EHI_051820,EHI_078740,EHI_087550,EHI_088030,EHI_100440,EHI_120870,EHI_126000,EHI_131540,EHI_153510,EHI_155540,EHI_158230,EHI_159500,EHI_192460,	27.8	1.8	2.15	0.00480243868921	0.254529250528
GO:0017016	Ras GTPase binding	72	20	EHI_005910,EHI_010550,EHI_010590,EHI_011390,EHI_021230,EHI_029040,EHI_039850,EHI_051820,EHI_078740,EHI_087550,EHI_088030,EHI_100440,EHI_120870,EHI_126000,EHI_131540,EHI_153510,EHI_155540,EHI_158230,EHI_159500,EHI_192460,	27.8	1.8	2.15	0.00480243868921	0.254529250528
GO:0005088	Ras guanyl-nucleotide exchange factor activity	64	18	EHI_005910,EHI_010550,EHI_010590,EHI_011390,EHI_021230,EHI_039850,EHI_051820,EHI_078740,EHI_087550,EHI_088030,EHI_100440,EHI_120870,EHI_126000,EHI_131540,EHI_153510,EHI_155540,EHI_158230,EHI_159500,	28.1	1.83	2.18	0.00633222177168	0.284327226766
GO:0050145	nucleoside monophosphate kinase activity	6	4	EHI_001120,EHI_008040,EHI_118910,EHI_135470,	66.7	4.33	11.05	0.00643759758717	0.284327226766
GO:0016776	phosphotransferase activity, phosphate group as acceptor	21	8	EHI_001120,EHI_008040,EHI_104360,EHI_107280,EHI_118910,EHI_135470,EHI_182550,EHI_182560,	38.1	2.48	3.41	0.009556784982	0.389622772343
GO:0019205	nucleobase-containing compound kinase activity	14	6	EHI_001120,EHI_008040,EHI_104360,EHI_118910,EHI_135470,EHI_177540,	42.9	2.78	4.15	0.0129185839691	0.479792002415
GO:0046872	metal ion binding	335	66	EHI_000130,EHI_000410,EHI_000560,EHI_004420,EHI_007270,EHI_007640,EHI_008080,EHI_008430,EHI_008770,EHI_010550,EHI_012320,EHI_012930,EHI_012980,EHI_016140,EHI_021230,EHI_022960,EHI_030770,EHI_030800,EHI_039850,EHI_045490,EHI_049620,EHI_050940,EHI_051760,EHI_058810,EHI_064660,EHI_068180,EHI_069060,EHI_069470,EHI_073340,EHI_073590,EHI_078740,EHI_096640,EHI_098040,EHI_098420,EHI_104690,EHI_105310,EHI…	19.7	1.28	1.38	0.0161982050934	0.479792002415
GO:0017137	Rab GTPase binding	11	5	EHI_010550,EHI_087550,EHI_088030,EHI_100440,EHI_120870,	45.5	2.95	4.61	0.0175478928056	0.479792002415
GO:0017112	Rab guanyl-nucleotide exchange factor activity	11	5	EHI_010550,EHI_087550,EHI_088030,EHI_100440,EHI_120870,	45.5	2.95	4.61	0.0175478928056	0.479792002415
GO:0043169	cation binding	351	68	EHI_000130,EHI_000410,EHI_000560,EHI_004420,EHI_007270,EHI_007640,EHI_008080,EHI_008430,EHI_008770,EHI_010550,EHI_012320,EHI_012930,EHI_012980,EHI_016140,EHI_021230,EHI_022960,EHI_030770,EHI_030800,EHI_039850,EHI_045490,EHI_049620,EHI_050940,EHI_051760,EHI_056420,EHI_058810,EHI_064660,EHI_068180,EHI_069060,EHI_069470,EHI_073340,EHI_073590,EHI_078740,EHI_096640,EHI_098040,EHI_098420,EHI_104690,EHI…	19.4	1.26	1.35	0.0211958465212	0.479792002415
GO:0016874	ligase activity	72	18	EHI_029050,EHI_062700,EHI_073460,EHI_076880,EHI_079860,EHI_082530,EHI_098550,EHI_103600,EHI_111060,EHI_118040,EHI_127020,EHI_132030,EHI_148470,EHI_155570,EHI_158610,EHI_170310,EHI_175050,EHI_198790,	25.0	1.62	1.85	0.0219908668281	0.479792002415
GO:0019899	enzyme binding	169	36	EHI_005910,EHI_006090,EHI_010550,EHI_010590,EHI_011390,EHI_013140,EHI_017610,EHI_021230,EHI_029040,EHI_039850,EHI_050290,EHI_051820,EHI_067890,EHI_068110,EHI_078740,EHI_087550,EHI_088030,EHI_100440,EHI_106260,EHI_120870,EHI_126000,EHI_127040,EHI_129840,EHI_131540,EHI_134820,EHI_135780,EHI_148160,EHI_151840,EHI_153510,EHI_155540,EHI_158230,EHI_159500,EHI_170600,EHI_178690,EHI_192460,EHI_199640,	21.3	1.38	1.51	0.0228916527274	0.479792002415
GO:1990837	sequence-specific double-stranded DNA binding	2	2	EHI_069980,EHI_096510,	100.0	6.5	inf	0.0236559630538	0.479792002415
GO:0016774	phosphotransferase activity, carboxyl group as acceptor	2	2	EHI_170010,EHI_188180,	100.0	6.5	inf	0.0236559630538	0.479792002415
GO:0004819	glutamine-tRNA ligase activity	2	2	EHI_062700,EHI_155570,	100.0	6.5	inf	0.0236559630538	0.479792002415
GO:0004818	glutamate-tRNA ligase activity	2	2	EHI_062700,EHI_155570,	100.0	6.5	inf	0.0236559630538	0.479792002415
GO:0017108	5'-flap endonuclease activity	2	2	EHI_038550,EHI_156250,	100.0	6.5	inf	0.0236559630538	0.479792002415
GO:0051020	GTPase binding	153	33	EHI_005910,EHI_006090,EHI_010550,EHI_010590,EHI_011390,EHI_013140,EHI_017610,EHI_021230,EHI_029040,EHI_039850,EHI_051820,EHI_067890,EHI_068110,EHI_078740,EHI_087550,EHI_088030,EHI_100440,EHI_106260,EHI_120870,EHI_126000,EHI_127040,EHI_129840,EHI_131540,EHI_134820,EHI_135780,EHI_151840,EHI_153510,EHI_155540,EHI_158230,EHI_159500,EHI_170600,EHI_178690,EHI_192460,	21.6	1.4	1.54	0.0241453951412	0.479792002415
GO:0048037	obsolete cofactor binding	5	3	EHI_010560,EHI_178960,EHI_182820,	60.0	3.9	8.28	0.0284770685811	0.479792002415
GO:0004806	triglyceride lipase activity	5	3	EHI_054190,EHI_099800,EHI_104400,	60.0	3.9	8.28	0.0284770685811	0.479792002415
GO:0008094	DNA-dependent ATPase activity	25	8	EHI_069980,EHI_076880,EHI_077260,EHI_088430,EHI_091070,EHI_103600,EHI_158610,EHI_187720,	32.0	2.08	2.61	0.0289291828438	0.479792002415
GO:0052689	carboxylic ester hydrolase activity	25	8	EHI_024430,EHI_054190,EHI_069380,EHI_098230,EHI_099800,EHI_104400,EHI_118150,EHI_160210,	32.0	2.08	2.61	0.0289291828438	0.479792002415
GO:0004386	helicase activity	69	17	EHI_027760,EHI_033720,EHI_044890,EHI_077260,EHI_088430,EHI_090040,EHI_091070,EHI_106300,EHI_119290,EHI_119920,EHI_125170,EHI_141900,EHI_148930,EHI_151190,EHI_175030,EHI_184530,EHI_187720,	24.6	1.6	1.82	0.0292614669227	0.479792002415
GO:0005085	guanyl-nucleotide exchange factor activity	145	31	EHI_005910,EHI_006090,EHI_010550,EHI_010590,EHI_011390,EHI_013140,EHI_017610,EHI_021230,EHI_039850,EHI_051820,EHI_067890,EHI_068110,EHI_078740,EHI_087550,EHI_088030,EHI_100440,EHI_106260,EHI_120870,EHI_126000,EHI_127040,EHI_129840,EHI_131540,EHI_134820,EHI_135780,EHI_151840,EHI_153510,EHI_155540,EHI_158230,EHI_159500,EHI_170600,EHI_178690,	21.4	1.39	1.52	0.0316390372714	0.479792002415
GO:0017048	Rho GTPase binding	55	14	EHI_005910,EHI_010590,EHI_011390,EHI_021230,EHI_039850,EHI_051820,EHI_078740,EHI_126000,EHI_131540,EHI_153510,EHI_155540,EHI_158230,EHI_159500,EHI_192460,	25.5	1.65	1.89	0.0351642380097	0.479792002415
GO:0043565	sequence-specific DNA binding	17	6	EHI_008230,EHI_008660,EHI_069980,EHI_087630,EHI_093330,EHI_096510,	35.3	2.29	3.02	0.0354168402968	0.479792002415
GO:0016875	ligase activity, forming carbon-oxygen bonds	27	8	EHI_062700,EHI_073460,EHI_079860,EHI_127020,EHI_155570,EHI_170310,EHI_175050,EHI_198790,	29.6	1.93	2.33	0.0449257936322	0.479792002415
GO:0004812	aminoacyl-tRNA ligase activity	27	8	EHI_062700,EHI_073460,EHI_079860,EHI_127020,EHI_155570,EHI_170310,EHI_175050,EHI_198790,	29.6	1.93	2.33	0.0449257936322	0.479792002415

## Sheet: GeneProduct-EMO
GeneID-E. histolytica	GeneID-E.moshkovskii	Gene Product
EHI_199080	EMO_070350	2-phosphosulfolactate phosphatase, putative
EHI_050940	EMO_031340	2,3-bisphosphoglycerate-independent phosphoglycerate mutase, putative
EHI_076870	EMO_065600	3-oxo-5-alpha-steroid 4-dehydrogenase domain-containing protein
EHI_086520	EMO_006810	3' exoribonuclease family protein
EHI_027600	EMO_029370	4-methyl-5(B-hydroxyethyl)-thiazol monophosphate biosynthesis enzyme, putative
EHI_126870	EMO_114130	40S ribosomal protein S21, putative
EHI_080270	EMO_100450	5'-3' exonuclease domain containing protein
EHI_141990	EMO_078740	60S ribosomal protein L7, putative
EHI_114390	EMO_100220	ABC transporter, putative
EHI_166890	EMO_009780	ABC transporter, putative
EHI_170010	EMO_099800	acetate kinase, putative
EHI_082530	EMO_054050	acetyl-coA carboxylase, putative
EHI_178960	EMO_019940	acetyl-CoA synthetase, putative
EHI_088480	EMO_034030	acetyltransferase, GNAT family
EHI_123240	EMO_035020	acetyltransferase, GNAT family
EHI_133980	EMO_052930	acetyltransferase, GNAT family
EHI_137930	EMO_072710	acetyltransferase, GNAT family
EHI_187730	EMO_032770	acetyltransferase, GNAT family
EHI_125660	EMO_026590	acid sphingomyelinase-like phosphodiesterase, putative
EHI_186770	EMO_030840	actin-binding protein, cofilin/tropomyosin family
EHI_186840	EMO_030920	actin-binding protein, cofilin/tropomyosin family
EHI_158610	EMO_080450	Activator 1 140 kDa subunit, putative
EHI_046600	EMO_012650	acyl-CoA hydrolase, putative
EHI_010560	EMO_067480	acyl-CoA synthetase, putative
EHI_023600	EMO_092950	adaptor protein (AP) family protein
EHI_118480	EMO_121100	adaptor protein (AP) family protein
EHI_135470	EMO_076770	adenylate kinase
EHI_107150	EMO_044390	ADP-ribosylation factor, putative
EHI_198790	EMO_116050	alanyl-tRNA synthetase, putative
EHI_000410	EMO_022250	alcohol dehydrogenase, putative
EHI_125950	EMO_067390	alcohol dehydrogenase, putative
EHI_166490	EMO_110910	alcohol dehydrogenase, putative
EHI_042140	EMO_065820	aldehyde dehydrogenase 1, putative
EHI_094090	EMO_114860	aldose 1-epimerase
EHI_093950	EMO_047770	alpha-1,2-mannosyltransferase alg11, putative
EHI_055650	EMO_047210	alpha-amylase family protein
EHI_072120	EMO_081390	amino acid transporter, putative
EHI_100280	EMO_066170	amino acid-polyamine transporter, putative
EHI_080720	EMO_087320	aminoalcoholphosphotransferase, putative
EHI_008050	EMO_039150	ankyrin repeat protein, putative
EHI_189140	EMO_038460	ARF GTPase activating protein, putative
EHI_127020	EMO_074080	arginyl-tRNA synthetase
EHI_148470	EMO_014230	asparagine synthetase A, putative
EHI_175050	EMO_001630	aspartyl-tRNA synthetase, putative
EHI_047760	EMO_085190	ATP-binding cassette protein, putative
EHI_083420	EMO_081220	ATPase, AAA family protein
EHI_036890	EMO_057430	ATPase, Vps4 oligomerisation domain containing protein
EHI_091530	EMO_103890	BAR/SH3 domain containing protein
EHI_098200	EMO_099590	beta-amylase, putative
EHI_178690	EMO_076230	brefeldin a-inhibited guanine nucleotide-exchange protein, putative
EHI_049790	EMO_058340	bromodomain-containing protein
EHI_138300	EMO_055630	bromodomain-containing protein
EHI_142150	EMO_016050	BTN1 protein, putative
EHI_110470	EMO_096320	C2 domain containing protein
EHI_048590	EMO_107090	calcineurin catalytic subunit A, putative
EHI_051020	EMO_111400	calcineurin catalytic subunit A, putative
EHI_069970	EMO_068590	calcineurin catalytic subunit A, putative
EHI_146350	EMO_002660	calcineurin catalytic subunit A, putative
EHI_115710	EMO_057130	calmodulin-dependent calcineurin A subunit,gamma isoform, putative
EHI_000130	EMO_070920	calmodulin, putative
EHI_065670	EMO_073160	cation-transporting P-typeATPase, putative
EHI_076830	EMO_065650	CBF/NF-Y transcription factor domain protein
EHI_168220	EMO_099090	CBF/NF-Y transcription factor family protein
EHI_132370	EMO_061700	ccaat-box-binding transcription factor, putative
EHI_119550	EMO_025870	CCR4/NOT transcription complex subunit 3, putative
EHI_069630	EMO_047520	CDP-diacylglycerol--inositol3-phosphatidyltransferase, putative
EHI_027640	EMO_029410	cell cycle-associated GTPase, putative
EHI_105300	EMO_111300	cell division protein kinase, putative
EHI_115300	EMO_058010	centromere/microtubule binding protein cbf5, putative
EHI_178570	EMO_027290	chaperonin 1 60 kDa
EHI_109860	EMO_036020	chromatin-specific transcription elongation factor, putative
EHI_141900	EMO_005210	chromodomain-helicase-DNA-binding protein, putative
EHI_125620	EMO_026550	chromosome partition protein smc homolog, putative
EHI_015330	EMO_035690	citrate transporter, putative
EHI_099240	EMO_041280	clathrin-adaptor medium chain, putative
EHI_189950	EMO_020220	co-chaperone protein, putative
EHI_027720	EMO_029530	coatomer beta subunit, putative
EHI_004590	EMO_093240	coatomer complex subunit, putative
EHI_048160	EMO_080360	CPSF A subunit region protein, putative
EHI_148160	EMO_114250	cullin family protein
EHI_093710	EMO_015840	CXXC-rich protein
EHI_087830	EMO_025680	cyclin, domain containing protein
EHI_040460	EMO_056850	cysteine protease inhibitor 2 (EhICP2)
EHI_091450	EMO_019590	cysteine protease, putative
EHI_200690	EMO_013330	cysteine protease, putative
EHI_069390	EMO_004750	cysteine-rich surface protein, putative
EHI_197360	EMO_051800	cysteine-rich surface protein, putative
EHI_012930	EMO_086440	cytidine deaminase, putative
EHI_118150	EMO_049740	D-tyrosyl-tRNA(Tyr) deacylase, putative
EHI_027760	EMO_030380	DEAD/DEAH box helicase, putative
EHI_033720	EMO_110180	DEAD/DEAH box helicase, putative
EHI_106300	EMO_001760	DEAD/DEAH box helicase, putative
EHI_119920	EMO_066940	DEAD/DEAH box helicase, putative
EHI_125170	EMO_058120	DEAD/DEAH box helicase, putative
EHI_151190	EMO_084450	DEAD/DEAH box helicase, putative
EHI_175030	EMO_109060	DEAD/DEAH box helicase, putative
EHI_009660	EMO_040600	DENN domain protein
EHI_065830	EMO_080990	Density-regulated protein, putative
EHI_006030	EMO_117700	deoxyhypusine synthase, putative
EHI_040840	EMO_040490	dephospho-CoA kinase, putative
EHI_117800	EMO_046260	diacylglycerol kinase, putative
EHI_129320	EMO_097540	diacylglycerol kinase, putative
EHI_012980	EMO_086370	dihydropyrimidine dehydrogenase, putative
EHI_182720	EMO_037110	dipeptidyl-peptidase, putative
EHI_111060	EMO_069950	DNA ligase, putative
EHI_155170	EMO_107600	DNA mismatch repair protein PMS1, putative
EHI_006690	EMO_103070	DNA polymerase delta catalytic subunit, putative
EHI_068010	EMO_064660	DNA polymerase zeta catalytic subunit, putative
EHI_077260	EMO_065520	DNA repair helicase, putative
EHI_088430	EMO_033960	DNA repair helicase, putative
EHI_069980	EMO_088400	DNA replication licensing factor
EHI_103600	EMO_004930	DNA replication licensing factor MCM3
EHI_076880	EMO_065590	DNA replication licensing factor, putative
EHI_187720	EMO_032780	DNA replication licensing factor, putative
EHI_056690	EMO_045530	DNA-directed RNA polymerase II subunit, putative
EHI_178010	EMO_022550	DNA-directed RNA polymerase II subunit, putative
EHI_022940	EMO_048880	DNA-directed RNA polymerase subunit, putative
EHI_125670	EMO_026600	DnaJ domain containing protein
EHI_188830	EMO_013160	DnaJ domain containing protein
EHI_068000	EMO_064650	DnaJ family protein
EHI_163700	EMO_092210	DnaJ family protein
EHI_182520	EMO_085330	DNAJ homolog subfamily A member 1, putative
EHI_054260	EMO_104490	dolichol monophosphate mannose synthase, putative
EHI_011940	EMO_097460	dolichyl-diphosphooligosaccharide--protein glycosyltransferase subunit STT3A, putative
EHI_029540	EMO_090640	dolychil-diphosphooligosaccharide-- protein glycosyltransferase subunit, putative
EHI_125910	EMO_067720	double-strand break repair protein MRE11, putative
EHI_000480	EMO_022170	dual specificity protein phosphatase, putative
EHI_096640	EMO_109540	EF-hand calcium-binding domain containing protein
EHI_127170	EMO_030130	elongation factor-2 kinase, putative
EHI_118790	EMO_043600	endonuclease III, putative
EHI_182670	EMO_037180	enhancer binding protein-2, putative
EHI_130700	EMO_027940	enolase, putative
EHI_170470	EMO_076730	ER lumen protein retaining receptor
EHI_119540	EMO_058630	eukaryotic translation elongation factor 1 gamma, putative
EHI_178890	EMO_018590	eukaryotic translation initiation factor 3 subunit 1, putative
EHI_159690	EMO_077300	eukaryotic translation initiation factor 4E, putative
EHI_006170	EMO_021990	eukaryotic translation initiation factor 6, putative
EHI_163510	EMO_029260	exosome complex exonuclease RRP4, putative
EHI_029040	EMO_007030	exportin T, putative
EHI_096460	EMO_019060	F-box domain containing membrane protein, putative
EHI_187710	EMO_032790	F-box domain containing membrane protein, putative
EHI_118100	EMO_024250	F-box/WD domain containing protein
EHI_049620	EMO_008650	Fe-S cluster assembly protein NifU, putative
EHI_080740	EMO_087350	filopodin, putative
EHI_155160	EMO_107620	FKBP-rapamycin associated protein (FRAP), putative
EHI_024650	EMO_007980	formin homology 2 family protein
EHI_090250	EMO_113750	formin homology 2 family protein
EHI_192460	EMO_112500	formin homology 2 family protein
EHI_197230	EMO_085890	formin homology 2 family protein
EHI_046650	EMO_010100	Gal/GalNAc lectin heavy subunit, putative
EHI_094100	EMO_114870	galactokinase, putative
EHI_151800	EMO_074930	ganglioside gm2 activator protein, putative
EHI_182620	EMO_037230	glutamic acid-rich protein precursor, putative
EHI_062700	EMO_022470	glutaminyl-tRNA synthetase, putative
EHI_155570	EMO_044310	glutamyl-tRNA synthetase, putative
EHI_073460	EMO_078810	glycyl-tRNA synthetase, putative
EHI_159730	EMO_101380	glycylpeptide N-tetradecanoyltransferase, putative
EHI_092280	EMO_035550	GPI-anchor transamidase, putative
EHI_166870	EMO_009810	GTP binding protein, putative
EHI_110300	EMO_038110	GTP-binding protein EhRabX36, putative
EHI_178770	EMO_020000	GTP-binding protein, putative
EHI_055420	EMO_001520	GTP-binding protein, Ras family
EHI_004230	EMO_061120	guanine nucleotide regulatory protein, putative
EHI_175080	EMO_001660	guanylate binding protein, putative
EHI_118910	EMO_043360	guanylate kinase, putative
EHI_068210	EMO_064130	HAD hydrolase, family IA, variant 3
EHI_074120	EMO_114390	HAD hydrolase, family IA, variant 3
EHI_193490	EMO_076080	haloacid dehalogenase-like hydrolase domain-containing protein
EHI_010630	EMO_033110	HEAT repeat domain containing protein
EHI_064450	EMO_009300	HEAT repeat domain containing protein
EHI_118620	EMO_042920	HEAT repeat domain containing protein
EHI_124870	EMO_051020	HEAT repeat domain containing protein
EHI_141090	EMO_106950	HEAT repeat domain containing protein
EHI_146520	EMO_110340	HEAT repeat domain containing protein
EHI_197860	EMO_109000	heat shock protein 70, putative
EHI_125830	EMO_026800	heat shock protein, Hsp20 family
EHI_008230	EMO_117950	heat shock transcription factor, putative
EHI_087630	EMO_029140	heat shock transcription factor, putative
EHI_044890	EMO_059830	helicase, putative
EHI_090040	EMO_030790	helicase, putative
EHI_148930	EMO_055260	helicase, putative
EHI_184530	EMO_086610	helicase, putative
EHI_093330	EMO_120170	Helix-turn-helix protein, putative
EHI_139370	EMO_007730	high mobility group (HMG) box domain containing protein
EHI_011970	EMO_119510	high-affinity potassium uptake transporter, putative
EHI_059910	EMO_059620	histidine acid phosphatase family protein
EHI_152850	EMO_109590	histidine acid phosphatase family protein
EHI_178480	EMO_082290	histone H3, putative
EHI_178590	EMO_076120	histone RNA hairpin-binding protein, putative
EHI_158050	EMO_071630	Hsc70-interacting protein, putative
EHI_050300	EMO_126620	hydrolase TatD family protein
EHI_139310	EMO_028280	hydrolase, carbon-nitrogen family
EHI_027630	EMO_029400	hypothetical membrane-spanning protein
EHI_000250	EMO_061830	hypothetical protein
EHI_000540	EMO_024550	hypothetical protein
EHI_000560	EMO_068050	hypothetical protein
EHI_000570	EMO_068040	hypothetical protein
EHI_000740	EMO_047620	hypothetical protein
EHI_000800	EMO_047540	hypothetical protein
EHI_001790	EMO_056980	hypothetical protein
EHI_001800	EMO_056990	hypothetical protein
EHI_001810	EMO_057000	hypothetical protein
EHI_001890	EMO_016290	hypothetical protein
EHI_001980	EMO_010340	hypothetical protein
EHI_002210	EMO_006720	hypothetical protein
EHI_002780	EMO_066740	hypothetical protein
EHI_004420	EMO_006920	hypothetical protein
EHI_004450	EMO_006890	hypothetical protein
EHI_004630	EMO_064480	hypothetical protein
EHI_004880	EMO_089880	hypothetical protein
EHI_005090	EMO_090010	hypothetical protein
EHI_005140	EMO_050290	hypothetical protein
EHI_005920	EMO_081040	hypothetical protein
EHI_005940	EMO_039310	hypothetical protein
EHI_005960	EMO_039290	hypothetical protein
EHI_006020	EMO_117710	hypothetical protein
EHI_006070	EMO_117650	hypothetical protein
EHI_006090	EMO_117630	hypothetical protein
EHI_006110	EMO_102750	hypothetical protein
EHI_006180	EMO_021980	hypothetical protein
EHI_006740	EMO_000770	hypothetical protein
EHI_007010	EMO_115630	hypothetical protein
EHI_007260	EMO_004600	hypothetical protein
EHI_007280	EMO_087100	hypothetical protein
EHI_007490	EMO_039210	hypothetical protein
EHI_008080	EMO_117750	hypothetical protein
EHI_008170	EMO_117880	hypothetical protein
EHI_008370	EMO_043400	hypothetical protein
EHI_008440	EMO_043490	hypothetical protein
EHI_008450	EMO_043510	hypothetical protein
EHI_008720	EMO_043300	hypothetical protein
EHI_008740	EMO_043270	hypothetical protein
EHI_008760	EMO_043240	hypothetical protein
EHI_009700	EMO_040640	hypothetical protein
EHI_009900	EMO_069800	hypothetical protein
EHI_009990	EMO_069670	hypothetical protein
EHI_010040	EMO_069610	hypothetical protein
EHI_010120	EMO_069510	hypothetical protein
EHI_010330	EMO_033240	hypothetical protein
EHI_010710	EMO_036720	hypothetical protein
EHI_011820	EMO_123210	hypothetical protein
EHI_012080	EMO_119380	hypothetical protein
EHI_012110	EMO_119340	hypothetical protein
EHI_012170	EMO_119290	hypothetical protein
EHI_012200	EMO_119250	hypothetical protein
EHI_012210	EMO_119240	hypothetical protein
EHI_012300	EMO_068860	hypothetical protein
EHI_012590	EMO_022050	hypothetical protein
EHI_015450	EMO_061210	hypothetical protein
EHI_016340	EMO_005880	hypothetical protein
EHI_016390	EMO_005920	hypothetical protein
EHI_016460	EMO_005990	hypothetical protein
EHI_017010	EMO_094530	hypothetical protein
EHI_017670	EMO_089780	hypothetical protein
EHI_017690	EMO_089750	hypothetical protein
EHI_019070	EMO_006630	hypothetical protein
EHI_019120	EMO_006580	hypothetical protein
EHI_019160	EMO_006540	hypothetical protein
EHI_019190	EMO_006510	hypothetical protein
EHI_020080	EMO_054500	hypothetical protein
EHI_020360	EMO_062350	hypothetical protein
EHI_021240	EMO_096440	hypothetical protein
EHI_021250	EMO_020640	hypothetical protein
EHI_021290	EMO_020670	hypothetical protein
EHI_021390	EMO_093410	hypothetical protein
EHI_021420	EMO_093440	hypothetical protein
EHI_023040	EMO_049020	hypothetical protein
EHI_023370	EMO_072560	hypothetical protein
EHI_023390	EMO_072530	hypothetical protein
EHI_023630	EMO_092920	hypothetical protein
EHI_024350	EMO_008150	hypothetical protein
EHI_024370	EMO_008170	hypothetical protein
EHI_024530	EMO_008110	hypothetical protein
EHI_025290	EMO_062440	hypothetical protein
EHI_025330	EMO_062480	hypothetical protein
EHI_025470	EMO_062620	hypothetical protein
EHI_025860	EMO_034590	hypothetical protein
EHI_026430	EMO_093560	hypothetical protein
EHI_027530	EMO_013210	hypothetical protein
EHI_027750	EMO_030370	hypothetical protein
EHI_029060	EMO_007010	hypothetical protein
EHI_029550	EMO_090650	hypothetical protein
EHI_033730	EMO_110190	hypothetical protein
EHI_035230	EMO_047350	hypothetical protein
EHI_035400	EMO_028890	hypothetical protein
EHI_035430	EMO_028710	hypothetical protein
EHI_035670	EMO_050980	hypothetical protein
EHI_035730	EMO_057870	hypothetical protein
EHI_036840	EMO_057480	hypothetical protein
EHI_036910	EMO_057400	hypothetical protein
EHI_037160	EMO_089220	hypothetical protein
EHI_037200	EMO_071370	hypothetical protein
EHI_038280	EMO_029220	hypothetical protein
EHI_038550	EMO_034490	hypothetical protein
EHI_038630	EMO_034410	hypothetical protein
EHI_038890	EMO_044860	hypothetical protein
EHI_038900	EMO_044870	hypothetical protein
EHI_038950	EMO_044920	hypothetical protein
EHI_038970	EMO_044950	hypothetical protein
EHI_039490	EMO_009600	hypothetical protein
EHI_040630	EMO_033600	hypothetical protein
EHI_040650	EMO_033610	hypothetical protein
EHI_042200	EMO_026470	hypothetical protein
EHI_042220	EMO_026490	hypothetical protein
EHI_044220	EMO_059040	hypothetical protein
EHI_044360	EMO_059090	hypothetical protein
EHI_044780	EMO_059900	hypothetical protein
EHI_045140	EMO_014970	hypothetical protein
EHI_045420	EMO_118600	hypothetical protein
EHI_045560	EMO_118720	hypothetical protein
EHI_047790	EMO_085160	hypothetical protein
EHI_048180	EMO_080330	hypothetical protein
EHI_048220	EMO_080290	hypothetical protein
EHI_048540	EMO_061530	hypothetical protein
EHI_049350	EMO_024150	hypothetical protein
EHI_049470	EMO_017360	hypothetical protein
EHI_050110	EMO_060230	hypothetical protein
EHI_050400	EMO_139150	hypothetical protein
EHI_050440	EMO_025040	hypothetical protein
EHI_050460	EMO_025020	hypothetical protein
EHI_050510	EMO_001790	hypothetical protein
EHI_050530	EMO_072370	hypothetical protein
EHI_051760	EMO_017540	hypothetical protein
EHI_052850	EMO_109810	hypothetical protein
EHI_053850	EMO_073380	hypothetical protein
EHI_054470	EMO_081020	hypothetical protein
EHI_055970	EMO_018150	hypothetical protein
EHI_057840	EMO_079740	hypothetical protein
EHI_058120	EMO_071770	hypothetical protein
EHI_060440	EMO_004140	hypothetical protein
EHI_061020	EMO_042490	hypothetical protein
EHI_062680	EMO_022440	hypothetical protein
EHI_062740	EMO_022490	hypothetical protein
EHI_062860	EMO_001500	hypothetical protein
EHI_062970	EMO_114780	hypothetical protein
EHI_063680	EMO_051370	hypothetical protein
EHI_065620	EMO_102710	hypothetical protein
EHI_065700	EMO_073200	hypothetical protein
EHI_065840	EMO_080980	hypothetical protein
EHI_067260	EMO_007080	hypothetical protein
EHI_067550	EMO_101800	hypothetical protein
EHI_068220	EMO_064150	hypothetical protein
EHI_068340	EMO_064270	hypothetical protein
EHI_068420	EMO_073630	hypothetical protein
EHI_068740	EMO_064440	hypothetical protein
EHI_069050	EMO_024490	hypothetical protein
EHI_069150	EMO_024390	hypothetical protein
EHI_069280	EMO_021190	hypothetical protein
EHI_069350	EMO_061890	hypothetical protein
EHI_069420	EMO_004700	hypothetical protein
EHI_069600	EMO_047490	hypothetical protein
EHI_069620	EMO_047510	hypothetical protein
EHI_070690	EMO_061390	hypothetical protein
EHI_070790	EMO_061300	hypothetical protein
EHI_070800	EMO_061290	hypothetical protein
EHI_073400	EMO_078890	hypothetical protein
EHI_073990	EMO_081370	hypothetical protein
EHI_074150	EMO_114430	hypothetical protein
EHI_075180	EMO_005530	hypothetical protein
EHI_075200	EMO_005550	hypothetical protein
EHI_076800	EMO_065680	hypothetical protein
EHI_076820	EMO_065660	hypothetical protein
EHI_078180	EMO_097210	hypothetical protein
EHI_078190	EMO_097220	hypothetical protein
EHI_078270	EMO_059310	hypothetical protein
EHI_080240	EMO_100480	hypothetical protein
EHI_080260	EMO_100460	hypothetical protein
EHI_081310	EMO_101500	hypothetical protein
EHI_083620	EMO_109660	hypothetical protein
EHI_083640	EMO_109740	hypothetical protein
EHI_085020	EMO_120070	hypothetical protein
EHI_086130	EMO_053740	hypothetical protein
EHI_086170	EMO_053660	hypothetical protein
EHI_086210	EMO_053620	hypothetical protein
EHI_086570	EMO_006750	hypothetical protein
EHI_087620	EMO_029150	hypothetical protein
EHI_087740	EMO_104670	hypothetical protein
EHI_091490	EMO_103930	hypothetical protein
EHI_092200	EMO_003260	hypothetical protein
EHI_092220	EMO_045140	hypothetical protein
EHI_092240	EMO_045160	hypothetical protein
EHI_092690	EMO_094560	hypothetical protein
EHI_093820	EMO_015740	hypothetical protein
EHI_093940	EMO_047760	hypothetical protein
EHI_094000	EMO_114770	hypothetical protein
EHI_094010	EMO_114760	hypothetical protein
EHI_094050	EMO_114730	hypothetical protein
EHI_094130	EMO_015540	hypothetical protein
EHI_095180	EMO_063960	hypothetical protein
EHI_096250	EMO_018840	hypothetical protein
EHI_096320	EMO_018760	hypothetical protein
EHI_096800	EMO_031290	hypothetical protein
EHI_097920	EMO_108420	hypothetical protein
EHI_098000	EMO_108320	hypothetical protein
EHI_098190	EMO_099580	hypothetical protein
EHI_098610	EMO_110710	hypothetical protein
EHI_098620	EMO_110700	hypothetical protein
EHI_099310	EMO_041330	hypothetical protein
EHI_100470	EMO_066560	hypothetical protein
EHI_103360	EMO_052220	hypothetical protein
EHI_103670	EMO_004990	hypothetical protein
EHI_104380	EMO_118890	hypothetical protein
EHI_104430	EMO_118800	hypothetical protein
EHI_104550	EMO_113480	hypothetical protein
EHI_104580	EMO_118960	hypothetical protein
EHI_104680	EMO_027650	hypothetical protein
EHI_104740	EMO_027720	hypothetical protein
EHI_105190	EMO_111170	hypothetical protein
EHI_105840	EMO_068130	hypothetical protein
EHI_106250	EMO_082940	hypothetical protein
EHI_106260	EMO_082950	hypothetical protein
EHI_107040	EMO_044510	hypothetical protein
EHI_107080	EMO_044470	hypothetical protein
EHI_107100	EMO_044440	hypothetical protein
EHI_107180	EMO_085250	hypothetical protein
EHI_107240	EMO_041000	hypothetical protein
EHI_107330	EMO_040880	hypothetical protein
EHI_107790	EMO_090110	hypothetical protein
EHI_110220	EMO_038210	hypothetical protein
EHI_110670	EMO_070080	hypothetical protein
EHI_110710	EMO_070040	hypothetical protein
EHI_111070	EMO_069960	hypothetical protein
EHI_111210	EMO_011070	hypothetical protein
EHI_111820	EMO_111540	hypothetical protein
EHI_112850	EMO_028790	hypothetical protein
EHI_113550	EMO_034720	hypothetical protein
EHI_113560	EMO_034690	hypothetical protein
EHI_113590	EMO_034640	hypothetical protein
EHI_113910	EMO_091030	hypothetical protein
EHI_114380	EMO_100210	hypothetical protein
EHI_114410	EMO_100240	hypothetical protein
EHI_117600	EMO_104080	hypothetical protein
EHI_117990	EMO_046050	hypothetical protein
EHI_118070	EMO_024220	hypothetical protein
EHI_118200	EMO_089030	hypothetical protein
EHI_118400	EMO_121010	hypothetical protein
EHI_118630	EMO_042910	hypothetical protein
EHI_118660	EMO_042890	hypothetical protein
EHI_118730	EMO_042770	hypothetical protein
EHI_118890	EMO_042690	hypothetical protein
EHI_119350	EMO_000810	hypothetical protein
EHI_120290	EMO_121530	hypothetical protein
EHI_120870	EMO_010880	hypothetical protein
EHI_121840	EMO_045240	hypothetical protein
EHI_121890	EMO_045290	hypothetical protein
EHI_122880	EMO_065460	hypothetical protein
EHI_124340	EMO_026030	hypothetical protein
EHI_124350	EMO_026020	hypothetical protein
EHI_124620	EMO_023700	hypothetical protein
EHI_125310	EMO_033320	hypothetical protein
EHI_125710	EMO_026660	hypothetical protein
EHI_125860	EMO_026830	hypothetical protein
EHI_125940	EMO_067380	hypothetical protein
EHI_125970	EMO_067410	hypothetical protein
EHI_126990	EMO_114010	hypothetical protein
EHI_127010	EMO_074070	hypothetical protein
EHI_127030	EMO_074090	hypothetical protein
EHI_127140	EMO_030100	hypothetical protein
EHI_127300	EMO_030280	hypothetical protein
EHI_127430	EMO_029810	hypothetical protein
EHI_129300	EMO_097570	hypothetical protein
EHI_129370	EMO_097480	hypothetical protein
EHI_129860	EMO_031610	hypothetical protein
EHI_129880	EMO_031580	hypothetical protein
EHI_129900	EMO_031560	hypothetical protein
EHI_130720	EMO_027920	hypothetical protein
EHI_131110	EMO_038660	hypothetical protein
EHI_131210	EMO_032870	hypothetical protein
EHI_131500	EMO_007790	hypothetical protein
EHI_133960	EMO_052950	hypothetical protein
EHI_134620	EMO_070860	hypothetical protein
EHI_134650	EMO_070880	hypothetical protein
EHI_134660	EMO_070890	hypothetical protein
EHI_134820	EMO_048750	hypothetical protein
EHI_135030	EMO_006360	hypothetical protein
EHI_135050	EMO_006330	hypothetical protein
EHI_135110	EMO_006270	hypothetical protein
EHI_135780	EMO_085810	hypothetical protein
EHI_135800	EMO_030510	hypothetical protein
EHI_136370	EMO_053280	hypothetical protein
EHI_136410	EMO_053320	hypothetical protein
EHI_136480	EMO_054370	hypothetical protein
EHI_137080	EMO_031750	hypothetical protein
EHI_137830	EMO_021380	hypothetical protein
EHI_137840	EMO_021390	hypothetical protein
EHI_138000	EMO_046690	hypothetical protein
EHI_138450	EMO_029640	hypothetical protein
EHI_138950	EMO_087560	hypothetical protein
EHI_138970	EMO_087540	hypothetical protein
EHI_139070	EMO_087420	hypothetical protein
EHI_139380	EMO_007720	hypothetical protein
EHI_140250	EMO_075150	hypothetical protein
EHI_140700	EMO_062930	hypothetical protein
EHI_141020	EMO_106880	hypothetical protein
EHI_141110	EMO_106970	hypothetical protein
EHI_141340	EMO_012820	hypothetical protein
EHI_141850	EMO_005160	hypothetical protein
EHI_141920	EMO_005230	hypothetical protein
EHI_142180	EMO_016440	hypothetical protein
EHI_143660	EMO_072810	hypothetical protein
EHI_146190	EMO_092710	hypothetical protein
EHI_146210	EMO_092690	hypothetical protein
EHI_146360	EMO_002650	hypothetical protein
EHI_146960	EMO_049520	hypothetical protein
EHI_147240	EMO_028060	hypothetical protein
EHI_147520	EMO_039780	hypothetical protein
EHI_147690	EMO_076880	hypothetical protein
EHI_147890	EMO_076920	hypothetical protein
EHI_148030	EMO_013940	hypothetical protein
EHI_148110	EMO_049880	hypothetical protein
EHI_148150	EMO_114260	hypothetical protein
EHI_148420	EMO_014170	hypothetical protein
EHI_148510	EMO_014280	hypothetical protein
EHI_148610	EMO_073970	hypothetical protein
EHI_148640	EMO_074020	hypothetical protein
EHI_150380	EMO_004900	hypothetical protein
EHI_150520	EMO_104540	hypothetical protein
EHI_151220	EMO_084480	hypothetical protein
EHI_151740	EMO_074840	hypothetical protein
EHI_151770	EMO_074870	hypothetical protein
EHI_151840	EMO_074690	hypothetical protein
EHI_152510	EMO_089510	hypothetical protein
EHI_152590	EMO_089440	hypothetical protein
EHI_152700	EMO_021500	hypothetical protein
EHI_152740	EMO_021550	hypothetical protein
EHI_152800	EMO_021610	hypothetical protein
EHI_152890	EMO_019230	hypothetical protein
EHI_152920	EMO_019260	hypothetical protein
EHI_152960	EMO_019320	hypothetical protein
EHI_153090	EMO_019460	hypothetical protein
EHI_153320	EMO_109360	hypothetical protein
EHI_154210	EMO_126910	hypothetical protein
EHI_154300	EMO_000370	hypothetical protein
EHI_155180	EMO_107590	hypothetical protein
EHI_155210	EMO_107550	hypothetical protein
EHI_155250	EMO_147170	hypothetical protein
EHI_155380	EMO_107440	hypothetical protein
EHI_155400	EMO_107420	hypothetical protein
EHI_155510	EMO_044220	hypothetical protein
EHI_155600	EMO_044340	hypothetical protein
EHI_155740	EMO_044100	hypothetical protein
EHI_155760	EMO_044120	hypothetical protein
EHI_155770	EMO_044130	hypothetical protein
EHI_158120	EMO_011210	hypothetical protein
EHI_158190	EMO_011430	hypothetical protein
EHI_158230	EMO_014420	hypothetical protein
EHI_158620	EMO_080480	hypothetical protein
EHI_159320	EMO_028470	hypothetical protein
EHI_159740	EMO_101370	hypothetical protein
EHI_160680	EMO_000480	hypothetical protein
EHI_160850	EMO_122670	hypothetical protein
EHI_161070	EMO_122790	hypothetical protein
EHI_161900	EMO_111650	hypothetical protein
EHI_162560	EMO_116250	hypothetical protein
EHI_163590	EMO_092330	hypothetical protein
EHI_163690	EMO_092220	hypothetical protein
EHI_164820	EMO_067970	hypothetical protein
EHI_164840	EMO_010630	hypothetical protein
EHI_165340	EMO_056390	hypothetical protein
EHI_166390	EMO_013560	hypothetical protein
EHI_166430	EMO_110850	hypothetical protein
EHI_166450	EMO_110870	hypothetical protein
EHI_166460	EMO_110880	hypothetical protein
EHI_167090	EMO_067820	hypothetical protein
EHI_167110	EMO_067840	hypothetical protein
EHI_167140	EMO_067900	hypothetical protein
EHI_167470	EMO_112620	hypothetical protein
EHI_167630	EMO_018130	hypothetical protein
EHI_167670	EMO_094780	hypothetical protein
EHI_168270	EMO_099160	hypothetical protein
EHI_168320	EMO_099220	hypothetical protein
EHI_168350	EMO_099260	hypothetical protein
EHI_168380	EMO_099290	hypothetical protein
EHI_169250	EMO_082850	hypothetical protein
EHI_169650	EMO_100070	hypothetical protein
EHI_169680	EMO_100040	hypothetical protein
EHI_170000	EMO_099790	hypothetical protein
EHI_170170	EMO_099970	hypothetical protein
EHI_170300	EMO_076580	hypothetical protein
EHI_170370	EMO_076640	hypothetical protein
EHI_170460	EMO_076720	hypothetical protein
EHI_172160	EMO_003420	hypothetical protein
EHI_173430	EMO_105740	hypothetical protein
EHI_174220	EMO_051310	hypothetical protein
EHI_175110	EMO_054010	hypothetical protein
EHI_177480	EMO_104960	hypothetical protein
EHI_177490	EMO_104970	hypothetical protein
EHI_177640	EMO_105180	hypothetical protein
EHI_178080	EMO_120910	hypothetical protein
EHI_178100	EMO_120930	hypothetical protein
EHI_178760	EMO_019990	hypothetical protein
EHI_178830	EMO_020070	hypothetical protein
EHI_178870	EMO_018600	hypothetical protein
EHI_179020	EMO_019890	hypothetical protein
EHI_179040	EMO_019870	hypothetical protein
EHI_179360	EMO_051440	hypothetical protein
EHI_179860	EMO_095070	hypothetical protein
EHI_179880	EMO_095030	hypothetical protein
EHI_180770	EMO_056180	hypothetical protein
EHI_181210	EMO_060830	hypothetical protein
EHI_181270	EMO_060750	hypothetical protein
EHI_181570	EMO_057350	hypothetical protein
EHI_182630	EMO_037220	hypothetical protein
EHI_182650	EMO_037200	hypothetical protein
EHI_182790	EMO_037050	hypothetical protein
EHI_182810	EMO_037040	hypothetical protein
EHI_182820	EMO_037030	hypothetical protein
EHI_182870	EMO_036970	hypothetical protein
EHI_183230	EMO_085060	hypothetical protein
EHI_183300	EMO_085130	hypothetical protein
EHI_183440	EMO_013820	hypothetical protein
EHI_183890	EMO_063370	hypothetical protein
EHI_184490	EMO_086560	hypothetical protein
EHI_187100	EMO_090480	hypothetical protein
EHI_187170	EMO_090380	hypothetical protein
EHI_188200	EMO_076440	hypothetical protein
EHI_188220	EMO_076470	hypothetical protein
EHI_188270	EMO_076520	hypothetical protein
EHI_188820	EMO_085260	hypothetical protein
EHI_188840	EMO_013170	hypothetical protein
EHI_189120	EMO_038440	hypothetical protein
EHI_189130	EMO_038450	hypothetical protein
EHI_189930	EMO_020180	hypothetical protein
EHI_192140	EMO_055100	hypothetical protein
EHI_192270	EMO_097330	hypothetical protein
EHI_192280	EMO_097320	hypothetical protein
EHI_193290	EMO_075870	hypothetical protein
EHI_193410	EMO_076000	hypothetical protein
EHI_193450	EMO_076050	hypothetical protein
EHI_193500	EMO_076090	hypothetical protein
EHI_194370	EMO_095550	hypothetical protein
EHI_194980	EMO_078340	hypothetical protein
EHI_195040	EMO_045790	hypothetical protein
EHI_195090	EMO_048830	hypothetical protein
EHI_196950	EMO_023130	hypothetical protein
EHI_197100	EMO_102310	hypothetical protein
EHI_197200	EMO_085850	hypothetical protein
EHI_197370	EMO_051780	hypothetical protein
EHI_197400	EMO_051740	hypothetical protein
EHI_197470	EMO_051690	hypothetical protein
EHI_197500	EMO_051650	hypothetical protein
EHI_198590	EMO_070760	hypothetical protein
EHI_199010	EMO_105440	hypothetical protein
EHI_199160	EMO_105400	hypothetical protein
EHI_199640	EMO_100700	hypothetical protein
EHI_199670	EMO_100730	hypothetical protein
EHI_200030	EMO_098300	hypothetical protein
EHI_200040	EMO_098290	hypothetical protein
EHI_200830	EMO_013460	hypothetical protein
EHI_201240	EMO_007180	hypothetical protein
EHI_149860	EMO_116440	Hypothetical protein T24C12.3, putative
EHI_001120	EMO_106020	hypothetical protein, conserved
EHI_004770	EMO_016670	hypothetical protein, conserved
EHI_006710	EMO_103100	hypothetical protein, conserved
EHI_006760	EMO_000750	hypothetical protein, conserved
EHI_006940	EMO_001170	hypothetical protein, conserved
EHI_006950	EMO_001180	hypothetical protein, conserved
EHI_007020	EMO_115620	hypothetical protein, conserved
EHI_007350	EMO_087010	hypothetical protein, conserved
EHI_007640	EMO_039000	hypothetical protein, conserved
EHI_007980	EMO_039070	hypothetical protein, conserved
EHI_009540	EMO_102110	hypothetical protein, conserved
EHI_012280	EMO_045310	hypothetical protein, conserved
EHI_013030	EMO_086320	hypothetical protein, conserved
EHI_017610	EMO_089860	hypothetical protein, conserved
EHI_023900	EMO_091150	hypothetical protein, conserved
EHI_024670	EMO_007970	hypothetical protein, conserved
EHI_030770	EMO_122950	hypothetical protein, conserved
EHI_035820	EMO_057810	hypothetical protein, conserved
EHI_036850	EMO_057470	hypothetical protein, conserved
EHI_039050	EMO_045030	hypothetical protein, conserved
EHI_045010	EMO_057510	hypothetical protein, conserved
EHI_049380	EMO_024120	hypothetical protein, conserved
EHI_050985	EMO_012420	hypothetical protein, conserved
EHI_053010	EMO_106430	hypothetical protein, conserved
EHI_056460	EMO_046290	hypothetical protein, conserved
EHI_065760	EMO_073280	hypothetical protein, conserved
EHI_068100	EMO_031440	hypothetical protein, conserved
EHI_068180	EMO_064100	hypothetical protein, conserved
EHI_068330	EMO_064260	hypothetical protein, conserved
EHI_073360	EMO_078940	hypothetical protein, conserved
EHI_087550	EMO_029200	hypothetical protein, conserved
EHI_088030	EMO_000120	hypothetical protein, conserved
EHI_092080	EMO_009700	hypothetical protein, conserved
EHI_092090	EMO_003350	hypothetical protein, conserved
EHI_096550	EMO_019190	hypothetical protein, conserved
EHI_098230	EMO_099490	hypothetical protein, conserved
EHI_099230	EMO_041270	hypothetical protein, conserved
EHI_100440	EMO_066530	hypothetical protein, conserved
EHI_100490	EMO_066650	hypothetical protein, conserved
EHI_101290	EMO_049440	hypothetical protein, conserved
EHI_105120	EMO_025810	hypothetical protein, conserved
EHI_105220	EMO_111200	hypothetical protein, conserved
EHI_110690	EMO_070060	hypothetical protein, conserved
EHI_113920	EMO_091020	hypothetical protein, conserved
EHI_126280	EMO_094140	hypothetical protein, conserved
EHI_134780	EMO_048710	hypothetical protein, conserved
EHI_134970	EMO_122600	hypothetical protein, conserved
EHI_139040	EMO_087450	hypothetical protein, conserved
EHI_140310	EMO_032610	hypothetical protein, conserved
EHI_140340	EMO_032640	hypothetical protein, conserved
EHI_143550	EMO_072950	hypothetical protein, conserved
EHI_148050	EMO_013920	hypothetical protein, conserved
EHI_148060	EMO_049840	hypothetical protein, conserved
EHI_148490	EMO_014260	hypothetical protein, conserved
EHI_148680	EMO_074060	hypothetical protein, conserved
EHI_148780	EMO_113850	hypothetical protein, conserved
EHI_151200	EMO_084460	hypothetical protein, conserved
EHI_151380	EMO_108800	hypothetical protein, conserved
EHI_153280	EMO_109290	hypothetical protein, conserved
EHI_153290	EMO_109310	hypothetical protein, conserved
EHI_155540	EMO_044280	hypothetical protein, conserved
EHI_156250	EMO_108460	hypothetical protein, conserved
EHI_156340	EMO_003010	hypothetical protein, conserved
EHI_160210	EMO_043140	hypothetical protein, conserved
EHI_160220	EMO_043130	hypothetical protein, conserved
EHI_169830	EMO_099550	hypothetical protein, conserved
EHI_174900	EMO_054100	hypothetical protein, conserved
EHI_177450	EMO_104920	hypothetical protein, conserved
EHI_178560	EMO_027280	hypothetical protein, conserved
EHI_181200	EMO_060840	hypothetical protein, conserved
EHI_182700	EMO_037150	hypothetical protein, conserved
EHI_188890	EMO_023740	hypothetical protein, conserved
EHI_197270	EMO_085780	hypothetical protein, conserved
EHI_198710	EMO_055370	hypothetical protein, conserved
EHI_198890	EMO_070650	hypothetical protein, conserved
EHI_200070	EMO_098260	hypothetical protein, conserved
EHI_007270	EMO_004590	hypothetical protein, conserved domain containing
EHI_008430	EMO_043480	hypothetical protein, conserved domain containing
EHI_073590	EMO_033910	hypothetical protein, conserved domain containing
EHI_105310	EMO_111310	hypothetical protein, conserved domain containing
EHI_118010	EMO_046030	hypothetical protein, conserved domain containing
EHI_119280	EMO_112020	hypothetical protein, conserved domain containing
EHI_121820	EMO_045230	hypothetical protein, conserved domain containing
EHI_146980	EMO_049540	hypothetical protein, conserved domain containing
EHI_148370	EMO_014120	hypothetical protein, conserved domain containing
EHI_151340	EMO_108760	hypothetical protein, conserved domain containing
EHI_151900	EMO_074620	hypothetical protein, conserved domain containing
EHI_169960	EMO_099740	hypothetical protein, conserved domain containing
EHI_178700	EMO_076240	hypothetical protein, conserved domain containing
EHI_186330	EMO_030810	hypothetical protein, conserved domain containing
EHI_000930	EMO_078160	hypothetical protein, conserved protein
EHI_045360	EMO_118540	importin alpha subunit, putative
EHI_131550	EMO_007850	Importin alpha subunit, putative
EHI_105090	EMO_025760	importin alpha, putative
EHI_160860	EMO_122660	inositol polyphosphate 5-phosphatase, putative
EHI_148910	EMO_030580	interaptin, putative
EHI_159640	EMO_120630	iron hydrogenase, putative
EHI_194410	EMO_095660	isopentenyl-diphosphate delta-isomerase, putative
EHI_113570	EMO_034670	kinesin, putative
EHI_140230	EMO_075130	kinesin, putative
EHI_031360	EMO_062220	lecithin:cholesterol acyltransferase domain-containing protein
EHI_104370	EMO_118900	Legume-like lectin family protein, membrane-bound
EHI_152000	EMO_074470	Legume-like lectin family protein, membrane-bound
EHI_178020	EMO_022560	leucine rich repeat / protein phosphatase 2C domain containing protein
EHI_000760	EMO_047600	leucine rich repeat protein, BspA family
EHI_004360	EMO_061100	leucine rich repeat protein, BspA family
EHI_069190	EMO_021220	leucine rich repeat protein, BspA family
EHI_078570	EMO_069300	leucine rich repeat protein, BspA family
EHI_110590	EMO_078490	leucine rich repeat protein, BspA family
EHI_131490	EMO_007780	leucine rich repeat protein, BspA family
EHI_139430	EMO_007680	leucine rich repeat protein, BspA family
EHI_148530	EMO_014300	leucine rich repeat protein, BspA family
EHI_151330	EMO_108750	leucine rich repeat protein, BspA family
EHI_023340	EMO_072630	leucine-rich repeat containing protein
EHI_024640	EMO_007990	leucine-rich repeat containing protein
EHI_119950	EMO_066970	leucine-rich repeat containing protein
EHI_124470	EMO_068010	leucine-rich repeat containing protein
EHI_134680	EMO_048600	leucine-rich repeat containing protein
EHI_141380	EMO_108240	leucine-rich repeat containing protein
EHI_177990	EMO_022530	leucine-rich repeat containing protein
EHI_022960	EMO_003570	LIM zinc finger domain containing protein
EHI_030800	EMO_122910	LIM zinc finger domain containing protein
EHI_069060	EMO_024480	LIM zinc finger domain containing protein
EHI_110280	EMO_038090	LIM zinc finger domain containing protein
EHI_054190	EMO_120300	lipase, putative
EHI_099800	EMO_091240	lipase, putative
EHI_104400	EMO_118830	lipase, putative
EHI_119910	EMO_067100	lipid phosphate phosphatase, putative
EHI_124450	EMO_025930	lipid phosphate phosphatase, putative
EHI_025420	EMO_062560	long-chain-fatty-acid--CoA ligase, putative
EHI_029050	EMO_007020	long-chain-fatty-acid--CoA ligase, putative
EHI_132030	EMO_098900	long-chain-fatty-acid--CoA ligase, putative
EHI_187230	EMO_085710	longevity-assurance family protein
EHI_170040	EMO_099840	longin-type vesicle-associated membrane protein, putative
EHI_141910	EMO_005220	LSM domain containing protein
EHI_096510	EMO_019110	MADS box transcription factor, putative
EHI_139000	EMO_087510	magnesium and cobalt transport protein CorA, putative
EHI_094800	EMO_050180	major facilitator superfamily protein
EHI_152790	EMO_021600	membrane-bound O-acyltransferase (MBOAT ) family protein
EHI_103680	EMO_005000	metal cation transporter, zinc (Zn2 )-iron (Fe2 ) permease (ZIP) family
EHI_152760	EMO_021570	metal cation transporter, zinc (Zn2 )-iron (Fe2 ) permease (ZIP) family
EHI_045410	EMO_118590	metallo-beta-lactamase family protein
EHI_079860	EMO_045620	methionyl-tRNA synthetase, putative
EHI_069570	EMO_047460	methyltransferase-like protein 2, putative
EHI_029570	EMO_090670	methyltransferase, putative
EHI_118860	EMO_042660	methyltransferase, putative
EHI_098310	EMO_099410	microfibril-associated protein, putative
EHI_121860	EMO_045270	microsomal signal peptidase subunit, putative
EHI_100480	EMO_061850	MIR domain protein
EHI_095150	EMO_063880	mitochondrial carrier protein, putative
EHI_049770	EMO_058370	mitotic chromosome and X-chromosome-associated protein, putative
EHI_000920	EMO_078170	MmpL efflux pump, putative
EHI_065750	EMO_073260	Mob1/phocein family protein
EHI_148520	EMO_014290	Mob1/phocein family protein
EHI_008070	EMO_117740	molybdenum cofactor sulfurase, putative
EHI_118040	EMO_024190	molybdenum cofactor synthesis protein3, putative
EHI_050500	EMO_001780	Mov34/MPN/PAD-1 family protein
EHI_112800	EMO_028840	Mov34/MPN/PAD-1 family protein
EHI_058810	EMO_081950	mRNA decapping protein, putative
EHI_000720	EMO_047640	MTA/SAH nucleosidase, putative
EHI_193340	EMO_075920	mutS family protein
EHI_038640	EMO_034400	Myb family DNA-binding protein, SHAQKYF family
EHI_168310	EMO_099210	myb-like DNA-binding domain containing protein
EHI_175410	EMO_041970	myo-inositol monophosphatase, putative
EHI_140720	EMO_062910	myosin heavy chain
EHI_016430	EMO_005960	myotubularin, putative
EHI_087780	EMO_104610	myotubularin, putative
EHI_120280	EMO_121540	NAD-dependent deacetylase 1, putative
EHI_153410	EMO_082510	nitroreductase family protein
EHI_127190	EMO_030160	NLI interacting factor-like phosphatase domain-containing protein
EHI_179400	EMO_051380	nuclear pore protein, putative
EHI_183510	EMO_113810	nuclear pore protein, putative
EHI_174940	EMO_109140	nucleolar GTP-binding protein 1, putative
EHI_141370	EMO_108220	nucleolar protein 10, putative
EHI_104360	EMO_118910	nucleoside diphosphate kinase, putative
EHI_017040	EMO_094480	nucleoside transporter, putative
EHI_048280	EMO_080220	nucleosome assembly protein, putative
EHI_084970	EMO_063470	nucleosome assembly protein, putative
EHI_000610	EMO_024690	nucleotide binding protein 2, putative
EHI_186930	EMO_031070	peptidase T, putative
EHI_011890	EMO_073000	peptidase, C54 family
EHI_055660	EMO_047220	peptidase, C54 family
EHI_012390	EMO_114310	peptidyl-prolyl cis-trans isomerase, putative
EHI_020340	EMO_062320	peptidyl-prolyl cis-trans isomerase, putative
EHI_188950	EMO_023810	PH domain containing protein
EHI_097620	EMO_092840	PH domain containing protein kinase, putative
EHI_125820	EMO_026790	PH domain containing protein kinase, putative
EHI_127260	EMO_030240	PH domain protein
EHI_008030	EMO_039130	phosphate transporter, putative
EHI_006130	EMO_022020	phosphatidylinositol 3-kinase, putative
EHI_040690	EMO_033460	phosphatidylinositol 3-kinase, putative
EHI_095130	EMO_063860	phosphatidylinositol 3-kinase, putative
EHI_096560	EMO_019200	phosphatidylinositol 3-kinase, putative
EHI_148700	EMO_113990	phosphatidylinositol 4-kinase, putative
EHI_105870	EMO_068160	phosphatidylinositol N-acetylglucosaminyltransferase subunit A, putative
EHI_041900	EMO_022380	phosphatidylinositol-3,4,5-trisphosphate 3-phosphatase, putative
EHI_091940	EMO_009730	Phosphatidylinositol-4,5-bisphosphate 3-kinase catalytic subunit, putative
EHI_009890	EMO_069860	phosphatidylinositol-4,5-bisphosphate 3-kinase, putative
EHI_009800	EMO_058430	phosphatidylserine synthase, putative
EHI_185280	EMO_002340	phosphoglucomutase/phosphomannomutase family protein
EHI_188180	EMO_076420	phosphoglycerate kinase, putative
EHI_165800	EMO_078790	phosphoglycerate mutase family protein, putative
EHI_049480	EMO_017350	phosphoinositide kinase, putative
EHI_024430	EMO_008220	phospholipase B, putative
EHI_069380	EMO_004760	phospholipase B, putative
EHI_146550	EMO_110300	phospholipase D, putative
EHI_141350	EMO_012810	phospholipid-transporting ATPase IA, putative
EHI_030830	EMO_122880	Plasma membrane calcium-transporting ATPase, putative
EHI_012040	EMO_119420	poly(A) polymerase, putative
EHI_108760	EMO_005750	PP-loop family protein
EHI_093960	EMO_047780	pre-mRNA splicing factor, putative
EHI_081270	EMO_101540	Prefoldin subunit 3, putative
EHI_155420	EMO_107400	prefoldin subunit 6, putative
EHI_045150	EMO_014960	prenyl cysteine carboxyl methyltransferase, putative
EHI_078710	EMO_069250	probable proteasome subunit beta type 2, putative
EHI_198880	EMO_070670	Proliferating-cell nucleolar antigen p120, putative
EHI_005870	EMO_090920	proteasome regulatory subunit, putative
EHI_179970	EMO_094930	proteasome regulatory subunit, putative
EHI_074760	EMO_035820	protein farnesyltransferase alpha subunit, putative
EHI_004470	EMO_064390	protein kinase domain containing protein
EHI_008220	EMO_117930	protein kinase domain containing protein
EHI_029590	EMO_090690	protein kinase domain containing protein
EHI_030400	EMO_055310	protein kinase domain containing protein
EHI_041920	EMO_022360	protein kinase domain containing protein
EHI_048710	EMO_022640	protein kinase domain containing protein
EHI_052060	EMO_002800	protein kinase domain containing protein
EHI_065660	EMO_073150	protein kinase domain containing protein
EHI_069290	EMO_021170	protein kinase domain containing protein
EHI_069520	EMO_098570	protein kinase domain containing protein
EHI_117640	EMO_104120	protein kinase domain containing protein
EHI_125360	EMO_033380	protein kinase domain containing protein
EHI_125850	EMO_026820	protein kinase domain containing protein
EHI_127410	EMO_029830	protein kinase domain containing protein
EHI_180660	EMO_056170	protein kinase domain containing protein
EHI_181260	EMO_060760	protein kinase domain containing protein
EHI_183070	EMO_119600	protein kinase domain containing protein
EHI_044190	EMO_058950	protein kinase with WD repeats
EHI_006750	EMO_000760	protein kinase, putative
EHI_075540	EMO_093270	protein kinase, putative
EHI_092530	EMO_094290	protein kinase, putative
EHI_098240	EMO_099480	protein kinase, putative
EHI_135190	EMO_041570	protein kinase, putative
EHI_148900	EMO_030590	protein kinase, putative
EHI_158080	EMO_011300	protein kinase, putative
EHI_168060	EMO_037780	protein kinase, putative
EHI_186750	EMO_078650	protein kinase, putative
EHI_186950	EMO_031110	protein phosphatase domain-containing protein
EHI_148170	EMO_114240	protein phosphatase regulatory subunit, putative
EHI_056420	EMO_046340	protein phosphatase, putative
EHI_110320	EMO_038130	protein phosphatase, putative
EHI_010550	EMO_067490	protein with DENN and LIM domains
EHI_051820	EMO_018280	protein with RhoGEF and ArfGAP domains
EHI_012320	EMO_068840	pumilio domain-containing protein C6G9.14, putative
EHI_200080	EMO_098250	purine nucleoside phosphorylase, putative
EHI_164370	EMO_012190	putative GTPase
EHI_153000	EMO_019380	pyridine nucleotide-disulfide oxidoreductase family protein
EHI_000730	EMO_047630	pyrophosphate-dependent phosphofructokinase
EHI_098420	EMO_001860	pyruvate kinase, putative
EHI_005900	EMO_081070	Rab family GTPase
EHI_010660	EMO_038620	Rab family GTPase
EHI_017740	EMO_089680	Rab family GTPase
EHI_053150	EMO_061420	Rab family GTPase
EHI_059670	EMO_059660	Rab family GTPase
EHI_081330	EMO_101480	Rab family GTPase
EHI_100090	EMO_066260	Rab family GTPase
EHI_108610	EMO_053580	Rab family GTPase
EHI_129740	EMO_051830	Rab family GTPase
EHI_151610	EMO_074990	Rab family GTPase
EHI_164880	EMO_042000	Rab family GTPase
EHI_168600	EMO_013550	Rab family GTPase
EHI_170390	EMO_076660	Rab family GTPase
EHI_009970	EMO_069690	Rab GTPase activating protein, putative
EHI_015260	EMO_035640	Rab GTPase activating protein, putative
EHI_038840	EMO_039630	Rab GTPase activating protein, putative
EHI_196990	EMO_023090	Rab GTPase activating protein, putative
EHI_001400	EMO_019020	RAD23 protein, putative
EHI_159890	EMO_079240	Ran-binding protein, putative
EHI_139960	EMO_021790	Rap/Ran GTPase activating protein, putative
EHI_004210	EMO_061150	Rap/Ran GTPase-activating protein, putative
EHI_074060	EMO_081280	Rap/Ran GTPase-activating protein, putative
EHI_060370	EMO_077350	Ras family GTPase
EHI_101260	EMO_002060	Ras family GTPase
EHI_094810	EMO_050170	Ras family protein
EHI_096180	EMO_018920	Ras family protein
EHI_119300	EMO_111990	Ras family protein
EHI_010720	EMO_036710	Ras GTPase-activating protein, putative
EHI_096490	EMO_019090	Ras GTPase-activating protein, putative
EHI_146930	EMO_049480	Ras GTPase-activating protein, putative
EHI_156210	EMO_072170	Ras GTPase-activating protein, putative
EHI_013140	EMO_086270	Ras guanine nucleotide exchange factor, putative
EHI_067890	EMO_064500	Ras guanine nucleotide exchange factor, putative
EHI_068110	EMO_031460	Ras guanine nucleotide exchange factor, putative
EHI_127040	EMO_074100	Ras guanine nucleotide exchange factor, putative
EHI_129840	EMO_031630	Ras guanine nucleotide exchange factor, putative
EHI_170600	EMO_009920	Ras guanine nucleotide exchange factor, putative
EHI_033700	EMO_110160	RecF/RecN/SMC domain containing protein
EHI_106280	EMO_082970	RecF/RecN/SMC domain containing protein
EHI_119290	EMO_112010	recQ family helicase, putative
EHI_146500	EMO_110370	Rho GTPase activating protein, putative
EHI_187110	EMO_090460	Rho GTPase activating protein, putative
EHI_005910	EMO_081060	Rho guanine nucleotide exchange factor, putative
EHI_010590	EMO_033150	Rho guanine nucleotide exchange factor, putative
EHI_011390	EMO_049460	Rho guanine nucleotide exchange factor, putative
EHI_021230	EMO_096430	Rho guanine nucleotide exchange factor, putative
EHI_039850	EMO_016870	Rho guanine nucleotide exchange factor, putative
EHI_078740	EMO_069210	Rho guanine nucleotide exchange factor, putative
EHI_126000	EMO_077640	Rho guanine nucleotide exchange factor, putative
EHI_131540	EMO_007840	Rho guanine nucleotide exchange factor, putative
EHI_153510	EMO_082390	Rho guanine nucleotide exchange factor, putative
EHI_159500	EMO_028530	Rho guanine nucleotide exchange factor, putative
EHI_014190	EMO_050540	RhoGAP domain containing protein
EHI_017650	EMO_089820	RhoGAP domain containing protein
EHI_039030	EMO_045000	RhoGAP domain containing protein
EHI_069170	EMO_024370	RhoGAP domain containing protein
EHI_087810	EMO_025700	RhoGAP domain containing protein
EHI_117610	EMO_104090	RhoGAP domain containing protein
EHI_129360	EMO_097500	RhoGAP domain containing protein
EHI_153150	EMO_109160	RhoGAP domain containing protein
EHI_158090	EMO_011290	RhoGAP domain containing protein
EHI_161950	EMO_111600	RhoGAP domain containing protein
EHI_164790	EMO_069430	RhoGAP domain containing protein
EHI_176150	EMO_038270	ribose 5-phosphate isomerase, putative
EHI_098730	EMO_124900	ribosomal RNA methyltransferase, putative
EHI_196410	EMO_044170	Ribosome biogenesis protein BMS1, putative
EHI_126010	EMO_077650	ribosome biogenesis protein, putative
EHI_175090	EMO_053990	ribosome biogenesis protein, putative
EHI_170330	EMO_076620	RIO1 family protein
EHI_006720	EMO_103110	RNA methyltransferase, TrmH family, putative
EHI_141830	EMO_005140	RNA modification enzymes, MiaB-family
EHI_038570	EMO_034460	RNA polymerase subunit Rpb8
EHI_045280	EMO_014820	RNA recognition motif domain containing protein
EHI_079920	EMO_091930	RNA recognition motif domain containing protein
EHI_160960	EMO_122560	RNA recognition motif domain containing protein
EHI_177560	EMO_105070	RNA recognition motif domain containing protein
EHI_183240	EMO_085070	RNA recognition motif domain containing protein
EHI_056660	EMO_045560	RNA-binding protein TIA-1, putative
EHI_158060	EMO_071640	RNA-binding protein, putative
EHI_193510	EMO_076100	RNA-binding protein, putative
EHI_091070	EMO_023350	ruvB-like DNA helicase, putative
EHI_010680	EMO_038640	Sand family protein
EHI_197260	EMO_085770	Sand family protein
EHI_192480	EMO_112520	scavenger mRNA decapping enzyme, putative
EHI_012100	EMO_119350	Sec1 family protein
EHI_064660	EMO_063780	Sec24 protein, putative
EHI_012160	EMO_119300	ser/thr protein phosphatase family protein
EHI_045530	EMO_118670	Ser/Thr protein phosphatase family protein
EHI_081340	EMO_101470	ser/thr protein phosphatase family protein
EHI_097970	EMO_108350	Ser/Thr protein phosphatase family protein
EHI_147020	EMO_049580	ser/thr protein phosphatase family protein
EHI_152640	EMO_082550	ser/thr protein phosphatase family protein
EHI_161000	EMO_122720	ser/thr protein phosphatase family protein
EHI_009590	EMO_020260	serine/threonine protein kinase, putative
EHI_088440	EMO_033970	serine/threonine protein kinase, putative
EHI_162340	EMO_016190	serine/threonine protein kinase, putative
EHI_067900	EMO_064510	serine/threonine protein phosphatase PP1, putative
EHI_126930	EMO_114070	serine/threonine protein phosphatase type 5, putative
EHI_148200	EMO_114200	serine/threonine-protein kinase, putative
EHI_010290	EMO_033280	serine/threonine-protein phosphatase, putative
EHI_050290	EMO_126610	SGS domain protein
EHI_200840	EMO_013470	Signal recognition particle receptor alpha subunit, putative
EHI_151300	EMO_108720	Sir2 family transcriptional regulator, putative
EHI_152720	EMO_021530	small-conductance mechanosensitive ion channel, putative
EHI_194400	EMO_095650	SNF7 family protein
EHI_136210	EMO_113610	soluble NSF attachment protein gamma isoform, putative
EHI_045490	EMO_118620	SP-RING zinc finger domain containing protein
EHI_069470	EMO_098610	SP-RING zinc finger domain containing protein
EHI_069550	EMO_047430	splicing factor3B subunit 2, putative
EHI_056500	EMO_067030	START domain containing protein
EHI_082500	EMO_089140	structure specific recognition protein, putative
EHI_170610	EMO_009900	SWIRM domain protein
EHI_182580	EMO_037270	syntaxin PM-like protein
EHI_052830	EMO_109830	syntaxin, putative
EHI_139030	EMO_087480	syntaxin, putative
EHI_158250	EMO_113300	T-complex protein 1 gamma subunit, putative
EHI_155220	EMO_107540	T-complex protein 1, alpha subunit, putative
EHI_009910	EMO_069790	TBC domain containing protein
EHI_091080	EMO_023360	TBC domain containing protein
EHI_110550	EMO_096080	TBC domain containing protein
EHI_151210	EMO_084470	TBC domain containing protein
EHI_152910	EMO_019240	TBC domain containing protein
EHI_166020	EMO_127870	TBC domain containing protein
EHI_200780	EMO_013400	TBC domain containing protein
EHI_170310	EMO_076590	TBC1 domain family member 5, putative
EHI_153660	EMO_100970	tetratricopeptide repeat domain containing protein
EHI_137090	EMO_031760	TFIID subunit, putative
EHI_155440	EMO_107380	thioredoxin reductase, putative
EHI_004490	EMO_064370	thioredoxin, putative
EHI_045250	EMO_014860	thioredoxin, putative
EHI_096200	EMO_018890	thioredoxin, putative
EHI_107670	EMO_090080	thioredoxin, putative
EHI_110350	EMO_038160	thioredoxin, putative
EHI_124400	EMO_025980	thioredoxin, putative
EHI_049910	EMO_000350	threonine dehydratase, putative
EHI_177540	EMO_105030	thymidine kinase, putative
EHI_008040	EMO_039140	Thymidylate kinase, putative
EHI_100260	EMO_066190	TLD domain containing protein
EHI_156350	EMO_003020	TLD domain containing protein
EHI_012570	EMO_098480	toxin resistance protein, putative
EHI_008710	EMO_043310	TPR repeat protein
EHI_023300	EMO_072470	TPR repeat protein
EHI_091100	EMO_023380	TPR repeat protein
EHI_187280	EMO_085610	transcription initiation factor SPT5, putative
EHI_198960	EMO_080830	transcription initiation factor TFIID subunit 5, putative
EHI_148350	EMO_014090	transcription initiation protein SPT4, putative
EHI_153480	EMO_082440	translation initiation factor 2 beta subunit, putative
EHI_096380	EMO_018960	translation initiation factor eIF-2B alpha subunit, putative
EHI_019170	EMO_006530	translation initiation factor eIF-2B beta subunit, putative
EHI_131020	EMO_038770	translation initiation factor eIF-2B epsilon subunit, putative
EHI_155350	EMO_107460	transport protein particle component Bet3 domain-containing protein
EHI_025820	EMO_034550	transport protein particle, Bet3 subunit, putative
EHI_051700	EMO_017630	transporter, major facilitator family
EHI_110390	EMO_020720	transporter, major facilitator family
EHI_199620	EMO_100680	tRNA pseudouridine synthase D domain-containing protein
EHI_103790	EMO_121670	tubulin interacting protein, putative
EHI_124500	EMO_068430	tyrosine kinase, putative
EHI_098300	EMO_099420	U2 snRNP auxiliary factor large subunit, putative
EHI_016140	EMO_049780	U2 snRNP auxiliary factor small subunit, putative
EHI_096500	EMO_019100	UBA/TS-N domain-containing protein
EHI_182830	EMO_037010	UBA/TS-N domain-containing protein
EHI_035180	EMO_011760	ubiquitin carboxyl-terminal hydrolase domain containing protein
EHI_043740	EMO_058900	ubiquitin carboxyl-terminal hydrolase domain containing protein
EHI_125920	EMO_067710	ubiquitin fusion degradation protein 1 homolog, putative
EHI_098550	EMO_110670	ubiquitin-activating enzyme, putative
EHI_049740	EMO_115840	ubiquitin-conjugating enzyme family protein
EHI_187180	EMO_090390	ubiquitin-protein ligase, putative
EHI_050270	EMO_060280	UDP-N-acetylglucosamine transporter, putative
EHI_062840	EMO_001480	UDP-N-acetylglucosamine--dolichyl-phosphate N-acetylglucosaminephosphotransferase, putative
EHI_169930	EMO_099700	unknown protein, putative
EHI_007770	EMO_038960	unspecified product
EHI_008660	EMO_037900	unspecified product
EHI_045330	EMO_027510	unspecified product
EHI_053040	EMO_106380	unspecified product
EHI_155240	EMO_147160	unspecified product
EHI_198600	EMO_070770	unspecified product
EHI_178910	EMO_018570	uracil-DNA glycosylase, putative
EHI_106100	EMO_079190	UV excision repair protein RAD23, putative
EHI_182550	EMO_037300	Vacuolar ATP synthase subunit E, putative
EHI_182560	EMO_037290	Vacuolar ATP synthase subunit E, putative
EHI_002990	EMO_037820	vacuolar protein sorting-associated protein 35 , putative
EHI_107280	EMO_040920	vacuolar proton ATPase subunit, putative
EHI_127180	EMO_030140	vacuolar sorting protein 26, putative
EHI_025270	EMO_062420	vacuolar sorting protein 29
EHI_195080	EMO_048820	vacuolar sorting protein 9 (VPS9) domain containing protein
EHI_082510	EMO_054070	Vacuolar sorting protein 9 (VPS9) domain, putative
EHI_092140	EMO_003310	vesicular transport protein Yip1, putative
EHI_007950	EMO_039040	villidin, putative
EHI_001960	EMO_010360	WD domain containing protein
EHI_023080	EMO_073690	WD domain containing protein
EHI_052160	EMO_012910	WD domain containing protein
EHI_096600	EMO_109500	WD domain containing protein
EHI_103410	EMO_052280	WD domain containing protein
EHI_107780	EMO_090100	WD domain containing protein
EHI_118720	EMO_042780	WD domain containing protein
EHI_118780	EMO_042710	WD domain containing protein
EHI_140750	EMO_062890	WD domain containing protein
EHI_172390	EMO_035480	WD domain containing protein
EHI_027730	EMO_030350	WD repeat protein
EHI_048670	EMO_095920	WH2 motif domain contaning protein
EHI_027510	EMO_013230	zinc finger domain containing protein
EHI_073340	EMO_078960	zinc finger domain containing protein
EHI_098040	EMO_108930	zinc finger domain containing protein
EHI_008770	EMO_043220	zinc finger protein, putative
EHI_017720	EMO_089700	zinc finger protein, putative
EHI_192080	EMO_055160	zinc finger protein, putative
EHI_198840	EMO_070700	zinc finger protein, putative
EHI_104690	EMO_027660	zinc knuckle domain-containing protein
