# Supplementary material for: RNA Sequencing Reveals Widespread Transcription of Natural Antisense RNAs in Entamoeba Species
Source: Microorganisms. 2022 Feb 8;10(2):396. doi: 10.3390/microorganisms10020396 (PMC8874941; doi:10.3390/microorganisms10020396)
Supplement: Supplementary file 1 [file microorganisms-10-00396-s001.zip › Table S13-B. GO enrichment EHI_vs_EMO_NAT_down.xlsx]

## Sheet: EHI_vs_EMO_NAT_down
Mornico et al., 2022. RNA sequencing reveals widespread transcription of natural antisense RNAs in Entamoeba species
Table S13-B. Genes in E. histolytica presenting NATs downregulated in the comparison E. histolytica versus E. moshkovskii
EHI_000710
EHI_001060
EHI_001830
EHI_003930
EHI_004780
EHI_004970
EHI_005010
EHI_006890
EHI_006970
EHI_008150
EHI_008160
EHI_008410
EHI_009250
EHI_009390
EHI_009430
EHI_009950
EHI_010090
EHI_010270
EHI_010580
EHI_012070
EHI_012500
EHI_012560
EHI_013150
EHI_014100
EHI_014230
EHI_015230
EHI_017710
EHI_020320
EHI_021340
EHI_021470
EHI_022930
EHI_023070
EHI_024540
EHI_024600
EHI_025410
EHI_025490
EHI_028560
EHI_030780
EHI_031380
EHI_035960
EHI_035970
EHI_035990
EHI_038910
EHI_040400
EHI_040620
EHI_040810
EHI_041930
EHI_042940
EHI_044170
EHI_044540
EHI_044610
EHI_044920
EHI_045110
EHI_045130
EHI_045220
EHI_045260
EHI_045570
EHI_048410
EHI_048430
EHI_049900
EHI_050710
EHI_052730
EHI_052770
EHI_052840
EHI_053020
EHI_054200
EHI_055370
EHI_056430
EHI_056440
EHI_057660
EHI_062830
EHI_064320
EHI_067880
EHI_068300
EHI_069070
EHI_069180
EHI_069950
EHI_070010
EHI_074130
EHI_074140
EHI_075670
EHI_076810
EHI_078210
EHI_078220
EHI_079180
EHI_079200
EHI_081120
EHI_081720
EHI_081730
EHI_083630
EHI_086060
EHI_086190
EHI_086200
EHI_086380
EHI_091060
EHI_091460
EHI_091520
EHI_093830
EHI_093860
EHI_095940
EHI_096170
EHI_096450
EHI_098350
EHI_098800
EHI_098810
EHI_098820
EHI_098830
EHI_098850
EHI_099280
EHI_099720
EHI_100500
EHI_102030
EHI_103290
EHI_103650
EHI_104650
EHI_104700
EHI_104760
EHI_105100
EHI_105110
EHI_105130
EHI_107270
EHI_108470
EHI_108480
EHI_108720
EHI_110130
EHI_110250
EHI_110660
EHI_112000
EHI_112040
EHI_112860
EHI_114170
EHI_118030
EHI_118060
EHI_118800
EHI_119900
EHI_121800
EHI_122710
EHI_122740
EHI_123260
EHI_123280
EHI_124830
EHI_124880
EHI_125610
EHI_125730
EHI_125750
EHI_126020
EHI_126040
EHI_126120
EHI_126960
EHI_127220
EHI_128160
EHI_131000
EHI_131070
EHI_132390
EHI_134610
EHI_134690
EHI_134710
EHI_134720
EHI_135480
EHI_136420
EHI_136450
EHI_137920
EHI_139460
EHI_140320
EHI_140330
EHI_140980
EHI_141010
EHI_142120
EHI_142140
EHI_142920
EHI_142960
EHI_143560
EHI_143600
EHI_144720
EHI_146950
EHI_147870
EHI_148010
EHI_148020
EHI_148410
EHI_148460
EHI_148650
EHI_148940
EHI_149890
EHI_150410
EHI_151310
EHI_151390
EHI_151760
EHI_151890
EHI_151980
EHI_152100
EHI_152340
EHI_153270
EHI_154230
EHI_158300
EHI_159300
EHI_159460
EHI_159530
EHI_161030
EHI_162570
EHI_163740
EHI_164850
EHI_165080
EHI_165090
EHI_165190
EHI_165220
EHI_165250
EHI_166820
EHI_166930
EHI_167340
EHI_167500
EHI_167700
EHI_167710
EHI_169580
EHI_170080
EHI_170160
EHI_173490
EHI_173500
EHI_174660
EHI_176850
EHI_176860
EHI_177500
EHI_178070
EHI_178090
EHI_178540
EHI_178790
EHI_179080
EHI_179940
EHI_179950
EHI_180160
EHI_180300
EHI_182660
EHI_182690
EHI_183020
EHI_183100
EHI_183410
EHI_183880
EHI_186730
EHI_188010
EHI_188160
EHI_188280
EHI_188810
EHI_189100
EHI_189430
EHI_189470
EHI_189520
EHI_189530
EHI_189970
EHI_192730
EHI_193370
EHI_194240
EHI_194310
EHI_194430
EHI_194440
EHI_194620
EHI_195130
EHI_196380
EHI_196970
EHI_196980
EHI_197120
EHI_197130
EHI_197420
EHI_198650
EHI_198950
EHI_199100
EHI_201300

## Sheet: GeneProduct-EHI
Gene ID	Genomic Location (Gene)	Product Description
EHI_053020	DS571238:9,824..11,092(+)	26S protease regulatory subunit, putative
EHI_186730	DS571159:27,979..28,780(-)	acetyltransferase, GNAT family
EHI_081730	DS571294:17,577..18,614(+)	activator 1 subunit, putative
EHI_189970	DS571315:24,626..26,254(+)	amino acid permease, putative
EHI_165090	DS571217:5,059..6,489(-)	amino acid transporter, putative
EHI_194310	DS571191:25,589..27,115(+)	amino acid transporter, putative
EHI_020320	DS571339:23,213..24,643(+)	amino acid-polyamine transporter, putative
EHI_021340	DS571194:36,540..37,891(+)	aminopeptidase, putative
EHI_134720	DS571193:51,703..52,188(-)	ankyrin repeat protein, putative
EHI_178090	DS571272:32,134..33,407(-)	ankyrin repeat protein, putative
EHI_091060	DS571335:14,930..16,798(+)	ATPase, AAA family protein
EHI_069950	DS571450:4,014..4,982(-)	C2 domain containing protein
EHI_178540	DS571154:34,331..34,765(-)	calmodulin, putative
EHI_045570	DS571147:174,122..175,240(+)	CDP-alcohol phosphatidyltransferase family protein
EHI_049900	DS571152:135,657..137,288(-)	cell division control protein 45 CDC45, putative
EHI_152340	DS571145:247,582..248,757(+)	choline/ethanolamine kinase, putative
EHI_012500	DS571148:150,289..152,835(-)	Coatomer gamma subunit, putative
EHI_086190	DS571235:42,448..43,650(-)	competence protein ComEC, putative
EHI_144720	DS571437:4,700..8,137(-)	CPSF A subunit region protein, putative
EHI_198650	DS571165:22,578..23,454(-)	cyclin, domain containing protein
EHI_134610	DS571193:32,232..35,165(-)	DEAD/DEAH box helicase, putative
EHI_098350	DS571169:35,971..36,966(-)	deoxyhypusine synthase, putative
EHI_121800	DS571276:16,975..17,669(+)	deoxyribose-phosphate aldolase, putative
EHI_045260	DS571147:117,445..117,939(+)	DIM1 family protein, putative
EHI_126120	DS571160:105,256..107,103(+)	DNA mismatch repair protein mutL, putative
EHI_180300	DS571221:16,652..17,934(-)	DnaJ domain containing protein
EHI_151890	DS571145:167,992..168,465(+)	EF-hand calcium-binding domain containing protein
EHI_105110	DS571204:21,301..22,397(+)	ENTH domain protein, putative
EHI_164850	DS571216:33,298..34,755(-)	glycerol kinase, putative
EHI_052770	DS571245:13,491..16,019(+)	glycosyl hydrolase, family 31 protein
EHI_126020	DS571160:84,303..86,786(-)	glycosyl hydrolase, family 31 protein
EHI_142120	DS571161:94,477..95,496(+)	heat shock transcription factor, putative
EHI_188810	DS571230:18,098..18,853(-)	HesA/MoeB/ThiF family protein, putative
EHI_146950	DS571374:8,659..9,915(-)	histidine acid phosphatase family protein
EHI_100500	DS571201:69,382..70,913(+)	hypothetical membrane-spanning protein
EHI_000710	DS571186:68,855..71,599(+)	hypothetical protein
EHI_001060	DS571210:38,718..39,086(-)	hypothetical protein
EHI_001830	DS571280:18,465..19,727(+)	hypothetical protein
EHI_004970	DS571195:45,198..45,563(+)	hypothetical protein
EHI_006970	DS571197:56,488..57,240(+)	hypothetical protein
EHI_008150	DS571178:76,464..77,462(+)	hypothetical protein
EHI_010090	DS571200:56,074..58,176(-)	hypothetical protein
EHI_010270	DS571182:3,416..4,720(-)	hypothetical protein
EHI_010580	DS571182:44,446..45,710(-)	hypothetical protein
EHI_012070	DS571148:56,267..57,054(-)	hypothetical protein
EHI_012560	DS571148:167,783..169,035(+)	hypothetical protein
EHI_014230	DS571172:79,130..80,006(-)	hypothetical protein
EHI_015230	DS571202:13,889..15,633(+)	hypothetical protein
EHI_021470	DS571194:57,699..58,733(+)	hypothetical protein
EHI_022930	DS571153:33,082..33,773(-)	hypothetical protein
EHI_024540	DS571198:42,396..44,204(-)	hypothetical protein
EHI_024600	DS571198:58,366..58,980(+)	hypothetical protein
EHI_025490	DS571233:44,411..44,728(+)	hypothetical protein
EHI_030780	DS571208:32,983..34,275(-)	hypothetical protein
EHI_031380	DS571261:42,619..42,996(-)	hypothetical protein
EHI_035960	DS571327:18,228..19,682(-)	hypothetical protein
EHI_035990	DS571327:25,115..25,687(+)	hypothetical protein
EHI_038910	DS571190:46,037..46,651(-)	hypothetical protein
EHI_040620	DS571282:16,733..17,518(+)	hypothetical protein
EHI_040810	DS571578:860..1,804(-)	hypothetical protein
EHI_042940	DS571292:17,277..18,273(-)	hypothetical protein
EHI_044540	DS571147:14,010..15,842(+)	hypothetical protein
EHI_044920	DS571147:64,658..65,614(-)	hypothetical protein
EHI_045110	DS571147:94,858..96,333(-)	hypothetical protein
EHI_045130	DS571147:99,119..100,405(-)	hypothetical protein
EHI_045220	DS571147:112,426..113,193(+)	hypothetical protein
EHI_048430	DS571607:4,387..5,102(-)	hypothetical protein
EHI_050710	DS571149:97,185..98,498(-)	hypothetical protein
EHI_052730	DS571245:5,353..6,740(+)	hypothetical protein
EHI_054200	DS571309:20,733..22,051(+)	hypothetical protein
EHI_055370	DS571416:6,159..6,979(-)	hypothetical protein
EHI_056430	DS571313:14,100..15,401(-)	hypothetical protein
EHI_062830	DS571213:56,237..58,507(+)	hypothetical protein
EHI_064320	DS571196:8,306..10,006(+)	hypothetical protein
EHI_067880	DS571150:12,462..13,302(-)	hypothetical protein
EHI_068300	DS571150:94,115..95,515(-)	hypothetical protein
EHI_069070	DS571164:10,309..11,106(+)	hypothetical protein
EHI_070010	DS571450:13,026..13,811(+)	hypothetical protein
EHI_074130	DS571232:39,636..40,858(-)	hypothetical protein
EHI_074140	DS571232:41,027..42,098(+)	hypothetical protein
EHI_075670	DS571394:12,512..14,779(+)	hypothetical protein
EHI_078220	DS571271:22,632..23,870(-)	hypothetical protein
EHI_079200	DS571337:7,485..9,308(-)	hypothetical protein
EHI_081120	DS571275:2,593..2,844(+)	hypothetical protein
EHI_086060	DS571235:25,230..25,598(-)	hypothetical protein
EHI_086200	DS571235:43,743..44,131(-)	hypothetical protein
EHI_086380	DS571381:3,445..4,435(+)	hypothetical protein
EHI_091520	DS571400:12,498..14,252(-)	hypothetical protein
EHI_093830	DS571179:27,586..30,474(+)	hypothetical protein
EHI_096450	DS571163:49,824..50,459(-)	hypothetical protein
EHI_098820	DS571349:15,098..17,944(+)	hypothetical protein
EHI_098830	DS571349:18,018..22,268(-)	hypothetical protein
EHI_099720	DS571299:14,240..14,688(-)	hypothetical protein
EHI_102030	DS571574:610..1,251(+)	hypothetical protein
EHI_104650	DS571185:69,177..70,403(+)	hypothetical protein
EHI_104700	DS571185:73,856..77,287(-)	hypothetical protein
EHI_104760	DS571185:87,827..88,855(-)	hypothetical protein
EHI_105100	DS571204:20,791..20,952(-)	hypothetical protein
EHI_107270	DS571205:58,148..58,828(+)	hypothetical protein
EHI_108470	DS571425:12,344..15,184(-)	hypothetical protein
EHI_108720	DS571346:16,215..17,549(-)	hypothetical protein
EHI_110130	DS571151:2,859..5,774(+)	hypothetical protein
EHI_112040	DS571329:17,189..18,953(-)	hypothetical protein
EHI_118060	DS571183:42,206..43,354(-)	hypothetical protein
EHI_119900	DS571393:2,658..4,934(-)	hypothetical protein
EHI_123260	DS571488:8,235..9,563(-)	hypothetical protein
EHI_123280	DS571488:10,133..11,200(-)	hypothetical protein
EHI_125610	DS571160:8,887..10,526(+)	hypothetical protein
EHI_125730	DS571160:32,223..33,644(-)	hypothetical protein
EHI_125750	DS571160:35,922..37,193(+)	hypothetical protein
EHI_132390	DS571371:14,552..15,256(+)	hypothetical protein
EHI_134690	DS571193:44,739..45,881(+)	hypothetical protein
EHI_134710	DS571193:50,881..51,528(+)	hypothetical protein
EHI_141010	DS571269:11,340..12,230(+)	hypothetical protein
EHI_142960	DS571297:34,043..35,658(+)	hypothetical protein
EHI_143600	DS571344:13,609..15,357(+)	hypothetical protein
EHI_148010	DS571146:5,040..5,930(-)	hypothetical protein
EHI_148940	DS571146:188,412..190,029(+)	hypothetical protein
EHI_149890	DS571399:14,730..16,223(+)	hypothetical protein
EHI_150410	DS571218:33,010..34,362(+)	hypothetical protein
EHI_151390	DS571145:49,704..50,513(-)	hypothetical protein
EHI_152100	DS571145:209,159..209,794(-)	hypothetical protein
EHI_158300	DS571223:50,289..50,806(-)	hypothetical protein
EHI_159460	DS571167:29,598..31,019(+)	hypothetical protein
EHI_159530	DS571167:41,054..41,341(-)	hypothetical protein
EHI_165080	DS571217:4,198..4,671(-)	hypothetical protein
EHI_165190	DS571217:22,662..23,216(-)	hypothetical protein
EHI_165220	DS571217:27,053..29,749(+)	hypothetical protein
EHI_165250	DS571217:38,332..38,970(-)	hypothetical protein
EHI_166930	DS571177:36,134..37,920(+)	hypothetical protein
EHI_167340	DS571473:11,751..13,040(-)	hypothetical protein
EHI_167500	DS571534:6,280..8,124(-)	hypothetical protein
EHI_167700	DS571343:19,288..22,356(-)	hypothetical protein
EHI_170160	DS571207:56,533..57,140(+)	hypothetical protein
EHI_173490	DS571300:34,172..35,290(+)	hypothetical protein
EHI_173500	DS571300:35,752..36,306(+)	hypothetical protein
EHI_174660	DS571189:25,041..25,701(-)	hypothetical protein
EHI_177500	DS571175:68,532..69,176(+)	hypothetical protein
EHI_178790	DS571154:87,237..88,007(+)	hypothetical protein
EHI_179940	DS571291:26,004..27,468(-)	hypothetical protein
EHI_179950	DS571291:27,543..29,462(-)	hypothetical protein
EHI_182660	DS571156:29,965..30,372(+)	hypothetical protein
EHI_182690	DS571156:32,587..33,417(-)	hypothetical protein
EHI_183020	DS571156:90,948..91,904(+)	hypothetical protein
EHI_183410	DS571316:4,359..4,991(+)	hypothetical protein
EHI_188160	DS571206:36,849..37,624(+)	hypothetical protein
EHI_189520	DS571262:36,213..37,655(+)	hypothetical protein
EHI_189530	DS571262:37,676..38,638(-)	hypothetical protein
EHI_193370	DS571265:19,313..20,702(+)	hypothetical protein
EHI_194240	DS571191:18,366..18,852(+)	hypothetical protein
EHI_194620	DS571191:74,403..74,963(+)	hypothetical protein
EHI_196380	DS571418:7,040..9,738(+)	hypothetical protein
EHI_196980	DS571157:29,728..34,995(+)	hypothetical protein
EHI_197130	DS571157:58,811..60,094(+)	hypothetical protein
EHI_197420	DS571157:127,559..128,789(-)	hypothetical protein
EHI_201300	DS571306:33,680..34,624(+)	hypothetical protein
EHI_006890	DS571197:46,562..47,617(+)	hypothetical protein, conserved
EHI_009390	DS571184:13,637..15,189(+)	hypothetical protein, conserved
EHI_023070	DS571153:64,238..64,918(-)	hypothetical protein, conserved
EHI_028560	DS571588:6,461..6,993(-)	hypothetical protein, conserved
EHI_041930	DS571259:5,142..5,647(+)	hypothetical protein, conserved
EHI_079180	DS571337:5,581..6,645(-)	hypothetical protein, conserved
EHI_098800	DS571349:12,570..13,667(-)	hypothetical protein, conserved
EHI_118800	DS571180:66,866..68,491(-)	hypothetical protein, conserved
EHI_122710	DS571281:2,827..4,903(-)	hypothetical protein, conserved
EHI_124830	DS571392:2,958..3,917(+)	hypothetical protein, conserved
EHI_126040	DS571160:88,358..90,469(+)	hypothetical protein, conserved
EHI_131000	DS571170:56,086..57,043(+)	hypothetical protein, conserved
EHI_137920	DS571187:59,321..60,919(+)	hypothetical protein, conserved
EHI_147870	DS571383:16,049..17,257(+)	hypothetical protein, conserved
EHI_148020	DS571146:6,082..6,693(-)	hypothetical protein, conserved
EHI_167710	DS571343:23,808..26,567(+)	hypothetical protein, conserved
EHI_176850	DS571540:7,947..8,882(-)	hypothetical protein, conserved
EHI_178070	DS571272:30,263..30,736(+)	hypothetical protein, conserved
EHI_183880	DS571525:4,003..4,701(-)	hypothetical protein, conserved
EHI_188010	DS571206:9,877..10,526(+)	hypothetical protein, conserved
EHI_192730	DS571384:2,275..2,975(-)	hypothetical protein, conserved
EHI_003930	DS571397:14,302..17,289(+)	I/LWEQ domain protein
EHI_099280	DS571296:23,509..25,008(-)	importin alpha, putative
EHI_196970	DS571157:26,625..29,519(-)	importin beta-3 family protein
EHI_124880	DS571392:16,558..17,292(-)	inorganic pyrophosphatase, putative
EHI_194430	DS571191:44,517..45,086(+)	iron-sulfur cluster-binding protein, putative
EHI_009250	DS571184:4,948..6,323(-)	Legume-like lectin family protein, membrane-bound
EHI_081720	DS571294:14,696..17,449(+)	leucine rich repeat / protein phosphatase 2C domain containing protein
EHI_044170	DS571320:13,228..14,685(-)	leucine rich repeat and phosphatase domain containing protein
EHI_148650	DS571146:124,373..125,555(-)	leucine rich repeat and phosphatase domain containing protein
EHI_017710	DS571240:38,803..40,083(+)	leucine rich repeat protein, BspA family
EHI_148460	DS571146:81,530..82,573(+)	leucine rich repeat protein, BspA family
EHI_135480	DS571422:10,477..14,310(+)	leucine-rich repeat containing protein
EHI_151310	DS571145:34,475..34,762(+)	LSM domain containing protein
EHI_093860	DS571179:38,772..40,787(+)	MIT domain protein
EHI_083630	DS571388:14,327..14,971(+)	Mob1/phocein family protein
EHI_136420	DS571222:38,335..38,868(-)	Myb family DNA-binding protein, SHAQKYF family
EHI_140980	DS571269:4,834..6,414(+)	myotubularin, putative
EHI_122740	DS571281:6,696..8,057(+)	nucleolar protein Nop56, putative
EHI_169580	DS571377:4,623..5,853(-)	nucleoside transporter, putative
EHI_139460	DS571311:29,321..30,367(-)	nucleosome assembly protein, putative
EHI_162570	DS571497:10,474..11,457(-)	ornithine cyclodeaminase, putative
EHI_078210	DS571271:20,294..21,238(+)	PCI domain containing protein
EHI_180160	DS571221:8,339..9,151(+)	peptidyl-prolyl cis-trans isomerase, FKBP-type , putative
EHI_013150	DS571168:76,999..78,222(+)	phosphoesterase, putative
EHI_103650	DS571158:88,770..89,375(-)	phosphoglycerate mutase family protein, putative
EHI_057660	DS571314:6,805..8,275(-)	poly(ADP-ribose) glycohydrolase, putative
EHI_035970	DS571327:20,642..21,280(+)	PQ loop repeat protein
EHI_148410	DS571146:69,221..70,248(+)	PQ loop repeat protein
EHI_188280	DS571206:61,659..62,906(+)	presenilin 1 peptidase, putative
EHI_040400	DS571224:39,995..41,605(+)	prolyl-tRNA synthetase, putative
EHI_096170	DS571163:3,995..5,779(+)	protein kinase domain containing protein
EHI_110250	DS571151:31,909..33,810(-)	protein kinase domain containing protein
EHI_004780	DS571195:14,371..16,253(+)	protein kinase, putative
EHI_014100	DS571172:52,533..53,956(-)	protein kinase, putative
EHI_095940	DS571239:48,074..49,311(-)	protein kinase, putative
EHI_103290	DS571158:21,984..23,642(+)	protein kinase, putative
EHI_140320	DS571254:34,743..36,938(-)	protein kinase, putative
EHI_140330	DS571254:37,175..39,492(+)	protein kinase, putative
EHI_151760	DS571145:136,009..137,561(-)	protein kinase, putative
EHI_176860	DS571540:9,299..10,471(+)	protein kinase, putative
EHI_098850	DS571349:23,544..24,579(-)	protein phosphatase regulatory subunit, putative
EHI_114170	DS571251:25,909..27,213(-)	protein phosphatase, putative
EHI_197120	DS571157:56,780..58,633(+)	protein phosphatase, putative
EHI_131070	DS571170:69,872..71,238(-)	Pten 3-phosphoinositide phosphatase, putative
EHI_009950	DS571200:31,681..32,754(+)	putative XPA-binding protein 1
EHI_005010	DS571195:50,555..51,472(-)	Rab family GTPase
EHI_161030	DS571228:44,837..45,505(-)	Rab family GTPase
EHI_189100	DS571408:3,916..4,710(+)	Rab7 small GTP binding protein , putative
EHI_189470	DS571262:18,686..21,278(+)	Rap/Ran GTPase activating protein, putative
EHI_153270	DS571145:416,930..418,307(+)	Ras GTPase-activating protein, putative
EHI_069180	DS571164:31,499..32,599(-)	Rho GTPase activating protein, putative
EHI_112000	DS571329:8,377..9,505(+)	Rho guanine nucleotide exchange factor, putative
EHI_052840	DS571245:31,128..32,402(-)	RhoGAP domain containing protein
EHI_159300	DS571167:19,683..21,559(+)	RhoGAP domain containing protein
EHI_044610	DS571147:21,669..22,438(+)	ribosome biogenesis protein NEP1, putative
EHI_098810	DS571349:14,064..14,840(-)	ribosome biogenesis regulatory protein, putative
EHI_183100	DS571156:101,729..102,933(+)	RNA recognition motif domain containing protein
EHI_194440	DS571191:45,105..45,684(-)	RNA recognition motif domain containing protein
EHI_128160	DS571270:32,030..33,144(+)	RNA-binding protein, putative
EHI_136450	DS571222:44,757..46,851(-)	SAC3/GANP family protein
EHI_199100	DS571165:109,248..110,705(+)	SAC3/GANP family protein
EHI_110660	DS571151:125,808..127,028(-)	Sand family protein
EHI_008160	DS571178:77,605..79,077(+)	Sec1 family protein
EHI_108480	DS571425:15,483..16,889(+)	Sec1 family protein
EHI_008410	DS571199:16,440..18,083(-)	serine/threonine protein kinase, putative
EHI_048410	DS571607:1,049..2,503(-)	serine/threonine protein kinase, putative
EHI_112860	DS571411:9,987..10,972(-)	serine/threonine protein phosphatase PP1, putative
EHI_076810	DS571229:14,083..15,408(+)	serine/threonine- protein phosphatase PP-Z, putative
EHI_179080	DS571154:141,388..142,821(+)	sulfate adenylyltransferase, putative
EHI_127220	DS571166:60,050..60,994(-)	synapsin, putative
EHI_126960	DS571166:16,128..16,559(+)	Synbindin, putative
EHI_143560	DS571344:9,383..10,495(-)	tartrate dehydrogenase, putative
EHI_142920	DS571297:25,797..27,101(-)	TBC domain containing protein
EHI_091460	DS571400:3,047..4,412(-)	TFIID subunit, putative
EHI_142140	DS571161:100,577..101,698(-)	transcriptional adaptor ADA2, putative
EHI_195130	DS571250:46,388..47,668(+)	transporter, auxin efflux carrier (AEC) family
EHI_105130	DS571204:24,139..25,887(+)	tyrosin kinase, putative
EHI_189430	DS571262:11,899..13,897(+)	ubiquitin carboxyl-terminal hydrolase domain containing protein
EHI_009430	DS571184:20,669..22,532(-)	ubiquitin carboxyl-terminal hydrolase, putative
EHI_025410	DS571233:33,896..35,296(+)	Ulp1 protease family, C-terminal catalytic domain containing protein
EHI_166820	DS571177:16,529..17,122(-)	Ulp1 protease family, C-terminal catalytic domain containing protein
EHI_151980	DS571145:185,292..186,053(+)	vacuolar sorting protein 9 (VPS9) domain containing protein
EHI_056440	DS571313:15,511..17,805(-)	WD domain containing protein
EHI_170080	DS571207:49,284..50,666(+)	WD domain containing protein
EHI_118030	DS571183:37,306..38,526(+)	WD repeat protein
EHI_163740	DS571246:38,195..40,012(+)	WD repeat protein
EHI_198950	DS571165:78,250..79,239(-)	WD-repeat protein
EHI_154230	DS571274:27,785..28,903(+)	zinc finger protein 622, putative

## Sheet: GOTerms-BP
ID	Name	Bgd count	Result count	Result gene list	Pct of bgd	Fold enrichment	Odds ratio	P-value	Benjamini
GO:0006470	protein dephosphorylation	55	5	EHI_044170,EHI_114170,EHI_131070,EHI_148650,EHI_197120,	9.1	2.78	3.02	0.0329470762908	0.338273457792
GO:0006325	chromatin organization	36	4	EHI_045220,EHI_056440,EHI_067880,EHI_139460,	11.1	3.39	3.76	0.0288657080491	0.338273457792
GO:0140352	export from cell	21	3	EHI_008160,EHI_108480,EHI_127220,	14.3	4.36	5.0	0.0297153086173	0.338273457792
GO:0046903	secretion	21	3	EHI_008160,EHI_108480,EHI_127220,	14.3	4.36	5.0	0.0297153086173	0.338273457792
GO:0032940	secretion by cell	21	3	EHI_008160,EHI_108480,EHI_127220,	14.3	4.36	5.0	0.0297153086173	0.338273457792
GO:0018205	peptidyl-lysine modification	6	2	EHI_045220,EHI_098350,	33.3	10.18	14.95	0.0146557116355	0.338273457792
GO:0035303	regulation of dephosphorylation	7	2	EHI_015230,EHI_193370,	28.6	8.72	11.96	0.0200803373324	0.338273457792
GO:0010921	regulation of phosphatase activity	7	2	EHI_015230,EHI_193370,	28.6	8.72	11.96	0.0200803373324	0.338273457792
GO:0019220	regulation of phosphate metabolic process	9	2	EHI_015230,EHI_193370,	22.2	6.79	8.54	0.0329763433697	0.338273457792
GO:0043666	regulation of phosphoprotein phosphatase activity	7	2	EHI_015230,EHI_193370,	28.6	8.72	11.96	0.0200803373324	0.338273457792
GO:0051174	regulation of phosphorus metabolic process	9	2	EHI_015230,EHI_193370,	22.2	6.79	8.54	0.0329763433697	0.338273457792
GO:0035304	regulation of protein dephosphorylation	7	2	EHI_015230,EHI_193370,	28.6	8.72	11.96	0.0200803373324	0.338273457792
GO:0031399	regulation of protein modification process	10	2	EHI_015230,EHI_193370,	20.0	6.11	7.47	0.0403482768864	0.400961001559
GO:0098916	anterograde trans-synaptic signaling	1	1	EHI_127220,	100.0	30.54	inf	0.0327482876712	0.338273457792
GO:0006171	cAMP biosynthetic process	1	1	EHI_178070,	100.0	30.54	inf	0.0327482876712	0.338273457792
GO:0046058	cAMP metabolic process	1	1	EHI_178070,	100.0	30.54	inf	0.0327482876712	0.338273457792
GO:0007267	cell-cell signaling	1	1	EHI_127220,	100.0	30.54	inf	0.0327482876712	0.338273457792
GO:0007268	chemical synaptic transmission	1	1	EHI_127220,	100.0	30.54	inf	0.0327482876712	0.338273457792
GO:0009190	cyclic nucleotide biosynthetic process	1	1	EHI_178070,	100.0	30.54	inf	0.0327482876712	0.338273457792
GO:0009187	cyclic nucleotide metabolic process	1	1	EHI_178070,	100.0	30.54	inf	0.0327482876712	0.338273457792
GO:0052652	cyclic purine nucleotide metabolic process	1	1	EHI_178070,	100.0	30.54	inf	0.0327482876712	0.338273457792
GO:0043968	histone H2A acetylation	1	1	EHI_045220,	100.0	30.54	inf	0.0327482876712	0.338273457792
GO:0043967	histone H4 acetylation	1	1	EHI_045220,	100.0	30.54	inf	0.0327482876712	0.338273457792
GO:0007269	neurotransmitter secretion	1	1	EHI_127220,	100.0	30.54	inf	0.0327482876712	0.338273457792
GO:0006836	neurotransmitter transport	1	1	EHI_127220,	100.0	30.54	inf	0.0327482876712	0.338273457792
GO:0006433	prolyl-tRNA aminoacylation	1	1	EHI_040400,	100.0	30.54	inf	0.0327482876712	0.338273457792
GO:0051090	regulation of DNA-binding transcription factor activity	1	1	EHI_091460,	100.0	30.54	inf	0.0327482876712	0.338273457792
GO:0001505	regulation of neurotransmitter levels	1	1	EHI_127220,	100.0	30.54	inf	0.0327482876712	0.338273457792
GO:0023061	signal release	1	1	EHI_127220,	100.0	30.54	inf	0.0327482876712	0.338273457792
GO:0099643	signal release from synapse	1	1	EHI_127220,	100.0	30.54	inf	0.0327482876712	0.338273457792
GO:0099536	synaptic signaling	1	1	EHI_127220,	100.0	30.54	inf	0.0327482876712	0.338273457792
GO:0099537	trans-synaptic signaling	1	1	EHI_127220,	100.0	30.54	inf	0.0327482876712	0.338273457792
	Shared with E. dispar
	Shared with E. invadens

## Sheet: GOTerms-MF
ID	Name	Bgd count	Result count	Result gene list	Pct of bgd	Fold enrichment	Odds ratio	P-value	Benjamini	Bonferroni
GO:0019902	phosphatase binding	7	2	EHI_015230,EHI_193370,	28.6	8.72	11.96	0.0200803373324	0.4635142255	1.0
GO:0019903	protein phosphatase binding	7	2	EHI_015230,EHI_193370,	28.6	8.72	11.96	0.0200803373324	0.4635142255	1.0
GO:0004221	obsolete ubiquitin thiolesterase activity	20	3	EHI_009430,EHI_152100,EHI_189430,	15.0	4.58	5.3	0.0260820626116	0.4635142255	1.0
GO:0004016	adenylate cyclase activity	1	1	EHI_178070,	100.0	30.54	inf	0.0327482876712	0.4635142255	1.0
GO:0004020	adenylylsulfate kinase activity	1	1	EHI_179080,	100.0	30.54	inf	0.0327482876712	0.4635142255	1.0
GO:0004139	deoxyribose-phosphate aldolase activity	1	1	EHI_121800,	100.0	30.54	inf	0.0327482876712	0.4635142255	1.0
GO:0004370	glycerol kinase activity	1	1	EHI_164850,	100.0	30.54	inf	0.0327482876712	0.4635142255	1.0
GO:0004427	inorganic diphosphatase activity	1	1	EHI_124880,	100.0	30.54	inf	0.0327482876712	0.4635142255	1.0
GO:0004827	proline-tRNA ligase activity	1	1	EHI_040400,	100.0	30.54	inf	0.0327482876712	0.4635142255	1.0
GO:0008473	ornithine cyclodeaminase activity	1	1	EHI_162570,	100.0	30.54	inf	0.0327482876712	0.4635142255
GO:0016849	phosphorus-oxygen lyase activity	1	1	EHI_178070,	100.0	30.54	inf	0.0327482876712	0.4635142255
GO:0019211	phosphatase activator activity	1	1	EHI_098850,	100.0	30.54	inf	0.0327482876712	0.4635142255
GO:0046553	D-malate dehydrogenase (decarboxylating) activity	1	1	EHI_143560,	100.0	30.54	inf	0.0327482876712	0.4635142255

## Sheet: GeneProduct-EMO
GeneID-E. histolytica	GeneID-E.moshkovskii	Product Description in E.moshkovskii
EHI_053020	EMO_106410	26S protease regulatory subunit, putative
EHI_186730	EMO_078630	acetyltransferase, GNAT family
EHI_081730	EMO_003800	activator 1 subunit, putative
EHI_189970	EMO_102170	amino acid permease, putative
EHI_165090	EMO_060980	amino acid transporter, putative
EHI_194310	EMO_095520	amino acid transporter, putative
EHI_020320	EMO_062290	amino acid-polyamine transporter, putative
EHI_021340	EMO_093330	aminopeptidase, putative
EHI_134720	EMO_048660	ankyrin repeat protein, putative
EHI_178090	EMO_120920	ankyrin repeat protein, putative
EHI_091060	EMO_023330	ATPase, AAA family protein
EHI_069950	EMO_068570	C2 domain containing protein
EHI_178540	EMO_082240	calmodulin, putative
EHI_045570	EMO_118730	CDP-alcohol phosphatidyltransferase family protein
EHI_049900	EMO_058280	cell division control protein 45 CDC45, putative
EHI_152340	EMO_101220	choline/ethanolamine kinase, putative
EHI_012500	EMO_098690	Coatomer gamma subunit, putative
EHI_086190	EMO_053640	competence protein ComEC, putative
EHI_144720	EMO_007270	CPSF A subunit region protein, putative
EHI_198650	EMO_055470	cyclin, domain containing protein
EHI_134610	EMO_070850	DEAD/DEAH box helicase, putative
EHI_098350	EMO_099370	deoxyhypusine synthase, putative
EHI_121800	EMO_045210	deoxyribose-phosphate aldolase, putative
EHI_045260	EMO_014840	DIM1 family protein, putative
EHI_126120	EMO_112290	DNA mismatch repair protein mutL, putative
EHI_180300	EMO_079910	DnaJ domain containing protein
EHI_151890	EMO_074630	EF-hand calcium-binding domain containing protein
EHI_105110	EMO_025800	ENTH domain protein, putative
EHI_164850	EMO_010640	glycerol kinase, putative
EHI_052770	EMO_087120	glycosyl hydrolase, family 31 protein
EHI_126020	EMO_077660	glycosyl hydrolase, family 31 protein
EHI_142120	EMO_093970	heat shock transcription factor, putative
EHI_188810	EMO_085270	HesA/MoeB/ThiF family protein, putative
EHI_146950	EMO_049500	histidine acid phosphatase family protein
EHI_100500	EMO_066640	hypothetical membrane-spanning protein
EHI_000710	EMO_047670	hypothetical protein
EHI_001060	EMO_105960	hypothetical protein
EHI_001830	EMO_057020	hypothetical protein
EHI_004970	EMO_016090	hypothetical protein
EHI_006970	EMO_001200	hypothetical protein
EHI_008150	EMO_117840	hypothetical protein
EHI_010090	EMO_069550	hypothetical protein
EHI_010270	EMO_033300	hypothetical protein
EHI_010580	EMO_033160	hypothetical protein
EHI_012070	EMO_119390	hypothetical protein
EHI_012560	EMO_098500	hypothetical protein
EHI_014230	EMO_031930	hypothetical protein
EHI_015230	EMO_086850	hypothetical protein
EHI_021470	EMO_093490	hypothetical protein
EHI_022930	EMO_048890	hypothetical protein
EHI_024540	EMO_008100	hypothetical protein
EHI_024600	EMO_008030	hypothetical protein
EHI_025490	EMO_062630	hypothetical protein
EHI_030780	EMO_122940	hypothetical protein
EHI_031380	EMO_062210	hypothetical protein
EHI_035960	EMO_107720	hypothetical protein
EHI_035990	EMO_107630	hypothetical protein
EHI_038910	EMO_044880	hypothetical protein
EHI_040620	EMO_033590	hypothetical protein
EHI_040810	EMO_040530	hypothetical protein
EHI_042940	EMO_027340	hypothetical protein
EHI_044540	EMO_060150	hypothetical protein
EHI_044920	EMO_059800	hypothetical protein
EHI_045110	EMO_015000	hypothetical protein
EHI_045130	EMO_014980	hypothetical protein
EHI_045220	EMO_014890	hypothetical protein
EHI_048430	EMO_003170	hypothetical protein
EHI_050710	EMO_027050	hypothetical protein
EHI_052730	EMO_067620	hypothetical protein
EHI_054200	EMO_120290	hypothetical protein
EHI_055370	EMO_001570	hypothetical protein
EHI_056430	EMO_046330	hypothetical protein
EHI_062830	EMO_001470	hypothetical protein
EHI_064320	EMO_009260	hypothetical protein
EHI_067880	EMO_068660	hypothetical protein
EHI_068300	EMO_064210	hypothetical protein
EHI_069070	EMO_024470	hypothetical protein
EHI_070010	EMO_088430	hypothetical protein
EHI_074130	EMO_114400	hypothetical protein
EHI_074140	EMO_114410	hypothetical protein
EHI_075670	EMO_068740	hypothetical protein
EHI_078220	EMO_006130	hypothetical protein
EHI_079200	EMO_046830	hypothetical protein
EHI_081120	EMO_101610	hypothetical protein
EHI_086060	EMO_053810	hypothetical protein
EHI_086200	EMO_053630	hypothetical protein
EHI_086380	EMO_006850	hypothetical protein
EHI_091520	EMO_103900	hypothetical protein
EHI_093830	EMO_015730	hypothetical protein
EHI_096450	EMO_019040	hypothetical protein
EHI_098820	EMO_007560	hypothetical protein
EHI_098830	EMO_007580	hypothetical protein
EHI_099720	EMO_052980	hypothetical protein
EHI_102030	EMO_056120	hypothetical protein
EHI_104650	EMO_027620	hypothetical protein
EHI_104700	EMO_027670	hypothetical protein
EHI_104760	EMO_027740	hypothetical protein
EHI_105100	EMO_025790	hypothetical protein
EHI_107270	EMO_040930	hypothetical protein
EHI_108470	EMO_038840	hypothetical protein
EHI_108720	EMO_005800	hypothetical protein
EHI_110130	EMO_014460	hypothetical protein
EHI_112040	EMO_084060	hypothetical protein
EHI_118060	EMO_024210	hypothetical protein
EHI_119900	EMO_067110	hypothetical protein
EHI_123260	EMO_035000	hypothetical protein
EHI_123280	EMO_034980	hypothetical protein
EHI_125610	EMO_026530	hypothetical protein
EHI_125730	EMO_026690	hypothetical protein
EHI_125750	EMO_026710	hypothetical protein
EHI_132390	EMO_061720	hypothetical protein
EHI_134690	EMO_048620	hypothetical protein
EHI_134710	EMO_048650	hypothetical protein
EHI_141010	EMO_106870	hypothetical protein
EHI_142960	EMO_021820	hypothetical protein
EHI_143600	EMO_072870	hypothetical protein
EHI_148010	EMO_013960	hypothetical protein
EHI_148940	EMO_055250	hypothetical protein
EHI_149890	EMO_116420	hypothetical protein
EHI_150410	EMO_077890	hypothetical protein
EHI_151390	EMO_108810	hypothetical protein
EHI_152100	EMO_023300	hypothetical protein
EHI_158300	EMO_042080	hypothetical protein
EHI_159460	EMO_028490	hypothetical protein
EHI_159530	EMO_078420	hypothetical protein
EHI_165080	EMO_060990	hypothetical protein
EHI_165190	EMO_008580	hypothetical protein
EHI_165220	EMO_008610	hypothetical protein
EHI_165250	EMO_056440	hypothetical protein
EHI_166930	EMO_094060	hypothetical protein
EHI_167340	EMO_111720	hypothetical protein
EHI_167500	EMO_112870	hypothetical protein
EHI_167700	EMO_094760	hypothetical protein
EHI_170160	EMO_099960	hypothetical protein
EHI_173490	EMO_105870	hypothetical protein
EHI_173500	EMO_105880	hypothetical protein
EHI_174660	EMO_100320	hypothetical protein
EHI_177500	EMO_104980	hypothetical protein
EHI_178790	EMO_020030	hypothetical protein
EHI_179940	EMO_094960	hypothetical protein
EHI_179950	EMO_094950	hypothetical protein
EHI_182660	EMO_037190	hypothetical protein
EHI_182690	EMO_037160	hypothetical protein
EHI_183020	EMO_119650	hypothetical protein
EHI_183410	EMO_013790	hypothetical protein
EHI_188160	EMO_076390	hypothetical protein
EHI_189520	EMO_028370	hypothetical protein
EHI_189530	EMO_028360	hypothetical protein
EHI_193370	EMO_075950	hypothetical protein
EHI_194240	EMO_095290	hypothetical protein
EHI_194620	EMO_100530	hypothetical protein
EHI_196380	EMO_080510	hypothetical protein
EHI_196980	EMO_023100	hypothetical protein
EHI_197130	EMO_119730	hypothetical protein
EHI_197420	EMO_051720	hypothetical protein
EHI_201300	EMO_007350	hypothetical protein
EHI_006890	EMO_103600	hypothetical protein, conserved
EHI_009390	EMO_018520	hypothetical protein, conserved
EHI_023070	EMO_073680	hypothetical protein, conserved
EHI_028560	EMO_130820	hypothetical protein, conserved
EHI_041930	EMO_022350	hypothetical protein, conserved
EHI_079180	EMO_046850	hypothetical protein, conserved
EHI_098800	EMO_007540	hypothetical protein, conserved
EHI_118800	EMO_043590	hypothetical protein, conserved
EHI_122710	EMO_065260	hypothetical protein, conserved
EHI_124830	EMO_016620	hypothetical protein, conserved
EHI_126040	EMO_077670	hypothetical protein, conserved
EHI_131000	EMO_038790	hypothetical protein, conserved
EHI_137920	EMO_072700	hypothetical protein, conserved
EHI_147870	EMO_076900	hypothetical protein, conserved
EHI_148020	EMO_013950	hypothetical protein, conserved
EHI_167710	EMO_094800	hypothetical protein, conserved
EHI_176850	EMO_054670	hypothetical protein, conserved
EHI_178070	EMO_120900	hypothetical protein, conserved
EHI_183880	EMO_063360	hypothetical protein, conserved
EHI_188010	EMO_105680	hypothetical protein, conserved
EHI_192730	EMO_093130	hypothetical protein, conserved
EHI_003930	EMO_019680	I/LWEQ domain protein
EHI_099280	EMO_041310	importin alpha, putative
EHI_196970	EMO_023110	importin beta-3 family protein
EHI_124880	EMO_051030	inorganic pyrophosphatase, putative
EHI_194430	EMO_095680	iron-sulfur cluster-binding protein, putative
EHI_009250	EMO_050320	Legume-like lectin family protein, membrane-bound
EHI_081720	EMO_003790	leucine rich repeat / protein phosphatase 2C domain containing protein
EHI_044170	EMO_058930	leucine rich repeat and phosphatase domain containing protein
EHI_148650	EMO_074030	leucine rich repeat and phosphatase domain containing protein
EHI_017710	EMO_089710	leucine rich repeat protein, BspA family
EHI_148460	EMO_014220	leucine rich repeat protein, BspA family
EHI_135480	EMO_076760	leucine-rich repeat containing protein
EHI_151310	EMO_108730	LSM domain containing protein
EHI_093860	EMO_015600	MIT domain protein
EHI_083630	EMO_109750	Mob1/phocein family protein
EHI_136420	EMO_053340	Myb family DNA-binding protein, SHAQKYF family
EHI_140980	EMO_106840	myotubularin, putative
EHI_122740	EMO_065290	nucleolar protein Nop56, putative
EHI_169580	EMO_100150	nucleoside transporter, putative
EHI_139460	EMO_007650	nucleosome assembly protein, putative
EHI_162570	EMO_116240	ornithine cyclodeaminase, putative
EHI_078210	EMO_097240	PCI domain containing protein
EHI_180160	EMO_079970	peptidyl-prolyl cis-trans isomerase, FKBP-type , putative
EHI_013150	EMO_086260	phosphoesterase, putative
EHI_103650	EMO_004970	phosphoglycerate mutase family protein, putative
EHI_057660	EMO_079850	poly(ADP-ribose) glycohydrolase, putative
EHI_035970	EMO_107710	PQ loop repeat protein
EHI_148410	EMO_014160	PQ loop repeat protein
EHI_188280	EMO_076530	presenilin 1 peptidase, putative
EHI_040400	EMO_022870	prolyl-tRNA synthetase, putative
EHI_096170	EMO_018930	protein kinase domain containing protein
EHI_110250	EMO_038180	protein kinase domain containing protein
EHI_004780	EMO_016680	protein kinase, putative
EHI_014100	EMO_071800	protein kinase, putative
EHI_095940	EMO_070600	protein kinase, putative
EHI_103290	EMO_052160	protein kinase, putative
EHI_140320	EMO_032620	protein kinase, putative
EHI_140330	EMO_032630	protein kinase, putative
EHI_151760	EMO_074860	protein kinase, putative
EHI_176860	EMO_054660	protein kinase, putative
EHI_098850	EMO_007590	protein phosphatase regulatory subunit, putative
EHI_114170	EMO_016790	protein phosphatase, putative
EHI_197120	EMO_119720	protein phosphatase, putative
EHI_131070	EMO_038700	Pten 3-phosphoinositide phosphatase, putative
EHI_009950	EMO_069730	putative XPA-binding protein 1
EHI_005010	EMO_093900	Rab family GTPase
EHI_161030	EMO_122750	Rab family GTPase
EHI_189100	EMO_038420	Rab family GTPase
EHI_189470	EMO_050460	Rap/Ran GTPase activating protein, putative
EHI_153270	EMO_109280	Ras GTPase-activating protein, putative
EHI_069180	EMO_024350	Rho GTPase activating protein, putative
EHI_112000	EMO_084100	Rho guanine nucleotide exchange factor, putative
EHI_052840	EMO_109820	RhoGAP domain containing protein
EHI_159300	EMO_028410	RhoGAP domain containing protein
EHI_044610	EMO_021440	ribosome biogenesis protein NEP1, putative
EHI_098810	EMO_007550	ribosome biogenesis regulatory protein, putative
EHI_183100	EMO_136320	RNA recognition motif domain containing protein
EHI_194440	EMO_095690	RNA recognition motif domain containing protein
EHI_128160	EMO_048310	RNA-binding protein, putative
EHI_136450	EMO_054340	SAC3/GANP family protein
EHI_199100	EMO_070370	SAC3/GANP family protein
EHI_110660	EMO_070090	Sand family protein
EHI_008160	EMO_117860	Sec1 family protein
EHI_108480	EMO_038850	Sec1 family protein
EHI_008410	EMO_043450	serine/threonine protein kinase, putative
EHI_048410	EMO_003140	serine/threonine protein kinase, putative
EHI_112860	EMO_028780	serine/threonine protein phosphatase PP1, putative
EHI_076810	EMO_065670	serine/threonine- protein phosphatase PP-Z, putative
EHI_179080	EMO_018640	sulfate adenylyltransferase, putative
EHI_127220	EMO_030200	synapsin, putative
EHI_126960	EMO_114040	Synbindin, putative
EHI_143560	EMO_072910	tartrate dehydrogenase, putative
EHI_142920	EMO_021710	TBC domain containing protein
EHI_091460	EMO_019580	TFIID subunit, putative
EHI_142140	EMO_016060	transcriptional adaptor ADA2, putative
EHI_195130	EMO_046750	transporter, auxin efflux carrier (AEC) family
EHI_105130	EMO_025850	tyrosin kinase, putative
EHI_189430	EMO_050400	ubiquitin carboxyl-terminal hydrolase domain containing protein
EHI_009430	EMO_018420	ubiquitin carboxyl-terminal hydrolase, putative
EHI_025410	EMO_062550	Ulp1 protease family, C-terminal catalytic domain containing protein
EHI_166820	EMO_009870	Ulp1 protease family, C-terminal catalytic domain containing protein
EHI_151980	EMO_074490	vacuolar sorting protein 9 (VPS9) domain containing protein
EHI_056440	EMO_046320	WD domain containing protein
EHI_170080	EMO_099880	WD domain containing protein
EHI_118030	EMO_046010	WD repeat protein
EHI_163740	EMO_092170	WD repeat protein
EHI_198950	EMO_080820	WD-repeat protein
EHI_154230	EMO_000440	zinc finger protein 622, putative
