# Supplementary material for: RNA Sequencing Reveals Widespread Transcription of Natural Antisense RNAs in Entamoeba Species
Source: Microorganisms. 2022 Feb 8;10(2):396. doi: 10.3390/microorganisms10020396 (PMC8874941; doi:10.3390/microorganisms10020396)
Supplement: Supplementary file 1 [file microorganisms-10-00396-s001.zip › Table S14-A. GO enrichment EHI_vs_EIN_NAT_up_.xlsx]

## Sheet: EHI_vs_EIN_NAT_up
Mornico et al., 2022. RNA sequencing reveals widespread transcription of natural antisense RNAs in Entamoeba species
Table S14-A. Genes in E. histolytica presenting NATs upregulated in the comparison E. histolytica versus E. invadens
EHI_000480
EHI_000550
EHI_000560
EHI_000570
EHI_000720
EHI_000730
EHI_000780
EHI_001120
EHI_001400
EHI_004210
EHI_004590
EHI_004780
EHI_004990
EHI_005010
EHI_006090
EHI_006100
EHI_006720
EHI_007320
EHI_007350
EHI_007640
EHI_008370
EHI_008710
EHI_008720
EHI_008760
EHI_008770
EHI_009820
EHI_009940
EHI_010040
EHI_010330
EHI_010590
EHI_010720
EHI_011540
EHI_011870
EHI_011940
EHI_011970
EHI_012230
EHI_012250
EHI_012300
EHI_012930
EHI_012940
EHI_013960
EHI_017610
EHI_019170
EHI_019190
EHI_023270
EHI_023300
EHI_023610
EHI_024570
EHI_024610
EHI_024630
EHI_025110
EHI_025420
EHI_027600
EHI_027730
EHI_029540
EHI_035730
EHI_036850
EHI_038840
EHI_040690
EHI_041940
EHI_042900
EHI_042910
EHI_044520
EHI_044780
EHI_045130
EHI_045140
EHI_045150
EHI_045280
EHI_045290
EHI_045360
EHI_045410
EHI_045560
EHI_045570
EHI_047760
EHI_048410
EHI_048590
EHI_049350
EHI_049790
EHI_049940
EHI_051020
EHI_053020
EHI_054200
EHI_055420
EHI_055960
EHI_055970
EHI_056380
EHI_057840
EHI_060980
EHI_065700
EHI_065830
EHI_068170
EHI_068220
EHI_069060
EHI_069070
EHI_069160
EHI_069420
EHI_069550
EHI_069560
EHI_069980
EHI_072130
EHI_074060
EHI_074120
EHI_075640
EHI_076870
EHI_076880
EHI_077240
EHI_078250
EHI_078270
EHI_079900
EHI_079910
EHI_080260
EHI_081270
EHI_081710
EHI_082530
EHI_083640
EHI_086570
EHI_091470
EHI_091490
EHI_091940
EHI_093330
EHI_094800
EHI_094810
EHI_095130
EHI_095810
EHI_096180
EHI_096380
EHI_096640
EHI_097620
EHI_098000
EHI_098220
EHI_098300
EHI_098310
EHI_098350
EHI_098480
EHI_098600
EHI_098770
EHI_098830
EHI_099230
EHI_099240
EHI_099850
EHI_100440
EHI_100480
EHI_101260
EHI_103360
EHI_103610
EHI_104430
EHI_104470
EHI_105070
EHI_105310
EHI_105840
EHI_106260
EHI_106280
EHI_107040
EHI_107110
EHI_107280
EHI_109830
EHI_109860
EHI_109870
EHI_110280
EHI_110290
EHI_110570
EHI_110590
EHI_111060
EHI_113560
EHI_114370
EHI_114930
EHI_115330
EHI_115710
EHI_117920
EHI_117960
EHI_118050
EHI_118070
EHI_118100
EHI_118620
EHI_118660
EHI_118780
EHI_118860
EHI_119280
EHI_119290
EHI_119300
EHI_119490
EHI_119550
EHI_119560
EHI_120280
EHI_120870
EHI_121860
EHI_121890
EHI_122890
EHI_123240
EHI_124870
EHI_125770
EHI_125860
EHI_125870
EHI_126000
EHI_126010
EHI_126280
EHI_126930
EHI_126990
EHI_127030
EHI_127380
EHI_127390
EHI_128110
EHI_130880
EHI_130990
EHI_131020
EHI_131080
EHI_131210
EHI_131500
EHI_131540
EHI_136150
EHI_136460
EHI_137080
EHI_137920
EHI_138020
EHI_138450
EHI_139030
EHI_139370
EHI_139960
EHI_139970
EHI_140010
EHI_141040
EHI_141090
EHI_142210
EHI_143820
EHI_146350
EHI_146970
EHI_148030
EHI_148050
EHI_148160
EHI_148170
EHI_148250
EHI_148350
EHI_148540
EHI_148640
EHI_148680
EHI_148900
EHI_151200
EHI_151220
EHI_151290
EHI_151300
EHI_151390
EHI_151420
EHI_151680
EHI_151940
EHI_152430
EHI_152700
EHI_152720
EHI_152730
EHI_152760
EHI_152770
EHI_152800
EHI_152860
EHI_152890
EHI_154230
EHI_155250
EHI_155570
EHI_155740
EHI_156100
EHI_156380
EHI_158060
EHI_158320
EHI_159730
EHI_159890
EHI_161870
EHI_161890
EHI_163530
EHI_163590
EHI_164370
EHI_164770
EHI_164820
EHI_164850
EHI_165190
EHI_166430
EHI_166450
EHI_167100
EHI_167110
EHI_167140
EHI_168200
EHI_168220
EHI_168600
EHI_169250
EHI_169640
EHI_169940
EHI_169960
EHI_170030
EHI_170040
EHI_170300
EHI_170310
EHI_170400
EHI_170460
EHI_170470
EHI_174190
EHI_174900
EHI_174990
EHI_175010
EHI_177400
EHI_177440
EHI_177480
EHI_177490
EHI_177550
EHI_178080
EHI_178770
EHI_178830
EHI_178890
EHI_178910
EHI_179010
EHI_179380
EHI_179390
EHI_179400
EHI_179860
EHI_182520
EHI_182680
EHI_182700
EHI_182720
EHI_182830
EHI_182970
EHI_183020
EHI_183070
EHI_183080
EHI_183440
EHI_184530
EHI_187180
EHI_187220
EHI_187720
EHI_188840
EHI_188950
EHI_189430
EHI_192130
EHI_193340
EHI_194400
EHI_194410
EHI_194420
EHI_194610
EHI_195080
EHI_195090
EHI_197830
EHI_198590
EHI_198600
EHI_198960
EHI_199080
EHI_199640
EHI_200770
EHI_200780
EHI_200830
EHI_200840
EHI_201280

## Sheet: GenProduct-EHI
Gene ID	Genomic Location (Gene)	Product Description
EHI_199080	DS571165:106,806..107,542(+)	2-phosphosulfolactate phosphatase, putative
EHI_053020	DS571238:9,824..11,092(+)	26S protease regulatory subunit, putative
EHI_200770	DS571248:24,932..25,945(+)	3-ketodihydrosphingosine reductase protein, putative
EHI_076870	DS571229:22,828..23,709(-)	3-oxo-5-alpha-steroid 4-dehydrogenase domain-containing protein
EHI_027600	DS571215:25,525..26,138(+)	4-methyl-5(B-hydroxyethyl)-thiazol monophosphate biosynthesis enzyme, putative
EHI_082530	DS571295:14,856..18,660(+)	acetyl-coA carboxylase, putative
EHI_123240	DS571488:5,816..6,389(+)	acetyltransferase, GNAT family
EHI_136150	DS571222:5,062..6,517(-)	adenylyl cyclase-associated protein, putative
EHI_151940	DS571145:178,313..179,755(+)	amino acid transporter, putative
EHI_004990	DS571195:47,250..50,025(+)	ankyrin, putative
EHI_177400	DS571175:50,033..51,068(+)	arsenite-translocating ATPase, putative
EHI_047760	DS571341:17,914..19,806(+)	ATP-binding cassette protein, putative
EHI_141040	DS571269:14,902..17,640(-)	ATPase, AAA family protein
EHI_049790	DS571152:118,911..120,368(+)	bromodomain-containing protein
EHI_048590	DS571231:17,033..18,895(+)	calcineurin catalytic subunit A, putative
EHI_051020	DS571149:167,026..168,621(+)	calcineurin catalytic subunit A, putative
EHI_146350	DS571398:13,646..15,414(+)	calcineurin catalytic subunit A, putative
EHI_115710	DS571498:1,736..3,006(-)	calmodulin-dependent calcineurin A subunit,gamma isoform, putative
EHI_045290	DS571147:121,131..122,552(-)	calpain family cysteine protease, putative
EHI_168220	DS571263:9,643..10,195(-)	CBF/NF-Y transcription factor family protein
EHI_119550	DS571342:14,438..15,947(+)	CCR4/NOT transcription complex subunit 3, putative
EHI_045570	DS571147:174,122..175,240(+)	CDP-alcohol phosphatidyltransferase family protein
EHI_152430	DS571145:264,769..265,700(-)	cell division protein kinase 2, putative
EHI_109860	DS571242:18,721..21,141(+)	chromatin-specific transcription elongation factor, putative
EHI_000780	DS571186:80,046..84,971(+)	chromodomain-helicase-DNA-binding protein, putative
EHI_009940	DS571200:30,912..31,601(+)	clathrin adaptor complex small chain, putative
EHI_099240	DS571296:15,553..17,161(+)	clathrin-adaptor medium chain, putative
EHI_118050	DS571183:39,464..42,064(-)	coatomer alpha subunit, putative
EHI_004590	DS571181:76,269..78,671(+)	coatomer complex subunit, putative
EHI_148160	DS571146:25,891..28,011(-)	cullin family protein
EHI_012930	DS571168:13,128..14,066(+)	cytidine deaminase, putative
EHI_013960	DS571172:18,135..20,477(-)	DEAD/DEAH box helicase, putative
EHI_131080	DS571170:71,436..76,850(+)	DEAD/DEAH box helicase, putative
EHI_065830	DS571192:64,130..64,621(+)	Density-regulated protein, putative
EHI_098350	DS571169:35,971..36,966(-)	deoxyhypusine synthase, putative
EHI_182720	DS571156:37,596..39,605(+)	dipeptidyl-peptidase, putative
EHI_111060	DS571279:18,952..21,045(+)	DNA ligase, putative
EHI_114930	DS571338:14,964..17,258(-)	DNA repair protein, putative
EHI_069980	DS571450:8,466..10,430(-)	DNA replication licensing factor
EHI_076880	DS571229:23,968..26,400(+)	DNA replication licensing factor, putative
EHI_187720	DS571404:10,228..12,054(-)	DNA replication licensing factor, putative
EHI_182520	DS571156:13,678..14,718(+)	DNAJ homolog subfamily A member 1, putative
EHI_011940	DS571148:34,060..36,225(+)	dolichyl-diphosphooligosaccharide--protein glycosyltransferase subunit STT3A, putative
EHI_029540	DS571340:8,122..9,393(-)	dolychil-diphosphooligosaccharide-- protein glycosyltransferase subunit, putative
EHI_000480	DS571186:30,918..32,633(-)	dual specificity protein phosphatase, putative
EHI_096640	DS571163:82,998..83,942(-)	EF-hand calcium-binding domain containing protein
EHI_056380	DS571313:6,204..6,913(+)	enhancer binding protein 2 (EBP2), putative
EHI_170470	DS571331:21,425..22,133(-)	ER lumen protein retaining receptor
EHI_178890	DS571154:106,743..107,408(+)	eukaryotic translation initiation factor 3 subunit 1, putative
EHI_118100	DS571183:50,264..52,771(+)	F-box/WD domain containing protein
EHI_170030	DS571207:43,403..45,298(+)	F-box/WD domain containing protein
EHI_174990	DS571189:52,101..52,877(+)	glutamine cyclotransferase, putative
EHI_155570	DS571162:80,974..82,629(+)	glutamyl-tRNA synthetase, putative
EHI_164850	DS571216:33,298..34,755(-)	glycerol kinase, putative
EHI_024630	DS571198:64,674..65,681(+)	glycoprotein endopeptidase, putative
EHI_159730	DS571167:68,880..70,235(+)	glycylpeptide N-tetradecanoyltransferase, putative
EHI_178770	DS571154:82,818..83,855(-)	GTP-binding protein, putative
EHI_055420	DS571416:15,861..16,896(-)	GTP-binding protein, Ras family
EHI_074120	DS571232:38,696..39,425(-)	HAD hydrolase, family IA, variant 3
EHI_118620	DS571180:33,443..38,212(+)	HEAT repeat domain containing protein
EHI_124870	DS571392:14,674..16,323(-)	HEAT repeat domain containing protein
EHI_141090	DS571269:23,553..26,768(+)	HEAT repeat domain containing protein
EHI_184530	DS571308:18,067..20,928(-)	helicase, putative
EHI_093330	DS571594:643..1,020(-)	Helix-turn-helix protein, putative
EHI_139370	DS571311:13,474..14,122(+)	high mobility group (HMG) box domain containing protein
EHI_011970	DS571148:40,751..42,295(+)	high-affinity potassium uptake transporter, putative
EHI_119490	DS571342:6,556..7,464(-)	hydrolase TatD family protein
EHI_000560	DS571186:43,226..43,750(+)	hypothetical protein
EHI_000570	DS571186:43,834..44,547(+)	hypothetical protein
EHI_006090	DS571227:38,968..40,901(-)	hypothetical protein
EHI_008370	DS571199:8,633..9,790(+)	hypothetical protein
EHI_008720	DS571199:53,966..54,607(+)	hypothetical protein
EHI_008760	DS571199:62,334..64,929(+)	hypothetical protein
EHI_010040	DS571200:47,519..48,404(+)	hypothetical protein
EHI_010330	DS571182:14,182..15,018(+)	hypothetical protein
EHI_011540	DS571405:5,408..5,887(-)	hypothetical protein
EHI_012250	DS571148:83,846..84,454(+)	hypothetical protein
EHI_012300	DS571148:97,315..100,059(+)	hypothetical protein
EHI_012940	DS571168:14,177..17,932(-)	hypothetical protein
EHI_019190	DS571351:21,663..22,361(-)	hypothetical protein
EHI_024570	DS571198:49,067..52,235(-)	hypothetical protein
EHI_035730	DS571174:76,714..78,753(+)	hypothetical protein
EHI_041940	DS571259:6,617..7,528(+)	hypothetical protein
EHI_044520	DS571147:10,315..11,601(+)	hypothetical protein
EHI_044780	DS571147:46,548..47,123(+)	hypothetical protein
EHI_045130	DS571147:99,119..100,405(-)	hypothetical protein
EHI_045140	DS571147:100,702..101,343(+)	hypothetical protein
EHI_045560	DS571147:171,713..173,989(+)	hypothetical protein
EHI_049350	DS571152:12,715..14,403(+)	hypothetical protein
EHI_054200	DS571309:20,733..22,051(+)	hypothetical protein
EHI_055970	DS571322:23,967..26,552(+)	hypothetical protein
EHI_057840	DS571314:30,761..34,780(+)	hypothetical protein
EHI_065700	DS571192:38,568..47,552(-)	hypothetical protein
EHI_068220	DS571150:83,080..84,075(-)	hypothetical protein
EHI_069070	DS571164:10,309..11,106(+)	hypothetical protein
EHI_069160	DS571164:24,116..25,882(-)	hypothetical protein
EHI_069420	DS571164:88,545..89,453(-)	hypothetical protein
EHI_069560	DS571164:119,546..120,201(+)	hypothetical protein
EHI_078270	DS571271:33,773..36,088(-)	hypothetical protein
EHI_079900	DS571226:27,949..29,141(-)	hypothetical protein
EHI_080260	DS571380:18,519..19,222(-)	hypothetical protein
EHI_081710	DS571294:13,231..14,291(-)	hypothetical protein
EHI_083640	DS571388:15,017..16,438(-)	hypothetical protein
EHI_086570	DS571381:15,555..17,324(-)	hypothetical protein
EHI_091470	DS571400:4,553..5,325(+)	hypothetical protein
EHI_091490	DS571400:7,227..8,007(+)	hypothetical protein
EHI_098000	DS571255:34,483..35,364(+)	hypothetical protein
EHI_098220	DS571169:13,535..14,626(-)	hypothetical protein
EHI_098480	DS571169:82,165..82,968(-)	hypothetical protein
EHI_098600	DS571169:107,061..108,191(-)	hypothetical protein
EHI_098770	DS571349:9,302..10,630(-)	hypothetical protein
EHI_098830	DS571349:18,018..22,268(-)	hypothetical protein
EHI_103360	DS571158:32,720..34,269(-)	hypothetical protein
EHI_104430	DS571185:25,204..27,117(-)	hypothetical protein
EHI_105070	DS571204:15,431..16,390(+)	hypothetical protein
EHI_105840	DS571403:14,415..15,152(-)	hypothetical protein
EHI_106260	DS571236:23,115..30,755(-)	hypothetical protein
EHI_107040	DS571205:17,592..18,468(+)	hypothetical protein
EHI_107110	DS571205:29,164..29,751(-)	hypothetical protein
EHI_109870	DS571242:21,256..22,174(+)	hypothetical protein
EHI_110290	DS571151:41,399..42,304(+)	hypothetical protein
EHI_113560	DS571429:11,281..12,631(+)	hypothetical protein
EHI_115330	DS571357:10,365..12,431(-)	hypothetical protein
EHI_118070	DS571183:44,155..46,458(-)	hypothetical protein
EHI_118660	DS571180:41,195..43,288(+)	hypothetical protein
EHI_120870	DS571336:6,806..8,826(-)	hypothetical protein
EHI_121890	DS571276:36,333..37,268(-)	hypothetical protein
EHI_122890	DS571281:27,506..29,344(-)	hypothetical protein
EHI_125860	DS571160:51,583..52,119(+)	hypothetical protein
EHI_125870	DS571160:52,145..53,755(-)	hypothetical protein
EHI_126990	DS571166:20,178..21,747(-)	hypothetical protein
EHI_127030	DS571166:28,566..30,077(+)	hypothetical protein
EHI_127390	DS571166:94,203..95,764(-)	hypothetical protein
EHI_130880	DS571170:27,307..28,818(+)	hypothetical protein
EHI_131210	DS571170:92,300..92,746(-)	hypothetical protein
EHI_131500	DS571432:8,007..8,408(-)	hypothetical protein
EHI_136460	DS571222:47,066..49,394(+)	hypothetical protein
EHI_137080	DS571287:27,782..28,413(-)	hypothetical protein
EHI_138450	DS571241:35,369..35,932(-)	hypothetical protein
EHI_140010	DS571389:19,558..20,231(+)	hypothetical protein
EHI_142210	DS571161:114,136..114,900(-)	hypothetical protein
EHI_146970	DS571374:11,516..14,443(-)	hypothetical protein
EHI_148030	DS571146:7,003..7,503(+)	hypothetical protein
EHI_148250	DS571146:45,078..46,129(-)	hypothetical protein
EHI_148640	DS571146:123,094..124,227(-)	hypothetical protein
EHI_151220	DS571145:10,325..12,604(+)	hypothetical protein
EHI_151390	DS571145:49,704..50,513(-)	hypothetical protein
EHI_151420	DS571145:59,845..62,556(-)	hypothetical protein
EHI_151680	DS571145:119,871..122,033(-)	hypothetical protein
EHI_152700	DS571145:312,193..312,548(-)	hypothetical protein
EHI_152800	DS571145:327,857..328,159(-)	hypothetical protein
EHI_152860	DS571145:335,416..337,866(+)	hypothetical protein
EHI_152890	DS571145:341,635..342,660(-)	hypothetical protein
EHI_155250	DS571162:26,867..28,018(+)	hypothetical protein
EHI_155740	DS571162:118,521..120,257(+)	hypothetical protein
EHI_156100	DS571366:13,590..14,120(+)	hypothetical protein
EHI_161870	DS571304:11,608..12,846(-)	hypothetical protein
EHI_163530	DS571246:9,656..10,230(+)	hypothetical protein
EHI_163590	DS571246:19,808..20,863(+)	hypothetical protein
EHI_164770	DS571216:11,690..12,472(-)	hypothetical protein
EHI_164820	DS571216:27,013..30,679(-)	hypothetical protein
EHI_165190	DS571217:22,662..23,216(-)	hypothetical protein
EHI_166430	DS571326:16,128..16,964(+)	hypothetical protein
EHI_166450	DS571326:18,928..20,592(-)	hypothetical protein
EHI_167100	DS571177:74,845..75,454(-)	hypothetical protein
EHI_167110	DS571177:75,579..76,001(+)	hypothetical protein
EHI_167140	DS571177:81,892..83,493(-)	hypothetical protein
EHI_168200	DS571263:6,609..7,580(-)	hypothetical protein
EHI_169250	DS571219:35,688..36,193(-)	hypothetical protein
EHI_169640	DS571377:12,881..13,801(+)	hypothetical protein
EHI_169940	DS571207:28,959..32,783(-)	hypothetical protein
EHI_170300	DS571331:890..1,396(-)	hypothetical protein
EHI_170400	DS571331:14,621..16,555(+)	hypothetical protein
EHI_170460	DS571331:20,332..21,330(+)	hypothetical protein
EHI_174190	DS571220:35,266..37,973(+)	hypothetical protein
EHI_175010	DS571189:53,742..54,632(+)	hypothetical protein
EHI_177440	DS571175:59,092..61,890(+)	hypothetical protein
EHI_177480	DS571175:66,180..66,899(+)	hypothetical protein
EHI_177490	DS571175:67,060..68,098(-)	hypothetical protein
EHI_178080	DS571272:30,832..32,043(-)	hypothetical protein
EHI_178830	DS571154:96,257..97,996(+)	hypothetical protein
EHI_179380	DS571431:14,652..14,971(+)	hypothetical protein
EHI_179860	DS571291:10,774..11,329(+)	hypothetical protein
EHI_183020	DS571156:90,948..91,904(+)	hypothetical protein
EHI_183440	DS571316:6,791..8,815(-)	hypothetical protein
EHI_188840	DS571230:24,331..25,570(-)	hypothetical protein
EHI_194610	DS571191:73,102..74,274(-)	hypothetical protein
EHI_195090	DS571250:40,379..41,598(+)	hypothetical protein
EHI_197830	DS571365:11,907..12,812(-)	hypothetical protein
EHI_198590	DS571165:6,316..7,701(-)	hypothetical protein
EHI_199640	DS571319:14,686..16,445(-)	hypothetical protein
EHI_200830	DS571248:44,193..45,296(-)	hypothetical protein
EHI_201280	DS571306:28,366..29,562(-)	hypothetical protein
EHI_001120	DS571210:47,828..48,561(-)	hypothetical protein, conserved
EHI_007320	DS571323:17,176..20,112(+)	hypothetical protein, conserved
EHI_007350	DS571323:27,652..28,434(+)	hypothetical protein, conserved
EHI_007640	DS571178:15,156..18,773(+)	hypothetical protein, conserved
EHI_017610	DS571240:11,698..19,459(-)	hypothetical protein, conserved
EHI_024610	DS571198:58,997..63,589(-)	hypothetical protein, conserved
EHI_036850	DS571427:4,546..5,259(-)	hypothetical protein, conserved
EHI_042910	DS571292:15,214..16,091(+)	hypothetical protein, conserved
EHI_095810	DS571239:2,503..3,758(+)	hypothetical protein, conserved
EHI_099230	DS571296:12,747..14,732(-)	hypothetical protein, conserved
EHI_100440	DS571201:59,772..62,105(-)	hypothetical protein, conserved
EHI_119560	DS571342:16,064..16,660(-)	hypothetical protein, conserved
EHI_125770	DS571160:38,962..40,360(-)	hypothetical protein, conserved
EHI_126280	DS571160:135,200..136,260(-)	hypothetical protein, conserved
EHI_137920	DS571187:59,321..60,919(+)	hypothetical protein, conserved
EHI_143820	DS571376:8,651..14,344(-)	hypothetical protein, conserved
EHI_148050	DS571146:8,752..9,933(+)	hypothetical protein, conserved
EHI_148540	DS571146:97,413..98,141(+)	hypothetical protein, conserved
EHI_148680	DS571146:127,515..130,904(-)	hypothetical protein, conserved
EHI_151200	DS571145:7,646..8,968(+)	hypothetical protein, conserved
EHI_174900	DS571189:34,445..35,253(-)	hypothetical protein, conserved
EHI_182700	DS571156:34,820..35,752(+)	hypothetical protein, conserved
EHI_182970	DS571156:83,017..84,102(+)	hypothetical protein, conserved
EHI_198600	DS571165:7,831..9,136(+)	hypothetical protein, conserved
EHI_105310	DS571204:48,722..49,378(-)	hypothetical protein, conserved domain containing
EHI_119280	DS571267:23,874..24,932(-)	hypothetical protein, conserved domain containing
EHI_169960	DS571207:33,465..34,280(-)	hypothetical protein, conserved domain containing
EHI_045360	DS571147:135,372..136,922(+)	importin alpha subunit, putative
EHI_194410	DS571191:42,065..43,141(+)	isopentenyl-diphosphate delta-isomerase, putative
EHI_110590	DS571151:109,484..112,015(+)	leucine rich repeat protein, BspA family
EHI_109830	DS571242:13,325..15,007(+)	leucine-rich repeat containing protein
EHI_069060	DS571164:9,650..10,003(+)	LIM zinc finger domain containing protein
EHI_110280	DS571151:38,806..40,135(+)	LIM zinc finger domain containing protein
EHI_072130	DS571289:34,105..35,406(-)	lipase, putative
EHI_025420	DS571233:35,452..37,284(+)	long-chain-fatty-acid--CoA ligase, putative
EHI_151290	DS571145:31,578..32,561(+)	longevity-assurance family protein
EHI_170040	DS571207:45,448..46,140(+)	longin-type vesicle-associated membrane protein, putative
EHI_094800	DS571516:5,291..6,973(+)	major facilitator superfamily protein
EHI_152760	DS571145:320,985..321,930(+)	metal cation transporter, zinc (Zn2 )-iron (Fe2 ) permease (ZIP) family
EHI_045410	DS571147:143,474..144,832(+)	metallo-beta-lactamase family protein
EHI_118860	DS571180:79,914..81,032(+)	methyltransferase, putative
EHI_098310	DS571169:28,643..29,371(+)	microfibril-associated protein, putative
EHI_121860	DS571276:33,155..33,773(-)	microsomal signal peptidase subunit, putative
EHI_100480	DS571201:67,639..68,395(+)	MIR domain protein
EHI_000720	DS571186:72,269..72,973(+)	MTA/SAH nucleosidase, putative
EHI_193340	DS571265:14,016..16,820(-)	mutS family protein
EHI_000550	DS571186:41,746..42,462(-)	myb-like DNA-binding domain containing protein
EHI_009820	DS571200:5,751..6,299(-)	myb-like DNA-binding domain containing protein
EHI_120280	DS571361:9,979..11,095(+)	NAD-dependent deacetylase 1, putative
EHI_130990	DS571170:55,338..55,859(+)	nuclear movement protein, putative
EHI_179400	DS571431:16,067..17,119(-)	nuclear pore protein, putative
EHI_158320	DS571223:51,972..53,177(-)	peptidase T, putative
EHI_188950	DS571230:41,706..43,416(+)	PH domain containing protein
EHI_097620	DS571386:10,921..12,360(+)	PH domain containing protein kinase, putative
EHI_104470	DS571185:34,794..35,546(+)	phosducin-like protein
EHI_040690	DS571282:28,731..32,078(-)	phosphatidylinositol 3-kinase, putative
EHI_095130	DS571264:26,166..29,540(+)	phosphatidylinositol 3-kinase, putative
EHI_091940	DS571155:579..2,159(-)	Phosphatidylinositol-4,5-bisphosphate 3-kinase catalytic subunit, putative
EHI_117920	DS571183:22,850..24,198(-)	pleckstrin homology (PH) domain containing protein
EHI_081270	DS571275:12,671..13,294(+)	Prefoldin subunit 3, putative
EHI_006100	DS571227:41,767..42,553(-)	prenyl cysteine carboxyl methyltransferase, putative
EHI_045150	DS571147:101,384..102,102(-)	prenyl cysteine carboxyl methyltransferase, putative
EHI_011870	DS571148:23,098..23,874(-)	proteasome subunit beta type 5 precursor, putative
EHI_183070	DS571156:96,160..99,093(+)	protein kinase domain containing protein
EHI_194420	DS571191:43,142..44,266(-)	protein kinase domain containing protein
EHI_004780	DS571195:14,371..16,253(+)	protein kinase, putative
EHI_023610	DS571330:10,796..13,907(-)	protein kinase, putative
EHI_103610	DS571158:80,523..82,464(-)	protein kinase, putative
EHI_148900	DS571146:179,290..180,781(-)	protein kinase, putative
EHI_075640	DS571394:1,977..4,124(-)	protein phosphatase domain-containing protein
EHI_148170	DS571146:28,184..29,669(-)	protein phosphatase regulatory subunit, putative
EHI_110570	DS571151:105,609..106,281(-)	protein tyrosine phosphatase, putative
EHI_164370	DS571214:28,432..30,267(-)	putative GTPase
EHI_000730	DS571186:73,252..74,927(-)	pyrophosphate-dependent phosphofructokinase
EHI_005010	DS571195:50,555..51,472(-)	Rab family GTPase
EHI_117960	DS571183:27,743..28,424(-)	Rab family GTPase
EHI_127380	DS571166:92,854..93,531(+)	Rab family GTPase
EHI_128110	DS571270:21,648..22,415(+)	Rab family GTPase
EHI_168600	DS571675:824..1,539(-)	Rab family GTPase
EHI_177550	DS571175:75,059..75,758(-)	Rab family GTPase
EHI_192130	DS571317:23,754..24,425(+)	Rab family GTPase
EHI_025110	DS571546:6,040..7,044(-)	Rab geranylgeranyltransferase beta subunit, putative
EHI_038840	DS571190:33,228..35,905(+)	Rab GTPase activating protein, putative
EHI_183080	DS571156:99,329..100,060(-)	rab-19, putative
EHI_001400	DS571506:4,115..5,151(-)	RAD23 protein, putative
EHI_068170	DS571150:78,162..79,305(-)	radical SAM domain protein
EHI_159890	DS571167:107,218..110,199(+)	Ran-binding protein, putative
EHI_139960	DS571389:7,896..11,994(-)	Rap/Ran GTPase activating protein, putative
EHI_004210	DS571181:11,246..12,875(+)	Rap/Ran GTPase-activating protein, putative
EHI_074060	DS571232:20,474..22,225(+)	Rap/Ran GTPase-activating protein, putative
EHI_079910	DS571226:29,554..31,430(-)	Rap/Ran GTPase-activating protein, putative
EHI_101260	DS571353:12,927..13,481(-)	Ras family GTPase
EHI_094810	DS571516:7,449..7,898(+)	Ras family protein
EHI_096180	DS571163:7,352..8,027(+)	Ras family protein
EHI_119300	DS571267:29,237..29,854(-)	Ras family protein
EHI_010720	DS571182:73,377..74,796(+)	Ras GTPase-activating protein, putative
EHI_139970	DS571389:12,109..13,602(+)	Ras GTPase-activating protein, putative
EHI_023270	DS571153:101,187..103,919(-)	Ras guanine nucleotide exchange factor, putative
EHI_106280	DS571236:31,842..34,925(-)	RecF/RecN/SMC domain containing protein
EHI_119290	DS571267:25,083..27,407(-)	recQ family helicase, putative
EHI_099850	DS571299:33,725..34,754(-)	replication factor C familiy protein
EHI_010590	DS571182:45,838..47,406(+)	Rho guanine nucleotide exchange factor, putative
EHI_126000	DS571160:81,990..83,112(+)	Rho guanine nucleotide exchange factor, putative
EHI_131540	DS571432:12,461..14,128(+)	Rho guanine nucleotide exchange factor, putative
EHI_114370	DS571368:13,523..15,131(+)	RhoGAP domain containing protein
EHI_138020	DS571187:78,367..79,411(-)	ribokinase, putative
EHI_126010	DS571160:83,266..84,262(+)	ribosome biogenesis protein, putative
EHI_006720	DS571197:16,588..17,640(-)	RNA methyltransferase, TrmH family, putative
EHI_152730	DS571145:315,992..317,543(+)	RNA polymerase III subunit, putative
EHI_045280	DS571147:119,681..120,810(-)	RNA recognition motif domain containing protein
EHI_158060	DS571223:16,128..16,945(+)	RNA-binding protein, putative
EHI_048410	DS571607:1,049..2,503(-)	serine/threonine protein kinase, putative
EHI_126930	DS571166:12,790..13,956(+)	serine/threonine protein phosphatase type 5, putative
EHI_200840	DS571248:48,090..49,556(-)	Signal recognition particle receptor alpha subunit, putative
EHI_151300	DS571145:33,005..34,200(-)	Sir2 family transcriptional regulator, putative
EHI_152720	DS571145:314,110..315,771(-)	small-conductance mechanosensitive ion channel, putative
EHI_194400	DS571191:40,494..41,326(-)	SNF7 family protein
EHI_069550	DS571164:118,760..119,438(+)	splicing factor3B subunit 2, putative
EHI_161890	DS571304:13,618..16,722(+)	SPRY domain protein
EHI_139030	DS571260:37,079..38,179(-)	syntaxin, putative
EHI_200780	DS571248:26,105..27,134(-)	TBC domain containing protein
EHI_170310	DS571331:1,467..3,019(-)	TBC1 domain family member 5, putative
EHI_042900	DS571292:14,667..15,101(-)	thioredoxin, putative
EHI_008710	DS571199:51,032..53,785(-)	TPR repeat protein
EHI_023300	DS571153:106,421..108,115(-)	TPR repeat protein
EHI_077240	DS571229:33,321..34,019(-)	transcription initiation factor TFIID family protein
EHI_198960	DS571165:79,494..80,733(-)	transcription initiation factor TFIID subunit 5, putative
EHI_148350	DS571146:62,860..63,290(-)	transcription initiation protein SPT4, putative
EHI_096380	DS571163:42,013..42,961(+)	translation initiation factor eIF-2B alpha subunit, putative
EHI_019170	DS571351:16,984..18,244(-)	translation initiation factor eIF-2B beta subunit, putative
EHI_131020	DS571170:58,198..60,102(-)	translation initiation factor eIF-2B epsilon subunit, putative
EHI_179390	DS571431:15,047..15,434(-)	Translation initiation factor, putative
EHI_179010	DS571154:126,295..127,500(-)	tRNA pseudouridine synthase, putative
EHI_098300	DS571169:26,426..28,564(+)	U2 snRNP auxiliary factor large subunit, putative
EHI_156380	DS571257:32,541..33,224(-)	U2 snRNP auxiliary factor small subunit, putative
EHI_182830	DS571156:56,724..58,456(-)	UBA/TS-N domain-containing protein
EHI_049940	DS571152:143,306..145,432(-)	ubiquitin carboxyl-terminal hydrolase 5, putative
EHI_189430	DS571262:11,899..13,897(+)	ubiquitin carboxyl-terminal hydrolase domain containing protein
EHI_055960	DS571322:22,516..23,859(+)	ubiquitin fusion degradation protein, putative
EHI_187180	DS571159:116,542..118,675(+)	ubiquitin-protein ligase, putative
EHI_178910	DS571154:109,284..110,095(-)	uracil-DNA glycosylase, putative
EHI_107280	DS571205:59,056..61,671(+)	vacuolar proton ATPase subunit, putative
EHI_078250	DS571271:26,136..27,279(-)	vacuolar sorting protein 26, putative
EHI_195080	DS571250:38,451..40,274(-)	vacuolar sorting protein 9 (VPS9) domain containing protein
EHI_060980	DS571413:8,774..9,700(-)	WD domain containing protein
EHI_118780	DS571180:61,237..62,262(-)	WD domain containing protein
EHI_152770	DS571145:323,515..324,849(-)	WD domain containing protein
EHI_182680	DS571156:31,656..32,581(+)	WD domain containing protein
EHI_187220	DS571159:122,905..124,233(+)	WD domain containing protein
EHI_027730	DS571215:48,065..49,543(-)	WD repeat protein
EHI_012230	DS571148:80,421..81,920(+)	xylulose kinase, putative
EHI_154230	DS571274:27,785..28,903(+)	zinc finger protein 622, putative
EHI_008770	DS571199:65,966..66,604(-)	zinc finger protein, putative

## Sheet: GOTerms-BP
EHI-EIN-NAT-UP-GoEnrichmentResult. Biological Process
ID	Name	Bgd count	Result count	Result gene list	Pct of bgd	Fold enrichment	Odds ratio	P-value	Benjamini
GO:0006508	proteolysis	188	17	EHI_001400,EHI_011870,EHI_023610,EHI_024630,EHI_045290,EHI_049940,EHI_053020,EHI_055960,EHI_121860,EHI_125870,EHI_127030,EHI_148160,EHI_152700,EHI_158320,EHI_169640,EHI_182720,EHI_189430,	9.0	1.75	1.89	0.01612259399	0.254914632929
GO:0034613	cellular protein localization	118	11	EHI_004590,EHI_009940,EHI_012940,EHI_078250,EHI_099240,EHI_118050,EHI_126990,EHI_170470,EHI_177440,EHI_179380,EHI_200840,	9.3	1.81	1.93	0.0397794556952	0.254914632929
GO:0070727	cellular macromolecule localization	118	11	EHI_004590,EHI_009940,EHI_012940,EHI_078250,EHI_099240,EHI_118050,EHI_126990,EHI_170470,EHI_177440,EHI_179380,EHI_200840,	9.3	1.81	1.93	0.0397794556952	0.254914632929
GO:1901565	organonitrogen compound catabolic process	103	10	EHI_000720,EHI_001400,EHI_011870,EHI_012930,EHI_049940,EHI_053020,EHI_055960,EHI_148160,EHI_152700,EHI_189430,	9.7	1.88	2.02	0.0384684311299	0.254914632929
GO:0009067	aspartate family amino acid biosynthetic process	3	2	EHI_000720,EHI_125770,	66.7	12.92	37.07	0.00767999065242	0.254914632929
GO:0006481	C-terminal protein methylation	2	2	EHI_006100,EHI_045150,	100.0	19.39	inf	0.00265042538776	0.224844420395
GO:0009164	nucleoside catabolic process	2	2	EHI_000720,EHI_012930,	100.0	19.39	inf	0.00265042538776	0.224844420395
GO:0018410	C-terminal protein amino acid modification	2	2	EHI_006100,EHI_045150,	100.0	19.39	inf	0.00265042538776	0.224844420395
GO:0034656	nucleobase-containing small molecule catabolic process	2	2	EHI_000720,EHI_012930,	100.0	19.39	inf	0.00265042538776	0.224844420395
GO:0043687	post-translational protein modification	2	2	EHI_001400,EHI_011870,EHI_023610,EHI_024+E12630,EHI_045290,EHI_049940,EHI_053020,EHI_055960,EHI_121860,EHI_125870,EHI_127030,EHI_148160,EHI_152700,EHI_158320,EHI_169640,EHI_182720,EHI_189430,	100.0	19.39	inf	0.00265042538776	0.224844420395
GO:1901658	glycosyl compound catabolic process	2	2	EHI_000720,EHI_012930,	100.0	19.39	inf	0.00265042538776	0.224844420395
GO:0006400	tRNA modification	24	4	EHI_024630,EHI_079900,EHI_151220,EHI_179010,	16.7	3.23	3.72	0.0324993597361	0.254914632929
GO:0007049	cell cycle	28	5	EHI_098770,EHI_106280,EHI_139030,EHI_141090,EHI_148160,	17.9	3.46	4.06	0.0129837433471	0.254914632929
GO:0046834	lipid phosphorylation	16	3	EHI_040690,EHI_091940,EHI_095130,	18.8	3.63	4.28	0.0461284428833	0.254914632929
GO:0046854	phosphatidylinositol phosphorylation	16	3	EHI_040690,EHI_091940,EHI_095130,	18.8	3.63	4.28	0.0461284428833	0.254914632929
GO:0022402	cell cycle process	21	4	EHI_098770,EHI_106280,EHI_139030,EHI_141090,	19.0	3.69	4.38	0.0206474840407	0.254914632929
GO:0048015	phosphatidylinositol-mediated signaling	14	3	EHI_040690,EHI_091940,EHI_095130,	21.4	4.15	5.06	0.0323372792699	0.254914632929
GO:0048017	inositol lipid-mediated signaling	14	3	EHI_040690,EHI_091940,EHI_095130,	21.4	4.15	5.06	0.0323372792699	0.254914632929
GO:0070972	protein localization to endoplasmic reticulum	13	3	EHI_170470,EHI_179380,EHI_200840,	23.1	4.47	5.57	0.0263906258078	0.254914632929
GO:0045892	negative regulation of transcription, DNA-templated	7	2	EHI_120280,EHI_151300,	28.6	5.54	7.41	0.0468610720878	0.254914632929
GO:0045934	negative regulation of nucleobase-containing compound metabolic process	7	2	EHI_120280,EHI_151300,	28.6	5.54	7.41	0.0468610720878	0.254914632929
GO:0051172	negative regulation of nitrogen compound metabolic process	7	2	EHI_120280,EHI_151300,	28.6	5.54	7.41	0.0468610720878	0.254914632929
GO:0051253	negative regulation of RNA metabolic process	7	2	EHI_120280,EHI_151300,	28.6	5.54	7.41	0.0468610720878	0.254914632929
GO:1902679	negative regulation of RNA biosynthetic process	7	2	EHI_120280,EHI_151300,	28.6	5.54	7.41	0.0468610720878	0.254914632929
GO:1903507	negative regulation of nucleic acid-templated transcription	7	2	EHI_120280,EHI_151300,	28.6	5.54	7.41	0.0468610720878	0.254914632929
GO:0006270	DNA replication initiation	9	3	EHI_069980,EHI_076880,EHI_187720,	33.3	6.46	9.3	0.00903133282554	0.254914632929
GO:0045893	positive regulation of transcription, DNA-templated	6	2	EHI_148350,EHI_170300,	33.3	6.46	9.26	0.0346334787458	0.254914632929
GO:0045935	positive regulation of nucleobase-containing compound metabolic process	6	2	EHI_148350,EHI_170300,	33.3	6.46	9.26	0.0346334787458	0.254914632929
GO:0051254	positive regulation of RNA metabolic process	6	2	EHI_148350,EHI_170300,	33.3	6.46	9.26	0.0346334787458	0.254914632929
GO:0051301	cell division	6	2	EHI_139030,EHI_152430,	33.3	6.46	9.26	0.0346334787458	0.254914632929
GO:1902680	positive regulation of RNA biosynthetic process	6	2	EHI_148350,EHI_170300,	33.3	6.46	9.26	0.0346334787458	0.254914632929
GO:1903508	positive regulation of nucleic acid-templated transcription	6	2	EHI_148350,EHI_170300,	33.3	6.46	9.26	0.0346334787458	0.254914632929
GO:0006342	chromatin silencing	5	2	EHI_120280,EHI_151300,	40.0	7.75	12.35	0.023893709426	0.254914632929
GO:0009066	aspartate family amino acid metabolic process	5	2	EHI_000720,EHI_125770,	40.0	7.75	12.35	0.023893709426	0.254914632929
GO:0016458	gene silencing	5	2	EHI_120280,EHI_151300,	40.0	7.75	12.35	0.023893709426	0.254914632929
GO:0034401	chromatin organization involved in regulation of transcription	5	2	EHI_120280,EHI_151300,	40.0	7.75	12.35	0.023893709426	0.254914632929
GO:0040029	regulation of gene expression, epigenetic	5	2	EHI_120280,EHI_151300,	40.0	7.75	12.35	0.023893709426	0.254914632929
GO:0045814	negative regulation of gene expression, epigenetic	5	2	EHI_120280,EHI_151300,	40.0	7.75	12.35	0.023893709426	0.254914632929
GO:0097549	chromatin organization involved in negative regulation of transcription	5	2	EHI_120280,EHI_151300,	40.0	7.75	12.35	0.023893709426	0.254914632929
GO:0006479	protein methylation	7	3	EHI_006100,EHI_036850,EHI_045150,	42.9	8.31	13.95	0.00406449539074	0.254914632929
GO:0008213	protein alkylation	7	3	EHI_006100,EHI_036850,EHI_045150,	42.9	8.31	13.95	0.00406449539074	0.254914632929
GO:0031365	N-terminal protein amino acid modification	4	2	EHI_036850,EHI_159730,	50.0	9.69	18.53	0.0148381532537	0.254914632929
GO:0032502	developmental process	4	2	EHI_136150,EHI_139030,	50.0	9.69	18.53	0.0148381532537	0.254914632929
	shared with E. dispar
	shared with E. moshovskii

## Sheet: GOTerms-MF
EHI-EIN-NAT-UP-GoEnrichmentResult. Molecular Functions
ID	Name	Bgd count	Result count	Result gene list	Pct of bgd	Fold enrichment	Odds ratio	P-value	Benjamini
GO:0008270	zinc ion binding	198	21	EHI_000560,EHI_007320,EHI_007640,EHI_008770,EHI_012930,EHI_045290,EHI_049940,EHI_055960,EHI_069060,EHI_105310,EHI_110280,EHI_119280,EHI_131540,EHI_148350,EHI_151300,EHI_154230,EHI_156380,EHI_158320,EHI_161890,EHI_169960,EHI_178080,	10.6	2.06	2.29	0.00115209254708	0.141356020681
GO:0046914	transition metal ion binding	223	22	EHI_000560,EHI_007320,EHI_007640,EHI_008770,EHI_012930,EHI_045290,EHI_049940,EHI_055960,EHI_068170,EHI_069060,EHI_105310,EHI_110280,EHI_119280,EHI_131540,EHI_148350,EHI_151300,EHI_154230,EHI_156380,EHI_158320,EHI_161890,EHI_169960,EHI_178080,	9.9	1.91	2.11	0.00227298290068	0.141356020681
GO:0003880	protein C-terminal carboxyl O-methyltransferase activity	2	2	EHI_006100,EHI_045150,	100.0	19.39	inf	0.00265042538776	0.141356020681
GO:0004671	protein C-terminal S-isoprenylcysteine carboxyl O-methyltransferase activity	2	2	EHI_006100,EHI_045150,	100.0	19.39	inf	0.00265042538776	0.141356020681
GO:0051998	protein carboxyl O-methyltransferase activity	2	2	EHI_006100,EHI_045150,	100.0	19.39	inf	0.00265042538776	0.141356020681
GO:0010340	carboxyl-O-methyltransferase activity	2	2	EHI_006100,EHI_045150,	100.0	19.39	inf	0.00265042538776	0.141356020681
GO:0016303	1-phosphatidylinositol-3-kinase activity	7	3	EHI_040690,EHI_091940,EHI_095130,	42.9	8.31	13.95	0.00406449539074	0.185805503576
GO:0052742	phosphatidylinositol kinase activity	8	3	EHI_040690,EHI_091940,EHI_095130,	37.5	7.27	11.16	0.00625707456116	0.223417909888
GO:0005488	binding	2562	151	EHI_000550,EHI_000560,EHI_000730,EHI_000780,EHI_001120,EHI_001400,EHI_004590,EHI_004780,EHI_004990,EHI_005010,EHI_006090,EHI_006720,EHI_007320,EHI_007640,EHI_008710,EHI_008760,EHI_008770,EHI_009820,EHI_009940,EHI_010590,EHI_012930,EHI_013960,EHI_017610,EHI_023270,EHI_023300,EHI_023610,EHI_027730,EHI_038840,EHI_042910,EHI_045140,EHI_045280,EHI_045290,EHI_047760,EHI_048410,EHI_049350,EHI_049790,EHI…	5.9	1.14	1.41	0.00711471364277	0.223417909888
GO:0004198	calcium-dependent cysteine-type endopeptidase activity	3	2	EHI_023610,EHI_045290,	66.7	12.92	37.07	0.00767999065242	0.223417909888
GO:0016799	hydrolase activity, hydrolyzing N-glycosyl compounds	3	2	EHI_000720,EHI_178910,	66.7	12.92	37.07	0.00767999065242	0.223417909888
GO:0035004	phosphatidylinositol 3-kinase activity	10	3	EHI_040690,EHI_091940,EHI_095130,	30.0	5.82	7.97	0.0124161811874	0.284600850259
GO:0019200	carbohydrate kinase activity	10	3	EHI_000730,EHI_012230,EHI_138020,	30.0	5.82	7.97	0.0124161811874	0.284600850259
GO:0003676	nucleic acid binding	594	42	EHI_000550,EHI_000560,EHI_000780,EHI_001400,EHI_006720,EHI_007320,EHI_008760,EHI_008770,EHI_009820,EHI_013960,EHI_045140,EHI_045280,EHI_055960,EHI_056380,EHI_065830,EHI_069980,EHI_076880,EHI_077240,EHI_093330,EHI_098300,EHI_099850,EHI_111060,EHI_114930,EHI_119290,EHI_120280,EHI_126010,EHI_131020,EHI_131080,EHI_139370,EHI_151300,EHI_152730,EHI_154230,EHI_156380,EHI_158060,EHI_178890,EHI_179010,EHI…	7.1	1.37	1.48	0.0184249115865	0.284600850259
GO:0046872	metal ion binding	335	26	EHI_000560,EHI_007320,EHI_007640,EHI_008770,EHI_012930,EHI_045290,EHI_049940,EHI_055960,EHI_068170,EHI_069060,EHI_096640,EHI_105310,EHI_106260,EHI_110280,EHI_119280,EHI_131540,EHI_148350,EHI_151300,EHI_154230,EHI_156380,EHI_158320,EHI_161890,EHI_169960,EHI_178080,EHI_183070,EHI_199080,	7.8	1.5	1.61	0.0219254321137	0.284600850259
GO:0003677	DNA binding	195	17	EHI_000550,EHI_000780,EHI_001400,EHI_009820,EHI_069980,EHI_076880,EHI_077240,EHI_093330,EHI_099850,EHI_111060,EHI_114930,EHI_120280,EHI_139370,EHI_151300,EHI_152730,EHI_187720,EHI_193340,	8.7	1.69	1.81	0.0223434007583	0.284600850259
GO:0070403	NAD+ binding	5	2	EHI_120280,EHI_151300,	40.0	7.75	12.35	0.023893709426	0.284600850259
GO:0008171	O-methyltransferase activity	5	2	EHI_006100,EHI_045150,	40.0	7.75	12.35	0.023893709426	0.284600850259
GO:0016887	ATPase activity	154	14	EHI_000780,EHI_013960,EHI_047760,EHI_053020,EHI_069980,EHI_076880,EHI_099850,EHI_114930,EHI_119290,EHI_131080,EHI_141040,EHI_177400,EHI_184530,EHI_187720,	9.1	1.76	1.89	0.0265947968777	0.284600850259
GO:0017111	nucleoside-triphosphatase activity	376	28	EHI_000780,EHI_005010,EHI_013960,EHI_047760,EHI_053020,EHI_055420,EHI_069980,EHI_076880,EHI_094810,EHI_096180,EHI_099850,EHI_101260,EHI_114930,EHI_117960,EHI_119290,EHI_119300,EHI_127380,EHI_128110,EHI_131080,EHI_141040,EHI_168600,EHI_177400,EHI_177550,EHI_183080,EHI_184530,EHI_187720,EHI_192130,EHI_200840,	7.4	1.44	1.54	0.0288533977769	0.284600850259
GO:0016741	transferase activity, transferring one-carbon groups	48	6	EHI_006100,EHI_006720,EHI_036850,EHI_045150,EHI_082530,EHI_118860,	12.5	2.42	2.67	0.0353215085574	0.284600850259
GO:0043169	cation binding	351	26	EHI_000560,EHI_007320,EHI_007640,EHI_008770,EHI_012930,EHI_045290,EHI_049940,EHI_055960,EHI_068170,EHI_069060,EHI_096640,EHI_105310,EHI_106260,EHI_110280,EHI_119280,EHI_131540,EHI_148350,EHI_151300,EHI_154230,EHI_156380,EHI_158320,EHI_161890,EHI_169960,EHI_178080,EHI_183070,EHI_199080,	7.4	1.44	1.53	0.0366344407059	0.284600850259
GO:0005515	protein binding	960	61	EHI_001400,EHI_004590,EHI_004990,EHI_006090,EHI_007640,EHI_008710,EHI_008760,EHI_009940,EHI_010590,EHI_017610,EHI_023270,EHI_023300,EHI_027730,EHI_049790,EHI_049940,EHI_055970,EHI_060980,EHI_069070,EHI_076870,EHI_077240,EHI_078250,EHI_081270,EHI_098770,EHI_099230,EHI_100440,EHI_104430,EHI_106260,EHI_109830,EHI_118050,EHI_118100,EHI_118780,EHI_120870,EHI_124870,EHI_126000,EHI_131020,EHI_131540,EHI…	6.4	1.23	1.33	0.0384609614501	0.284600850259
GO:0016818	hydrolase activity, acting on acid anhydrides, in phosphorus-containing anhydrides	395	28	EHI_000780,EHI_005010,EHI_013960,EHI_047760,EHI_053020,EHI_055420,EHI_069980,EHI_076880,EHI_094810,EHI_096180,EHI_099850,EHI_101260,EHI_114930,EHI_117960,EHI_119290,EHI_119300,EHI_127380,EHI_128110,EHI_131080,EHI_141040,EHI_168600,EHI_177400,EHI_177550,EHI_183080,EHI_184530,EHI_187720,EHI_192130,EHI_200840,	7.1	1.37	1.46	0.0497164369719	0.284600850259
GO:0016817	hydrolase activity, acting on acid anhydrides	395	28	EHI_000780,EHI_005010,EHI_013960,EHI_047760,EHI_053020,EHI_055420,EHI_069980,EHI_076880,EHI_094810,EHI_096180,EHI_099850,EHI_101260,EHI_114930,EHI_117960,EHI_119290,EHI_119300,EHI_127380,EHI_128110,EHI_131080,EHI_141040,EHI_168600,EHI_177400,EHI_177550,EHI_183080,EHI_184530,EHI_187720,EHI_192130,EHI_200840,	7.1	1.37	1.46	0.0497164369719	0.284600850259
GO:0016462	pyrophosphatase activity	395	28	EHI_000780,EHI_005010,EHI_013960,EHI_047760,EHI_053020,EHI_055420,EHI_069980,EHI_076880,EHI_094810,EHI_096180,EHI_099850,EHI_101260,EHI_114930,EHI_117960,EHI_119290,EHI_119300,EHI_127380,EHI_128110,EHI_131080,EHI_141040,EHI_168600,EHI_177400,EHI_177550,EHI_183080,EHI_184530,EHI_187720,EHI_192130,EHI_200840,	7.1	1.37	1.46	0.0497164369719	0.284600850259

## Sheet: GeneProduct-EIN
GeneID-E. histolytica	GeneID-E. invadens	Product Description in E. invadens
EHI_000480	EIN_409320	dual specificity protein phosphatase, putative
EHI_000550	EIN_248780	transcription factor MYB23, putative
EHI_000560	EIN_327760	hypothetical protein
EHI_000570	EIN_327770	hypothetical protein
EHI_000720	EIN_344620	MTA/SAH nucleosidase, putative
EHI_000730	EIN_344630	Pyrophosphate--fructose 6-phosphate 1-phosphotransferase subunit beta, putative
EHI_000780	EIN_344660	chromodomain-helicase-DNA-binding protein, putative
EHI_001120	EIN_027040	adenylate kinase isoenzyme, putative
EHI_001400	EIN_505510	UV excision repair protein rad23, putative
EHI_004210	EIN_492670	rap GTPase-activating protein, putative
EHI_004590	EIN_425150	coatomer subunit beta'-2, putative
EHI_004780	EIN_021150	hypothetical protein
EHI_004990	EIN_247020	ankyrin repeat-containing protein, putative
EHI_005010	EIN_087180	rab8, putative
EHI_006090	EIN_055150	hypothetical protein
EHI_006100	EIN_194630	protein-S-isoprenylcysteine O-methyltransferase, putative
EHI_006720	EIN_018600	hypothetical protein
EHI_007320	EIN_185360	zinc knuckle domain containing protein
EHI_007350	EIN_281870	hypothetical protein
EHI_007640	EIN_251760	hypothetical protein
EHI_008370	EIN_316450	hypothetical protein
EHI_008710	EIN_079110	tetratricopeptide repeat protein, putative
EHI_008720	EIN_079100	hypothetical protein
EHI_008760	EIN_498460	hypothetical protein
EHI_008770	EIN_498850	tristetraproline, putative
EHI_009820	EIN_314460	hypothetical protein
EHI_009940	EIN_207210	AP-2 complex subunit sigma, putative
EHI_010040	EIN_488090	hypothetical protein
EHI_010330	EIN_284030	hypothetical protein
EHI_010590	EIN_268560	Rho/RAC guanine nucleotide exchange factor, putative
EHI_010720	EIN_406380	hypothetical protein
EHI_011540	EIN_359740	hypothetical protein
EHI_011870	EIN_176850	proteasome subunit beta type-5 precursor, putative
EHI_011940	EIN_404440	oligosaccharyl transferase, putative
EHI_011970	EIN_229850	cation transporter, putative
EHI_012230	EIN_047530	xylulose kinase, putative
EHI_012250	EIN_047540	hypothetical protein
EHI_012300	EIN_053600	hypothetical protein
EHI_012930	EIN_019150	cytidine deaminase, putative
EHI_012940	EIN_019160	hypothetical protein
EHI_013960	EIN_096110	DEAD box ATP-dependent RNA helicase, putative
EHI_017610	EIN_390170	hypothetical protein
EHI_019170	EIN_169350	translation initiation factor eif-2B beta subunit, putative
EHI_019190	EIN_225510	hypothetical protein
EHI_023270	EIN_179790	hypothetical protein
EHI_023300	EIN_179900	stress-induced-phosphoprotein, putative
EHI_023610	EIN_409130	hypothetical protein
EHI_024570	EIN_409550	hypothetical protein
EHI_024610	EIN_224290	hypothetical protein
EHI_024630	EIN_224300	O-sialoglycoprotein endopeptidase, putative
EHI_025110	EIN_081650	geranylgeranyl transferase type-2 subunit beta, putative
EHI_025420	EIN_247450	AMP dependent ligase/synthetase, putative
EHI_027600	EIN_097620	protein DJ-1, putative
EHI_027730	EIN_408670	U3 small nucleolar RNA-associated protein, putative
EHI_029540	EIN_380980	dolichyl-diphosphooligosaccharide--protein glycosyltransferase 67 kDa subunit precursor, putative
EHI_035730	EIN_222240	hypothetical protein
EHI_036850	EIN_026250	ad-003, putative
EHI_038840	EIN_390780	hypothetical protein
EHI_040690	EIN_082310	phosphatidylinositol-4,5-bisphosphate 3-kinase catalytic subunit beta isoform, putative
EHI_041940	EIN_155190	hypothetical protein
EHI_042900	EIN_174470	thioredoxin, putative
EHI_042910	EIN_174450	transcription factor FET5, putative
EHI_044520	EIN_152480	hypothetical protein
EHI_044780	EIN_284820	hypothetical protein
EHI_045130	EIN_372070	hypothetical protein
EHI_045140	EIN_372080	hypothetical protein
EHI_045150	EIN_372090	protein-S-isoprenylcysteine O-methyltransferase, putative
EHI_045280	EIN_153700	RNA-binding protein, putative
EHI_045290	EIN_153730	calpain, putative
EHI_045360	EIN_153770	hypothetical protein
EHI_045410	EIN_175870	cleavage and polyadenylation specificity factor, putative
EHI_045560	EIN_025590	hypothetical protein
EHI_045570	EIN_025600	choline/ethanolaminephosphotransferase, putative
EHI_047760	EIN_044030	GCN20-type ATP-binding cassette protein GCN3, putative
EHI_048410	EIN_252300	serine/threonine protein kinase Nek3, putative
EHI_048590	EIN_052820	serine/threonine protein phosphatase 2B catalytic subunit gamma isoform, putative
EHI_049350	EIN_146060	hypothetical protein
EHI_049790	EIN_314590	bromodomain containing protein, putative
EHI_049940	EIN_222760	ubiquitin carboxyl-terminal hydrolase, putative
EHI_051020	EIN_078970	serine/threonine protein phosphatase 2B catalytic subunit gamma isoform, putative
EHI_053020	EIN_405050	26S protease regulatory subunit 6A, putative
EHI_054200	EIN_223240	hypothetical protein
EHI_055420	EIN_224460	hypothetical protein
EHI_055960	EIN_065140	ubiquitin fusion degradation protein, putative
EHI_055970	EIN_065150	hypothetical protein
EHI_056380	EIN_404630	polyadenylate-binding protein, cytoplasmic and nuclear, putative
EHI_057840	EIN_179290	hypothetical protein
EHI_060980	EIN_221940	hypothetical protein
EHI_065700	EIN_057450	tipc, putative
EHI_065830	EIN_053960	Density-regulated protein, putative
EHI_068170	EIN_083800	hypothetical protein
EHI_068220	EIN_083830	hypothetical protein
EHI_069060	EIN_058010	hypothetical protein
EHI_069070	EIN_058000	hypothetical protein
EHI_069160	EIN_134240	RAB GDP/GTP exchange factor, putative
EHI_069420	EIN_155320	hypothetical protein
EHI_069550	EIN_344880	hypothetical protein
EHI_069560	EIN_344890	hypothetical protein
EHI_069980	EIN_222320	DNA replication licensing factor mcm5, putative
EHI_072130	EIN_172740	lipase containing protein, putative
EHI_074060	EIN_281670	rap GTPase-activating protein, putative
EHI_074120	EIN_081730	2-deoxyglucose-6-phosphate phosphatase, putative
EHI_075640	EIN_475900	protein phosphatase 2C, putative
EHI_076870	EIN_097750	synaptic glycoprotein SC2, putative
EHI_076880	EIN_097740	DNA replication licensing factor MCM9, putative
EHI_077240	EIN_227290	TATA-box-binding protein, putative
EHI_078250	EIN_498930	vacuolar protein sorting-associated protein 26A, putative
EHI_078270	EIN_498910	hypothetical protein
EHI_079900	EIN_229800	hypothetical protein
EHI_079910	EIN_229770	rap GTPase-activating protein, putative
EHI_080260	EIN_229260	hypothetical protein
EHI_081270	EIN_407160	prefoldin subunit, putative
EHI_081710	EIN_408840	hypothetical protein
EHI_082530	EIN_404650	pyruvate carboxylase subunit B, putative
EHI_083640	EIN_197850	hypothetical protein
EHI_086570	EIN_170590	hypothetical protein
EHI_091470	EIN_185370	hypothetical protein
EHI_091490	EIN_153850	hypothetical protein
EHI_091940	EIN_047760	hypothetical protein
EHI_093330	EIN_379550	multiprotein-bridging factor, putative
EHI_094800	EIN_227770	hypothetical protein
EHI_094810	EIN_227760	hypothetical protein
EHI_095130	EIN_151380	phosphatidylinositol 3-kinase, putative
EHI_095810	EIN_081510	hypothetical protein
EHI_096180	EIN_328020	hypothetical protein
EHI_096380	EIN_327780	translation initiation factor eIF-2B subunit alpha, putative
EHI_096640	EIN_061180	hypothetical protein
EHI_097620	EIN_034610	hypothetical protein
EHI_098000	EIN_032030	hypothetical protein
EHI_098220	EIN_020730	hypothetical protein
EHI_098300	EIN_064720	splicing factor u2af large subunit, putative
EHI_098310	EIN_064710	microfibrillar-associated protein, putative
EHI_098350	EIN_175720	deoxyhypusine synthase, putative
EHI_098480	EIN_373740	hypothetical protein
EHI_098600	EIN_146360	hypothetical protein
EHI_098770	EIN_080630	hypothetical protein
EHI_098830	EIN_080660	hypothetical protein
EHI_099230	EIN_381510	F-box/LRR-repeat protein, putative
EHI_099240	EIN_381490	AP-3 complex subunit mu-2, putative
EHI_099850	EIN_018950	replication factor C subunit, putative
EHI_100440	EIN_155240	suppression of tumorigenicity, putative
EHI_100480	EIN_468940	MIR domain containing protein
EHI_101260	EIN_082730	hypothetical protein
EHI_103360	EIN_429740	hypothetical protein
EHI_103610	EIN_097710	serine/threonine protein kinase shk2, putative
EHI_104430	EIN_023450	hypothetical protein
EHI_104470	EIN_024000	hypothetical protein
EHI_105070	EIN_398810	hypothetical protein
EHI_105310	EIN_044270	palmitoyltransferase ERF2, putative
EHI_105840	EIN_389810	hypothetical protein
EHI_106260	EIN_282250	hypothetical protein
EHI_106280	EIN_084340	structural maintenance of chromosome protein, putative
EHI_107040	EIN_253190	syntaxin-73, putative
EHI_107110	EIN_408620	hypothetical protein
EHI_107280	EIN_178380	vacuolar proton ATPase, putative
EHI_109830	EIN_497520	hypothetical protein
EHI_109860	EIN_409060	hypothetical protein
EHI_109870	EIN_409070	hypothetical protein
EHI_110280	EIN_016250	lim domain, putative
EHI_110290	EIN_016260	hypothetical protein
EHI_110570	EIN_047440	protein PHS1, putative
EHI_110590	EIN_491300	hypothetical protein
EHI_111060	EIN_359870	DNA ligase, putative
EHI_113560	EIN_253390	hypothetical protein
EHI_114370	EIN_469440	hypothetical protein
EHI_114930	EIN_227470	DNA repair and recombination protein RDH54, putative
EHI_115330	EIN_251090	hypothetical protein
EHI_115710	EIN_222900	serine/threonine protein phosphatase 2B catalytic subunit, putative
EHI_117920	EIN_168830	pleckstrin, putative
EHI_117960	EIN_387130	small GTPase RAB, putative
EHI_118050	EIN_135140	coatomer alpha subunit, putative
EHI_118070	EIN_135160	hypothetical protein
EHI_118100	EIN_135170	F-box and WD domain protein, putative
EHI_118620	EIN_498290	hypothetical protein
EHI_118660	EIN_498250	vacuolar sorting protein (VPS9) domain containing protein
EHI_118780	EIN_405010	hypothetical protein
EHI_118860	EIN_187920	williams-beuren syndrome critical region protein, putative
EHI_119280	EIN_505570	palmitoyltransferase swf1, putative
EHI_119290	EIN_505580	ATP-dependent RNA helicase DBP3, putative
EHI_119300	EIN_172040	hypothetical protein
EHI_119490	EIN_065660	hypothetical protein
EHI_119550	EIN_047190	hypothetical protein
EHI_119560	EIN_047200	derlin-3, putative
EHI_120280	EIN_309190	NAD-dependent deacetylase, putative
EHI_120870	EIN_344580	hypothetical protein
EHI_121860	EIN_057100	microsomal signal peptidase 23 kD subunit, putative
EHI_121890	EIN_057080	hypothetical protein
EHI_122890	EIN_404610	hypothetical protein
EHI_123240	EIN_315890	acetyltransferase C complex catalytic subunit MAK3, putative
EHI_124870	EIN_371030	protein phosphatase PP2A regulatory subunit A, putative
EHI_125770	EIN_065960	asparagine synthetase, putative
EHI_125860	EIN_064850	hypothetical protein
EHI_125870	EIN_064870	hypothetical protein
EHI_126000	EIN_025880	Rho/RAC guanine nucleotide exchange factor, putative
EHI_126010	EIN_025870	brix domain containing protein C4F8.04, putative
EHI_126280	EIN_030730	GPI transamidase component PIG-U, putative
EHI_126930	EIN_405620	serine/threonine protein phosphatase PP1 isozyme, putative
EHI_126990	EIN_405990	hypothetical protein
EHI_127030	EIN_080710	hypothetical protein
EHI_127380	EIN_253330	hypothetical protein
EHI_127390	EIN_253320	hypothetical protein
EHI_128110	EIN_095980	ehrabx6d protein, putative
EHI_130880	EIN_047770	hypothetical protein
EHI_130990	EIN_081780	nuclear migration protein nudC, putative
EHI_131020	EIN_080790	eukaryotic translation initiation factor 2B, epsilon subunit, putative
EHI_131080	EIN_268110	activating signal cointegrator 1 complex subunit 3, helc1, putative
EHI_131210	EIN_080820	hypothetical protein
EHI_131500	EIN_087230	hypothetical protein
EHI_131540	EIN_087250	FYVE, RhoGEF and PH domain containing protein, putative
EHI_136150	EIN_371610	adenylyl cyclase-associated protein, putative
EHI_136460	EIN_095800	hypothetical protein
EHI_137080	EIN_016650	hypothetical protein
EHI_137920	EIN_296650	hypothetical protein
EHI_138020	EIN_056810	ribokinase, putative
EHI_138450	EIN_225720	hypothetical protein
EHI_139030	EIN_091810	syntaxin-1B, putative
EHI_139370	EIN_403620	hypothetical protein
EHI_139960	EIN_390440	tuberin, putative
EHI_139970	EIN_390450	hypothetical protein
EHI_140010	EIN_390460	hypothetical protein
EHI_141040	EIN_487260	hypothetical protein
EHI_141090	EIN_284550	condensin, putative
EHI_142210	EIN_379770	hypothetical protein
EHI_143820	EIN_251990	hypothetical protein
EHI_146350	EIN_005820	serine/threonine protein phosphatase 2B catalytic subunit gamma isoform, putative
EHI_146970	EIN_398150	hypothetical protein
EHI_148030	EIN_083120	hypothetical protein
EHI_148050	EIN_381440	hypothetical protein
EHI_148160	EIN_225860	cullin family protein
EHI_148170	EIN_226090	protein phosphatase pp2a regulatory subunit B, putative
EHI_148250	EIN_380310	hypothetical protein
EHI_148350	EIN_381250	transcription elongation factor SPT4, putative
EHI_148540	EIN_175510	NSFL1 cofactor p47, putative
EHI_148640	EIN_098610	hypothetical protein
EHI_148680	EIN_079820	hypothetical protein
EHI_148900	EIN_371410	serine/threonine protein kinase 3/4, putative
EHI_151200	EIN_058710	hypothetical protein
EHI_151220	EIN_162120	ikappab kinase complex-associated protein, putative
EHI_151290	EIN_097030	longevity assurance factor, putative
EHI_151300	EIN_097040	NAD-dependent deacetylase sirtuin-2, putative
EHI_151390	EIN_086850	hypothetical protein
EHI_151420	EIN_086860	hypothetical protein
EHI_151680	EIN_376580	hypothetical protein
EHI_151940	EIN_098640	hypothetical protein
EHI_152430	EIN_095470	CDK1, putative
EHI_152700	EIN_274760	transcription elongation factor B polypeptide, putative
EHI_152720	EIN_274740	hypothetical protein
EHI_152730	EIN_406300	DNA-directed RNA polymerase III subunit RPC3, putative
EHI_152760	EIN_058560	zinc transporter, putative
EHI_152770	EIN_058550	WD-repeat protein, putative
EHI_152800	EIN_153270	hypothetical protein
EHI_152860	EIN_274650	hypothetical protein
EHI_152890	EIN_275030	hypothetical protein
EHI_154230	EIN_064510	hypothetical protein
EHI_155250	EIN_346680	hypothetical protein
EHI_155570	EIN_226830	glutamyl-tRNA synthetase, cytoplasmic, putative
EHI_155740	EIN_058990	hypothetical protein
EHI_156100	EIN_206750	hypothetical protein
EHI_156380	EIN_221990	splicing factor U2AF 23 kDa subunit, putative
EHI_158060	EIN_399680	hypothetical protein
EHI_158320	EIN_411440	peptidase T, putative
EHI_159730	EIN_281920	N-myristoyl transferase, putative
EHI_159890	EIN_475590	hypothetical protein
EHI_161870	EIN_198050	hypothetical protein
EHI_161890	EIN_198060	hypothetical protein
EHI_163530	EIN_424940	hypothetical protein
EHI_163590	EIN_281810	hypothetical protein
EHI_164370	EIN_183900	nucleolar GTP-binding protein, putative
EHI_164770	EIN_197910	hypothetical protein
EHI_164820	EIN_389930	structural maintenance of chromosome protein, putative
EHI_164850	EIN_469630	glycerol kinase, putative
EHI_165190	EIN_183010	hypothetical protein
EHI_166430	EIN_375210	hypothetical protein
EHI_166450	EIN_375200	hypothetical protein
EHI_167100	EIN_018970	hypothetical protein
EHI_167110	EIN_018980	hypothetical protein
EHI_167140	EIN_187140	hypothetical protein
EHI_168200	EIN_056990	hypothetical protein
EHI_168220	EIN_057000	nuclear transcription factor Y subunit beta, putative
EHI_168600	EIN_474290	GTP-binding protein yptV1, putative
EHI_169250	EIN_098530	hypothetical protein
EHI_169640	EIN_391660	hypothetical protein
EHI_169940	EIN_250260	hypothetical protein
EHI_169960	EIN_428740	kinectin, putative
EHI_170030	EIN_359330	hypothetical protein
EHI_170040	EIN_359340	hypothetical protein
EHI_170300	EIN_229370	hypothetical protein
EHI_170310	EIN_229360	hypothetical protein
EHI_170400	EIN_283700	hypothetical protein
EHI_170460	EIN_283740	hypothetical protein
EHI_170470	EIN_283750	ER lumen protein retaining receptor, putative
EHI_174190	EIN_474510	caldesmon, putative
EHI_174900	EIN_224420	ATP-binding domain containing protein, putative
EHI_174990	EIN_223910	hypothetical protein
EHI_175010	EIN_223890	hypothetical protein
EHI_177400	EIN_227720	ATPase GET3, putative
EHI_177440	EIN_403530	hypothetical protein
EHI_177480	EIN_053470	hypothetical protein
EHI_177490	EIN_053490	hypothetical protein
EHI_177550	EIN_018410	GTP-binding protein ryH1, putative
EHI_178080	EIN_022370	hypothetical protein
EHI_178770	EIN_283380	hypothetical protein
EHI_178830	EIN_054910	hypothetical protein
EHI_178890	EIN_054920	eukaryotic translation initiation factor 3 subunit, putative
EHI_178910	EIN_054930	uracil-DNA glycosylase, putative
EHI_179010	EIN_186590	tRNA pseudouridine synthase A, putative
EHI_179380	EIN_296850	hypothetical protein
EHI_179390	EIN_296840	translation factor sui1, putative
EHI_179400	EIN_296830	hypothetical protein
EHI_179860	EIN_026840	hypothetical protein
EHI_182520	EIN_053820	hypothetical protein
EHI_182680	EIN_094690	mitogen-activated protein kinase organizer, putative
EHI_182700	EIN_062770	small glutamine rich tetratricopeptide repeat-containing protein
EHI_182720	EIN_062900	acylamino-acid-releasing enzyme, putative
EHI_182830	EIN_093860	hypothetical protein
EHI_182970	EIN_181210	endoplasmic reticulum-golgi intermediate compartment protein, putative
EHI_183020	EIN_181230	hypothetical protein
EHI_183070	EIN_485600	hypothetical protein
EHI_183080	EIN_485590	hypothetical protein
EHI_183440	EIN_252150	hypothetical protein
EHI_184530	EIN_155360	ATP-dependent RNA helicase DHX8, putative
EHI_187180	EIN_403010	ubiquitin-protein ligase, putative
EHI_187220	EIN_318620	hypothetical protein
EHI_187720	EIN_378520	DNA replication licensing factor mcm4-B, putative
EHI_188840	EIN_095060	bollus pemphigoid antigen, putative
EHI_188950	EIN_229680	hypothetical protein
EHI_189430	EIN_387010	hypothetical protein
EHI_192130	EIN_397580	GTP-binding protein yptV5, putative
EHI_193340	EIN_016630	DNA mismatch repair protein msH6, putative
EHI_194400	EIN_411220	charged multivesicular body protein 2A, putative
EHI_194410	EIN_176180	isopentenyl-diphosphate delta-isomerase, putative
EHI_194420	EIN_176170	extracellular signal-regulated kinase, putative
EHI_194610	EIN_047430	hypothetical protein
EHI_195080	EIN_052750	RAB GDP/GTP exchange factor, putative
EHI_195090	EIN_055890	hypothetical protein
EHI_197830	EIN_181300	hypothetical protein
EHI_198590	EIN_315910	hypothetical protein
EHI_198600	EIN_316020	transmembrane protein R144.6, putative
EHI_198960	EIN_056930	transcription initiation factor TFIID subunit, putative
EHI_199080	EIN_377190	hypothetical protein
EHI_199640	EIN_375490	hypothetical protein
EHI_200770	EIN_250620	3-ketodihydrosphingosine reductase precursor, putative
EHI_200780	EIN_250610	hypothetical protein
EHI_200830	EIN_064660	hypothetical protein
EHI_200840	EIN_064650	signal recognition particle receptor alpha subunit, putative
EHI_201280	EIN_267450	hypothetical protein
