# Supplementary material for: RNA Sequencing Reveals Widespread Transcription of Natural Antisense RNAs in Entamoeba Species
Source: Microorganisms. 2022 Feb 8;10(2):396. doi: 10.3390/microorganisms10020396 (PMC8874941; doi:10.3390/microorganisms10020396)
Supplement: Supplementary file 1 [file microorganisms-10-00396-s001.zip › Table S14-B. GO enrichment EHI_vs_EIN_NAT_down.xlsx]

## Sheet: EHI_vs_EIN_NAT_down
Mornico et al., 2022. RNA sequencing reveals widespread transcription of natural antisense RNAs in Entamoeba species
Table S14-B. Genes in E. histolytica presenting NATs downregulated in the comparison E. histolytica versus E. invadens
EHI_000490
EHI_000760
EHI_002210
EHI_005070
EHI_009430
EHI_011530
EHI_014070
EHI_014090
EHI_017620
EHI_023870
EHI_023880
EHI_023890
EHI_024530
EHI_039030
EHI_044160
EHI_044360
EHI_044610
EHI_044710
EHI_044920
EHI_045310
EHI_045400
EHI_045420
EHI_048215
EHI_048420
EHI_052810
EHI_052840
EHI_053480
EHI_056250
EHI_056360
EHI_057660
EHI_064600
EHI_067890
EHI_068020
EHI_068190
EHI_070760
EHI_072020
EHI_072080
EHI_073170
EHI_081720
EHI_086050
EHI_086540
EHI_086560
EHI_086580
EHI_087810
EHI_096500
EHI_096810
EHI_098250
EHI_098850
EHI_100490
EHI_103670
EHI_104490
EHI_104530
EHI_107270
EHI_115320
EHI_115370
EHI_115390
EHI_118640
EHI_119480
EHI_121730
EHI_124880
EHI_125670
EHI_126120
EHI_131070
EHI_131530
EHI_134770
EHI_135470
EHI_136450
EHI_138430
EHI_140240
EHI_143560
EHI_148070
EHI_148410
EHI_150410
EHI_151190
EHI_151210
EHI_151620
EHI_151760
EHI_151910
EHI_152310
EHI_152340
EHI_152630
EHI_153180
EHI_153270
EHI_158050
EHI_161900
EHI_166930
EHI_169240
EHI_174660
EHI_175070
EHI_178070
EHI_179360
EHI_180310
EHI_181590
EHI_183100
EHI_183410
EHI_188280
EHI_189520
EHI_189530
EHI_194220
EHI_194430
EHI_197810

## Sheet: GeneProduct-EHI
Gene ID	Genomic Location (Gene)	Product Description
EHI_000490	DS571186:32,829..33,401(-)	PRP38 family protein
EHI_000760	DS571186:77,054..78,256(-)	leucine rich repeat protein, BspA family
EHI_002210	DS571345:21,485..23,064(+)	hypothetical protein
EHI_005070	DS571195:59,648..60,302(-)	acetyltransferase, GNAT family
EHI_009430	DS571184:20,669..22,532(-)	ubiquitin carboxyl-terminal hydrolase, putative
EHI_011530	DS571405:3,314..5,299(-)	ubiquitin-protein ligase, putative
EHI_014070	DS571172:47,239..49,227(+)	hypothetical protein, conserved
EHI_014090	DS571172:51,328..52,466(-)	hypothetical protein, conserved domain containing
EHI_017620	DS571240:19,667..20,283(+)	nitroreductase family protein
EHI_023870	DS571330:27,216..29,306(+)	WD domain containing protein
EHI_023880	DS571330:29,731..30,382(-)	ubiquitin-conjugating enzyme family protein
EHI_023890	DS571330:30,490..30,951(-)	nuclear movement protein, putative
EHI_024530	DS571198:40,928..41,964(-)	hypothetical protein
EHI_039030	DS571190:73,401..75,152(-)	RhoGAP domain containing protein
EHI_044160	DS571320:11,388..13,050(-)	hypothetical protein
EHI_044360	DS571320:27,697..28,542(+)	hypothetical protein
EHI_044610	DS571147:21,669..22,438(+)	ribosome biogenesis protein NEP1, putative
EHI_044710	DS571147:34,555..35,472(+)	hypothetical protein
EHI_044920	DS571147:64,658..65,614(-)	hypothetical protein
EHI_045310	DS571147:128,234..129,303(-)	PH domain containing protein
EHI_045400	DS571147:141,500..143,340(-)	Arf GTPase activating protein, putative
EHI_045420	DS571147:144,893..146,143(-)	hypothetical protein
EHI_048215	DS571256:22,514..23,299(-)	hypothetical protein, conserved
EHI_048420	DS571607:3,460..4,347(+)	hypothetical protein
EHI_052810	DS571245:27,344..28,420(-)	mannose-1-phosphate guanylyltransferase, putative
EHI_052840	DS571245:31,128..32,402(-)	RhoGAP domain containing protein
EHI_053480	DS571370:14,020..16,199(-)	deoxycytidyl transferase, putative
EHI_056250	DS571372:18,154..18,990(-)	hypothetical protein
EHI_056360	DS571313:2,954..4,903(-)	hypothetical protein, conserved domain containing
EHI_057660	DS571314:6,805..8,275(-)	poly(ADP-ribose) glycohydrolase, putative
EHI_064600	DS571196:48,123..49,239(-)	hypothetical protein
EHI_067890	DS571150:15,838..20,130(+)	Ras guanine nucleotide exchange factor, putative
EHI_068020	DS571150:50,686..51,229(+)	hypothetical protein
EHI_068190	DS571150:80,384..81,628(+)	leucine-rich repeat containing protein
EHI_070760	DS571284:27,296..29,047(-)	Ras guanine nucleotide exchange factor, putative
EHI_072020	DS571289:12,691..13,095(-)	hypothetical protein
EHI_072080	DS571289:24,908..26,579(+)	RhoGAP domain containing protein
EHI_073170	DS571678:1,067..2,164(-)	topoisomerase, putative
EHI_081720	DS571294:14,696..17,449(+)	leucine rich repeat / protein phosphatase 2C domain containing protein
EHI_086050	DS571235:21,028..24,864(-)	protein kinase, putative
EHI_086540	DS571381:12,482..13,429(+)	replication factor C subunit 4, putative
EHI_086560	DS571381:14,033..15,403(-)	hypothetical protein
EHI_086580	DS571381:17,669..19,789(+)	vacuolar protein sorting-associated protein 35 , putative
EHI_087810	DS571173:81,087..82,230(-)	RhoGAP domain containing protein
EHI_096500	DS571163:59,084..59,997(+)	UBA/TS-N domain-containing protein
EHI_096810	DS571163:118,847..120,414(+)	hypothetical protein
EHI_098250	DS571169:17,590..18,454(-)	mutT/nudix family protein
EHI_098850	DS571349:23,544..24,579(-)	protein phosphatase regulatory subunit, putative
EHI_100490	DS571201:68,505..69,244(-)	hypothetical protein, conserved
EHI_103670	DS571158:93,039..94,068(-)	hypothetical protein
EHI_104490	DS571185:37,355..37,861(-)	hypothetical protein
EHI_104530	DS571185:45,447..46,388(+)	hypothetical protein
EHI_107270	DS571205:58,148..58,828(+)	hypothetical protein
EHI_115320	DS571357:8,885..10,150(-)	amino acid transporter, putative
EHI_115370	DS571357:23,009..24,082(+)	RNA 3'-terminal phosphate cyclase, putative
EHI_115390	DS571357:26,026..26,688(-)	hypothetical protein
EHI_118640	DS571180:38,961..39,442(-)	CBF/NF-Y transcription factor domain protein
EHI_119480	DS571342:5,912..6,481(-)	hypothetical protein
EHI_121730	DS571276:5,085..6,068(+)	hypothetical protein
EHI_124880	DS571392:16,558..17,292(-)	inorganic pyrophosphatase, putative
EHI_125670	DS571160:22,718..24,111(-)	DnaJ domain containing protein
EHI_126120	DS571160:105,256..107,103(+)	DNA mismatch repair protein mutL, putative
EHI_131070	DS571170:69,872..71,238(-)	Pten 3-phosphoinositide phosphatase, putative
EHI_131530	DS571432:11,230..12,243(+)	hypothetical protein
EHI_134770	DS571193:60,777..61,427(-)	hypothetical protein, conserved domain containing
EHI_135470	DS571422:9,342..9,952(-)	adenylate kinase
EHI_136450	DS571222:44,757..46,851(-)	SAC3/GANP family protein
EHI_138430	DS571241:31,711..33,653(+)	hypothetical protein
EHI_140240	DS571254:22,718..23,289(-)	deoxycytidine triphosphate deaminase, putative
EHI_143560	DS571344:9,383..10,495(-)	tartrate dehydrogenase, putative
EHI_148070	DS571146:13,219..14,733(+)	importin alpha, putative
EHI_148410	DS571146:69,221..70,248(+)	PQ loop repeat protein
EHI_150410	DS571218:33,010..34,362(+)	hypothetical protein
EHI_151190	DS571145:5,991..7,490(-)	DEAD/DEAH box helicase, putative
EHI_151210	DS571145:9,060..10,191(-)	TBC domain containing protein
EHI_151620	DS571145:98,509..99,117(+)	hypothetical protein
EHI_151760	DS571145:136,009..137,561(-)	protein kinase, putative
EHI_151910	DS571145:171,434..173,123(-)	hypothetical protein
EHI_152310	DS571145:242,666..243,532(+)	branched-chain amino acid aminotransferase, putative
EHI_152340	DS571145:247,582..248,757(+)	choline/ethanolamine kinase, putative
EHI_152630	DS571145:297,868..299,572(+)	hypothetical protein
EHI_153180	DS571145:403,286..404,413(-)	hypothetical protein
EHI_153270	DS571145:416,930..418,307(+)	Ras GTPase-activating protein, putative
EHI_158050	DS571223:14,899..16,005(-)	Hsc70-interacting protein, putative
EHI_161900	DS571304:16,762..17,520(-)	hypothetical protein
EHI_166930	DS571177:36,134..37,920(+)	hypothetical protein
EHI_169240	DS571219:35,191..35,682(+)	thioredoxin, putative
EHI_174660	DS571189:25,041..25,701(-)	hypothetical protein
EHI_175070	DS571189:63,298..63,888(-)	metal dependent phosphohydrolase, putative
EHI_178070	DS571272:30,263..30,736(+)	hypothetical protein, conserved
EHI_179360	DS571431:11,968..12,833(-)	hypothetical protein
EHI_180310	DS571221:20,301..22,337(-)	hypothetical protein
EHI_181590	DS571373:20,764..22,952(-)	hypothetical protein
EHI_183100	DS571156:101,729..102,933(+)	RNA recognition motif domain containing protein
EHI_183410	DS571316:4,359..4,991(+)	hypothetical protein
EHI_188280	DS571206:61,659..62,906(+)	presenilin 1 peptidase, putative
EHI_189520	DS571262:36,213..37,655(+)	hypothetical protein
EHI_189530	DS571262:37,676..38,638(-)	hypothetical protein
EHI_194220	DS571191:16,017..17,218(-)	protein phosphatase domain-containing protein
EHI_194430	DS571191:44,517..45,086(+)	iron-sulfur cluster-binding protein, putative
EHI_197810	DS571365:9,089..10,220(+)	actin, putative

## Sheet: GOTerms-BP
ID	Name	Bgd count	Result count	Result gene list	Pct of bgd	Fold enrichment	Odds ratio	P-value	Benjamini
GO:0006512	obsolete ubiquitin cycle	31	3	EHI_011530,EHI_023880,EHI_131530,	9.7	6.65	7.54	0.00990713878626	0.4026826484
GO:0051604	protein maturation	18	2	EHI_014070,EHI_188280,	11.1	7.63	8.69	0.0274852448792	0.443362479688
GO:0042147	retrograde transport, endosome to Golgi	23	2	EHI_086580,EHI_152630,	8.7	5.97	6.61	0.0433875109646	0.443362479688
GO:0046058	cAMP metabolic process	1	1	EHI_178070,	100.0	68.71	inf	0.0145547945205	0.4026826484
GO:0052652	cyclic purine nucleotide metabolic process	1	1	EHI_178070,	100.0	68.71	inf	0.0145547945205	0.4026826484
GO:0009190	cyclic nucleotide biosynthetic process	1	1	EHI_178070,	100.0	68.71	inf	0.0145547945205	0.4026826484
GO:0009187	cyclic nucleotide metabolic process	1	1	EHI_178070,	100.0	68.71	inf	0.0145547945205	0.4026826484
GO:0000122	negative regulation of transcription by RNA polymerase II	1	1	EHI_118640,	100.0	68.71	inf	0.0145547945205	0.4026826484
GO:0006229	dUTP biosynthetic process	1	1	EHI_140240,	100.0	68.71	inf	0.0145547945205	0.4026826484
GO:0042276	error-prone translesion synthesis	1	1	EHI_053480,	100.0	68.71	inf	0.0145547945205	0.4026826484
GO:0006171	cAMP biosynthetic process	1	1	EHI_178070,	100.0	68.71	inf	0.0145547945205	0.4026826484
GO:0006474	N-terminal protein amino acid acetylation	2	1	EHI_014070,	50.0	34.35	68.7	0.028900817636	0.443362479688
GO:0017196	N-terminal peptidyl-methionine acetylation	2	1	EHI_014070,	50.0	34.35	68.7	0.028900817636	0.443362479688
GO:0009212	pyrimidine deoxyribonucleoside triphosphate biosynthetic process	2	1	EHI_140240,	50.0	34.35	68.7	0.028900817636	0.443362479688
GO:0009202	deoxyribonucleoside triphosphate biosynthetic process	2	1	EHI_140240,	50.0	34.35	68.7	0.028900817636	0.443362479688
GO:0018206	peptidyl-methionine modification	2	1	EHI_014070,	50.0	34.35	68.7	0.028900817636	0.443362479688
GO:0009148	pyrimidine nucleoside triphosphate biosynthetic process	3	1	EHI_140240,	33.3	22.9	34.34	0.0430410198631	0.443362479688
GO:0000731	DNA synthesis involved in DNA repair	3	1	EHI_053480,	33.3	22.9	34.34	0.0430410198631	0.443362479688
GO:0043067	regulation of programmed cell death	3	1	EHI_045310,	33.3	22.9	34.34	0.0430410198631	0.443362479688
GO:0006620	posttranslational protein targeting to endoplasmic reticulum membrane	3	1	EHI_151910,	33.3	22.9	34.34	0.0430410198631	0.443362479688
GO:0031204	posttranslational protein targeting to membrane, translocation	3	1	EHI_151910,	33.3	22.9	34.34	0.0430410198631	0.443362479688
GO:0010941	regulation of cell death	3	1	EHI_045310,	33.3	22.9	34.34	0.0430410198631	0.443362479688
GO:0019985	translesion synthesis	3	1	EHI_053480,	33.3	22.9	34.34	0.0430410198631	0.443362479688
GO:0042981	regulation of apoptotic process	3	1	EHI_045310,	33.3	22.9	34.34	0.0430410198631	0.443362479688
	shared with E. moshkovskii

## Sheet: GOTerms-MF
ID	Name	Bgd count	Result count	Result gene list	Pct of bgd	Fold enrichment	Odds ratio	P-value	Benjamini
GO:0009975	cyclase activity	3	2	EHI_115370,EHI_178070,	66.7	45.8	139.48	0.000620413181788	0.0862374322686
GO:0004427	inorganic diphosphatase activity	1	1	EHI_124880,	100.0	68.71	inf	0.0145547945205	0.192591003421
GO:0019211	phosphatase activator activity	1	1	EHI_098850,	100.0	68.71	inf	0.0145547945205	0.192591003421
GO:0046553	D-malate dehydrogenase (decarboxylating) activity	1	1	EHI_143560,	100.0	68.71	inf	0.0145547945205	0.192591003421
GO:0008905	mannose-phosphate guanylyltransferase activity	1	1	EHI_052810,	100.0	68.71	inf	0.0145547945205	0.192591003421
GO:0002953	5'-deoxynucleotidase activity	1	1	EHI_175070,	100.0	68.71	inf	0.0145547945205	0.192591003421
GO:0008928	mannose-1-phosphate guanylyltransferase (GDP) activity	1	1	EHI_052810,	100.0	68.71	inf	0.0145547945205	0.192591003421
GO:0008829	dCTP deaminase activity	1	1	EHI_140240,	100.0	68.71	inf	0.0145547945205	0.192591003421
GO:0016849	phosphorus-oxygen lyase activity	1	1	EHI_178070,	100.0	68.71	inf	0.0145547945205	0.192591003421
GO:0004016	adenylate cyclase activity	1	1	EHI_178070,	100.0	68.71	inf	0.0145547945205	0.192591003421
GO:0098772	molecular function regulator	320	10	EHI_014090,EHI_045400,EHI_067890,EHI_070760,EHI_072080,EHI_098850,EHI_138430,EHI_150410,EHI_153270,EHI_180310,	3.1	2.15	2.39	0.0163274530855	0.192591003421
GO:0005085	guanyl-nucleotide exchange factor activity	145	6	EHI_014090,EHI_067890,EHI_070760,EHI_138430,EHI_150410,EHI_180310,	4.1	2.84	3.11	0.0181559477254	0.192591003421
GO:0003887	DNA-directed DNA polymerase activity	15	2	EHI_053480,EHI_073170,	13.3	9.16	10.7	0.0193976550208	0.192591003421
GO:0034061	DNA polymerase activity	15	2	EHI_053480,EHI_073170,	13.3	9.16	10.7	0.0193976550208	0.192591003421
GO:0051020	GTPase binding	153	6	EHI_014090,EHI_067890,EHI_070760,EHI_138430,EHI_150410,EHI_180310,	3.9	2.69	2.93	0.0230245026581	0.213360391299
GO:0003963	RNA-3'-phosphate cyclase activity	2	1	EHI_115370,	50.0	34.35	68.7	0.028900817636	0.223178536189
GO:0004305	ethanolamine kinase activity	2	1	EHI_152340,	50.0	34.35	68.7	0.028900817636	0.223178536189
GO:0019208	phosphatase regulator activity	2	1	EHI_098850,	50.0	34.35	68.7	0.028900817636	0.223178536189
GO:0019899	enzyme binding	169	6	EHI_014090,EHI_067890,EHI_070760,EHI_138430,EHI_150410,EHI_180310,	3.6	2.44	2.64	0.0352618118679	0.257967992086
GO:0070568	guanylyltransferase activity	3	1	EHI_052810,	33.3	22.9	34.34	0.0430410198631	0.284890560046
GO:0004017	adenylate kinase activity	3	1	EHI_135470,	33.3	22.9	34.34	0.0430410198631	0.284890560046

## Sheet: Feuil1
GeneID E. histolytica	GeneID E. invadens	Product Description in E. invadens
EHI_005070	EIN_182370	acetyltransferase complex ard1 subunit, putative
EHI_197810	EIN_181280	actin-1, putative
EHI_135470	EIN_064790	adenylate kinase, putative
EHI_045400	EIN_175880	centaurin beta, putative
EHI_125670	EIN_309730	chaperone protein DNAj, putative
EHI_152310	EIN_274130	D-alanine aminotransferase, putative
EHI_151190	EIN_058700	DEAD box ATP-dependent RNA helicase, putative
EHI_053480	EIN_085870	DNA polymerase IV, putative
EHI_151760	EIN_169040	dual specificity protein kinase CLK2, putative
EHI_011530	EIN_359660	E3 ubiquitin protein ligase HUWE1, putative
EHI_152340	EIN_275000	ethanolamine kinase, putative
EHI_067890	EIN_410780	guanine nucleotide exchange factor, putative
EHI_158050	EIN_399670	Hsc70-interacting protein, putative
EHI_000760	EIN_344640	hypothetical protein
EHI_002210	EIN_078990	hypothetical protein
EHI_009430	EIN_425420	hypothetical protein
EHI_014070	EIN_397790	hypothetical protein
EHI_014090	EIN_397630	hypothetical protein
EHI_017620	EIN_390160	hypothetical protein
EHI_024530	EIN_381570	hypothetical protein
EHI_039030	EIN_044480	hypothetical protein
EHI_044160	EIN_484750	hypothetical protein
EHI_044360	EIN_429790	hypothetical protein
EHI_044710	EIN_163920	hypothetical protein
EHI_044920	EIN_176390	hypothetical protein
EHI_045310	EIN_153740	hypothetical protein
EHI_045420	EIN_153260	hypothetical protein
EHI_048215	EIN_251800	hypothetical protein
EHI_048420	EIN_252310	hypothetical protein
EHI_052840	EIN_346660	hypothetical protein
EHI_056250	EIN_044370	hypothetical protein
EHI_064600	EIN_344820	hypothetical protein
EHI_068020	EIN_411180	hypothetical protein
EHI_068190	EIN_083780	hypothetical protein
EHI_070760	EIN_084200	hypothetical protein
EHI_072020	EIN_047390	hypothetical protein
EHI_073170	EIN_344850	hypothetical protein
EHI_086560	EIN_170580	hypothetical protein
EHI_087810	EIN_398820	hypothetical protein
EHI_096500	EIN_274220	hypothetical protein
EHI_096810	EIN_273650	hypothetical protein
EHI_098250	EIN_020540	hypothetical protein
EHI_100490	EIN_484800	hypothetical protein
EHI_103670	EIN_025290	hypothetical protein
EHI_104490	EIN_023990	hypothetical protein
EHI_104530	EIN_025460	hypothetical protein
EHI_107270	EIN_178370	hypothetical protein
EHI_115390	EIN_409900	hypothetical protein
EHI_119480	EIN_065670	hypothetical protein
EHI_121730	EIN_131840	hypothetical protein
EHI_131530	EIN_087240	hypothetical protein
EHI_138430	EIN_033940	hypothetical protein
EHI_140240	EIN_162170	hypothetical protein
EHI_143560	EIN_025970	hypothetical protein
EHI_148410	EIN_341160	hypothetical protein
EHI_150410	EIN_249260	hypothetical protein
EHI_151210	EIN_058720	hypothetical protein
EHI_151620	EIN_523710	hypothetical protein
EHI_151910	EIN_098620	hypothetical protein
EHI_152630	EIN_060150	hypothetical protein
EHI_153180	EIN_173760	hypothetical protein
EHI_153270	EIN_273420	hypothetical protein
EHI_161900	EIN_198070	hypothetical protein
EHI_166930	EIN_065900	hypothetical protein
EHI_174660	EIN_318210	hypothetical protein
EHI_175070	EIN_170830	hypothetical protein
EHI_178070	EIN_498310	hypothetical protein
EHI_179360	EIN_296810	hypothetical protein
EHI_180310	EIN_087640	hypothetical protein
EHI_181590	EIN_094170	hypothetical protein
EHI_183410	EIN_252170	hypothetical protein
EHI_189520	EIN_430210	hypothetical protein
EHI_189530	EIN_430200	hypothetical protein
EHI_194430	EIN_176150	hypothetical protein
EHI_148070	EIN_267170	importin subunit alpha-2, putative
EHI_081720	EIN_452750	leucine-rich repeat containing protein, putative
EHI_136450	EIN_095810	leukocyte receptor cluster member, putative
EHI_052810	EIN_282070	mannose-1-phosphate guanylyltransferase, putative
EHI_126120	EIN_154430	MutL C-terminal dimerization domain containing protein
EHI_044610	EIN_025910	nep1, putative
EHI_023890	EIN_311810	nuclear movement protein nudC, putative
EHI_131070	EIN_081760	phosphatidylinositol-3,4,5-trisphosphate 3-phosphatase TPTE2, putative
EHI_057660	EIN_470260	poly ADP-ribose glycohydrolase, putative
EHI_000490	EIN_409310	pre-mRNA-splicing factor 38A, putative
EHI_188280	EIN_389800	presenilin, putative
EHI_169240	EIN_098540	protein disulfide isomerase, putative
EHI_056360	EIN_404620	protein FAN, putative
EHI_183100	EIN_162300	protein HRB1, putative
EHI_194220	EIN_031190	protein phosphatase 2C, putative
EHI_086540	EIN_170550	replication factor C subunit, putative
EHI_115370	EIN_409920	RNA 3' terminal phosphate cyclase, putative
EHI_086050	EIN_461740	serine-threonine protein kinase, putative
EHI_098850	EIN_057280	serine/threonine protein phosphatase 2A regulatory subunit B', putative
EHI_124880	EIN_371020	soluble inorganic pyrophosphatase 1, putative
EHI_072080	EIN_172770	T-cell activation Rho GTPase activating protein, putative
EHI_118640	EIN_498260	TATA-binding protein-associated phosphoprotein, putative
EHI_023880	EIN_311820	ubiquitin-conjugating enzyme E2-17 kDa, putative
EHI_115320	EIN_251080	vacuolar amino acid transporter, putative
EHI_086580	EIN_170610	vacuolar sorting protein, putative
EHI_023870	EIN_311830	WD domain containing protein
EHI_134770	EIN_328910	zinc finger protein DHHC domain containing protein, putative
