# Supplementary material for: RNA Sequencing Reveals Widespread Transcription of Natural Antisense RNAs in Entamoeba Species
Source: Microorganisms. 2022 Feb 8;10(2):396. doi: 10.3390/microorganisms10020396 (PMC8874941; doi:10.3390/microorganisms10020396)
Supplement: Supplementary file 1 [file microorganisms-10-00396-s001.zip › Table S2 - Transcriptome assembly.xlsx]

## Sheet: Feuille 1
Mornico et al., 2022. RNA sequencing reveals widespread transcription of natural antisense RNAs in Entamoeba species
Table S2. Transcriptomes assembly
	E. histolytica	E. dispar	E. moshkovskii	E. invadens
Contig nb	35363	43448	57074	47893
Contigs length (mean)	326	403	367	325
Unmapped contig number	5410	6291	2133	3450
Intergenic contigs number	3976	10467	13792	13231
mRNA Contig number	19576	15624	27687	21876
mRNA contigs length (mean)	426	336	339	343
NAT Contig number	6401	11066	13462	9336
NAT Contigs length (mean)	205	334	332	339
Genes with mRNA contigs	6986	7892	11864	9988
Genes with NAT contigs	3361	5156	6450	4694
