# Supplementary material for: RNA Sequencing Reveals Widespread Transcription of Natural Antisense RNAs in Entamoeba Species
Source: Microorganisms. 2022 Feb 8;10(2):396. doi: 10.3390/microorganisms10020396 (PMC8874941; doi:10.3390/microorganisms10020396)
Supplement: Supplementary file 1 [file microorganisms-10-00396-s001.zip › Table S3 - Gene lists.xlsx]

## Sheet: Expressed genes
Mornico et al., 2022. RNA sequencing reveals widespread transcription of natural antisense RNAs in Entamoeba species
Table S3 - Gene lists
EHI	EDI	EIN	EMO
EHI_000010	EDI_000230	EIN_000210	EMO_000010
EHI_000020	EDI_000640	EIN_000220	EMO_000020
EHI_000130	EDI_000650	EIN_000360	EMO_000030
EHI_000140	EDI_000660	EIN_000670	EMO_000040
EHI_000240	EDI_000670	EIN_001080	EMO_000050
EHI_000250	EDI_000680	EIN_001590	EMO_000060
EHI_000260	EDI_000690	EIN_001610	EMO_000070
EHI_000280	EDI_000700	EIN_002120	EMO_000090
EHI_000290	EDI_000710	EIN_002130	EMO_000100
EHI_000300	EDI_000820	EIN_002140	EMO_000110
EHI_000410	EDI_000830	EIN_002150	EMO_000120
EHI_000420	EDI_001060	EIN_002160	EMO_000130
EHI_000430	EDI_001410	EIN_002170	EMO_000150
EHI_000440	EDI_001630	EIN_002280	EMO_000160
EHI_000450	EDI_001640	EIN_002300	EMO_000170
EHI_000460	EDI_001650	EIN_002320	EMO_000210
EHI_000470	EDI_001660	EIN_002530	EMO_000220
EHI_000480	EDI_001670	EIN_002640	EMO_000230
EHI_000490	EDI_001680	EIN_002750	EMO_000250
EHI_000500	EDI_001800	EIN_002760	EMO_000270
EHI_000510	EDI_002000	EIN_002770	EMO_000300
EHI_000520	EDI_002010	EIN_002880	EMO_000310
EHI_000530	EDI_002020	EIN_002990	EMO_000320
EHI_000540	EDI_002030	EIN_003100	EMO_000330
EHI_000550	EDI_002150	EIN_003110	EMO_000340
EHI_000560	EDI_002160	EIN_003120	EMO_000350
EHI_000570	EDI_002270	EIN_003130	EMO_000360
EHI_000580	EDI_002380	EIN_003330	EMO_000370
EHI_000590	EDI_002390	EIN_003450	EMO_000380
EHI_000600	EDI_002400	EIN_003570	EMO_000390
EHI_000610	EDI_002410	EIN_003800	EMO_000410
EHI_000620	EDI_002420	EIN_004100	EMO_000420
EHI_000630	EDI_002530	EIN_004330	EMO_000430
EHI_000640	EDI_002540	EIN_004450	EMO_000440
EHI_000650	EDI_002550	EIN_004460	EMO_000460
EHI_000660	EDI_002570	EIN_004810	EMO_000480
EHI_000670	EDI_002580	EIN_004920	EMO_000490
EHI_000700	EDI_002590	EIN_004930	EMO_000500
EHI_000710	EDI_002600	EIN_004940	EMO_000510
EHI_000720	EDI_002610	EIN_005150	EMO_000520
EHI_000730	EDI_002620	EIN_005290	EMO_000530
EHI_000740	EDI_002630	EIN_005630	EMO_000540
EHI_000750	EDI_002640	EIN_005640	EMO_000550
EHI_000760	EDI_002650	EIN_005650	EMO_000560
EHI_000770	EDI_002660	EIN_005660	EMO_000570
EHI_000780	EDI_002670	EIN_005670	EMO_000580
EHI_000790	EDI_002680	EIN_005680	EMO_000600
EHI_000800	EDI_002690	EIN_005690	EMO_000610
EHI_000900	EDI_002700	EIN_005800	EMO_000620
EHI_000910	EDI_002710	EIN_005810	EMO_000630
EHI_000920	EDI_002720	EIN_005820	EMO_000660
EHI_000930	EDI_002730	EIN_005940	EMO_000670
EHI_001050	EDI_002740	EIN_006050	EMO_000690
EHI_001060	EDI_002750	EIN_006070	EMO_000710
EHI_001070	EDI_002760	EIN_006080	EMO_000730
EHI_001080	EDI_002770	EIN_006090	EMO_000740
EHI_001090	EDI_002780	EIN_006210	EMO_000750
EHI_001100	EDI_002790	EIN_006220	EMO_000760
EHI_001110	EDI_002800	EIN_006230	EMO_000770
EHI_001120	EDI_002810	EIN_006240	EMO_000780
EHI_001130	EDI_002830	EIN_006350	EMO_000790
EHI_001140	EDI_002840	EIN_006360	EMO_000800
EHI_001150	EDI_002850	EIN_007160	EMO_000810
EHI_001160	EDI_002860	EIN_007660	EMO_000830
EHI_001170	EDI_002870	EIN_007770	EMO_000840
EHI_001180	EDI_002880	EIN_007880	EMO_000860
EHI_001400	EDI_002890	EIN_007910	EMO_000890
EHI_001410	EDI_002900	EIN_008420	EMO_000900
EHI_001420	EDI_002910	EIN_008640	EMO_000910
EHI_001430	EDI_002920	EIN_008860	EMO_000970
EHI_001750	EDI_003330	EIN_008870	EMO_000990
EHI_001760	EDI_003430	EIN_009570	EMO_001000
EHI_001770	EDI_003750	EIN_009770	EMO_001090
EHI_001780	EDI_003850	EIN_009780	EMO_001100
EHI_001790	EDI_004250	EIN_009790	EMO_001130
EHI_001810	EDI_004360	EIN_009900	EMO_001140
EHI_001820	EDI_004370	EIN_010500	EMO_001150
EHI_001830	EDI_004480	EIN_010510	EMO_001160
EHI_001840	EDI_004490	EIN_010820	EMO_001170
EHI_001860	EDI_004500	EIN_011250	EMO_001180
EHI_001870	EDI_004510	EIN_011360	EMO_001190
EHI_001880	EDI_004520	EIN_011860	EMO_001200
EHI_001890	EDI_004530	EIN_011870	EMO_001210
EHI_001900	EDI_004540	EIN_012080	EMO_001310
EHI_001910	EDI_004550	EIN_012090	EMO_001320
EHI_001920	EDI_004560	EIN_012200	EMO_001330
EHI_001930	EDI_004570	EIN_012210	EMO_001340
EHI_001940	EDI_004690	EIN_012630	EMO_001350
EHI_001950	EDI_004700	EIN_012640	EMO_001380
EHI_001960	EDI_004710	EIN_013290	EMO_001400
EHI_001970	EDI_004720	EIN_013400	EMO_001410
EHI_001980	EDI_004730	EIN_013710	EMO_001430
EHI_001990	EDI_004740	EIN_014230	EMO_001440
EHI_002110	EDI_004850	EIN_014550	EMO_001450
EHI_002120	EDI_004960	EIN_014980	EMO_001460
EHI_002130	EDI_005180	EIN_014990	EMO_001470
EHI_002140	EDI_005190	EIN_015000	EMO_001480
EHI_002150	EDI_005200	EIN_015010	EMO_001490
EHI_002160	EDI_005210	EIN_015030	EMO_001500
EHI_002180	EDI_005220	EIN_015160	EMO_001510
EHI_002190	EDI_005230	EIN_015170	EMO_001520
EHI_002200	EDI_005240	EIN_015380	EMO_001530
EHI_002210	EDI_005250	EIN_015390	EMO_001540
EHI_002240	EDI_005260	EIN_015400	EMO_001550
EHI_002350	EDI_005270	EIN_015410	EMO_001560
EHI_002560	EDI_005280	EIN_015420	EMO_001570
EHI_002670	EDI_005290	EIN_015430	EMO_001580
EHI_002780	EDI_005300	EIN_015440	EMO_001590
EHI_002790	EDI_005310	EIN_015450	EMO_001600
EHI_002990	EDI_005320	EIN_015460	EMO_001610
EHI_003000	EDI_005330	EIN_015470	EMO_001630
EHI_003010	EDI_005340	EIN_015480	EMO_001640
EHI_003040	EDI_005350	EIN_015590	EMO_001650
EHI_003250	EDI_005360	EIN_015700	EMO_001660
EHI_003260	EDI_005370	EIN_015810	EMO_001670
EHI_003890	EDI_005670	EIN_015820	EMO_001680
EHI_003900	EDI_005870	EIN_015930	EMO_001690
EHI_003910	EDI_005980	EIN_015940	EMO_001700
EHI_003920	EDI_005990	EIN_016050	EMO_001710
EHI_003930	EDI_006520	EIN_016060	EMO_001720
EHI_003940	EDI_006840	EIN_016070	EMO_001730
EHI_003950	EDI_007040	EIN_016080	EMO_001740
EHI_004070	EDI_007050	EIN_016090	EMO_001750
EHI_004170	EDI_007060	EIN_016100	EMO_001760
EHI_004180	EDI_007270	EIN_016110	EMO_001770
EHI_004190	EDI_007280	EIN_016120	EMO_001780
EHI_004200	EDI_007290	EIN_016240	EMO_001790
EHI_004210	EDI_007400	EIN_016250	EMO_001800
EHI_004220	EDI_007410	EIN_016260	EMO_001810
EHI_004230	EDI_007420	EIN_016270	EMO_001820
EHI_004340	EDI_007430	EIN_016280	EMO_001830
EHI_004350	EDI_007450	EIN_016290	EMO_001840
EHI_004360	EDI_007460	EIN_016300	EMO_001850
EHI_004370	EDI_007470	EIN_016310	EMO_001860
EHI_004380	EDI_007480	EIN_016320	EMO_001870
EHI_004390	EDI_007490	EIN_016330	EMO_001890
EHI_004400	EDI_007600	EIN_016340	EMO_001900
EHI_004410	EDI_007610	EIN_016350	EMO_001910
EHI_004420	EDI_007620	EIN_016360	EMO_001920
EHI_004430	EDI_007630	EIN_016370	EMO_001930
EHI_004440	EDI_007640	EIN_016380	EMO_001940
EHI_004450	EDI_007650	EIN_016390	EMO_001970
EHI_004460	EDI_007660	EIN_016400	EMO_001980
EHI_004470	EDI_007770	EIN_016410	EMO_002010
EHI_004480	EDI_007790	EIN_016420	EMO_002030
EHI_004490	EDI_007800	EIN_016430	EMO_002050
EHI_004500	EDI_007810	EIN_016440	EMO_002060
EHI_004510	EDI_007820	EIN_016450	EMO_002070
EHI_004530	EDI_007830	EIN_016460	EMO_002080
EHI_004540	EDI_007840	EIN_016470	EMO_002090
EHI_004550	EDI_007940	EIN_016480	EMO_002100
EHI_004560	EDI_007950	EIN_016490	EMO_002120
EHI_004570	EDI_007960	EIN_016600	EMO_002130
EHI_004580	EDI_007970	EIN_016610	EMO_002140
EHI_004590	EDI_007980	EIN_016620	EMO_002150
EHI_004600	EDI_007990	EIN_016630	EMO_002160
EHI_004610	EDI_008090	EIN_016640	EMO_002180
EHI_004620	EDI_008100	EIN_016650	EMO_002200
EHI_004630	EDI_008110	EIN_016660	EMO_002210
EHI_004640	EDI_008120	EIN_016670	EMO_002230
EHI_004740	EDI_008140	EIN_016680	EMO_002240
EHI_004750	EDI_008150	EIN_016710	EMO_002250
EHI_004760	EDI_008350	EIN_016930	EMO_002260
EHI_004770	EDI_008360	EIN_017170	EMO_002270
EHI_004780	EDI_008370	EIN_017180	EMO_002280
EHI_004790	EDI_008380	EIN_017220	EMO_002290
EHI_004800	EDI_008390	EIN_017440	EMO_002300
EHI_004810	EDI_008400	EIN_017560	EMO_002320
EHI_004820	EDI_008410	EIN_017570	EMO_002340
EHI_004830	EDI_008420	EIN_017580	EMO_002350
EHI_004840	EDI_008530	EIN_017600	EMO_002370
EHI_004850	EDI_008540	EIN_017710	EMO_002390
EHI_004855	EDI_008550	EIN_017830	EMO_002400
EHI_004860	EDI_008560	EIN_017950	EMO_002410
EHI_004870	EDI_008670	EIN_018160	EMO_002420
EHI_004880	EDI_008970	EIN_018170	EMO_002430
EHI_004890	EDI_008990	EIN_018180	EMO_002450
EHI_004900	EDI_009000	EIN_018190	EMO_002460
EHI_004910	EDI_009010	EIN_018200	EMO_002470
EHI_004940	EDI_009110	EIN_018210	EMO_002480
EHI_004950	EDI_009210	EIN_018220	EMO_002490
EHI_004960	EDI_009220	EIN_018230	EMO_002500
EHI_004970	EDI_009230	EIN_018240	EMO_002510
EHI_004980	EDI_009330	EIN_018250	EMO_002530
EHI_004990	EDI_009440	EIN_018260	EMO_002540
EHI_005000	EDI_009640	EIN_018270	EMO_002550
EHI_005010	EDI_009650	EIN_018280	EMO_002570
EHI_005020	EDI_009660	EIN_018290	EMO_002580
EHI_005040	EDI_009670	EIN_018300	EMO_002590
EHI_005050	EDI_009680	EIN_018310	EMO_002600
EHI_005060	EDI_009690	EIN_018320	EMO_002610
EHI_005070	EDI_009700	EIN_018330	EMO_002620
EHI_005080	EDI_009720	EIN_018340	EMO_002630
EHI_005090	EDI_009730	EIN_018350	EMO_002640
EHI_005100	EDI_009740	EIN_018360	EMO_002650
EHI_005110	EDI_009750	EIN_018370	EMO_002660
EHI_005120	EDI_009760	EIN_018380	EMO_002700
EHI_005130	EDI_009770	EIN_018390	EMO_002710
EHI_005140	EDI_009780	EIN_018400	EMO_002720
EHI_005150	EDI_009790	EIN_018410	EMO_002730
EHI_005460	EDI_009800	EIN_018520	EMO_002790
EHI_005657	EDI_009810	EIN_018530	EMO_002800
EHI_005860	EDI_009820	EIN_018540	EMO_002810
EHI_005870	EDI_009830	EIN_018550	EMO_002820
EHI_005880	EDI_009840	EIN_018560	EMO_002830
EHI_005890	EDI_009850	EIN_018570	EMO_002850
EHI_005900	EDI_009960	EIN_018580	EMO_002860
EHI_005910	EDI_010060	EIN_018590	EMO_002870
EHI_005920	EDI_010080	EIN_018600	EMO_002880
EHI_005930	EDI_010090	EIN_018610	EMO_002940
EHI_005940	EDI_010760	EIN_018620	EMO_002950
EHI_005950	EDI_010860	EIN_018630	EMO_002960
EHI_005960	EDI_010870	EIN_018640	EMO_002970
EHI_005970	EDI_010970	EIN_018650	EMO_002980
EHI_005980	EDI_011070	EIN_018660	EMO_002990
EHI_005990	EDI_011190	EIN_018670	EMO_003000
EHI_006010	EDI_011650	EIN_018680	EMO_003010
EHI_006020	EDI_011660	EIN_018690	EMO_003020
EHI_006030	EDI_011670	EIN_018700	EMO_003030
EHI_006040	EDI_011680	EIN_018710	EMO_003050
EHI_006050	EDI_011690	EIN_018720	EMO_003070
EHI_006060	EDI_011700	EIN_018730	EMO_003090
EHI_006070	EDI_011710	EIN_018740	EMO_003110
EHI_006090	EDI_011720	EIN_018750	EMO_003140
EHI_006100	EDI_011730	EIN_018760	EMO_003160
EHI_006110	EDI_011740	EIN_018770	EMO_003170
EHI_006120	EDI_011750	EIN_018780	EMO_003180
EHI_006130	EDI_011760	EIN_018790	EMO_003190
EHI_006140	EDI_011770	EIN_018800	EMO_003200
EHI_006150	EDI_011780	EIN_018810	EMO_003210
EHI_006160	EDI_011790	EIN_018820	EMO_003220
EHI_006170	EDI_011800	EIN_018830	EMO_003230
EHI_006190	EDI_011810	EIN_018940	EMO_003240
EHI_006310	EDI_012120	EIN_018950	EMO_003250
EHI_006540	EDI_012130	EIN_018960	EMO_003260
EHI_006550	EDI_012140	EIN_018970	EMO_003270
EHI_006560	EDI_012150	EIN_018980	EMO_003280
EHI_006670	EDI_012260	EIN_018990	EMO_003290
EHI_006680	EDI_012270	EIN_019000	EMO_003300
EHI_006690	EDI_012280	EIN_019010	EMO_003310
EHI_006700	EDI_012290	EIN_019020	EMO_003320
EHI_006710	EDI_012300	EIN_019130	EMO_003340
EHI_006720	EDI_012310	EIN_019140	EMO_003350
EHI_006730	EDI_012330	EIN_019150	EMO_003370
EHI_006740	EDI_012340	EIN_019160	EMO_003400
EHI_006750	EDI_012350	EIN_019270	EMO_003410
EHI_006760	EDI_012360	EIN_019280	EMO_003420
EHI_006770	EDI_012370	EIN_019290	EMO_003430
EHI_006780	EDI_012580	EIN_019300	EMO_003450
EHI_006800	EDI_012590	EIN_019310	EMO_003460
EHI_006810	EDI_012600	EIN_019420	EMO_003470
EHI_006820	EDI_012610	EIN_019450	EMO_003500
EHI_006830	EDI_012620	EIN_019460	EMO_003530
EHI_006840	EDI_012630	EIN_019470	EMO_003550
EHI_006850	EDI_012650	EIN_019880	EMO_003560
EHI_006860	EDI_012660	EIN_019890	EMO_003570
EHI_006870	EDI_012670	EIN_019900	EMO_003580
EHI_006880	EDI_012680	EIN_019910	EMO_003590
EHI_006885	EDI_012690	EIN_019920	EMO_003600
EHI_006890	EDI_012700	EIN_019930	EMO_003610
EHI_006900	EDI_012710	EIN_019940	EMO_003620
EHI_006910	EDI_012720	EIN_019960	EMO_003630
EHI_006920	EDI_012730	EIN_020070	EMO_003640
EHI_006930	EDI_012740	EIN_020080	EMO_003650
EHI_006940	EDI_012750	EIN_020090	EMO_003660
EHI_006950	EDI_012760	EIN_020100	EMO_003670
EHI_006960	EDI_012770	EIN_020110	EMO_003680
EHI_006970	EDI_012780	EIN_020120	EMO_003690
EHI_006980	EDI_012880	EIN_020130	EMO_003700
EHI_006990	EDI_012990	EIN_020140	EMO_003710
EHI_007000	EDI_013000	EIN_020150	EMO_003720
EHI_007010	EDI_013010	EIN_020160	EMO_003730
EHI_007020	EDI_013020	EIN_020170	EMO_003740
EHI_007030	EDI_013030	EIN_020180	EMO_003750
EHI_007040	EDI_013040	EIN_020190	EMO_003760
EHI_007150	EDI_013050	EIN_020200	EMO_003770
EHI_007260	EDI_013060	EIN_020210	EMO_003780
EHI_007270	EDI_013070	EIN_020240	EMO_003790
EHI_007280	EDI_013080	EIN_020260	EMO_003800
EHI_007290	EDI_013290	EIN_020270	EMO_003810
EHI_007300	EDI_013310	EIN_020280	EMO_003820
EHI_007320	EDI_013340	EIN_020490	EMO_003840
EHI_007330	EDI_013440	EIN_020500	EMO_003850
EHI_007340	EDI_013450	EIN_020510	EMO_003890
EHI_007350	EDI_013460	EIN_020520	EMO_003920
EHI_007360	EDI_013470	EIN_020530	EMO_003950
EHI_007470	EDI_013480	EIN_020540	EMO_003960
EHI_007480	EDI_013490	EIN_020650	EMO_003970
EHI_007490	EDI_013500	EIN_020660	EMO_003980
EHI_007500	EDI_013510	EIN_020680	EMO_003990
EHI_007630	EDI_013520	EIN_020690	EMO_004000
EHI_007640	EDI_013530	EIN_020700	EMO_004040
EHI_007750	EDI_013540	EIN_020710	EMO_004060
EHI_007760	EDI_013550	EIN_020720	EMO_004070
EHI_007770	EDI_013560	EIN_020730	EMO_004080
EHI_007880	EDI_013570	EIN_020740	EMO_004100
EHI_007890	EDI_013580	EIN_020750	EMO_004110
EHI_007900	EDI_013690	EIN_020760	EMO_004120
EHI_007910	EDI_013700	EIN_020770	EMO_004130
EHI_007920	EDI_013710	EIN_020780	EMO_004140
EHI_007930	EDI_013720	EIN_020790	EMO_004150
EHI_007940	EDI_013730	EIN_021000	EMO_004160
EHI_007950	EDI_013740	EIN_021120	EMO_004170
EHI_007960	EDI_013750	EIN_021130	EMO_004190
EHI_007970	EDI_013760	EIN_021140	EMO_004200
EHI_007980	EDI_013770	EIN_021150	EMO_004240
EHI_007990	EDI_013780	EIN_021160	EMO_004250
EHI_008000	EDI_013890	EIN_021170	EMO_004260
EHI_008020	EDI_013900	EIN_021280	EMO_004280
EHI_008030	EDI_013910	EIN_021290	EMO_004290
EHI_008040	EDI_013920	EIN_021300	EMO_004300
EHI_008050	EDI_014030	EIN_021310	EMO_004310
EHI_008060	EDI_014040	EIN_021320	EMO_004320
EHI_008070	EDI_014050	EIN_021330	EMO_004330
EHI_008080	EDI_014060	EIN_021340	EMO_004340
EHI_008090	EDI_014070	EIN_021450	EMO_004350
EHI_008100	EDI_014080	EIN_021460	EMO_004370
EHI_008110	EDI_014090	EIN_022080	EMO_004380
EHI_008120	EDI_014100	EIN_022090	EMO_004410
EHI_008130	EDI_014110	EIN_022200	EMO_004440
EHI_008140	EDI_014120	EIN_022210	EMO_004460
EHI_008150	EDI_014130	EIN_022220	EMO_004470
EHI_008160	EDI_014140	EIN_022230	EMO_004480
EHI_008170	EDI_014150	EIN_022240	EMO_004500
EHI_008190	EDI_014160	EIN_022250	EMO_004510
EHI_008200	EDI_014170	EIN_022360	EMO_004520
EHI_008210	EDI_014180	EIN_022370	EMO_004530
EHI_008220	EDI_014190	EIN_022380	EMO_004570
EHI_008230	EDI_014200	EIN_022400	EMO_004580
EHI_008240	EDI_014210	EIN_022410	EMO_004590
EHI_008350	EDI_014220	EIN_022420	EMO_004600
EHI_008360	EDI_014230	EIN_022430	EMO_004610
EHI_008370	EDI_014330	EIN_022440	EMO_004620
EHI_008380	EDI_014550	EIN_022550	EMO_004630
EHI_008390	EDI_014560	EIN_022560	EMO_004660
EHI_008400	EDI_014680	EIN_022570	EMO_004670
EHI_008410	EDI_014780	EIN_022580	EMO_004680
EHI_008420	EDI_014790	EIN_022700	EMO_004700
EHI_008430	EDI_014800	EIN_022710	EMO_004710
EHI_008440	EDI_014810	EIN_022820	EMO_004730
EHI_008450	EDI_014820	EIN_022830	EMO_004740
EHI_008460	EDI_015120	EIN_022840	EMO_004750
EHI_008600	EDI_015620	EIN_022850	EMO_004760
EHI_008610	EDI_015630	EIN_022860	EMO_004770
EHI_008620	EDI_015640	EIN_023090	EMO_004780
EHI_008630	EDI_015750	EIN_023200	EMO_004790
EHI_008660	EDI_015760	EIN_023210	EMO_004820
EHI_008670	EDI_015870	EIN_023420	EMO_004840
EHI_008680	EDI_016200	EIN_023440	EMO_004850
EHI_008690	EDI_016300	EIN_023450	EMO_004860
EHI_008710	EDI_016310	EIN_023460	EMO_004870
EHI_008720	EDI_016320	EIN_023470	EMO_004880
EHI_008730	EDI_016330	EIN_023480	EMO_004890
EHI_008740	EDI_016340	EIN_023500	EMO_004900
EHI_008750	EDI_016350	EIN_023510	EMO_004910
EHI_008760	EDI_016360	EIN_023520	EMO_004920
EHI_008770	EDI_016370	EIN_023530	EMO_004930
EHI_008780	EDI_016380	EIN_023540	EMO_004940
EHI_008790	EDI_016390	EIN_023550	EMO_004950
EHI_008800	EDI_016400	EIN_023560	EMO_004960
EHI_008810	EDI_016410	EIN_023570	EMO_004970
EHI_009240	EDI_016520	EIN_023580	EMO_004980
EHI_009250	EDI_016530	EIN_023590	EMO_004990
EHI_009260	EDI_016540	EIN_023600	EMO_005000
EHI_009370	EDI_016550	EIN_023610	EMO_005010
EHI_009380	EDI_016560	EIN_023620	EMO_005020
EHI_009390	EDI_016570	EIN_023630	EMO_005030
EHI_009400	EDI_016580	EIN_023640	EMO_005040
EHI_009405	EDI_016590	EIN_023650	EMO_005050
EHI_009410	EDI_016600	EIN_023660	EMO_005060
EHI_009430	EDI_016610	EIN_023770	EMO_005070
EHI_009440	EDI_016620	EIN_023780	EMO_005080
EHI_009450	EDI_016630	EIN_023790	EMO_005090
EHI_009460	EDI_016640	EIN_023800	EMO_005100
EHI_009470	EDI_016650	EIN_023810	EMO_005110
EHI_009490	EDI_016660	EIN_023820	EMO_005120
EHI_009500	EDI_016670	EIN_023830	EMO_005130
EHI_009510	EDI_016880	EIN_023840	EMO_005140
EHI_009520	EDI_016980	EIN_023850	EMO_005150
EHI_009530	EDI_017100	EIN_023860	EMO_005160
EHI_009540	EDI_017110	EIN_023870	EMO_005170
EHI_009560	EDI_017140	EIN_023980	EMO_005180
EHI_009570	EDI_017150	EIN_023990	EMO_005190
EHI_009590	EDI_017160	EIN_024000	EMO_005200
EHI_009600	EDI_017170	EIN_024010	EMO_005210
EHI_009610	EDI_017180	EIN_024020	EMO_005220
EHI_009620	EDI_017190	EIN_024030	EMO_005230
EHI_009630	EDI_017200	EIN_024040	EMO_005240
EHI_009640	EDI_017210	EIN_024050	EMO_005270
EHI_009650	EDI_017220	EIN_024060	EMO_005280
EHI_009660	EDI_017230	EIN_024070	EMO_005310
EHI_009670	EDI_017240	EIN_024080	EMO_005320
EHI_009680	EDI_017250	EIN_024860	EMO_005330
EHI_009690	EDI_017260	EIN_024870	EMO_005340
EHI_009700	EDI_017270	EIN_025100	EMO_005350
EHI_009800	EDI_017280	EIN_025110	EMO_005370
EHI_009810	EDI_017900	EIN_025120	EMO_005380
EHI_009820	EDI_018000	EIN_025130	EMO_005390
EHI_009830	EDI_018010	EIN_025140	EMO_005400
EHI_009840	EDI_018020	EIN_025150	EMO_005410
EHI_009850	EDI_018030	EIN_025260	EMO_005420
EHI_009860	EDI_018040	EIN_025270	EMO_005430
EHI_009870	EDI_018050	EIN_025280	EMO_005440
EHI_009880	EDI_018160	EIN_025290	EMO_005450
EHI_009890	EDI_018170	EIN_025300	EMO_005460
EHI_009900	EDI_018180	EIN_025310	EMO_005480
EHI_009910	EDI_018190	EIN_025320	EMO_005490
EHI_009920	EDI_018200	EIN_025330	EMO_005500
EHI_009940	EDI_018320	EIN_025340	EMO_005510
EHI_009950	EDI_018330	EIN_025450	EMO_005520
EHI_009970	EDI_018340	EIN_025460	EMO_005530
EHI_009980	EDI_018350	EIN_025470	EMO_005540
EHI_009990	EDI_018360	EIN_025480	EMO_005550
EHI_010010	EDI_018370	EIN_025590	EMO_005560
EHI_010020	EDI_018380	EIN_025600	EMO_005570
EHI_010030	EDI_018390	EIN_025610	EMO_005580
EHI_010040	EDI_018400	EIN_025620	EMO_005590
EHI_010050	EDI_018410	EIN_025630	EMO_005600
EHI_010060	EDI_018420	EIN_025640	EMO_005610
EHI_010070	EDI_018430	EIN_025650	EMO_005620
EHI_010080	EDI_018740	EIN_025660	EMO_005640
EHI_010090	EDI_018850	EIN_025670	EMO_005650
EHI_010100	EDI_018960	EIN_025790	EMO_005660
EHI_010110	EDI_019070	EIN_025800	EMO_005680
EHI_010120	EDI_019080	EIN_025810	EMO_005690
EHI_010130	EDI_019090	EIN_025820	EMO_005700
EHI_010140	EDI_019100	EIN_025830	EMO_005710
EHI_010255	EDI_019110	EIN_025840	EMO_005720
EHI_010260	EDI_019120	EIN_025850	EMO_005740
EHI_010270	EDI_019130	EIN_025860	EMO_005750
EHI_010280	EDI_019140	EIN_025870	EMO_005760
EHI_010290	EDI_019150	EIN_025880	EMO_005770
EHI_010300	EDI_019470	EIN_025890	EMO_005780
EHI_010310	EDI_019570	EIN_025900	EMO_005790
EHI_010320	EDI_019670	EIN_025910	EMO_005800
EHI_010330	EDI_019870	EIN_025920	EMO_005810
EHI_010340	EDI_019970	EIN_025930	EMO_005820
EHI_010350	EDI_020280	EIN_025940	EMO_005830
EHI_010360	EDI_020490	EIN_025950	EMO_005840
EHI_010370	EDI_020500	EIN_025960	EMO_005850
EHI_010380	EDI_020510	EIN_025970	EMO_005860
EHI_010390	EDI_020520	EIN_025980	EMO_005870
EHI_010500	EDI_020530	EIN_025990	EMO_005880
EHI_010510	EDI_020650	EIN_026000	EMO_005890
EHI_010520	EDI_020660	EIN_026010	EMO_005900
EHI_010530	EDI_020670	EIN_026020	EMO_005910
EHI_010540	EDI_020680	EIN_026130	EMO_005920
EHI_010550	EDI_020690	EIN_026150	EMO_005930
EHI_010560	EDI_020700	EIN_026160	EMO_005940
EHI_010570	EDI_020710	EIN_026170	EMO_005950
EHI_010580	EDI_020720	EIN_026180	EMO_005960
EHI_010590	EDI_020730	EIN_026190	EMO_005970
EHI_010600	EDI_020740	EIN_026200	EMO_005980
EHI_010610	EDI_020750	EIN_026210	EMO_005990
EHI_010620	EDI_020960	EIN_026230	EMO_006000
EHI_010630	EDI_021260	EIN_026240	EMO_006010
EHI_010640	EDI_021380	EIN_026250	EMO_006020
EHI_010650	EDI_021390	EIN_026260	EMO_006030
EHI_010660	EDI_021700	EIN_026270	EMO_006070
EHI_010670	EDI_021710	EIN_026280	EMO_006080
EHI_010680	EDI_021820	EIN_026390	EMO_006110
EHI_010690	EDI_021960	EIN_026400	EMO_006120
EHI_010700	EDI_021970	EIN_026410	EMO_006130
EHI_010710	EDI_021980	EIN_026420	EMO_006140
EHI_010720	EDI_021990	EIN_026430	EMO_006150
EHI_010730	EDI_022010	EIN_026440	EMO_006160
EHI_010740	EDI_022120	EIN_026450	EMO_006170
EHI_010750	EDI_022130	EIN_026460	EMO_006200
EHI_010850	EDI_022230	EIN_026470	EMO_006210
EHI_011060	EDI_022240	EIN_026480	EMO_006240
EHI_011070	EDI_022250	EIN_026590	EMO_006260
EHI_011180	EDI_022260	EIN_026600	EMO_006270
EHI_011190	EDI_022270	EIN_026610	EMO_006280
EHI_011200	EDI_022280	EIN_026620	EMO_006290
EHI_011210	EDI_022290	EIN_026630	EMO_006300
EHI_011220	EDI_022300	EIN_026640	EMO_006310
EHI_011230	EDI_022310	EIN_026760	EMO_006320
EHI_011260	EDI_022320	EIN_026770	EMO_006330
EHI_011270	EDI_022330	EIN_026780	EMO_006340
EHI_011370	EDI_022340	EIN_026790	EMO_006350
EHI_011380	EDI_022350	EIN_026800	EMO_006360
EHI_011390	EDI_022450	EIN_026810	EMO_006370
EHI_011400	EDI_022850	EIN_026820	EMO_006380
EHI_011410	EDI_022860	EIN_026830	EMO_006390
EHI_011510	EDI_022960	EIN_026840	EMO_006400
EHI_011520	EDI_022970	EIN_026850	EMO_006410
EHI_011530	EDI_022980	EIN_026860	EMO_006430
EHI_011540	EDI_022990	EIN_026870	EMO_006470
EHI_011550	EDI_023000	EIN_026880	EMO_006490
EHI_011560	EDI_023010	EIN_026890	EMO_006510
EHI_011660	EDI_023410	EIN_026900	EMO_006520
EHI_011770	EDI_023420	EIN_026910	EMO_006530
EHI_011780	EDI_023430	EIN_026920	EMO_006540
EHI_011790	EDI_023440	EIN_026930	EMO_006560
EHI_011800	EDI_023450	EIN_027040	EMO_006570
EHI_011810	EDI_023460	EIN_027050	EMO_006580
EHI_011820	EDI_023470	EIN_027070	EMO_006590
EHI_011830	EDI_023480	EIN_027080	EMO_006600
EHI_011840	EDI_023490	EIN_027090	EMO_006610
EHI_011850	EDI_023500	EIN_027100	EMO_006620
EHI_011860	EDI_023510	EIN_027210	EMO_006630
EHI_011870	EDI_023520	EIN_027220	EMO_006640
EHI_011880	EDI_023530	EIN_027230	EMO_006650
EHI_011890	EDI_023540	EIN_027340	EMO_006660
EHI_011900	EDI_023660	EIN_027570	EMO_006670
EHI_011910	EDI_023670	EIN_027580	EMO_006680
EHI_011920	EDI_023780	EIN_028600	EMO_006690
EHI_011930	EDI_023800	EIN_028610	EMO_006700
EHI_011940	EDI_023810	EIN_028730	EMO_006710
EHI_011950	EDI_023820	EIN_029750	EMO_006720
EHI_011960	EDI_023830	EIN_029760	EMO_006730
EHI_011970	EDI_023840	EIN_030070	EMO_006740
EHI_011980	EDI_023850	EIN_030080	EMO_006750
EHI_012000	EDI_023860	EIN_030190	EMO_006760
EHI_012010	EDI_023870	EIN_030200	EMO_006770
EHI_012020	EDI_023880	EIN_030710	EMO_006780
EHI_012040	EDI_023890	EIN_030720	EMO_006790
EHI_012050	EDI_023900	EIN_030730	EMO_006810
EHI_012060	EDI_023910	EIN_030740	EMO_006820
EHI_012070	EDI_023920	EIN_030860	EMO_006830
EHI_012080	EDI_023930	EIN_030870	EMO_006840
EHI_012090	EDI_023950	EIN_030880	EMO_006850
EHI_012100	EDI_023960	EIN_030900	EMO_006860
EHI_012110	EDI_023970	EIN_030910	EMO_006890
EHI_012120	EDI_023980	EIN_030920	EMO_006900
EHI_012130	EDI_023990	EIN_031030	EMO_006910
EHI_012140	EDI_024000	EIN_031040	EMO_006920
EHI_012150	EDI_024010	EIN_031150	EMO_006930
EHI_012160	EDI_024020	EIN_031160	EMO_006940
EHI_012170	EDI_024030	EIN_031170	EMO_006950
EHI_012180	EDI_024040	EIN_031180	EMO_006960
EHI_012190	EDI_024050	EIN_031190	EMO_006970
EHI_012200	EDI_024060	EIN_031200	EMO_006980
EHI_012210	EDI_024070	EIN_031210	EMO_006990
EHI_012220	EDI_024080	EIN_031220	EMO_007000
EHI_012230	EDI_024090	EIN_031230	EMO_007010
EHI_012240	EDI_024100	EIN_031240	EMO_007020
EHI_012250	EDI_024110	EIN_031250	EMO_007030
EHI_012260	EDI_024120	EIN_031260	EMO_007040
EHI_012270	EDI_024130	EIN_031370	EMO_007050
EHI_012280	EDI_024150	EIN_031380	EMO_007060
EHI_012290	EDI_024160	EIN_031390	EMO_007070
EHI_012300	EDI_024170	EIN_031400	EMO_007080
EHI_012310	EDI_024180	EIN_031410	EMO_007090
EHI_012320	EDI_024190	EIN_031420	EMO_007100
EHI_012330	EDI_024300	EIN_031430	EMO_007110
EHI_012340	EDI_024310	EIN_031440	EMO_007120
EHI_012350	EDI_024320	EIN_031450	EMO_007130
EHI_012370	EDI_024350	EIN_031460	EMO_007170
EHI_012380	EDI_024360	EIN_031570	EMO_007180
EHI_012390	EDI_024370	EIN_031580	EMO_007200
EHI_012400	EDI_024380	EIN_031590	EMO_007210
EHI_012420	EDI_024390	EIN_031600	EMO_007230
EHI_012430	EDI_024400	EIN_031620	EMO_007240
EHI_012460	EDI_024410	EIN_031630	EMO_007250
EHI_012470	EDI_024420	EIN_031640	EMO_007260
EHI_012490	EDI_024430	EIN_031750	EMO_007270
EHI_012500	EDI_024440	EIN_031860	EMO_007280
EHI_012510	EDI_024550	EIN_031870	EMO_007290
EHI_012520	EDI_024650	EIN_031880	EMO_007300
EHI_012530	EDI_024660	EIN_031890	EMO_007330
EHI_012540	EDI_024670	EIN_032000	EMO_007340
EHI_012560	EDI_024680	EIN_032010	EMO_007350
EHI_012570	EDI_024880	EIN_032020	EMO_007360
EHI_012580	EDI_024980	EIN_032030	EMO_007370
EHI_012590	EDI_024990	EIN_032040	EMO_007380
EHI_012600	EDI_025100	EIN_032050	EMO_007390
EHI_012710	EDI_025110	EIN_032060	EMO_007400
EHI_012720	EDI_025120	EIN_032070	EMO_007410
EHI_012930	EDI_025130	EIN_032080	EMO_007420
EHI_012940	EDI_025140	EIN_032090	EMO_007430
EHI_012950	EDI_025150	EIN_032100	EMO_007450
EHI_012960	EDI_025160	EIN_032110	EMO_007460
EHI_012970	EDI_025170	EIN_032120	EMO_007470
EHI_012980	EDI_025180	EIN_032440	EMO_007480
EHI_012990	EDI_025390	EIN_032550	EMO_007490
EHI_013000	EDI_025400	EIN_032560	EMO_007500
EHI_013010	EDI_025510	EIN_032580	EMO_007510
EHI_013020	EDI_025520	EIN_032590	EMO_007520
EHI_013030	EDI_025530	EIN_032600	EMO_007530
EHI_013040	EDI_025640	EIN_032610	EMO_007540
EHI_013050	EDI_025650	EIN_032620	EMO_007550
EHI_013070	EDI_025660	EIN_032630	EMO_007560
EHI_013080	EDI_025670	EIN_032740	EMO_007570
EHI_013090	EDI_025680	EIN_032750	EMO_007580
EHI_013110	EDI_025690	EIN_032760	EMO_007590
EHI_013120	EDI_025700	EIN_032870	EMO_007600
EHI_013130	EDI_025710	EIN_033500	EMO_007610
EHI_013140	EDI_025720	EIN_033510	EMO_007620
EHI_013150	EDI_025730	EIN_033520	EMO_007650
EHI_013160	EDI_025740	EIN_033530	EMO_007660
EHI_013170	EDI_025750	EIN_033650	EMO_007670
EHI_013180	EDI_025760	EIN_033770	EMO_007680
EHI_013190	EDI_025770	EIN_033780	EMO_007690
EHI_013200	EDI_025780	EIN_033790	EMO_007700
EHI_013210	EDI_025790	EIN_033800	EMO_007710
EHI_013220	EDI_025800	EIN_033810	EMO_007720
EHI_013230	EDI_025810	EIN_033920	EMO_007730
EHI_013240	EDI_025820	EIN_033930	EMO_007740
EHI_013250	EDI_025830	EIN_033940	EMO_007750
EHI_013260	EDI_025840	EIN_033950	EMO_007770
EHI_013270	EDI_025850	EIN_033960	EMO_007780
EHI_013280	EDI_026060	EIN_034070	EMO_007790
EHI_013290	EDI_026070	EIN_034080	EMO_007800
EHI_013300	EDI_026080	EIN_034090	EMO_007820
EHI_013310	EDI_026090	EIN_034100	EMO_007830
EHI_013320	EDI_026200	EIN_034110	EMO_007840
EHI_013330	EDI_026420	EIN_034120	EMO_007850
EHI_013340	EDI_026430	EIN_034130	EMO_007860
EHI_013650	EDI_026440	EIN_034140	EMO_007870
EHI_013760	EDI_026450	EIN_034150	EMO_007890
EHI_013860	EDI_026460	EIN_034160	EMO_007900
EHI_013870	EDI_026470	EIN_034170	EMO_007910
EHI_013880	EDI_026480	EIN_034180	EMO_007920
EHI_013890	EDI_026490	EIN_034190	EMO_007930
EHI_013895	EDI_026500	EIN_034200	EMO_007940
EHI_013900	EDI_026510	EIN_034210	EMO_007960
EHI_013940	EDI_026520	EIN_034320	EMO_007970
EHI_013950	EDI_026530	EIN_034430	EMO_007980
EHI_013960	EDI_026540	EIN_034440	EMO_007990
EHI_013980	EDI_026550	EIN_034550	EMO_008000
EHI_013990	EDI_026560	EIN_034560	EMO_008010
EHI_014000	EDI_026570	EIN_034570	EMO_008020
EHI_014010	EDI_026580	EIN_034580	EMO_008030
EHI_014020	EDI_026590	EIN_034590	EMO_008040
EHI_014030	EDI_026600	EIN_034600	EMO_008050
EHI_014040	EDI_026610	EIN_034610	EMO_008060
EHI_014050	EDI_026620	EIN_034620	EMO_008070
EHI_014060	EDI_026630	EIN_034730	EMO_008080
EHI_014070	EDI_026640	EIN_034740	EMO_008090
EHI_014080	EDI_026650	EIN_034850	EMO_008100
EHI_014090	EDI_026660	EIN_034860	EMO_008110
EHI_014100	EDI_026670	EIN_035700	EMO_008120
EHI_014110	EDI_026680	EIN_035710	EMO_008140
EHI_014120	EDI_026690	EIN_035950	EMO_008150
EHI_014140	EDI_026700	EIN_035960	EMO_008160
EHI_014150	EDI_026710	EIN_036070	EMO_008170
EHI_014160	EDI_026720	EIN_036180	EMO_008180
EHI_014170	EDI_026730	EIN_036290	EMO_008190
EHI_014180	EDI_026740	EIN_036300	EMO_008210
EHI_014190	EDI_026750	EIN_036310	EMO_008220
EHI_014200	EDI_026760	EIN_036420	EMO_008230
EHI_014220	EDI_026770	EIN_036430	EMO_008240
EHI_014230	EDI_026780	EIN_036450	EMO_008250
EHI_014240	EDI_026790	EIN_036460	EMO_008260
EHI_014250	EDI_026800	EIN_037170	EMO_008270
EHI_014270	EDI_026810	EIN_037700	EMO_008280
EHI_014280	EDI_026820	EIN_038210	EMO_008290
EHI_014290	EDI_026830	EIN_038220	EMO_008300
EHI_014300	EDI_026840	EIN_038230	EMO_008310
EHI_014310	EDI_026850	EIN_038660	EMO_008320
EHI_014320	EDI_026860	EIN_038770	EMO_008330
EHI_014330	EDI_026870	EIN_038780	EMO_008340
EHI_014340	EDI_026970	EIN_038790	EMO_008350
EHI_014350	EDI_027070	EIN_038800	EMO_008360
EHI_014360	EDI_027080	EIN_038810	EMO_008370
EHI_014370	EDI_027180	EIN_038920	EMO_008380
EHI_014400	EDI_027490	EIN_039030	EMO_008390
EHI_014810	EDI_027495	EIN_039040	EMO_008410
EHI_015110	EDI_027500	EIN_039050	EMO_008420
EHI_015120	EDI_027610	EIN_039460	EMO_008430
EHI_015230	EDI_027620	EIN_039570	EMO_008440
EHI_015250	EDI_027630	EIN_039580	EMO_008450
EHI_015260	EDI_027640	EIN_039590	EMO_008460
EHI_015270	EDI_027650	EIN_039610	EMO_008470
EHI_015280	EDI_027660	EIN_039730	EMO_008480
EHI_015290	EDI_027670	EIN_039740	EMO_008490
EHI_015300	EDI_028090	EIN_040050	EMO_008500
EHI_015320	EDI_028100	EIN_040260	EMO_008510
EHI_015330	EDI_028110	EIN_040480	EMO_008520
EHI_015340	EDI_028220	EIN_040590	EMO_008530
EHI_015350	EDI_028230	EIN_040700	EMO_008540
EHI_015360	EDI_028330	EIN_040830	EMO_008550
EHI_015370	EDI_028430	EIN_040840	EMO_008560
EHI_015380	EDI_028440	EIN_041060	EMO_008580
EHI_015400	EDI_028540	EIN_041180	EMO_008590
EHI_015410	EDI_028550	EIN_041400	EMO_008600
EHI_015420	EDI_028560	EIN_041410	EMO_008610
EHI_015430	EDI_028570	EIN_041420	EMO_008620
EHI_015440	EDI_028580	EIN_041830	EMO_008630
EHI_015450	EDI_028590	EIN_041970	EMO_008640
EHI_015970	EDI_028600	EIN_041990	EMO_008650
EHI_015980	EDI_028610	EIN_042520	EMO_008660
EHI_015990	EDI_028620	EIN_042630	EMO_008670
EHI_016000	EDI_028630	EIN_042660	EMO_008680
EHI_016110	EDI_028740	EIN_042870	EMO_008700
EHI_016120	EDI_028750	EIN_042980	EMO_008730
EHI_016130	EDI_028760	EIN_043080	EMO_008750
EHI_016140	EDI_028860	EIN_043190	EMO_008790
EHI_016340	EDI_028870	EIN_043200	EMO_008830
EHI_016350	EDI_028880	EIN_043320	EMO_008840
EHI_016360	EDI_028980	EIN_043330	EMO_008860
EHI_016380	EDI_029190	EIN_043450	EMO_008870
EHI_016390	EDI_029290	EIN_043460	EMO_008880
EHI_016400	EDI_029300	EIN_043470	EMO_008900
EHI_016410	EDI_029410	EIN_043480	EMO_008910
EHI_016420	EDI_029530	EIN_043490	EMO_008920
EHI_016430	EDI_029540	EIN_043500	EMO_008930
EHI_016440	EDI_029550	EIN_043620	EMO_008950
EHI_016450	EDI_029560	EIN_043730	EMO_008960
EHI_016460	EDI_029570	EIN_043740	EMO_008970
EHI_016470	EDI_029580	EIN_043750	EMO_008990
EHI_016480	EDI_029590	EIN_043760	EMO_009000
EHI_016490	EDI_029710	EIN_043770	EMO_009010
EHI_017000	EDI_030010	EIN_043780	EMO_009020
EHI_017010	EDI_030020	EIN_043790	EMO_009040
EHI_017020	EDI_030030	EIN_043900	EMO_009050
EHI_017030	EDI_030040	EIN_043910	EMO_009060
EHI_017040	EDI_030240	EIN_043930	EMO_009070
EHI_017050	EDI_030440	EIN_043940	EMO_009080
EHI_017450	EDI_030460	EIN_043950	EMO_009090
EHI_017560	EDI_030470	EIN_043960	EMO_009110
EHI_017570	EDI_030490	EIN_043980	EMO_009140
EHI_017580	EDI_030500	EIN_043990	EMO_009150
EHI_017590	EDI_030510	EIN_044000	EMO_009190
EHI_017600	EDI_030520	EIN_044010	EMO_009200
EHI_017610	EDI_030530	EIN_044020	EMO_009210
EHI_017620	EDI_030540	EIN_044030	EMO_009220
EHI_017630	EDI_030550	EIN_044040	EMO_009230
EHI_017640	EDI_030560	EIN_044050	EMO_009250
EHI_017650	EDI_030570	EIN_044060	EMO_009260
EHI_017660	EDI_030670	EIN_044070	EMO_009270
EHI_017670	EDI_030770	EIN_044080	EMO_009280
EHI_017680	EDI_030780	EIN_044090	EMO_009290
EHI_017690	EDI_030890	EIN_044100	EMO_009300
EHI_017700	EDI_030900	EIN_044110	EMO_009310
EHI_017710	EDI_031120	EIN_044120	EMO_009320
EHI_017720	EDI_031130	EIN_044230	EMO_009330
EHI_017730	EDI_031140	EIN_044240	EMO_009350
EHI_017740	EDI_031150	EIN_044250	EMO_009360
EHI_017750	EDI_031160	EIN_044260	EMO_009370
EHI_017760	EDI_031280	EIN_044270	EMO_009380
EHI_017780	EDI_031290	EIN_044280	EMO_009390
EHI_017790	EDI_031310	EIN_044290	EMO_009400
EHI_018010	EDI_031320	EIN_044300	EMO_009420
EHI_018490	EDI_031330	EIN_044310	EMO_009430
EHI_018590	EDI_031340	EIN_044320	EMO_009440
EHI_018600	EDI_031450	EIN_044330	EMO_009450
EHI_018610	EDI_031560	EIN_044340	EMO_009480
EHI_018620	EDI_031570	EIN_044350	EMO_009490
EHI_018640	EDI_031680	EIN_044360	EMO_009500
EHI_018950	EDI_031790	EIN_044370	EMO_009510
EHI_019060	EDI_031800	EIN_044380	EMO_009530
EHI_019070	EDI_031810	EIN_044390	EMO_009580
EHI_019080	EDI_031820	EIN_044400	EMO_009590
EHI_019090	EDI_031830	EIN_044410	EMO_009600
EHI_019100	EDI_031840	EIN_044420	EMO_009610
EHI_019110	EDI_031850	EIN_044430	EMO_009620
EHI_019120	EDI_031860	EIN_044440	EMO_009660
EHI_019130	EDI_031870	EIN_044450	EMO_009670
EHI_019140	EDI_031880	EIN_044460	EMO_009680
EHI_019150	EDI_031890	EIN_044470	EMO_009690
EHI_019160	EDI_031900	EIN_044480	EMO_009700
EHI_019170	EDI_031910	EIN_044490	EMO_009720
EHI_019180	EDI_031920	EIN_044500	EMO_009730
EHI_019190	EDI_031930	EIN_044510	EMO_009740
EHI_019600	EDI_031940	EIN_044520	EMO_009750
EHI_019610	EDI_032140	EIN_044530	EMO_009760
EHI_019630	EDI_032150	EIN_044540	EMO_009770
EHI_019640	EDI_032160	EIN_044550	EMO_009780
EHI_019650	EDI_032260	EIN_044560	EMO_009800
EHI_019660	EDI_032570	EIN_044680	EMO_009810
EHI_019860	EDI_032580	EIN_044880	EMO_009820
EHI_019870	EDI_032590	EIN_044890	EMO_009830
EHI_019970	EDI_032600	EIN_044900	EMO_009840
EHI_020070	EDI_032710	EIN_044910	EMO_009850
EHI_020080	EDI_032720	EIN_045210	EMO_009860
EHI_020090	EDI_032730	EIN_045220	EMO_009870
EHI_020100	EDI_032740	EIN_045240	EMO_009880
EHI_020110	EDI_032750	EIN_045350	EMO_009890
EHI_020210	EDI_032760	EIN_045560	EMO_009900
EHI_020220	EDI_032980	EIN_045770	EMO_009910
EHI_020230	EDI_032990	EIN_046280	EMO_009920
EHI_020240	EDI_033000	EIN_046390	EMO_009930
EHI_020250	EDI_033010	EIN_046400	EMO_009940
EHI_020260	EDI_033020	EIN_046410	EMO_009950
EHI_020270	EDI_033030	EIN_046420	EMO_009960
EHI_020280	EDI_033040	EIN_046430	EMO_009980
EHI_020290	EDI_033050	EIN_046440	EMO_009990
EHI_020300	EDI_033060	EIN_046450	EMO_010000
EHI_020320	EDI_033070	EIN_046460	EMO_010010
EHI_020330	EDI_033080	EIN_046470	EMO_010020
EHI_020340	EDI_033090	EIN_046480	EMO_010030
EHI_020350	EDI_033100	EIN_046590	EMO_010040
EHI_020360	EDI_033110	EIN_046600	EMO_010080
EHI_020370	EDI_033120	EIN_046610	EMO_010090
EHI_020470	EDI_033130	EIN_046620	EMO_010100
EHI_020480	EDI_033140	EIN_046630	EMO_010110
EHI_020490	EDI_033150	EIN_046640	EMO_010120
EHI_020600	EDI_033160	EIN_046650	EMO_010130
EHI_020610	EDI_033260	EIN_046660	EMO_010140
EHI_020850	EDI_033270	EIN_046670	EMO_010150
EHI_020920	EDI_033370	EIN_046680	EMO_010160
EHI_020950	EDI_033570	EIN_046690	EMO_010170
EHI_020970	EDI_033580	EIN_046700	EMO_010180
EHI_020990	EDI_033780	EIN_046810	EMO_010190
EHI_021190	EDI_033790	EIN_046820	EMO_010210
EHI_021200	EDI_033890	EIN_046830	EMO_010220
EHI_021210	EDI_034000	EIN_046840	EMO_010240
EHI_021220	EDI_034010	EIN_046850	EMO_010250
EHI_021230	EDI_034020	EIN_046860	EMO_010260
EHI_021240	EDI_034030	EIN_046870	EMO_010270
EHI_021250	EDI_034040	EIN_046880	EMO_010280
EHI_021260	EDI_034050	EIN_046990	EMO_010290
EHI_021270	EDI_034170	EIN_047000	EMO_010300
EHI_021280	EDI_034180	EIN_047110	EMO_010310
EHI_021290	EDI_034390	EIN_047120	EMO_010320
EHI_021300	EDI_034400	EIN_047130	EMO_010330
EHI_021310	EDI_034410	EIN_047140	EMO_010340
EHI_021320	EDI_034420	EIN_047150	EMO_010350
EHI_021330	EDI_034440	EIN_047160	EMO_010360
EHI_021340	EDI_034450	EIN_047170	EMO_010370
EHI_021350	EDI_034460	EIN_047180	EMO_010390
EHI_021360	EDI_034470	EIN_047190	EMO_010400
EHI_021370	EDI_034480	EIN_047200	EMO_010430
EHI_021390	EDI_034680	EIN_047310	EMO_010440
EHI_021400	EDI_034690	EIN_047320	EMO_010450
EHI_021410	EDI_034890	EIN_047330	EMO_010460
EHI_021420	EDI_035100	EIN_047340	EMO_010480
EHI_021430	EDI_035110	EIN_047350	EMO_010490
EHI_021440	EDI_035120	EIN_047360	EMO_010500
EHI_021450	EDI_035130	EIN_047370	EMO_010510
EHI_021460	EDI_035140	EIN_047380	EMO_010520
EHI_021470	EDI_035150	EIN_047390	EMO_010530
EHI_021490	EDI_035160	EIN_047400	EMO_010540
EHI_021500	EDI_035170	EIN_047410	EMO_010550
EHI_021510	EDI_035180	EIN_047420	EMO_010560
EHI_021530	EDI_035190	EIN_047430	EMO_010570
EHI_021540	EDI_035200	EIN_047440	EMO_010580
EHI_021560	EDI_035210	EIN_047450	EMO_010610
EHI_021570	EDI_035220	EIN_047460	EMO_010620
EHI_021680	EDI_035230	EIN_047470	EMO_010630
EHI_021780	EDI_035240	EIN_047480	EMO_010640
EHI_022010	EDI_035250	EIN_047490	EMO_010650
EHI_022130	EDI_035260	EIN_047500	EMO_010680
EHI_022140	EDI_035370	EIN_047510	EMO_010690
EHI_022240	EDI_035380	EIN_047520	EMO_010700
EHI_022250	EDI_035480	EIN_047530	EMO_010710
EHI_022260	EDI_035580	EIN_047540	EMO_010720
EHI_022270	EDI_035690	EIN_047550	EMO_010730
EHI_022280	EDI_035890	EIN_047660	EMO_010740
EHI_022290	EDI_035990	EIN_047670	EMO_010750
EHI_022300	EDI_036000	EIN_047680	EMO_010780
EHI_022490	EDI_036010	EIN_047690	EMO_010790
EHI_022500	EDI_036120	EIN_047700	EMO_010800
EHI_022610	EDI_036130	EIN_047710	EMO_010810
EHI_022730	EDI_036150	EIN_047720	EMO_010820
EHI_022840	EDI_036160	EIN_047730	EMO_010830
EHI_022850	EDI_036170	EIN_047740	EMO_010840
EHI_022860	EDI_036180	EIN_047750	EMO_010850
EHI_022870	EDI_036200	EIN_047760	EMO_010860
EHI_022880	EDI_036220	EIN_047770	EMO_010870
EHI_022890	EDI_036520	EIN_047780	EMO_010880
EHI_022900	EDI_036530	EIN_047890	EMO_010890
EHI_022910	EDI_036630	EIN_047900	EMO_010900
EHI_022920	EDI_036640	EIN_048120	EMO_010910
EHI_022930	EDI_036650	EIN_048130	EMO_010920
EHI_022940	EDI_036660	EIN_048140	EMO_010930
EHI_022950	EDI_036670	EIN_048150	EMO_010940
EHI_022960	EDI_036790	EIN_048160	EMO_010950
EHI_022970	EDI_036800	EIN_048170	EMO_010960
EHI_022980	EDI_036810	EIN_048180	EMO_010970
EHI_022990	EDI_036820	EIN_048190	EMO_010980
EHI_023000	EDI_037040	EIN_048200	EMO_010990
EHI_023010	EDI_037050	EIN_048310	EMO_011000
EHI_023020	EDI_037060	EIN_048610	EMO_011010
EHI_023030	EDI_037070	EIN_049020	EMO_011020
EHI_023040	EDI_037080	EIN_049860	EMO_011040
EHI_023050	EDI_037090	EIN_050170	EMO_011050
EHI_023060	EDI_037100	EIN_050180	EMO_011060
EHI_023070	EDI_037110	EIN_050380	EMO_011070
EHI_023080	EDI_037120	EIN_050480	EMO_011090
EHI_023090	EDI_037130	EIN_050580	EMO_011100
EHI_023100	EDI_037140	EIN_050680	EMO_011120
EHI_023110	EDI_037150	EIN_050880	EMO_011130
EHI_023120	EDI_037160	EIN_051500	EMO_011140
EHI_023130	EDI_037170	EIN_051510	EMO_011160
EHI_023140	EDI_037270	EIN_051530	EMO_011170
EHI_023150	EDI_037280	EIN_051540	EMO_011180
EHI_023160	EDI_037380	EIN_051550	EMO_011190
EHI_023170	EDI_037390	EIN_051560	EMO_011200
EHI_023180	EDI_037400	EIN_051570	EMO_011210
EHI_023190	EDI_037410	EIN_051580	EMO_011230
EHI_023200	EDI_037420	EIN_051590	EMO_011260
EHI_023210	EDI_037430	EIN_051600	EMO_011270
EHI_023220	EDI_037440	EIN_051610	EMO_011280
EHI_023230	EDI_037450	EIN_051620	EMO_011290
EHI_023240	EDI_037460	EIN_051630	EMO_011300
EHI_023260	EDI_037470	EIN_051640	EMO_011310
EHI_023270	EDI_037570	EIN_051650	EMO_011320
EHI_023300	EDI_037670	EIN_051660	EMO_011340
EHI_023310	EDI_037780	EIN_051770	EMO_011350
EHI_023320	EDI_037790	EIN_051780	EMO_011370
EHI_023330	EDI_037800	EIN_051890	EMO_011380
EHI_023340	EDI_037810	EIN_051900	EMO_011390
EHI_023350	EDI_037820	EIN_051910	EMO_011400
EHI_023360	EDI_037830	EIN_051920	EMO_011410
EHI_023370	EDI_037840	EIN_052030	EMO_011420
EHI_023380	EDI_037850	EIN_052040	EMO_011430
EHI_023390	EDI_037880	EIN_052050	EMO_011440
EHI_023400	EDI_037900	EIN_052060	EMO_011460
EHI_023410	EDI_037910	EIN_052070	EMO_011470
EHI_023420	EDI_037920	EIN_052080	EMO_011480
EHI_023430	EDI_037930	EIN_052090	EMO_011490
EHI_023440	EDI_037940	EIN_052100	EMO_011500
EHI_023450	EDI_037950	EIN_052210	EMO_011510
EHI_023460	EDI_037960	EIN_052220	EMO_011520
EHI_023470	EDI_037970	EIN_052230	EMO_011530
EHI_023480	EDI_037980	EIN_052240	EMO_011540
EHI_023490	EDI_037990	EIN_052250	EMO_011550
EHI_023500	EDI_038000	EIN_052260	EMO_011560
EHI_023600	EDI_038010	EIN_052270	EMO_011570
EHI_023610	EDI_038020	EIN_052280	EMO_011580
EHI_023620	EDI_038030	EIN_052290	EMO_011590
EHI_023630	EDI_038040	EIN_052300	EMO_011600
EHI_023840	EDI_038050	EIN_052310	EMO_011610
EHI_023850	EDI_038250	EIN_052320	EMO_011620
EHI_023860	EDI_038360	EIN_052330	EMO_011630
EHI_023870	EDI_038370	EIN_052340	EMO_011650
EHI_023880	EDI_038380	EIN_052350	EMO_011670
EHI_023890	EDI_038390	EIN_052360	EMO_011680
EHI_023900	EDI_038400	EIN_052370	EMO_011690
EHI_024000	EDI_038410	EIN_052380	EMO_011710
EHI_024120	EDI_038420	EIN_052390	EMO_011720
EHI_024220	EDI_038430	EIN_052400	EMO_011730
EHI_024230	EDI_038440	EIN_052410	EMO_011740
EHI_024240	EDI_038450	EIN_052520	EMO_011760
EHI_024350	EDI_038460	EIN_052530	EMO_011770
EHI_024360	EDI_038470	EIN_052540	EMO_011780
EHI_024370	EDI_038580	EIN_052550	EMO_011790
EHI_024380	EDI_038880	EIN_052560	EMO_011800
EHI_024390	EDI_039310	EIN_052570	EMO_011820
EHI_024400	EDI_039320	EIN_052580	EMO_011830
EHI_024410	EDI_039330	EIN_052590	EMO_011840
EHI_024420	EDI_039340	EIN_052600	EMO_011850
EHI_024430	EDI_039350	EIN_052610	EMO_011860
EHI_024440	EDI_039360	EIN_052620	EMO_011890
EHI_024450	EDI_039370	EIN_052630	EMO_011900
EHI_024460	EDI_039380	EIN_052640	EMO_011910
EHI_024470	EDI_039500	EIN_052650	EMO_011930
EHI_024480	EDI_039510	EIN_052660	EMO_011950
EHI_024490	EDI_039620	EIN_052670	EMO_011960
EHI_024500	EDI_039630	EIN_052680	EMO_011970
EHI_024510	EDI_039640	EIN_052690	EMO_011980
EHI_024520	EDI_039650	EIN_052700	EMO_011990
EHI_024530	EDI_039760	EIN_052710	EMO_012000
EHI_024540	EDI_039770	EIN_052720	EMO_012010
EHI_024550	EDI_039780	EIN_052730	EMO_012020
EHI_024560	EDI_039880	EIN_052740	EMO_012030
EHI_024570	EDI_039980	EIN_052750	EMO_012040
EHI_024580	EDI_040080	EIN_052760	EMO_012120
EHI_024590	EDI_040580	EIN_052770	EMO_012130
EHI_024600	EDI_040590	EIN_052780	EMO_012140
EHI_024610	EDI_040700	EIN_052790	EMO_012150
EHI_024620	EDI_040810	EIN_052800	EMO_012170
EHI_024630	EDI_041020	EIN_052810	EMO_012180
EHI_024640	EDI_041220	EIN_052820	EMO_012190
EHI_024650	EDI_041230	EIN_052940	EMO_012200
EHI_024660	EDI_041240	EIN_052950	EMO_012210
EHI_024670	EDI_041250	EIN_052960	EMO_012230
EHI_024680	EDI_041260	EIN_052970	EMO_012240
EHI_024690	EDI_041270	EIN_052980	EMO_012250
EHI_024890	EDI_041290	EIN_052990	EMO_012260
EHI_025090	EDI_041300	EIN_053000	EMO_012270
EHI_025100	EDI_041310	EIN_053010	EMO_012280
EHI_025110	EDI_041420	EIN_053120	EMO_012300
EHI_025210	EDI_041530	EIN_053130	EMO_012310
EHI_025220	EDI_041560	EIN_053140	EMO_012340
EHI_025230	EDI_041970	EIN_053150	EMO_012350
EHI_025240	EDI_041980	EIN_053160	EMO_012360
EHI_025250	EDI_042400	EIN_053170	EMO_012370
EHI_025260	EDI_042410	EIN_053180	EMO_012380
EHI_025270	EDI_042620	EIN_053190	EMO_012390
EHI_025280	EDI_042930	EIN_053200	EMO_012410
EHI_025290	EDI_043250	EIN_053210	EMO_012420
EHI_025300	EDI_043260	EIN_053220	EMO_012430
EHI_025310	EDI_043270	EIN_053330	EMO_012450
EHI_025320	EDI_043280	EIN_053340	EMO_012460
EHI_025330	EDI_043290	EIN_053350	EMO_012470
EHI_025340	EDI_043300	EIN_053360	EMO_012490
EHI_025350	EDI_043310	EIN_053370	EMO_012500
EHI_025360	EDI_043320	EIN_053380	EMO_012510
EHI_025370	EDI_043330	EIN_053390	EMO_012530
EHI_025380	EDI_043340	EIN_053400	EMO_012540
EHI_025390	EDI_043350	EIN_053410	EMO_012570
EHI_025400	EDI_043360	EIN_053420	EMO_012590
EHI_025410	EDI_043370	EIN_053430	EMO_012600
EHI_025420	EDI_043380	EIN_053440	EMO_012620
EHI_025430	EDI_043390	EIN_053450	EMO_012630
EHI_025440	EDI_043400	EIN_053460	EMO_012640
EHI_025450	EDI_043410	EIN_053470	EMO_012650
EHI_025460	EDI_043420	EIN_053480	EMO_012660
EHI_025470	EDI_043430	EIN_053490	EMO_012670
EHI_025490	EDI_043440	EIN_053500	EMO_012690
EHI_025700	EDI_043450	EIN_053510	EMO_012700
EHI_025710	EDI_043460	EIN_053520	EMO_012710
EHI_025820	EDI_043470	EIN_053530	EMO_012720
EHI_025830	EDI_043480	EIN_053540	EMO_012740
EHI_025840	EDI_043490	EIN_053550	EMO_012760
EHI_025850	EDI_043500	EIN_053560	EMO_012790
EHI_025860	EDI_043510	EIN_053570	EMO_012800
EHI_025870	EDI_043610	EIN_053580	EMO_012810
EHI_025880	EDI_043720	EIN_053590	EMO_012820
EHI_025890	EDI_043920	EIN_053600	EMO_012830
EHI_026200	EDI_043930	EIN_053610	EMO_012840
EHI_026310	EDI_044030	EIN_053620	EMO_012860
EHI_026320	EDI_044040	EIN_053630	EMO_012870
EHI_026330	EDI_044050	EIN_053640	EMO_012880
EHI_026340	EDI_044060	EIN_053650	EMO_012890
EHI_026350	EDI_044070	EIN_053770	EMO_012900
EHI_026360	EDI_044080	EIN_053780	EMO_012910
EHI_026370	EDI_044090	EIN_053790	EMO_012920
EHI_026380	EDI_044100	EIN_053800	EMO_012930
EHI_026390	EDI_044110	EIN_053810	EMO_012940
EHI_026400	EDI_044120	EIN_053820	EMO_012950
EHI_026410	EDI_044130	EIN_053930	EMO_012960
EHI_026420	EDI_044140	EIN_053940	EMO_012970
EHI_026430	EDI_044150	EIN_053950	EMO_012980
EHI_026440	EDI_044160	EIN_053960	EMO_012990
EHI_026450	EDI_044170	EIN_053970	EMO_013000
EHI_026460	EDI_044180	EIN_053980	EMO_013020
EHI_026470	EDI_044190	EIN_053990	EMO_013030
EHI_026480	EDI_044200	EIN_054000	EMO_013040
EHI_027030	EDI_044210	EIN_054010	EMO_013050
EHI_027330	EDI_044220	EIN_054020	EMO_013070
EHI_027340	EDI_044230	EIN_054030	EMO_013080
EHI_027350	EDI_044240	EIN_054040	EMO_013090
EHI_027360	EDI_044250	EIN_054050	EMO_013100
EHI_027370	EDI_044280	EIN_054060	EMO_013130
EHI_027380	EDI_044290	EIN_054170	EMO_013150
EHI_027490	EDI_044300	EIN_054180	EMO_013160
EHI_027500	EDI_044310	EIN_054190	EMO_013170
EHI_027510	EDI_044330	EIN_054200	EMO_013180
EHI_027520	EDI_044340	EIN_054210	EMO_013190
EHI_027530	EDI_044350	EIN_054220	EMO_013200
EHI_027540	EDI_044360	EIN_054230	EMO_013210
EHI_027550	EDI_044370	EIN_054240	EMO_013220
EHI_027560	EDI_044380	EIN_054250	EMO_013230
EHI_027580	EDI_044390	EIN_054260	EMO_013240
EHI_027590	EDI_044400	EIN_054380	EMO_013250
EHI_027600	EDI_044410	EIN_054390	EMO_013270
EHI_027610	EDI_044420	EIN_054400	EMO_013280
EHI_027620	EDI_044430	EIN_054410	EMO_013300
EHI_027630	EDI_044440	EIN_054420	EMO_013310
EHI_027640	EDI_044450	EIN_054430	EMO_013320
EHI_027650	EDI_044460	EIN_054440	EMO_013330
EHI_027660	EDI_044470	EIN_054450	EMO_013340
EHI_027670	EDI_044480	EIN_054460	EMO_013350
EHI_027680	EDI_044490	EIN_054470	EMO_013360
EHI_027690	EDI_044500	EIN_054480	EMO_013370
EHI_027700	EDI_044510	EIN_054490	EMO_013380
EHI_027710	EDI_044520	EIN_054500	EMO_013390
EHI_027720	EDI_044530	EIN_054510	EMO_013400
EHI_027730	EDI_044540	EIN_054520	EMO_013410
EHI_027740	EDI_044550	EIN_054540	EMO_013420
EHI_027750	EDI_044560	EIN_054550	EMO_013430
EHI_027760	EDI_044570	EIN_054560	EMO_013440
EHI_027770	EDI_044580	EIN_054570	EMO_013450
EHI_027780	EDI_044590	EIN_054580	EMO_013460
EHI_027790	EDI_044600	EIN_054590	EMO_013470
EHI_027810	EDI_044610	EIN_054600	EMO_013480
EHI_028020	EDI_044620	EIN_054610	EMO_013490
EHI_028530	EDI_044630	EIN_054620	EMO_013500
EHI_028540	EDI_044640	EIN_054630	EMO_013510
EHI_028550	EDI_044650	EIN_054640	EMO_013520
EHI_028560	EDI_044660	EIN_054650	EMO_013530
EHI_028670	EDI_044670	EIN_054660	EMO_013550
EHI_028890	EDI_044680	EIN_054670	EMO_013560
EHI_028900	EDI_044690	EIN_054680	EMO_013570
EHI_028910	EDI_044700	EIN_054690	EMO_013580
EHI_028920	EDI_044710	EIN_054700	EMO_013590
EHI_028940	EDI_044720	EIN_054710	EMO_013600
EHI_028950	EDI_044730	EIN_054820	EMO_013610
EHI_028960	EDI_044740	EIN_054830	EMO_013620
EHI_028970	EDI_044750	EIN_054840	EMO_013630
EHI_028980	EDI_044760	EIN_054850	EMO_013650
EHI_028990	EDI_044770	EIN_054860	EMO_013660
EHI_029010	EDI_044780	EIN_054870	EMO_013670
EHI_029020	EDI_044790	EIN_054880	EMO_013680
EHI_029030	EDI_044800	EIN_054890	EMO_013710
EHI_029040	EDI_044810	EIN_054900	EMO_013730
EHI_029050	EDI_044820	EIN_054910	EMO_013740
EHI_029060	EDI_044830	EIN_054920	EMO_013750
EHI_029070	EDI_044840	EIN_054930	EMO_013760
EHI_029080	EDI_044850	EIN_054940	EMO_013770
EHI_029090	EDI_044870	EIN_054950	EMO_013790
EHI_029100	EDI_044880	EIN_054960	EMO_013800
EHI_029200	EDI_044890	EIN_054970	EMO_013810
EHI_029210	EDI_044900	EIN_055100	EMO_013820
EHI_029220	EDI_044910	EIN_055110	EMO_013830
EHI_029230	EDI_044920	EIN_055120	EMO_013840
EHI_029340	EDI_044930	EIN_055130	EMO_013850
EHI_029350	EDI_044940	EIN_055140	EMO_013860
EHI_029360	EDI_044950	EIN_055150	EMO_013870
EHI_029370	EDI_044960	EIN_055160	EMO_013890
EHI_029380	EDI_044970	EIN_055170	EMO_013900
EHI_029520	EDI_044980	EIN_055180	EMO_013910
EHI_029530	EDI_045090	EIN_055190	EMO_013920
EHI_029540	EDI_045100	EIN_055200	EMO_013930
EHI_029550	EDI_045110	EIN_055210	EMO_013940
EHI_029560	EDI_045210	EIN_055230	EMO_013950
EHI_029570	EDI_045220	EIN_055240	EMO_013960
EHI_029580	EDI_045630	EIN_055350	EMO_013970
EHI_029590	EDI_045730	EIN_055360	EMO_013980
EHI_029600	EDI_045840	EIN_055370	EMO_013990
EHI_029610	EDI_045850	EIN_055480	EMO_014020
EHI_029620	EDI_045860	EIN_055490	EMO_014030
EHI_029720	EDI_045870	EIN_055500	EMO_014040
EHI_029730	EDI_045880	EIN_055510	EMO_014050
EHI_029830	EDI_045890	EIN_055720	EMO_014060
EHI_029930	EDI_045900	EIN_055730	EMO_014070
EHI_030050	EDI_045910	EIN_055740	EMO_014080
EHI_030060	EDI_045920	EIN_055750	EMO_014090
EHI_030070	EDI_045930	EIN_055860	EMO_014100
EHI_030080	EDI_045940	EIN_055870	EMO_014110
EHI_030090	EDI_045950	EIN_055880	EMO_014120
EHI_030100	EDI_045960	EIN_055890	EMO_014130
EHI_030110	EDI_045970	EIN_055900	EMO_014140
EHI_030120	EDI_046190	EIN_055910	EMO_014150
EHI_030130	EDI_046200	EIN_055920	EMO_014160
EHI_030140	EDI_046300	EIN_055930	EMO_014170
EHI_030150	EDI_046310	EIN_055940	EMO_014180
EHI_030160	EDI_046420	EIN_055950	EMO_014190
EHI_030170	EDI_046530	EIN_055960	EMO_014200
EHI_030390	EDI_046650	EIN_055980	EMO_014210
EHI_030400	EDI_046660	EIN_055990	EMO_014220
EHI_030410	EDI_046670	EIN_056100	EMO_014230
EHI_030420	EDI_046680	EIN_056210	EMO_014240
EHI_030430	EDI_046890	EIN_056220	EMO_014250
EHI_030440	EDI_046900	EIN_056230	EMO_014260
EHI_030450	EDI_046910	EIN_056240	EMO_014270
EHI_030460	EDI_046920	EIN_056250	EMO_014280
EHI_030470	EDI_046930	EIN_056260	EMO_014290
EHI_030480	EDI_047040	EIN_056270	EMO_014300
EHI_030490	EDI_047050	EIN_056280	EMO_014310
EHI_030600	EDI_047170	EIN_056290	EMO_014320
EHI_030720	EDI_047270	EIN_056300	EMO_014330
EHI_030730	EDI_047380	EIN_056310	EMO_014350
EHI_030740	EDI_047390	EIN_056320	EMO_014370
EHI_030750	EDI_047400	EIN_056330	EMO_014380
EHI_030760	EDI_047410	EIN_056340	EMO_014390
EHI_030770	EDI_047420	EIN_056350	EMO_014400
EHI_030780	EDI_047430	EIN_056360	EMO_014410
EHI_030790	EDI_047730	EIN_056370	EMO_014420
EHI_030800	EDI_047830	EIN_056380	EMO_014430
EHI_030810	EDI_047840	EIN_056390	EMO_014440
EHI_030820	EDI_047950	EIN_056400	EMO_014460
EHI_030830	EDI_047960	EIN_056410	EMO_014470
EHI_030840	EDI_048060	EIN_056420	EMO_014480
EHI_030850	EDI_048160	EIN_056430	EMO_014490
EHI_030870	EDI_048370	EIN_056440	EMO_014500
EHI_030880	EDI_048590	EIN_056450	EMO_014510
EHI_030890	EDI_048600	EIN_056470	EMO_014520
EHI_030900	EDI_048710	EIN_056480	EMO_014530
EHI_031100	EDI_048810	EIN_056490	EMO_014540
EHI_031200	EDI_048910	EIN_056500	EMO_014550
EHI_031210	EDI_049010	EIN_056510	EMO_014560
EHI_031220	EDI_049020	EIN_056520	EMO_014590
EHI_031230	EDI_049030	EIN_056530	EMO_014610
EHI_031240	EDI_049040	EIN_056540	EMO_014620
EHI_031250	EDI_049240	EIN_056550	EMO_014630
EHI_031260	EDI_049250	EIN_056560	EMO_014640
EHI_031270	EDI_049260	EIN_056570	EMO_014650
EHI_031280	EDI_049380	EIN_056580	EMO_014660
EHI_031290	EDI_049390	EIN_056590	EMO_014670
EHI_031300	EDI_049400	EIN_056700	EMO_014680
EHI_031310	EDI_049410	EIN_056710	EMO_014690
EHI_031320	EDI_049420	EIN_056720	EMO_014700
EHI_031330	EDI_049430	EIN_056730	EMO_014710
EHI_031340	EDI_049440	EIN_056740	EMO_014720
EHI_031350	EDI_049450	EIN_056750	EMO_014730
EHI_031360	EDI_049460	EIN_056760	EMO_014750
EHI_031370	EDI_049470	EIN_056770	EMO_014760
EHI_031380	EDI_049480	EIN_056780	EMO_014770
EHI_031390	EDI_049490	EIN_056790	EMO_014780
EHI_031400	EDI_049500	EIN_056800	EMO_014810
EHI_031510	EDI_049510	EIN_056810	EMO_014820
EHI_031520	EDI_049520	EIN_056820	EMO_014830
EHI_031630	EDI_049530	EIN_056830	EMO_014840
EHI_031640	EDI_049540	EIN_056840	EMO_014850
EHI_031950	EDI_049550	EIN_056850	EMO_014860
EHI_031960	EDI_049560	EIN_056860	EMO_014870
EHI_032470	EDI_049570	EIN_056870	EMO_014880
EHI_032670	EDI_049580	EIN_056880	EMO_014890
EHI_032780	EDI_049590	EIN_056890	EMO_014900
EHI_032790	EDI_049610	EIN_056900	EMO_014910
EHI_032900	EDI_049620	EIN_056910	EMO_014920
EHI_033010	EDI_049640	EIN_056920	EMO_014930
EHI_033120	EDI_049750	EIN_056930	EMO_014940
EHI_033130	EDI_049860	EIN_056940	EMO_014950
EHI_033240	EDI_049870	EIN_056950	EMO_014960
EHI_033250	EDI_049880	EIN_056960	EMO_014970
EHI_033350	EDI_049890	EIN_056970	EMO_014980
EHI_033680	EDI_049900	EIN_056980	EMO_014990
EHI_033690	EDI_049910	EIN_056990	EMO_015000
EHI_033700	EDI_049920	EIN_057000	EMO_015010
EHI_033710	EDI_049930	EIN_057010	EMO_015020
EHI_033720	EDI_049940	EIN_057020	EMO_015040
EHI_033730	EDI_049950	EIN_057030	EMO_015050
EHI_033740	EDI_049960	EIN_057040	EMO_015060
EHI_033750	EDI_049970	EIN_057050	EMO_015070
EHI_033850	EDI_049980	EIN_057060	EMO_015080
EHI_033870	EDI_050000	EIN_057070	EMO_015090
EHI_033880	EDI_050010	EIN_057080	EMO_015130
EHI_033890	EDI_050020	EIN_057090	EMO_015140
EHI_033910	EDI_050030	EIN_057100	EMO_015160
EHI_034010	EDI_050040	EIN_057110	EMO_015180
EHI_034210	EDI_050050	EIN_057120	EMO_015190
EHI_034530	EDI_050060	EIN_057130	EMO_015200
EHI_034610	EDI_050070	EIN_057140	EMO_015210
EHI_034710	EDI_050270	EIN_057150	EMO_015230
EHI_034810	EDI_050570	EIN_057170	EMO_015240
EHI_034820	EDI_050680	EIN_057180	EMO_015250
EHI_034830	EDI_050690	EIN_057190	EMO_015260
EHI_035060	EDI_050700	EIN_057200	EMO_015270
EHI_035070	EDI_050710	EIN_057210	EMO_015280
EHI_035080	EDI_050730	EIN_057220	EMO_015310
EHI_035090	EDI_050970	EIN_057230	EMO_015320
EHI_035100	EDI_050980	EIN_057240	EMO_015330
EHI_035110	EDI_050990	EIN_057250	EMO_015340
EHI_035120	EDI_051100	EIN_057260	EMO_015350
EHI_035130	EDI_051210	EIN_057270	EMO_015360
EHI_035140	EDI_051330	EIN_057280	EMO_015370
EHI_035150	EDI_051350	EIN_057290	EMO_015380
EHI_035160	EDI_051360	EIN_057310	EMO_015390
EHI_035180	EDI_051380	EIN_057320	EMO_015400
EHI_035190	EDI_051390	EIN_057330	EMO_015410
EHI_035200	EDI_051400	EIN_057440	EMO_015420
EHI_035210	EDI_051510	EIN_057450	EMO_015430
EHI_035220	EDI_051710	EIN_057460	EMO_015460
EHI_035230	EDI_051810	EIN_057570	EMO_015470
EHI_035240	EDI_051820	EIN_057580	EMO_015480
EHI_035250	EDI_051830	EIN_057590	EMO_015490
EHI_035260	EDI_051840	EIN_057600	EMO_015500
EHI_035270	EDI_051850	EIN_057610	EMO_015520
EHI_035370	EDI_051860	EIN_057620	EMO_015530
EHI_035380	EDI_051870	EIN_057630	EMO_015540
EHI_035390	EDI_051880	EIN_057640	EMO_015550
EHI_035400	EDI_052090	EIN_057650	EMO_015560
EHI_035410	EDI_052200	EIN_057660	EMO_015570
EHI_035420	EDI_052210	EIN_057670	EMO_015580
EHI_035430	EDI_052220	EIN_057680	EMO_015590
EHI_035440	EDI_052330	EIN_057690	EMO_015600
EHI_035450	EDI_052430	EIN_057700	EMO_015610
EHI_035460	EDI_052530	EIN_057710	EMO_015620
EHI_035470	EDI_052540	EIN_057720	EMO_015630
EHI_035480	EDI_052640	EIN_057730	EMO_015640
EHI_035490	EDI_052650	EIN_057740	EMO_015650
EHI_035500	EDI_052750	EIN_057750	EMO_015660
EHI_035510	EDI_052760	EIN_057760	EMO_015670
EHI_035520	EDI_052770	EIN_057770	EMO_015680
EHI_035540	EDI_052880	EIN_057780	EMO_015690
EHI_035550	EDI_052890	EIN_057790	EMO_015700
EHI_035560	EDI_052900	EIN_057800	EMO_015710
EHI_035570	EDI_052910	EIN_057810	EMO_015720
EHI_035580	EDI_052920	EIN_057920	EMO_015730
EHI_035590	EDI_052930	EIN_057930	EMO_015740
EHI_035600	EDI_053040	EIN_057940	EMO_015750
EHI_035610	EDI_053150	EIN_057950	EMO_015760
EHI_035630	EDI_053160	EIN_057960	EMO_015770
EHI_035640	EDI_053170	EIN_057970	EMO_015780
EHI_035650	EDI_053180	EIN_057990	EMO_015790
EHI_035660	EDI_053580	EIN_058000	EMO_015800
EHI_035670	EDI_053690	EIN_058010	EMO_015810
EHI_035680	EDI_053700	EIN_058320	EMO_015820
EHI_035690	EDI_053710	EIN_058330	EMO_015830
EHI_035700	EDI_053720	EIN_058340	EMO_015840
EHI_035710	EDI_053830	EIN_058350	EMO_015850
EHI_035720	EDI_053840	EIN_058360	EMO_015860
EHI_035730	EDI_053850	EIN_058370	EMO_015870
EHI_035750	EDI_053860	EIN_058380	EMO_015880
EHI_035760	EDI_053870	EIN_058390	EMO_015890
EHI_035770	EDI_053980	EIN_058400	EMO_015900
EHI_035780	EDI_053990	EIN_058410	EMO_015920
EHI_035790	EDI_054000	EIN_058420	EMO_015930
EHI_035800	EDI_054020	EIN_058530	EMO_015940
EHI_035810	EDI_054240	EIN_058540	EMO_015960
EHI_035820	EDI_054640	EIN_058550	EMO_015970
EHI_035920	EDI_054650	EIN_058560	EMO_015980
EHI_035930	EDI_054660	EIN_058570	EMO_015990
EHI_035940	EDI_054670	EIN_058580	EMO_016000
EHI_035950	EDI_054680	EIN_058590	EMO_016010
EHI_035960	EDI_054690	EIN_058600	EMO_016020
EHI_035970	EDI_054710	EIN_058610	EMO_016040
EHI_035980	EDI_054730	EIN_058620	EMO_016050
EHI_035990	EDI_055040	EIN_058640	EMO_016060
EHI_036500	EDI_055240	EIN_058650	EMO_016070
EHI_036510	EDI_055450	EIN_058660	EMO_016080
EHI_036520	EDI_055460	EIN_058670	EMO_016090
EHI_036530	EDI_055470	EIN_058680	EMO_016100
EHI_036550	EDI_055480	EIN_058690	EMO_016110
EHI_036560	EDI_055490	EIN_058700	EMO_016120
EHI_036570	EDI_055500	EIN_058710	EMO_016130
EHI_036580	EDI_055600	EIN_058720	EMO_016140
EHI_036590	EDI_055700	EIN_058730	EMO_016150
EHI_036600	EDI_055800	EIN_058740	EMO_016160
EHI_036610	EDI_055900	EIN_058750	EMO_016170
EHI_036640	EDI_055910	EIN_058760	EMO_016180
EHI_036840	EDI_055920	EIN_058770	EMO_016190
EHI_036850	EDI_055930	EIN_058780	EMO_016200
EHI_036860	EDI_055940	EIN_058790	EMO_016220
EHI_036870	EDI_055950	EIN_058800	EMO_016230
EHI_036880	EDI_055960	EIN_058810	EMO_016240
EHI_036890	EDI_055970	EIN_058820	EMO_016250
EHI_036900	EDI_055980	EIN_058830	EMO_016260
EHI_036910	EDI_055990	EIN_058840	EMO_016270
EHI_037120	EDI_056000	EIN_058850	EMO_016280
EHI_037130	EDI_056010	EIN_058860	EMO_016290
EHI_037140	EDI_056110	EIN_058970	EMO_016300
EHI_037150	EDI_056510	EIN_058980	EMO_016310
EHI_037160	EDI_056520	EIN_058990	EMO_016320
EHI_037170	EDI_056630	EIN_059000	EMO_016330
EHI_037180	EDI_056640	EIN_059010	EMO_016340
EHI_037190	EDI_056750	EIN_059020	EMO_016350
EHI_037200	EDI_056760	EIN_059030	EMO_016360
EHI_037210	EDI_056770	EIN_059040	EMO_016370
EHI_037220	EDI_056780	EIN_059050	EMO_016380
EHI_037230	EDI_056790	EIN_059060	EMO_016390
EHI_037240	EDI_056800	EIN_059070	EMO_016400
EHI_037540	EDI_056810	EIN_059080	EMO_016410
EHI_037550	EDI_056820	EIN_059090	EMO_016420
EHI_037820	EDI_056830	EIN_059200	EMO_016430
EHI_038130	EDI_056840	EIN_059310	EMO_016440
EHI_038160	EDI_056950	EIN_059320	EMO_016450
EHI_038270	EDI_056960	EIN_059330	EMO_016470
EHI_038280	EDI_056970	EIN_059340	EMO_016510
EHI_038300	EDI_057290	EIN_059350	EMO_016530
EHI_038330	EDI_057300	EIN_059360	EMO_016560
EHI_038540	EDI_057410	EIN_059370	EMO_016580
EHI_038550	EDI_057420	EIN_059380	EMO_016590
EHI_038560	EDI_057520	EIN_059390	EMO_016600
EHI_038570	EDI_057620	EIN_059400	EMO_016610
EHI_038580	EDI_057730	EIN_059410	EMO_016620
EHI_038590	EDI_057740	EIN_059420	EMO_016630
EHI_038600	EDI_057750	EIN_059430	EMO_016640
EHI_038610	EDI_057760	EIN_059440	EMO_016650
EHI_038620	EDI_057770	EIN_059450	EMO_016660
EHI_038630	EDI_057970	EIN_059460	EMO_016670
EHI_038640	EDI_057980	EIN_059470	EMO_016680
EHI_038650	EDI_057990	EIN_059480	EMO_016690
EHI_038660	EDI_058000	EIN_059490	EMO_016700
EHI_038670	EDI_058100	EIN_059500	EMO_016710
EHI_038680	EDI_058110	EIN_059510	EMO_016720
EHI_038690	EDI_058220	EIN_059620	EMO_016730
EHI_038800	EDI_058230	EIN_059630	EMO_016750
EHI_038810	EDI_058240	EIN_059640	EMO_016770
EHI_038820	EDI_058250	EIN_059650	EMO_016780
EHI_038830	EDI_058260	EIN_059660	EMO_016790
EHI_038840	EDI_058370	EIN_059670	EMO_016800
EHI_038850	EDI_058380	EIN_059680	EMO_016810
EHI_038860	EDI_058390	EIN_059690	EMO_016820
EHI_038870	EDI_058400	EIN_059700	EMO_016830
EHI_038880	EDI_058410	EIN_059710	EMO_016850
EHI_038890	EDI_058620	EIN_059720	EMO_016860
EHI_038900	EDI_058630	EIN_059730	EMO_016870
EHI_038910	EDI_058640	EIN_059740	EMO_016880
EHI_038920	EDI_058650	EIN_059750	EMO_016890
EHI_038930	EDI_058660	EIN_059760	EMO_016900
EHI_038940	EDI_058670	EIN_059770	EMO_016910
EHI_038950	EDI_058680	EIN_059780	EMO_016920
EHI_038960	EDI_058780	EIN_059790	EMO_016950
EHI_038970	EDI_058890	EIN_059800	EMO_016960
EHI_038980	EDI_058900	EIN_059810	EMO_016970
EHI_038990	EDI_058910	EIN_059820	EMO_016980
EHI_039000	EDI_058920	EIN_059830	EMO_016990
EHI_039010	EDI_058930	EIN_059840	EMO_017000
EHI_039020	EDI_059240	EIN_059850	EMO_017010
EHI_039030	EDI_059250	EIN_059960	EMO_017020
EHI_039040	EDI_059260	EIN_059970	EMO_017030
EHI_039050	EDI_059370	EIN_060080	EMO_017040
EHI_039060	EDI_059380	EIN_060090	EMO_017080
EHI_039070	EDI_059390	EIN_060100	EMO_017090
EHI_039080	EDI_059400	EIN_060110	EMO_017100
EHI_039180	EDI_059410	EIN_060120	EMO_017110
EHI_039200	EDI_059420	EIN_060130	EMO_017120
EHI_039210	EDI_059530	EIN_060140	EMO_017130
EHI_039330	EDI_059540	EIN_060150	EMO_017140
EHI_039340	EDI_059550	EIN_060160	EMO_017150
EHI_039350	EDI_059560	EIN_060170	EMO_017160
EHI_039480	EDI_059570	EIN_060180	EMO_017170
EHI_039490	EDI_059680	EIN_060190	EMO_017190
EHI_039590	EDI_059790	EIN_060200	EMO_017200
EHI_039600	EDI_059900	EIN_060210	EMO_017210
EHI_039610	EDI_059910	EIN_060220	EMO_017220
EHI_039820	EDI_059920	EIN_060230	EMO_017230
EHI_039830	EDI_059930	EIN_060350	EMO_017240
EHI_039840	EDI_059940	EIN_060360	EMO_017250
EHI_039850	EDI_059950	EIN_060380	EMO_017260
EHI_039860	EDI_059960	EIN_060490	EMO_017270
EHI_040260	EDI_059970	EIN_060500	EMO_017280
EHI_040270	EDI_060370	EIN_060510	EMO_017290
EHI_040280	EDI_060380	EIN_060520	EMO_017300
EHI_040290	EDI_060390	EIN_060530	EMO_017310
EHI_040300	EDI_060400	EIN_060640	EMO_017320
EHI_040310	EDI_060410	EIN_060650	EMO_017330
EHI_040320	EDI_060420	EIN_060660	EMO_017340
EHI_040330	EDI_060430	EIN_060670	EMO_017350
EHI_040340	EDI_060440	EIN_060680	EMO_017360
EHI_040350	EDI_060450	EIN_060690	EMO_017370
EHI_040360	EDI_060460	EIN_060820	EMO_017380
EHI_040370	EDI_060570	EIN_060830	EMO_017400
EHI_040380	EDI_060580	EIN_060840	EMO_017410
EHI_040390	EDI_060590	EIN_060850	EMO_017420
EHI_040400	EDI_060600	EIN_060860	EMO_017430
EHI_040410	EDI_060610	EIN_060870	EMO_017440
EHI_040420	EDI_060620	EIN_060980	EMO_017460
EHI_040430	EDI_060630	EIN_060990	EMO_017470
EHI_040440	EDI_060640	EIN_061000	EMO_017480
EHI_040450	EDI_060650	EIN_061010	EMO_017490
EHI_040460	EDI_060660	EIN_061020	EMO_017500
EHI_040470	EDI_060670	EIN_061030	EMO_017510
EHI_040480	EDI_060790	EIN_061040	EMO_017520
EHI_040580	EDI_060800	EIN_061050	EMO_017530
EHI_040590	EDI_060810	EIN_061060	EMO_017540
EHI_040600	EDI_060820	EIN_061070	EMO_017550
EHI_040610	EDI_060940	EIN_061080	EMO_017560
EHI_040620	EDI_060950	EIN_061090	EMO_017580
EHI_040630	EDI_061060	EIN_061100	EMO_017590
EHI_040650	EDI_061070	EIN_061110	EMO_017600
EHI_040660	EDI_061170	EIN_061120	EMO_017610
EHI_040670	EDI_061180	EIN_061130	EMO_017620
EHI_040680	EDI_061390	EIN_061140	EMO_017630
EHI_040690	EDI_061500	EIN_061150	EMO_017640
EHI_040700	EDI_061510	EIN_061160	EMO_017650
EHI_040800	EDI_061520	EIN_061170	EMO_017660
EHI_040810	EDI_061530	EIN_061180	EMO_017670
EHI_040820	EDI_061540	EIN_061190	EMO_017680
EHI_040840	EDI_061550	EIN_061200	EMO_017690
EHI_040850	EDI_061560	EIN_061210	EMO_017700
EHI_041050	EDI_061570	EIN_061220	EMO_017710
EHI_041060	EDI_061580	EIN_061230	EMO_017720
EHI_041070	EDI_061590	EIN_061240	EMO_017730
EHI_041465	EDI_061600	EIN_061250	EMO_017750
EHI_041480	EDI_061610	EIN_061260	EMO_017760
EHI_041580	EDI_061620	EIN_061270	EMO_017770
EHI_041890	EDI_061720	EIN_061280	EMO_017780
EHI_041900	EDI_061830	EIN_061290	EMO_017800
EHI_041910	EDI_061930	EIN_061510	EMO_017810
EHI_041920	EDI_062050	EIN_061520	EMO_017830
EHI_041930	EDI_062060	EIN_062440	EMO_017850
EHI_041940	EDI_062170	EIN_062450	EMO_017860
EHI_041950	EDI_062270	EIN_062560	EMO_017880
EHI_041960	EDI_062280	EIN_062670	EMO_017890
EHI_041980	EDI_062380	EIN_062680	EMO_017900
EHI_042100	EDI_062390	EIN_062690	EMO_017940
EHI_042110	EDI_062400	EIN_062700	EMO_017950
EHI_042120	EDI_062410	EIN_062710	EMO_017960
EHI_042130	EDI_062420	EIN_062720	EMO_017980
EHI_042140	EDI_062830	EIN_062730	EMO_017990
EHI_042150	EDI_062840	EIN_062740	EMO_018040
EHI_042170	EDI_062850	EIN_062750	EMO_018050
EHI_042190	EDI_062860	EIN_062760	EMO_018060
EHI_042200	EDI_062870	EIN_062770	EMO_018070
EHI_042210	EDI_062970	EIN_062880	EMO_018080
EHI_042220	EDI_062980	EIN_062890	EMO_018090
EHI_042230	EDI_062990	EIN_062900	EMO_018100
EHI_042240	EDI_063000	EIN_062910	EMO_018110
EHI_042250	EDI_063010	EIN_063020	EMO_018120
EHI_042260	EDI_063020	EIN_063030	EMO_018130
EHI_042370	EDI_063030	EIN_063040	EMO_018140
EHI_042690	EDI_063040	EIN_063050	EMO_018150
EHI_042700	EDI_063050	EIN_063070	EMO_018160
EHI_042710	EDI_063060	EIN_063180	EMO_018170
EHI_042720	EDI_063070	EIN_063200	EMO_018180
EHI_042730	EDI_063170	EIN_063210	EMO_018190
EHI_042740	EDI_063370	EIN_063220	EMO_018200
EHI_042870	EDI_063470	EIN_063230	EMO_018210
EHI_042880	EDI_063480	EIN_063340	EMO_018220
EHI_042890	EDI_063490	EIN_063350	EMO_018230
EHI_042900	EDI_063500	EIN_063460	EMO_018250
EHI_042910	EDI_063510	EIN_063470	EMO_018260
EHI_042920	EDI_063520	EIN_063480	EMO_018270
EHI_042930	EDI_063530	EIN_063490	EMO_018280
EHI_042940	EDI_063540	EIN_063620	EMO_018290
EHI_042950	EDI_063550	EIN_064220	EMO_018300
EHI_042960	EDI_063560	EIN_064230	EMO_018310
EHI_042980	EDI_063570	EIN_064240	EMO_018320
EHI_042990	EDI_063580	EIN_064250	EMO_018330
EHI_043000	EDI_063590	EIN_064260	EMO_018340
EHI_043010	EDI_063600	EIN_064270	EMO_018350
EHI_043020	EDI_063610	EIN_064280	EMO_018360
EHI_043030	EDI_063620	EIN_064290	EMO_018370
EHI_043140	EDI_063630	EIN_064300	EMO_018380
EHI_043540	EDI_063850	EIN_064310	EMO_018400
EHI_043740	EDI_063860	EIN_064420	EMO_018410
EHI_043950	EDI_063870	EIN_064430	EMO_018420
EHI_044160	EDI_063880	EIN_064450	EMO_018450
EHI_044170	EDI_063890	EIN_064460	EMO_018460
EHI_044180	EDI_063900	EIN_064470	EMO_018470
EHI_044190	EDI_064020	EIN_064480	EMO_018480
EHI_044200	EDI_064230	EIN_064490	EMO_018490
EHI_044210	EDI_064430	EIN_064500	EMO_018500
EHI_044220	EDI_064530	EIN_064510	EMO_018510
EHI_044230	EDI_064540	EIN_064520	EMO_018520
EHI_044240	EDI_064740	EIN_064640	EMO_018550
EHI_044350	EDI_064840	EIN_064650	EMO_018560
EHI_044360	EDI_064850	EIN_064660	EMO_018570
EHI_044370	EDI_064860	EIN_064670	EMO_018580
EHI_044380	EDI_064870	EIN_064680	EMO_018590
EHI_044480	EDI_064980	EIN_064690	EMO_018600
EHI_044490	EDI_064990	EIN_064700	EMO_018610
EHI_044500	EDI_065000	EIN_064710	EMO_018620
EHI_044510	EDI_065010	EIN_064720	EMO_018630
EHI_044520	EDI_065020	EIN_064730	EMO_018640
EHI_044530	EDI_065030	EIN_064740	EMO_018660
EHI_044540	EDI_065040	EIN_064750	EMO_018690
EHI_044550	EDI_065050	EIN_064760	EMO_018700
EHI_044560	EDI_065060	EIN_064770	EMO_018710
EHI_044570	EDI_065070	EIN_064780	EMO_018720
EHI_044580	EDI_065080	EIN_064790	EMO_018730
EHI_044590	EDI_065090	EIN_064800	EMO_018740
EHI_044600	EDI_065100	EIN_064810	EMO_018760
EHI_044610	EDI_065110	EIN_064820	EMO_018780
EHI_044640	EDI_065510	EIN_064830	EMO_018790
EHI_044650	EDI_065520	EIN_064840	EMO_018800
EHI_044660	EDI_065530	EIN_064850	EMO_018810
EHI_044670	EDI_065540	EIN_064870	EMO_018820
EHI_044680	EDI_065550	EIN_064880	EMO_018830
EHI_044690	EDI_065560	EIN_064990	EMO_018840
EHI_044700	EDI_065570	EIN_065000	EMO_018850
EHI_044710	EDI_065580	EIN_065010	EMO_018860
EHI_044720	EDI_065590	EIN_065020	EMO_018870
EHI_044730	EDI_065700	EIN_065030	EMO_018880
EHI_044740	EDI_065710	EIN_065140	EMO_018890
EHI_044750	EDI_065720	EIN_065150	EMO_018900
EHI_044760	EDI_065730	EIN_065160	EMO_018910
EHI_044770	EDI_065740	EIN_065170	EMO_018920
EHI_044780	EDI_065750	EIN_065180	EMO_018930
EHI_044790	EDI_065760	EIN_065190	EMO_018940
EHI_044800	EDI_065770	EIN_065200	EMO_018950
EHI_044810	EDI_065870	EIN_065210	EMO_018960
EHI_044820	EDI_065970	EIN_065230	EMO_018970
EHI_044830	EDI_065980	EIN_065240	EMO_018980
EHI_044840	EDI_066110	EIN_065250	EMO_018990
EHI_044850	EDI_066260	EIN_065260	EMO_019000
EHI_044860	EDI_066270	EIN_065370	EMO_019010
EHI_044870	EDI_066280	EIN_065380	EMO_019020
EHI_044880	EDI_066390	EIN_065390	EMO_019030
EHI_044890	EDI_066400	EIN_065420	EMO_019040
EHI_044900	EDI_066410	EIN_065430	EMO_019050
EHI_044910	EDI_066520	EIN_065440	EMO_019060
EHI_044920	EDI_066530	EIN_065450	EMO_019070
EHI_044930	EDI_066640	EIN_065460	EMO_019080
EHI_044970	EDI_066650	EIN_065470	EMO_019090
EHI_045000	EDI_066660	EIN_065480	EMO_019100
EHI_045010	EDI_066680	EIN_065600	EMO_019110
EHI_045030	EDI_066690	EIN_065620	EMO_019120
EHI_045050	EDI_066700	EIN_065630	EMO_019130
EHI_045060	EDI_066710	EIN_065640	EMO_019140
EHI_045070	EDI_066910	EIN_065650	EMO_019150
EHI_045080	EDI_067010	EIN_065660	EMO_019160
EHI_045100	EDI_067020	EIN_065670	EMO_019170
EHI_045110	EDI_067030	EIN_065680	EMO_019190
EHI_045120	EDI_067040	EIN_065690	EMO_019200
EHI_045130	EDI_067050	EIN_065700	EMO_019210
EHI_045140	EDI_067060	EIN_065710	EMO_019220
EHI_045150	EDI_067170	EIN_065720	EMO_019230
EHI_045160	EDI_067180	EIN_065730	EMO_019240
EHI_045170	EDI_067190	EIN_065740	EMO_019250
EHI_045180	EDI_067200	EIN_065750	EMO_019260
EHI_045190	EDI_067210	EIN_065770	EMO_019270
EHI_045200	EDI_067220	EIN_065880	EMO_019280
EHI_045210	EDI_067420	EIN_065890	EMO_019290
EHI_045220	EDI_067430	EIN_065900	EMO_019300
EHI_045230	EDI_067440	EIN_065910	EMO_019320
EHI_045240	EDI_067450	EIN_065920	EMO_019330
EHI_045250	EDI_067460	EIN_065930	EMO_019340
EHI_045260	EDI_067570	EIN_065940	EMO_019350
EHI_045270	EDI_067770	EIN_065950	EMO_019360
EHI_045280	EDI_067880	EIN_065960	EMO_019370
EHI_045290	EDI_068210	EIN_065970	EMO_019380
EHI_045300	EDI_068320	EIN_065980	EMO_019390
EHI_045310	EDI_068330	EIN_065990	EMO_019410
EHI_045320	EDI_068430	EIN_066000	EMO_019460
EHI_045330	EDI_069250	EIN_066010	EMO_019470
EHI_045340	EDI_069350	EIN_066020	EMO_019480
EHI_045350	EDI_069550	EIN_066030	EMO_019500
EHI_045360	EDI_069860	EIN_066040	EMO_019510
EHI_045370	EDI_069960	EIN_066050	EMO_019520
EHI_045380	EDI_069970	EIN_066060	EMO_019530
EHI_045390	EDI_069980	EIN_066070	EMO_019540
EHI_045400	EDI_070090	EIN_066080	EMO_019550
EHI_045410	EDI_070290	EIN_066090	EMO_019560
EHI_045420	EDI_070300	EIN_066100	EMO_019570
EHI_045430	EDI_070310	EIN_066110	EMO_019580
EHI_045440	EDI_070320	EIN_066120	EMO_019590
EHI_045460	EDI_070430	EIN_066230	EMO_019600
EHI_045470	EDI_070440	EIN_066340	EMO_019610
EHI_045480	EDI_070450	EIN_066350	EMO_019630
EHI_045490	EDI_070460	EIN_066550	EMO_019670
EHI_045500	EDI_070470	EIN_067370	EMO_019680
EHI_045510	EDI_070480	EIN_067770	EMO_019690
EHI_045520	EDI_070500	EIN_068280	EMO_019700
EHI_045530	EDI_070510	EIN_069030	EMO_019710
EHI_045540	EDI_070520	EIN_069040	EMO_019720
EHI_045550	EDI_070530	EIN_069250	EMO_019730
EHI_045560	EDI_070540	EIN_069360	EMO_019740
EHI_045570	EDI_070550	EIN_069690	EMO_019750
EHI_045580	EDI_070560	EIN_070090	EMO_019760
EHI_045590	EDI_070570	EIN_070940	EMO_019770
EHI_045600	EDI_070580	EIN_072770	EMO_019780
EHI_045610	EDI_070590	EIN_073690	EMO_019800
EHI_045710	EDI_070600	EIN_073700	EMO_019810
EHI_045720	EDI_070610	EIN_073710	EMO_019820
EHI_046050	EDI_070620	EIN_073720	EMO_019830
EHI_046260	EDI_070630	EIN_073830	EMO_019840
EHI_046270	EDI_070640	EIN_073940	EMO_019850
EHI_046380	EDI_070650	EIN_073950	EMO_019860
EHI_046390	EDI_070660	EIN_073960	EMO_019870
EHI_046590	EDI_070670	EIN_073970	EMO_019880
EHI_046600	EDI_070680	EIN_074090	EMO_019890
EHI_046610	EDI_070690	EIN_074100	EMO_019900
EHI_046620	EDI_070700	EIN_074110	EMO_019910
EHI_046640	EDI_070710	EIN_074120	EMO_019920
EHI_046650	EDI_070720	EIN_074130	EMO_019930
EHI_046660	EDI_070730	EIN_074240	EMO_019940
EHI_046670	EDI_070740	EIN_074250	EMO_019950
EHI_046680	EDI_070750	EIN_074260	EMO_019960
EHI_046690	EDI_070760	EIN_074270	EMO_019970
EHI_047210	EDI_070770	EIN_074280	EMO_019980
EHI_047730	EDI_070780	EIN_074290	EMO_019990
EHI_047740	EDI_070790	EIN_074310	EMO_020000
EHI_047750	EDI_070800	EIN_074320	EMO_020010
EHI_047760	EDI_070810	EIN_074330	EMO_020020
EHI_047770	EDI_070820	EIN_074340	EMO_020030
EHI_047780	EDI_070830	EIN_074350	EMO_020040
EHI_047790	EDI_070840	EIN_074360	EMO_020050
EHI_047800	EDI_070850	EIN_074370	EMO_020060
EHI_047810	EDI_070860	EIN_074380	EMO_020070
EHI_048140	EDI_070870	EIN_074490	EMO_020080
EHI_048150	EDI_070880	EIN_074500	EMO_020090
EHI_048160	EDI_070890	EIN_074910	EMO_020100
EHI_048170	EDI_070900	EIN_074920	EMO_020110
EHI_048180	EDI_070910	EIN_074930	EMO_020120
EHI_048190	EDI_070920	EIN_075240	EMO_020140
EHI_048200	EDI_070930	EIN_075250	EMO_020150
EHI_048210	EDI_070940	EIN_075360	EMO_020170
EHI_048215	EDI_070950	EIN_075600	EMO_020180
EHI_048220	EDI_070960	EIN_075710	EMO_020190
EHI_048230	EDI_070970	EIN_075730	EMO_020200
EHI_048240	EDI_070980	EIN_075970	EMO_020210
EHI_048250	EDI_070990	EIN_075990	EMO_020220
EHI_048260	EDI_071000	EIN_076000	EMO_020230
EHI_048270	EDI_071010	EIN_076120	EMO_020240
EHI_048280	EDI_071020	EIN_076130	EMO_020250
EHI_048310	EDI_071030	EIN_076160	EMO_020260
EHI_048410	EDI_071040	EIN_076670	EMO_020270
EHI_048420	EDI_071050	EIN_076880	EMO_020280
EHI_048430	EDI_071060	EIN_077100	EMO_020300
EHI_048440	EDI_071080	EIN_077110	EMO_020310
EHI_048540	EDI_071190	EIN_077220	EMO_020320
EHI_048550	EDI_071300	EIN_077240	EMO_020330
EHI_048560	EDI_071410	EIN_077250	EMO_020340
EHI_048570	EDI_071420	EIN_077260	EMO_020350
EHI_048580	EDI_071530	EIN_077270	EMO_020360
EHI_048590	EDI_071540	EIN_077380	EMO_020370
EHI_048610	EDI_071550	EIN_077390	EMO_020390
EHI_048620	EDI_071560	EIN_077400	EMO_020400
EHI_048630	EDI_071570	EIN_077610	EMO_020410
EHI_048640	EDI_071580	EIN_077720	EMO_020420
EHI_048650	EDI_071590	EIN_077930	EMO_020440
EHI_048660	EDI_071600	EIN_077940	EMO_020450
EHI_048670	EDI_071610	EIN_078050	EMO_020460
EHI_048690	EDI_071620	EIN_078260	EMO_020470
EHI_048700	EDI_071630	EIN_078280	EMO_020480
EHI_048710	EDI_071640	EIN_078290	EMO_020490
EHI_048730	EDI_071650	EIN_078400	EMO_020500
EHI_048740	EDI_071750	EIN_078720	EMO_020510
EHI_048850	EDI_071760	EIN_078730	EMO_020520
EHI_048860	EDI_071970	EIN_078950	EMO_020530
EHI_048970	EDI_072070	EIN_078960	EMO_020540
EHI_048980	EDI_072080	EIN_078970	EMO_020560
EHI_048990	EDI_072180	EIN_078980	EMO_020570
EHI_049000	EDI_072190	EIN_078990	EMO_020580
EHI_049010	EDI_072200	EIN_079000	EMO_020590
EHI_049030	EDI_072310	EIN_079010	EMO_020600
EHI_049040	EDI_072420	EIN_079020	EMO_020610
EHI_049050	EDI_072440	EIN_079030	EMO_020620
EHI_049060	EDI_072450	EIN_079040	EMO_020630
EHI_049170	EDI_072460	EIN_079050	EMO_020640
EHI_049280	EDI_072470	EIN_079060	EMO_020650
EHI_049290	EDI_072480	EIN_079070	EMO_020660
EHI_049300	EDI_072490	EIN_079080	EMO_020670
EHI_049310	EDI_072590	EIN_079090	EMO_020680
EHI_049320	EDI_072700	EIN_079100	EMO_020690
EHI_049330	EDI_072810	EIN_079110	EMO_020700
EHI_049340	EDI_072820	EIN_079130	EMO_020710
EHI_049350	EDI_072830	EIN_079140	EMO_020720
EHI_049360	EDI_072940	EIN_079150	EMO_020730
EHI_049370	EDI_073040	EIN_079160	EMO_020740
EHI_049380	EDI_073240	EIN_079270	EMO_020750
EHI_049390	EDI_073340	EIN_079280	EMO_020760
EHI_049400	EDI_073440	EIN_079290	EMO_020770
EHI_049410	EDI_073640	EIN_079400	EMO_020780
EHI_049420	EDI_073840	EIN_079410	EMO_020790
EHI_049430	EDI_074140	EIN_079420	EMO_020800
EHI_049440	EDI_074150	EIN_079430	EMO_020820
EHI_049450	EDI_074160	EIN_079440	EMO_020830
EHI_049460	EDI_074170	EIN_079450	EMO_020840
EHI_049470	EDI_074290	EIN_079460	EMO_020860
EHI_049480	EDI_074310	EIN_079470	EMO_020870
EHI_049490	EDI_074320	EIN_079480	EMO_020910
EHI_049500	EDI_074330	EIN_079490	EMO_020930
EHI_049520	EDI_074340	EIN_079600	EMO_020950
EHI_049530	EDI_074350	EIN_079610	EMO_020970
EHI_049540	EDI_074360	EIN_079620	EMO_020980
EHI_049550	EDI_074370	EIN_079630	EMO_020990
EHI_049560	EDI_074380	EIN_079640	EMO_021000
EHI_049570	EDI_074390	EIN_079650	EMO_021010
EHI_049580	EDI_074590	EIN_079660	EMO_021020
EHI_049590	EDI_074690	EIN_079770	EMO_021030
EHI_049600	EDI_075090	EIN_079780	EMO_021040
EHI_049610	EDI_075300	EIN_079790	EMO_021050
EHI_049620	EDI_075400	EIN_079800	EMO_021060
EHI_049630	EDI_075410	EIN_079810	EMO_021070
EHI_049640	EDI_075510	EIN_079820	EMO_021090
EHI_049650	EDI_075520	EIN_079830	EMO_021100
EHI_049660	EDI_075630	EIN_079840	EMO_021110
EHI_049670	EDI_075640	EIN_079850	EMO_021140
EHI_049680	EDI_075650	EIN_079860	EMO_021150
EHI_049690	EDI_075660	EIN_079970	EMO_021160
EHI_049710	EDI_075670	EIN_079980	EMO_021170
EHI_049720	EDI_075870	EIN_079990	EMO_021180
EHI_049730	EDI_075880	EIN_080000	EMO_021190
EHI_049740	EDI_075890	EIN_080010	EMO_021200
EHI_049750	EDI_075900	EIN_080020	EMO_021210
EHI_049760	EDI_075910	EIN_080030	EMO_021220
EHI_049770	EDI_075920	EIN_080040	EMO_021230
EHI_049780	EDI_076030	EIN_080050	EMO_021240
EHI_049790	EDI_076040	EIN_080060	EMO_021260
EHI_049800	EDI_076050	EIN_080070	EMO_021270
EHI_049810	EDI_076060	EIN_080080	EMO_021280
EHI_049820	EDI_076170	EIN_080090	EMO_021290
EHI_049830	EDI_076180	EIN_080100	EMO_021300
EHI_049840	EDI_076190	EIN_080110	EMO_021320
EHI_049850	EDI_076200	EIN_080120	EMO_021330
EHI_049860	EDI_076210	EIN_080130	EMO_021340
EHI_049870	EDI_076220	EIN_080140	EMO_021350
EHI_049880	EDI_076230	EIN_080150	EMO_021360
EHI_049890	EDI_076240	EIN_080160	EMO_021370
EHI_049900	EDI_076250	EIN_080180	EMO_021380
EHI_049910	EDI_076260	EIN_080190	EMO_021390
EHI_049920	EDI_076280	EIN_080200	EMO_021400
EHI_049930	EDI_076290	EIN_080210	EMO_021410
EHI_049940	EDI_076300	EIN_080220	EMO_021420
EHI_049950	EDI_076310	EIN_080230	EMO_021430
EHI_049970	EDI_076320	EIN_080240	EMO_021440
EHI_050000	EDI_076330	EIN_080250	EMO_021450
EHI_050100	EDI_076340	EIN_080260	EMO_021460
EHI_050110	EDI_076350	EIN_080270	EMO_021480
EHI_050120	EDI_076360	EIN_080280	EMO_021490
EHI_050130	EDI_076460	EIN_080290	EMO_021500
EHI_050140	EDI_076560	EIN_080300	EMO_021510
EHI_050150	EDI_076580	EIN_080420	EMO_021520
EHI_050260	EDI_076680	EIN_080430	EMO_021530
EHI_050270	EDI_076685	EIN_080440	EMO_021540
EHI_050280	EDI_076790	EIN_080550	EMO_021550
EHI_050290	EDI_076890	EIN_080560	EMO_021560
EHI_050300	EDI_076900	EIN_080570	EMO_021570
EHI_050340	EDI_076910	EIN_080580	EMO_021580
EHI_050350	EDI_076920	EIN_080590	EMO_021590
EHI_050360	EDI_076930	EIN_080600	EMO_021600
EHI_050370	EDI_077050	EIN_080610	EMO_021610
EHI_050380	EDI_077060	EIN_080620	EMO_021620
EHI_050390	EDI_077070	EIN_080630	EMO_021630
EHI_050400	EDI_077080	EIN_080640	EMO_021640
EHI_050410	EDI_077190	EIN_080650	EMO_021650
EHI_050420	EDI_077200	EIN_080660	EMO_021660
EHI_050430	EDI_077210	EIN_080670	EMO_021670
EHI_050440	EDI_077320	EIN_080680	EMO_021680
EHI_050450	EDI_077330	EIN_080690	EMO_021690
EHI_050460	EDI_077340	EIN_080710	EMO_021700
EHI_050470	EDI_077350	EIN_080720	EMO_021710
EHI_050480	EDI_077360	EIN_080730	EMO_021720
EHI_050500	EDI_077370	EIN_080740	EMO_021730
EHI_050510	EDI_077470	EIN_080750	EMO_021740
EHI_050520	EDI_077790	EIN_080760	EMO_021750
EHI_050530	EDI_077800	EIN_080770	EMO_021760
EHI_050540	EDI_077810	EIN_080780	EMO_021770
EHI_050550	EDI_077820	EIN_080790	EMO_021780
EHI_050560	EDI_077830	EIN_080800	EMO_021790
EHI_050570	EDI_077840	EIN_080810	EMO_021800
EHI_050580	EDI_077850	EIN_080820	EMO_021810
EHI_050590	EDI_078050	EIN_080830	EMO_021820
EHI_050600	EDI_078160	EIN_080840	EMO_021830
EHI_050610	EDI_078470	EIN_080850	EMO_021840
EHI_050620	EDI_078580	EIN_080860	EMO_021850
EHI_050650	EDI_078590	EIN_080870	EMO_021860
EHI_050660	EDI_078600	EIN_080880	EMO_021870
EHI_050670	EDI_078610	EIN_080890	EMO_021880
EHI_050680	EDI_078620	EIN_080900	EMO_021890
EHI_050690	EDI_078630	EIN_080910	EMO_021900
EHI_050700	EDI_078640	EIN_080920	EMO_021910
EHI_050710	EDI_078650	EIN_080930	EMO_021920
EHI_050720	EDI_078660	EIN_080940	EMO_021930
EHI_050730	EDI_078670	EIN_080950	EMO_021950
EHI_050740	EDI_078680	EIN_080960	EMO_021960
EHI_050750	EDI_078780	EIN_080970	EMO_021970
EHI_050760	EDI_078790	EIN_080980	EMO_021980
EHI_050770	EDI_078800	EIN_081190	EMO_021990
EHI_050780	EDI_078810	EIN_081300	EMO_022000
EHI_050790	EDI_078820	EIN_081510	EMO_022010
EHI_050800	EDI_079020	EIN_081520	EMO_022020
EHI_050810	EDI_079130	EIN_081530	EMO_022030
EHI_050820	EDI_079140	EIN_081640	EMO_022040
EHI_050830	EDI_079150	EIN_081650	EMO_022050
EHI_050840	EDI_079160	EIN_081660	EMO_022060
EHI_050850	EDI_079180	EIN_081670	EMO_022080
EHI_050860	EDI_079190	EIN_081680	EMO_022110
EHI_050870	EDI_079200	EIN_081690	EMO_022120
EHI_050880	EDI_079210	EIN_081700	EMO_022130
EHI_050890	EDI_079220	EIN_081710	EMO_022140
EHI_050900	EDI_079230	EIN_081720	EMO_022150
EHI_050910	EDI_079340	EIN_081730	EMO_022160
EHI_050920	EDI_079460	EIN_081740	EMO_022170
EHI_050930	EDI_079470	EIN_081750	EMO_022180
EHI_050940	EDI_079570	EIN_081760	EMO_022190
EHI_050950	EDI_079670	EIN_081770	EMO_022200
EHI_050960	EDI_079970	EIN_081780	EMO_022220
EHI_050970	EDI_079980	EIN_081790	EMO_022230
EHI_050980	EDI_079990	EIN_081800	EMO_022240
EHI_050985	EDI_080200	EIN_081810	EMO_022250
EHI_050990	EDI_080210	EIN_081820	EMO_022270
EHI_051000	EDI_080220	EIN_081930	EMO_022280
EHI_051010	EDI_080230	EIN_081940	EMO_022290
EHI_051020	EDI_080240	EIN_081950	EMO_022300
EHI_051030	EDI_080250	EIN_081960	EMO_022310
EHI_051050	EDI_080260	EIN_081970	EMO_022320
EHI_051060	EDI_080270	EIN_081980	EMO_022330
EHI_051070	EDI_080470	EIN_082010	EMO_022340
EHI_051080	EDI_080680	EIN_082120	EMO_022350
EHI_051090	EDI_080690	EIN_082130	EMO_022360
EHI_051410	EDI_080700	EIN_082140	EMO_022370
EHI_051420	EDI_080710	EIN_082250	EMO_022380
EHI_051430	EDI_081030	EIN_082260	EMO_022390
EHI_051440	EDI_081040	EIN_082270	EMO_022400
EHI_051450	EDI_081050	EIN_082280	EMO_022410
EHI_051460	EDI_081060	EIN_082290	EMO_022420
EHI_051470	EDI_081070	EIN_082300	EMO_022430
EHI_051700	EDI_081080	EIN_082310	EMO_022440
EHI_051710	EDI_081090	EIN_082320	EMO_022450
EHI_051720	EDI_081110	EIN_082330	EMO_022460
EHI_051730	EDI_081310	EIN_082340	EMO_022470
EHI_051740	EDI_081320	EIN_082550	EMO_022480
EHI_051750	EDI_081330	EIN_082560	EMO_022490
EHI_051760	EDI_081340	EIN_082570	EMO_022500
EHI_051770	EDI_081350	EIN_082580	EMO_022520
EHI_051780	EDI_081450	EIN_082590	EMO_022530
EHI_051790	EDI_081550	EIN_082600	EMO_022540
EHI_051800	EDI_081650	EIN_082720	EMO_022550
EHI_051810	EDI_081790	EIN_082730	EMO_022560
EHI_051820	EDI_082030	EIN_082740	EMO_022580
EHI_051830	EDI_082040	EIN_082960	EMO_022590
EHI_051840	EDI_082050	EIN_082970	EMO_022600
EHI_051850	EDI_082270	EIN_082980	EMO_022610
EHI_051880	EDI_082280	EIN_082990	EMO_022620
EHI_051890	EDI_082290	EIN_083000	EMO_022630
EHI_051900	EDI_082410	EIN_083010	EMO_022640
EHI_051930	EDI_082420	EIN_083020	EMO_022650
EHI_051940	EDI_082430	EIN_083030	EMO_022660
EHI_052040	EDI_082440	EIN_083040	EMO_022670
EHI_052050	EDI_082450	EIN_083050	EMO_022680
EHI_052060	EDI_082470	EIN_083060	EMO_022690
EHI_052070	EDI_082475	EIN_083070	EMO_022700
EHI_052080	EDI_082580	EIN_083080	EMO_022710
EHI_052100	EDI_082590	EIN_083090	EMO_022720
EHI_052120	EDI_082600	EIN_083100	EMO_022730
EHI_052140	EDI_082610	EIN_083110	EMO_022740
EHI_052150	EDI_082620	EIN_083120	EMO_022750
EHI_052160	EDI_082630	EIN_083130	EMO_022770
EHI_052170	EDI_082650	EIN_083240	EMO_022780
EHI_052180	EDI_082660	EIN_083250	EMO_022790
EHI_052200	EDI_082670	EIN_083260	EMO_022800
EHI_052400	EDI_082680	EIN_083270	EMO_022820
EHI_052720	EDI_083080	EIN_083280	EMO_022830
EHI_052730	EDI_083090	EIN_083290	EMO_022840
EHI_052740	EDI_083190	EIN_083300	EMO_022850
EHI_052750	EDI_083700	EIN_083310	EMO_022860
EHI_052770	EDI_083710	EIN_083320	EMO_022870
EHI_052780	EDI_083720	EIN_083330	EMO_022880
EHI_052790	EDI_083730	EIN_083440	EMO_022890
EHI_052800	EDI_083840	EIN_083450	EMO_022910
EHI_052810	EDI_083850	EIN_083460	EMO_022920
EHI_052840	EDI_083860	EIN_083470	EMO_022940
EHI_052850	EDI_083870	EIN_083480	EMO_022950
EHI_052860	EDI_083880	EIN_083490	EMO_022960
EHI_052870	EDI_083890	EIN_083600	EMO_022970
EHI_052880	EDI_083900	EIN_083620	EMO_022980
EHI_052890	EDI_083910	EIN_083630	EMO_022990
EHI_052990	EDI_083920	EIN_083640	EMO_023000
EHI_053000	EDI_083930	EIN_083650	EMO_023010
EHI_053010	EDI_083940	EIN_083660	EMO_023030
EHI_053020	EDI_083950	EIN_083670	EMO_023040
EHI_053030	EDI_083960	EIN_083680	EMO_023060
EHI_053040	EDI_083970	EIN_083690	EMO_023070
EHI_053050	EDI_083980	EIN_083700	EMO_023080
EHI_053060	EDI_083990	EIN_083710	EMO_023090
EHI_053070	EDI_084000	EIN_083720	EMO_023100
EHI_053080	EDI_084100	EIN_083730	EMO_023110
EHI_053100	EDI_084110	EIN_083740	EMO_023120
EHI_053110	EDI_084120	EIN_083750	EMO_023130
EHI_053120	EDI_084130	EIN_083760	EMO_023140
EHI_053130	EDI_084240	EIN_083770	EMO_023150
EHI_053140	EDI_084450	EIN_083780	EMO_023170
EHI_053150	EDI_084460	EIN_083790	EMO_023180
EHI_053160	EDI_084470	EIN_083800	EMO_023190
EHI_053170	EDI_084480	EIN_083810	EMO_023220
EHI_053180	EDI_084580	EIN_083820	EMO_023240
EHI_053190	EDI_084680	EIN_083830	EMO_023250
EHI_053200	EDI_084690	EIN_083840	EMO_023270
EHI_053210	EDI_084700	EIN_083950	EMO_023280
EHI_053320	EDI_084710	EIN_083960	EMO_023290
EHI_053420	EDI_084720	EIN_083970	EMO_023300
EHI_053430	EDI_084830	EIN_083980	EMO_023310
EHI_053440	EDI_084940	EIN_083990	EMO_023320
EHI_053450	EDI_085050	EIN_084000	EMO_023330
EHI_053460	EDI_085160	EIN_084010	EMO_023340
EHI_053470	EDI_085170	EIN_084020	EMO_023350
EHI_053590	EDI_085290	EIN_084130	EMO_023360
EHI_053600	EDI_085300	EIN_084150	EMO_023370
EHI_053610	EDI_085400	EIN_084160	EMO_023380
EHI_053620	EDI_085410	EIN_084170	EMO_023390
EHI_053820	EDI_085420	EIN_084180	EMO_023410
EHI_053830	EDI_085430	EIN_084190	EMO_023420
EHI_053840	EDI_085440	EIN_084200	EMO_023430
EHI_053850	EDI_085450	EIN_084210	EMO_023440
EHI_053860	EDI_085460	EIN_084220	EMO_023450
EHI_054070	EDI_085580	EIN_084330	EMO_023460
EHI_054090	EDI_085590	EIN_084340	EMO_023470
EHI_054100	EDI_085600	EIN_084450	EMO_023480
EHI_054110	EDI_085610	EIN_084460	EMO_023490
EHI_054120	EDI_085620	EIN_084480	EMO_023500
EHI_054130	EDI_085630	EIN_084490	EMO_023510
EHI_054140	EDI_085640	EIN_084600	EMO_023550
EHI_054150	EDI_085650	EIN_084610	EMO_023560
EHI_054160	EDI_085660	EIN_084620	EMO_023570
EHI_054170	EDI_085670	EIN_084630	EMO_023590
EHI_054180	EDI_085690	EIN_084640	EMO_023610
EHI_054190	EDI_085710	EIN_084750	EMO_023620
EHI_054200	EDI_085720	EIN_084760	EMO_023630
EHI_054210	EDI_085730	EIN_084770	EMO_023640
EHI_054220	EDI_085740	EIN_084780	EMO_023650
EHI_054230	EDI_085750	EIN_084890	EMO_023660
EHI_054240	EDI_085760	EIN_084900	EMO_023670
EHI_054250	EDI_085770	EIN_084910	EMO_023680
EHI_054260	EDI_085780	EIN_084920	EMO_023690
EHI_054460	EDI_085790	EIN_084930	EMO_023700
EHI_054470	EDI_085800	EIN_084940	EMO_023710
EHI_054480	EDI_085820	EIN_084950	EMO_023720
EHI_054490	EDI_085830	EIN_084960	EMO_023730
EHI_054500	EDI_085840	EIN_084970	EMO_023740
EHI_054510	EDI_085850	EIN_084980	EMO_023750
EHI_054520	EDI_085860	EIN_084990	EMO_023760
EHI_054530	EDI_085880	EIN_085000	EMO_023770
EHI_054650	EDI_085890	EIN_085010	EMO_023780
EHI_054660	EDI_085900	EIN_085020	EMO_023790
EHI_054670	EDI_085910	EIN_085030	EMO_023800
EHI_054690	EDI_085920	EIN_085040	EMO_023810
EHI_054700	EDI_085930	EIN_085050	EMO_023820
EHI_054710	EDI_085940	EIN_085060	EMO_023830
EHI_054720	EDI_085960	EIN_085070	EMO_023840
EHI_054730	EDI_085970	EIN_085080	EMO_023870
EHI_054740	EDI_085980	EIN_085090	EMO_023880
EHI_054750	EDI_086000	EIN_085100	EMO_023890
EHI_054760	EDI_086110	EIN_085110	EMO_023900
EHI_054790	EDI_086630	EIN_085120	EMO_023910
EHI_054800	EDI_086730	EIN_085130	EMO_023920
EHI_054810	EDI_086830	EIN_085240	EMO_023930
EHI_054830	EDI_087060	EIN_085250	EMO_023940
EHI_054840	EDI_087070	EIN_085260	EMO_023950
EHI_054940	EDI_087090	EIN_085270	EMO_023960
EHI_055340	EDI_087100	EIN_085280	EMO_023970
EHI_055350	EDI_087620	EIN_085390	EMO_023990
EHI_055360	EDI_087730	EIN_085400	EMO_024000
EHI_055370	EDI_087830	EIN_085410	EMO_024010
EHI_055380	EDI_087840	EIN_085420	EMO_024020
EHI_055390	EDI_087940	EIN_085530	EMO_024040
EHI_055400	EDI_088050	EIN_085540	EMO_024050
EHI_055410	EDI_088250	EIN_085560	EMO_024060
EHI_055420	EDI_088260	EIN_085570	EMO_024070
EHI_055430	EDI_088270	EIN_085580	EMO_024090
EHI_055630	EDI_088370	EIN_085590	EMO_024100
EHI_055640	EDI_088520	EIN_085600	EMO_024110
EHI_055650	EDI_088530	EIN_085610	EMO_024120
EHI_055660	EDI_088540	EIN_085620	EMO_024130
EHI_055670	EDI_088650	EIN_085630	EMO_024140
EHI_055680	EDI_088660	EIN_085640	EMO_024150
EHI_055690	EDI_088670	EIN_085650	EMO_024160
EHI_055700	EDI_088680	EIN_085660	EMO_024170
EHI_055710	EDI_089000	EIN_085670	EMO_024180
EHI_055720	EDI_089210	EIN_085680	EMO_024190
EHI_055960	EDI_089540	EIN_085690	EMO_024200
EHI_055970	EDI_089550	EIN_085700	EMO_024210
EHI_055980	EDI_089760	EIN_085710	EMO_024220
EHI_055990	EDI_089770	EIN_085720	EMO_024230
EHI_056090	EDI_089870	EIN_085730	EMO_024240
EHI_056100	EDI_089980	EIN_085740	EMO_024250
[truncated: 9,867 more rows]

## Sheet: NAT genes
EHI	EDI	EIN	EMO
EHI_000010	EDI_000640	EIN_001610	EMO_000010
EHI_000130	EDI_000650	EIN_002120	EMO_000020
EHI_000250	EDI_000660	EIN_002170	EMO_000030
EHI_000260	EDI_000670	EIN_002290	EMO_000040
EHI_000410	EDI_000830	EIN_002300	EMO_000050
EHI_000430	EDI_001640	EIN_002320	EMO_000070
EHI_000440	EDI_001650	EIN_002640	EMO_000090
EHI_000480	EDI_001660	EIN_002760	EMO_000100
EHI_000500	EDI_001680	EIN_003130	EMO_000220
EHI_000540	EDI_002000	EIN_003330	EMO_000250
EHI_000560	EDI_002150	EIN_004480	EMO_000270
EHI_000600	EDI_002160	EIN_004920	EMO_000300
EHI_000610	EDI_002270	EIN_004940	EMO_000310
EHI_000650	EDI_002380	EIN_005290	EMO_000340
EHI_000670	EDI_002400	EIN_005500	EMO_000350
EHI_000720	EDI_002410	EIN_005630	EMO_000410
EHI_000730	EDI_002420	EIN_005650	EMO_000430
EHI_000740	EDI_002530	EIN_005660	EMO_000440
EHI_000770	EDI_002540	EIN_005690	EMO_000460
EHI_000780	EDI_002550	EIN_005810	EMO_000500
EHI_000790	EDI_002570	EIN_006070	EMO_000530
EHI_000900	EDI_002580	EIN_006090	EMO_000550
EHI_000910	EDI_002590	EIN_006210	EMO_000580
EHI_001050	EDI_002620	EIN_006220	EMO_000630
EHI_001120	EDI_002640	EIN_006230	EMO_000670
EHI_001140	EDI_002650	EIN_006240	EMO_000690
EHI_001150	EDI_002660	EIN_006350	EMO_000780
EHI_001170	EDI_002670	EIN_007660	EMO_000810
EHI_001180	EDI_002680	EIN_007770	EMO_000820
EHI_001400	EDI_002700	EIN_007910	EMO_000860
EHI_001410	EDI_002710	EIN_008420	EMO_000900
EHI_001430	EDI_002720	EIN_008640	EMO_000910
EHI_001750	EDI_002730	EIN_008860	EMO_000970
EHI_001760	EDI_002740	EIN_009770	EMO_000990
EHI_001770	EDI_002750	EIN_009780	EMO_001000
EHI_001790	EDI_002770	EIN_009900	EMO_001090
EHI_001800	EDI_002780	EIN_010500	EMO_001150
EHI_001810	EDI_002810	EIN_010510	EMO_001160
EHI_001830	EDI_002850	EIN_011860	EMO_001190
EHI_001840	EDI_002860	EIN_011870	EMO_001200
EHI_001870	EDI_002870	EIN_012080	EMO_001210
EHI_001880	EDI_002880	EIN_012200	EMO_001230
EHI_001900	EDI_002890	EIN_012210	EMO_001330
EHI_001910	EDI_002900	EIN_012640	EMO_001340
EHI_001930	EDI_002920	EIN_014550	EMO_001400
EHI_001950	EDI_004370	EIN_014980	EMO_001440
EHI_002130	EDI_004480	EIN_015030	EMO_001450
EHI_002210	EDI_004500	EIN_015140	EMO_001460
EHI_002560	EDI_004520	EIN_015170	EMO_001470
EHI_002670	EDI_004530	EIN_015380	EMO_001500
EHI_002780	EDI_004540	EIN_015390	EMO_001540
EHI_003010	EDI_004550	EIN_015430	EMO_001560
EHI_003250	EDI_004570	EIN_015460	EMO_001570
EHI_003260	EDI_004700	EIN_015820	EMO_001580
EHI_003900	EDI_004710	EIN_016090	EMO_001610
EHI_003940	EDI_004720	EIN_016100	EMO_001660
EHI_003950	EDI_004730	EIN_016120	EMO_001670
EHI_004190	EDI_004740	EIN_016250	EMO_001680
EHI_004200	EDI_004960	EIN_016280	EMO_001690
EHI_004230	EDI_005180	EIN_016290	EMO_001700
EHI_004360	EDI_005190	EIN_016310	EMO_001730
EHI_004380	EDI_005200	EIN_016330	EMO_001740
EHI_004390	EDI_005210	EIN_016340	EMO_001760
EHI_004420	EDI_005220	EIN_016360	EMO_001770
EHI_004450	EDI_005230	EIN_016370	EMO_001800
EHI_004460	EDI_005240	EIN_016400	EMO_001820
EHI_004470	EDI_005270	EIN_016410	EMO_001830
EHI_004490	EDI_005290	EIN_016430	EMO_001840
EHI_004560	EDI_005300	EIN_016440	EMO_001850
EHI_004570	EDI_005320	EIN_016450	EMO_001890
EHI_004580	EDI_005330	EIN_016460	EMO_001930
EHI_004600	EDI_005340	EIN_016470	EMO_001960
EHI_004620	EDI_005350	EIN_016480	EMO_002030
EHI_004630	EDI_005360	EIN_016640	EMO_002040
EHI_004750	EDI_005990	EIN_016670	EMO_002050
EHI_004770	EDI_007050	EIN_016930	EMO_002060
EHI_004780	EDI_007280	EIN_017170	EMO_002070
EHI_004790	EDI_007400	EIN_017440	EMO_002090
EHI_004810	EDI_007420	EIN_017560	EMO_002100
EHI_004820	EDI_007430	EIN_017580	EMO_002130
EHI_004840	EDI_007440	EIN_017600	EMO_002140
EHI_004855	EDI_007450	EIN_017830	EMO_002160
EHI_004860	EDI_007460	EIN_017950	EMO_002200
EHI_004880	EDI_007480	EIN_018180	EMO_002210
EHI_004960	EDI_007490	EIN_018200	EMO_002260
EHI_004970	EDI_007630	EIN_018210	EMO_002290
EHI_004980	EDI_007640	EIN_018240	EMO_002300
EHI_004990	EDI_007650	EIN_018270	EMO_002410
EHI_005000	EDI_007660	EIN_018280	EMO_002480
EHI_005010	EDI_007770	EIN_018310	EMO_002540
EHI_005020	EDI_007810	EIN_018340	EMO_002550
EHI_005070	EDI_007820	EIN_018360	EMO_002590
EHI_005080	EDI_007830	EIN_018370	EMO_002600
EHI_005120	EDI_007950	EIN_018400	EMO_002630
EHI_005130	EDI_007960	EIN_018530	EMO_002650
EHI_005140	EDI_007970	EIN_018540	EMO_002710
EHI_005160	EDI_007990	EIN_018570	EMO_002730
EHI_005460	EDI_008120	EIN_018580	EMO_002790
EHI_005900	EDI_008140	EIN_018590	EMO_002820
EHI_005910	EDI_008150	EIN_018610	EMO_002830
EHI_005920	EDI_008370	EIN_018650	EMO_002860
EHI_005940	EDI_008400	EIN_018660	EMO_002870
EHI_005950	EDI_008410	EIN_018680	EMO_002880
EHI_005960	EDI_008420	EIN_018700	EMO_002960
EHI_005970	EDI_008540	EIN_018710	EMO_002990
EHI_006010	EDI_008550	EIN_018720	EMO_003010
EHI_006020	EDI_008670	EIN_018750	EMO_003110
EHI_006030	EDI_008970	EIN_018760	EMO_003140
EHI_006040	EDI_008990	EIN_018780	EMO_003160
EHI_006050	EDI_009010	EIN_018810	EMO_003170
EHI_006070	EDI_009220	EIN_018820	EMO_003180
EHI_006090	EDI_009440	EIN_018830	EMO_003200
EHI_006110	EDI_009650	EIN_018950	EMO_003230
EHI_006120	EDI_009660	EIN_018970	EMO_003240
EHI_006130	EDI_009670	EIN_018990	EMO_003250
EHI_006140	EDI_009680	EIN_019000	EMO_003260
EHI_006170	EDI_009690	EIN_019010	EMO_003280
EHI_006180	EDI_009700	EIN_019020	EMO_003290
EHI_006740	EDI_009720	EIN_019140	EMO_003320
EHI_006760	EDI_009750	EIN_019290	EMO_003340
EHI_006820	EDI_009760	EIN_019440	EMO_003370
EHI_006830	EDI_009790	EIN_019460	EMO_003400
EHI_006940	EDI_009830	EIN_019470	EMO_003410
EHI_006950	EDI_009840	EIN_019880	EMO_003420
EHI_006960	EDI_009960	EIN_019900	EMO_003430
EHI_006970	EDI_011650	EIN_020080	EMO_003470
EHI_006980	EDI_011660	EIN_020110	EMO_003550
EHI_006990	EDI_011670	EIN_020120	EMO_003570
EHI_007000	EDI_011690	EIN_020130	EMO_003580
EHI_007030	EDI_011710	EIN_020150	EMO_003590
EHI_007140	EDI_011720	EIN_020160	EMO_003600
EHI_007260	EDI_011730	EIN_020170	EMO_003620
EHI_007280	EDI_011750	EIN_020520	EMO_003630
EHI_007290	EDI_011760	EIN_020530	EMO_003650
EHI_007320	EDI_011770	EIN_020540	EMO_003660
EHI_007330	EDI_011780	EIN_020690	EMO_003670
EHI_007340	EDI_011790	EIN_020730	EMO_003680
EHI_007350	EDI_011810	EIN_020740	EMO_003690
EHI_007480	EDI_012140	EIN_020770	EMO_003720
EHI_007490	EDI_012260	EIN_021010	EMO_003740
EHI_007630	EDI_012270	EIN_021130	EMO_003750
EHI_007640	EDI_012280	EIN_021160	EMO_003760
EHI_007770	EDI_012290	EIN_021170	EMO_003770
EHI_007890	EDI_012300	EIN_021290	EMO_003780
EHI_007910	EDI_012310	EIN_021310	EMO_003790
EHI_007920	EDI_012320	EIN_021340	EMO_003800
EHI_007950	EDI_012350	EIN_021450	EMO_003810
EHI_007970	EDI_012360	EIN_022200	EMO_003820
EHI_008000	EDI_012370	EIN_022380	EMO_003890
EHI_008040	EDI_012580	EIN_022440	EMO_003950
EHI_008070	EDI_012590	EIN_022550	EMO_003960
EHI_008080	EDI_012610	EIN_022560	EMO_003970
EHI_008090	EDI_012640	EIN_022580	EMO_003980
EHI_008100	EDI_012650	EIN_022700	EMO_003990
EHI_008110	EDI_012680	EIN_022820	EMO_004040
EHI_008120	EDI_012690	EIN_022830	EMO_004070
EHI_008140	EDI_012700	EIN_023200	EMO_004100
EHI_008150	EDI_012720	EIN_023420	EMO_004110
EHI_008190	EDI_012730	EIN_023430	EMO_004120
EHI_008200	EDI_012740	EIN_023470	EMO_004130
EHI_008220	EDI_012760	EIN_023480	EMO_004160
EHI_008230	EDI_012990	EIN_023540	EMO_004170
EHI_008360	EDI_013000	EIN_023560	EMO_004240
EHI_008370	EDI_013010	EIN_023570	EMO_004250
EHI_008380	EDI_013020	EIN_023590	EMO_004260
EHI_008420	EDI_013040	EIN_023600	EMO_004280
EHI_008440	EDI_013070	EIN_023620	EMO_004300
EHI_008450	EDI_013080	EIN_023640	EMO_004310
EHI_008460	EDI_013450	EIN_023780	EMO_004320
EHI_008620	EDI_013460	EIN_023790	EMO_004370
EHI_008630	EDI_013470	EIN_023810	EMO_004410
EHI_008660	EDI_013480	EIN_023820	EMO_004460
EHI_008680	EDI_013510	EIN_023830	EMO_004470
EHI_008720	EDI_013530	EIN_023840	EMO_004500
EHI_008740	EDI_013540	EIN_023850	EMO_004570
EHI_008760	EDI_013550	EIN_023990	EMO_004610
EHI_008770	EDI_013570	EIN_024020	EMO_004660
EHI_008790	EDI_013580	EIN_024030	EMO_004710
EHI_008800	EDI_013700	EIN_024040	EMO_004730
EHI_009240	EDI_013710	EIN_024060	EMO_004740
EHI_009260	EDI_013740	EIN_024080	EMO_004750
EHI_009380	EDI_013770	EIN_024290	EMO_004770
EHI_009390	EDI_013890	EIN_024300	EMO_004780
EHI_009405	EDI_013900	EIN_024870	EMO_004810
EHI_009440	EDI_013910	EIN_025130	EMO_004830
EHI_009450	EDI_014030	EIN_025140	EMO_004840
EHI_009470	EDI_014040	EIN_025150	EMO_004870
EHI_009490	EDI_014050	EIN_025290	EMO_004880
EHI_009510	EDI_014060	EIN_025460	EMO_004900
EHI_009520	EDI_014080	EIN_025620	EMO_004940
EHI_009530	EDI_014090	EIN_025640	EMO_004950
EHI_009540	EDI_014110	EIN_025650	EMO_004970
EHI_009590	EDI_014120	EIN_025660	EMO_004980
EHI_009630	EDI_014130	EIN_025670	EMO_004990
EHI_009680	EDI_014140	EIN_025800	EMO_005030
EHI_009820	EDI_014150	EIN_025810	EMO_005040
EHI_009830	EDI_014160	EIN_025840	EMO_005070
EHI_009840	EDI_014170	EIN_025860	EMO_005080
EHI_009850	EDI_014180	EIN_025900	EMO_005100
EHI_009860	EDI_014190	EIN_025910	EMO_005110
EHI_009890	EDI_014210	EIN_025940	EMO_005120
EHI_009900	EDI_014220	EIN_025950	EMO_005130
EHI_009910	EDI_014230	EIN_025970	EMO_005140
EHI_009920	EDI_014550	EIN_025980	EMO_005160
EHI_009940	EDI_014560	EIN_026000	EMO_005170
EHI_009970	EDI_014780	EIN_026140	EMO_005180
EHI_009990	EDI_014800	EIN_026150	EMO_005200
EHI_010000	EDI_015120	EIN_026170	EMO_005210
EHI_010020	EDI_015620	EIN_026190	EMO_005230
EHI_010040	EDI_015630	EIN_026200	EMO_005270
EHI_010140	EDI_015640	EIN_026210	EMO_005330
EHI_010260	EDI_015750	EIN_026260	EMO_005370
EHI_010270	EDI_015760	EIN_026280	EMO_005380
EHI_010290	EDI_016300	EIN_026410	EMO_005390
EHI_010300	EDI_016310	EIN_026440	EMO_005400
EHI_010310	EDI_016320	EIN_026460	EMO_005410
EHI_010500	EDI_016330	EIN_026480	EMO_005420
EHI_010530	EDI_016340	EIN_026590	EMO_005430
EHI_010550	EDI_016350	EIN_026620	EMO_005440
EHI_010560	EDI_016370	EIN_026630	EMO_005450
EHI_010570	EDI_016380	EIN_026770	EMO_005490
EHI_010580	EDI_016390	EIN_026780	EMO_005510
EHI_010630	EDI_016400	EIN_026810	EMO_005540
EHI_010640	EDI_016410	EIN_026840	EMO_005550
EHI_010660	EDI_016520	EIN_026870	EMO_005570
EHI_010670	EDI_016530	EIN_026890	EMO_005580
EHI_010710	EDI_016540	EIN_026920	EMO_005590
EHI_010720	EDI_016560	EIN_027050	EMO_005600
EHI_010730	EDI_016570	EIN_027060	EMO_005650
EHI_010740	EDI_016580	EIN_027100	EMO_005700
EHI_010750	EDI_016590	EIN_027340	EMO_005710
EHI_011170	EDI_016600	EIN_027570	EMO_005740
EHI_011190	EDI_016620	EIN_027580	EMO_005760
EHI_011200	EDI_016640	EIN_028590	EMO_005780
EHI_011210	EDI_016650	EIN_029760	EMO_005790
EHI_011230	EDI_017100	EIN_030200	EMO_005800
EHI_011380	EDI_017150	EIN_030730	EMO_005820
EHI_011390	EDI_017170	EIN_030910	EMO_005850
EHI_011530	EDI_017180	EIN_031160	EMO_005860
EHI_011540	EDI_017190	EIN_031170	EMO_005900
EHI_011780	EDI_017200	EIN_031190	EMO_005910
EHI_011800	EDI_017210	EIN_031200	EMO_005950
EHI_011810	EDI_017220	EIN_031220	EMO_005970
EHI_011820	EDI_017230	EIN_031230	EMO_006000
EHI_011850	EDI_017240	EIN_031250	EMO_006060
EHI_011860	EDI_017250	EIN_031260	EMO_006070
EHI_011870	EDI_017270	EIN_031380	EMO_006130
EHI_011890	EDI_018010	EIN_031420	EMO_006140
EHI_011900	EDI_018020	EIN_031430	EMO_006150
EHI_011920	EDI_018030	EIN_031450	EMO_006240
EHI_011950	EDI_018040	EIN_031590	EMO_006260
EHI_011960	EDI_018050	EIN_031620	EMO_006270
EHI_011970	EDI_018160	EIN_031750	EMO_006280
EHI_011980	EDI_018180	EIN_031870	EMO_006290
EHI_012040	EDI_018190	EIN_031880	EMO_006310
EHI_012060	EDI_018200	EIN_032000	EMO_006320
EHI_012070	EDI_018310	EIN_032020	EMO_006340
EHI_012080	EDI_018320	EIN_032040	EMO_006350
EHI_012100	EDI_018340	EIN_032050	EMO_006370
EHI_012110	EDI_018350	EIN_032060	EMO_006390
EHI_012130	EDI_018360	EIN_032070	EMO_006400
EHI_012140	EDI_018370	EIN_032110	EMO_006430
EHI_012150	EDI_018390	EIN_032120	EMO_006510
EHI_012160	EDI_018400	EIN_032330	EMO_006530
EHI_012170	EDI_018410	EIN_032570	EMO_006540
EHI_012180	EDI_018420	EIN_032740	EMO_006550
EHI_012200	EDI_018430	EIN_033640	EMO_006560
EHI_012220	EDI_018740	EIN_033650	EMO_006590
EHI_012230	EDI_018960	EIN_033760	EMO_006600
EHI_012240	EDI_019070	EIN_033780	EMO_006610
EHI_012250	EDI_019100	EIN_033940	EMO_006640
EHI_012270	EDI_019120	EIN_033950	EMO_006680
EHI_012280	EDI_019130	EIN_034100	EMO_006720
EHI_012290	EDI_019140	EIN_034110	EMO_006760
EHI_012320	EDI_019150	EIN_034120	EMO_006780
EHI_012340	EDI_019570	EIN_034150	EMO_006820
EHI_012350	EDI_020280	EIN_034160	EMO_006850
EHI_012380	EDI_020490	EIN_034200	EMO_006890
EHI_012390	EDI_020510	EIN_034440	EMO_006900
EHI_012400	EDI_020520	EIN_034550	EMO_006910
EHI_012410	EDI_020680	EIN_034570	EMO_006940
EHI_012430	EDI_020690	EIN_034590	EMO_006950
EHI_012490	EDI_020710	EIN_034600	EMO_006960
EHI_012500	EDI_020720	EIN_035260	EMO_006970
EHI_012510	EDI_020750	EIN_035840	EMO_007000
EHI_012540	EDI_021380	EIN_035960	EMO_007010
EHI_012550	EDI_021390	EIN_036070	EMO_007020
EHI_012570	EDI_021710	EIN_036300	EMO_007030
EHI_012580	EDI_021820	EIN_036310	EMO_007070
EHI_012590	EDI_021960	EIN_038660	EMO_007080
EHI_012600	EDI_021970	EIN_038770	EMO_007090
EHI_012930	EDI_021990	EIN_038780	EMO_007100
EHI_012940	EDI_022010	EIN_038810	EMO_007130
EHI_012950	EDI_022120	EIN_038920	EMO_007200
EHI_012980	EDI_022230	EIN_039050	EMO_007210
EHI_013000	EDI_022240	EIN_039450	EMO_007240
EHI_013010	EDI_022290	EIN_039570	EMO_007250
EHI_013030	EDI_022300	EIN_039580	EMO_007260
EHI_013040	EDI_022310	EIN_039740	EMO_007270
EHI_013050	EDI_022320	EIN_040050	EMO_007280
EHI_013080	EDI_022450	EIN_040590	EMO_007290
EHI_013110	EDI_022960	EIN_040830	EMO_007330
EHI_013120	EDI_022970	EIN_040850	EMO_007340
EHI_013140	EDI_023000	EIN_041060	EMO_007350
EHI_013160	EDI_023410	EIN_041980	EMO_007360
EHI_013180	EDI_023420	EIN_042400	EMO_007370
EHI_013190	EDI_023430	EIN_042520	EMO_007380
EHI_013200	EDI_023440	EIN_042870	EMO_007390
EHI_013220	EDI_023450	EIN_042980	EMO_007410
EHI_013230	EDI_023460	EIN_043080	EMO_007420
EHI_013240	EDI_023470	EIN_043190	EMO_007430
EHI_013260	EDI_023490	EIN_043320	EMO_007460
EHI_013270	EDI_023500	EIN_043450	EMO_007470
EHI_013280	EDI_023510	EIN_043460	EMO_007490
EHI_013290	EDI_023520	EIN_043490	EMO_007500
EHI_013870	EDI_023530	EIN_043620	EMO_007510
EHI_013880	EDI_023540	EIN_043740	EMO_007520
EHI_013930	EDI_023660	EIN_043750	EMO_007530
EHI_013940	EDI_023670	EIN_043770	EMO_007540
EHI_013950	EDI_023790	EIN_043780	EMO_007550
EHI_013960	EDI_023810	EIN_043790	EMO_007560
EHI_013990	EDI_023820	EIN_043910	EMO_007570
EHI_014000	EDI_023830	EIN_043950	EMO_007580
EHI_014050	EDI_023850	EIN_043960	EMO_007590
EHI_014110	EDI_023860	EIN_043980	EMO_007600
EHI_014160	EDI_023900	EIN_044000	EMO_007610
EHI_014180	EDI_023910	EIN_044010	EMO_007620
EHI_014190	EDI_023930	EIN_044050	EMO_007630
EHI_014280	EDI_023950	EIN_044080	EMO_007650
EHI_014310	EDI_023960	EIN_044100	EMO_007660
EHI_014320	EDI_023970	EIN_044110	EMO_007670
EHI_014330	EDI_023980	EIN_044120	EMO_007680
EHI_014340	EDI_023990	EIN_044230	EMO_007690
EHI_014350	EDI_024000	EIN_044240	EMO_007700
EHI_014360	EDI_024010	EIN_044250	EMO_007710
EHI_014370	EDI_024030	EIN_044290	EMO_007720
EHI_014400	EDI_024040	EIN_044300	EMO_007740
EHI_015120	EDI_024050	EIN_044310	EMO_007750
EHI_015250	EDI_024060	EIN_044330	EMO_007770
EHI_015260	EDI_024070	EIN_044350	EMO_007780
EHI_015330	EDI_024080	EIN_044370	EMO_007820
EHI_015360	EDI_024090	EIN_044400	EMO_007830
EHI_015440	EDI_024100	EIN_044410	EMO_007860
EHI_015450	EDI_024110	EIN_044440	EMO_007870
EHI_015980	EDI_024130	EIN_044450	EMO_007920
EHI_016000	EDI_024140	EIN_044470	EMO_007930
EHI_016120	EDI_024150	EIN_044480	EMO_007960
EHI_016130	EDI_024160	EIN_044500	EMO_007980
EHI_016340	EDI_024170	EIN_044510	EMO_007990
EHI_016360	EDI_024180	EIN_044520	EMO_008000
EHI_016380	EDI_024190	EIN_044670	EMO_008010
EHI_016430	EDI_024300	EIN_044890	EMO_008020
EHI_016450	EDI_024310	EIN_044900	EMO_008030
EHI_016490	EDI_024320	EIN_045770	EMO_008050
EHI_017000	EDI_024350	EIN_046390	EMO_008060
EHI_017010	EDI_024370	EIN_046420	EMO_008070
EHI_017020	EDI_024390	EIN_046430	EMO_008090
EHI_017040	EDI_024400	EIN_046440	EMO_008100
EHI_017050	EDI_024420	EIN_046600	EMO_008120
EHI_017450	EDI_024430	EIN_046610	EMO_008140
EHI_017560	EDI_024440	EIN_046620	EMO_008150
EHI_017570	EDI_024650	EIN_046640	EMO_008180
EHI_017600	EDI_024680	EIN_046650	EMO_008210
EHI_017610	EDI_025100	EIN_046670	EMO_008220
EHI_017620	EDI_025110	EIN_046820	EMO_008230
EHI_017630	EDI_025130	EIN_046830	EMO_008240
EHI_017670	EDI_025140	EIN_046850	EMO_008250
EHI_017690	EDI_025150	EIN_046880	EMO_008260
EHI_017700	EDI_025180	EIN_047130	EMO_008270
EHI_017710	EDI_025280	EIN_047140	EMO_008280
EHI_017720	EDI_025400	EIN_047160	EMO_008290
EHI_017730	EDI_025510	EIN_047170	EMO_008300
EHI_017740	EDI_025530	EIN_047180	EMO_008320
EHI_017760	EDI_025640	EIN_047310	EMO_008330
EHI_018490	EDI_025650	EIN_047330	EMO_008370
EHI_018590	EDI_025670	EIN_047350	EMO_008390
EHI_018600	EDI_025690	EIN_047390	EMO_008410
EHI_018610	EDI_025700	EIN_047410	EMO_008430
EHI_019060	EDI_025710	EIN_047420	EMO_008440
EHI_019070	EDI_025720	EIN_047430	EMO_008460
EHI_019080	EDI_025730	EIN_047450	EMO_008470
EHI_019120	EDI_025750	EIN_047470	EMO_008480
EHI_019150	EDI_025760	EIN_047510	EMO_008500
EHI_019160	EDI_025770	EIN_047680	EMO_008510
EHI_019170	EDI_025800	EIN_047700	EMO_008540
EHI_019190	EDI_025820	EIN_047730	EMO_008550
EHI_019290	EDI_025840	EIN_047750	EMO_008560
EHI_019600	EDI_026080	EIN_047780	EMO_008580
EHI_019640	EDI_026420	EIN_048120	EMO_008590
EHI_019650	EDI_026440	EIN_048130	EMO_008600
EHI_019860	EDI_026450	EIN_048150	EMO_008610
EHI_019970	EDI_026460	EIN_048180	EMO_008620
EHI_020100	EDI_026470	EIN_048200	EMO_008630
EHI_020110	EDI_026480	EIN_048310	EMO_008650
EHI_020210	EDI_026490	EIN_050580	EMO_008660
EHI_020220	EDI_026500	EIN_050680	EMO_008670
EHI_020230	EDI_026510	EIN_051510	EMO_008680
EHI_020250	EDI_026520	EIN_051530	EMO_008830
EHI_020270	EDI_026530	EIN_051600	EMO_008840
EHI_020280	EDI_026540	EIN_051630	EMO_008850
EHI_020300	EDI_026550	EIN_051640	EMO_008900
EHI_020330	EDI_026570	EIN_051660	EMO_008910
EHI_020340	EDI_026590	EIN_051890	EMO_008930
EHI_020350	EDI_026610	EIN_051900	EMO_008970
EHI_020360	EDI_026620	EIN_052030	EMO_009000
EHI_020600	EDI_026630	EIN_052040	EMO_009050
EHI_020610	EDI_026650	EIN_052050	EMO_009060
EHI_021190	EDI_026670	EIN_052060	EMO_009090
EHI_021210	EDI_026680	EIN_052070	EMO_009140
EHI_021230	EDI_026690	EIN_052090	EMO_009170
EHI_021280	EDI_026700	EIN_052100	EMO_009250
EHI_021300	EDI_026720	EIN_052210	EMO_009260
EHI_021320	EDI_026740	EIN_052220	EMO_009270
EHI_021340	EDI_026750	EIN_052250	EMO_009290
EHI_021360	EDI_026760	EIN_052280	EMO_009300
EHI_021390	EDI_026780	EIN_052300	EMO_009310
EHI_021420	EDI_026790	EIN_052310	EMO_009320
EHI_021430	EDI_026800	EIN_052320	EMO_009330
EHI_021440	EDI_026810	EIN_052330	EMO_009350
EHI_021510	EDI_026820	EIN_052340	EMO_009390
EHI_021540	EDI_026830	EIN_052350	EMO_009420
EHI_021560	EDI_026840	EIN_052370	EMO_009440
EHI_022010	EDI_026850	EIN_052390	EMO_009480
EHI_022140	EDI_026870	EIN_052520	EMO_009510
EHI_022250	EDI_027080	EIN_052530	EMO_009530
EHI_022270	EDI_027495	EIN_052540	EMO_009590
EHI_022890	EDI_027500	EIN_052580	EMO_009660
EHI_022940	EDI_027610	EIN_052600	EMO_009670
EHI_022960	EDI_027620	EIN_052610	EMO_009690
EHI_022970	EDI_027670	EIN_052620	EMO_009720
EHI_022980	EDI_028110	EIN_052670	EMO_009730
EHI_022990	EDI_028220	EIN_052690	EMO_009750
EHI_023010	EDI_028430	EIN_052700	EMO_009800
EHI_023040	EDI_028440	EIN_052740	EMO_009830
EHI_023050	EDI_028550	EIN_052760	EMO_009860
EHI_023080	EDI_028560	EIN_052810	EMO_009870
EHI_023090	EDI_028570	EIN_052930	EMO_009890
EHI_023110	EDI_028580	EIN_052940	EMO_009910
EHI_023140	EDI_028590	EIN_052950	EMO_009930
EHI_023190	EDI_028600	EIN_053000	EMO_009940
EHI_023220	EDI_028610	EIN_053140	EMO_009960
EHI_023240	EDI_028620	EIN_053150	EMO_009980
EHI_023270	EDI_028630	EIN_053160	EMO_009990
EHI_023300	EDI_028740	EIN_053210	EMO_010000
EHI_023320	EDI_028860	EIN_053340	EMO_010010
EHI_023330	EDI_028870	EIN_053360	EMO_010020
EHI_023340	EDI_028880	EIN_053390	EMO_010030
EHI_023350	EDI_029290	EIN_053400	EMO_010090
EHI_023370	EDI_029410	EIN_053420	EMO_010100
EHI_023390	EDI_029530	EIN_053440	EMO_010130
EHI_023410	EDI_029540	EIN_053460	EMO_010140
EHI_023420	EDI_029560	EIN_053500	EMO_010150
EHI_023440	EDI_029580	EIN_053520	EMO_010160
EHI_023460	EDI_029590	EIN_053550	EMO_010170
EHI_023490	EDI_030030	EIN_053560	EMO_010180
EHI_023600	EDI_030460	EIN_053570	EMO_010220
EHI_023610	EDI_030470	EIN_053620	EMO_010290
EHI_023840	EDI_030490	EIN_053630	EMO_010300
EHI_023850	EDI_030500	EIN_053640	EMO_010310
EHI_023860	EDI_030510	EIN_053760	EMO_010320
EHI_023880	EDI_030520	EIN_053780	EMO_010330
EHI_024000	EDI_030530	EIN_053800	EMO_010350
EHI_024120	EDI_030550	EIN_053810	EMO_010360
EHI_024240	EDI_030560	EIN_053930	EMO_010370
EHI_024350	EDI_030570	EIN_053950	EMO_010390
EHI_024370	EDI_030670	EIN_053970	EMO_010400
EHI_024380	EDI_030770	EIN_054000	EMO_010440
EHI_024390	EDI_030780	EIN_054050	EMO_010450
EHI_024400	EDI_030890	EIN_054190	EMO_010460
EHI_024420	EDI_031140	EIN_054230	EMO_010480
EHI_024430	EDI_031150	EIN_054390	EMO_010490
EHI_024480	EDI_031280	EIN_054400	EMO_010520
EHI_024500	EDI_031290	EIN_054440	EMO_010530
EHI_024550	EDI_031320	EIN_054470	EMO_010540
EHI_024580	EDI_031330	EIN_054490	EMO_010550
EHI_024620	EDI_031340	EIN_054510	EMO_010640
EHI_024630	EDI_031790	EIN_054520	EMO_010680
EHI_024640	EDI_031800	EIN_054560	EMO_010690
EHI_024650	EDI_031810	EIN_054570	EMO_010700
EHI_024670	EDI_031820	EIN_054590	EMO_010710
EHI_024680	EDI_031840	EIN_054600	EMO_010720
EHI_025220	EDI_031850	EIN_054610	EMO_010730
EHI_025240	EDI_031870	EIN_054620	EMO_010800
EHI_025250	EDI_031890	EIN_054630	EMO_010810
EHI_025270	EDI_031900	EIN_054640	EMO_010820
EHI_025280	EDI_031910	EIN_054650	EMO_010830
EHI_025290	EDI_031920	EIN_054700	EMO_010840
EHI_025330	EDI_031930	EIN_054820	EMO_010850
EHI_025350	EDI_031940	EIN_054850	EMO_010860
EHI_025360	EDI_032570	EIN_054860	EMO_010870
EHI_025370	EDI_032590	EIN_054890	EMO_010880
EHI_025380	EDI_032600	EIN_054900	EMO_010890
EHI_025390	EDI_032710	EIN_054910	EMO_010900
EHI_025430	EDI_032720	EIN_054960	EMO_010910
EHI_025440	EDI_032740	EIN_055120	EMO_010940
EHI_025450	EDI_032990	EIN_055130	EMO_010950
EHI_025460	EDI_033010	EIN_055140	EMO_010960
EHI_025470	EDI_033040	EIN_055150	EMO_010980
EHI_025820	EDI_033050	EIN_055160	EMO_010990
EHI_025860	EDI_033060	EIN_055170	EMO_011000
EHI_026340	EDI_033070	EIN_055180	EMO_011040
EHI_026350	EDI_033090	EIN_055200	EMO_011050
EHI_026400	EDI_033100	EIN_055230	EMO_011060
EHI_026410	EDI_033110	EIN_055240	EMO_011120
EHI_026420	EDI_033130	EIN_055370	EMO_011170
EHI_026430	EDI_033150	EIN_055480	EMO_011180
EHI_026460	EDI_033260	EIN_055510	EMO_011210
EHI_026470	EDI_034010	EIN_055730	EMO_011230
EHI_026480	EDI_034030	EIN_055860	EMO_011290
EHI_027380	EDI_034050	EIN_055890	EMO_011340
EHI_027490	EDI_034170	EIN_055900	EMO_011370
EHI_027500	EDI_034400	EIN_055920	EMO_011390
EHI_027510	EDI_034410	EIN_055930	EMO_011400
EHI_027530	EDI_034420	EIN_055940	EMO_011410
EHI_027580	EDI_034440	EIN_055960	EMO_011440
EHI_027590	EDI_034450	EIN_056220	EMO_011460
EHI_027600	EDI_034460	EIN_056240	EMO_011470
EHI_027610	EDI_034680	EIN_056250	EMO_011480
EHI_027620	EDI_034690	EIN_056270	EMO_011490
EHI_027630	EDI_035100	EIN_056290	EMO_011500
EHI_027640	EDI_035120	EIN_056310	EMO_011510
EHI_027660	EDI_035140	EIN_056330	EMO_011550
EHI_027670	EDI_035150	EIN_056400	EMO_011570
EHI_027680	EDI_035170	EIN_056410	EMO_011630
EHI_027700	EDI_035180	EIN_056440	EMO_011650
EHI_027710	EDI_035200	EIN_056520	EMO_011680
EHI_027720	EDI_035220	EIN_056530	EMO_011710
EHI_027730	EDI_035230	EIN_056560	EMO_011770
EHI_027750	EDI_035240	EIN_056580	EMO_011780
EHI_027760	EDI_035250	EIN_056590	EMO_011800
EHI_027780	EDI_035260	EIN_056710	EMO_011850
EHI_027790	EDI_035380	EIN_056770	EMO_011860
EHI_028010	EDI_035580	EIN_056780	EMO_011910
EHI_028020	EDI_036120	EIN_056790	EMO_011930
EHI_028540	EDI_036130	EIN_056840	EMO_011960
EHI_028550	EDI_036150	EIN_056850	EMO_011980
EHI_028910	EDI_036180	EIN_056880	EMO_011990
EHI_028930	EDI_036630	EIN_056890	EMO_012000
EHI_028950	EDI_036640	EIN_056930	EMO_012030
EHI_028960	EDI_036660	EIN_056940	EMO_012120
EHI_029040	EDI_036670	EIN_056960	EMO_012130
EHI_029050	EDI_036790	EIN_056990	EMO_012140
EHI_029060	EDI_036800	EIN_057000	EMO_012150
EHI_029370	EDI_036810	EIN_057060	EMO_012190
EHI_029520	EDI_037040	EIN_057100	EMO_012200
EHI_029530	EDI_037050	EIN_057130	EMO_012210
EHI_029540	EDI_037070	EIN_057140	EMO_012250
EHI_029550	EDI_037090	EIN_057150	EMO_012280
EHI_029560	EDI_037110	EIN_057180	EMO_012300
EHI_029600	EDI_037120	EIN_057190	EMO_012310
EHI_029620	EDI_037130	EIN_057210	EMO_012350
EHI_029730	EDI_037140	EIN_057230	EMO_012390
EHI_030060	EDI_037150	EIN_057250	EMO_012410
EHI_030070	EDI_037160	EIN_057260	EMO_012430
EHI_030080	EDI_037170	EIN_057270	EMO_012450
EHI_030090	EDI_037280	EIN_057280	EMO_012460
EHI_030120	EDI_037390	EIN_057290	EMO_012470
EHI_030170	EDI_037420	EIN_057440	EMO_012490
EHI_030400	EDI_037430	EIN_057460	EMO_012530
EHI_030410	EDI_037450	EIN_057590	EMO_012540
EHI_030420	EDI_037460	EIN_057620	EMO_012570
EHI_030430	EDI_037470	EIN_057630	EMO_012590
EHI_030440	EDI_037790	EIN_057650	EMO_012600
EHI_030480	EDI_037800	EIN_057670	EMO_012630
EHI_030490	EDI_037810	EIN_057690	EMO_012640
EHI_030730	EDI_037820	EIN_057700	EMO_012650
EHI_030740	EDI_037830	EIN_057730	EMO_012660
EHI_030760	EDI_037840	EIN_057740	EMO_012690
EHI_030770	EDI_037850	EIN_057750	EMO_012700
EHI_030790	EDI_037880	EIN_057780	EMO_012710
EHI_030800	EDI_037910	EIN_057810	EMO_012720
EHI_030810	EDI_037940	EIN_057920	EMO_012760
EHI_030830	EDI_037950	EIN_057930	EMO_012790
EHI_030840	EDI_037960	EIN_057940	EMO_012800
EHI_030850	EDI_037970	EIN_057950	EMO_012810
EHI_030870	EDI_038010	EIN_058330	EMO_012870
EHI_030880	EDI_038020	EIN_058340	EMO_012900
EHI_030890	EDI_038030	EIN_058350	EMO_012930
EHI_030900	EDI_038040	EIN_058360	EMO_012940
EHI_031100	EDI_038050	EIN_058380	EMO_012970
EHI_031240	EDI_038250	EIN_058390	EMO_012990
EHI_031290	EDI_038360	EIN_058400	EMO_013040
EHI_031300	EDI_038370	EIN_058420	EMO_013050
EHI_031310	EDI_038430	EIN_058530	EMO_013070
EHI_031330	EDI_038440	EIN_058570	EMO_013080
EHI_031360	EDI_038450	EIN_058580	EMO_013090
EHI_031390	EDI_039310	EIN_058650	EMO_013100
EHI_031400	EDI_039330	EIN_058660	EMO_013170
EHI_031630	EDI_039340	EIN_058680	EMO_013180
EHI_031960	EDI_039350	EIN_058700	EMO_013200
EHI_032060	EDI_039380	EIN_058720	EMO_013210
EHI_033130	EDI_039490	EIN_058730	EMO_013230
EHI_033250	EDI_039500	EIN_058740	EMO_013240
EHI_033700	EDI_039510	EIN_058750	EMO_013270
EHI_033710	EDI_039620	EIN_058770	EMO_013280
EHI_033730	EDI_039640	EIN_058780	EMO_013320
EHI_033850	EDI_039780	EIN_058850	EMO_013340
EHI_033860	EDI_040580	EIN_058990	EMO_013350
EHI_033910	EDI_040590	EIN_059020	EMO_013360
EHI_035090	EDI_040810	EIN_059030	EMO_013370
EHI_035100	EDI_041020	EIN_059040	EMO_013380
EHI_035130	EDI_041220	EIN_059060	EMO_013410
EHI_035140	EDI_041230	EIN_059080	EMO_013420
EHI_035150	EDI_041240	EIN_059090	EMO_013430
EHI_035180	EDI_041260	EIN_059200	EMO_013440
EHI_035220	EDI_041270	EIN_059350	EMO_013460
EHI_035230	EDI_041310	EIN_059370	EMO_013470
EHI_035390	EDI_041420	EIN_059380	EMO_013480
EHI_035400	EDI_041980	EIN_059400	EMO_013500
EHI_035420	EDI_042410	EIN_059430	EMO_013510
EHI_035430	EDI_042930	EIN_059440	EMO_013580
EHI_035490	EDI_043260	EIN_059460	EMO_013590
EHI_035560	EDI_043290	EIN_059490	EMO_013600
EHI_035590	EDI_043300	EIN_059500	EMO_013620
EHI_035600	EDI_043310	EIN_059680	EMO_013660
EHI_035630	EDI_043320	EIN_059690	EMO_013710
EHI_035670	EDI_043340	EIN_059720	EMO_013730
EHI_035730	EDI_043350	EIN_059730	EMO_013760
EHI_035750	EDI_043360	EIN_059740	EMO_013770
EHI_035770	EDI_043370	EIN_059770	EMO_013790
EHI_035780	EDI_043380	EIN_059790	EMO_013850
EHI_035810	EDI_043390	EIN_059820	EMO_013860
EHI_035920	EDI_043410	EIN_059850	EMO_013870
EHI_035930	EDI_043450	EIN_060120	EMO_013910
EHI_035950	EDI_043460	EIN_060150	EMO_013930
EHI_035980	EDI_043480	EIN_060170	EMO_013940
EHI_035990	EDI_043490	EIN_060180	EMO_013950
EHI_036500	EDI_043920	EIN_060190	EMO_013960
EHI_036520	EDI_044030	EIN_060200	EMO_013970
EHI_036530	EDI_044050	EIN_060230	EMO_013990
EHI_036540	EDI_044060	EIN_060360	EMO_014020
EHI_036560	EDI_044070	EIN_060490	EMO_014030
EHI_036570	EDI_044080	EIN_060500	EMO_014040
EHI_036580	EDI_044090	EIN_060510	EMO_014060
EHI_036640	EDI_044100	EIN_060530	EMO_014070
EHI_036840	EDI_044110	EIN_060640	EMO_014080
EHI_036850	EDI_044130	EIN_060660	EMO_014090
EHI_036890	EDI_044150	EIN_060670	EMO_014100
EHI_036900	EDI_044160	EIN_060680	EMO_014110
EHI_037130	EDI_044180	EIN_060830	EMO_014120
EHI_037160	EDI_044210	EIN_060860	EMO_014140
EHI_037170	EDI_044220	EIN_060870	EMO_014150
EHI_037180	EDI_044230	EIN_060980	EMO_014160
EHI_037200	EDI_044240	EIN_060990	EMO_014180
EHI_037670	EDI_044250	EIN_061020	EMO_014200
EHI_037920	EDI_044270	EIN_061030	EMO_014210
EHI_038270	EDI_044290	EIN_061040	EMO_014220
EHI_038280	EDI_044300	EIN_061050	EMO_014240
EHI_038330	EDI_044310	EIN_061060	EMO_014280
EHI_038550	EDI_044330	EIN_061070	EMO_014310
EHI_038560	EDI_044340	EIN_061080	EMO_014320
EHI_038580	EDI_044350	EIN_061100	EMO_014330
EHI_038630	EDI_044360	EIN_061170	EMO_014350
EHI_038640	EDI_044370	EIN_061210	EMO_014370
EHI_038690	EDI_044380	EIN_061220	EMO_014380
EHI_038810	EDI_044390	EIN_061260	EMO_014390
EHI_038830	EDI_044400	EIN_061270	EMO_014410
EHI_038840	EDI_044410	EIN_062450	EMO_014440
EHI_038860	EDI_044450	EIN_062560	EMO_014460
EHI_038880	EDI_044460	EIN_062670	EMO_014470
EHI_038890	EDI_044470	EIN_062700	EMO_014480
EHI_038900	EDI_044480	EIN_062710	EMO_014500
EHI_038920	EDI_044490	EIN_062730	EMO_014510
EHI_038930	EDI_044500	EIN_062750	EMO_014530
EHI_038940	EDI_044520	EIN_062760	EMO_014540
EHI_038950	EDI_044530	EIN_062770	EMO_014550
EHI_038960	EDI_044540	EIN_062880	EMO_014560
EHI_038970	EDI_044550	EIN_062890	EMO_014610
EHI_038980	EDI_044560	EIN_062900	EMO_014620
EHI_039000	EDI_044570	EIN_062910	EMO_014630
EHI_039010	EDI_044590	EIN_063020	EMO_014640
EHI_039020	EDI_044600	EIN_063030	EMO_014660
EHI_039050	EDI_044610	EIN_063180	EMO_014670
EHI_039060	EDI_044620	EIN_063190	EMO_014680
EHI_039200	EDI_044630	EIN_063210	EMO_014690
EHI_039350	EDI_044660	EIN_063230	EMO_014720
EHI_039470	EDI_044670	EIN_063460	EMO_014760
EHI_039490	EDI_044680	EIN_063470	EMO_014770
EHI_039850	EDI_044700	EIN_063480	EMO_014810
EHI_039860	EDI_044710	EIN_064250	EMO_014820
EHI_040260	EDI_044720	EIN_064260	EMO_014840
EHI_040300	EDI_044730	EIN_064270	EMO_014850
EHI_040340	EDI_044740	EIN_064280	EMO_014860
EHI_040360	EDI_044750	EIN_064290	EMO_014870
EHI_040400	EDI_044780	EIN_064300	EMO_014880
EHI_040430	EDI_044790	EIN_064470	EMO_014890
EHI_040440	EDI_044810	EIN_064480	EMO_014900
EHI_040450	EDI_044820	EIN_064490	EMO_014920
EHI_040460	EDI_044840	EIN_064520	EMO_014930
EHI_040480	EDI_044850	EIN_064690	EMO_014940
EHI_040580	EDI_044870	EIN_064740	EMO_014970
EHI_040590	EDI_044880	EIN_064790	EMO_014980
EHI_040620	EDI_044890	EIN_064820	EMO_015000
EHI_040630	EDI_044900	EIN_064830	EMO_015010
EHI_040650	EDI_044910	EIN_065020	EMO_015040
EHI_040660	EDI_044920	EIN_065160	EMO_015050
EHI_040670	EDI_044940	EIN_065170	EMO_015060
EHI_040680	EDI_044950	EIN_065230	EMO_015070
EHI_040690	EDI_044960	EIN_065240	EMO_015080
EHI_040800	EDI_044970	EIN_065260	EMO_015090
EHI_040840	EDI_045090	EIN_065370	EMO_015140
EHI_041060	EDI_045100	EIN_065390	EMO_015190
EHI_041070	EDI_045110	EIN_065440	EMO_015200
EHI_041480	EDI_045210	EIN_065600	EMO_015210
EHI_041680	EDI_045220	EIN_065620	EMO_015250
EHI_041890	EDI_045430	EIN_065630	EMO_015340
EHI_041920	EDI_045840	EIN_065670	EMO_015350
EHI_041940	EDI_045850	EIN_065680	EMO_015410
EHI_041960	EDI_045860	EIN_065720	EMO_015460
EHI_042110	EDI_045870	EIN_065740	EMO_015480
EHI_042140	EDI_045890	EIN_065900	EMO_015490
EHI_042210	EDI_045900	EIN_065920	EMO_015540
EHI_042220	EDI_045910	EIN_065970	EMO_015550
EHI_042260	EDI_045920	EIN_065980	EMO_015600
EHI_042690	EDI_045930	EIN_065990	EMO_015610
EHI_042880	EDI_045940	EIN_066000	EMO_015620
EHI_042890	EDI_045950	EIN_066020	EMO_015630
EHI_042900	EDI_045960	EIN_066040	EMO_015650
EHI_042930	EDI_045970	EIN_066060	EMO_015660
EHI_042970	EDI_046300	EIN_066070	EMO_015680
EHI_043140	EDI_046420	EIN_066080	EMO_015730
EHI_043740	EDI_046530	EIN_066100	EMO_015740
EHI_044190	EDI_046650	EIN_066120	EMO_015750
EHI_044210	EDI_046660	EIN_066230	EMO_015760
EHI_044220	EDI_046680	EIN_066350	EMO_015770
EHI_044240	EDI_046890	EIN_069030	EMO_015780
EHI_044360	EDI_046900	EIN_070090	EMO_015790
EHI_044500	EDI_046910	EIN_070100	EMO_015800
EHI_044520	EDI_046920	EIN_070940	EMO_015840
EHI_044530	EDI_046930	EIN_072770	EMO_015850
EHI_044550	EDI_047040	EIN_073690	EMO_015860
EHI_044580	EDI_047050	EIN_073700	EMO_015870
EHI_044600	EDI_047170	EIN_073710	EMO_015880
EHI_044640	EDI_047270	EIN_073720	EMO_015920
EHI_044650	EDI_047380	EIN_073950	EMO_015930
EHI_044660	EDI_047390	EIN_073960	EMO_015940
EHI_044680	EDI_047400	EIN_073970	EMO_015960
EHI_044690	EDI_047410	EIN_074090	EMO_015970
EHI_044700	EDI_047430	EIN_074110	EMO_015980
EHI_044720	EDI_047730	EIN_074120	EMO_015990
EHI_044730	EDI_047830	EIN_074270	EMO_016000
EHI_044760	EDI_047840	EIN_074280	EMO_016010
EHI_044770	EDI_047950	EIN_074290	EMO_016040
EHI_044780	EDI_048060	EIN_074300	EMO_016060
EHI_044810	EDI_048160	EIN_074320	EMO_016070
EHI_044820	EDI_048600	EIN_074360	EMO_016080
EHI_044830	EDI_048710	EIN_074380	EMO_016090
EHI_044850	EDI_048810	EIN_074500	EMO_016110
EHI_044930	EDI_049020	EIN_075370	EMO_016120
EHI_045050	EDI_049030	EIN_075980	EMO_016140
EHI_045060	EDI_049040	EIN_076670	EMO_016150
EHI_045100	EDI_049240	EIN_077240	EMO_016160
EHI_045120	EDI_049250	EIN_077380	EMO_016170
EHI_045130	EDI_049260	EIN_077610	EMO_016190
EHI_045140	EDI_049380	EIN_077930	EMO_016200
EHI_045150	EDI_049390	EIN_078260	EMO_016220
EHI_045170	EDI_049410	EIN_078270	EMO_016240
EHI_045280	EDI_049420	EIN_078520	EMO_016270
EHI_045300	EDI_049430	EIN_078720	EMO_016280
EHI_045360	EDI_049440	EIN_078990	EMO_016300
EHI_045370	EDI_049450	EIN_079020	EMO_016320
EHI_045380	EDI_049460	EIN_079090	EMO_016340
EHI_045390	EDI_049470	EIN_079110	EMO_016350
EHI_045410	EDI_049480	EIN_079150	EMO_016360
EHI_045420	EDI_049490	EIN_079270	EMO_016390
EHI_045430	EDI_049500	EIN_079400	EMO_016430
EHI_045470	EDI_049520	EIN_079410	EMO_016440
EHI_045480	EDI_049530	EIN_079430	EMO_016450
EHI_045520	EDI_049540	EIN_079470	EMO_016560
EHI_045540	EDI_049550	EIN_079490	EMO_016590
EHI_045550	EDI_049560	EIN_079600	EMO_016600
EHI_045560	EDI_049590	EIN_079620	EMO_016610
EHI_045600	EDI_049610	EIN_079770	EMO_016620
EHI_045710	EDI_049620	EIN_079800	EMO_016640
EHI_046390	EDI_049750	EIN_079820	EMO_016670
EHI_046590	EDI_049860	EIN_079970	EMO_016680
EHI_046600	EDI_049880	EIN_079990	EMO_016690
EHI_046610	EDI_049900	EIN_080060	EMO_016770
EHI_046650	EDI_049910	EIN_080080	EMO_016780
EHI_046670	EDI_049940	EIN_080090	EMO_016790
EHI_046680	EDI_049950	EIN_080130	EMO_016810
EHI_046690	EDI_049960	EIN_080170	EMO_016820
EHI_047730	EDI_049970	EIN_080180	EMO_016860
EHI_047740	EDI_050000	EIN_080200	EMO_016870
EHI_047760	EDI_050010	EIN_080230	EMO_016880
EHI_047790	EDI_050020	EIN_080250	EMO_016890
EHI_047810	EDI_050040	EIN_080270	EMO_016910
EHI_048170	EDI_050050	EIN_080290	EMO_016970
EHI_048180	EDI_050060	EIN_080300	EMO_016990
EHI_048190	EDI_050070	EIN_080410	EMO_017040
EHI_048200	EDI_050970	EIN_080420	EMO_017080
EHI_048210	EDI_050980	EIN_080430	EMO_017090
EHI_048250	EDI_050990	EIN_080560	EMO_017130
EHI_048300	EDI_051100	EIN_080580	EMO_017140
EHI_048310	EDI_051210	EIN_080610	EMO_017150
EHI_048410	EDI_051330	EIN_080630	EMO_017160
EHI_048540	EDI_051350	EIN_080640	EMO_017200
EHI_048550	EDI_051360	EIN_080680	EMO_017220
EHI_048560	EDI_051400	EIN_080690	EMO_017230
EHI_048570	EDI_051810	EIN_080710	EMO_017240
EHI_048590	EDI_051820	EIN_080720	EMO_017250
EHI_048600	EDI_051840	EIN_080730	EMO_017260
EHI_048610	EDI_051860	EIN_080740	EMO_017270
EHI_048620	EDI_051880	EIN_080750	EMO_017280
EHI_048630	EDI_052200	EIN_080800	EMO_017290
EHI_048660	EDI_052530	EIN_080830	EMO_017300
EHI_048670	EDI_052540	EIN_080860	EMO_017310
EHI_048680	EDI_052650	EIN_080890	EMO_017320
EHI_048700	EDI_052770	EIN_080960	EMO_017360
EHI_048710	EDI_052880	EIN_080980	EMO_017380
EHI_048730	EDI_052890	EIN_081520	EMO_017410
EHI_048740	EDI_052900	EIN_081640	EMO_017420
EHI_048980	EDI_052910	EIN_081690	EMO_017430
EHI_049000	EDI_052930	EIN_081700	EMO_017440
EHI_049030	EDI_053150	EIN_081740	EMO_017450
EHI_049040	EDI_053180	EIN_081760	EMO_017470
EHI_049060	EDI_053580	EIN_081790	EMO_017480
EHI_049280	EDI_053690	EIN_081940	EMO_017490
EHI_049290	EDI_053700	EIN_081950	EMO_017510
EHI_049310	EDI_053840	EIN_081960	EMO_017560
EHI_049320	EDI_053850	EIN_081990	EMO_017580
EHI_049340	EDI_053870	EIN_082310	EMO_017610
EHI_049350	EDI_053980	EIN_082330	EMO_017620
EHI_049360	EDI_053990	EIN_082560	EMO_017640
EHI_049370	EDI_054000	EIN_082740	EMO_017650
EHI_049380	EDI_054020	EIN_082990	EMO_017700
EHI_049400	EDI_055240	EIN_083020	EMO_017710
EHI_049440	EDI_055450	EIN_083030	EMO_017750
EHI_049470	EDI_055480	EIN_083090	EMO_017760
EHI_049480	EDI_055490	EIN_083100	EMO_017780
EHI_049510	EDI_055500	EIN_083110	EMO_017800
EHI_049520	EDI_055600	EIN_083260	EMO_017810
EHI_049550	EDI_055700	EIN_083270	EMO_017860
EHI_049560	EDI_055800	EIN_083280	EMO_017880
EHI_049570	EDI_055900	EIN_083290	EMO_017890
EHI_049580	EDI_055910	EIN_083300	EMO_017900
EHI_049590	EDI_055930	EIN_083310	EMO_017910
EHI_049610	EDI_055950	EIN_083320	EMO_017950
EHI_049620	EDI_055960	EIN_083330	EMO_017960
EHI_049630	EDI_055970	EIN_083440	EMO_017980
EHI_049640	EDI_055980	EIN_083470	EMO_018050
EHI_049650	EDI_056000	EIN_083480	EMO_018060
EHI_049660	EDI_056010	EIN_083600	EMO_018080
EHI_049670	EDI_056520	EIN_083610	EMO_018090
EHI_049680	EDI_056630	EIN_083640	EMO_018100
EHI_049690	EDI_056640	EIN_083650	EMO_018110
EHI_049720	EDI_056750	EIN_083660	EMO_018120
EHI_049730	EDI_056760	EIN_083680	EMO_018140
EHI_049740	EDI_056770	EIN_083690	EMO_018170
EHI_049770	EDI_056780	EIN_083710	EMO_018200
EHI_049790	EDI_056790	EIN_083720	EMO_018210
EHI_049820	EDI_056810	EIN_083730	EMO_018220
EHI_049850	EDI_056830	EIN_083760	EMO_018230
EHI_049860	EDI_056950	EIN_083770	EMO_018250
EHI_049880	EDI_056960	EIN_083780	EMO_018280
EHI_049910	EDI_057290	EIN_083790	EMO_018290
EHI_049920	EDI_057410	EIN_083820	EMO_018300
EHI_049930	EDI_057730	EIN_083830	EMO_018310
EHI_049940	EDI_057750	EIN_083840	EMO_018320
EHI_050110	EDI_057760	EIN_083990	EMO_018340
EHI_050270	EDI_057770	EIN_084130	EMO_018360
EHI_050280	EDI_057980	EIN_084160	EMO_018420
EHI_050290	EDI_057990	EIN_084180	EMO_018450
EHI_050300	EDI_058100	EIN_084190	EMO_018460
EHI_050360	EDI_058110	EIN_084200	EMO_018470
EHI_050400	EDI_058230	EIN_084220	EMO_018490
EHI_050410	EDI_058240	EIN_084330	EMO_018500
EHI_050430	EDI_058250	EIN_084450	EMO_018510
EHI_050460	EDI_058380	EIN_084600	EMO_018520
EHI_050470	EDI_058390	EIN_084610	EMO_018550
EHI_050480	EDI_058630	EIN_084620	EMO_018580
EHI_050490	EDI_058650	EIN_084640	EMO_018600
EHI_050520	EDI_058660	EIN_084750	EMO_018610
EHI_050590	EDI_058670	EIN_084770	EMO_018620
EHI_050600	EDI_058780	EIN_084890	EMO_018640
EHI_050610	EDI_058890	EIN_084910	EMO_018660
EHI_050650	EDI_058900	EIN_084920	EMO_018690
EHI_050660	EDI_058910	EIN_084940	EMO_018700
EHI_050670	EDI_059250	EIN_084980	EMO_018720
EHI_050690	EDI_059260	EIN_084990	EMO_018730
EHI_050710	EDI_059370	EIN_085040	EMO_018740
EHI_050730	EDI_059400	EIN_085050	EMO_018790
EHI_050750	EDI_059410	EIN_085070	EMO_018810
EHI_050770	EDI_059420	EIN_085090	EMO_018820
EHI_050810	EDI_059530	EIN_085100	EMO_018830
EHI_050830	EDI_059540	EIN_085110	EMO_018840
EHI_050850	EDI_059550	EIN_085120	EMO_018880
EHI_050880	EDI_059560	EIN_085240	EMO_018900
EHI_050940	EDI_059570	EIN_085400	EMO_018920
EHI_050950	EDI_059680	EIN_085560	EMO_018930
EHI_051000	EDI_059790	EIN_085600	EMO_018940
EHI_051020	EDI_059900	EIN_085660	EMO_018950
EHI_051060	EDI_059910	EIN_085680	EMO_018980
EHI_051080	EDI_059920	EIN_085690	EMO_019000
EHI_051430	EDI_059930	EIN_085700	EMO_019010
EHI_051460	EDI_059940	EIN_085710	EMO_019020
EHI_051580	EDI_059960	EIN_085720	EMO_019030
EHI_051710	EDI_060380	EIN_085730	EMO_019040
EHI_051730	EDI_060390	EIN_085740	EMO_019070
EHI_051740	EDI_060400	EIN_085750	EMO_019080
EHI_051750	EDI_060410	EIN_085870	EMO_019090
EHI_051760	EDI_060430	EIN_085880	EMO_019100
EHI_051790	EDI_060450	EIN_085910	EMO_019110
EHI_051810	EDI_060460	EIN_085930	EMO_019130
EHI_051820	EDI_060570	EIN_085950	EMO_019140
EHI_051830	EDI_060580	EIN_085960	EMO_019150
EHI_051840	EDI_060590	EIN_085980	EMO_019160
EHI_051850	EDI_060600	EIN_085990	EMO_019190
EHI_051920	EDI_060610	EIN_086010	EMO_019200
EHI_051930	EDI_060620	EIN_086050	EMO_019210
EHI_052120	EDI_060640	EIN_086060	EMO_019240
EHI_052160	EDI_060650	EIN_086080	EMO_019260
EHI_052180	EDI_060660	EIN_086120	EMO_019270
EHI_052400	EDI_060670	EIN_086130	EMO_019280
EHI_052800	EDI_060790	EIN_086150	EMO_019290
EHI_052810	EDI_060800	EIN_086260	EMO_019340
EHI_052850	EDI_060820	EIN_086270	EMO_019350
EHI_052860	EDI_060940	EIN_086380	EMO_019390
EHI_052870	EDI_061170	EIN_086450	EMO_019410
EHI_052890	EDI_061390	EIN_086580	EMO_019460
EHI_052990	EDI_061510	EIN_086600	EMO_019500
EHI_053010	EDI_061520	EIN_086610	EMO_019510
EHI_053020	EDI_061530	EIN_086620	EMO_019520
EHI_053030	EDI_061550	EIN_086640	EMO_019540
EHI_053040	EDI_061560	EIN_086660	EMO_019550
EHI_053050	EDI_061570	EIN_086670	EMO_019560
EHI_053060	EDI_061580	EIN_086680	EMO_019570
EHI_053080	EDI_061590	EIN_086700	EMO_019580
EHI_053090	EDI_061600	EIN_086710	EMO_019600
EHI_053100	EDI_061610	EIN_086720	EMO_019610
EHI_053110	EDI_061720	EIN_086740	EMO_019680
EHI_053170	EDI_061930	EIN_086790	EMO_019690
EHI_053600	EDI_062050	EIN_086800	EMO_019700
EHI_053850	EDI_062060	EIN_086810	EMO_019720
EHI_054140	EDI_062170	EIN_086830	EMO_019730
EHI_054150	EDI_062390	EIN_086840	EMO_019740
EHI_054160	EDI_062410	EIN_086860	EMO_019760
EHI_054180	EDI_062420	EIN_086880	EMO_019800
EHI_054190	EDI_062850	EIN_087130	EMO_019810
EHI_054200	EDI_062860	EIN_087140	EMO_019830
EHI_054220	EDI_062870	EIN_087150	EMO_019840
EHI_054240	EDI_062990	EIN_087170	EMO_019850
EHI_054260	EDI_063000	EIN_087200	EMO_019900
EHI_054500	EDI_063010	EIN_087220	EMO_019910
EHI_054510	EDI_063020	EIN_087240	EMO_019920
EHI_054530	EDI_063030	EIN_087250	EMO_019930
EHI_054730	EDI_063070	EIN_087400	EMO_019940
EHI_054780	EDI_063170	EIN_087420	EMO_019960
EHI_054790	EDI_063490	EIN_087430	EMO_019980
EHI_054800	EDI_063510	EIN_087440	EMO_019990
EHI_054830	EDI_063520	EIN_087450	EMO_020000
EHI_054940	EDI_063530	EIN_087460	EMO_020010
EHI_055340	EDI_063540	EIN_087470	EMO_020030
EHI_055350	EDI_063550	EIN_087480	EMO_020040
EHI_055360	EDI_063560	EIN_087490	EMO_020050
EHI_055370	EDI_063570	EIN_087640	EMO_020060
EHI_055390	EDI_063630	EIN_087660	EMO_020090
EHI_055410	EDI_063860	EIN_087670	EMO_020120
EHI_055420	EDI_063870	EIN_087680	EMO_020150
EHI_055640	EDI_063880	EIN_087700	EMO_020170
EHI_055650	EDI_063890	EIN_087730	EMO_020180
EHI_055660	EDI_063900	EIN_087840	EMO_020190
EHI_055700	EDI_064020	EIN_087860	EMO_020220
EHI_055960	EDI_064850	EIN_087980	EMO_020230
EHI_056100	EDI_064860	EIN_088740	EMO_020240
EHI_056110	EDI_064990	EIN_088870	EMO_020250
EHI_056240	EDI_065000	EIN_088900	EMO_020260
EHI_056380	EDI_065010	EIN_089760	EMO_020270
EHI_056400	EDI_065020	EIN_089890	EMO_020280
EHI_056410	EDI_065030	EIN_090220	EMO_020310
EHI_056420	EDI_065050	EIN_090260	EMO_020350
EHI_056430	EDI_065060	EIN_091050	EMO_020390
EHI_056450	EDI_065070	EIN_091800	EMO_020400
EHI_056460	EDI_065080	EIN_091950	EMO_020410
EHI_056480	EDI_065090	EIN_092000	EMO_020440
EHI_056490	EDI_065100	EIN_092010	EMO_020460
EHI_056500	EDI_065110	EIN_092040	EMO_020480
EHI_056510	EDI_065510	EIN_092050	EMO_020490
EHI_056640	EDI_065530	EIN_092060	EMO_020520
EHI_056660	EDI_065540	EIN_092080	EMO_020530
EHI_056690	EDI_065570	EIN_092090	EMO_020550
EHI_057660	EDI_065590	EIN_092100	EMO_020560
EHI_057670	EDI_065700	EIN_092140	EMO_020570
EHI_057690	EDI_065710	EIN_092150	EMO_020580
EHI_058070	EDI_065720	EIN_092160	EMO_020610
EHI_058080	EDI_065740	EIN_092180	EMO_020620
EHI_058090	EDI_065750	EIN_092190	EMO_020650
EHI_058100	EDI_065770	EIN_092230	EMO_020660
EHI_058330	EDI_066260	EIN_092630	EMO_020670
EHI_058460	EDI_066270	EIN_092850	EMO_020680
EHI_058500	EDI_066280	EIN_093390	EMO_020690
EHI_058510	EDI_066390	EIN_093440	EMO_020720
EHI_058540	EDI_066400	EIN_093450	EMO_020730
EHI_058670	EDI_066410	EIN_093490	EMO_020740
EHI_058810	EDI_066520	EIN_093510	EMO_020750
EHI_059650	EDI_066530	EIN_093520	EMO_020760
EHI_059660	EDI_066640	EIN_093610	EMO_020780
EHI_059670	EDI_066660	EIN_093660	EMO_020800
EHI_059820	EDI_066680	EIN_093670	EMO_020860
EHI_059830	EDI_066700	EIN_093710	EMO_020910
EHI_059840	EDI_066710	EIN_093850	EMO_020930
EHI_059860	EDI_066910	EIN_093870	EMO_020950
EHI_059870	EDI_067010	EIN_093990	EMO_020990
EHI_059900	EDI_067020	EIN_094000	EMO_021020
EHI_059910	EDI_067040	EIN_094110	EMO_021040
EHI_060380	EDI_067170	EIN_094120	EMO_021060
EHI_060390	EDI_067190	EIN_094130	EMO_021070
EHI_060400	EDI_067210	EIN_094170	EMO_021090
EHI_060420	EDI_067220	EIN_094200	EMO_021100
EHI_060430	EDI_067420	EIN_094410	EMO_021130
EHI_060440	EDI_067430	EIN_094530	EMO_021150
EHI_060750	EDI_067440	EIN_094670	EMO_021190
EHI_060860	EDI_067450	EIN_094680	EMO_021200
EHI_060980	EDI_067460	EIN_094690	EMO_021210
EHI_061240	EDI_067770	EIN_094700	EMO_021220
EHI_062090	EDI_067880	EIN_094750	EMO_021230
EHI_062530	EDI_068320	EIN_094760	EMO_021260
EHI_062660	EDI_068330	EIN_094770	EMO_021270
EHI_062670	EDI_068430	EIN_094890	EMO_021290
EHI_062680	EDI_069250	EIN_094900	EMO_021300
EHI_062690	EDI_069960	EIN_094910	EMO_021320
EHI_062700	EDI_069980	EIN_094920	EMO_021340
EHI_062750	EDI_070290	EIN_094950	EMO_021350
EHI_062770	EDI_070300	EIN_094960	EMO_021360
EHI_062780	EDI_070310	EIN_094980	EMO_021370
EHI_062790	EDI_070320	EIN_095000	EMO_021380
EHI_062800	EDI_070430	EIN_095040	EMO_021390
EHI_062820	EDI_070440	EIN_095050	EMO_021400
EHI_062840	EDI_070450	EIN_095070	EMO_021440
EHI_062850	EDI_070460	EIN_095080	EMO_021460
EHI_062860	EDI_070470	EIN_095100	EMO_021470
EHI_062970	EDI_070480	EIN_095110	EMO_021490
EHI_063000	EDI_070490	EIN_095120	EMO_021520
EHI_063010	EDI_070500	EIN_095160	EMO_021530
EHI_063040	EDI_070510	EIN_095170	EMO_021540
EHI_063570	EDI_070520	EIN_095310	EMO_021550
EHI_063580	EDI_070540	EIN_095330	EMO_021560
EHI_064000	EDI_070550	EIN_095450	EMO_021580
EHI_064440	EDI_070560	EIN_095460	EMO_021650
EHI_064450	EDI_070570	EIN_095500	EMO_021660
EHI_064470	EDI_070580	EIN_095530	EMO_021670
EHI_064490	EDI_070590	EIN_095550	EMO_021680
EHI_064500	EDI_070600	EIN_095560	EMO_021690
EHI_064510	EDI_070610	EIN_095600	EMO_021700
EHI_064560	EDI_070620	EIN_095620	EMO_021710
EHI_064570	EDI_070630	EIN_095630	EMO_021720
EHI_064630	EDI_070640	EIN_095650	EMO_021730
EHI_064700	EDI_070650	EIN_095660	EMO_021740
EHI_065220	EDI_070660	EIN_095670	EMO_021750
EHI_065240	EDI_070670	EIN_095680	EMO_021760
EHI_065270	EDI_070680	EIN_095700	EMO_021770
EHI_065300	EDI_070690	EIN_095730	EMO_021780
EHI_065310	EDI_070700	EIN_095760	EMO_021790
EHI_065320	EDI_070710	EIN_095770	EMO_021800
EHI_065330	EDI_070720	EIN_095780	EMO_021820
EHI_065370	EDI_070730	EIN_095810	EMO_021830
EHI_065490	EDI_070740	EIN_095820	EMO_021840
EHI_065610	EDI_070750	EIN_095830	EMO_021860
EHI_065620	EDI_070760	EIN_095840	EMO_021870
EHI_065640	EDI_070770	EIN_095860	EMO_021900
EHI_065650	EDI_070790	EIN_095870	EMO_021950
EHI_065660	EDI_070800	EIN_095880	EMO_021960
EHI_065670	EDI_070810	EIN_095890	EMO_021970
EHI_065690	EDI_070820	EIN_095900	EMO_022000
EHI_065700	EDI_070830	EIN_095920	EMO_022040
EHI_065720	EDI_070840	EIN_095950	EMO_022050
EHI_065740	EDI_070850	EIN_096010	EMO_022060
EHI_065750	EDI_070870	EIN_096020	EMO_022080
EHI_065760	EDI_070880	EIN_096050	EMO_022120
EHI_065770	EDI_070890	EIN_096060	EMO_022160
EHI_065780	EDI_070900	EIN_096080	EMO_022170
EHI_065790	EDI_070910	EIN_096100	EMO_022220
EHI_065820	EDI_070920	EIN_096120	EMO_022230
EHI_065830	EDI_070930	EIN_096130	EMO_022270
EHI_065860	EDI_070940	EIN_096140	EMO_022320
EHI_066200	EDI_070950	EIN_096160	EMO_022340
EHI_066760	EDI_070970	EIN_096190	EMO_022350
EHI_066970	EDI_070980	EIN_096200	EMO_022410
EHI_067090	EDI_070990	EIN_096210	EMO_022420
EHI_067200	EDI_071000	EIN_096220	EMO_022440
EHI_067210	EDI_071010	EIN_096230	EMO_022450
EHI_067260	EDI_071020	EIN_096250	EMO_022460
EHI_067280	EDI_071050	EIN_096270	EMO_022470
EHI_067510	EDI_071080	EIN_096280	EMO_022480
EHI_067520	EDI_071410	EIN_096300	EMO_022490
EHI_067530	EDI_071420	EIN_096310	EMO_022500
EHI_067580	EDI_071530	EIN_096340	EMO_022520
EHI_067700	EDI_071550	EIN_096350	EMO_022530
EHI_067710	EDI_071560	EIN_096360	EMO_022560
EHI_067830	EDI_071570	EIN_096370	EMO_022580
EHI_067850	EDI_071580	EIN_096380	EMO_022600
EHI_067860	EDI_071590	EIN_096400	EMO_022630
EHI_067870	EDI_071600	EIN_096410	EMO_022680
EHI_067890	EDI_071610	EIN_096420	EMO_022710
EHI_067970	EDI_071630	EIN_096430	EMO_022730
EHI_067980	EDI_071640	EIN_096440	EMO_022780
EHI_068000	EDI_071650	EIN_096470	EMO_022800
EHI_068010	EDI_071750	EIN_096480	EMO_022830
EHI_068030	EDI_072190	EIN_096490	EMO_022840
EHI_068050	EDI_072200	EIN_096500	EMO_022860
EHI_068100	EDI_072310	EIN_096530	EMO_022870
EHI_068130	EDI_072420	EIN_096550	EMO_022880
EHI_068170	EDI_072440	EIN_096660	EMO_022990
EHI_068180	EDI_072450	EIN_096670	EMO_023010
EHI_068200	EDI_072460	EIN_096690	EMO_023030
EHI_068210	EDI_072470	EIN_096760	EMO_023070
EHI_068220	EDI_072480	EIN_096770	EMO_023090
EHI_068230	EDI_072490	EIN_096800	EMO_023100
EHI_068240	EDI_072590	EIN_096830	EMO_023110
EHI_068250	EDI_072810	EIN_096850	EMO_023120
EHI_068260	EDI_072830	EIN_096860	EMO_023140
EHI_068270	EDI_072940	EIN_096880	EMO_023170
EHI_068280	EDI_073340	EIN_096890	EMO_023220
EHI_068290	EDI_073840	EIN_096930	EMO_023240
EHI_068330	EDI_074170	EIN_096940	EMO_023280
EHI_068340	EDI_074290	EIN_096950	EMO_023290
EHI_068360	EDI_074310	EIN_096960	EMO_023300
EHI_068410	EDI_074330	EIN_096990	EMO_023310
EHI_068420	EDI_074340	EIN_097020	EMO_023320
EHI_068440	EDI_074350	EIN_097030	EMO_023330
EHI_068470	EDI_074590	EIN_097050	EMO_023340
EHI_068480	EDI_075090	EIN_097090	EMO_023350
EHI_068500	EDI_075200	EIN_097130	EMO_023380
EHI_068540	EDI_075400	EIN_097140	EMO_023450
EHI_068550	EDI_075410	EIN_097160	EMO_023480
EHI_068650	EDI_075510	EIN_097190	EMO_023490
EHI_068690	EDI_075520	EIN_097200	EMO_023500
EHI_068700	EDI_075630	EIN_097210	EMO_023530
EHI_068720	EDI_075640	EIN_097220	EMO_023550
EHI_068740	EDI_075650	EIN_097230	EMO_023560
EHI_069050	EDI_075660	EIN_097240	EMO_023570
EHI_069060	EDI_075880	EIN_097350	EMO_023610
EHI_069070	EDI_075900	EIN_097370	EMO_023620
EHI_069080	EDI_075920	EIN_097390	EMO_023630
EHI_069100	EDI_076030	EIN_097400	EMO_023640
EHI_069110	EDI_076040	EIN_097410	EMO_023650
EHI_069150	EDI_076050	EIN_097520	EMO_023660
EHI_069160	EDI_076060	EIN_097530	EMO_023670
EHI_069170	EDI_076170	EIN_097550	EMO_023680
EHI_069180	EDI_076180	EIN_097580	EMO_023690
EHI_069190	EDI_076190	EIN_097600	EMO_023700
EHI_069200	EDI_076210	EIN_097620	EMO_023710
EHI_069210	EDI_076220	EIN_097630	EMO_023720
EHI_069220	EDI_076230	EIN_097640	EMO_023730
EHI_069250	EDI_076240	EIN_097670	EMO_023750
EHI_069280	EDI_076260	EIN_097690	EMO_023760
EHI_069290	EDI_076280	EIN_097720	EMO_023780
EHI_069350	EDI_076290	EIN_097740	EMO_023790
EHI_069380	EDI_076300	EIN_097760	EMO_023800
EHI_069390	EDI_076310	EIN_097770	EMO_023820
EHI_069440	EDI_076320	EIN_097780	EMO_023830
EHI_069450	EDI_076330	EIN_097800	EMO_023840
EHI_069460	EDI_076340	EIN_097820	EMO_023870
EHI_069480	EDI_076350	EIN_097840	EMO_023880
EHI_069500	EDI_076360	EIN_097850	EMO_023890
EHI_069550	EDI_076460	EIN_097860	EMO_023900
EHI_069560	EDI_076560	EIN_097870	EMO_023930
EHI_069570	EDI_076570	EIN_097880	EMO_023940
EHI_069580	EDI_076680	EIN_097890	EMO_023960
EHI_069590	EDI_076685	EIN_097920	EMO_023990
EHI_069600	EDI_076790	EIN_097930	EMO_024000
EHI_069630	EDI_076910	EIN_097960	EMO_024020
EHI_069990	EDI_076920	EIN_097980	EMO_024060
EHI_070680	EDI_076930	EIN_098000	EMO_024090
EHI_070690	EDI_077050	EIN_098460	EMO_024110
EHI_070710	EDI_077060	EIN_098480	EMO_024120
EHI_070730	EDI_077070	EIN_098490	EMO_024130
EHI_070790	EDI_077080	EIN_098540	EMO_024170
EHI_071320	EDI_077210	EIN_098570	EMO_024180
EHI_071590	EDI_077320	EIN_098600	EMO_024190
EHI_072070	EDI_077330	EIN_098620	EMO_024200
EHI_072090	EDI_077340	EIN_098630	EMO_024210
EHI_072110	EDI_077790	EIN_098670	EMO_024230
EHI_072120	EDI_077800	EIN_098890	EMO_024250
EHI_072130	EDI_077820	EIN_099510	EMO_024260
EHI_073060	EDI_077830	EIN_100310	EMO_024270
EHI_073180	EDI_077840	EIN_100510	EMO_024280
EHI_073330	EDI_077850	EIN_102080	EMO_024300
EHI_073370	EDI_078160	EIN_102810	EMO_024310
EHI_073380	EDI_078580	EIN_103130	EMO_024330
EHI_073390	EDI_078600	EIN_103250	EMO_024340
EHI_073400	EDI_078620	EIN_104290	EMO_024350
EHI_073420	EDI_078630	EIN_104410	EMO_024360
EHI_073430	EDI_078640	EIN_104530	EMO_024370
EHI_073440	EDI_078650	EIN_104540	EMO_024380
EHI_073460	EDI_078660	EIN_104750	EMO_024400
EHI_073500	EDI_078670	EIN_105240	EMO_024410
EHI_073550	EDI_078810	EIN_105250	EMO_024420
EHI_073590	EDI_078820	EIN_105680	EMO_024430
EHI_073600	EDI_079130	EIN_106650	EMO_024440
EHI_073630	EDI_079160	EIN_108540	EMO_024460
EHI_073640	EDI_079180	EIN_108580	EMO_024470
EHI_073660	EDI_079190	EIN_108710	EMO_024490
EHI_073670	EDI_079200	EIN_108940	EMO_024530
EHI_073990	EDI_079210	EIN_110190	EMO_024540
EHI_074000	EDI_079230	EIN_110430	EMO_024550
EHI_074020	EDI_079330	EIN_111510	EMO_024590
EHI_074060	EDI_079340	EIN_111540	EMO_024600
EHI_074070	EDI_079460	EIN_111660	EMO_024620
EHI_074100	EDI_079470	EIN_111680	EMO_024670
EHI_074110	EDI_079670	EIN_111910	EMO_024690
EHI_074120	EDI_079980	EIN_112040	EMO_024700
EHI_074140	EDI_079990	EIN_112150	EMO_024710
EHI_074160	EDI_080200	EIN_112160	EMO_024730
EHI_074170	EDI_080210	EIN_112280	EMO_024750
EHI_074180	EDI_080220	EIN_112610	EMO_024760
EHI_074720	EDI_080270	EIN_112850	EMO_024770
EHI_074730	EDI_080470	EIN_113560	EMO_024780
EHI_074760	EDI_080680	EIN_113590	EMO_024790
EHI_074790	EDI_080700	EIN_113610	EMO_024800
EHI_074800	EDI_081060	EIN_113730	EMO_024820
EHI_074820	EDI_081310	EIN_113900	EMO_024840
EHI_075180	EDI_081320	EIN_114030	EMO_024860
EHI_075200	EDI_081340	EIN_114160	EMO_024890
EHI_075540	EDI_081350	EIN_114170	EMO_024900
EHI_075650	EDI_082270	EIN_114210	EMO_025010
EHI_075660	EDI_082420	EIN_114770	EMO_025050
EHI_075960	EDI_082440	EIN_114790	EMO_025070
EHI_075970	EDI_082450	EIN_114950	EMO_025090
EHI_075990	EDI_082470	EIN_116130	EMO_025120
EHI_076000	EDI_082475	EIN_116450	EMO_025190
EHI_076020	EDI_082590	EIN_116600	EMO_025210
EHI_076140	EDI_082600	EIN_116770	EMO_025230
EHI_076270	EDI_082610	EIN_117070	EMO_025270
EHI_076790	EDI_082620	EIN_117300	EMO_025280
EHI_076800	EDI_082630	EIN_117310	EMO_025290
EHI_076820	EDI_082650	EIN_117320	EMO_025300
EHI_076830	EDI_082660	EIN_117340	EMO_025310
EHI_076880	EDI_082670	EIN_117650	EMO_025320
EHI_076890	EDI_082680	EIN_117770	EMO_025340
EHI_077230	EDI_083080	EIN_117900	EMO_025350
EHI_077240	EDI_083190	EIN_117910	EMO_025360
EHI_077500	EDI_083700	EIN_117940	EMO_025370
EHI_077530	EDI_083710	EIN_117960	EMO_025380
EHI_078180	EDI_083720	EIN_117990	EMO_025390
EHI_078190	EDI_083730	EIN_118020	EMO_025410
EHI_078210	EDI_083840	EIN_118080	EMO_025420
EHI_078250	EDI_083850	EIN_118100	EMO_025430
EHI_078270	EDI_083870	EIN_118110	EMO_025440
EHI_078290	EDI_083880	EIN_118130	EMO_025450
EHI_078300	EDI_083890	EIN_118160	EMO_025460
EHI_078550	EDI_083900	EIN_118170	EMO_025470
EHI_078570	EDI_083910	EIN_118190	EMO_025490
EHI_078580	EDI_083930	EIN_118220	EMO_025530
EHI_078690	EDI_083950	EIN_118230	EMO_025550
EHI_078710	EDI_083960	EIN_118260	EMO_025580
EHI_078730	EDI_083970	EIN_118280	EMO_025600
EHI_078740	EDI_083980	EIN_118300	EMO_025630
EHI_079180	EDI_083990	EIN_118310	EMO_025640
EHI_079220	EDI_084100	EIN_118330	EMO_025660
EHI_079310	EDI_084110	EIN_118340	EMO_025670
EHI_079720	EDI_084120	EIN_118580	EMO_025690
EHI_079840	EDI_084130	EIN_118690	EMO_025710
EHI_079860	EDI_084240	EIN_118710	EMO_025720
EHI_079870	EDI_084470	EIN_118720	EMO_025740
EHI_079910	EDI_084680	EIN_118950	EMO_025800
EHI_079920	EDI_084690	EIN_119110	EMO_025810
EHI_079950	EDI_084940	EIN_119590	EMO_025850
EHI_079960	EDI_085050	EIN_119600	EMO_025870
EHI_079970	EDI_085160	EIN_119610	EMO_025880
EHI_080220	EDI_085170	EIN_119650	EMO_025900
EHI_080240	EDI_085290	EIN_119660	EMO_025950
EHI_080250	EDI_085300	EIN_119930	EMO_025960
EHI_080260	EDI_085400	EIN_120860	EMO_025970
EHI_080270	EDI_085410	EIN_122190	EMO_025990
EHI_080720	EDI_085420	EIN_122200	EMO_026000
EHI_080740	EDI_085430	EIN_122210	EMO_026010
EHI_080750	EDI_085440	EIN_122220	EMO_026070
EHI_080860	EDI_085450	EIN_122230	EMO_026180
EHI_081270	EDI_085470	EIN_122240	EMO_026210
EHI_081280	EDI_085600	EIN_122250	EMO_026220
EHI_081290	EDI_085610	EIN_122260	EMO_026230
EHI_081310	EDI_085620	EIN_122470	EMO_026240
EHI_081320	EDI_085640	EIN_122810	EMO_026250
EHI_081330	EDI_085670	EIN_122870	EMO_026260
EHI_081350	EDI_085680	EIN_122880	EMO_026360
EHI_081380	EDI_085720	EIN_122900	EMO_026380
EHI_081400	EDI_085730	EIN_123270	EMO_026390
EHI_081630	EDI_085740	EIN_124140	EMO_026450
EHI_081640	EDI_085780	EIN_124880	EMO_026500
EHI_081660	EDI_085820	EIN_125680	EMO_026520
EHI_081670	EDI_085830	EIN_126730	EMO_026530
EHI_081690	EDI_085840	EIN_127370	EMO_026550
EHI_081710	EDI_085850	EIN_127380	EMO_026560
EHI_081730	EDI_085860	EIN_127820	EMO_026570
EHI_081750	EDI_085880	EIN_127830	EMO_026590
EHI_081760	EDI_085890	EIN_127840	EMO_026630
EHI_081770	EDI_085910	EIN_127970	EMO_026650
EHI_081930	EDI_085930	EIN_128710	EMO_026660
EHI_082060	EDI_085940	EIN_128720	EMO_026690
EHI_082070	EDI_085960	EIN_128730	EMO_026700
EHI_082220	EDI_085980	EIN_128740	EMO_026710
EHI_082240	EDI_086000	EIN_128750	EMO_026730
EHI_082530	EDI_088050	EIN_129080	EMO_026740
EHI_082550	EDI_088530	EIN_129100	EMO_026750
EHI_082560	EDI_088660	EIN_129120	EMO_026770
EHI_083110	EDI_090390	EIN_129130	EMO_026780
EHI_083400	EDI_090490	EIN_129140	EMO_026930
EHI_083420	EDI_090500	EIN_129150	EMO_026950
EHI_083440	EDI_090510	EIN_129170	EMO_026960
EHI_083460	EDI_090820	EIN_129180	EMO_026970
EHI_083590	EDI_090830	EIN_129190	EMO_026990
EHI_083610	EDI_090840	EIN_129220	EMO_027010
EHI_083620	EDI_090970	EIN_129230	EMO_027020
EHI_083650	EDI_091010	EIN_129240	EMO_027030
EHI_084670	EDI_091020	EIN_129280	EMO_027050
EHI_084710	EDI_091030	EIN_129290	EMO_027070
EHI_084950	EDI_091040	EIN_129300	EMO_027080
EHI_084970	EDI_091060	EIN_129320	EMO_027090
EHI_084980	EDI_091680	EIN_129330	EMO_027100
EHI_085000	EDI_091690	EIN_129350	EMO_027110
EHI_085010	EDI_091710	EIN_129370	EMO_027120
EHI_085020	EDI_091720	EIN_129380	EMO_027130
EHI_085030	EDI_091830	EIN_129500	EMO_027140
EHI_085060	EDI_091840	EIN_129830	EMO_027160
EHI_085370	EDI_092160	EIN_129840	EMO_027170
EHI_085830	EDI_092170	EIN_129850	EMO_027210
EHI_085950	EDI_092180	EIN_129870	EMO_027220
EHI_085990	EDI_092200	EIN_129880	EMO_027230
EHI_086030	EDI_092240	EIN_129890	EMO_027240
EHI_086040	EDI_092250	EIN_130320	EMO_027250
EHI_086050	EDI_092260	EIN_130330	EMO_027280
EHI_086070	EDI_092270	EIN_130350	EMO_027300
EHI_086080	EDI_092300	EIN_130360	EMO_027310
EHI_086090	EDI_092310	EIN_130380	EMO_027320
EHI_086140	EDI_092330	EIN_130390	EMO_027330
EHI_086150	EDI_092340	EIN_130510	EMO_027340
EHI_086160	EDI_092350	EIN_130860	EMO_027370
EHI_086170	EDI_092370	EIN_131230	EMO_027380
EHI_086210	EDI_092380	EIN_131240	EMO_027390
EHI_086220	EDI_092390	EIN_131360	EMO_027400
EHI_086260	EDI_092410	EIN_131840	EMO_027420
EHI_086360	EDI_092420	EIN_131850	EMO_027430
EHI_086370	EDI_092430	EIN_131860	EMO_027450
EHI_086380	EDI_092440	EIN_131870	EMO_027470
EHI_086540	EDI_092450	EIN_131880	EMO_027480
EHI_086990	EDI_092460	EIN_131910	EMO_027500
EHI_087000	EDI_092470	EIN_132040	EMO_027520
EHI_087210	EDI_092480	EIN_132180	EMO_027530
EHI_087320	EDI_092490	EIN_132300	EMO_027570
EHI_087340	EDI_092500	EIN_132310	EMO_027590
EHI_087350	EDI_092510	EIN_132330	EMO_027620
EHI_087370	EDI_092520	EIN_132580	EMO_027670
EHI_087420	EDI_092530	EIN_133420	EMO_027680
EHI_087550	EDI_092550	EIN_133980	EMO_027690
EHI_087580	EDI_092560	EIN_134190	EMO_027710
EHI_087600	EDI_092580	EIN_134200	EMO_027730
EHI_087630	EDI_092590	EIN_134230	EMO_027740
EHI_087640	EDI_092610	EIN_134380	EMO_027750
EHI_087700	EDI_092620	EIN_134430	EMO_027770
EHI_087710	EDI_092650	EIN_134470	EMO_027780
EHI_087740	EDI_092670	EIN_134990	EMO_027820
EHI_087760	EDI_092680	EIN_135010	EMO_027830
EHI_087770	EDI_092690	EIN_135040	EMO_027870
EHI_087780	EDI_092710	EIN_135060	EMO_027910
EHI_087810	EDI_092730	EIN_135070	EMO_027920
EHI_087830	EDI_092740	EIN_135100	EMO_027940
EHI_087860	EDI_092750	EIN_135130	EMO_027950
EHI_087870	EDI_092770	EIN_135240	EMO_027960
EHI_087880	EDI_092780	EIN_135360	EMO_027970
EHI_087890	EDI_092790	EIN_135480	EMO_027990
EHI_087900	EDI_092810	EIN_135490	EMO_028010
EHI_088030	EDI_092820	EIN_135500	EMO_028030
EHI_088060	EDI_092840	EIN_135630	EMO_028040
EHI_088070	EDI_092860	EIN_135650	EMO_028070
EHI_088220	EDI_092870	EIN_135820	EMO_028100
EHI_088230	EDI_092890	EIN_135980	EMO_028120
EHI_088450	EDI_092910	EIN_135990	EMO_028130
EHI_089100	EDI_092920	EIN_136000	EMO_028200
EHI_089990	EDI_092940	EIN_136020	EMO_028250
EHI_090020	EDI_092950	EIN_136140	EMO_028270
EHI_090040	EDI_092960	EIN_136150	EMO_028310
EHI_090240	EDI_092970	EIN_136160	EMO_028320
EHI_090250	EDI_092980	EIN_136270	EMO_028330
EHI_090370	EDI_092990	EIN_136510	EMO_028340
EHI_090400	EDI_093000	EIN_136560	EMO_028360
EHI_090420	EDI_093010	EIN_136570	EMO_028370
EHI_091050	EDI_093020	EIN_136580	EMO_028390
EHI_091060	EDI_093030	EIN_136910	EMO_028410
EHI_091070	EDI_093050	EIN_137060	EMO_028420
EHI_091100	EDI_093060	EIN_137470	EMO_028430
EHI_091250	EDI_093070	EIN_137990	EMO_028440
EHI_091460	EDI_093080	EIN_138010	EMO_028470
EHI_091470	EDI_093100	EIN_138020	EMO_028480
EHI_091490	EDI_093110	EIN_139090	EMO_028490
EHI_091520	EDI_093120	EIN_139200	EMO_028500
EHI_091530	EDI_093130	EIN_139450	EMO_028520
EHI_091540	EDI_093140	EIN_139560	EMO_028530
EHI_091560	EDI_093150	EIN_141070	EMO_028550
EHI_091940	EDI_093160	EIN_141390	EMO_028560
EHI_091950	EDI_093170	EIN_141410	EMO_028570
EHI_092070	EDI_093190	EIN_142010	EMO_028620
EHI_092080	EDI_093210	EIN_142120	EMO_028630
EHI_092110	EDI_093230	EIN_143730	EMO_028670
EHI_092120	EDI_093240	EIN_143740	EMO_028690
EHI_092130	EDI_093250	EIN_143760	EMO_028740
EHI_092140	EDI_093260	EIN_143770	EMO_028750
EHI_092160	EDI_093270	EIN_143900	EMO_028770
EHI_092170	EDI_093280	EIN_144110	EMO_028800
EHI_092200	EDI_093300	EIN_144320	EMO_028810
EHI_092210	EDI_093310	EIN_144460	EMO_028830
EHI_092260	EDI_093320	EIN_144470	EMO_028840
EHI_092290	EDI_093330	EIN_144580	EMO_028850
EHI_092420	EDI_093340	EIN_144700	EMO_028860
EHI_092430	EDI_093350	EIN_144710	EMO_028870
EHI_092480	EDI_093360	EIN_144730	EMO_028890
EHI_092530	EDI_093370	EIN_145370	EMO_028940
EHI_092540	EDI_093380	EIN_145380	EMO_029120
EHI_092570	EDI_093390	EIN_145660	EMO_029130
EHI_092580	EDI_093400	EIN_145830	EMO_029140
EHI_092590	EDI_093420	EIN_145850	EMO_029160
EHI_092600	EDI_093430	EIN_145860	EMO_029170
EHI_092620	EDI_093450	EIN_145870	EMO_029200
EHI_092630	EDI_093480	EIN_145880	EMO_029220
EHI_092640	EDI_093490	EIN_145890	EMO_029230
EHI_092650	EDI_093500	EIN_145900	EMO_029240
EHI_092660	EDI_093510	EIN_145920	EMO_029260
EHI_092670	EDI_093520	EIN_146040	EMO_029270
EHI_092680	EDI_093550	EIN_146070	EMO_029280
EHI_092720	EDI_093560	EIN_146100	EMO_029300
EHI_092930	EDI_093600	EIN_146110	EMO_029320
EHI_093130	EDI_093620	EIN_146160	EMO_029340
EHI_093330	EDI_093630	EIN_146170	EMO_029370
EHI_093360	EDI_093640	EIN_146320	EMO_029390
EHI_093570	EDI_093660	EIN_146340	EMO_029400
EHI_093580	EDI_093670	EIN_146370	EMO_029420
EHI_093740	EDI_093680	EIN_146380	EMO_029430
EHI_093770	EDI_093690	EIN_146390	EMO_029440
EHI_093810	EDI_093700	EIN_146400	EMO_029460
EHI_093820	EDI_093720	EIN_146410	EMO_029470
EHI_093840	EDI_093740	EIN_148560	EMO_029480
EHI_093870	EDI_093750	EIN_149040	EMO_029490
EHI_093900	EDI_093760	EIN_149050	EMO_029500
EHI_093940	EDI_093770	EIN_149680	EMO_029510
EHI_093960	EDI_093780	EIN_149690	EMO_029520
EHI_093980	EDI_093790	EIN_149810	EMO_029530
EHI_094040	EDI_093800	EIN_149820	EMO_029560
EHI_094050	EDI_093810	EIN_149960	EMO_029590
EHI_094090	EDI_093830	EIN_149990	EMO_029620
EHI_094100	EDI_093840	EIN_150000	EMO_029670
EHI_094110	EDI_093860	EIN_150010	EMO_029710
EHI_094120	EDI_094080	EIN_150030	EMO_029720
EHI_094260	EDI_094100	EIN_150900	EMO_029730
EHI_094790	EDI_094110	EIN_150910	EMO_029750
EHI_094800	EDI_094120	EIN_150920	EMO_029760
EHI_094810	EDI_094140	EIN_150940	EMO_029790
EHI_095030	EDI_094150	EIN_150960	EMO_029800
EHI_095040	EDI_094160	EIN_150970	EMO_029820
EHI_095080	EDI_094170	EIN_151100	EMO_029830
EHI_095150	EDI_094480	EIN_151150	EMO_029860
EHI_095170	EDI_094490	EIN_151260	EMO_029870
EHI_095180	EDI_094500	EIN_151290	EMO_029890
EHI_095320	EDI_094800	EIN_151320	EMO_029900
EHI_095480	EDI_094810	EIN_151340	EMO_029910
EHI_095500	EDI_094820	EIN_151350	EMO_029940
EHI_095810	EDI_095020	EIN_151360	EMO_029950
EHI_095860	EDI_095240	EIN_151390	EMO_029960
EHI_095870	EDI_095260	EIN_151730	EMO_029970
EHI_096160	EDI_095270	EIN_151740	EMO_029990
EHI_096180	EDI_095280	EIN_151900	EMO_030000
EHI_096200	EDI_095290	EIN_151910	EMO_030010
EHI_096240	EDI_095300	EIN_152140	EMO_030020
EHI_096260	EDI_095620	EIN_152160	EMO_030040
EHI_096270	EDI_095630	EIN_152270	EMO_030060
EHI_096280	EDI_095640	EIN_152400	EMO_030070
EHI_096310	EDI_095660	EIN_152410	EMO_030100
EHI_096330	EDI_095670	EIN_152460	EMO_030110
EHI_096340	EDI_095680	EIN_152470	EMO_030120
EHI_096360	EDI_095690	EIN_152600	EMO_030130
EHI_096380	EDI_096010	EIN_152710	EMO_030150
EHI_096390	EDI_096020	EIN_152720	EMO_030160
EHI_096400	EDI_096040	EIN_152730	EMO_030200
EHI_096420	EDI_096060	EIN_152740	EMO_030210
EHI_096440	EDI_096070	EIN_152750	EMO_030220
EHI_096460	EDI_096080	EIN_152760	EMO_030230
EHI_096470	EDI_096090	EIN_152770	EMO_030250
EHI_096490	EDI_096100	EIN_152780	EMO_030260
EHI_096510	EDI_096120	EIN_152800	EMO_030270
EHI_096550	EDI_096130	EIN_152840	EMO_030290
EHI_096570	EDI_096160	EIN_152850	EMO_030300
EHI_096580	EDI_096170	EIN_152900	EMO_030320
EHI_096600	EDI_096180	EIN_152920	EMO_030330
EHI_096610	EDI_096220	EIN_152970	EMO_030340
EHI_096620	EDI_096230	EIN_153000	EMO_030350
EHI_096640	EDI_096240	EIN_153120	EMO_030360
EHI_096670	EDI_096250	EIN_153160	EMO_030370
EHI_096680	EDI_096270	EIN_153170	EMO_030380
EHI_096700	EDI_096280	EIN_153180	EMO_030390
EHI_096750	EDI_096350	EIN_153190	EMO_030400
EHI_096760	EDI_096370	EIN_153210	EMO_030410
EHI_096790	EDI_096390	EIN_153220	EMO_030420
EHI_096810	EDI_096400	EIN_153260	EMO_030440
EHI_096850	EDI_096410	EIN_153290	EMO_030460
EHI_097050	EDI_096520	EIN_153300	EMO_030470
EHI_097470	EDI_096530	EIN_153420	EMO_030490
EHI_097610	EDI_096540	EIN_153440	EMO_030520
EHI_097870	EDI_096560	EIN_153550	EMO_030580
EHI_097880	EDI_096570	EIN_153690	EMO_030670
EHI_097920	EDI_096690	EIN_153720	EMO_030690
EHI_097930	EDI_096800	EIN_153740	EMO_030700
EHI_097960	EDI_096810	EIN_153770	EMO_030720
EHI_098000	EDI_096820	EIN_153780	EMO_030730
EHI_098020	EDI_096940	EIN_153790	EMO_030740
EHI_098030	EDI_096950	EIN_153800	EMO_030750
EHI_098040	EDI_096960	EIN_153810	EMO_030770
EHI_098200	EDI_096970	EIN_153820	EMO_030780
EHI_098220	EDI_096980	EIN_153840	EMO_030790
EHI_098230	EDI_096990	EIN_153870	EMO_030800
EHI_098240	EDI_097000	EIN_153900	EMO_030840
EHI_098250	EDI_097010	EIN_153910	EMO_030850
EHI_098260	EDI_097020	EIN_153920	EMO_030860
EHI_098270	EDI_097030	EIN_153940	EMO_030870
EHI_098290	EDI_097040	EIN_153950	EMO_030880
EHI_098310	EDI_097050	EIN_154230	EMO_030900
EHI_098380	EDI_097060	EIN_154270	EMO_030930
EHI_098410	EDI_097070	EIN_154410	EMO_030950
EHI_098420	EDI_097080	EIN_154430	EMO_030960
EHI_098450	EDI_097090	EIN_154440	EMO_030970
EHI_098480	EDI_097190	EIN_154450	EMO_030980
EHI_098500	EDI_097200	EIN_154470	EMO_031000
EHI_098510	EDI_097400	EIN_154500	EMO_031010
EHI_098520	EDI_097520	EIN_154530	EMO_031030
EHI_098550	EDI_097850	EIN_154580	EMO_031040
EHI_098570	EDI_097870	EIN_154720	EMO_031060
EHI_098580	EDI_097880	EIN_154750	EMO_031090
EHI_098620	EDI_097890	EIN_154890	EMO_031130
EHI_098730	EDI_097900	EIN_154900	EMO_031160
EHI_098740	EDI_098020	EIN_155020	EMO_031170
EHI_098750	EDI_099130	EIN_155140	EMO_031190
EHI_098760	EDI_099250	EIN_155160	EMO_031210
EHI_098770	EDI_099260	EIN_155180	EMO_031240
EHI_098780	EDI_099270	EIN_155200	EMO_031250
EHI_098840	EDI_099280	EIN_155210	EMO_031260
EHI_098870	EDI_099300	EIN_155230	EMO_031270
EHI_099200	EDI_099310	EIN_155250	EMO_031280
EHI_099210	EDI_099550	EIN_155300	EMO_031300
EHI_099230	EDI_099760	EIN_155310	EMO_031330
EHI_099240	EDI_099770	EIN_155340	EMO_031340
EHI_099320	EDI_100210	EIN_155360	EMO_031390
EHI_099330	EDI_100220	EIN_155370	EMO_031400
EHI_099340	EDI_100250	EIN_155380	EMO_031410
EHI_099700	EDI_100370	EIN_155440	EMO_031440
EHI_099730	EDI_100380	EIN_155450	EMO_031460
EHI_099750	EDI_100390	EIN_155620	EMO_031470
EHI_099770	EDI_100400	EIN_155650	EMO_031500
EHI_099790	EDI_100410	EIN_155660	EMO_031510
EHI_099800	EDI_100440	EIN_155690	EMO_031520
EHI_099850	EDI_100450	EIN_155700	EMO_031540
EHI_099860	EDI_100560	EIN_155710	EMO_031560
EHI_099880	EDI_100570	EIN_155730	EMO_031570
EHI_100090	EDI_100580	EIN_155860	EMO_031630
EHI_100110	EDI_100590	EIN_155870	EMO_031640
EHI_100260	EDI_100610	EIN_155880	EMO_031650
EHI_100270	EDI_100620	EIN_156100	EMO_031660
EHI_100280	EDI_100630	EIN_157190	EMO_031690
EHI_100290	EDI_100640	EIN_157410	EMO_031700
EHI_100300	EDI_100650	EIN_157520	EMO_031720
EHI_100310	EDI_100660	EIN_158160	EMO_031770
EHI_100320	EDI_100790	EIN_159400	EMO_031780
EHI_100380	EDI_100800	EIN_159720	EMO_031800
EHI_100390	EDI_100830	EIN_159930	EMO_031820
EHI_100400	EDI_101470	EIN_160360	EMO_031830
EHI_100430	EDI_101480	EIN_160400	EMO_031860
EHI_100440	EDI_101590	EIN_160820	EMO_031880
EHI_100480	EDI_101600	EIN_160940	EMO_031890
EHI_101240	EDI_101620	EIN_160960	EMO_031910
EHI_101250	EDI_101630	EIN_160980	EMO_031920
EHI_101260	EDI_101740	EIN_161420	EMO_031930
EHI_101270	EDI_101760	EIN_161550	EMO_031940
EHI_101280	EDI_101990	EIN_161690	EMO_031950
EHI_101290	EDI_102000	EIN_161940	EMO_032000
EHI_101390	EDI_102140	EIN_161950	EMO_032010
EHI_101630	EDI_102160	EIN_161960	EMO_032020
EHI_102030	EDI_102180	EIN_161980	EMO_032030
EHI_102050	EDI_102190	EIN_161990	EMO_032040
EHI_102170	EDI_102210	EIN_162000	EMO_032060
EHI_102270	EDI_102220	EIN_162010	EMO_032070
EHI_102930	EDI_103210	EIN_162020	EMO_032090
EHI_103290	EDI_103530	EIN_162030	EMO_032120
EHI_103380	EDI_103730	EIN_162040	EMO_032140
EHI_103400	EDI_103750	EIN_162050	EMO_032170
EHI_103410	EDI_103770	EIN_162070	EMO_032180
EHI_103420	EDI_103780	EIN_162080	EMO_032220
EHI_103470	EDI_103790	EIN_162090	EMO_032230
EHI_103480	EDI_103800	EIN_162100	EMO_032260
EHI_103490	EDI_103810	EIN_162120	EMO_032290
EHI_103520	EDI_103830	EIN_162130	EMO_032300
EHI_103540	EDI_103840	EIN_162150	EMO_032320
EHI_103590	EDI_103850	EIN_162160	EMO_032330
EHI_103600	EDI_103980	EIN_162170	EMO_032340
EHI_103610	EDI_103990	EIN_162180	EMO_032370
EHI_103620	EDI_104000	EIN_162190	EMO_032410
EHI_103660	EDI_104020	EIN_162220	EMO_032420
EHI_103670	EDI_104220	EIN_162250	EMO_032460
EHI_103680	EDI_105240	EIN_162260	EMO_032470
EHI_103690	EDI_105260	EIN_162270	EMO_032480
EHI_103720	EDI_105270	EIN_162280	EMO_032490
EHI_103730	EDI_105690	EIN_162290	EMO_032500
EHI_103750	EDI_105720	EIN_162300	EMO_032510
EHI_103790	EDI_105730	EIN_162310	EMO_032530
EHI_103800	EDI_106560	EIN_162430	EMO_032550
EHI_103830	EDI_106580	EIN_162450	EMO_032560
EHI_103890	EDI_106600	EIN_162460	EMO_032580
EHI_104350	EDI_106610	EIN_162470	EMO_032590
EHI_104360	EDI_106620	EIN_162480	EMO_032610
EHI_104370	EDI_106640	EIN_162490	EMO_032620
EHI_104380	EDI_106650	EIN_162500	EMO_032630
EHI_104400	EDI_106670	EIN_162540	EMO_032640
EHI_104450	EDI_106680	EIN_162550	EMO_032670
EHI_104460	EDI_106690	EIN_162560	EMO_032680
EHI_104470	EDI_106700	EIN_163060	EMO_032700
EHI_104510	EDI_106710	EIN_163080	EMO_032720
EHI_104520	EDI_106730	EIN_163290	EMO_032740
EHI_104530	EDI_106750	EIN_163900	EMO_032750
EHI_104550	EDI_106760	EIN_163920	EMO_032760
EHI_104570	EDI_106770	EIN_163930	EMO_032820
EHI_104580	EDI_106790	EIN_164070	EMO_032830
EHI_104590	EDI_106800	EIN_164080	EMO_032870
EHI_104600	EDI_106810	EIN_164190	EMO_032920
EHI_104630	EDI_107120	EIN_164310	EMO_032930
EHI_104680	EDI_107130	EIN_164320	EMO_033070
EHI_104730	EDI_107140	EIN_164370	EMO_033100
EHI_104740	EDI_107150	EIN_164490	EMO_033120
EHI_104930	EDI_107160	EIN_164500	EMO_033130
EHI_105070	EDI_107180	EIN_164510	EMO_033160
EHI_105090	EDI_107190	EIN_164630	EMO_033170
EHI_105120	EDI_107200	EIN_164650	EMO_033180
EHI_105130	EDI_107310	EIN_164660	EMO_033200
EHI_105150	EDI_107330	EIN_164770	EMO_033210
EHI_105160	EDI_107340	EIN_164790	EMO_033220
EHI_105180	EDI_107350	EIN_164900	EMO_033250
EHI_105190	EDI_107780	EIN_164920	EMO_033270
EHI_105220	EDI_107900	EIN_164930	EMO_033290
EHI_105270	EDI_108320	EIN_164940	EMO_033300
EHI_105310	EDI_108430	EIN_164950	EMO_033310
EHI_105320	EDI_108440	EIN_164980	EMO_033320
EHI_105360	EDI_108550	EIN_164990	EMO_033330
EHI_105770	EDI_108560	EIN_165150	EMO_033340
EHI_105800	EDI_108780	EIN_165270	EMO_033350
EHI_105830	EDI_108880	EIN_165390	EMO_033360
EHI_105840	EDI_108990	EIN_165410	EMO_033380
EHI_106080	EDI_109000	EIN_165420	EMO_033400
EHI_106100	EDI_109010	EIN_165760	EMO_033410
EHI_106130	EDI_109230	EIN_166090	EMO_033430
EHI_106250	EDI_109250	EIN_166100	EMO_033450
EHI_106290	EDI_109480	EIN_166110	EMO_033470
EHI_106300	EDI_109490	EIN_166740	EMO_033480
EHI_106310	EDI_109500	EIN_166980	EMO_033490
EHI_106680	EDI_109510	EIN_167220	EMO_033520
EHI_106690	EDI_109520	EIN_167230	EMO_033530
EHI_107040	EDI_109530	EIN_167340	EMO_033540
EHI_107060	EDI_109630	EIN_167470	EMO_033550
EHI_107100	EDI_109640	EIN_167580	EMO_033560
EHI_107110	EDI_109660	EIN_167720	EMO_033570
EHI_107120	EDI_109960	EIN_167840	EMO_033590
EHI_107150	EDI_110170	EIN_167960	EMO_033600
EHI_107170	EDI_110180	EIN_168070	EMO_033660
EHI_107180	EDI_110200	EIN_168120	EMO_033710
EHI_107210	EDI_110210	EIN_168240	EMO_033750
EHI_107220	EDI_110470	EIN_168280	EMO_033770
EHI_107250	EDI_110580	EIN_168290	EMO_033780
EHI_107280	EDI_110590	EIN_168620	EMO_033810
EHI_107290	EDI_110600	EIN_168640	EMO_033830
EHI_107300	EDI_110620	EIN_168650	EMO_033870
EHI_107540	EDI_110630	EIN_168670	EMO_033890
EHI_107670	EDI_110650	EIN_168680	EMO_033900
EHI_107780	EDI_110660	EIN_168870	EMO_033950
EHI_107790	EDI_110670	EIN_168890	EMO_033960
EHI_108500	EDI_110680	EIN_168900	EMO_033980
EHI_108610	EDI_110690	EIN_169040	EMO_033990
EHI_108660	EDI_110700	EIN_169050	EMO_034000
EHI_108730	EDI_110710	EIN_169060	EMO_034010
EHI_108750	EDI_110720	EIN_169070	EMO_034030
EHI_109570	EDI_110820	EIN_169190	EMO_034040
EHI_109680	EDI_110860	EIN_169200	EMO_034050
EHI_109830	EDI_111000	EIN_169330	EMO_034070
EHI_109840	EDI_111110	EIN_169340	EMO_034080
EHI_109850	EDI_111220	EIN_169350	EMO_034090
EHI_109860	EDI_111230	EIN_169390	EMO_034110
EHI_109880	EDI_111330	EIN_169540	EMO_034140
EHI_109910	EDI_111340	EIN_169550	EMO_034160
EHI_109920	EDI_111360	EIN_169570	EMO_034180
EHI_109930	EDI_111380	EIN_169600	EMO_034200
EHI_109940	EDI_111390	EIN_169810	EMO_034220
EHI_109970	EDI_111400	EIN_170350	EMO_034230
EHI_109980	EDI_111410	EIN_170470	EMO_034250
EHI_109990	EDI_111430	EIN_170490	EMO_034260
EHI_110000	EDI_111450	EIN_170500	EMO_034290
EHI_110010	EDI_111470	EIN_170530	EMO_034320
EHI_110120	EDI_111770	EIN_170550	EMO_034330
EHI_110130	EDI_111780	EIN_170570	EMO_034340
EHI_110150	EDI_111790	EIN_170580	EMO_034350
EHI_110220	EDI_111810	EIN_170600	EMO_034400
EHI_110230	EDI_111820	EIN_170610	EMO_034410
EHI_110240	EDI_111830	EIN_170660	EMO_034450
EHI_110280	EDI_111840	EIN_170800	EMO_034470
EHI_110290	EDI_111870	EIN_170820	EMO_034480
EHI_110300	EDI_112230	EIN_170830	EMO_034500
EHI_110340	EDI_112430	EIN_170840	EMO_034510
EHI_110390	EDI_112550	EIN_170850	EMO_034540
EHI_110410	EDI_112560	EIN_170990	EMO_034570
EHI_110430	EDI_112570	EIN_171030	EMO_034600
EHI_110440	EDI_112580	EIN_171050	EMO_034630
EHI_110450	EDI_112600	EIN_171060	EMO_034640
EHI_110500	EDI_112610	EIN_171170	EMO_034660
EHI_110510	EDI_112615	EIN_171350	EMO_034680
EHI_110520	EDI_112620	EIN_171480	EMO_034690
EHI_110550	EDI_112730	EIN_171510	EMO_034700
EHI_110560	EDI_112840	EIN_171520	EMO_034720
EHI_110570	EDI_112850	EIN_171530	EMO_034750
EHI_110590	EDI_113080	EIN_171540	EMO_034920
EHI_110650	EDI_113100	EIN_171550	EMO_034930
EHI_110670	EDI_113110	EIN_171560	EMO_034950
EHI_110680	EDI_113150	EIN_171570	EMO_034970
EHI_110710	EDI_113160	EIN_171690	EMO_034980
EHI_110790	EDI_113190	EIN_171800	EMO_034990
EHI_110810	EDI_113200	EIN_171840	EMO_035000
EHI_110970	EDI_113210	EIN_171860	EMO_035040
EHI_110980	EDI_113240	EIN_171900	EMO_035050
EHI_111000	EDI_113250	EIN_172030	EMO_035110
EHI_111020	EDI_113260	EIN_172070	EMO_035130
EHI_111060	EDI_113270	EIN_172090	EMO_035160
EHI_111070	EDI_113300	EIN_172210	EMO_035210
EHI_111080	EDI_113310	EIN_172490	EMO_035220
EHI_111230	EDI_113320	EIN_172630	EMO_035230
EHI_111430	EDI_113340	EIN_172640	EMO_035240
EHI_111560	EDI_113350	EIN_172670	EMO_035260
EHI_111570	EDI_113370	EIN_172690	EMO_035280
EHI_111590	EDI_113400	EIN_172700	EMO_035300
EHI_111610	EDI_115040	EIN_172730	EMO_035310
EHI_111760	EDI_115050	EIN_172770	EMO_035360
EHI_111770	EDI_115060	EIN_172790	EMO_035410
EHI_111790	EDI_115070	EIN_172810	EMO_035420
EHI_111820	EDI_115190	EIN_172930	EMO_035490
EHI_111980	EDI_115390	EIN_172950	EMO_035500
EHI_112010	EDI_115400	EIN_172960	EMO_035560
EHI_112030	EDI_115410	EIN_173090	EMO_035600
EHI_112050	EDI_115430	EIN_173100	EMO_035610
EHI_112060	EDI_115440	EIN_173130	EMO_035630
EHI_112390	EDI_115450	EIN_173140	EMO_035650
EHI_112490	EDI_115550	EIN_173150	EMO_035670
EHI_112800	EDI_115560	EIN_173160	EMO_035690
EHI_112820	EDI_115570	EIN_173180	EMO_035710
EHI_112850	EDI_115770	EIN_173200	EMO_035760
EHI_112870	EDI_115800	EIN_173220	EMO_035850
EHI_112890	EDI_115940	EIN_173240	EMO_035880
EHI_113420	EDI_115950	EIN_173250	EMO_035910
EHI_113550	EDI_115960	EIN_173260	EMO_035920
EHI_113560	EDI_115990	EIN_173290	EMO_035930
EHI_113570	EDI_116000	EIN_173450	EMO_035970
EHI_113580	EDI_116010	EIN_173460	EMO_035990
EHI_113590	EDI_116020	EIN_173470	EMO_036050
EHI_113890	EDI_116030	EIN_173490	EMO_036070
EHI_113900	EDI_116040	EIN_173530	EMO_036110
EHI_113920	EDI_116050	EIN_173540	EMO_036120
EHI_113930	EDI_116060	EIN_173560	EMO_036130
EHI_113980	EDI_116160	EIN_173570	EMO_036150
EHI_114110	EDI_116260	EIN_173580	EMO_036170
EHI_114120	EDI_116460	EIN_173600	EMO_036200
EHI_114130	EDI_116480	EIN_173630	EMO_036250
EHI_114140	EDI_116490	EIN_173720	EMO_036320
EHI_114190	EDI_116910	EIN_173730	EMO_036340
EHI_114220	EDI_116920	EIN_173740	EMO_036370
EHI_114330	EDI_116930	EIN_173750	EMO_036420
EHI_114340	EDI_116950	EIN_173760	EMO_036460
EHI_114350	EDI_116960	EIN_173770	EMO_036500
EHI_114360	EDI_117080	EIN_173780	EMO_036510
EHI_114370	EDI_117090	EIN_173820	EMO_036550
EHI_114380	EDI_117400	EIN_173860	EMO_036580
EHI_114420	EDI_117920	EIN_173870	EMO_036640
EHI_114430	EDI_118020	EIN_173930	EMO_036680
EHI_114770	EDI_118030	EIN_173950	EMO_036730
EHI_114780	EDI_118140	EIN_173970	EMO_036760
EHI_114790	EDI_118150	EIN_173980	EMO_036820
EHI_114800	EDI_118270	EIN_173990	EMO_036870
EHI_114920	EDI_118370	EIN_174020	EMO_036900
EHI_114930	EDI_119060	EIN_174050	EMO_036930
EHI_114950	EDI_119070	EIN_174090	EMO_036950
EHI_115280	EDI_119680	EIN_174110	EMO_036990
EHI_115300	EDI_119690	EIN_174120	EMO_037000
EHI_115350	EDI_120010	EIN_174150	EMO_037050
EHI_115360	EDI_120040	EIN_174170	EMO_037060
EHI_115370	EDI_120050	EIN_174430	EMO_037070
EHI_116360	EDI_120060	EIN_174440	EMO_037080
EHI_116470	EDI_120090	EIN_174470	EMO_037090
EHI_116720	EDI_120190	EIN_174490	EMO_037100
EHI_116730	EDI_120200	EIN_174520	EMO_037110
EHI_117570	EDI_120210	EIN_174630	EMO_037140
EHI_117600	EDI_120220	EIN_174660	EMO_037160
EHI_117610	EDI_120230	EIN_174760	EMO_037170
EHI_117640	EDI_120240	EIN_175480	EMO_037190
EHI_117800	EDI_120250	EIN_175490	EMO_037200
EHI_117860	EDI_120260	EIN_175510	EMO_037230
EHI_117940	EDI_120290	EIN_175530	EMO_037240
EHI_117960	EDI_120300	EIN_175540	EMO_037250
EHI_117970	EDI_121470	EIN_175560	EMO_037270
EHI_117990	EDI_121870	EIN_175570	EMO_037280
EHI_118010	EDI_121880	EIN_175580	EMO_037290
EHI_118080	EDI_121890	EIN_175590	EMO_037370
EHI_118100	EDI_121900	EIN_175600	EMO_037390
EHI_118120	EDI_121910	EIN_175610	EMO_037420
EHI_118190	EDI_121920	EIN_175620	EMO_037630
EHI_118230	EDI_121940	EIN_175650	EMO_037660
EHI_118250	EDI_121970	EIN_175670	EMO_037670
EHI_118270	EDI_121980	EIN_175700	EMO_037680
EHI_118400	EDI_122000	EIN_175730	EMO_037740
EHI_118410	EDI_122010	EIN_175760	EMO_037780
EHI_118440	EDI_122020	EIN_175770	EMO_037800
EHI_118480	EDI_122040	EIN_175800	EMO_037810
EHI_118490	EDI_122060	EIN_175810	EMO_037830
EHI_118620	EDI_122070	EIN_175820	EMO_037840
EHI_118630	EDI_122200	EIN_175830	EMO_037850
EHI_118660	EDI_122210	EIN_175880	EMO_037900
EHI_118670	EDI_122360	EIN_175890	EMO_037910
EHI_118680	EDI_122480	EIN_176130	EMO_037920
EHI_118690	EDI_122590	EIN_176150	EMO_037950
EHI_118710	EDI_123430	EIN_176170	EMO_037960
EHI_118720	EDI_123440	EIN_176190	EMO_037980
EHI_118750	EDI_123450	EIN_176310	EMO_038020
EHI_118760	EDI_123560	EIN_176320	EMO_038060
EHI_118770	EDI_123570	EIN_176330	EMO_038070
EHI_118780	EDI_123580	EIN_176360	EMO_038090
EHI_118800	EDI_123590	EIN_176380	EMO_038100
EHI_118830	EDI_123700	EIN_176390	EMO_038120
EHI_118860	EDI_123710	EIN_176420	EMO_038140
EHI_118890	EDI_123930	EIN_176440	EMO_038180
EHI_118910	EDI_123950	EIN_176550	EMO_038190
EHI_119270	EDI_123960	EIN_176560	EMO_038200
EHI_119280	EDI_123980	EIN_176570	EMO_038220
EHI_119300	EDI_123990	EIN_176590	EMO_038230
EHI_119320	EDI_124000	EIN_176610	EMO_038240
EHI_119330	EDI_124010	EIN_176630	EMO_038250
EHI_119350	EDI_124020	EIN_176640	EMO_038260
EHI_119360	EDI_124030	EIN_176650	EMO_038280
EHI_119370	EDI_124340	EIN_176660	EMO_038300
EHI_119470	EDI_124550	EIN_176670	EMO_038320
EHI_119500	EDI_124560	EIN_176690	EMO_038340
EHI_119520	EDI_124660	EIN_176700	EMO_038360
EHI_119530	EDI_124770	EIN_176720	EMO_038390
EHI_119540	EDI_124980	EIN_176740	EMO_038410
EHI_119550	EDI_124990	EIN_176810	EMO_038420
EHI_119560	EDI_125100	EIN_176820	EMO_038450
EHI_119570	EDI_125110	EIN_176840	EMO_038460
EHI_119600	EDI_125130	EIN_176860	EMO_038470
EHI_119620	EDI_125150	EIN_176870	EMO_038490
EHI_119890	EDI_125180	EIN_176880	EMO_038500
EHI_119910	EDI_125200	EIN_177170	EMO_038510
EHI_119920	EDI_125320	EIN_177590	EMO_038520
EHI_119930	EDI_125350	EIN_177600	EMO_038550
EHI_119950	EDI_125460	EIN_177730	EMO_038570
EHI_120270	EDI_125470	EIN_177740	EMO_038600
EHI_120280	EDI_125480	EIN_177770	EMO_038610
EHI_120290	EDI_125500	EIN_177780	EMO_038620
EHI_120300	EDI_125530	EIN_177790	EMO_038630
EHI_120310	EDI_125540	EIN_177810	EMO_038670
EHI_120320	EDI_125560	EIN_177930	EMO_038690
EHI_120600	EDI_125580	EIN_177940	EMO_038700
EHI_120870	EDI_126000	EIN_177960	EMO_038720
EHI_120880	EDI_126340	EIN_177990	EMO_038730
EHI_120910	EDI_126350	EIN_178210	EMO_038740
EHI_120920	EDI_126590	EIN_178370	EMO_038750
EHI_120930	EDI_126610	EIN_178380	EMO_038790
EHI_121060	EDI_126850	EIN_178390	EMO_038800
EHI_121470	EDI_126870	EIN_178400	EMO_038810
EHI_121760	EDI_126880	EIN_178420	EMO_038840
EHI_121770	EDI_126890	EIN_178560	EMO_038850
EHI_121780	EDI_126900	EIN_178700	EMO_038860
EHI_121840	EDI_127010	EIN_178730	EMO_038870
EHI_121850	EDI_127020	EIN_178750	EMO_038880
EHI_121860	EDI_127060	EIN_179090	EMO_038920
EHI_121870	EDI_127070	EIN_179100	EMO_038940
EHI_121880	EDI_127090	EIN_179120	EMO_038960
EHI_121890	EDI_127100	EIN_179150	EMO_038990
EHI_122750	EDI_127110	EIN_179420	EMO_039050
EHI_122770	EDI_127120	EIN_180020	EMO_039060
EHI_122780	EDI_127130	EIN_180040	EMO_039080
EHI_122860	EDI_127140	EIN_180820	EMO_039100
EHI_122870	EDI_127170	EIN_180830	EMO_039110
EHI_122880	EDI_127180	EIN_180940	EMO_039140
EHI_122890	EDI_127190	EIN_180950	EMO_039190
EHI_122910	EDI_127210	EIN_180980	EMO_039210
EHI_123240	EDI_127220	EIN_181090	EMO_039260
EHI_123260	EDI_127230	EIN_181220	EMO_039270
EHI_123720	EDI_127240	EIN_181270	EMO_039310
EHI_124300	EDI_127270	EIN_181280	EMO_039360
EHI_124310	EDI_127290	EIN_181450	EMO_039390
EHI_124330	EDI_127300	EIN_181470	EMO_039480
EHI_124350	EDI_127310	EIN_181480	EMO_039500
EHI_124360	EDI_127330	EIN_181490	EMO_039510
EHI_124370	EDI_127340	EIN_181510	EMO_039520
EHI_124380	EDI_127770	EIN_181520	EMO_039530
EHI_124390	EDI_127790	EIN_181530	EMO_039550
EHI_124400	EDI_127800	EIN_181540	EMO_039560
EHI_124420	EDI_127820	EIN_181550	EMO_039580
EHI_124450	EDI_127840	EIN_181570	EMO_039590
EHI_124460	EDI_127850	EIN_181590	EMO_039600
EHI_124470	EDI_128250	EIN_181610	EMO_039630
EHI_124480	EDI_128260	EIN_181620	EMO_039660
EHI_124490	EDI_128270	EIN_181970	EMO_039670
EHI_124500	EDI_128700	EIN_181990	EMO_039700
EHI_124510	EDI_128710	EIN_182000	EMO_039710
EHI_124540	EDI_128720	EIN_182370	EMO_039720
EHI_124570	EDI_128750	EIN_182380	EMO_039750
EHI_124580	EDI_128770	EIN_182390	EMO_039770
EHI_124590	EDI_128780	EIN_182410	EMO_039840
EHI_124610	EDI_128800	EIN_182460	EMO_039850
EHI_124620	EDI_128810	EIN_182500	EMO_039890
EHI_124840	EDI_128820	EIN_182510	EMO_039900
EHI_124850	EDI_128830	EIN_182660	EMO_039910
EHI_124860	EDI_128840	EIN_182690	EMO_039950
EHI_124870	EDI_128850	EIN_182940	EMO_039980
EHI_124880	EDI_128860	EIN_182950	EMO_040000
EHI_124890	EDI_128870	EIN_182960	EMO_040030
EHI_125170	EDI_128880	EIN_182970	EMO_040040
EHI_125300	EDI_128890	EIN_182990	EMO_040050
EHI_125310	EDI_128900	EIN_183000	EMO_040060
EHI_125330	EDI_128910	EIN_183020	EMO_040100
EHI_125340	EDI_128930	EIN_183050	EMO_040190
EHI_125360	EDI_128940	EIN_183070	EMO_040220
EHI_125640	EDI_128950	EIN_183090	EMO_040300
EHI_125660	EDI_128960	EIN_183480	EMO_040410
EHI_125680	EDI_128970	EIN_183590	EMO_040450
EHI_125700	EDI_128990	EIN_183600	EMO_040460
EHI_125710	EDI_129000	EIN_183850	EMO_040470
EHI_125730	EDI_129010	EIN_183860	EMO_040480
EHI_125740	EDI_129020	EIN_183880	EMO_040500
EHI_125750	EDI_129030	EIN_183890	EMO_040510
EHI_125760	EDI_129040	EIN_183920	EMO_040520
EHI_125790	EDI_129050	EIN_183930	EMO_040530
EHI_125800	EDI_129060	EIN_184040	EMO_040550
EHI_125830	EDI_129080	EIN_184200	EMO_040570
EHI_125850	EDI_129090	EIN_184490	EMO_040590
EHI_125860	EDI_129100	EIN_184520	EMO_040600
EHI_125870	EDI_129120	EIN_184530	EMO_040610
EHI_125880	EDI_129130	EIN_184550	EMO_040620
EHI_125890	EDI_129140	EIN_184560	EMO_040630
EHI_125900	EDI_129150	EIN_184570	EMO_040640
EHI_125920	EDI_129160	EIN_184590	EMO_040650
EHI_125930	EDI_129170	EIN_184600	EMO_040660
EHI_125940	EDI_129180	EIN_184790	EMO_040690
EHI_125950	EDI_129190	EIN_184810	EMO_040710
EHI_125960	EDI_129200	EIN_184920	EMO_040720
EHI_125970	EDI_129210	EIN_184940	EMO_040780
EHI_125980	EDI_129220	EIN_184950	EMO_040820
EHI_125990	EDI_129240	EIN_184960	EMO_040830
EHI_126010	EDI_129250	EIN_184970	EMO_040840
EHI_126030	EDI_129260	EIN_184990	EMO_040860
EHI_126060	EDI_129270	EIN_185020	EMO_040870
EHI_126090	EDI_129280	EIN_185030	EMO_040890
EHI_126120	EDI_129290	EIN_185040	EMO_040920
EHI_126180	EDI_129310	EIN_185050	EMO_040930
EHI_126190	EDI_129330	EIN_185080	EMO_040950
EHI_126210	EDI_129340	EIN_185090	EMO_040960
EHI_126260	EDI_129370	EIN_185100	EMO_040980
EHI_126280	EDI_129400	EIN_185110	EMO_041010
EHI_126300	EDI_129410	EIN_185120	EMO_041020
EHI_126310	EDI_129420	EIN_185140	EMO_041030
EHI_126860	EDI_129430	EIN_185150	EMO_041040
EHI_126870	EDI_129440	EIN_185160	EMO_041060
EHI_126880	EDI_129470	EIN_185170	EMO_041090
EHI_126890	EDI_129500	EIN_185210	EMO_041120
EHI_126900	EDI_129510	EIN_185230	EMO_041130
EHI_126920	EDI_129520	EIN_185380	EMO_041140
EHI_126930	EDI_129530	EIN_185410	EMO_041150
EHI_126940	EDI_129550	EIN_185420	EMO_041160
EHI_126970	EDI_129570	EIN_185450	EMO_041190
EHI_126980	EDI_129580	EIN_185590	EMO_041220
EHI_126990	EDI_129590	EIN_185740	EMO_041230
EHI_127020	EDI_129600	EIN_185760	EMO_041270
EHI_127030	EDI_129610	EIN_185790	EMO_041280
EHI_127040	EDI_129620	EIN_185800	EMO_041300
EHI_127050	EDI_129630	EIN_185810	EMO_041310
EHI_127060	EDI_129640	EIN_185860	EMO_041320
EHI_127100	EDI_129650	EIN_185890	EMO_041330
EHI_127140	EDI_129660	EIN_186000	EMO_041340
EHI_127160	EDI_129670	EIN_186010	EMO_041420
EHI_127170	EDI_129680	EIN_186020	EMO_041440
EHI_127180	EDI_129780	EIN_186040	EMO_041450
EHI_127190	EDI_129790	EIN_186070	EMO_041470
EHI_127200	EDI_129800	EIN_186080	EMO_041500
EHI_127210	EDI_129810	EIN_186090	EMO_041550
EHI_127230	EDI_129830	EIN_186270	EMO_041560
EHI_127250	EDI_129840	EIN_186300	EMO_041600
EHI_127260	EDI_129850	EIN_186310	EMO_041610
EHI_127280	EDI_129860	EIN_186350	EMO_041670
EHI_127360	EDI_129870	EIN_186370	EMO_041700
EHI_127380	EDI_129880	EIN_186380	EMO_041740
EHI_127390	EDI_129890	EIN_186410	EMO_041810
EHI_127400	EDI_129910	EIN_186450	EMO_041870
EHI_127410	EDI_129920	EIN_186460	EMO_041890
EHI_127420	EDI_130030	EIN_186480	EMO_041900
EHI_127430	EDI_130140	EIN_186490	EMO_041910
EHI_127450	EDI_130150	EIN_186530	EMO_041920
EHI_127810	EDI_130160	EIN_186570	EMO_041930
EHI_127830	EDI_130170	EIN_186600	EMO_041960
EHI_128070	EDI_130180	EIN_186610	EMO_041980
EHI_128080	EDI_130190	EIN_186620	EMO_042000
EHI_128110	EDI_130200	EIN_186630	EMO_042010
EHI_128140	EDI_130310	EIN_186650	EMO_042060
[truncated: 4,451 more rows]

## Sheet: Core genes
EHI	EDI	EIN	EMO	Synteny
EHI_115710	EDI_009220	EIN_222900	EMO_057130	EHI-EDI-EIN-EMO
EHI_068300	EDI_046890	EIN_372270	EMO_064210	EHI-EDI-EMO
EHI_068320	EDI_046910	EIN_391450	EMO_064230	EHI-EDI-EMO
EHI_068330	EDI_046920	EIN_283860	EMO_064260	EHI-EDI-EIN-EMO
EHI_068340	EDI_046930	EIN_283850	EMO_064270	EHI-EDI-EIN-EMO
EHI_068350	EDI_047040	EIN_283840	EMO_064280	EHI-EDI-EIN-EMO
EHI_068360	EDI_047050	EIN_096710	EMO_064290	EHI-EDI-EMO
EHI_068370	EDI_047170	EIN_319300	EMO_073700	EHI-EDI
EHI_067280	EDI_131240	EIN_153790	EMO_080650	no
EHI_028990	EDI_131360	EIN_176860	EMO_080680	EHI-EDI-EMO
EHI_140020	EDI_058620	EIN_058360	EMO_021730	EHI-EDI-EMO
EHI_140010	EDI_058630	EIN_390460	EMO_021740	EHI-EDI-EIN-EMO
EHI_140000	EDI_058640	EIN_162200	EMO_021750	EHI-EDI-EMO
EHI_139970	EDI_058670	EIN_390450	EMO_021780	EHI-EDI-EIN-EMO
EHI_139960	EDI_058680	EIN_390440	EMO_021790	EHI-EDI-EIN-EMO
EHI_002130	EDI_203270	EIN_223320	EMO_034950	no
EHI_116730	EDI_203450	EIN_497950	EMO_021020	EHI-EDI-EMO
EHI_116720	EDI_203460	EIN_469180	EMO_021030	EHI-EDI-EMO
EHI_139310	EDI_283970	EIN_080610	EMO_028280	EHI-EDI-EMO
EHI_139340	EDI_284000	EIN_079270	EMO_028210	EHI-EDI-EMO
EHI_139370	EDI_284030	EIN_403620	EMO_007730	EHI-EDI-EIN-EMO
EHI_139380	EDI_284040	EIN_227240	EMO_007720	EHI-EDI-EMO
EHI_139410	EDI_284070	EIN_310070	EMO_115570	EHI-EDI
EHI_139420	EDI_284080	EIN_150930	EMO_007690	EHI-EDI-EMO
EHI_139430	EDI_284090	EIN_087400	EMO_007680	EHI-EDI-EMO
EHI_139440	EDI_284100	EIN_080030	EMO_007670	EHI-EDI-EMO
EHI_139460	EDI_284120	EIN_227080	EMO_007650	EHI-EDI-EMO
EHI_139470	EDI_284130	EIN_227110	EMO_060450	EHI-EDI
EHI_037120	EDI_284160	EIN_228260	EMO_089180	EHI-EDI-EMO
EHI_037160	EDI_284200	EIN_024080	EMO_089220	EHI-EDI-EMO
EHI_037200	EDI_284240	EIN_274290	EMO_071370	EHI-EDI-EMO
EHI_037230	EDI_284270	EIN_374820	EMO_071360	EHI-EDI-EIN-EMO
EHI_101260	EDI_090510	EIN_082730	EMO_002060	EHI-EDI-EIN-EMO
EHI_164370	EDI_234570	EIN_183900	EMO_012190	EHI-EDI-EIN-EMO
EHI_164360	EDI_234580	EIN_183910	EMO_012180	EHI-EDI-EIN-EMO
EHI_164350	EDI_234590	EIN_223520	EMO_012170	EHI-EDI-EMO
EHI_164330	EDI_234610	EIN_183920	EMO_012150	EHI-EDI-EIN-EMO
EHI_048310	EDI_028870	EIN_319070	EMO_080140	EHI-EDI
EHI_083420	EDI_345200	EIN_281400	EMO_081220	EHI-EDI-EIN-EMO
EHI_063010	EDI_345270	EIN_296900	EMO_032150	EHI-EDI
EHI_063000	EDI_345280	EIN_227670	EMO_147230	EHI-EDI
EHI_118840	EDI_285530	EIN_187940	EMO_042640	EHI-EIN-EMO
EHI_167940	EDI_145240	EIN_058590	EMO_031920	EHI-EDI
EHI_080750	EDI_145250	EIN_031380	EMO_087360	EHI-EDI-EMO
EHI_080740	EDI_145260	EIN_429090	EMO_087350	EHI-EDI-EMO
EHI_165800	EDI_145270	EIN_523500	EMO_078790	EHI-EDI-EMO
EHI_040690	EDI_013440	EIN_082310	EMO_033460	EHI-EDI-EIN-EMO
EHI_040670	EDI_013460	EIN_080760	EMO_033480	EHI-EDI-EMO
EHI_040650	EDI_013480	EIN_059320	EMO_033610	EHI-EDI-EMO
EHI_040630	EDI_013500	EIN_467720	EMO_033600	EHI-EDI-EMO
EHI_040620	EDI_013510	EIN_406220	EMO_033590	EHI-EDI-EMO
EHI_040610	EDI_013520	EIN_152150	EMO_033580	EHI-EDI-EMO
EHI_040590	EDI_013540	EIN_152140	EMO_033560	EHI-EDI-EMO
EHI_001150	EDI_013570	EIN_406410	EMO_033510	EHI-EDI
EHI_035270	EDI_013720	EIN_047460	EMO_046280	EHI-EDI-EMO
EHI_035230	EDI_013770	EIN_344780	EMO_047350	EHI-EDI-EMO
EHI_023430	EDI_137800	EIN_176820	EMO_112400	EHI-EDI-EMO
EHI_060350	EDI_052200	EIN_215170	EMO_048460	EHI-EMO
EHI_159740	EDI_052210	EIN_281930	EMO_101370	EHI-EDI-EIN-EMO
EHI_159730	EDI_052220	EIN_281920	EMO_101380	EHI-EDI-EIN-EMO
EHI_118240	EDI_322440	EIN_504080	EMO_097310	EHI-EDI
EHI_118260	EDI_322460	EIN_397210	EMO_066380	EHI-EDI
EHI_015990	EDI_322580	EIN_389910	EMO_066360	EHI-EDI-EMO
EHI_015980	EDI_322590	EIN_171470	EMO_039530	EHI-EDI
EHI_023100	EDI_322730	EIN_320300	EMO_049760	no
EHI_118290	EDI_322740	EIN_371680	EMO_049720	EHI-EDI-EMO
EHI_151290	EDI_112560	EIN_097030	EMO_108710	EHI-EDI-EIN-EMO
EHI_151300	EDI_112570	EIN_097040	EMO_108720	EHI-EDI-EIN-EMO
EHI_151310	EDI_112580	EIN_097050	EMO_108730	EHI-EDI-EIN-EMO
EHI_151330	EDI_112600	EIN_086840	EMO_108750	EHI-EDI-EIN-EMO
EHI_151340	EDI_112610	EIN_270220	EMO_108760	EHI-EDI-EMO
EHI_151370	EDI_112730	EIN_485990	EMO_108780	EHI-EDI-EMO
EHI_151380	EDI_112840	EIN_058830	EMO_108800	EHI-EDI-EMO
EHI_151390	EDI_112850	EIN_086850	EMO_108810	EHI-EDI-EIN-EMO
EHI_151420	EDI_113070	EIN_086860	EMO_108830	EHI-EDI-EIN-EMO
EHI_151430	EDI_113080	EIN_215100	EMO_108840	EHI-EDI-EMO
EHI_151460	EDI_113110	EIN_284510	EMO_074320	EHI-EDI-EMO
EHI_151470	EDI_113120	EIN_162490	EMO_074330	EHI-EDI-EMO
EHI_151490	EDI_113140	EIN_162470	EMO_074350	EHI-EDI-EMO
EHI_151500	EDI_113150	EIN_162460	EMO_074360	EHI-EDI-EMO
EHI_151510	EDI_113160	EIN_312020	EMO_128570	EHI-EDI
EHI_151520	EDI_113170	EIN_162440	EMO_074380	EHI-EDI
EHI_152040	EDI_113210	EIN_376170	EMO_074400	EHI-EDI-EMO
EHI_152030	EDI_113220	EIN_376160	EMO_074430	EHI-EDI-EMO
EHI_152010	EDI_113230	EIN_306420	EMO_074460	EHI-EDI-EMO
EHI_152000	EDI_113240	EIN_222700	EMO_074470	EHI-EDI-EMO
EHI_151980	EDI_113260	EIN_172070	EMO_074490	EHI-EDI-EMO
EHI_151970	EDI_113270	EIN_386250	EMO_074550	EHI-EDI-EMO
EHI_151960	EDI_113280	EIN_375350	EMO_074540	EHI-EDI-EMO
EHI_151940	EDI_113300	EIN_098640	EMO_074510	EHI-EDI-EIN-EMO
EHI_151920	EDI_113320	EIN_066120	EMO_074590	EHI-EDI-EMO
EHI_151910	EDI_113330	EIN_098620	EMO_074610	EHI-EDI-EIN-EMO
EHI_151900	EDI_113340	EIN_027100	EMO_074620	EHI-EDI-EMO
EHI_151890	EDI_113350	EIN_169520	EMO_074630	EHI-EDI-EMO
EHI_151880	EDI_113360	EIN_169510	EMO_074640	EHI-EDI-EMO
EHI_151840	EDI_113400	EIN_408590	EMO_074690	EHI-EDI-EMO
EHI_092240	EDI_154000	EIN_086060	EMO_045160	EHI-EDI-EMO
EHI_092220	EDI_154020	EIN_098470	EMO_045140	EHI-EDI-EMO
EHI_092200	EDI_154040	EIN_083440	EMO_003260	EHI-EDI-EMO
EHI_092150	EDI_154090	EIN_525300	EMO_003300	EHI-EDI-EMO
EHI_092140	EDI_154100	EIN_047890	EMO_003310	EHI-EDI-EMO
EHI_092130	EDI_154110	EIN_221730	EMO_003320	EHI-EDI-EMO
EHI_092090	EDI_154120	EIN_525320	EMO_003350	EHI-EDI-EMO
EHI_175500	EDI_154130	EIN_375480	EMO_003370	EHI-EDI-EIN-EMO
EHI_175480	EDI_154150	EIN_525450	EMO_003410	EHI-EDI-EMO
EHI_172170	EDI_154160	EIN_057250	EMO_084200	no
EHI_126920	EDI_190470	EIN_359830	EMO_114090	EHI-EDI-EMO
EHI_126930	EDI_190480	EIN_405620	EMO_114070	EHI-EDI-EIN-EMO
EHI_126960	EDI_190510	EIN_224690	EMO_114040	EHI-EDI-EMO
EHI_126970	EDI_190520	EIN_405970	EMO_114030	EHI-EDI-EIN-EMO
EHI_126990	EDI_190530	EIN_405990	EMO_114010	EHI-EDI-EIN-EMO
EHI_127010	EDI_190550	EIN_079830	EMO_074070	EHI-EDI-EMO
EHI_127020	EDI_190560	EIN_080720	EMO_074080	EHI-EDI-EIN-EMO
EHI_127030	EDI_190570	EIN_080710	EMO_074090	EHI-EDI-EIN-EMO
EHI_127040	EDI_190580	EIN_079860	EMO_074100	EHI-EDI-EMO
EHI_127300	EDI_190610	EIN_047490	EMO_030280	EHI-EDI-EMO
EHI_127290	EDI_190620	EIN_267060	EMO_030270	EHI-EDI-EMO
EHI_127270	EDI_190640	EIN_381070	EMO_030250	EHI-EDI-EIN-EMO
EHI_127260	EDI_190650	EIN_381060	EMO_030240	EHI-EDI-EIN-EMO
EHI_127250	EDI_190660	EIN_223660	EMO_030230	EHI-EDI-EMO
EHI_127230	EDI_190680	EIN_033950	EMO_030210	EHI-EDI-EMO
EHI_127220	EDI_190690	EIN_408550	EMO_030200	EHI-EDI-EMO
EHI_127190	EDI_190720	EIN_032870	EMO_030160	EHI-EDI-EMO
EHI_127180	EDI_190730	EIN_085980	EMO_030140	EHI-EDI-EIN-EMO
EHI_127170	EDI_190740	EIN_430090	EMO_030130	EHI-EDI-EMO
EHI_127160	EDI_190750	EIN_313090	EMO_030120	EHI-EDI-EMO
EHI_127140	EDI_190770	EIN_087130	EMO_030100	EHI-EDI-EMO
EHI_127090	EDI_190810	EIN_086030	EMO_030020	EHI-EDI-EIN-EMO
EHI_127340	EDI_190850	EIN_251970	EMO_029930	EHI-EDI-EMO
EHI_127350	EDI_190860	EIN_424270	EMO_029920	EHI-EDI-EMO
EHI_127360	EDI_190870	EIN_251950	EMO_029910	EHI-EDI-EMO
EHI_127370	EDI_190880	EIN_251750	EMO_029900	EHI-EDI-EMO
EHI_127380	EDI_190890	EIN_253330	EMO_029870	EHI-EDI-EIN-EMO
EHI_127390	EDI_190900	EIN_253320	EMO_029860	EHI-EDI-EIN-EMO
EHI_103460	EDI_346070	EIN_186450	EMO_052360	EHI-EDI-EMO
EHI_103550	EDI_346150	EIN_224230	EMO_121370	EHI-EDI-EMO
EHI_103560	EDI_346160	EIN_186460	EMO_121360	EHI-EDI-EMO
EHI_103580	EDI_346280	EIN_341950	EMO_121330	EHI-EDI-EMO
EHI_156450	EDI_007960	EIN_113900	EMO_075030	EHI-EDI
EHI_156440	EDI_007970	EIN_247000	EMO_088190	EHI-EDI
EHI_008660	EDI_233500	EIN_315020	EMO_037900	EHI-EDI-EMO
EHI_008680	EDI_233520	EIN_316840	EMO_037920	EHI-EDI-EMO
EHI_003040	EDI_233650	EIN_078950	EMO_037950	no
EHI_051030	EDI_233920	EIN_430470	EMO_067140	EHI-EDI
EHI_051020	EDI_233930	EIN_078970	EMO_111400	EHI-EDI-EIN-EMO
EHI_051010	EDI_233940	EIN_327390	EMO_063230	EHI-EDI
EHI_051000	EDI_233950	EIN_197870	EMO_012450	EHI-EDI-EMO
EHI_035820	EDI_111770	EIN_151400	EMO_057810	EHI-EDI-EMO
EHI_035770	EDI_111830	EIN_525070	EMO_057840	EHI-EDI-EMO
EHI_035730	EDI_112080	EIN_222240	EMO_057870	EHI-EDI-EIN-EMO
EHI_035720	EDI_112090	EIN_371100	EMO_057770	EHI-EDI-EMO
EHI_062970	EDI_008120	EIN_403020	EMO_114780	EHI-EDI-EMO
EHI_005460	EDI_211890	EIN_281310	EMO_032580	no
EHI_079200	EDI_116160	EIN_429500	EMO_046830	EHI-EMO
EHI_010680	EDI_348270	EIN_267240	EMO_038640	EHI-EDI-EMO
EHI_010670	EDI_348280	EIN_047670	EMO_038630	EHI-EDI-EMO
EHI_010660	EDI_348290	EIN_411530	EMO_038620	EHI-EDI-EMO
EHI_010630	EDI_348320	EIN_268090	EMO_033110	EHI-EDI-EMO
EHI_010610	EDI_348450	EIN_268580	EMO_033130	EHI-EDI
EHI_010600	EDI_348560	EIN_268570	EMO_033140	EHI-EDI-EIN-EMO
EHI_010590	EDI_348570	EIN_268560	EMO_033150	EHI-EDI-EIN-EMO
EHI_010580	EDI_348580	EIN_408680	EMO_033160	EHI-EDI-EMO
EHI_010560	EDI_348600	EIN_526470	EMO_067480	EHI-EDI-EMO
EHI_010550	EDI_348710	EIN_229350	EMO_067490	EHI-EDI-EIN-EMO
EHI_048410	EDI_348820	EIN_252300	EMO_003140	EHI-EDI-EIN-EMO
EHI_048420	EDI_348830	EIN_252310	EMO_003160	EHI-EDI-EIN-EMO
EHI_048430	EDI_348840	EIN_252320	EMO_003170	EHI-EDI-EIN-EMO
EHI_048440	EDI_348850	EIN_252330	EMO_003180	EHI-EDI-EIN-EMO
EHI_124840	EDI_348870	EIN_043980	EMO_057920	EHI-EDI-EMO
EHI_124860	EDI_348890	EIN_371040	EMO_057900	EHI-EDI-EIN-EMO
EHI_124870	EDI_348900	EIN_371030	EMO_051020	EHI-EDI-EIN-EMO
EHI_124880	EDI_348910	EIN_371020	EMO_051030	EHI-EDI-EIN-EMO
EHI_124890	EDI_348920	EIN_181580	EMO_051040	EHI-EDI-EMO
EHI_054150	EDI_297970	EIN_430770	EMO_005390	EHI-EDI-EMO
EHI_054130	EDI_297990	EIN_430760	EMO_005410	EHI-EDI-EMO
EHI_128700	EDI_298020	EIN_185110	EMO_104480	no
EHI_184690	EDI_298040	EIN_246810	EMO_120350	EHI-EDI-EMO
EHI_184680	EDI_298050	EIN_379420	EMO_120340	EHI-EDI-EMO
EHI_184670	EDI_298060	EIN_081940	EMO_104470	EHI-EDI-EIN
EHI_013340	EDI_298270	EIN_081930	EMO_005370	EHI-EDI
EHI_013330	EDI_298280	EIN_252850	EMO_086100	EHI-EDI-EMO
EHI_013300	EDI_298310	EIN_176350	EMO_086130	EHI-EDI-EMO
EHI_013290	EDI_298320	EIN_086130	EMO_086140	EHI-EDI-EMO
EHI_013270	EDI_298450	EIN_335520	EMO_026250	EHI-EDI
EHI_013240	EDI_298480	EIN_086110	EMO_086170	EHI-EDI-EIN-EMO
EHI_013190	EDI_298530	EIN_086120	EMO_086230	EHI-EDI-EMO
EHI_013150	EDI_298570	EIN_021170	EMO_086260	EHI-EDI-EMO
EHI_013140	EDI_298580	EIN_250100	EMO_086270	EHI-EDI-EIN-EMO
EHI_013110	EDI_298620	EIN_327490	EMO_126870	EHI-EDI
EHI_036590	EDI_094130	EIN_080250	EMO_149450	EHI-EDI
EHI_036550	EDI_094170	EIN_172630	EMO_081530	EHI-EDI-EMO
EHI_008590	EDI_061380	EIN_388080	EMO_046960	EHI-EDI
EHI_008450	EDI_061520	EIN_032000	EMO_043510	EHI-EDI-EMO
EHI_008440	EDI_061530	EIN_170560	EMO_043490	EHI-EDI-EMO
EHI_008430	EDI_061540	EIN_032010	EMO_043480	EHI-EDI-EMO
EHI_008410	EDI_061560	EIN_491160	EMO_043450	EHI-EDI-EMO
EHI_008400	EDI_061570	EIN_079090	EMO_043440	EHI-EDI-EMO
EHI_008390	EDI_061580	EIN_316440	EMO_043430	EHI-EDI-EIN-EMO
EHI_008370	EDI_061600	EIN_316450	EMO_043400	EHI-EDI-EIN-EMO
EHI_119350	EDI_183780	EIN_373330	EMO_000810	EHI-EDI-EMO
EHI_121780	EDI_169900	EIN_406320	EMO_085920	EHI-EDI
EHI_121770	EDI_169910	EIN_227890	EMO_131580	EHI-EDI
EHI_121760	EDI_169920	EIN_131860	EMO_021870	EHI-EDI-EIN-EMO
EHI_121740	EDI_170040	EIN_131850	EMO_021890	EHI-EDI-EIN-EMO
EHI_121730	EDI_170050	EIN_131840	EMO_021900	EHI-EDI-EIN-EMO
EHI_200690	EDI_315330	EIN_296630	EMO_013330	EHI-EDI-EMO
EHI_200700	EDI_315340	EIN_155220	EMO_013340	EHI-EDI-EMO
EHI_200710	EDI_315350	EIN_016330	EMO_013350	EHI-EDI-EMO
EHI_200760	EDI_315400	EIN_046840	EMO_013380	EHI-EDI-EMO
EHI_200770	EDI_315410	EIN_250620	EMO_013390	EHI-EDI-EIN-EMO
EHI_200780	EDI_315420	EIN_250610	EMO_013400	EHI-EDI-EIN-EMO
EHI_200790	EDI_315430	EIN_249720	EMO_013410	EHI-EDI-EMO
EHI_200800	EDI_315440	EIN_117910	EMO_013420	EHI-EDI-EMO
EHI_200820	EDI_315480	EIN_064670	EMO_013450	EHI-EDI-EIN-EMO
EHI_200830	EDI_315490	EIN_064660	EMO_013460	EHI-EDI-EIN-EMO
EHI_200840	EDI_315500	EIN_064650	EMO_013470	EHI-EDI-EIN-EMO
EHI_183170	EDI_251210	EIN_284770	EMO_096900	EHI-EDI-EMO
EHI_183150	EDI_251230	EIN_371500	EMO_145130	EHI-EDI
EHI_183140	EDI_251240	EIN_250360	EMO_119560	EHI-EDI-EMO
EHI_183130	EDI_251250	EIN_162000	EMO_119570	EHI-EDI-EMO
EHI_183110	EDI_251270	EIN_162290	EMO_119590	EHI-EDI-EIN-EMO
EHI_183100	EDI_251280	EIN_162300	EMO_136320	EHI-EDI-EIN-EMO
EHI_183080	EDI_251300	EIN_485590	EMO_126640	EHI-EDI-EIN-EMO
EHI_183070	EDI_251310	EIN_485600	EMO_119600	EHI-EDI-EIN-EMO
EHI_183060	EDI_251320	EIN_025650	EMO_119610	EHI-EDI-EIN-EMO
EHI_183050	EDI_251330	EIN_170780	EMO_119620	EHI-EDI-EMO
EHI_183030	EDI_251350	EIN_061110	EMO_119640	EHI-EDI-EMO
EHI_183020	EDI_251360	EIN_181230	EMO_119650	EHI-EDI-EIN-EMO
EHI_183010	EDI_251370	EIN_181220	EMO_119660	EHI-EDI-EIN-EMO
EHI_183000	EDI_251380	EIN_489700	EMO_080870	EHI-EDI
EHI_182970	EDI_251410	EIN_181210	EMO_128290	EHI-EDI-EIN
EHI_182890	EDI_251500	EIN_063040	EMO_036950	EHI-EDI-EMO
EHI_182880	EDI_251510	EIN_485720	EMO_036960	EHI-EDI-EMO
EHI_182870	EDI_251520	EIN_275110	EMO_036970	EHI-EDI-EMO
EHI_182860	EDI_251530	EIN_054950	EMO_036980	EHI-EDI-EMO
EHI_182830	EDI_251560	EIN_093860	EMO_037010	EHI-EDI-EIN-EMO
EHI_182820	EDI_251570	EIN_485750	EMO_037030	EHI-EDI-EMO
EHI_182810	EDI_251580	EIN_308540	EMO_037040	EHI-EDI-EMO
EHI_182790	EDI_251590	EIN_162030	EMO_037050	EHI-EDI-EMO
EHI_182780	EDI_251600	EIN_093390	EMO_037060	EHI-EDI-EIN-EMO
EHI_182770	EDI_251610	EIN_062740	EMO_037070	EHI-EDI-EMO
EHI_182760	EDI_251620	EIN_062750	EMO_037080	EHI-EDI-EMO
EHI_182730	EDI_251660	EIN_062910	EMO_037100	EHI-EDI-EIN-EMO
EHI_182720	EDI_251670	EIN_062900	EMO_037110	EHI-EDI-EIN-EMO
EHI_182710	EDI_251680	EIN_062890	EMO_037140	EHI-EDI-EIN-EMO
EHI_182700	EDI_251690	EIN_062770	EMO_037150	EHI-EDI-EIN-EMO
EHI_182690	EDI_251700	EIN_374270	EMO_037160	EHI-EDI-EMO
EHI_182680	EDI_251710	EIN_094690	EMO_037170	EHI-EDI-EIN-EMO
EHI_182670	EDI_251720	EIN_057740	EMO_037180	EHI-EDI-EMO
EHI_182660	EDI_251730	EIN_327690	EMO_037190	EHI-EDI-EMO
EHI_182650	EDI_251740	EIN_327680	EMO_037200	EHI-EDI-EMO
EHI_182630	EDI_251750	EIN_327670	EMO_037220	EHI-EDI-EMO
EHI_182620	EDI_251760	EIN_327660	EMO_037230	EHI-EDI-EMO
EHI_182600	EDI_251780	EIN_311740	EMO_037260	EHI-EDI-EIN-EMO
EHI_182580	EDI_251790	EIN_311750	EMO_037270	EHI-EDI-EIN-EMO
EHI_182560	EDI_251810	EIN_377200	EMO_037290	EHI-EDI-EMO
EHI_182550	EDI_251820	EIN_065750	EMO_037300	EHI-EDI-EMO
EHI_182520	EDI_251850	EIN_053820	EMO_085330	EHI-EDI-EIN-EMO
EHI_182480	EDI_251890	EIN_129270	EMO_085290	EHI-EDI-EMO
EHI_182470	EDI_251900	EIN_053790	EMO_085280	EHI-EDI-EIN-EMO
EHI_114220	EDI_110860	EIN_274860	EMO_016730	EHI-EDI-EIN-EMO
EHI_114170	EDI_111000	EIN_273400	EMO_016790	EHI-EDI-EMO
EHI_029220	EDI_300760	EIN_370960	EMO_072720	EHI-EDI-EMO
EHI_029230	EDI_300770	EIN_370950	EMO_072730	EHI-EDI-EMO
EHI_167280	EDI_060380	EIN_248200	EMO_111760	EHI-EDI
EHI_167340	EDI_060450	EIN_316430	EMO_111720	EHI-EDI-EMO
EHI_167350	EDI_060460	EIN_492530	EMO_111710	EHI-EDI-EMO
EHI_161870	EDI_060580	EIN_198050	EMO_111680	EHI-EDI-EIN-EMO
EHI_161880	EDI_060590	EIN_064230	EMO_111670	EHI-EDI-EMO
EHI_161890	EDI_060600	EIN_198060	EMO_111660	EHI-EDI-EIN-EMO
EHI_161900	EDI_060610	EIN_198070	EMO_111650	EHI-EDI-EIN-EMO
EHI_161910	EDI_060620	EIN_198080	EMO_111640	EHI-EDI-EIN-EMO
EHI_161920	EDI_060630	EIN_198090	EMO_111630	EHI-EDI-EIN-EMO
EHI_161930	EDI_060640	EIN_316580	EMO_111620	EHI-EDI-EMO
EHI_161950	EDI_060660	EIN_316690	EMO_111600	EHI-EDI-EMO
EHI_161970	EDI_060790	EIN_079150	EMO_111570	EHI-EDI
EHI_068290	EDI_285690	EIN_374680	EMO_064200	EHI-EDI-EMO
EHI_129370	EDI_285700	EIN_275070	EMO_097480	EHI-EDI-EMO
EHI_129360	EDI_285710	EIN_275090	EMO_097500	EHI-EDI-EMO
EHI_129340	EDI_285730	EIN_093430	EMO_097520	EHI-EDI-EMO
EHI_129320	EDI_285750	EIN_087440	EMO_097540	EHI-EDI-EMO
EHI_129310	EDI_285760	EIN_372200	EMO_097560	EHI-EDI-EMO
EHI_129300	EDI_285770	EIN_275220	EMO_097570	EHI-EDI-EMO
EHI_191730	EDI_131890	EIN_250750	EMO_004440	EHI-EDI-EMO
EHI_191760	EDI_131920	EIN_173570	EMO_004470	EHI-EDI-EMO
EHI_191780	EDI_131940	EIN_229130	EMO_011520	EHI-EDI-EIN-EMO
EHI_191790	EDI_131950	EIN_155170	EMO_011480	EHI-EDI-EMO
EHI_165210	EDI_266170	EIN_430510	EMO_008600	EHI-EDI-EMO
EHI_165200	EDI_266180	EIN_183020	EMO_008590	EHI-EDI-EIN-EMO
EHI_165190	EDI_266290	EIN_183010	EMO_008580	EHI-EDI-EIN-EMO
EHI_165160	EDI_266320	EIN_154870	EMO_008540	EHI-EDI-EMO
EHI_165140	EDI_266340	EIN_249460	EMO_008500	EHI-EDI-EMO
EHI_092730	EDI_319670	EIN_081660	EMO_069400	EHI-EDI
EHI_017040	EDI_319790	EIN_495460	EMO_094480	EHI-EDI-EIN-EMO
EHI_017010	EDI_319910	EIN_135130	EMO_094530	EHI-EDI-EMO
EHI_017000	EDI_319920	EIN_411230	EMO_094540	EHI-EDI-EMO
EHI_105240	EDI_210590	EIN_317460	EMO_111240	EHI-EDI-EMO
EHI_105250	EDI_210600	EIN_188270	EMO_111250	EHI-EDI-EMO
EHI_105260	EDI_210610	EIN_179130	EMO_111260	EHI-EDI-EMO
EHI_105300	EDI_210750	EIN_320440	EMO_111300	EHI-EDI-EMO
EHI_105310	EDI_210760	EIN_044270	EMO_111310	EHI-EDI-EIN-EMO
EHI_105350	EDI_210800	EIN_525920	EMO_111350	EHI-EDI-EMO
EHI_118910	EDI_332330	EIN_316570	EMO_043360	EHI-EDI-EMO
EHI_118900	EDI_332340	EIN_079070	EMO_043350	EHI-EDI-EMO
EHI_118890	EDI_332350	EIN_198100	EMO_042690	EHI-EDI-EMO
EHI_118880	EDI_332460	EIN_498120	EMO_042680	EHI-EDI-EMO
EHI_118870	EDI_332580	EIN_284170	EMO_042670	EHI-EDI-EMO
EHI_118820	EDI_332700	EIN_182450	EMO_042550	EHI-EDI-EMO
EHI_166970	EDI_299260	EIN_031370	EMO_011500	EHI-EDI
EHI_166980	EDI_299270	EIN_411270	EMO_011510	EHI-EDI
EHI_160220	EDI_034170	EIN_251240	EMO_043130	EHI-EDI-EMO
EHI_160210	EDI_034180	EIN_173160	EMO_043140	EHI-EDI-EIN-EMO
EHI_079950	EDI_120010	EIN_296890	EMO_032490	EHI-EDI-EMO
EHI_079930	EDI_120030	EIN_229310	EMO_091940	EHI-EDI-EMO
EHI_079920	EDI_120040	EIN_229320	EMO_091930	EHI-EDI-EMO
EHI_079910	EDI_120050	EIN_229770	EMO_091920	EHI-EDI-EIN-EMO
EHI_079900	EDI_120060	EIN_229800	EMO_091910	EHI-EDI-EIN-EMO
EHI_079890	EDI_120070	EIN_368780	EMO_091900	EHI-EDI-EIN-EMO
EHI_076850	EDI_349150	EIN_097720	EMO_065630	EHI-EDI-EMO
EHI_076830	EDI_349160	EIN_380690	EMO_065650	EHI-EDI-EMO
EHI_076820	EDI_349270	EIN_006210	EMO_065660	EHI-EDI-EMO
EHI_076810	EDI_349280	EIN_006220	EMO_065670	EHI-EDI-EMO
EHI_076800	EDI_349290	EIN_185810	EMO_065680	EHI-EDI-EMO
EHI_028560	EDI_349410	EIN_185840	EMO_130820	EHI-EDI-EMO
EHI_028550	EDI_349420	EIN_379280	EMO_065690	EHI-EDI-EIN-EMO
EHI_079220	EDI_349560	EIN_086730	EMO_065730	EHI-EDI-EMO
EHI_189930	EDI_095620	EIN_025480	EMO_020180	EHI-EDI-EMO
EHI_189950	EDI_095640	EIN_284850	EMO_020220	EHI-EDI-EMO
EHI_189970	EDI_095660	EIN_411390	EMO_102170	EHI-EDI-EMO
EHI_189980	EDI_095670	EIN_411400	EMO_102180	EHI-EDI-EMO
EHI_190000	EDI_095700	EIN_182430	EMO_102220	EHI-EDI-EMO
EHI_137710	EDI_275780	EIN_250180	EMO_034090	EHI-EDI-EMO
EHI_073460	EDI_275800	EIN_267190	EMO_078810	EHI-EDI-EMO
EHI_073430	EDI_275830	EIN_328940	EMO_078850	EHI-EDI-EIN-EMO
EHI_073410	EDI_275850	EIN_052610	EMO_078880	EHI-EDI-EMO
EHI_073400	EDI_275860	EIN_018630	EMO_078890	EHI-EDI-EMO
EHI_073380	EDI_275880	EIN_065450	EMO_078910	EHI-EDI-EMO
EHI_073370	EDI_275890	EIN_065460	EMO_078920	EHI-EDI-EMO
EHI_151630	EDI_254030	EIN_381390	EMO_074720	EHI-EDI-EMO
EHI_151650	EDI_254050	EIN_268030	EMO_074740	EHI-EDI-EMO
EHI_151660	EDI_254060	EIN_377640	EMO_074750	EHI-EDI-EMO
EHI_098070	EDI_220370	EIN_399710	EMO_088520	EHI-EMO
EHI_098040	EDI_220500	EIN_296580	EMO_108930	EHI-EDI-EMO
EHI_098000	EDI_220630	EIN_032030	EMO_108320	EHI-EDI-EIN-EMO
EHI_097990	EDI_220640	EIN_032040	EMO_108330	EHI-EDI-EIN-EMO
EHI_097980	EDI_220750	EIN_032050	EMO_108340	EHI-EDI-EIN-EMO
EHI_097970	EDI_220860	EIN_032060	EMO_108350	EHI-EDI-EMO
EHI_078420	EDI_325810	EIN_197540	EMO_059270	EHI-EDI
EHI_071010	EDI_325820	EIN_197400	EMO_059280	no
EHI_197810	EDI_241590	EIN_181280	EMO_088830	EHI-EDI-EIN-EMO
EHI_197820	EDI_241600	EIN_181290	EMO_088840	EHI-EDI-EIN-EMO
EHI_197830	EDI_241610	EIN_181300	EMO_088850	EHI-EDI-EIN-EMO
EHI_197860	EDI_241750	EIN_487660	EMO_109000	EHI-EDI-EMO
EHI_134610	EDI_338690	EIN_315510	EMO_070850	EHI-EDI-EMO
EHI_134620	EDI_338700	EIN_019000	EMO_070860	EHI-EDI-EMO
EHI_134650	EDI_338730	EIN_327650	EMO_070880	EHI-EDI-EMO
EHI_134660	EDI_338740	EIN_018770	EMO_070890	EHI-EDI-EMO
EHI_134680	EDI_338860	EIN_056960	EMO_048600	EHI-EDI-EMO
EHI_134690	EDI_338870	EIN_390800	EMO_048620	EHI-EDI-EMO
EHI_134700	EDI_338880	EIN_053330	EMO_048640	EHI-EDI-EMO
EHI_134710	EDI_338990	EIN_056940	EMO_048650	EHI-EDI-EMO
EHI_134720	EDI_339000	EIN_056390	EMO_048660	EHI-EDI-EMO
EHI_134750	EDI_339130	EIN_485120	EMO_048680	EHI-EDI-EMO
EHI_134770	EDI_339140	EIN_328910	EMO_048700	EHI-EDI-EIN-EMO
EHI_134780	EDI_339150	EIN_359520	EMO_048710	EHI-EDI-EMO
EHI_134790	EDI_339160	EIN_328920	EMO_048720	EHI-EDI-EIN-EMO
EHI_134800	EDI_339170	EIN_056790	EMO_048730	EHI-EDI-EMO
EHI_134820	EDI_339190	EIN_056800	EMO_048750	EHI-EDI-EMO
EHI_134830	EDI_339200	EIN_167950	EMO_048760	EHI-EDI-EMO
EHI_067080	EDI_105250	EIN_018280	EMO_137590	EHI-EDI
EHI_125970	EDI_012140	EIN_176360	EMO_067410	EHI-EDI-EMO
EHI_125990	EDI_012260	EIN_025890	EMO_077620	EHI-EDI-EMO
EHI_126000	EDI_012270	EIN_025880	EMO_077640	EHI-EDI-EIN-EMO
EHI_126010	EDI_012280	EIN_025870	EMO_077650	EHI-EDI-EIN-EMO
EHI_126020	EDI_012290	EIN_154480	EMO_077660	EHI-EDI-EMO
EHI_126040	EDI_012310	EIN_176880	EMO_077670	EHI-EDI-EMO
EHI_126050	EDI_012320	EIN_176590	EMO_077680	EHI-EDI-EMO
EHI_126070	EDI_012340	EIN_176580	EMO_077700	EHI-EDI-EIN-EMO
EHI_126090	EDI_012360	EIN_230160	EMO_077720	EHI-EDI-EMO
EHI_126120	EDI_012590	EIN_154430	EMO_112290	EHI-EDI-EIN-EMO
EHI_126130	EDI_012600	EIN_154440	EMO_112280	EHI-EDI-EIN-EMO
EHI_126150	EDI_012620	EIN_054040	EMO_095190	EHI-EDI
EHI_126220	EDI_012690	EIN_030900	EMO_094180	EHI-EDI-EMO
EHI_126260	EDI_012720	EIN_173580	EMO_094160	EHI-EDI-EMO
EHI_126270	EDI_012730	EIN_030720	EMO_094150	EHI-EDI-EIN-EMO
EHI_126280	EDI_012740	EIN_030730	EMO_094140	EHI-EDI-EIN-EMO
EHI_126290	EDI_012750	EIN_030740	EMO_094130	EHI-EDI-EIN-EMO
EHI_126310	EDI_012770	EIN_155700	EMO_009760	EHI-EDI
EHI_067600	EDI_071560	EIN_054400	EMO_030680	EHI-EDI
EHI_067580	EDI_071580	EIN_053440	EMO_097790	EHI-EDI
EHI_067570	EDI_071590	EIN_275230	EMO_101820	EHI-EDI-EMO
EHI_067560	EDI_071600	EIN_184170	EMO_101810	EHI-EDI
EHI_067550	EDI_071610	EIN_129350	EMO_101800	EHI-EDI-EMO
EHI_067540	EDI_071620	EIN_135830	EMO_101790	EHI-EDI
EHI_067510	EDI_071650	EIN_019910	EMO_022740	EHI-EDI
EHI_188100	EDI_208850	EIN_375960	EMO_076320	EHI-EDI-EIN-EMO
EHI_019190	EDI_204770	EIN_225510	EMO_006510	EHI-EDI-EIN-EMO
EHI_019180	EDI_204780	EIN_225520	EMO_006520	EHI-EDI-EMO
EHI_019170	EDI_204790	EIN_169350	EMO_006530	EHI-EDI-EIN-EMO
EHI_019160	EDI_204800	EIN_034210	EMO_006540	EHI-EDI-EMO
EHI_019150	EDI_204810	EIN_034200	EMO_006550	EHI-EDI-EMO
EHI_012320	EDI_213620	EIN_174050	EMO_068840	EHI-EDI-EMO
EHI_012300	EDI_213640	EIN_053600	EMO_068860	EHI-EDI-EIN-EMO
EHI_012280	EDI_213660	EIN_372220	EMO_045310	EHI-EDI-EMO
EHI_012250	EDI_213690	EIN_047540	EMO_119160	EHI-EDI-EIN-EMO
EHI_012230	EDI_213710	EIN_047530	EMO_119180	EHI-EDI-EIN-EMO
EHI_012220	EDI_213720	EIN_181970	EMO_119230	EHI-EDI-EMO
EHI_012210	EDI_213730	EIN_181960	EMO_119240	EHI-EDI-EMO
EHI_012200	EDI_213740	EIN_086390	EMO_119250	EHI-EDI-EMO
EHI_012190	EDI_213750	EIN_086400	EMO_119260	EHI-EDI-EMO
EHI_012180	EDI_213760	EIN_229650	EMO_119280	EHI-EDI-EMO
EHI_012170	EDI_213770	EIN_046400	EMO_119290	EHI-EDI-EMO
EHI_012160	EDI_213780	EIN_095790	EMO_119300	EHI-EDI-EMO
EHI_012150	EDI_213790	EIN_185760	EMO_119310	EHI-EDI-EIN-EMO
EHI_012120	EDI_213820	EIN_185450	EMO_119330	EHI-EDI-EMO
EHI_012110	EDI_213830	EIN_096730	EMO_119340	EHI-EDI-EMO
EHI_012100	EDI_213840	EIN_175770	EMO_119350	EHI-EDI-EMO
EHI_093330	EDI_265530	EIN_379550	EMO_120170	EHI-EDI-EIN-EMO
EHI_093340	EDI_265540	EIN_379560	EMO_120160	EHI-EDI-EIN-EMO
EHI_156090	EDI_261080	EIN_206760	EMO_010170	EHI-EDI-EIN-EMO
EHI_156100	EDI_261090	EIN_206750	EMO_010160	EHI-EDI-EIN-EMO
EHI_155160	EDI_237730	EIN_114020	EMO_107620	EHI-EDI-EMO
EHI_155170	EDI_237740	EIN_052080	EMO_107600	EHI-EDI-EMO
EHI_155180	EDI_237750	EIN_053470	EMO_107590	EHI-EDI-EMO
EHI_155200	EDI_237770	EIN_291340	EMO_107560	no
EHI_155210	EDI_237780	EIN_425190	EMO_107550	EHI-EDI-EMO
EHI_155220	EDI_237790	EIN_346700	EMO_107540	EHI-EDI-EMO
EHI_155240	EDI_237810	EIN_425200	EMO_147160	EHI-EDI-EIN-EMO
EHI_155250	EDI_237820	EIN_346680	EMO_147170	EHI-EDI-EIN-EMO
EHI_155280	EDI_237850	EIN_084960	EMO_107500	EHI-EDI-EIN
EHI_082050	EDI_237930	EIN_405280	EMO_035620	EHI-EDI-EMO
EHI_081930	EDI_237950	EIN_146170	EMO_119060	EHI-EDI
EHI_201510	EDI_237980	EIN_379990	EMO_119090	no
EHI_156410	EDI_238030	EIN_381300	EMO_056790	EHI-EDI-EMO
EHI_156400	EDI_238040	EIN_381280	EMO_056780	EHI-EDI-EMO
EHI_156390	EDI_238050	EIN_097520	EMO_056770	EHI-EDI-EMO
EHI_156380	EDI_238060	EIN_221990	EMO_056750	EHI-EDI-EIN-EMO
EHI_156210	EDI_238110	EIN_101660	EMO_072170	EHI-EDI-EIN-EMO
EHI_156250	EDI_238150	EIN_469570	EMO_108460	EHI-EDI-EMO
EHI_156270	EDI_238170	EIN_327860	EMO_072130	EHI-EDI-EMO
EHI_156340	EDI_238250	EIN_251140	EMO_003010	EHI-EDI-EMO
EHI_156350	EDI_238260	EIN_253240	EMO_003020	EHI-EDI-EMO
EHI_156360	EDI_238270	EIN_403520	EMO_003030	EHI-EDI-EMO
EHI_094260	EDI_032570	EIN_087500	EMO_092800	no
EHI_097640	EDI_032590	EIN_182000	EMO_092820	EHI-EDI-EMO
EHI_097630	EDI_032600	EIN_181520	EMO_092830	EHI-EDI-EMO
EHI_097620	EDI_032710	EIN_034610	EMO_092840	EHI-EDI-EIN-EMO
EHI_097600	EDI_032730	EIN_228410	EMO_092880	EHI-EDI-EMO
EHI_023630	EDI_032760	EIN_033520	EMO_092920	EHI-EDI-EMO
EHI_023620	EDI_032980	EIN_057600	EMO_092930	EHI-EDI-EMO
EHI_023610	EDI_032990	EIN_409130	EMO_092940	EHI-EDI-EIN-EMO
EHI_023600	EDI_033000	EIN_284520	EMO_092950	EHI-EDI-EMO
EHI_192960	EDI_033020	EIN_047480	EMO_092980	EHI-EDI-EMO
EHI_192950	EDI_033030	EIN_230110	EMO_092990	EHI-EDI-EMO
EHI_192840	EDI_033040	EIN_056980	EMO_093000	EHI-EDI-EMO
EHI_192830	EDI_033050	EIN_034430	EMO_093040	EHI-EDI-EMO
EHI_192810	EDI_033070	EIN_186960	EMO_117850	EHI-EDI
EHI_192780	EDI_033100	EIN_317350	EMO_093070	EHI-EDI
EHI_192770	EDI_033110	EIN_048180	EMO_093080	EHI-EDI-EMO
EHI_192750	EDI_033140	EIN_222360	EMO_093110	EHI-EDI-EMO
EHI_192740	EDI_033150	EIN_048160	EMO_093120	EHI-EDI-EMO
EHI_192730	EDI_033160	EIN_296590	EMO_093130	EHI-EDI-EMO
EHI_046270	EDI_310670	EIN_080200	EMO_089080	EHI-EDI-EMO
EHI_100340	EDI_126850	EIN_484860	EMO_066460	EHI-EDI
EHI_100350	EDI_126860	EIN_327350	EMO_115880	EHI-EDI-EMO
EHI_100300	EDI_127080	EIN_389770	EMO_066150	EHI-EDI-EMO
EHI_100280	EDI_127100	EIN_283560	EMO_066170	EHI-EDI-EMO
EHI_100270	EDI_127110	EIN_173610	EMO_066180	EHI-EDI-EMO
EHI_100260	EDI_127120	EIN_176630	EMO_066190	EHI-EDI-EIN-EMO
EHI_100140	EDI_127140	EIN_002530	EMO_066210	EHI-EDI-EMO
EHI_100120	EDI_127160	EIN_047000	EMO_066230	EHI-EDI
EHI_100110	EDI_127170	EIN_206740	EMO_066240	EHI-EDI-EMO
EHI_100100	EDI_127180	EIN_151760	EMO_066250	EHI-EDI-EMO
EHI_100090	EDI_127190	EIN_406050	EMO_066260	EHI-EDI-EMO
EHI_100080	EDI_127200	EIN_487470	EMO_066270	EHI-EDI-EMO
EHI_084970	EDI_127210	EIN_379380	EMO_063470	EHI-EDI-EMO
EHI_084960	EDI_127220	EIN_083070	EMO_063460	EHI-EDI-EMO
EHI_084950	EDI_127230	EIN_247060	EMO_063450	EHI-EDI-EMO
EHI_084660	EDI_127260	EIN_227500	EMO_048250	EHI-EDI
EHI_084670	EDI_127270	EIN_523440	EMO_042130	EHI-EDI
EHI_084680	EDI_127280	EIN_246800	EMO_063340	EHI-EDI-EMO
EHI_008810	EDI_287100	EIN_381450	EMO_132520	EHI-EDI
EHI_008790	EDI_287220	EIN_130340	EMO_111390	EHI-EDI
EHI_008780	EDI_287230	EIN_498860	EMO_043210	EHI-EDI-EIN-EMO
EHI_008770	EDI_287240	EIN_498850	EMO_043220	EHI-EDI-EIN-EMO
EHI_008760	EDI_287250	EIN_498460	EMO_043240	EHI-EDI-EIN-EMO
EHI_008750	EDI_287360	EIN_429760	EMO_043250	EHI-EDI-EMO
EHI_008740	EDI_287470	EIN_386870	EMO_043270	EHI-EDI-EMO
EHI_008730	EDI_287480	EIN_074490	EMO_043290	EHI-EDI-EMO
EHI_008720	EDI_287490	EIN_079100	EMO_043300	EHI-EDI-EIN-EMO
EHI_008710	EDI_287500	EIN_079110	EMO_043310	EHI-EDI-EIN-EMO
EHI_008630	EDI_287630	EIN_046480	EMO_043340	EHI-EDI
EHI_008610	EDI_287650	EIN_183470	EMO_043620	EHI-EDI
EHI_103820	EDI_116470	EIN_165270	EMO_040070	EHI-EDI-EMO
EHI_103840	EDI_116490	EIN_056970	EMO_040050	EHI-EDI-EMO
EHI_149900	EDI_321460	EIN_207540	EMO_116410	EHI-EDI-EMO
EHI_149890	EDI_321470	EIN_487220	EMO_116420	EHI-EDI-EMO
EHI_149870	EDI_321490	EIN_155460	EMO_116430	EHI-EDI-EIN-EMO
EHI_149860	EDI_321500	EIN_155590	EMO_116440	EHI-EDI-EIN-EMO
EHI_035960	EDI_088540	EIN_052060	EMO_107720	EHI-EDI-EMO
EHI_176150	EDI_254370	EIN_206060	EMO_038270	EHI-EDI-EMO
EHI_184240	EDI_254630	EIN_129240	EMO_038410	EHI-EDI-EMO
EHI_139850	EDI_211780	EIN_212840	EMO_021810	EHI-EMO
EHI_160950	EDI_008360	EIN_095910	EMO_122550	EHI-EDI-EMO
EHI_160960	EDI_008370	EIN_095920	EMO_122560	EHI-EDI-EMO
EHI_160970	EDI_008380	EIN_034150	EMO_122570	EHI-EDI-EMO
EHI_160980	EDI_008390	EIN_225700	EMO_122700	EHI-EDI-EMO
EHI_161000	EDI_008410	EIN_095870	EMO_122720	EHI-EDI-EMO
EHI_161030	EDI_008530	EIN_018350	EMO_122750	EHI-EDI-EMO
EHI_161040	EDI_008540	EIN_173770	EMO_122760	EHI-EDI-EMO
EHI_161050	EDI_008550	EIN_198120	EMO_122770	EHI-EDI-EMO
EHI_161070	EDI_008670	EIN_153820	EMO_122790	EHI-EDI-EMO
EHI_071590	EDI_067880	EIN_054660	EMO_089010	EHI-EDI
EHI_111070	EDI_053690	EIN_403130	EMO_069960	EHI-EDI-EMO
EHI_111060	EDI_053700	EIN_359870	EMO_069950	EHI-EDI-EIN-EMO
EHI_111050	EDI_053710	EIN_359880	EMO_001810	EHI-EDI-EIN
EHI_110540	EDI_053850	EIN_281260	EMO_096070	EHI-EDI-EMO
EHI_110550	EDI_053860	EIN_424290	EMO_096080	EHI-EDI-EMO
EHI_110570	EDI_053980	EIN_047440	EMO_098150	EHI-EDI-EIN-EMO
EHI_110580	EDI_053990	EIN_047450	EMO_098160	EHI-EDI-EIN-EMO
EHI_110590	EDI_054000	EIN_491300	EMO_078490	EHI-EDI-EIN-EMO
EHI_110600	EDI_054020	EIN_491310	EMO_078500	EHI-EDI-EIN-EMO
EHI_098400	EDI_191940	EIN_184190	EMO_017760	EHI-EDI-EMO
EHI_098390	EDI_191950	EIN_184500	EMO_017770	EHI-EDI-EMO
EHI_059660	EDI_004250	EIN_056830	EMO_059670	EHI-EDI-EMO
EHI_059650	EDI_004360	EIN_094660	EMO_124620	EHI-EDI
EHI_059640	EDI_004370	EIN_398300	EMO_029610	EHI-EDI
EHI_163760	EDI_004480	EIN_063030	EMO_036940	EHI-EDI-EMO
EHI_163740	EDI_004500	EIN_095620	EMO_092170	EHI-EDI-EMO
EHI_163730	EDI_004510	EIN_094110	EMO_092180	EHI-EDI-EMO
EHI_163720	EDI_004520	EIN_409840	EMO_092190	EHI-EDI-EMO
EHI_163700	EDI_004540	EIN_296620	EMO_092210	EHI-EDI-EMO
EHI_163690	EDI_004550	EIN_094680	EMO_092220	EHI-EDI-EMO
EHI_163660	EDI_004690	EIN_094670	EMO_092250	EHI-EDI-EMO
EHI_163600	EDI_004850	EIN_281800	EMO_092320	EHI-EDI-EIN-EMO
EHI_163590	EDI_004960	EIN_281810	EMO_092330	EHI-EDI-EIN-EMO
EHI_087660	EDI_179830	EIN_186070	EMO_048470	EHI-EDI
EHI_087630	EDI_180060	EIN_319820	EMO_029140	EHI-EDI-EMO
EHI_087620	EDI_180070	EIN_335200	EMO_029150	EHI-EDI-EMO
EHI_087570	EDI_180210	EIN_172800	EMO_029170	EHI-EDI-EMO
EHI_087560	EDI_180220	EIN_056570	EMO_029180	EHI-EDI-EMO
EHI_087550	EDI_180230	EIN_084150	EMO_029200	EHI-EDI-EMO
EHI_036510	EDI_009000	EIN_282010	EMO_081490	EHI-EDI-EMO
EHI_130930	EDI_172750	EIN_164200	EMO_071950	EHI-EDI-EMO
EHI_130910	EDI_172870	EIN_047730	EMO_071970	EHI-EDI-EMO
EHI_130900	EDI_172880	EIN_047740	EMO_071980	EHI-EDI-EIN-EMO
EHI_130890	EDI_172890	EIN_047750	EMO_071990	EHI-EDI-EIN-EMO
EHI_188820	EDI_132920	EIN_306550	EMO_085260	EHI-EMO
EHI_149020	EDI_040580	EIN_184780	EMO_021100	EHI-EDI-EMO
EHI_181140	EDI_040700	EIN_226430	EMO_060930	EHI-EDI-EMO
EHI_185590	EDI_072450	EIN_171340	EMO_041660	EHI-EDI-EMO
EHI_086260	EDI_249060	EIN_227340	EMO_053570	EHI-EDI
EHI_086230	EDI_249090	EIN_461750	EMO_053600	EHI-EDI-EMO
EHI_086220	EDI_249100	EIN_335240	EMO_053610	EHI-EDI-EMO
EHI_086210	EDI_249210	EIN_335220	EMO_053620	EHI-EDI-EMO
EHI_086200	EDI_249220	EIN_335210	EMO_053630	EHI-EDI-EMO
EHI_086190	EDI_249230	EIN_186340	EMO_053640	EHI-EDI-EMO
EHI_086180	EDI_249240	EIN_307560	EMO_053650	EHI-EDI-EMO
EHI_086170	EDI_249250	EIN_307440	EMO_053660	EHI-EDI-EMO
EHI_086150	EDI_249270	EIN_378180	EMO_053720	EHI-EDI-EMO
EHI_086140	EDI_249280	EIN_308030	EMO_053730	EHI-EDI-EIN-EMO
EHI_086130	EDI_249290	EIN_186160	EMO_053740	EHI-EDI-EMO
EHI_086110	EDI_249310	EIN_308150	EMO_053760	EHI-EDI-EIN-EMO
EHI_086080	EDI_249350	EIN_461600	EMO_053790	EHI-EDI-EIN-EMO
EHI_086070	EDI_249360	EIN_461610	EMO_053800	EHI-EDI-EIN-EMO
EHI_086060	EDI_249370	EIN_461620	EMO_053810	EHI-EDI-EIN-EMO
EHI_086050	EDI_249380	EIN_461740	EMO_053820	EHI-EDI-EIN-EMO
EHI_086030	EDI_249400	EIN_335500	EMO_053860	EHI-EDI-EMO
EHI_086010	EDI_249420	EIN_403290	EMO_053880	EHI-EDI-EMO
EHI_085980	EDI_249450	EIN_405080	EMO_053890	EHI-EDI-EMO
EHI_085970	EDI_249460	EIN_308160	EMO_053910	EHI-EDI-EMO
EHI_085960	EDI_249470	EIN_424320	EMO_102260	EHI-EDI
EHI_098730	EDI_180680	EIN_474310	EMO_124900	EHI-EDI-EIN-EMO
EHI_095930	EDI_301400	EIN_026000	EMO_079010	no
EHI_119910	EDI_301510	EIN_418580	EMO_067100	EHI-EDI-EIN-EMO
EHI_118860	EDI_179510	EIN_187920	EMO_042660	EHI-EDI-EIN-EMO
EHI_118850	EDI_179520	EIN_187930	EMO_042650	EHI-EDI-EIN-EMO
EHI_019870	EDI_153770	EIN_222300	EMO_033420	EHI-EDI
EHI_040700	EDI_153790	EIN_082330	EMO_033440	EHI-EIN-EMO
EHI_200980	EDI_168310	EIN_135980	EMO_039670	EHI-EDI
EHI_200960	EDI_168330	EIN_378750	EMO_025350	EHI-EDI-EMO
EHI_152210	EDI_168340	EIN_095650	EMO_025360	EHI-EDI
EHI_152220	EDI_168350	EIN_178440	EMO_128140	EHI-EDI
EHI_152300	EDI_168420	EIN_274140	EMO_101100	EHI-EDI-EMO
EHI_152310	EDI_168430	EIN_274130	EMO_101150	EHI-EDI-EIN-EMO
EHI_152320	EDI_168440	EIN_155260	EMO_101160	EHI-EDI-EMO
EHI_152330	EDI_168450	EIN_273960	EMO_101170	EHI-EDI-EMO
EHI_061760	EDI_101990	EIN_197900	EMO_109640	EHI-EDI-EMO
EHI_177000	EDI_130190	EIN_155430	EMO_104730	EHI-EDI-EMO
EHI_176990	EDI_130200	EIN_315630	EMO_104720	EHI-EDI-EMO
EHI_087780	EDI_130560	EIN_084890	EMO_104610	EHI-EDI-EMO
EHI_087810	EDI_130690	EIN_398820	EMO_025700	EHI-EDI-EIN-EMO
EHI_087830	EDI_130710	EIN_410990	EMO_025680	EHI-EDI-EMO
EHI_087840	EDI_130720	EIN_015470	EMO_025670	EHI-EDI-EMO
EHI_087850	EDI_130730	EIN_085680	EMO_106180	EHI-EDI-EMO
EHI_087870	EDI_130750	EIN_430820	EMO_106200	EHI-EDI-EMO
EHI_105220	EDI_130780	EIN_197360	EMO_111200	EHI-EDI-EMO
EHI_105200	EDI_130800	EIN_403660	EMO_111180	EHI-EDI-EMO
EHI_105190	EDI_130810	EIN_405200	EMO_111170	EHI-EDI-EMO
EHI_105150	EDI_130850	EIN_318790	EMO_111130	EHI-EDI-EMO
EHI_105130	EDI_130870	EIN_398240	EMO_025850	EHI-EDI-EMO
EHI_105120	EDI_130880	EIN_398790	EMO_025810	EHI-EDI-EIN-EMO
EHI_105110	EDI_130890	EIN_398800	EMO_025800	EHI-EDI-EIN-EMO
EHI_105100	EDI_130900	EIN_111670	EMO_025790	EHI-EDI-EMO
EHI_105090	EDI_130910	EIN_111660	EMO_025760	EHI-EDI-EMO
EHI_105080	EDI_130920	EIN_051910	EMO_025740	EHI-EDI-EMO
EHI_105070	EDI_130930	EIN_398810	EMO_025720	EHI-EDI-EIN-EMO
EHI_087710	EDI_130960	EIN_475800	EMO_097840	EHI-EDI-EIN-EMO
EHI_087700	EDI_130970	EIN_475790	EMO_097850	EHI-EDI-EIN-EMO
EHI_024510	EDI_341880	EIN_249450	EMO_008300	EHI-EDI-EMO
EHI_024500	EDI_341890	EIN_379320	EMO_008290	EHI-EDI-EMO
EHI_024480	EDI_341910	EIN_267420	EMO_008270	EHI-EDI-EMO
EHI_024470	EDI_341920	EIN_381530	EMO_008260	EHI-EDI-EIN-EMO
EHI_024460	EDI_341930	EIN_372150	EMO_008250	EHI-EDI-EMO
EHI_024450	EDI_341940	EIN_381540	EMO_008240	EHI-EDI-EIN-EMO
EHI_024440	EDI_341950	EIN_381550	EMO_008230	EHI-EDI-EIN-EMO
EHI_024430	EDI_341960	EIN_155270	EMO_008220	EHI-EDI-EMO
EHI_024370	EDI_342020	EIN_330630	EMO_008170	EHI-EDI-EMO
EHI_024360	EDI_342030	EIN_381600	EMO_008160	EHI-EDI-EMO
EHI_024350	EDI_342040	EIN_268000	EMO_008150	EHI-EDI-EMO
EHI_024520	EDI_342080	EIN_381580	EMO_008120	EHI-EDI-EIN-EMO
EHI_024530	EDI_342090	EIN_381570	EMO_008110	EHI-EDI-EIN-EMO
EHI_024540	EDI_342100	EIN_267410	EMO_008100	EHI-EDI-EMO
EHI_024550	EDI_342120	EIN_409670	EMO_008090	EHI-EDI-EIN-EMO
EHI_024560	EDI_342130	EIN_409560	EMO_008080	EHI-EDI-EIN-EMO
EHI_024570	EDI_342140	EIN_409550	EMO_008070	EHI-EDI-EIN-EMO
EHI_024590	EDI_342160	EIN_224400	EMO_008040	EHI-EDI-EIN-EMO
EHI_024600	EDI_342170	EIN_224390	EMO_008030	EHI-EDI-EIN-EMO
EHI_024610	EDI_342180	EIN_224290	EMO_008020	EHI-EDI-EIN-EMO
EHI_024630	EDI_342200	EIN_224300	EMO_008000	EHI-EDI-EIN-EMO
EHI_024640	EDI_342210	EIN_487680	EMO_007990	EHI-EDI-EMO
EHI_024650	EDI_342220	EIN_398310	EMO_007980	EHI-EDI-EMO
EHI_024670	EDI_342230	EIN_370060	EMO_007970	EHI-EDI-EMO
EHI_194600	EDI_158390	EIN_047420	EMO_100550	EHI-EDI-EIN-EMO
EHI_194610	EDI_158400	EIN_047430	EMO_100540	EHI-EDI-EIN-EMO
EHI_194620	EDI_158410	EIN_495540	EMO_100530	EHI-EDI-EIN-EMO
EHI_194630	EDI_158420	EIN_495550	EMO_100520	EHI-EDI-EIN-EMO
EHI_080230	EDI_158540	EIN_047410	EMO_100500	EHI-EDI-EMO
EHI_080240	EDI_158550	EIN_229240	EMO_100480	EHI-EDI-EIN-EMO
EHI_080250	EDI_158560	EIN_229250	EMO_100470	EHI-EDI-EIN-EMO
EHI_080260	EDI_158570	EIN_229260	EMO_100460	EHI-EDI-EIN-EMO
EHI_080270	EDI_158580	EIN_268400	EMO_100450	EHI-EDI-EMO
EHI_188280	EDI_158600	EIN_389800	EMO_076530	EHI-EDI-EIN-EMO
EHI_188270	EDI_158610	EIN_248170	EMO_076520	EHI-EDI-EMO
EHI_188230	EDI_158650	EIN_155150	EMO_076480	EHI-EDI-EMO
EHI_188220	EDI_158660	EIN_248150	EMO_076470	EHI-EDI-EMO
EHI_188200	EDI_158680	EIN_248140	EMO_076440	EHI-EDI-EMO
EHI_188180	EDI_158700	EIN_405740	EMO_076420	EHI-EDI-EMO
EHI_188160	EDI_158720	EIN_375220	EMO_076390	EHI-EDI-EMO
EHI_188150	EDI_158730	EIN_247990	EMO_076380	EHI-EDI-EMO
EHI_090440	EDI_057290	EIN_206620	EMO_012260	EHI-EDI-EMO
EHI_090420	EDI_057410	EIN_222510	EMO_012280	EHI-EDI-EMO
EHI_029720	EDI_063480	EIN_296470	EMO_001320	no
EHI_147440	EDI_063490	EIN_095760	EMO_025310	EHI-EDI
EHI_147450	EDI_063500	EIN_135970	EMO_028600	EHI-EDI-EMO
EHI_147460	EDI_063510	EIN_172060	EMO_028610	EHI-EDI-EMO
EHI_147480	EDI_063530	EIN_284460	EMO_039740	EHI-EDI-EMO
EHI_147490	EDI_063540	EIN_154250	EMO_039750	EHI-EDI-EMO
EHI_147510	EDI_063560	EIN_400990	EMO_039770	EHI-EDI-EMO
EHI_147520	EDI_063570	EIN_164970	EMO_039780	EHI-EDI-EMO
EHI_147530	EDI_063580	EIN_378330	EMO_039800	EHI-EDI-EIN-EMO
EHI_147550	EDI_063600	EIN_111550	EMO_017170	EHI-EDI-EMO
EHI_155700	EDI_021820	EIN_057750	EMO_044060	EHI-EDI-EMO
EHI_155660	EDI_021960	EIN_056530	EMO_105310	EHI-EDI
EHI_155650	EDI_021970	EIN_169330	EMO_012590	EHI-EDI-EMO
EHI_155640	EDI_021980	EIN_098460	EMO_012600	EHI-EDI-EMO
EHI_111840	EDI_311740	EIN_052790	EMO_111560	EHI-EDI-EMO
EHI_111820	EDI_311760	EIN_052800	EMO_111540	EHI-EDI-EMO
EHI_111810	EDI_311770	EIN_184790	EMO_111530	EHI-EDI-EMO
EHI_111750	EDI_311830	EIN_059510	EMO_111480	EHI-EDI-EMO
EHI_111740	EDI_311840	EIN_418080	EMO_111470	EHI-EDI-EMO
EHI_111610	EDI_311960	EIN_327340	EMO_025320	EHI-EDI
EHI_139070	EDI_005200	EIN_345830	EMO_087420	EHI-EDI-EIN-EMO
EHI_139060	EDI_005210	EIN_345820	EMO_087430	EHI-EDI-EIN-EMO
EHI_139050	EDI_005220	EIN_345810	EMO_087440	EHI-EDI-EIN-EMO
EHI_139040	EDI_005230	EIN_345800	EMO_087450	EHI-EDI-EIN-EMO
EHI_139030	EDI_005240	EIN_091810	EMO_087480	EHI-EDI-EIN-EMO
EHI_139000	EDI_005270	EIN_085690	EMO_087510	EHI-EDI-EMO
EHI_138990	EDI_005280	EIN_146130	EMO_087520	EHI-EDI-EIN-EMO
EHI_138980	EDI_005290	EIN_085700	EMO_087530	EHI-EDI-EMO
EHI_138970	EDI_005300	EIN_428060	EMO_087540	EHI-EDI-EMO
EHI_138950	EDI_005320	EIN_085080	EMO_087560	EHI-EDI-EMO
EHI_093130	EDI_254170	EIN_173120	EMO_153520	no
EHI_141830	EDI_270220	EIN_054030	EMO_005140	EHI-EDI-EMO
EHI_141850	EDI_270240	EIN_267930	EMO_005160	EHI-EDI-EMO
EHI_141870	EDI_270260	EIN_114010	EMO_005180	EHI-EDI-EMO
EHI_141890	EDI_270280	EIN_206080	EMO_005200	EHI-EDI-EMO
EHI_141900	EDI_270290	EIN_425090	EMO_005210	EHI-EDI-EMO
EHI_141910	EDI_270500	EIN_425100	EMO_005220	EHI-EDI-EMO
EHI_141920	EDI_270510	EIN_054050	EMO_005230	EHI-EDI-EMO
EHI_142120	EDI_338110	EIN_247040	EMO_093970	EHI-EDI-EMO
EHI_142110	EDI_338120	EIN_087160	EMO_093980	EHI-EDI-EMO
EHI_142090	EDI_338140	EIN_247180	EMO_154790	EHI-EDI-EIN-EMO
EHI_142080	EDI_338150	EIN_247170	EMO_143670	EHI-EDI-EIN
EHI_142040	EDI_338190	EIN_409520	EMO_017940	EHI-EDI-EMO
EHI_142030	EDI_338200	EIN_398750	EMO_017950	EHI-EDI-EMO
EHI_142020	EDI_338210	EIN_485560	EMO_017960	EHI-EDI-EMO
EHI_142000	EDI_338230	EIN_284080	EMO_078730	EHI-EDI-EMO
EHI_141990	EDI_338240	EIN_409080	EMO_078740	EHI-EDI-EMO
EHI_141970	EDI_338260	EIN_284090	EMO_078760	EHI-EDI-EMO
EHI_141960	EDI_338270	EIN_086790	EMO_078770	EHI-EDI-EIN-EMO
EHI_141950	EDI_338280	EIN_284100	EMO_078780	EHI-EDI-EMO
EHI_098770	EDI_318620	EIN_080630	EMO_007510	EHI-EDI-EIN-EMO
EHI_098800	EDI_318650	EIN_430580	EMO_007540	EHI-EDI-EMO
EHI_098810	EDI_318660	EIN_092140	EMO_007550	EHI-EDI-EMO
EHI_098820	EDI_318670	EIN_080650	EMO_007560	EHI-EDI-EIN-EMO
EHI_098830	EDI_318680	EIN_080660	EMO_007580	EHI-EDI-EIN-EMO
EHI_057840	EDI_318700	EIN_179290	EMO_079740	EHI-EDI-EIN-EMO
EHI_057830	EDI_318710	EIN_179410	EMO_079750	EHI-EDI-EIN-EMO
EHI_057820	EDI_318720	EIN_179420	EMO_079760	EHI-EDI-EMO
EHI_031390	EDI_137430	EIN_498440	EMO_062200	EHI-EDI-EMO
EHI_031380	EDI_137440	EIN_247860	EMO_062210	EHI-EDI-EMO
EHI_031360	EDI_137460	EIN_328830	EMO_062220	EHI-EDI-EMO
EHI_014150	EDI_273920	EIN_164050	EMO_050600	EHI-EDI-EIN-EMO
EHI_018620	EDI_050970	EIN_031240	EMO_009990	EHI-EDI-EMO
EHI_018610	EDI_050980	EIN_094150	EMO_010000	EHI-EDI-EMO
EHI_075960	EDI_193970	EIN_172670	EMO_012870	EHI-EDI
EHI_075850	EDI_194180	EIN_328030	EMO_005070	EHI-EDI-EMO
EHI_076260	EDI_194210	EIN_475530	EMO_032720	EHI-EDI
EHI_135120	EDI_166040	EIN_409110	EMO_006260	EHI-EDI-EMO
EHI_135110	EDI_166150	EIN_033530	EMO_006270	EHI-EDI-EMO
EHI_135090	EDI_166160	EIN_409120	EMO_006290	EHI-EDI-EMO
EHI_135070	EDI_166180	EIN_284710	EMO_006310	EHI-EDI-EMO
EHI_135050	EDI_166200	EIN_033780	EMO_006330	EHI-EDI-EMO
EHI_135040	EDI_166210	EIN_230150	EMO_006340	EHI-EDI-EMO
EHI_135030	EDI_166230	EIN_095930	EMO_006360	EHI-EDI-EMO
EHI_135010	EDI_166360	EIN_082140	EMO_006380	EHI-EDI-EIN-EMO
EHI_052730	EDI_315720	EIN_114790	EMO_067620	EHI-EDI-EIN-EMO
EHI_052750	EDI_315740	EIN_025670	EMO_010530	EHI-EDI-EMO
EHI_052760	EDI_315750	EIN_427860	EMO_087130	EHI-EDI-EMO
EHI_052770	EDI_315760	EIN_429810	EMO_087120	EHI-EDI-EMO
EHI_052800	EDI_315790	EIN_222580	EMO_062660	EHI-EDI
EHI_052810	EDI_315800	EIN_282070	EMO_002790	EHI-EDI-EIN
EHI_052830	EDI_315820	EIN_282060	EMO_109830	EHI-EDI-EIN-EMO
EHI_052840	EDI_315830	EIN_346660	EMO_109820	EHI-EDI-EIN-EMO
EHI_052850	EDI_315840	EIN_129340	EMO_109810	EHI-EDI-EMO
EHI_052880	EDI_315870	EIN_074320	EMO_109770	EHI-EDI-EMO
EHI_002790	EDI_315890	EIN_223490	EMO_066730	EHI-EDI-EMO
EHI_002780	EDI_315900	EIN_223500	EMO_066740	EHI-EDI-EMO
EHI_002670	EDI_315910	EIN_223510	EMO_066750	EHI-EDI-EMO
EHI_080720	EDI_315960	EIN_025820	EMO_087320	EHI-EDI-EMO
EHI_084980	EDI_323950	EIN_152600	EMO_138690	no
EHI_196890	EDI_324200	EIN_388420	EMO_149760	EHI-EDI
EHI_196900	EDI_324210	EIN_097560	EMO_073910	EHI-EDI
EHI_146930	EDI_349930	EIN_132180	EMO_049480	EHI-EDI-EMO
EHI_146950	EDI_350050	EIN_398170	EMO_049500	EHI-EDI-EIN-EMO
EHI_146960	EDI_350060	EIN_398160	EMO_049520	EHI-EDI-EIN-EMO
EHI_146970	EDI_350070	EIN_398150	EMO_049530	EHI-EDI-EIN-EMO
EHI_146980	EDI_350180	EIN_370980	EMO_049540	EHI-EDI-EMO
EHI_146990	EDI_350190	EIN_060100	EMO_049550	EHI-EDI-EMO
EHI_147000	EDI_350300	EIN_398140	EMO_049560	EHI-EDI-EMO
EHI_147020	EDI_350420	EIN_487730	EMO_049580	EHI-EDI-EMO
EHI_011370	EDI_350540	EIN_398830	EMO_140130	no
EHI_109880	EDI_120200	EIN_398320	EMO_036040	EHI-EDI-EMO
EHI_109870	EDI_120210	EIN_409070	EMO_036030	EHI-EDI-EIN
EHI_109860	EDI_120220	EIN_409060	EMO_036020	EHI-EDI-EIN-EMO
EHI_109830	EDI_120250	EIN_497520	EMO_035990	EHI-EDI-EIN-EMO
EHI_109700	EDI_120280	EIN_096010	EMO_035970	EHI-EDI-EMO
EHI_109680	EDI_120300	EIN_080690	EMO_036120	EHI-EDI
EHI_097920	EDI_144770	EIN_073970	EMO_108420	EHI-EDI-EMO
EHI_097930	EDI_144780	EIN_074090	EMO_108410	EHI-EDI-EMO
EHI_097940	EDI_144890	EIN_074100	EMO_108400	EHI-EDI-EMO
EHI_154450	EDI_017160	EIN_168260	EMO_054620	EHI-EDI
EHI_176860	EDI_017170	EIN_525200	EMO_054660	EHI-EDI-EIN-EMO
EHI_176850	EDI_017180	EIN_525210	EMO_054670	EHI-EDI-EIN-EMO
EHI_176840	EDI_017190	EIN_502090	EMO_054680	EHI-EDI-EMO
EHI_176820	EDI_017210	EIN_371490	EMO_055530	EHI-EDI
EHI_176810	EDI_017220	EIN_504350	EMO_032590	EHI-EDI
EHI_070120	EDI_017270	EIN_525580	EMO_054690	EHI-EDI-EMO
EHI_035570	EDI_018850	EIN_152590	EMO_041130	EHI-EMO
EHI_035610	EDI_019080	EIN_026270	EMO_082980	EHI-EDI
EHI_035640	EDI_019110	EIN_369530	EMO_126650	EHI-EDI
EHI_035660	EDI_019130	EIN_525060	EMO_050990	EHI-EDI-EMO
EHI_035670	EDI_019140	EIN_083600	EMO_050980	EHI-EDI-EMO
EHI_035680	EDI_019150	EIN_221710	EMO_050970	EHI-EDI-EMO
EHI_050700	EDI_037380	EIN_503960	EMO_027060	EHI-EDI-EIN-EMO
EHI_050710	EDI_037390	EIN_503970	EMO_027050	EHI-EDI-EIN-EMO
EHI_050720	EDI_037400	EIN_391390	EMO_027040	EHI-EDI-EMO
EHI_050740	EDI_037420	EIN_428130	EMO_027100	EHI-EDI-EMO
EHI_050760	EDI_037440	EIN_087660	EMO_027120	EHI-EDI-EMO
EHI_050780	EDI_037460	EIN_094760	EMO_027140	EHI-EDI-EMO
EHI_050790	EDI_037470	EIN_359840	EMO_027150	EHI-EDI-EMO
EHI_158250	EDI_102190	EIN_026180	EMO_113300	EHI-EDI-EMO
EHI_156670	EDI_102210	EIN_411260	EMO_024630	EHI-EMO
EHI_007760	EDI_290740	EIN_027090	EMO_038970	EHI-EDI-EMO
EHI_184570	EDI_022960	EIN_371320	EMO_117830	EHI-EDI
EHI_184530	EDI_023000	EIN_155360	EMO_086610	EHI-EDI-EIN-EMO
EHI_110380	EDI_066270	EIN_523680	EMO_020740	EHI-EDI-EMO
EHI_110390	EDI_066280	EIN_403100	EMO_020720	EHI-EDI-EMO
EHI_110440	EDI_066530	EIN_411350	EMO_020690	EHI-EDI
EHI_110450	EDI_066640	EIN_083270	EMO_096340	EHI-EDI-EIN-EMO
EHI_110470	EDI_066660	EIN_083280	EMO_096320	EHI-EDI-EIN-EMO
EHI_095180	EDI_013010	EIN_087410	EMO_063960	EHI-EDI-EMO
EHI_095160	EDI_013030	EIN_430710	EMO_063940	EHI-EDI
EHI_095150	EDI_013040	EIN_291330	EMO_063880	EHI-EDI-EMO
EHI_095140	EDI_013050	EIN_249320	EMO_063870	EHI-EDI-EMO
EHI_095130	EDI_013060	EIN_151380	EMO_063860	EHI-EDI-EIN-EMO
EHI_095120	EDI_013070	EIN_151370	EMO_063850	EHI-EDI-EIN-EMO
EHI_006760	EDI_244300	EIN_016390	EMO_000750	EHI-EDI-EMO
EHI_006750	EDI_244310	EIN_060180	EMO_000760	EHI-EDI-EMO
EHI_006740	EDI_244320	EIN_253270	EMO_000770	EHI-EDI-EMO
EHI_006720	EDI_244340	EIN_018600	EMO_103110	EHI-EDI-EIN-EMO
EHI_006710	EDI_244350	EIN_018610	EMO_103100	EHI-EDI-EIN-EMO
EHI_006690	EDI_244370	EIN_161940	EMO_103070	EHI-EDI-EMO
EHI_006790	EDI_244400	EIN_060700	EMO_115470	EHI-EDI-EMO
EHI_006800	EDI_244410	EIN_135010	EMO_115460	EHI-EDI-EMO
EHI_006820	EDI_244430	EIN_095160	EMO_115610	EHI-EDI-EMO
EHI_006830	EDI_244440	EIN_296790	EMO_115600	EHI-EDI-EMO
EHI_006840	EDI_244450	EIN_310080	EMO_115590	EHI-EDI-EMO
EHI_194850	EDI_184420	EIN_411420	EMO_012470	no
EHI_194980	EDI_184540	EIN_182420	EMO_078340	EHI-EDI-EMO
EHI_194990	EDI_184650	EIN_411340	EMO_078350	EHI-EDI-EMO
EHI_195000	EDI_184660	EIN_085400	EMO_078360	EHI-EDI-EMO
EHI_138320	EDI_317070	EIN_491040	EMO_055500	EHI-EDI
EHI_138300	EDI_317090	EIN_275250	EMO_055630	EHI-EDI-EMO
EHI_138180	EDI_317110	EIN_176020	EMO_055610	EHI-EDI-EMO
EHI_188800	EDI_317130	EIN_485550	EMO_127440	EHI-EDI
EHI_188790	EDI_317140	EIN_275210	EMO_127090	EHI-EDI
EHI_188770	EDI_317160	EIN_085590	EMO_002600	EHI-EDI
EHI_188740	EDI_317190	EIN_390920	EMO_101870	EHI-EDI-EMO
EHI_152400	EDI_179400	EIN_274970	EMO_101240	EHI-EDI-EIN-EMO
EHI_038660	EDI_259460	EIN_253350	EMO_034380	EHI-EDI-EMO
EHI_038640	EDI_259480	EIN_407300	EMO_034400	EHI-EDI-EMO
EHI_038630	EDI_259490	EIN_462240	EMO_034410	EHI-EDI-EMO
EHI_038600	EDI_259520	EIN_269090	EMO_033500	EHI-EDI
EHI_038590	EDI_259530	EIN_407290	EMO_034440	EHI-EDI-EIN-EMO
EHI_038570	EDI_259550	EIN_095490	EMO_034460	EHI-EDI-EMO
EHI_038560	EDI_259560	EIN_095570	EMO_034470	EHI-EDI-EMO
EHI_038550	EDI_259570	EIN_430780	EMO_034490	EHI-EDI-EMO
EHI_038540	EDI_259580	EIN_094970	EMO_034530	EHI-EDI-EMO
EHI_025820	EDI_259610	EIN_094950	EMO_034550	EHI-EDI-EMO
EHI_025860	EDI_259650	EIN_253370	EMO_034590	EHI-EDI-EMO
EHI_025870	EDI_259660	EIN_253380	EMO_034600	EHI-EDI-EMO
EHI_025880	EDI_259670	EIN_026820	EMO_034610	EHI-EDI-EMO
EHI_025890	EDI_259690	EIN_409380	EMO_034630	EHI-EDI-EMO
EHI_006540	EDI_169330	EIN_053460	EMO_103040	EHI-EDI-EMO
EHI_065290	EDI_169570	EIN_095120	EMO_115370	EHI-EDI-EMO
EHI_065280	EDI_169580	EIN_184200	EMO_115380	EHI-EDI-EIN-EMO
EHI_082490	EDI_186590	EIN_054670	EMO_089130	EHI-EDI-EMO
EHI_082500	EDI_186600	EIN_079000	EMO_089140	EHI-EDI-EMO
EHI_082510	EDI_186610	EIN_227460	EMO_054070	EHI-EDI-EMO
EHI_082520	EDI_186620	EIN_470230	EMO_054060	EHI-EDI-EMO
EHI_082530	EDI_186630	EIN_404650	EMO_054050	EHI-EDI-EIN-EMO
EHI_082560	EDI_186670	EIN_026170	EMO_005850	EHI-EDI
EHI_027500	EDI_096530	EIN_005650	EMO_013240	EHI-EDI-EMO
EHI_027510	EDI_096540	EIN_379340	EMO_013230	EHI-EDI-EMO
EHI_027520	EDI_096550	EIN_087390	EMO_013220	EHI-EDI-EMO
EHI_027530	EDI_096560	EIN_226150	EMO_013210	EHI-EDI-EMO
EHI_027540	EDI_096570	EIN_087380	EMO_007870	EHI-EDI-EMO
EHI_027550	EDI_096580	EIN_097840	EMO_007860	EHI-EDI-EMO
EHI_027580	EDI_096800	EIN_113620	EMO_073960	EHI-EDI
EHI_027590	EDI_096810	EIN_021120	EMO_073590	EHI-EDI
EHI_027600	EDI_096820	EIN_097620	EMO_029370	EHI-EDI-EIN-EMO
EHI_027620	EDI_096940	EIN_096180	EMO_029390	EHI-EDI-EMO
EHI_027630	EDI_096950	EIN_025640	EMO_029400	EHI-EDI-EMO
EHI_027640	EDI_096960	EIN_173190	EMO_029410	EHI-EDI-EMO
EHI_027650	EDI_096970	EIN_380010	EMO_029420	EHI-EDI-EIN-EMO
EHI_027660	EDI_096980	EIN_380020	EMO_029430	EHI-EDI-EMO
EHI_027670	EDI_096990	EIN_096160	EMO_029470	EHI-EDI-EMO
EHI_027680	EDI_097000	EIN_079410	EMO_029490	EHI-EDI-EMO
EHI_027700	EDI_097020	EIN_079600	EMO_029510	EHI-EDI-EIN-EMO
EHI_027710	EDI_097030	EIN_081770	EMO_029520	EHI-EDI-EMO
EHI_027720	EDI_097040	EIN_079840	EMO_029530	EHI-EDI-EMO
EHI_027730	EDI_097050	EIN_408670	EMO_030350	EHI-EDI-EIN-EMO
EHI_027750	EDI_097080	EIN_408660	EMO_030370	EHI-EDI-EIN-EMO
EHI_027760	EDI_097090	EIN_251110	EMO_030380	EHI-EDI-EMO
EHI_075540	EDI_253600	EIN_327480	EMO_093270	EHI-EDI-EMO
EHI_143080	EDI_352640	EIN_135030	EMO_096740	EHI-EDI-EMO
EHI_098870	EDI_067420	EIN_281990	EMO_134480	EHI-EDI
EHI_098850	EDI_067440	EIN_057280	EMO_007590	EHI-EDI-EIN-EMO
EHI_082900	EDI_067460	EIN_406270	EMO_044140	no
EHI_172390	EDI_153070	EIN_525910	EMO_035480	EHI-EDI-EMO
EHI_172380	EDI_153080	EIN_525930	EMO_035490	EHI-EDI-EMO
EHI_163250	EDI_153100	EIN_525940	EMO_035500	EHI-EDI-EIN-EMO
EHI_125920	EDI_338390	EIN_267210	EMO_067710	EHI-EDI-EIN-EMO
EHI_125910	EDI_338400	EIN_267220	EMO_067720	EHI-EDI-EIN-EMO
EHI_125890	EDI_338420	EIN_018220	EMO_067740	EHI-EDI
EHI_020260	EDI_025390	EIN_074250	EMO_040710	EHI-EDI-EMO
EHI_020250	EDI_025400	EIN_327270	EMO_040700	EHI-EDI-EMO
EHI_009700	EDI_025650	EIN_174090	EMO_040640	EHI-EDI-EMO
EHI_009690	EDI_025660	EIN_174080	EMO_040630	EHI-EDI-EMO
EHI_009670	EDI_025680	EIN_498450	EMO_040610	EHI-EDI-EMO
EHI_009660	EDI_025690	EIN_312910	EMO_040600	EHI-EDI-EMO
EHI_009650	EDI_025700	EIN_174060	EMO_040590	EHI-EDI-EMO
EHI_009640	EDI_025710	EIN_296510	EMO_040550	EHI-EDI-EMO
EHI_009630	EDI_025720	EIN_493090	EMO_020390	EHI-EDI-EMO
EHI_009610	EDI_025740	EIN_185470	EMO_020280	EHI-EDI-EMO
EHI_009600	EDI_025750	EIN_327640	EMO_020270	EHI-EDI-EMO
EHI_009590	EDI_025760	EIN_405490	EMO_020260	EHI-EDI-EMO
EHI_009570	EDI_025780	EIN_184610	EMO_102140	EHI-EDI-EIN-EMO
EHI_009560	EDI_025790	EIN_184720	EMO_102130	EHI-EDI-EIN-EMO
EHI_009540	EDI_025800	EIN_492550	EMO_102110	EHI-EDI-EMO
EHI_009510	EDI_025840	EIN_411080	EMO_064020	EHI-EDI
EHI_159900	EDI_324990	EIN_485940	EMO_125060	no
EHI_159890	EDI_325110	EIN_475590	EMO_079240	EHI-EDI-EIN-EMO
EHI_159870	EDI_325130	EIN_475950	EMO_004340	EHI-EDI
EHI_159840	EDI_325160	EIN_468320	EMO_034730	EHI-EDI
EHI_189530	EDI_325250	EIN_430200	EMO_028360	EHI-EDI-EIN-EMO
EHI_189520	EDI_325260	EIN_430210	EMO_028370	EHI-EDI-EIN-EMO
EHI_159690	EDI_325300	EIN_186000	EMO_077300	EHI-EDI-EIN-EMO
EHI_159680	EDI_325310	EIN_526340	EMO_000330	EHI-EDI
EHI_159660	EDI_325330	EIN_428050	EMO_120660	EHI-EDI-EMO
EHI_159640	EDI_325340	EIN_475610	EMO_120630	EHI-EDI-EMO
EHI_159500	EDI_325410	EIN_429550	EMO_028530	EHI-EDI-EMO
EHI_159470	EDI_325430	EIN_117990	EMO_028500	EHI-EDI-EMO
EHI_159460	EDI_325440	EIN_428160	EMO_028490	EHI-EDI-EMO
EHI_159450	EDI_325450	EIN_428170	EMO_028480	EHI-EDI-EMO
EHI_159320	EDI_325490	EIN_335510	EMO_028470	EHI-EDI-EMO
EHI_159300	EDI_325510	EIN_319930	EMO_028410	EHI-EDI-EMO
EHI_159180	EDI_325530	EIN_172090	EMO_092310	EHI-EDI
EHI_159170	EDI_325540	EIN_006070	EMO_092140	EHI-EDI
EHI_019650	EDI_328440	EIN_411410	EMO_125310	EHI-EDI
EHI_011890	EDI_342370	EIN_176840	EMO_073000	EHI-EDI-EIN-EMO
EHI_011900	EDI_342380	EIN_246890	EMO_073020	EHI-EDI-EMO
EHI_011910	EDI_342390	EIN_403670	EMO_073030	EHI-EDI-EIN-EMO
EHI_120280	EDI_265890	EIN_309190	EMO_121540	EHI-EDI-EIN-EMO
EHI_120290	EDI_265900	EIN_080950	EMO_121530	EHI-EDI-EMO
EHI_120310	EDI_265910	EIN_080940	EMO_121500	EHI-EDI-EMO
EHI_120320	EDI_265920	EIN_405130	EMO_121490	EHI-EDI-EMO
EHI_120330	EDI_265930	EIN_059330	EMO_121470	EHI-EDI-EMO
EHI_120340	EDI_265940	EIN_405140	EMO_121460	EHI-EDI-EMO
EHI_023040	EDI_022250	EIN_409830	EMO_049020	EHI-EDI-EMO
EHI_023030	EDI_022260	EIN_404960	EMO_049180	EHI-EDI-EMO
EHI_022950	EDI_022280	EIN_058410	EMO_046310	EHI-EDI
EHI_022960	EDI_022290	EIN_403890	EMO_003570	EHI-EDI-EMO
EHI_022970	EDI_022300	EIN_359360	EMO_003610	EHI-EDI-EMO
EHI_022980	EDI_022310	EIN_403630	EMO_003620	EHI-EDI-EMO
EHI_023000	EDI_022340	EIN_118120	EMO_003640	EHI-EDI-EMO
EHI_130730	EDI_011700	EIN_267710	EMO_027910	EHI-EDI-EMO
EHI_130720	EDI_011710	EIN_111900	EMO_027920	EHI-EDI-EMO
EHI_130710	EDI_011720	EIN_267690	EMO_027930	EHI-EDI-EMO
EHI_130700	EDI_011730	EIN_152840	EMO_027940	EHI-EDI-EMO
EHI_130690	EDI_011740	EIN_374260	EMO_027950	EHI-EDI-EMO
EHI_172130	EDI_011750	EIN_344170	EMO_113670	EHI-EDI-EMO
EHI_172160	EDI_011780	EIN_095900	EMO_003420	EHI-EDI-EMO
EHI_119260	EDI_175580	EIN_505560	EMO_112050	EHI-EDI-EIN-EMO
EHI_119270	EDI_175590	EIN_274520	EMO_112030	EHI-EDI-EMO
EHI_119280	EDI_175600	EIN_505570	EMO_112020	EHI-EDI-EIN-EMO
EHI_119290	EDI_175610	EIN_505580	EMO_112010	EHI-EDI-EIN-EMO
EHI_119300	EDI_175720	EIN_172040	EMO_111990	EHI-EDI-EIN-EMO
EHI_061020	EDI_072590	EIN_221920	EMO_042490	EHI-EDI-EIN-EMO
EHI_060990	EDI_072820	EIN_221930	EMO_153630	EHI-EDI-EIN
EHI_060980	EDI_072830	EIN_221940	EMO_093990	EHI-EDI-EIN
EHI_146800	EDI_304650	EIN_222010	EMO_038540	no
EHI_019600	EDI_199690	EIN_085280	EMO_032110	EHI-EDI-EIN
EHI_195030	EDI_199720	EIN_181550	EMO_045800	EHI-EDI-EMO
EHI_195040	EDI_199730	EIN_181540	EMO_045790	EHI-EDI-EMO
EHI_035410	EDI_124980	EIN_172480	EMO_028900	EHI-EDI-EMO
EHI_035400	EDI_124990	EIN_172500	EMO_028890	EHI-EDI-EMO
EHI_035380	EDI_125110	EIN_369790	EMO_028860	EHI-EDI-EMO
EHI_112800	EDI_125130	EIN_093570	EMO_028840	EHI-EDI-EMO
EHI_112820	EDI_125150	EIN_186420	EMO_028820	EHI-EDI-EMO
EHI_112840	EDI_125170	EIN_172340	EMO_028800	EHI-EDI-EMO
EHI_112850	EDI_125180	EIN_135040	EMO_028790	EHI-EDI-EMO
EHI_112860	EDI_125190	EIN_186840	EMO_028780	EHI-EDI-EMO
EHI_107330	EDI_125340	EIN_369690	EMO_040880	EHI-EDI-EIN-EMO
EHI_107300	EDI_125470	EIN_162150	EMO_000490	EHI-EDI
EHI_107280	EDI_125500	EIN_178380	EMO_040920	EHI-EDI-EIN-EMO
EHI_107270	EDI_125510	EIN_178370	EMO_040930	EHI-EDI-EIN-EMO
EHI_107260	EDI_125520	EIN_177580	EMO_040940	EHI-EDI-EIN-EMO
EHI_107240	EDI_125540	EIN_135790	EMO_041000	EHI-EDI-EIN-EMO
EHI_107230	EDI_125550	EIN_135770	EMO_041010	EHI-EDI-EIN-EMO
EHI_107220	EDI_125560	EIN_086580	EMO_041040	EHI-EDI-EMO
EHI_001130	EDI_319250	EIN_370290	EMO_106030	EHI-EDI-EMO
EHI_001120	EDI_319260	EIN_027040	EMO_106020	EHI-EDI-EIN-EMO
EHI_001100	EDI_319280	EIN_023660	EMO_106000	EHI-EDI-EMO
EHI_001070	EDI_319310	EIN_284860	EMO_105970	EHI-EDI-EMO
EHI_001060	EDI_319320	EIN_369830	EMO_105960	EHI-EDI-EMO
EHI_007640	EDI_300620	EIN_251760	EMO_039000	EHI-EDI-EIN-EMO
EHI_119950	EDI_071760	EIN_096920	EMO_066970	EHI-EDI-EMO
EHI_128070	EDI_122590	EIN_411480	EMO_049650	EHI-EMO
EHI_164780	EDI_028100	EIN_197920	EMO_129760	EHI-EDI-EIN
EHI_164770	EDI_028110	EIN_197910	EMO_035760	EHI-EDI-EIN
EHI_164760	EDI_028220	EIN_374850	EMO_011400	EHI-EDI-EMO
EHI_164750	EDI_028230	EIN_031390	EMO_011390	EHI-EDI-EMO
EHI_133940	EDI_222540	EIN_379800	EMO_140150	no
EHI_090260	EDI_222560	EIN_032620	EMO_113760	EHI-EDI-EMO
EHI_090250	EDI_222570	EIN_370300	EMO_113750	EHI-EDI-EMO
EHI_090240	EDI_222580	EIN_212960	EMO_113740	EHI-EDI-EMO
EHI_122710	EDI_154490	EIN_403710	EMO_065260	EHI-EDI-EIN-EMO
EHI_122720	EDI_154500	EIN_403700	EMO_065270	EHI-EDI-EIN-EMO
EHI_122730	EDI_154510	EIN_019940	EMO_065280	EHI-EDI-EMO
EHI_122740	EDI_154520	EIN_403690	EMO_065290	EHI-EDI-EIN-EMO
EHI_122760	EDI_154530	EIN_403680	EMO_065300	EHI-EDI-EIN-EMO
EHI_122770	EDI_154540	EIN_097080	EMO_065310	EHI-EDI-EMO
EHI_122790	EDI_154550	EIN_246850	EMO_065320	EHI-EDI-EMO
EHI_122800	EDI_154560	EIN_227060	EMO_065370	EHI-EDI-EMO
EHI_122820	EDI_154580	EIN_118330	EMO_065390	EHI-EDI-EMO
EHI_122830	EDI_154590	EIN_224160	EMO_065400	EHI-EDI-EIN-EMO
EHI_122840	EDI_154600	EIN_224170	EMO_065410	EHI-EDI-EIN-EMO
EHI_122870	EDI_154730	EIN_404600	EMO_065450	EHI-EDI-EIN-EMO
EHI_122880	EDI_154740	EIN_118350	EMO_065460	EHI-EDI-EMO
EHI_122890	EDI_154750	EIN_404610	EMO_121590	EHI-EDI-EIN-EMO
EHI_122900	EDI_154760	EIN_224190	EMO_121580	EHI-EDI-EMO
EHI_160850	EDI_159060	EIN_369400	EMO_122670	EHI-EDI-EMO
EHI_160860	EDI_159070	EIN_371150	EMO_122660	EHI-EDI-EMO
EHI_160890	EDI_159100	EIN_409140	EMO_122630	EHI-EDI-EMO
EHI_091120	EDI_007280	EIN_170790	EMO_023490	EHI-EDI-EMO
EHI_091100	EDI_007400	EIN_373590	EMO_023380	EHI-EDI-EMO
EHI_091080	EDI_007420	EIN_172080	EMO_023360	EHI-EDI-EIN-EMO
EHI_091070	EDI_007430	EIN_178680	EMO_023350	EHI-EDI-EMO
EHI_091060	EDI_007440	EIN_380900	EMO_023330	EHI-EDI-EMO
EHI_091050	EDI_007450	EIN_116720	EMO_115410	EHI-EDI
EHI_152620	EDI_007460	EIN_400600	EMO_149650	EHI-EDI
EHI_152590	EDI_007490	EIN_118050	EMO_089440	EHI-EDI-EMO
EHI_152580	EDI_007600	EIN_086770	EMO_091510	EHI-EDI
EHI_152530	EDI_007640	EIN_118040	EMO_089490	EHI-EDI-EMO
EHI_152510	EDI_007660	EIN_132320	EMO_089510	EHI-EDI-EMO
EHI_152490	EDI_007770	EIN_310000	EMO_089530	EHI-EDI-EMO
EHI_152470	EDI_007790	EIN_016680	EMO_089560	EHI-EDI-EMO
EHI_152440	EDI_007820	EIN_039030	EMO_089590	EHI-EDI-EMO
EHI_152430	EDI_007830	EIN_095470	EMO_101290	EHI-EDI-EIN-EMO
EHI_152420	EDI_007840	EIN_488250	EMO_101280	EHI-EDI-EMO
EHI_113960	EDI_189460	EIN_044250	EMO_025610	EHI-EMO
EHI_199130	EDI_263450	EIN_164350	EMO_070460	EHI-EDI-EMO
EHI_199100	EDI_263580	EIN_059670	EMO_070370	EHI-EDI-EMO
EHI_199090	EDI_263590	EIN_097230	EMO_070360	EHI-EDI-EMO
EHI_199080	EDI_263600	EIN_377190	EMO_070350	EHI-EDI-EIN-EMO
EHI_199060	EDI_263620	EIN_327970	EMO_070330	EHI-EDI-EMO
EHI_199050	EDI_263630	EIN_169340	EMO_070300	EHI-EDI-EIN-EMO
EHI_199040	EDI_263640	EIN_400490	EMO_070290	EHI-EDI-EMO
EHI_199030	EDI_263650	EIN_086150	EMO_070280	EHI-EDI-EMO
EHI_199010	EDI_263670	EIN_097380	EMO_105440	EHI-EDI-EMO
EHI_198990	EDI_263800	EIN_016670	EMO_105420	EHI-EDI-EMO
EHI_152060	EDI_261190	EIN_131870	EMO_023250	EHI-EDI
EHI_134010	EDI_264650	EIN_409190	EMO_052900	EHI-EDI-EMO
EHI_056610	EDI_104220	EIN_229980	EMO_032500	no
EHI_183880	EDI_005980	EIN_152790	EMO_063360	EHI-EDI-EMO
EHI_183890	EDI_005990	EIN_086680	EMO_063370	EHI-EDI-EMO
EHI_130670	EDI_309000	EIN_267670	EMO_027790	EHI-EDI-EMO
EHI_050400	EDI_290960	EIN_197800	EMO_139150	EHI-EDI-EMO
EHI_050380	EDI_290980	EIN_402730	EMO_151750	EHI-EDI
EHI_050370	EDI_290990	EIN_016360	EMO_026980	EHI-EDI-EMO
EHI_137260	EDI_162850	EIN_087450	EMO_126390	EHI-EDI
EHI_137250	EDI_162860	EIN_082120	EMO_031820	EHI-EDI-EMO
EHI_137240	EDI_162880	EIN_083690	EMO_031800	EHI-EDI-EMO
EHI_137090	EDI_163040	EIN_082130	EMO_031760	EHI-EDI-EMO
EHI_137080	EDI_163050	EIN_016650	EMO_031750	EHI-EDI-EIN-EMO
EHI_137030	EDI_163110	EIN_152720	EMO_031700	EHI-EDI-EMO
EHI_087750	EDI_277690	EIN_315270	EMO_104660	EHI-EDI-EIN-EMO
EHI_087740	EDI_277700	EIN_154260	EMO_104670	EHI-EDI-EMO
EHI_078740	EDI_277820	EIN_022240	EMO_069210	EHI-EDI-EMO
EHI_078710	EDI_277850	EIN_059030	EMO_069250	EHI-EDI-EMO
EHI_078690	EDI_277870	EIN_022830	EMO_069260	EHI-EDI-EMO
EHI_078560	EDI_277890	EIN_059050	EMO_069280	EHI-EDI-EMO
EHI_078570	EDI_277900	EIN_055500	EMO_069300	EHI-EDI-EMO
EHI_069630	EDI_277920	EIN_230090	EMO_047520	EHI-EDI-EMO
EHI_069620	EDI_277930	EIN_344600	EMO_047510	EHI-EDI-EIN-EMO
EHI_069610	EDI_277940	EIN_344610	EMO_047500	EHI-EDI-EMO
EHI_069600	EDI_277950	EIN_108580	EMO_047490	EHI-EDI-EMO
EHI_069570	EDI_277980	EIN_344910	EMO_047460	EHI-EDI-EIN-EMO
EHI_069560	EDI_277990	EIN_344890	EMO_047440	EHI-EDI-EIN-EMO
EHI_069550	EDI_278000	EIN_344880	EMO_047430	EHI-EDI-EIN-EMO
EHI_069520	EDI_278030	EIN_249300	EMO_098570	EHI-EDI-EMO
EHI_069510	EDI_278040	EIN_417030	EMO_098580	EHI-EDI-EMO
EHI_069480	EDI_278080	EIN_417020	EMO_098600	EHI-EDI-EMO
EHI_069470	EDI_278090	EIN_131890	EMO_098610	EHI-EDI-EMO
EHI_069420	EDI_278140	EIN_155320	EMO_004700	EHI-EDI-EIN-EMO
EHI_069410	EDI_278150	EIN_229660	EMO_004710	EHI-EDI-EMO
EHI_069400	EDI_278170	EIN_155300	EMO_004730	EHI-EDI-EMO
EHI_069390	EDI_278180	EIN_372720	EMO_004750	EHI-EDI-EMO
EHI_069380	EDI_278190	EIN_372710	EMO_004760	EHI-EDI-EMO
EHI_069350	EDI_278220	EIN_408220	EMO_061890	EHI-EDI-EMO
EHI_069340	EDI_278230	EIN_057060	EMO_061880	EHI-EDI-EMO
EHI_069300	EDI_278270	EIN_059420	EMO_021160	EHI-EDI-EIN-EMO
EHI_069290	EDI_278280	EIN_059440	EMO_021170	EHI-EDI-EIN-EMO
EHI_069280	EDI_278290	EIN_059450	EMO_021190	EHI-EDI-EMO
EHI_069270	EDI_278300	EIN_389890	EMO_021200	EHI-EDI-EMO
EHI_069260	EDI_278310	EIN_059460	EMO_021210	EHI-EDI-EMO
EHI_069250	EDI_278320	EIN_172050	EMO_021320	EHI-EDI-EMO
EHI_069210	EDI_278360	EIN_411430	EMO_021260	EHI-EDI-EMO
EHI_170590	EDI_278370	EIN_155860	EMO_009940	EHI-EDI-EMO
EHI_170600	EDI_278380	EIN_135090	EMO_009920	EHI-EDI-EMO
EHI_170610	EDI_278390	EIN_060660	EMO_009900	EHI-EDI-EMO
EHI_170620	EDI_278400	EIN_249100	EMO_009890	EHI-EDI-EMO
EHI_166820	EDI_278410	EIN_059730	EMO_009870	EHI-EDI-EMO
EHI_166840	EDI_278430	EIN_495730	EMO_009840	EHI-EDI-EMO
EHI_166870	EDI_278460	EIN_060650	EMO_009810	EHI-EDI-EMO
EHI_166880	EDI_278470	EIN_155740	EMO_009800	EHI-EDI-EMO
EHI_166890	EDI_278480	EIN_155730	EMO_009780	EHI-EDI-EMO
EHI_166900	EDI_278490	EIN_525570	EMO_009770	EHI-EDI-EMO
EHI_166930	EDI_278520	EIN_065900	EMO_094060	EHI-EDI-EIN-EMO
EHI_014080	EDI_178010	EIN_312780	EMO_071820	EHI-EDI-EMO
EHI_014090	EDI_178020	EIN_397630	EMO_071810	EHI-EDI-EIN-EMO
EHI_014100	EDI_178030	EIN_228270	EMO_071800	EHI-EDI-EIN-EMO
EHI_014120	EDI_178050	EIN_228290	EMO_071780	EHI-EDI-EIN-EMO
EHI_179080	EDI_091710	EIN_469390	EMO_018640	EHI-EDI-EMO
EHI_179090	EDI_091720	EIN_154570	EMO_018660	EHI-EDI-EMO
EHI_179100	EDI_091830	EIN_469800	EMO_018690	EHI-EDI-EMO
EHI_096150	EDI_092150	EIN_327790	EMO_018950	EHI-EDI-EMO
EHI_096160	EDI_092160	EIN_173700	EMO_018940	EHI-EDI-EMO
EHI_096170	EDI_092170	EIN_173690	EMO_018930	EHI-EDI-EMO
EHI_096180	EDI_092180	EIN_328020	EMO_018920	EHI-EDI-EIN-EMO
EHI_096190	EDI_092190	EIN_328010	EMO_018910	EHI-EDI-EMO
EHI_096200	EDI_092200	EIN_173880	EMO_018890	EHI-EDI-EMO
EHI_096210	EDI_092210	EIN_328000	EMO_018880	EHI-EDI-EIN-EMO
EHI_096220	EDI_092220	EIN_117950	EMO_018870	EHI-EDI-EMO
EHI_096230	EDI_092230	EIN_173870	EMO_018860	EHI-EDI-EIN-EMO
EHI_096240	EDI_092240	EIN_173860	EMO_018850	EHI-EDI-EIN-EMO
EHI_096250	EDI_092250	EIN_469430	EMO_018840	EHI-EDI-EMO
EHI_096260	EDI_092260	EIN_057620	EMO_018830	EHI-EDI-EMO
EHI_096320	EDI_092310	EIN_406310	EMO_018760	EHI-EDI-EMO
EHI_096340	EDI_092330	EIN_428970	EMO_018730	EHI-EDI-EMO
EHI_096370	EDI_092360	EIN_469400	EMO_018700	EHI-EDI-EMO
EHI_096380	EDI_092370	EIN_327780	EMO_018960	EHI-EDI-EIN-EMO
EHI_096400	EDI_092390	EIN_274840	EMO_018980	EHI-EDI-EMO
EHI_096430	EDI_092420	EIN_505500	EMO_019010	EHI-EDI-EMO
EHI_096450	EDI_092440	EIN_274270	EMO_019040	EHI-EDI-EMO
EHI_096460	EDI_092450	EIN_373080	EMO_019060	EHI-EDI-EMO
EHI_096490	EDI_092470	EIN_274210	EMO_019090	EHI-EDI-EIN-EMO
EHI_096500	EDI_092480	EIN_274220	EMO_019100	EHI-EDI-EIN-EMO
EHI_096510	EDI_092490	EIN_274880	EMO_019110	EHI-EDI-EIN-EMO
EHI_096520	EDI_092500	EIN_274870	EMO_019120	EHI-EDI-EIN-EMO
EHI_096540	EDI_092520	EIN_173820	EMO_019140	EHI-EDI-EMO
EHI_096550	EDI_092530	EIN_062700	EMO_019190	EHI-EDI-EMO
EHI_096560	EDI_092540	EIN_065210	EMO_019200	EHI-EDI-EMO
EHI_096600	EDI_092580	EIN_328950	EMO_109500	EHI-EDI-EMO
EHI_096620	EDI_092600	EIN_061170	EMO_109520	EHI-EDI-EIN-EMO
EHI_096630	EDI_092610	EIN_370140	EMO_109530	EHI-EDI-EMO
EHI_096640	EDI_092620	EIN_061180	EMO_109540	EHI-EDI-EIN-EMO
EHI_096670	EDI_092650	EIN_468310	EMO_109460	EHI-EDI-EMO
EHI_096680	EDI_092660	EIN_328390	EMO_109450	EHI-EDI-EIN-EMO
EHI_096760	EDI_092740	EIN_093740	EMO_031260	EHI-EDI-EMO
EHI_096800	EDI_092780	EIN_273640	EMO_031290	EHI-EDI-EIN-EMO
EHI_096810	EDI_092790	EIN_273650	EMO_031300	EHI-EDI-EIN-EMO
EHI_152630	EDI_092860	EIN_060150	EMO_082560	EHI-EDI-EIN-EMO
EHI_152640	EDI_092870	EIN_060140	EMO_082550	EHI-EDI-EIN-EMO
EHI_152700	EDI_092930	EIN_274760	EMO_021500	EHI-EDI-EIN-EMO
EHI_152710	EDI_092940	EIN_274750	EMO_021520	EHI-EDI
EHI_152720	EDI_092950	EIN_274740	EMO_021530	EHI-EDI-EIN-EMO
EHI_152730	EDI_092960	EIN_406300	EMO_021540	EHI-EDI-EIN-EMO
EHI_152740	EDI_092970	EIN_274730	EMO_021550	EHI-EDI-EMO
EHI_152750	EDI_092980	EIN_406290	EMO_021560	EHI-EDI-EIN-EMO
EHI_152760	EDI_092990	EIN_058560	EMO_021570	EHI-EDI-EIN-EMO
EHI_152770	EDI_093000	EIN_058550	EMO_021580	EHI-EDI-EIN-EMO
EHI_152790	EDI_093020	EIN_274690	EMO_021600	EHI-EDI-EMO
EHI_152800	EDI_093030	EIN_153270	EMO_021610	EHI-EDI-EIN-EMO
EHI_152810	EDI_093040	EIN_153280	EMO_021620	EHI-EDI-EIN-EMO
EHI_152840	EDI_093060	EIN_359690	EMO_109600	EHI-EDI-EMO
EHI_152850	EDI_093070	EIN_274680	EMO_109590	EHI-EDI-EMO
EHI_152860	EDI_093080	EIN_274650	EMO_109580	EHI-EDI-EIN-EMO
EHI_152870	EDI_093090	EIN_085530	EMO_109570	EHI-EDI
EHI_152890	EDI_093110	EIN_275030	EMO_019230	EHI-EDI-EIN-EMO
EHI_152910	EDI_093120	EIN_062690	EMO_019240	EHI-EDI-EMO
EHI_152920	EDI_093130	EIN_061210	EMO_019260	EHI-EDI-EMO
EHI_152960	EDI_093160	EIN_274170	EMO_019320	EHI-EDI-EMO
EHI_152970	EDI_093170	EIN_369450	EMO_019340	EHI-EDI-EMO
EHI_152980	EDI_093180	EIN_095190	EMO_019360	EHI-EDI-EMO
EHI_152990	EDI_093190	EIN_020120	EMO_019370	EHI-EDI-EMO
EHI_153000	EDI_093200	EIN_095180	EMO_019380	EHI-EDI-EMO
EHI_153040	EDI_093230	EIN_492380	EMO_027580	EHI-EDI
EHI_153060	EDI_093250	EIN_060840	EMO_019410	EHI-EDI-EMO
EHI_153090	EDI_093270	EIN_469360	EMO_019460	EHI-EDI-EMO
EHI_153130	EDI_093310	EIN_225840	EMO_019510	EHI-EDI-EMO
EHI_153150	EDI_093330	EIN_095050	EMO_109160	EHI-EDI-EMO
EHI_153170	EDI_093350	EIN_173750	EMO_109190	EHI-EDI-EIN-EMO
EHI_153180	EDI_093360	EIN_173760	EMO_109200	EHI-EDI-EIN-EMO
EHI_153190	EDI_093370	EIN_198130	EMO_109210	EHI-EDI-EIN-EMO
EHI_153200	EDI_093380	EIN_318630	EMO_109220	EHI-EDI-EMO
EHI_153210	EDI_093390	EIN_173790	EMO_075360	EHI-EDI-EIN-EMO
EHI_153230	EDI_093410	EIN_173810	EMO_109240	EHI-EDI-EIN-EMO
EHI_153260	EDI_093430	EIN_273430	EMO_109270	EHI-EDI-EIN-EMO
EHI_153270	EDI_093440	EIN_273420	EMO_109280	EHI-EDI-EIN-EMO
EHI_153280	EDI_093450	EIN_273410	EMO_109290	EHI-EDI-EIN-EMO
EHI_153290	EDI_093460	EIN_327720	EMO_109310	EHI-EDI-EMO
EHI_153300	EDI_093470	EIN_060860	EMO_109340	EHI-EDI-EIN-EMO
EHI_153320	EDI_093490	EIN_060990	EMO_109360	EHI-EDI-EIN-EMO
EHI_153390	EDI_093570	EIN_162050	EMO_082530	EHI-EDI-EMO
EHI_153410	EDI_093600	EIN_307050	EMO_082510	EHI-EDI-EMO
EHI_153420	EDI_093610	EIN_162040	EMO_082500	EHI-EDI-EMO
EHI_153440	EDI_093630	EIN_182970	EMO_082480	EHI-EDI-EMO
EHI_153450	EDI_093640	EIN_368310	EMO_082470	EHI-EDI-EMO
EHI_153460	EDI_093650	EIN_273460	EMO_082460	EHI-EDI-EMO
EHI_153470	EDI_093660	EIN_273450	EMO_082450	EHI-EDI-EMO
EHI_153480	EDI_093670	EIN_368430	EMO_082440	EHI-EDI-EMO
EHI_153490	EDI_093680	EIN_368140	EMO_082430	EHI-EDI-EMO
EHI_153510	EDI_093700	EIN_058540	EMO_082390	EHI-EDI-EMO
EHI_153560	EDI_093740	EIN_312920	EMO_082380	EHI-EDI-EMO
EHI_153660	EDI_093770	EIN_376130	EMO_100970	EHI-EDI-EMO
EHI_153710	EDI_093810	EIN_344180	EMO_025410	EHI-EDI-EIN-EMO
EHI_153730	EDI_093830	EIN_185460	EMO_100870	EHI-EDI-EMO
EHI_153750	EDI_093850	EIN_095090	EMO_100850	EHI-EDI-EMO
EHI_153760	EDI_093860	EIN_095110	EMO_100840	EHI-EDI-EMO
EHI_095860	EDI_337350	EIN_020500	EMO_061430	EHI-EDI-EMO
EHI_095890	EDI_337480	EIN_226230	EMO_012690	EHI-EDI-EMO
EHI_095810	EDI_337510	EIN_081510	EMO_021090	EHI-EDI-EIN-EMO
EHI_073360	EDI_090820	EIN_018640	EMO_078940	EHI-EDI-EMO
EHI_073350	EDI_090830	EIN_486980	EMO_078950	EHI-EDI-EMO
EHI_073340	EDI_090840	EIN_250890	EMO_078960	EHI-EDI-EMO
EHI_073310	EDI_090990	EIN_098660	EMO_078990	EHI-EDI-EMO
EHI_073280	EDI_091020	EIN_375970	EMO_079020	EHI-EDI
EHI_105780	EDI_091040	EIN_497480	EMO_017520	EHI-EDI
EHI_105790	EDI_091050	EIN_096150	EMO_068100	EHI-EDI-EMO
EHI_105800	EDI_091060	EIN_096140	EMO_068110	EHI-EDI-EMO
EHI_138450	EDI_064850	EIN_225720	EMO_029640	EHI-EDI-EIN-EMO
EHI_138460	EDI_064860	EIN_225730	EMO_029650	EHI-EDI-EIN-EMO
EHI_138490	EDI_064990	EIN_370340	EMO_029700	EHI-EDI-EMO
EHI_138500	EDI_065000	EIN_370330	EMO_029710	EHI-EDI-EMO
EHI_138520	EDI_065020	EIN_335430	EMO_029730	EHI-EDI-EMO
EHI_138530	EDI_065030	EIN_253620	EMO_029740	EHI-EDI-EMO
EHI_138540	EDI_065040	EIN_371170	EMO_029750	EHI-EDI-EMO
EHI_127460	EDI_065060	EIN_409940	EMO_029780	EHI-EDI-EMO
EHI_127450	EDI_065070	EIN_371300	EMO_029790	EHI-EDI-EMO
EHI_127430	EDI_065090	EIN_065000	EMO_029810	EHI-EDI-EMO
EHI_127420	EDI_065100	EIN_371140	EMO_029820	EHI-EDI-EMO
EHI_127410	EDI_065110	EIN_179680	EMO_029830	EHI-EDI-EMO
EHI_043740	EDI_060940	EIN_425070	EMO_058900	EHI-EDI-EMO
EHI_043950	EDI_060950	EIN_499270	EMO_058910	EHI-EMO
EHI_044160	EDI_061060	EIN_484750	EMO_058920	EHI-EDI-EIN-EMO
EHI_100410	EDI_129780	EIN_368770	EMO_066500	EHI-EDI-EMO
EHI_100440	EDI_129810	EIN_155240	EMO_066530	EHI-EDI-EIN-EMO
EHI_100470	EDI_129840	EIN_183840	EMO_066560	EHI-EDI-EMO
EHI_100480	EDI_129850	EIN_468940	EMO_061850	EHI-EDI-EIN-EMO
EHI_100490	EDI_129860	EIN_484800	EMO_066650	EHI-EDI-EIN-EMO
EHI_100500	EDI_129870	EIN_484790	EMO_066640	EHI-EDI-EIN-EMO
EHI_079180	EDI_244020	EIN_381260	EMO_046850	EHI-EDI-EMO
EHI_006870	EDI_276240	EIN_372240	EMO_103670	EHI-EDI-EMO
EHI_006880	EDI_276250	EIN_275180	EMO_103660	EHI-EDI-EMO
EHI_006890	EDI_276260	EIN_275200	EMO_103600	EHI-EDI-EMO
EHI_006900	EDI_276270	EIN_092100	EMO_103590	EHI-EDI-EMO
EHI_006910	EDI_276280	EIN_492970	EMO_103580	EHI-EDI-EMO
EHI_006920	EDI_276390	EIN_275190	EMO_103570	EHI-EDI-EMO
EHI_006930	EDI_276400	EIN_303570	EMO_001160	EHI-EDI-EMO
EHI_006940	EDI_276410	EIN_389880	EMO_001170	EHI-EDI-EMO
EHI_006950	EDI_276420	EIN_372250	EMO_001180	EHI-EDI-EMO
EHI_006960	EDI_276430	EIN_096940	EMO_001190	EHI-EDI-EMO
EHI_006970	EDI_276440	EIN_096950	EMO_001200	EHI-EDI-EMO
EHI_007000	EDI_276470	EIN_397050	EMO_115640	EHI-EDI-EMO
EHI_007010	EDI_276480	EIN_247430	EMO_115630	EHI-EDI-EMO
EHI_007020	EDI_276490	EIN_060830	EMO_115620	EHI-EDI-EMO
EHI_007030	EDI_276500	EIN_094720	EMO_105250	EHI-EDI
EHI_153800	EDI_149070	EIN_093530	EMO_025480	EHI-EDI
EHI_113920	EDI_339350	EIN_057210	EMO_091020	EHI-EDI-EMO
EHI_113910	EDI_339360	EIN_057220	EMO_091030	EHI-EDI-EMO
EHI_113900	EDI_339370	EIN_129220	EMO_091040	EHI-EDI-EMO
EHI_111430	EDI_339600	EIN_057240	EMO_091080	EHI-EDI-EMO
EHI_111540	EDI_339610	EIN_222290	EMO_091090	EHI-EDI-EMO
EHI_107040	EDI_140990	EIN_253190	EMO_044510	EHI-EDI-EIN-EMO
EHI_107050	EDI_141000	EIN_253200	EMO_044500	EHI-EDI-EIN-EMO
EHI_107080	EDI_141030	EIN_253220	EMO_044470	EHI-EDI-EIN-EMO
EHI_107100	EDI_141160	EIN_253230	EMO_044440	EHI-EDI-EMO
EHI_107110	EDI_141170	EIN_408620	EMO_044430	EHI-EDI-EIN-EMO
EHI_107120	EDI_141180	EIN_408630	EMO_044420	EHI-EDI-EIN-EMO
EHI_107130	EDI_141190	EIN_034570	EMO_044410	EHI-EDI-EMO
EHI_107140	EDI_141200	EIN_408640	EMO_044400	EHI-EDI-EIN-EMO
EHI_107150	EDI_141210	EIN_408650	EMO_044390	EHI-EDI-EMO
EHI_072020	EDI_344630	EIN_047390	EMO_137730	EHI-EDI-EIN-EMO
EHI_072030	EDI_344640	EIN_430490	EMO_137720	EHI-EDI-EMO
EHI_072070	EDI_344680	EIN_390750	EMO_081440	EHI-EDI
EHI_072080	EDI_344690	EIN_172770	EMO_128410	EHI-EDI-EIN-EMO
EHI_072090	EDI_344700	EIN_281750	EMO_081420	EHI-EDI-EMO
EHI_072110	EDI_344720	EIN_274800	EMO_015340	EHI-EDI
EHI_072120	EDI_344730	EIN_281730	EMO_081390	EHI-EDI-EMO
EHI_072130	EDI_344740	EIN_172740	EMO_081380	EHI-EDI-EIN-EMO
EHI_060440	EDI_097400	EIN_074270	EMO_004140	EHI-EMO
EHI_097880	EDI_097520	EIN_182020	EMO_060820	EHI-EDI
EHI_097860	EDI_097540	EIN_182410	EMO_126940	EHI-EDI
EHI_050985	EDI_101470	EIN_468270	EMO_012420	EHI-EDI-EMO
EHI_050980	EDI_101480	EIN_335370	EMO_065190	EHI-EDI
EHI_050940	EDI_101620	EIN_054480	EMO_031340	EHI-EDI-EMO
EHI_050930	EDI_101630	EIN_425170	EMO_031400	EHI-EDI-EMO
EHI_114790	EDI_142590	EIN_403050	EMO_150860	EHI-EDI
EHI_114780	EDI_142600	EIN_185090	EMO_120020	EHI-EDI
EHI_197170	EDI_045840	EIN_485960	EMO_085830	EHI-EDI-EMO
EHI_197200	EDI_045860	EIN_486360	EMO_085850	EHI-EDI-EMO
EHI_197210	EDI_045870	EIN_486480	EMO_085860	EHI-EDI-EMO
EHI_197220	EDI_045880	EIN_485890	EMO_085880	EHI-EDI-EMO
EHI_197230	EDI_045890	EIN_486350	EMO_085890	EHI-EDI-EMO
EHI_197260	EDI_045920	EIN_486990	EMO_085770	EHI-EDI-EMO
EHI_197270	EDI_045930	EIN_284480	EMO_085780	EHI-EDI-EMO
EHI_197300	EDI_045960	EIN_093540	EMO_019760	EHI-EDI
EHI_048850	EDI_344410	EIN_097550	EMO_127960	no
EHI_083110	EDI_077840	EIN_416720	EMO_058870	EHI-EDI-EMO
EHI_104450	EDI_077850	EIN_183030	EMO_059750	no
EHI_045050	EDI_245140	EIN_369570	EMO_015040	EHI-EDI-EMO
EHI_045070	EDI_245160	EIN_311970	EMO_102090	EHI-EDI
EHI_009530	EDI_245170	EIN_153430	EMO_071570	no
EHI_045110	EDI_245190	EIN_372060	EMO_015000	EHI-EDI-EIN-EMO
EHI_045130	EDI_245210	EIN_372070	EMO_014980	EHI-EDI-EIN-EMO
EHI_045140	EDI_245220	EIN_372080	EMO_014970	EHI-EDI-EIN-EMO
EHI_045150	EDI_245230	EIN_372090	EMO_014960	EHI-EDI-EIN-EMO
EHI_045170	EDI_245240	EIN_153800	EMO_014940	EHI-EDI-EMO
EHI_045180	EDI_245250	EIN_153170	EMO_014930	EHI-EDI-EIN-EMO
EHI_045190	EDI_245260	EIN_153160	EMO_014920	EHI-EDI-EIN-EMO
EHI_045200	EDI_245270	EIN_153150	EMO_014910	EHI-EDI-EIN-EMO
EHI_045210	EDI_245280	EIN_153140	EMO_014900	EHI-EDI-EIN-EMO
EHI_045220	EDI_245290	EIN_153130	EMO_014890	EHI-EDI-EIN-EMO
EHI_045230	EDI_245300	EIN_153120	EMO_014880	EHI-EDI-EMO
EHI_045240	EDI_245310	EIN_154510	EMO_014870	EHI-EDI-EIN-EMO
EHI_045250	EDI_245320	EIN_154520	EMO_014860	EHI-EDI-EIN-EMO
EHI_045260	EDI_245330	EIN_153300	EMO_014840	EHI-EDI-EIN-EMO
EHI_045280	EDI_245350	EIN_153700	EMO_014820	EHI-EDI-EIN-EMO
EHI_045290	EDI_245360	EIN_153730	EMO_014810	EHI-EDI-EIN-EMO
EHI_033690	EDI_171560	EIN_057970	EMO_110150	EHI-EDI-EMO
EHI_033700	EDI_171570	EIN_057960	EMO_110160	EHI-EDI-EMO
EHI_033720	EDI_171590	EIN_183040	EMO_110180	EHI-EDI-EMO
EHI_033730	EDI_171600	EIN_359480	EMO_110190	EHI-EDI-EMO
EHI_033750	EDI_171730	EIN_019460	EMO_110220	EHI-EDI-EMO
EHI_146580	EDI_171740	EIN_052100	EMO_110360	EHI-EDI
EHI_146550	EDI_171770	EIN_335410	EMO_110300	EHI-EDI-EMO
EHI_146540	EDI_171780	EIN_056900	EMO_110310	EHI-EDI-EMO
EHI_146520	EDI_171900	EIN_052210	EMO_110340	EHI-EDI-EMO
EHI_146500	EDI_171910	EIN_044070	EMO_110370	EHI-EDI-EMO
EHI_009970	EDI_107130	EIN_487780	EMO_069690	EHI-EDI-EMO
EHI_009980	EDI_107140	EIN_498100	EMO_069680	EHI-EDI-EMO
EHI_009990	EDI_107150	EIN_487890	EMO_069670	EHI-EDI-EMO
EHI_010010	EDI_107170	EIN_369430	EMO_069650	EHI-EDI-EMO
EHI_010030	EDI_107190	EIN_488080	EMO_069630	EHI-EDI-EIN-EMO
EHI_010040	EDI_107200	EIN_488090	EMO_069610	EHI-EDI-EIN-EMO
EHI_010050	EDI_107310	EIN_284920	EMO_069600	EHI-EDI-EMO
EHI_010070	EDI_107330	EIN_269060	EMO_069580	EHI-EDI-EMO
EHI_010090	EDI_107350	EIN_021300	EMO_069550	EHI-EDI-EMO
EHI_022260	EDI_209450	EIN_084970	EMO_083080	EHI-EDI-EMO
EHI_022250	EDI_209460	EIN_186140	EMO_083090	EHI-EDI-EMO
EHI_054530	EDI_079160	EIN_056770	EMO_088490	EHI-EDI
EHI_054510	EDI_079180	EIN_026440	EMO_073340	EHI-EDI-EMO
EHI_054500	EDI_079190	EIN_056850	EMO_073330	EHI-EDI-EMO
EHI_054470	EDI_079220	EIN_055960	EMO_081020	EHI-EDI-EMO
EHI_101290	EDI_108440	EIN_206330	EMO_049440	EHI-EDI-EMO
EHI_016490	EDI_108550	EIN_185030	EMO_006030	EHI-EDI-EMO
EHI_179040	EDI_135120	EIN_186570	EMO_019870	EHI-EDI-EIN-EMO
EHI_179020	EDI_135160	EIN_186580	EMO_019890	EHI-EDI-EIN-EMO
EHI_179010	EDI_135170	EIN_186590	EMO_019900	EHI-EDI-EIN-EMO
EHI_178960	EDI_135220	EIN_054900	EMO_019940	EHI-EDI-EMO
EHI_178940	EDI_135230	EIN_371930	EMO_019850	EHI-EDI-EMO
EHI_178910	EDI_135260	EIN_054930	EMO_018570	EHI-EDI-EIN-EMO
EHI_178900	EDI_135280	EIN_186550	EMO_018580	EHI-EDI-EMO
EHI_178890	EDI_135290	EIN_054920	EMO_018590	EHI-EDI-EIN-EMO
EHI_178870	EDI_135310	EIN_059810	EMO_018600	EHI-EDI-EMO
EHI_178830	EDI_135360	EIN_054910	EMO_020070	EHI-EDI-EIN-EMO
EHI_178810	EDI_135380	EIN_051500	EMO_020050	EHI-EDI-EMO
EHI_178800	EDI_135390	EIN_341330	EMO_020040	EHI-EDI-EMO
EHI_178790	EDI_135400	EIN_341320	EMO_020030	EHI-EDI-EMO
EHI_178770	EDI_135420	EIN_283380	EMO_020000	EHI-EDI-EIN-EMO
EHI_178760	EDI_135430	EIN_065600	EMO_019990	EHI-EDI-EMO
EHI_178740	EDI_135450	EIN_340640	EMO_019970	EHI-EDI-EIN-EMO
EHI_178700	EDI_135500	EIN_359150	EMO_076240	EHI-EDI-EMO
EHI_178690	EDI_135510	EIN_046880	EMO_076230	EHI-EDI-EIN-EMO
EHI_178670	EDI_135530	EIN_046860	EMO_076200	EHI-EDI-EIN-EMO
EHI_178650	EDI_135550	EIN_504220	EMO_076190	EHI-EDI-EMO
EHI_110280	EDI_000640	EIN_016250	EMO_038090	EHI-EDI-EIN-EMO
EHI_110290	EDI_000650	EIN_016260	EMO_038100	EHI-EDI-EIN-EMO
EHI_110300	EDI_000660	EIN_412170	EMO_038110	EHI-EDI-EMO
EHI_110320	EDI_000680	EIN_487610	EMO_038130	EHI-EDI-EMO
EHI_110330	EDI_000690	EIN_181530	EMO_038140	EHI-EDI-EMO
EHI_110350	EDI_000710	EIN_082600	EMO_038160	EHI-EDI-EMO
EHI_110360	EDI_000820	EIN_424260	EMO_029890	EHI-EDI-EMO
EHI_148990	EDI_301740	EIN_226270	EMO_030460	EHI-EDI-EIN-EMO
EHI_050300	EDI_245710	EIN_074240	EMO_126620	EHI-EDI-EMO
EHI_050290	EDI_245720	EIN_390710	EMO_126610	EHI-EDI-EMO
EHI_050270	EDI_245740	EIN_417000	EMO_060280	EHI-EDI-EMO
EHI_050260	EDI_245750	EIN_151740	EMO_060270	EHI-EDI-EMO
EHI_050110	EDI_245910	EIN_178720	EMO_060230	EHI-EDI-EMO
EHI_044480	EDI_246040	EIN_221340	EMO_021410	EHI-EDI
EHI_044490	EDI_246050	EIN_179110	EMO_060200	EHI-EDI-EMO
EHI_044500	EDI_246160	EIN_319410	EMO_060190	EHI-EDI-EMO
EHI_044520	EDI_246180	EIN_152480	EMO_060170	EHI-EDI-EIN-EMO
EHI_044540	EDI_246200	EIN_152440	EMO_060150	EHI-EDI-EIN-EMO
EHI_044560	EDI_246210	EIN_152430	EMO_060140	EHI-EDI-EIN-EMO
EHI_044570	EDI_246220	EIN_419570	EMO_060130	EHI-EDI-EMO
EHI_044580	EDI_246230	EIN_390670	EMO_060120	EHI-EDI-EMO
EHI_044610	EDI_246260	EIN_025910	EMO_021440	EHI-EDI-EIN-EMO
EHI_044650	EDI_246290	EIN_390640	EMO_060060	EHI-EDI-EMO
EHI_044660	EDI_246300	EIN_096120	EMO_060040	EHI-EDI-EMO
EHI_044670	EDI_246310	EIN_419260	EMO_060030	EHI-EDI-EMO
EHI_044710	EDI_246350	EIN_163920	EMO_059990	EHI-EDI-EIN-EMO
EHI_044720	EDI_246360	EIN_163910	EMO_059980	EHI-EDI-EIN-EMO
EHI_044730	EDI_246370	EIN_419450	EMO_059970	EHI-EDI-EMO
EHI_044780	EDI_246430	EIN_284820	EMO_059900	EHI-EDI-EIN-EMO
EHI_044790	EDI_246440	EIN_081530	EMO_059890	EHI-EDI-EMO
EHI_044840	EDI_246480	EIN_284810	EMO_059880	EHI-EDI-EIN-EMO
EHI_044860	EDI_246490	EIN_284790	EMO_059860	EHI-EDI-EIN-EMO
EHI_044870	EDI_246500	EIN_057170	EMO_059850	EHI-EDI-EMO
EHI_044880	EDI_246510	EIN_284780	EMO_059840	EHI-EDI-EIN-EMO
EHI_044890	EDI_246520	EIN_486510	EMO_059830	EHI-EDI-EMO
EHI_044900	EDI_246530	EIN_176380	EMO_059820	EHI-EDI-EIN-EMO
EHI_044910	EDI_246540	EIN_066070	EMO_059810	EHI-EDI-EMO
EHI_044920	EDI_246550	EIN_176390	EMO_059800	EHI-EDI-EIN-EMO
EHI_007280	EDI_081320	EIN_327320	EMO_087100	EHI-EDI-EMO
EHI_007270	EDI_081330	EIN_282050	EMO_004590	EHI-EDI-EMO
EHI_007260	EDI_081340	EIN_428070	EMO_004600	EHI-EDI-EMO
EHI_168600	EDI_081350	EIN_474290	EMO_013550	EHI-EDI-EIN-EMO
EHI_192540	EDI_194660	EIN_453160	EMO_066620	EHI-EDI-EMO
EHI_192580	EDI_194790	EIN_484780	EMO_066610	EHI-EDI-EMO
EHI_192600	EDI_194810	EIN_400720	EMO_066580	EHI-EDI-EMO
EHI_192630	EDI_194840	EIN_390940	EMO_066690	EHI-EDI-EMO
EHI_192490	EDI_194980	EIN_368170	EMO_112530	EHI-EDI-EMO
EHI_192480	EDI_194990	EIN_406030	EMO_112520	EHI-EDI-EMO
EHI_192460	EDI_195010	EIN_396620	EMO_112500	EHI-EDI-EMO
EHI_054200	EDI_051820	EIN_223240	EMO_120290	EHI-EDI-EIN-EMO
EHI_054210	EDI_051830	EIN_097570	EMO_120280	EHI-EDI-EMO
EHI_054230	EDI_051850	EIN_249210	EMO_125970	EHI-EDI
EHI_054240	EDI_051860	EIN_247620	EMO_104510	EHI-EDI-EMO
EHI_054260	EDI_051880	EIN_080680	EMO_104490	EHI-EDI-EMO
EHI_198700	EDI_292870	EIN_066090	EMO_055380	EHI-EDI-EIN-EMO
EHI_198710	EDI_292880	EIN_453200	EMO_055370	EHI-EDI-EMO
EHI_198730	EDI_292900	EIN_398060	EMO_055350	EHI-EDI-EIN-EMO
EHI_114410	EDI_168670	EIN_061240	EMO_100240	EHI-EDI-EMO
EHI_058320	EDI_283560	EIN_429800	EMO_030490	no
EHI_182050	EDI_043920	EIN_175830	EMO_083030	EHI-EDI-EMO
EHI_014190	EDI_126350	EIN_186520	EMO_050540	EHI-EDI-EMO
EHI_014220	EDI_126470	EIN_226630	EMO_050510	EHI-EDI-EIN-EMO
EHI_014230	EDI_126480	EIN_379930	EMO_031930	EHI-EDI-EMO
EHI_014260	EDI_126610	EIN_221760	EMO_032000	no
EHI_070800	EDI_085400	EIN_092120	EMO_061290	EHI-EDI-EMO
EHI_070790	EDI_085410	EIN_197930	EMO_061300	EHI-EDI-EMO
EHI_070770	EDI_085430	EIN_084210	EMO_061320	EHI-EDI-EIN-EMO
EHI_070760	EDI_085440	EIN_084200	EMO_134280	EHI-EDI-EIN
EHI_110960	EDI_085660	EIN_504460	EMO_097050	EHI-EDI-EMO
EHI_087400	EDI_085760	EIN_152960	EMO_010450	EHI-EDI-EMO
EHI_087420	EDI_085780	EIN_475780	EMO_010480	EHI-EDI-EMO
EHI_042730	EDI_085820	EIN_284450	EMO_036210	EHI-EDI
EHI_042740	EDI_085830	EIN_380770	EMO_136010	EHI-EDI
EHI_202470	EDI_085850	EIN_398100	EMO_023930	EHI-EDI
EHI_087370	EDI_085880	EIN_025660	EMO_128810	EHI-EDI
EHI_087330	EDI_085920	EIN_173080	EMO_129270	EHI-EDI-EIN
EHI_087310	EDI_085940	EIN_173090	EMO_086830	EHI-EDI-EIN
EHI_015230	EDI_085960	EIN_474300	EMO_086850	EHI-EDI-EMO
EHI_062480	EDI_252380	EIN_408400	EMO_046910	EHI-EDI-EMO
EHI_062460	EDI_252500	EIN_054440	EMO_037760	EHI-EDI-EIN-EMO
EHI_168040	EDI_252510	EIN_170640	EMO_037770	EHI-EDI-EIN-EMO
EHI_168060	EDI_252520	EIN_186790	EMO_037780	EHI-EDI-EMO
EHI_168070	EDI_252530	EIN_079430	EMO_037810	EHI-EDI-EMO
EHI_002990	EDI_252540	EIN_316710	EMO_037820	EHI-EDI-EMO
EHI_168200	EDI_252560	EIN_056990	EMO_099070	EHI-EDI-EIN-EMO
EHI_168220	EDI_252580	EIN_057000	EMO_099090	EHI-EDI-EIN-EMO
EHI_168230	EDI_252590	EIN_057010	EMO_099100	EHI-EDI-EMO
EHI_168250	EDI_252610	EIN_169080	EMO_099140	EHI-EDI-EMO
EHI_168270	EDI_252630	EIN_052940	EMO_099160	EHI-EDI-EMO
EHI_168280	EDI_252640	EIN_169070	EMO_099170	EHI-EDI-EMO
EHI_168300	EDI_252660	EIN_169060	EMO_099200	EHI-EDI-EMO
EHI_168310	EDI_252670	EIN_169190	EMO_099210	EHI-EDI-EMO
EHI_168320	EDI_252680	EIN_174130	EMO_099220	EHI-EDI-EMO
EHI_168350	EDI_252710	EIN_043500	EMO_099260	EHI-EDI-EMO
EHI_168370	EDI_252730	EIN_228670	EMO_099280	EHI-EDI-EMO
EHI_168380	EDI_252740	EIN_170520	EMO_099290	EHI-EDI-EMO
EHI_131900	EDI_252800	EIN_019470	EMO_098940	EHI-EDI
EHI_132030	EDI_252830	EIN_369440	EMO_098900	EHI-EDI-EMO
EHI_132010	EDI_252850	EIN_054430	EMO_098870	EHI-EDI-EMO
EHI_131980	EDI_252890	EIN_051770	EMO_130700	EHI-EDI
EHI_131960	EDI_252910	EIN_051530	EMO_041170	EHI-EDI
EHI_131930	EDI_252940	EIN_080410	EMO_014640	EHI-EDI-EMO
EHI_056250	EDI_252980	EIN_044370	EMO_098760	EHI-EDI-EIN-EMO
EHI_056240	EDI_252990	EIN_044360	EMO_098770	EHI-EDI-EIN-EMO
EHI_056110	EDI_253020	EIN_425400	EMO_105240	EHI-EDI
EHI_074060	EDI_253040	EIN_281670	EMO_081280	EHI-EDI-EIN-EMO
EHI_074040	EDI_253060	EIN_281700	EMO_081300	EHI-EDI-EIN-EMO
EHI_073990	EDI_253110	EIN_172730	EMO_081370	EHI-EDI-EMO
EHI_106080	EDI_171010	EIN_228690	EMO_132690	EHI-EDI
EHI_106090	EDI_171020	EIN_044320	EMO_020830	EHI-EDI
EHI_106100	EDI_171030	EIN_085670	EMO_079190	EHI-EDI-EMO
EHI_106110	EDI_171140	EIN_430670	EMO_079200	EHI-EDI-EIN-EMO
EHI_106240	EDI_171270	EIN_084450	EMO_082930	EHI-EDI-EMO
EHI_106250	EDI_171280	EIN_381090	EMO_082940	EHI-EDI-EMO
EHI_106260	EDI_171290	EIN_282140	EMO_082950	EHI-EDI-EIN-EMO
EHI_106280	EDI_171310	EIN_084340	EMO_082970	EHI-EDI-EIN-EMO
EHI_035520	EDI_156090	EIN_418610	EMO_041060	EHI-EDI-EMO
EHI_035540	EDI_156110	EIN_418600	EMO_041080	EHI-EDI-EMO
EHI_035550	EDI_156120	EIN_418550	EMO_041090	EHI-EDI-EMO
EHI_045360	EDI_049250	EIN_153770	EMO_118540	EHI-EDI-EIN-EMO
EHI_045390	EDI_049390	EIN_175890	EMO_118570	EHI-EDI-EIN-EMO
EHI_045400	EDI_049400	EIN_175880	EMO_118580	EHI-EDI-EIN-EMO
EHI_045410	EDI_049410	EIN_175870	EMO_118590	EHI-EDI-EIN-EMO
EHI_045420	EDI_049420	EIN_153260	EMO_118600	EHI-EDI-EIN-EMO
EHI_045430	EDI_049430	EIN_497850	EMO_138030	EHI-EDI
EHI_045440	EDI_049440	EIN_153250	EMO_118610	EHI-EDI-EIN-EMO
EHI_045490	EDI_049490	EIN_153220	EMO_118620	EHI-EDI-EMO
EHI_045510	EDI_049510	EIN_153230	EMO_118650	EHI-EDI-EIN-EMO
EHI_045530	EDI_049530	EIN_016460	EMO_118670	EHI-EDI-EMO
EHI_045550	EDI_049550	EIN_154550	EMO_118710	EHI-EDI-EMO
EHI_045560	EDI_049560	EIN_025590	EMO_118720	EHI-EDI-EIN-EMO
EHI_045570	EDI_049570	EIN_025600	EMO_118730	EHI-EDI-EIN-EMO
EHI_045580	EDI_049580	EIN_025610	EMO_118740	EHI-EDI-EIN-EMO
EHI_045600	EDI_049610	EIN_306710	EMO_118770	EHI-EDI-EMO
EHI_045610	EDI_049620	EIN_154230	EMO_118780	EHI-EDI-EMO
EHI_121510	EDI_252110	EIN_468650	EMO_026300	EHI-EDI-EMO
EHI_121500	EDI_252220	EIN_418590	EMO_026280	EHI-EDI-EMO
EHI_121480	EDI_252240	EIN_254690	EMO_026260	EHI-EDI-EMO
EHI_145980	EDI_009440	EIN_051600	EMO_002240	no
EHI_092710	EDI_271590	EIN_340670	EMO_076560	EHI-EDI-EMO
EHI_135420	EDI_271610	EIN_340660	EMO_025910	EHI-EDI
EHI_135450	EDI_271640	EIN_064770	EMO_076790	EHI-EDI-EIN-EMO
EHI_135470	EDI_271660	EIN_064790	EMO_076770	EHI-EDI-EIN-EMO
EHI_135480	EDI_271670	EIN_283760	EMO_076760	EHI-EDI-EMO
EHI_170480	EDI_271680	EIN_066020	EMO_076740	EHI-EDI-EMO
EHI_170470	EDI_271690	EIN_283750	EMO_076730	EHI-EDI-EIN-EMO
EHI_170460	EDI_271700	EIN_283740	EMO_076720	EHI-EDI-EIN-EMO
EHI_170450	EDI_271710	EIN_283730	EMO_076710	EHI-EDI-EIN-EMO
EHI_170440	EDI_271720	EIN_066030	EMO_076700	EHI-EDI-EMO
EHI_170420	EDI_271830	EIN_486500	EMO_076690	EHI-EDI
EHI_170410	EDI_271840	EIN_283710	EMO_076680	EHI-EDI-EMO
EHI_170400	EDI_271850	EIN_283700	EMO_076670	EHI-EDI-EIN-EMO
EHI_170390	EDI_271860	EIN_284900	EMO_076660	EHI-EDI-EMO
EHI_170370	EDI_271880	EIN_359220	EMO_076640	EHI-EDI-EMO
EHI_170330	EDI_271910	EIN_341190	EMO_076620	EHI-EDI-EMO
EHI_170320	EDI_271920	EIN_018750	EMO_076610	EHI-EDI-EMO
EHI_170310	EDI_271930	EIN_229360	EMO_076590	EHI-EDI-EIN-EMO
EHI_170300	EDI_271940	EIN_229370	EMO_076580	EHI-EDI-EIN-EMO
EHI_193290	EDI_271970	EIN_407820	EMO_075870	EHI-EDI-EMO
EHI_193320	EDI_272000	EIN_390930	EMO_075900	EHI-EDI-EMO
EHI_193340	EDI_272020	EIN_016630	EMO_075920	EHI-EDI-EIN-EMO
EHI_193350	EDI_272030	EIN_485140	EMO_075930	EHI-EDI-EMO
EHI_193370	EDI_272050	EIN_407550	EMO_075950	EHI-EDI-EMO
EHI_193380	EDI_272060	EIN_407440	EMO_075960	EHI-EDI-EMO
EHI_193400	EDI_272080	EIN_046610	EMO_075990	EHI-EDI-EMO
EHI_193410	EDI_272090	EIN_046620	EMO_076000	EHI-EDI-EMO
EHI_193430	EDI_272100	EIN_046630	EMO_076020	EHI-EDI-EMO
EHI_193440	EDI_272110	EIN_164910	EMO_076040	EHI-EDI-EMO
EHI_193450	EDI_272120	EIN_046830	EMO_076050	EHI-EDI-EMO
EHI_193490	EDI_272160	EIN_254290	EMO_076080	EHI-EDI-EMO
EHI_193500	EDI_272170	EIN_177940	EMO_076090	EHI-EDI-EMO
EHI_193510	EDI_272180	EIN_374310	EMO_076100	EHI-EDI-EMO
EHI_068220	EDI_205660	EIN_083830	EMO_064150	EHI-EDI-EIN-EMO
EHI_068210	EDI_205670	EIN_374810	EMO_064130	EHI-EDI-EMO
EHI_068190	EDI_205690	EIN_083780	EMO_064110	EHI-EDI-EIN-EMO
EHI_068180	EDI_205700	EIN_083790	EMO_064100	EHI-EDI-EIN-EMO
EHI_068170	EDI_205710	EIN_083800	EMO_064090	EHI-EDI-EIN-EMO
EHI_187270	EDI_075510	EIN_131230	EMO_085630	EHI-EDI-EMO
EHI_187260	EDI_075520	EIN_055100	EMO_085640	EHI-EDI-EMO
EHI_187250	EDI_075630	EIN_131100	EMO_085650	EHI-EDI-EMO
EHI_187230	EDI_075650	EIN_130350	EMO_085710	EHI-EDI-EMO
EHI_187220	EDI_075660	EIN_318620	EMO_085700	EHI-EDI-EIN-EMO
EHI_187210	EDI_075670	EIN_318610	EMO_085690	EHI-EDI-EIN-EMO
EHI_146190	EDI_034030	EIN_129080	EMO_092710	EHI-EDI-EMO
EHI_146200	EDI_034040	EIN_129090	EMO_092700	EHI-EDI-EMO
EHI_146210	EDI_034050	EIN_058370	EMO_092690	EHI-EDI-EMO
EHI_004370	EDI_231090	EIN_525290	EMO_041560	EHI-EDI
EHI_004360	EDI_231200	EIN_380070	EMO_061100	EHI-EDI-EMO
EHI_068640	EDI_059250	EIN_312830	EMO_025180	EHI-EDI-EMO
EHI_068670	EDI_059380	EIN_312820	EMO_025210	EHI-EDI-EMO
EHI_068680	EDI_059390	EIN_468240	EMO_137430	EHI-EDI
EHI_068690	EDI_059400	EIN_083300	EMO_128460	EHI-EDI
EHI_068700	EDI_059410	EIN_229790	EMO_096310	EHI-EDI
EHI_068710	EDI_059420	EIN_328040	EMO_045120	EHI-EDI
EHI_068740	EDI_059550	EIN_176570	EMO_064440	EHI-EDI-EMO
EHI_068750	EDI_059560	EIN_176560	EMO_064450	EHI-EDI-EMO
EHI_041070	EDI_059570	EIN_197650	EMO_083780	EHI-EDI
EHI_041060	EDI_059680	EIN_291280	EMO_040460	EHI-EDI
EHI_040840	EDI_059900	EIN_248830	EMO_040490	EHI-EDI-EMO
EHI_040810	EDI_059930	EIN_251230	EMO_040530	EHI-EDI-EMO
EHI_120860	EDI_001630	EIN_062730	EMO_010870	EHI-EDI-EIN-EMO
EHI_120870	EDI_001640	EIN_344580	EMO_010880	EHI-EDI-EIN-EMO
EHI_120890	EDI_001660	EIN_018800	EMO_010920	EHI-EDI-EMO
EHI_120910	EDI_001680	EIN_410560	EMO_010940	EHI-EDI-EMO
EHI_004520	EDI_067030	EIN_283980	EMO_064300	EHI-EDI-EMO
EHI_004510	EDI_067040	EIN_284050	EMO_064310	EHI-EDI-EMO
EHI_004500	EDI_067060	EIN_155400	EMO_064340	EHI-EDI-EMO
EHI_004490	EDI_067170	EIN_063180	EMO_064370	EHI-EDI-EMO
EHI_004470	EDI_067190	EIN_410720	EMO_064390	EHI-EDI-EMO
EHI_004450	EDI_067210	EIN_130380	EMO_006890	EHI-EDI-EMO
EHI_046150	EDI_061830	EIN_057110	EMO_091010	no
EHI_128140	EDI_088650	EIN_145890	EMO_089320	EHI-EDI
EHI_128160	EDI_088670	EIN_052040	EMO_048310	EHI-EDI-EMO
EHI_173410	EDI_200160	EIN_128690	EMO_030500	no
EHI_173420	EDI_200270	EIN_468770	EMO_105730	EHI-EDI-EMO
EHI_173430	EDI_200280	EIN_318350	EMO_105740	EHI-EDI-EMO
EHI_173450	EDI_200410	EIN_185120	EMO_105820	EHI-EDI-EMO
EHI_173460	EDI_200420	EIN_381470	EMO_105830	EHI-EDI-EMO
EHI_173480	EDI_200540	EIN_489970	EMO_105860	EHI-EDI-EMO
EHI_173490	EDI_200650	EIN_226770	EMO_105870	EHI-EDI-EMO
EHI_173500	EDI_200660	EIN_410040	EMO_105880	EHI-EDI-EMO
EHI_082600	EDI_200770	EIN_044520	EMO_002480	EHI-EDI-EMO
EHI_004750	EDI_248350	EIN_117970	EMO_090190	EHI-EDI-EMO
EHI_022870	EDI_248390	EIN_491270	EMO_049210	EHI-EDI-EMO
EHI_022880	EDI_248400	EIN_318600	EMO_115980	EHI-EDI
EHI_022890	EDI_248410	EIN_226110	EMO_114210	EHI-EDI
EHI_022910	EDI_248420	EIN_492420	EMO_048910	EHI-EDI-EMO
EHI_022920	EDI_248430	EIN_492400	EMO_048900	EHI-EDI-EMO
EHI_022930	EDI_248440	EIN_409790	EMO_048890	EHI-EDI-EMO
EHI_022940	EDI_248550	EIN_492390	EMO_048880	EHI-EDI-EMO
EHI_125150	EDI_115790	EIN_309600	EMO_058140	EHI-EDI-EMO
EHI_125160	EDI_115800	EIN_145880	EMO_058130	EHI-EDI-EMO
EHI_125170	EDI_115810	EIN_403610	EMO_058120	EHI-EDI-EMO
EHI_095090	EDI_115940	EIN_370150	EMO_156420	EHI-EDI
EHI_125310	EDI_116000	EIN_371980	EMO_033320	EHI-EDI-EMO
EHI_125350	EDI_116030	EIN_389920	EMO_033370	EHI-EDI-EMO
EHI_125360	EDI_116040	EIN_151880	EMO_033380	EHI-EDI-EMO
EHI_151170	EDI_009640	EIN_470220	EMO_084430	EHI-EDI-EMO
EHI_151180	EDI_009650	EIN_058690	EMO_084440	EHI-EDI-EIN-EMO
EHI_151190	EDI_009660	EIN_058700	EMO_084450	EHI-EDI-EIN-EMO
EHI_151200	EDI_009670	EIN_058710	EMO_084460	EHI-EDI-EIN-EMO
EHI_151210	EDI_009680	EIN_058720	EMO_084470	EHI-EDI-EIN-EMO
EHI_151220	EDI_009690	EIN_162120	EMO_084480	EHI-EDI-EIN-EMO
EHI_151240	EDI_009720	EIN_162140	EMO_084510	EHI-EDI-EIN-EMO
EHI_108770	EDI_009740	EIN_135210	EMO_005740	EHI-EDI-EMO
EHI_108760	EDI_009750	EIN_058750	EMO_005750	EHI-EDI-EMO
EHI_108750	EDI_009760	EIN_135200	EMO_005760	EHI-EDI-EMO
EHI_108740	EDI_009770	EIN_174460	EMO_005770	EHI-EDI-EMO
EHI_108730	EDI_009780	EIN_058820	EMO_005790	EHI-EDI-EMO
EHI_108720	EDI_009790	EIN_129320	EMO_005800	EHI-EDI-EMO
EHI_108710	EDI_009800	EIN_058840	EMO_005810	EHI-EDI-EMO
EHI_016350	EDI_009840	EIN_162420	EMO_005870	EHI-EDI
EHI_016340	EDI_009850	EIN_198140	EMO_005880	EHI-EDI-EMO
EHI_128440	EDI_157500	EIN_114160	EMO_062370	EHI-EDI-EMO
EHI_165290	EDI_268370	EIN_312770	EMO_056320	EHI-EDI-EMO
EHI_165250	EDI_268410	EIN_492680	EMO_056440	EHI-EDI-EMO
EHI_011520	EDI_074150	EIN_359650	EMO_016240	EHI-EDI-EIN-EMO
EHI_011530	EDI_074160	EIN_359660	EMO_016230	EHI-EDI-EIN-EMO
EHI_011540	EDI_074170	EIN_359740	EMO_016220	EHI-EDI-EIN-EMO
EHI_145050	EDI_074290	EIN_164960	EMO_039790	no
EHI_162340	EDI_074320	EIN_359770	EMO_016190	EHI-EDI-EMO
EHI_162200	EDI_074360	EIN_086720	EMO_016150	EHI-EDI-EMO
EHI_162190	EDI_074370	EIN_283810	EMO_016130	EHI-EDI-EMO
EHI_002140	EDI_226260	EIN_510940	EMO_020980	EHI-EDI
EHI_002150	EDI_226270	EIN_223870	EMO_090730	EHI-EDI
EHI_002190	EDI_226400	EIN_316290	EMO_006700	EHI-EDI-EMO
EHI_002210	EDI_226420	EIN_078990	EMO_006720	EHI-EDI-EIN-EMO
EHI_030050	EDI_047270	EIN_096310	EMO_032320	EHI-EDI-EIN-EMO
EHI_030100	EDI_047410	EIN_169360	EMO_032380	EHI-EDI-EMO
EHI_030110	EDI_047420	EIN_341780	EMO_032400	EHI-EDI-EMO
EHI_192140	EDI_078610	EIN_397590	EMO_055100	EHI-EDI-EIN-EMO
EHI_192130	EDI_078620	EIN_397580	EMO_055110	EHI-EDI-EIN-EMO
EHI_192120	EDI_078630	EIN_132190	EMO_055120	EHI-EDI-EMO
EHI_192100	EDI_078650	EIN_335440	EMO_055140	EHI-EDI-EMO
EHI_192080	EDI_078670	EIN_373310	EMO_055160	EHI-EDI-EMO
EHI_174220	EDI_018160	EIN_092430	EMO_051310	EHI-EDI-EMO
EHI_174190	EDI_018190	EIN_474510	EMO_052010	EHI-EDI-EIN
EHI_174170	EDI_018310	EIN_267940	EMO_149210	EHI-EDI
EHI_174140	EDI_018350	EIN_087700	EMO_087670	EHI-EDI-EMO
EHI_174120	EDI_018370	EIN_085630	EMO_070800	EHI-EDI
EHI_174110	EDI_018380	EIN_085620	EMO_136000	EHI-EDI-EMO
EHI_174100	EDI_018390	EIN_172360	EMO_145110	EHI-EDI-EMO
EHI_174090	EDI_018400	EIN_267850	EMO_091760	EHI-EDI
EHI_174080	EDI_018410	EIN_183590	EMO_012410	EHI-EDI
EHI_050830	EDI_058890	EIN_016350	EMO_096540	EHI-EDI-EMO
EHI_114930	EDI_244870	EIN_227470	EMO_010860	EHI-EDI-EIN-EMO
EHI_049040	EDI_244920	EIN_344590	EMO_010820	EHI-EDI-EMO
EHI_049050	EDI_244930	EIN_181450	EMO_010810	EHI-EDI-EIN-EMO
EHI_092580	EDI_111340	EIN_173590	EMO_014560	EHI-EDI
EHI_092550	EDI_111370	EIN_030890	EMO_094310	EHI-EDI-EMO
EHI_092540	EDI_111380	EIN_229640	EMO_094300	EHI-EDI-EMO
EHI_092530	EDI_111390	EIN_390840	EMO_094290	EHI-EDI-EMO
EHI_092520	EDI_111400	EIN_411370	EMO_094280	EHI-EDI-EMO
EHI_105870	EDI_111430	EIN_390860	EMO_068160	EHI-EDI-EIN-EMO
EHI_105860	EDI_111440	EIN_389780	EMO_068150	EHI-EDI-EIN-EMO
EHI_105850	EDI_111450	EIN_389790	EMO_068140	EHI-EDI-EMO
EHI_105840	EDI_111460	EIN_389810	EMO_068130	EHI-EDI-EIN-EMO
EHI_105830	EDI_111470	EIN_389820	EMO_068120	EHI-EDI-EIN-EMO
EHI_164940	EDI_282580	EIN_034440	EMO_098710	EHI-EDI
EHI_164930	EDI_282590	EIN_023620	EMO_010710	EHI-EDI-EMO
EHI_164920	EDI_282600	EIN_022850	EMO_010700	EHI-EDI-EMO
EHI_164910	EDI_282610	EIN_023630	EMO_010690	EHI-EDI-EMO
EHI_164880	EDI_282640	EIN_187370	EMO_042000	EHI-EDI-EIN-EMO
EHI_164850	EDI_282670	EIN_469630	EMO_010640	EHI-EDI-EIN-EMO
EHI_164840	EDI_282680	EIN_469620	EMO_010630	EHI-EDI-EIN-EMO
EHI_164820	EDI_282700	EIN_389930	EMO_067970	EHI-EDI-EIN-EMO
EHI_053110	EDI_231650	EIN_176810	EMO_083120	EHI-EDI-EMO
EHI_053120	EDI_231660	EIN_389830	EMO_127050	EHI-EDI
EHI_170060	EDI_302360	EIN_175650	EMO_099860	EHI-EDI-EMO
EHI_170050	EDI_302370	EIN_359350	EMO_099850	EHI-EDI-EIN-EMO
EHI_170040	EDI_302380	EIN_359340	EMO_099840	EHI-EDI-EIN-EMO
EHI_170030	EDI_302390	EIN_359330	EMO_099830	EHI-EDI-EIN-EMO
EHI_170020	EDI_302400	EIN_175660	EMO_099820	EHI-EDI-EMO
EHI_040470	EDI_109500	EIN_083000	EMO_056860	EHI-EDI-EMO
EHI_040460	EDI_109510	EIN_525030	EMO_056850	EHI-EDI-EMO
EHI_164810	EDI_172030	EIN_378020	EMO_064940	EHI-EDI
EHI_164790	EDI_172050	EIN_150960	EMO_069430	EHI-EDI-EMO
EHI_048970	EDI_227040	EIN_327450	EMO_129070	EHI-EDI
EHI_017740	EDI_100590	EIN_185820	EMO_089680	EHI-EDI-EMO
EHI_017730	EDI_100600	EIN_505170	EMO_089690	EHI-EDI-EMO
EHI_017720	EDI_100610	EIN_016450	EMO_089700	EHI-EDI-EMO
EHI_017710	EDI_100620	EIN_016400	EMO_089710	EHI-EDI-EIN-EMO
EHI_017690	EDI_100640	EIN_016420	EMO_089750	EHI-EDI-EIN-EMO
EHI_017680	EDI_100650	EIN_504860	EMO_089760	EHI-EDI-EMO
EHI_017670	EDI_100660	EIN_379400	EMO_089780	EHI-EDI-EMO
EHI_017650	EDI_100770	EIN_180020	EMO_089820	EHI-EDI-EMO
EHI_017640	EDI_100780	EIN_389940	EMO_089830	EHI-EDI-EMO
EHI_017630	EDI_100790	EIN_526320	EMO_089840	EHI-EDI-EIN-EMO
EHI_017620	EDI_100800	EIN_390160	EMO_089850	EHI-EDI-EIN-EMO
EHI_017610	EDI_100810	EIN_390170	EMO_089860	EHI-EDI-EIN-EMO
EHI_017590	EDI_100830	EIN_273230	EMO_042540	EHI-EDI
EHI_108490	EDI_075880	EIN_111910	EMO_038860	EHI-EDI-EMO
EHI_108480	EDI_075890	EIN_405520	EMO_038850	EHI-EDI-EMO
EHI_108470	EDI_075900	EIN_268550	EMO_038840	EHI-EDI-EMO
EHI_108460	EDI_075910	EIN_222930	EMO_038820	EHI-EDI-EMO
EHI_130980	EDI_075920	EIN_313100	EMO_038810	EHI-EDI-EMO
EHI_130990	EDI_076030	EIN_081780	EMO_038800	EHI-EDI-EIN-EMO
EHI_131000	EDI_076040	EIN_081790	EMO_038790	EHI-EDI-EIN-EMO
EHI_131010	EDI_076050	EIN_080800	EMO_038780	EHI-EDI-EIN-EMO
EHI_131020	EDI_076060	EIN_080790	EMO_038770	EHI-EDI-EIN-EMO
EHI_131030	EDI_076170	EIN_080780	EMO_038740	EHI-EDI-EIN-EMO
EHI_131040	EDI_076180	EIN_080770	EMO_038730	EHI-EDI-EIN-EMO
EHI_131050	EDI_076190	EIN_186620	EMO_038720	EHI-EDI-EIN-EMO
EHI_131070	EDI_076210	EIN_081760	EMO_038700	EHI-EDI-EIN-EMO
EHI_131080	EDI_076220	EIN_268220	EMO_038690	EHI-EDI-EIN-EMO
EHI_131090	EDI_076230	EIN_268100	EMO_038680	EHI-EDI-EIN-EMO
EHI_131100	EDI_076240	EIN_372130	EMO_038670	EHI-EDI-EMO
EHI_131110	EDI_076250	EIN_056950	EMO_038660	EHI-EDI-EMO
EHI_131120	EDI_076260	EIN_252460	EMO_038650	EHI-EDI-EMO
EHI_131140	EDI_076290	EIN_267230	EMO_032930	EHI-EDI-EMO
EHI_131150	EDI_076300	EIN_094770	EMO_032920	EHI-EDI-EIN-EMO
EHI_131200	EDI_076340	EIN_151290	EMO_129340	EHI-EDI-EMO
EHI_131210	EDI_076350	EIN_080820	EMO_032870	EHI-EDI-EIN-EMO
EHI_131220	EDI_076360	EIN_080810	EMO_032860	EHI-EDI-EIN-EMO
EHI_165220	EDI_211130	EIN_222530	EMO_008610	EHI-EDI-EMO
EHI_023500	EDI_225770	EIN_484840	EMO_124870	EHI-EDI
EHI_023480	EDI_225790	EIN_249200	EMO_101910	EHI-EDI-EMO
EHI_162570	EDI_047830	EIN_406010	EMO_116240	EHI-EDI-EMO
EHI_162560	EDI_047840	EIN_179100	EMO_116250	EHI-EDI-EMO
EHI_162550	EDI_047950	EIN_161950	EMO_116260	EHI-EDI-EMO
EHI_054700	EDI_046200	EIN_026630	EMO_043940	EHI-EMO
EHI_152180	EDI_333660	EIN_462520	EMO_101010	EHI-EDI-EMO
EHI_051450	EDI_313810	EIN_469680	EMO_018370	EHI-EDI-EMO
EHI_051700	EDI_313850	EIN_391570	EMO_017630	EHI-EDI-EIN-EMO
EHI_051760	EDI_314110	EIN_467750	EMO_017540	EHI-EDI-EMO
EHI_119600	EDI_023410	EIN_340650	EMO_025900	EHI-EDI-EMO
EHI_119560	EDI_023440	EIN_047200	EMO_025880	EHI-EDI-EIN-EMO
EHI_119550	EDI_023450	EIN_047190	EMO_025870	EHI-EDI-EIN-EMO
EHI_119540	EDI_023460	EIN_469660	EMO_058630	EHI-EDI-EIN-EMO
EHI_119520	EDI_023480	EIN_128730	EMO_055430	EHI-EDI
EHI_119500	EDI_023490	EIN_092080	EMO_023910	EHI-EDI-EMO
EHI_119490	EDI_023500	EIN_065660	EMO_023900	EHI-EDI-EIN-EMO
EHI_119480	EDI_023510	EIN_065670	EMO_023890	EHI-EDI-EIN-EMO
EHI_124340	EDI_023780	EIN_251170	EMO_026030	EHI-EDI-EMO
EHI_124350	EDI_023790	EIN_407850	EMO_026020	EHI-EDI-EMO
EHI_124360	EDI_023800	EIN_374280	EMO_026010	EHI-EDI-EMO
EHI_124400	EDI_023830	EIN_154410	EMO_025980	EHI-EDI-EMO
EHI_124410	EDI_023840	EIN_047170	EMO_025970	EHI-EDI-EMO
EHI_124420	EDI_023850	EIN_469420	EMO_025960	EHI-EDI-EMO
EHI_124430	EDI_023860	EIN_047180	EMO_025950	EHI-EDI-EMO
EHI_124450	EDI_023880	EIN_371550	EMO_025930	EHI-EDI-EMO
EHI_124470	EDI_023900	EIN_058660	EMO_068010	EHI-EDI-EMO
EHI_124480	EDI_023910	EIN_407700	EMO_075860	EHI-EDI
EHI_124500	EDI_023930	EIN_406360	EMO_068430	EHI-EDI-EMO
EHI_124530	EDI_023950	EIN_284500	EMO_068450	EHI-EDI-EMO
EHI_124540	EDI_023980	EIN_407560	EMO_023630	EHI-EDI-EIN-EMO
EHI_124550	EDI_023990	EIN_407570	EMO_023640	EHI-EDI-EIN-EMO
EHI_124600	EDI_024040	EIN_230650	EMO_023680	EHI-EDI-EIN-EMO
EHI_124620	EDI_024060	EIN_269100	EMO_023700	EHI-EDI-EMO
EHI_188810	EDI_024070	EIN_469860	EMO_085270	EHI-EDI-EMO
EHI_188830	EDI_024080	EIN_056510	EMO_013160	EHI-EDI-EMO
EHI_188840	EDI_024090	EIN_095060	EMO_013170	EHI-EDI-EIN-EMO
EHI_188850	EDI_024100	EIN_056490	EMO_013180	EHI-EDI-EMO
EHI_188860	EDI_024110	EIN_183480	EMO_023710	EHI-EDI-EMO
EHI_188890	EDI_024130	EIN_118690	EMO_023740	EHI-EDI-EMO
EHI_188900	EDI_024140	EIN_283640	EMO_023750	EHI-EDI-EMO
EHI_188950	EDI_024190	EIN_229680	EMO_023810	EHI-EDI-EIN-EMO
EHI_076860	EDI_292080	EIN_380700	EMO_065610	EHI-EMO
EHI_076870	EDI_292090	EIN_097750	EMO_065600	EHI-EDI-EIN-EMO
EHI_076880	EDI_292100	EIN_097740	EMO_065590	EHI-EDI-EIN-EMO
EHI_076890	EDI_292110	EIN_380710	EMO_065580	EHI-EDI-EMO
EHI_077230	EDI_292130	EIN_227300	EMO_065550	EHI-EDI-EIN-EMO
EHI_077240	EDI_292240	EIN_227290	EMO_065540	EHI-EDI-EIN-EMO
EHI_077250	EDI_292250	EIN_227280	EMO_065530	EHI-EDI-EIN-EMO
EHI_077260	EDI_292260	EIN_227270	EMO_065520	EHI-EDI-EIN-EMO
EHI_048280	EDI_024310	EIN_047510	EMO_080220	EHI-EDI-EMO
EHI_048270	EDI_024320	EIN_085970	EMO_080230	EHI-EDI-EMO
EHI_048220	EDI_024380	EIN_229090	EMO_080290	EHI-EDI-EMO
EHI_048215	EDI_024390	EIN_251800	EMO_080300	EHI-EDI-EIN-EMO
EHI_048200	EDI_024410	EIN_251810	EMO_080320	EHI-EDI-EIN-EMO
EHI_048180	EDI_024430	EIN_525860	EMO_080330	EHI-EDI-EMO
EHI_048160	EDI_024440	EIN_179650	EMO_080360	EHI-EDI-EMO
EHI_125930	EDI_013890	EIN_175780	EMO_067340	EHI-EMO
EHI_178440	EDI_013900	EIN_150940	EMO_082350	EHI-EDI-EMO
EHI_178460	EDI_013920	EIN_248100	EMO_082330	EHI-EDI-EMO
EHI_178500	EDI_014030	EIN_372050	EMO_082320	EHI-EDI-EMO
EHI_178490	EDI_014040	EIN_180030	EMO_082300	EHI-EDI-EMO
EHI_178480	EDI_014050	EIN_248110	EMO_082290	EHI-EDI-EMO
EHI_178470	EDI_014060	EIN_491050	EMO_082280	EHI-EDI-EMO
EHI_178540	EDI_014100	EIN_374320	EMO_082240	EHI-EDI-EMO
EHI_178560	EDI_014120	EIN_046850	EMO_027280	EHI-EDI-EMO
EHI_178570	EDI_014130	EIN_177950	EMO_027290	EHI-EDI-EMO
EHI_055650	EDI_014160	EIN_177800	EMO_047210	EHI-EDI-EMO
EHI_055660	EDI_014170	EIN_133850	EMO_047220	EHI-EDI-EMO
EHI_055690	EDI_014200	EIN_096390	EMO_077800	EHI-EDI-EIN-EMO
EHI_055710	EDI_014220	EIN_096410	EMO_077780	EHI-EDI-EIN-EMO
EHI_020070	EDI_132280	EIN_215110	EMO_054490	EHI-EDI-EMO
EHI_020080	EDI_132290	EIN_081670	EMO_054500	EHI-EDI-EMO
EHI_058820	EDI_132310	EIN_053130	EMO_114440	no
EHI_015350	EDI_238940	EIN_114190	EMO_041440	EHI-EDI-EIN-EMO
EHI_015330	EDI_238960	EIN_151140	EMO_035690	EHI-EDI-EMO
EHI_015280	EDI_239000	EIN_083970	EMO_035660	EHI-EDI-EMO
EHI_015270	EDI_239010	EIN_429650	EMO_035650	EHI-EDI-EMO
EHI_015260	EDI_239020	EIN_152810	EMO_035640	EHI-EDI-EMO
EHI_015250	EDI_239030	EIN_136390	EMO_020450	EHI-EDI
EHI_175930	EDI_168190	EIN_171550	EMO_051330	EHI-EDI-EMO
EHI_125610	EDI_256320	EIN_359230	EMO_026530	EHI-EDI-EMO
EHI_125600	EDI_256330	EIN_359250	EMO_026520	EHI-EDI-EMO
EHI_042230	EDI_256570	EIN_025620	EMO_026500	EHI-EDI-EMO
EHI_042220	EDI_256680	EIN_497580	EMO_026490	EHI-EDI-EMO
EHI_042210	EDI_256790	EIN_497700	EMO_026480	EHI-EDI-EMO
EHI_042200	EDI_256800	EIN_497710	EMO_026470	EHI-EDI-EMO
EHI_042190	EDI_256810	EIN_034560	EMO_026460	EHI-EDI-EMO
EHI_042140	EDI_256950	EIN_024050	EMO_065820	EHI-EDI-EMO
EHI_042130	EDI_256960	EIN_022860	EMO_065830	EHI-EDI-EMO
EHI_042120	EDI_256970	EIN_046820	EMO_065840	EHI-EDI-EMO
EHI_042100	EDI_256990	EIN_023200	EMO_065860	EHI-EDI
EHI_053850	EDI_283330	EIN_249140	EMO_073380	EHI-EDI-EMO
EHI_053840	EDI_283340	EIN_249160	EMO_073390	EHI-EDI-EMO
EHI_053830	EDI_283450	EIN_005680	EMO_073430	EHI-EDI-EIN-EMO
EHI_030600	EDI_329220	EIN_162010	EMO_017880	no
EHI_058450	EDI_329330	EIN_390400	EMO_017890	no
EHI_178130	EDI_044030	EIN_487300	EMO_120980	EHI-EDI-EMO
EHI_178120	EDI_044040	EIN_498330	EMO_120970	EHI-EDI-EMO
EHI_178110	EDI_044050	EIN_498320	EMO_120960	EHI-EDI-EMO
EHI_178100	EDI_044060	EIN_082260	EMO_120930	EHI-EDI-EMO
EHI_178090	EDI_044070	EIN_405180	EMO_120920	EHI-EDI-EMO
EHI_178080	EDI_044080	EIN_022370	EMO_120910	EHI-EDI-EIN-EMO
EHI_178070	EDI_044090	EIN_498310	EMO_120900	EHI-EDI-EIN-EMO
EHI_178060	EDI_044100	EIN_498300	EMO_120890	EHI-EDI-EIN-EMO
EHI_178020	EDI_044150	EIN_316310	EMO_022560	EHI-EDI-EMO
EHI_178010	EDI_044160	EIN_491850	EMO_022550	EHI-EDI-EIN-EMO
EHI_178000	EDI_044170	EIN_178960	EMO_022540	EHI-EDI-EMO
EHI_177990	EDI_044180	EIN_253290	EMO_022530	EHI-EDI-EMO
EHI_062680	EDI_044230	EIN_079050	EMO_022440	EHI-EDI-EMO
EHI_062700	EDI_044250	EIN_079060	EMO_022470	EHI-EDI-EMO
EHI_062740	EDI_044290	EIN_253280	EMO_022490	EHI-EDI-EMO
EHI_062750	EDI_044300	EIN_526300	EMO_022500	EHI-EDI-EMO
EHI_062760	EDI_044310	EIN_485130	EMO_022520	EHI-EDI-EMO
EHI_062780	EDI_044330	EIN_227330	EMO_060430	EHI-EDI
EHI_062830	EDI_044370	EIN_318340	EMO_001470	EHI-EDI-EMO
EHI_062840	EDI_044380	EIN_318760	EMO_001480	EHI-EDI-EMO
EHI_062860	EDI_044400	EIN_224440	EMO_001500	EHI-EDI-EMO
EHI_055430	EDI_044410	EIN_224450	EMO_001510	EHI-EDI-EIN-EMO
EHI_055420	EDI_044420	EIN_224460	EMO_001520	EHI-EDI-EIN-EMO
EHI_055380	EDI_044460	EIN_320170	EMO_001560	EHI-EDI-EMO
EHI_055370	EDI_044470	EIN_224480	EMO_001570	EHI-EDI-EIN-EMO
EHI_055360	EDI_044480	EIN_224490	EMO_001580	EHI-EDI-EMO
EHI_199580	EDI_044510	EIN_224520	EMO_142460	no
EHI_013030	EDI_044570	EIN_025320	EMO_086320	EHI-EDI-EMO
EHI_013020	EDI_044580	EIN_087420	EMO_086330	EHI-EDI-EMO
EHI_012990	EDI_044610	EIN_246960	EMO_086360	EHI-EDI-EMO
EHI_012980	EDI_044620	EIN_151150	EMO_086370	EHI-EDI-EMO
EHI_012970	EDI_044630	EIN_246950	EMO_086380	EHI-EDI-EMO
EHI_012950	EDI_044650	EIN_246930	EMO_086400	EHI-EDI-EMO
EHI_012940	EDI_044670	EIN_019270	EMO_086420	EHI-EDI-EIN-EMO
EHI_012930	EDI_044680	EIN_019150	EMO_086440	EHI-EDI-EIN-EMO
EHI_074700	EDI_044690	EIN_096740	EMO_105010	EHI-EDI
EHI_074720	EDI_044720	EIN_052530	EMO_105000	EHI-EDI-EIN
EHI_074760	EDI_044760	EIN_489710	EMO_035820	EHI-EDI-EMO
EHI_074770	EDI_044770	EIN_155410	EMO_035840	EHI-EDI-EMO
EHI_074780	EDI_044780	EIN_403580	EMO_035850	EHI-EDI-EMO
EHI_177450	EDI_044820	EIN_403540	EMO_104920	EHI-EDI-EIN-EMO
EHI_177440	EDI_044830	EIN_403530	EMO_104910	EHI-EDI-EIN-EMO
EHI_177400	EDI_044870	EIN_227720	EMO_104760	EHI-EDI-EIN-EMO
EHI_177390	EDI_044880	EIN_403340	EMO_104770	EHI-EDI-EIN-EMO
EHI_177370	EDI_044900	EIN_227700	EMO_104790	EHI-EDI-EIN-EMO
EHI_177360	EDI_044910	EIN_052340	EMO_104800	EHI-EDI-EIN-EMO
EHI_177350	EDI_044920	EIN_054880	EMO_147290	EHI-EDI-EMO
EHI_177320	EDI_044950	EIN_019900	EMO_069340	EHI-EDI-EMO
EHI_177310	EDI_044960	EIN_016110	EMO_069350	EHI-EDI-EMO
EHI_177300	EDI_044970	EIN_129360	EMO_101830	EHI-EDI
EHI_177170	EDI_192230	EIN_052390	EMO_104850	EHI-EDI
EHI_119920	EDI_124560	EIN_019920	EMO_066940	EHI-EDI-EMO
EHI_115330	EDI_293650	EIN_251090	EMO_050860	EHI-EDI-EIN-EMO
EHI_115320	EDI_293660	EIN_251080	EMO_050850	EHI-EDI-EIN-EMO
EHI_115310	EDI_293770	EIN_251070	EMO_050840	EHI-EDI-EMO
EHI_115300	EDI_293780	EIN_371440	EMO_058010	EHI-EDI-EMO
EHI_115290	EDI_293790	EIN_251060	EMO_058000	EHI-EDI-EIN-EMO
EHI_014370	EDI_187390	EIN_083730	EMO_050720	EHI-EDI-EMO
EHI_014360	EDI_187400	EIN_146350	EMO_050730	EHI-EDI-EMO
EHI_014350	EDI_187510	EIN_020740	EMO_050740	EHI-EDI-EMO
EHI_004970	EDI_030500	EIN_087190	EMO_016090	EHI-EDI-EMO
EHI_004990	EDI_030520	EIN_247020	EMO_016070	EHI-EDI-EIN-EMO
EHI_005000	EDI_030540	EIN_087170	EMO_093920	EHI-EDI-EIN-EMO
EHI_005010	EDI_030550	EIN_087180	EMO_093900	EHI-EDI-EIN-EMO
EHI_009470	EDI_332120	EIN_246820	EMO_052120	EHI-EDI
EHI_115390	EDI_258910	EIN_409900	EMO_050950	EHI-EDI-EIN-EMO
EHI_028890	EDI_070090	EIN_155610	EMO_036140	EHI-EDI
EHI_189500	EDI_276620	EIN_059350	EMO_050490	EHI-EDI
EHI_189470	EDI_276740	EIN_409690	EMO_050460	EHI-EDI-EIN-EMO
EHI_189430	EDI_276880	EIN_387010	EMO_050400	EHI-EDI-EIN-EMO
EHI_189420	EDI_276990	EIN_403120	EMO_127640	EHI-EDI
EHI_128090	EDI_307520	EIN_462410	EMO_049620	EHI-EDI-EMO
EHI_128100	EDI_307530	EIN_095990	EMO_032290	EHI-EDI-EIN-EMO
EHI_128110	EDI_307540	EIN_095980	EMO_032300	EHI-EDI-EIN-EMO
EHI_030170	EDI_307680	EIN_186770	EMO_035920	EHI-EDI-EMO
EHI_030160	EDI_307690	EIN_229810	EMO_035910	EHI-EDI-EMO
EHI_030130	EDI_307820	EIN_308310	EMO_032420	EHI-EDI-EMO
EHI_098620	EDI_295090	EIN_146390	EMO_110700	EHI-EDI-EIN-EMO
EHI_098610	EDI_295100	EIN_182980	EMO_110710	EHI-EDI-EMO
EHI_098600	EDI_295110	EIN_146360	EMO_110720	EHI-EDI-EIN-EMO
EHI_098590	EDI_295120	EIN_504830	EMO_110730	EHI-EDI-EIN-EMO
EHI_098580	EDI_295130	EIN_052700	EMO_110740	EHI-EDI-EMO
EHI_098550	EDI_295260	EIN_309560	EMO_110670	EHI-EDI-EMO
EHI_098530	EDI_295280	EIN_274710	EMO_110650	EHI-EDI-EMO
EHI_098520	EDI_295290	EIN_227380	EMO_110640	EHI-EDI-EMO
EHI_098480	EDI_295330	EIN_373740	EMO_110590	EHI-EDI-EIN-EMO
EHI_098460	EDI_295350	EIN_375640	EMO_110570	EHI-EDI-EMO
EHI_098440	EDI_295390	EIN_373980	EMO_110530	EHI-EDI
EHI_118490	EDI_317890	EIN_418540	EMO_116110	EHI-EDI
EHI_118480	EDI_317900	EIN_177790	EMO_121100	EHI-EDI-EIN-EMO
EHI_118470	EDI_317910	EIN_177780	EMO_121090	EHI-EDI-EIN-EMO
EHI_118460	EDI_317920	EIN_251780	EMO_121080	EHI-EDI-EIN-EMO
EHI_118450	EDI_317930	EIN_177770	EMO_121070	EHI-EDI-EMO
EHI_118430	EDI_317950	EIN_198040	EMO_121050	EHI-EDI-EMO
EHI_118400	EDI_317960	EIN_469320	EMO_121010	EHI-EDI-EMO
EHI_030480	EDI_084680	EIN_398110	EMO_055070	EHI-EDI-EMO
EHI_030460	EDI_084700	EIN_398080	EMO_043710	EHI-EDI-EMO
EHI_030450	EDI_084710	EIN_399500	EMO_043720	EHI-EDI-EMO
EHI_030440	EDI_084720	EIN_504090	EMO_091960	EHI-EDI
EHI_030410	EDI_085050	EIN_328850	EMO_055300	EHI-EDI-EMO
EHI_030400	EDI_085160	EIN_398070	EMO_055310	EHI-EDI-EMO
EHI_030390	EDI_085170	EIN_397910	EMO_055320	EHI-EDI-EMO
EHI_059670	EDI_334350	EIN_312790	EMO_059660	EHI-EMO
EHI_079840	EDI_141440	EIN_053430	EMO_045660	EHI-EDI-EMO
EHI_079850	EDI_141450	EIN_019450	EMO_045640	EHI-EDI-EMO
EHI_079860	EDI_141460	EIN_134970	EMO_045620	EHI-EDI-EMO
EHI_150100	EDI_220270	EIN_178550	EMO_101030	no
EHI_157130	EDI_138420	EIN_063220	EMO_057060	EHI-EDI-EMO
EHI_199840	EDI_138550	EIN_222560	EMO_063540	EHI-EDI
EHI_001760	EDI_138580	EIN_359420	EMO_049820	EHI-EDI
EHI_001790	EDI_138610	EIN_247100	EMO_056980	EHI-EDI-EMO
EHI_001800	EDI_138620	EIN_083030	EMO_056990	EHI-EDI-EMO
EHI_001810	EDI_138630	EIN_185580	EMO_057000	EHI-EDI-EMO
EHI_001830	EDI_138650	EIN_185600	EMO_057020	EHI-EDI-EMO
EHI_001880	EDI_138700	EIN_224330	EMO_016300	EHI-EDI-EMO
EHI_001890	EDI_138710	EIN_224670	EMO_016290	EHI-EDI-EMO
EHI_001930	EDI_138760	EIN_359750	EMO_139510	EHI-EDI
EHI_001960	EDI_138790	EIN_359670	EMO_010360	EHI-EDI-EMO
EHI_001970	EDI_138800	EIN_359700	EMO_010350	EHI-EDI-EMO
EHI_001980	EDI_138810	EIN_359730	EMO_010340	EHI-EDI-EMO
EHI_019070	EDI_290580	EIN_169590	EMO_006630	EHI-EDI-EMO
EHI_019090	EDI_290600	EIN_409170	EMO_006620	EHI-EDI-EMO
EHI_019110	EDI_290620	EIN_197810	EMO_006590	EHI-EDI-EMO
EHI_019120	EDI_290630	EIN_225550	EMO_006580	EHI-EDI-EIN-EMO
EHI_113560	EDI_115550	EIN_253390	EMO_034690	EHI-EDI-EIN-EMO
EHI_113570	EDI_115560	EIN_254860	EMO_034670	EHI-EDI-EMO
EHI_113590	EDI_115570	EIN_386360	EMO_034640	EHI-EDI-EMO
EHI_160680	EDI_055900	EIN_169320	EMO_000480	EHI-EDI-EMO
EHI_160700	EDI_055920	EIN_057180	EMO_000510	EHI-EDI-EMO
EHI_160720	EDI_055940	EIN_425000	EMO_000540	EHI-EDI-EMO
EHI_160730	EDI_055950	EIN_267720	EMO_047660	EHI-EDI
EHI_025210	EDI_055980	EIN_424990	EMO_134900	EHI-EDI
EHI_088100	EDI_056000	EIN_368150	EMO_000610	EHI-EDI-EMO
EHI_088090	EDI_056010	EIN_368160	EMO_054200	EHI-EDI
EHI_081770	EDI_206240	EIN_486950	EMO_155900	EHI-EDI
EHI_081760	EDI_206250	EIN_408890	EMO_038920	EHI-EDI
EHI_081750	EDI_206260	EIN_508090	EMO_010780	EHI-EDI
EHI_081730	EDI_206280	EIN_404110	EMO_003800	EHI-EDI-EMO
EHI_081720	EDI_206290	EIN_452750	EMO_003790	EHI-EDI-EIN-EMO
EHI_081710	EDI_206300	EIN_408840	EMO_003770	EHI-EDI-EIN-EMO
EHI_081700	EDI_206310	EIN_408830	EMO_003760	EHI-EDI-EIN-EMO
EHI_081690	EDI_206320	EIN_409970	EMO_003750	EHI-EDI-EMO
EHI_081670	EDI_206340	EIN_409980	EMO_003740	EHI-EDI-EMO
EHI_081660	EDI_206350	EIN_403380	EMO_003720	EHI-EDI-EMO
EHI_081650	EDI_206360	EIN_118100	EMO_003710	EHI-EDI-EMO
EHI_147720	EDI_297280	EIN_341770	EMO_076860	EHI-EDI-EMO
EHI_147690	EDI_297300	EIN_379970	EMO_076880	EHI-EDI-EMO
EHI_147680	EDI_297310	EIN_136010	EMO_129000	EHI-EDI
EHI_124830	EDI_297430	EIN_370120	EMO_016620	EHI-EDI-EMO
EHI_175470	EDI_172350	EIN_053140	EMO_007460	no
EHI_175440	EDI_172490	EIN_229380	EMO_041870	EHI-EMO
EHI_020480	EDI_172510	EIN_079440	EMO_041910	EHI-EDI
EHI_112040	EDI_172560	EIN_345920	EMO_084060	EHI-EDI-EMO
EHI_112030	EDI_172570	EIN_390660	EMO_084070	EHI-EDI-EMO
EHI_112000	EDI_172600	EIN_054830	EMO_084100	EHI-EDI-EIN-EMO
EHI_111990	EDI_172610	EIN_345910	EMO_084110	EHI-EDI-EMO
EHI_081790	EDI_172640	EIN_052990	EMO_046400	EHI-EMO
EHI_050500	EDI_156680	EIN_281270	EMO_001780	EHI-EDI-EMO
EHI_050510	EDI_156790	EIN_345930	EMO_001790	EHI-EDI-EMO
EHI_050520	EDI_156800	EIN_312810	EMO_001800	EHI-EDI-EMO
EHI_050530	EDI_156810	EIN_274930	EMO_072370	EHI-EDI-EMO
EHI_050540	EDI_156820	EIN_113590	EMO_072360	EHI-EDI-EMO
EHI_050600	EDI_156870	EIN_274910	EMO_020780	EHI-EDI
EHI_050630	EDI_156900	EIN_409760	EMO_150300	EHI-EDI
EHI_050680	EDI_156960	EIN_403160	EMO_027080	EHI-EDI-EMO
EHI_050690	EDI_156970	EIN_016340	EMO_027070	EHI-EDI-EMO
EHI_075700	EDI_076900	EIN_475890	EMO_068770	EHI-EDI-EIN-EMO
EHI_075690	EDI_076910	EIN_371310	EMO_068760	EHI-EDI-EMO
EHI_075670	EDI_076930	EIN_398030	EMO_068740	EHI-EDI-EMO
EHI_075640	EDI_077070	EIN_475900	EMO_068700	EHI-EDI-EIN-EMO
EHI_070010	EDI_077200	EIN_095890	EMO_088430	EHI-EDI-EMO
EHI_069980	EDI_077320	EIN_222320	EMO_088400	EHI-EDI-EIN-EMO
EHI_069970	EDI_077340	EIN_475810	EMO_068590	EHI-EDI-EMO
EHI_069960	EDI_077350	EIN_475940	EMO_068580	EHI-EDI-EMO
EHI_069950	EDI_077360	EIN_371080	EMO_068570	EHI-EDI-EMO
EHI_069940	EDI_077370	EIN_173960	EMO_068560	EHI-EDI-EMO
EHI_112060	EDI_260410	EIN_377160	EMO_084030	EHI-EMO
EHI_175420	EDI_260560	EIN_046810	EMO_041960	EHI-EDI-EMO
EHI_175410	EDI_260570	EIN_222910	EMO_041970	EHI-EDI-EMO
EHI_175280	EDI_260600	EIN_173480	EMO_014680	EHI-EDI-EMO
EHI_175260	EDI_260620	EIN_429110	EMO_014700	EHI-EMO
EHI_175230	EDI_260650	EIN_267960	EMO_014730	EHI-EDI-EMO
EHI_039200	EDI_260670	EIN_094990	EMO_014760	EHI-EMO
EHI_169230	EDI_260760	EIN_098550	EMO_082870	EHI-EDI-EIN-EMO
EHI_169240	EDI_260770	EIN_098540	EMO_082860	EHI-EDI-EIN-EMO
EHI_169250	EDI_260780	EIN_098530	EMO_082850	EHI-EDI-EIN-EMO
EHI_169290	EDI_260820	EIN_018690	EMO_033840	EHI-EDI
EHI_031240	EDI_329960	EIN_227440	EMO_020500	EHI-EDI-EIN-EMO
EHI_031230	EDI_329970	EIN_227430	EMO_020510	EHI-EDI-EIN-EMO
EHI_031220	EDI_329980	EIN_227420	EMO_020520	EHI-EDI-EIN-EMO
EHI_060370	EDI_160680	EIN_047340	EMO_077350	EHI-EDI-EMO
EHI_060360	EDI_160690	EIN_185410	EMO_077330	EHI-EDI-EMO
EHI_152380	EDI_212930	EIN_275020	EMO_101190	EHI-EDI-EIN-EMO
EHI_152370	EDI_212940	EIN_275010	EMO_101200	EHI-EDI-EIN-EMO
EHI_152360	EDI_212950	EIN_187180	EMO_069410	EHI-EDI
EHI_152350	EDI_212960	EIN_274110	EMO_101210	EHI-EDI-EMO
EHI_152340	EDI_212970	EIN_275000	EMO_101220	EHI-EDI-EIN-EMO
EHI_199670	EDI_027495	EIN_164930	EMO_100730	EHI-EDI-EMO
EHI_199660	EDI_027500	EIN_376180	EMO_100720	EHI-EDI-EMO
EHI_199640	EDI_027620	EIN_375490	EMO_100700	EHI-EDI-EIN-EMO
EHI_199620	EDI_027640	EIN_369760	EMO_100680	EHI-EDI-EMO
EHI_199610	EDI_027650	EIN_418530	EMO_116100	EHI-EDI
EHI_199600	EDI_027660	EIN_227390	EMO_113830	EHI-EDI-EMO
EHI_129960	EDI_002000	EIN_523490	EMO_027180	EHI-EDI
EHI_129950	EDI_002010	EIN_058600	EMO_031510	EHI-EDI-EMO
EHI_129930	EDI_002030	EIN_154560	EMO_031520	EHI-EDI-EMO
EHI_129900	EDI_002160	EIN_080090	EMO_031560	EHI-EDI-EMO
[truncated: 1,566 more rows]

## Sheet: NAT Core genes
EHI	EDI	EIN	EMO
EHI_068330	EDI_009220	EIN_222900	EMO_057130
EHI_068340	EDI_046890	EIN_372270	EMO_064210
EHI_068360	EDI_046910	EIN_283860	EMO_064270
EHI_067280	EDI_046920	EIN_283840	EMO_064290
EHI_140010	EDI_046930	EIN_319300	EMO_073700
EHI_139970	EDI_047040	EIN_153790	EMO_080650
EHI_139960	EDI_047050	EIN_176860	EMO_021730
EHI_002130	EDI_047170	EIN_058360	EMO_021740
EHI_116730	EDI_058630	EIN_080610	EMO_021750
EHI_116720	EDI_058670	EIN_079270	EMO_021780
EHI_139370	EDI_203270	EIN_310070	EMO_021790
EHI_139410	EDI_203450	EIN_087400	EMO_034950
EHI_139440	EDI_283970	EIN_227080	EMO_021020
EHI_139470	EDI_284000	EIN_228260	EMO_007720
EHI_037160	EDI_284030	EIN_024080	EMO_115570
EHI_037200	EDI_284040	EIN_274290	EMO_007690
EHI_101260	EDI_284070	EIN_223520	EMO_007680
EHI_164370	EDI_284080	EIN_183920	EMO_007670
EHI_164360	EDI_284090	EIN_281400	EMO_007650
EHI_164330	EDI_284120	EIN_227670	EMO_060450
EHI_048310	EDI_284130	EIN_187940	EMO_089180
EHI_083420	EDI_284160	EIN_031380	EMO_071370
EHI_063010	EDI_284200	EIN_429090	EMO_002060
EHI_063000	EDI_284240	EIN_523500	EMO_012190
EHI_080750	EDI_090510	EIN_082310	EMO_012150
EHI_080740	EDI_234570	EIN_467720	EMO_081220
EHI_165800	EDI_234580	EIN_406220	EMO_147230
EHI_040690	EDI_234590	EIN_152140	EMO_042640
EHI_040670	EDI_028870	EIN_344780	EMO_031920
EHI_040650	EDI_345200	EIN_176820	EMO_087360
EHI_040630	EDI_345280	EIN_281930	EMO_087350
EHI_040620	EDI_145250	EIN_281920	EMO_078790
EHI_040590	EDI_145260	EIN_504080	EMO_033480
EHI_001150	EDI_145270	EIN_389910	EMO_033600
EHI_035230	EDI_013460	EIN_371680	EMO_033590
EHI_159730	EDI_013480	EIN_097030	EMO_033560
EHI_015980	EDI_013510	EIN_097050	EMO_046280
EHI_151290	EDI_013540	EIN_086840	EMO_112400
EHI_151300	EDI_013570	EIN_485990	EMO_048460
EHI_151330	EDI_013770	EIN_086860	EMO_101370
EHI_151370	EDI_137800	EIN_215100	EMO_066380
EHI_151380	EDI_052200	EIN_162490	EMO_066360
EHI_151390	EDI_322460	EIN_162470	EMO_039530
EHI_151420	EDI_322580	EIN_162460	EMO_049760
EHI_151460	EDI_322590	EIN_312020	EMO_049720
EHI_152040	EDI_112560	EIN_376160	EMO_108710
EHI_152000	EDI_112570	EIN_222700	EMO_108730
EHI_151980	EDI_112580	EIN_172070	EMO_108750
EHI_151940	EDI_112600	EIN_386250	EMO_108780
EHI_151920	EDI_112610	EIN_066120	EMO_108800
EHI_151840	EDI_112730	EIN_098620	EMO_108810
EHI_092200	EDI_112840	EIN_027100	EMO_108830
EHI_092140	EDI_112850	EIN_408590	EMO_108840
EHI_092130	EDI_113080	EIN_086060	EMO_074320
EHI_172170	EDI_113110	EIN_083440	EMO_074350
EHI_126920	EDI_113150	EIN_525300	EMO_074360
EHI_126930	EDI_113160	EIN_057250	EMO_128570
EHI_126970	EDI_113210	EIN_359830	EMO_074380
EHI_126990	EDI_113240	EIN_405620	EMO_074400
EHI_127020	EDI_113260	EIN_224690	EMO_074460
EHI_127030	EDI_113270	EIN_080720	EMO_074490
EHI_127040	EDI_113300	EIN_080710	EMO_074550
EHI_127260	EDI_113320	EIN_381070	EMO_074510
EHI_127250	EDI_113340	EIN_033950	EMO_074590
EHI_127230	EDI_113350	EIN_085980	EMO_074610
EHI_127190	EDI_113400	EIN_313090	EMO_074630
EHI_127180	EDI_154020	EIN_087130	EMO_074640
EHI_127170	EDI_154040	EIN_424270	EMO_074690
EHI_127160	EDI_154100	EIN_251950	EMO_003260
EHI_127140	EDI_154110	EIN_251750	EMO_003320
EHI_127360	EDI_154150	EIN_186450	EMO_003370
EHI_127380	EDI_154160	EIN_224230	EMO_003410
EHI_127390	EDI_190470	EIN_186460	EMO_084200
EHI_156440	EDI_190480	EIN_341950	EMO_114090
EHI_008660	EDI_190520	EIN_113900	EMO_114070
EHI_008680	EDI_190530	EIN_247000	EMO_114040
EHI_051020	EDI_190560	EIN_315020	EMO_074080
EHI_051000	EDI_190570	EIN_430470	EMO_074090
EHI_035770	EDI_190580	EIN_327390	EMO_030270
EHI_035730	EDI_190610	EIN_525070	EMO_030250
EHI_062970	EDI_190620	EIN_371100	EMO_030230
EHI_005460	EDI_190640	EIN_281310	EMO_030210
EHI_010670	EDI_190650	EIN_429500	EMO_030200
EHI_010660	EDI_190660	EIN_268580	EMO_030160
EHI_010630	EDI_190680	EIN_408680	EMO_030130
EHI_010580	EDI_190690	EIN_526470	EMO_030120
EHI_010560	EDI_190720	EIN_229350	EMO_030100
EHI_010550	EDI_190730	EIN_252310	EMO_030020
EHI_048410	EDI_190740	EIN_043980	EMO_029910
EHI_124840	EDI_190750	EIN_371020	EMO_029900
EHI_124860	EDI_190770	EIN_430770	EMO_029870
EHI_124870	EDI_190810	EIN_430760	EMO_029860
EHI_124880	EDI_190860	EIN_185110	EMO_052360
EHI_124890	EDI_190890	EIN_379420	EMO_121370
EHI_054150	EDI_190900	EIN_081940	EMO_121360
EHI_013290	EDI_346150	EIN_086130	EMO_075030
EHI_013270	EDI_007960	EIN_086120	EMO_088190
EHI_013240	EDI_007970	EIN_021170	EMO_037900
EHI_013190	EDI_233520	EIN_250100	EMO_037920
EHI_013140	EDI_233650	EIN_080250	EMO_037950
EHI_013110	EDI_233920	EIN_172630	EMO_067140
EHI_008450	EDI_233940	EIN_388080	EMO_111400
EHI_008440	EDI_233950	EIN_032000	EMO_012450
EHI_008370	EDI_111770	EIN_079090	EMO_057840
EHI_119350	EDI_111830	EIN_316450	EMO_057870
EHI_121780	EDI_008120	EIN_406320	EMO_114780
EHI_121770	EDI_211890	EIN_131860	EMO_032580
EHI_121760	EDI_116160	EIN_131850	EMO_046830
EHI_200690	EDI_348270	EIN_131840	EMO_038630
EHI_200820	EDI_348280	EIN_296630	EMO_038620
EHI_200830	EDI_348290	EIN_016330	EMO_033130
EHI_183150	EDI_348320	EIN_249720	EMO_033160
EHI_183130	EDI_348560	EIN_117910	EMO_067490
EHI_183110	EDI_348570	EIN_284770	EMO_003140
EHI_183080	EDI_348580	EIN_250360	EMO_003160
EHI_183070	EDI_348600	EIN_162000	EMO_003170
EHI_183060	EDI_348710	EIN_162290	EMO_003180
EHI_183030	EDI_348830	EIN_162300	EMO_057920
EHI_183010	EDI_348840	EIN_025650	EMO_051020
EHI_182970	EDI_348870	EIN_181220	EMO_051030
EHI_182890	EDI_348890	EIN_485750	EMO_005390
EHI_182870	EDI_348900	EIN_308540	EMO_005410
EHI_182860	EDI_348920	EIN_162030	EMO_104480
EHI_182820	EDI_297970	EIN_093390	EMO_120350
EHI_182810	EDI_297990	EIN_062750	EMO_104470
EHI_182790	EDI_298020	EIN_062910	EMO_005370
EHI_182780	EDI_298040	EIN_062900	EMO_086130
EHI_182770	EDI_298270	EIN_062890	EMO_086140
EHI_182760	EDI_298310	EIN_062770	EMO_026250
EHI_182720	EDI_298320	EIN_374270	EMO_086170
EHI_182700	EDI_298480	EIN_094690	EMO_086260
EHI_182690	EDI_298570	EIN_057740	EMO_086270
EHI_182680	EDI_298580	EIN_327690	EMO_126870
EHI_182670	EDI_094170	EIN_311750	EMO_149450
EHI_182660	EDI_061520	EIN_274860	EMO_081530
EHI_182650	EDI_061530	EIN_273400	EMO_046960
EHI_182630	EDI_061560	EIN_370950	EMO_043510
EHI_182620	EDI_061570	EIN_198070	EMO_043400
EHI_182580	EDI_061580	EIN_198080	EMO_000810
EHI_182560	EDI_061600	EIN_316690	EMO_131580
EHI_182520	EDI_183780	EIN_079150	EMO_021870
EHI_182480	EDI_169900	EIN_275070	EMO_021900
EHI_114220	EDI_169910	EIN_275090	EMO_013340
EHI_161890	EDI_169920	EIN_087440	EMO_013350
EHI_161910	EDI_170040	EIN_275220	EMO_013380
EHI_161920	EDI_315330	EIN_173570	EMO_013410
EHI_161950	EDI_315350	EIN_229130	EMO_013420
EHI_161970	EDI_315420	EIN_430510	EMO_013460
EHI_068290	EDI_315430	EIN_183020	EMO_013470
EHI_129370	EDI_315440	EIN_495460	EMO_096900
EHI_129360	EDI_315490	EIN_135130	EMO_145130
EHI_129340	EDI_315500	EIN_317460	EMO_119570
EHI_129320	EDI_251210	EIN_320440	EMO_119590
EHI_129310	EDI_251230	EIN_316570	EMO_136320
EHI_191730	EDI_251240	EIN_198100	EMO_126640
EHI_165200	EDI_251270	EIN_284170	EMO_119600
EHI_165190	EDI_251280	EIN_411270	EMO_119610
EHI_017040	EDI_251300	EIN_251240	EMO_119620
EHI_017010	EDI_251310	EIN_173160	EMO_119640
EHI_017000	EDI_251320	EIN_296890	EMO_119660
EHI_105310	EDI_251330	EIN_229310	EMO_080870
EHI_118910	EDI_251350	EIN_229320	EMO_128290
EHI_118890	EDI_251370	EIN_368780	EMO_036950
EHI_166970	EDI_251380	EIN_097720	EMO_037050
EHI_160220	EDI_251410	EIN_006210	EMO_037060
EHI_160210	EDI_251510	EIN_006220	EMO_037070
EHI_079950	EDI_251520	EIN_185810	EMO_037080
EHI_079920	EDI_251530	EIN_284850	EMO_037100
EHI_079910	EDI_251560	EIN_328940	EMO_037110
EHI_076830	EDI_251570	EIN_052610	EMO_037140
EHI_076820	EDI_251580	EIN_268030	EMO_037160
EHI_076800	EDI_251590	EIN_399710	EMO_037170
EHI_028550	EDI_251600	EIN_296580	EMO_037190
EHI_079220	EDI_251610	EIN_032040	EMO_037200
EHI_189930	EDI_251620	EIN_032050	EMO_037230
EHI_189950	EDI_251680	EIN_032060	EMO_037270
EHI_137710	EDI_251690	EIN_181280	EMO_037290
EHI_073460	EDI_251700	EIN_487660	EMO_085290
EHI_073430	EDI_251710	EIN_019000	EMO_016790
EHI_073400	EDI_251720	EIN_327650	EMO_072720
EHI_073380	EDI_251730	EIN_056960	EMO_072730
EHI_073370	EDI_251740	EIN_056940	EMO_111760
EHI_151660	EDI_251750	EIN_485120	EMO_111720
EHI_098040	EDI_251780	EIN_328910	EMO_111710
EHI_098000	EDI_251810	EIN_056790	EMO_111680
EHI_197860	EDI_251820	EIN_018280	EMO_111670
EHI_134610	EDI_251890	EIN_176360	EMO_111640
EHI_134620	EDI_251900	EIN_176880	EMO_111630
EHI_134650	EDI_110860	EIN_176590	EMO_111620
EHI_134680	EDI_111000	EIN_230160	EMO_111600
EHI_134750	EDI_300760	EIN_154430	EMO_111570
EHI_134770	EDI_300770	EIN_154440	EMO_064200
EHI_134780	EDI_060380	EIN_173580	EMO_097480
EHI_134790	EDI_060450	EIN_030730	EMO_097520
EHI_134800	EDI_060460	EIN_155700	EMO_097560
EHI_134820	EDI_060580	EIN_054400	EMO_004470
EHI_134830	EDI_060590	EIN_053440	EMO_011480
EHI_125970	EDI_060600	EIN_129350	EMO_008600
EHI_125990	EDI_060610	EIN_169350	EMO_008590
EHI_126010	EDI_060620	EIN_034200	EMO_008580
EHI_126090	EDI_060640	EIN_174050	EMO_008540
EHI_126120	EDI_060660	EIN_181970	EMO_008500
EHI_126260	EDI_060790	EIN_185760	EMO_069400
EHI_126280	EDI_285690	EIN_185450	EMO_094480
EHI_126310	EDI_285700	EIN_175770	EMO_094530
EHI_067580	EDI_285710	EIN_206760	EMO_094540
EHI_067510	EDI_285730	EIN_425200	EMO_111260
EHI_188100	EDI_285750	EIN_405280	EMO_111300
EHI_019190	EDI_285770	EIN_146170	EMO_111310
EHI_019170	EDI_131890	EIN_381300	EMO_042690
EHI_019160	EDI_131920	EIN_381280	EMO_042550
EHI_019150	EDI_266180	EIN_097520	EMO_011500
EHI_012320	EDI_266290	EIN_469570	EMO_011510
EHI_012280	EDI_266340	EIN_251140	EMO_043130
EHI_012250	EDI_319670	EIN_253240	EMO_032490
EHI_012230	EDI_319790	EIN_182000	EMO_091930
EHI_012220	EDI_319910	EIN_181520	EMO_091920
EHI_012200	EDI_319920	EIN_230110	EMO_091910
EHI_012180	EDI_210590	EIN_048180	EMO_065630
EHI_012170	EDI_210600	EIN_222360	EMO_065650
EHI_012160	EDI_210610	EIN_296590	EMO_065670
EHI_012150	EDI_210750	EIN_080200	EMO_065730
EHI_012110	EDI_210760	EIN_327350	EMO_020180
EHI_012100	EDI_332330	EIN_176630	EMO_020220
EHI_093330	EDI_332580	EIN_206740	EMO_102170
EHI_156100	EDI_299260	EIN_406050	EMO_102180
EHI_155160	EDI_034170	EIN_487470	EMO_102220
EHI_155170	EDI_120010	EIN_379380	EMO_034090
EHI_155180	EDI_120040	EIN_523440	EMO_078850
EHI_155210	EDI_120050	EIN_246800	EMO_078880
EHI_155220	EDI_120060	EIN_498850	EMO_078910
EHI_155240	EDI_349160	EIN_498460	EMO_078920
EHI_155280	EDI_349270	EIN_429760	EMO_074720
EHI_081930	EDI_349410	EIN_386870	EMO_074740
EHI_156380	EDI_349420	EIN_079110	EMO_074750
EHI_156250	EDI_349560	EIN_165270	EMO_088520
EHI_156340	EDI_095620	EIN_487220	EMO_108330
EHI_156350	EDI_095640	EIN_052060	EMO_059270
EHI_094260	EDI_095660	EIN_206060	EMO_088830
EHI_023610	EDI_095670	EIN_129240	EMO_088840
EHI_023600	EDI_275800	EIN_095920	EMO_088850
EHI_192830	EDI_275830	EIN_034150	EMO_070850
EHI_192740	EDI_275850	EIN_095870	EMO_070880
EHI_100300	EDI_275860	EIN_173770	EMO_048600
EHI_100280	EDI_275880	EIN_198120	EMO_048620
EHI_100270	EDI_254050	EIN_153820	EMO_048640
EHI_100260	EDI_254060	EIN_403130	EMO_048650
EHI_100110	EDI_220500	EIN_359880	EMO_048660
EHI_100090	EDI_220630	EIN_281260	EMO_048680
EHI_084970	EDI_220640	EIN_424290	EMO_048700
EHI_084950	EDI_220750	EIN_047450	EMO_048710
EHI_084670	EDI_220860	EIN_491310	EMO_048720
EHI_008790	EDI_325810	EIN_398300	EMO_048750
EHI_008770	EDI_241600	EIN_063030	EMO_048760
EHI_008760	EDI_241610	EIN_095620	EMO_067410
EHI_008740	EDI_338690	EIN_094110	EMO_077620
EHI_008720	EDI_338700	EIN_296620	EMO_077660
EHI_008630	EDI_338730	EIN_094680	EMO_077670
EHI_149890	EDI_338740	EIN_094670	EMO_077700
EHI_149860	EDI_338870	EIN_281810	EMO_077720
EHI_176150	EDI_338880	EIN_186070	EMO_112290
EHI_184240	EDI_339140	EIN_319820	EMO_112280
EHI_160960	EDI_339150	EIN_335200	EMO_095190
EHI_161000	EDI_339160	EIN_282010	EMO_094160
EHI_161040	EDI_339170	EIN_047730	EMO_094150
EHI_161070	EDI_339190	EIN_047750	EMO_094140
EHI_071590	EDI_339200	EIN_306550	EMO_094130
EHI_111070	EDI_012140	EIN_461750	EMO_101820
EHI_111060	EDI_012260	EIN_335220	EMO_101810
EHI_110550	EDI_012270	EIN_335210	EMO_076320
EHI_110570	EDI_012280	EIN_307560	EMO_006510
EHI_110590	EDI_012290	EIN_378180	EMO_006530
EHI_059660	EDI_012310	EIN_308030	EMO_006540
EHI_059650	EDI_012320	EIN_461600	EMO_006550
EHI_163740	EDI_012360	EIN_461740	EMO_068840
EHI_163730	EDI_012590	EIN_403290	EMO_068860
EHI_163690	EDI_012690	EIN_308160	EMO_045310
EHI_163590	EDI_012720	EIN_474310	EMO_119160
EHI_087630	EDI_012730	EIN_026000	EMO_119180
EHI_087550	EDI_012740	EIN_418580	EMO_119230
EHI_130910	EDI_071560	EIN_187930	EMO_119240
EHI_130900	EDI_071580	EIN_222300	EMO_119280
EHI_188820	EDI_071590	EIN_082330	EMO_119290
EHI_086260	EDI_071600	EIN_135980	EMO_119330
EHI_086220	EDI_071610	EIN_378750	EMO_119350
EHI_086210	EDI_071650	EIN_095650	EMO_120170
EHI_086170	EDI_204770	EIN_274140	EMO_010170
EHI_086150	EDI_204790	EIN_274130	EMO_010160
EHI_086140	EDI_204810	EIN_197900	EMO_107600
EHI_086080	EDI_213640	EIN_315630	EMO_107590
EHI_086070	EDI_213660	EIN_084890	EMO_107560
EHI_086050	EDI_213690	EIN_398820	EMO_107540
EHI_086030	EDI_213710	EIN_085680	EMO_147160
EHI_098730	EDI_213720	EIN_197360	EMO_107500
EHI_119910	EDI_213740	EIN_405200	EMO_119060
EHI_118860	EDI_213760	EIN_318790	EMO_056780
EHI_200980	EDI_213770	EIN_398790	EMO_056770
EHI_200960	EDI_213780	EIN_398800	EMO_056750
EHI_152210	EDI_213830	EIN_111660	EMO_003010
EHI_152310	EDI_213840	EIN_379320	EMO_092820
EHI_152320	EDI_265530	EIN_381530	EMO_092830
EHI_152330	EDI_261080	EIN_372150	EMO_092840
EHI_177000	EDI_237730	EIN_381540	EMO_092940
EHI_176990	EDI_237740	EIN_330630	EMO_092950
EHI_087780	EDI_237750	EIN_268000	EMO_092990
EHI_087810	EDI_237790	EIN_381580	EMO_093040
EHI_087830	EDI_237810	EIN_381570	EMO_117850
EHI_087870	EDI_237820	EIN_267410	EMO_093070
EHI_105220	EDI_237850	EIN_224390	EMO_093110
EHI_105190	EDI_237950	EIN_487680	EMO_093120
EHI_105150	EDI_237980	EIN_398310	EMO_093130
EHI_105130	EDI_238030	EIN_370060	EMO_066460
EHI_105120	EDI_238040	EIN_047420	EMO_066170
EHI_105090	EDI_238050	EIN_047430	EMO_066240
EHI_105070	EDI_238110	EIN_047410	EMO_066250
EHI_087710	EDI_238170	EIN_229240	EMO_066260
EHI_087700	EDI_238250	EIN_268400	EMO_063470
EHI_024500	EDI_238260	EIN_389800	EMO_063450
EHI_024480	EDI_238270	EIN_248150	EMO_048250
EHI_024430	EDI_032570	EIN_248140	EMO_132520
EHI_024370	EDI_032590	EIN_405740	EMO_111390
EHI_024350	EDI_032600	EIN_222510	EMO_043210
EHI_024550	EDI_032710	EIN_095760	EMO_043220
EHI_024630	EDI_032990	EIN_400990	EMO_043240
EHI_024640	EDI_033040	EIN_057750	EMO_043250
EHI_024650	EDI_033050	EIN_056530	EMO_043290
EHI_024670	EDI_033070	EIN_169330	EMO_043340
EHI_194610	EDI_033100	EIN_098460	EMO_040050
EHI_080240	EDI_033110	EIN_184790	EMO_116420
EHI_080250	EDI_033150	EIN_418080	EMO_116430
EHI_080260	EDI_310670	EIN_345830	EMO_038410
EHI_080270	EDI_126850	EIN_345820	EMO_122570
EHI_188270	EDI_127100	EIN_345810	EMO_122760
EHI_188220	EDI_127110	EIN_085690	EMO_089010
EHI_188200	EDI_127120	EIN_085700	EMO_069960
EHI_188180	EDI_127140	EIN_428060	EMO_069950
EHI_090420	EDI_127170	EIN_267930	EMO_096070
EHI_147480	EDI_127180	EIN_206080	EMO_096080
EHI_147490	EDI_127190	EIN_054050	EMO_098150
EHI_147510	EDI_127210	EIN_398750	EMO_098160
EHI_147520	EDI_127220	EIN_284080	EMO_078490
EHI_155700	EDI_127230	EIN_409080	EMO_017760
EHI_155660	EDI_127270	EIN_086790	EMO_124620
EHI_155650	EDI_287100	EIN_080630	EMO_092170
EHI_155640	EDI_287230	EIN_430580	EMO_092180
EHI_111820	EDI_287240	EIN_092140	EMO_092220
EHI_111610	EDI_287360	EIN_179420	EMO_092250
EHI_139070	EDI_287470	EIN_247860	EMO_092320
EHI_139060	EDI_287480	EIN_172670	EMO_048470
EHI_139030	EDI_287490	EIN_328030	EMO_029140
EHI_138990	EDI_287500	EIN_475530	EMO_029170
EHI_138980	EDI_287630	EIN_409110	EMO_029200
EHI_138970	EDI_116490	EIN_409120	EMO_081490
EHI_138950	EDI_321460	EIN_284710	EMO_071950
EHI_093130	EDI_321470	EIN_033780	EMO_071980
EHI_141830	EDI_254370	EIN_230150	EMO_071990
EHI_141850	EDI_254630	EIN_114790	EMO_085260
EHI_141900	EDI_008370	EIN_025670	EMO_021100
EHI_141910	EDI_008410	EIN_222580	EMO_053570
EHI_141920	EDI_008540	EIN_282070	EMO_053610
EHI_142090	EDI_008550	EIN_282060	EMO_053620
EHI_142080	EDI_008670	EIN_346660	EMO_053630
EHI_142000	EDI_067880	EIN_074320	EMO_053640
EHI_141990	EDI_053690	EIN_223500	EMO_053650
EHI_141960	EDI_053700	EIN_223510	EMO_053720
EHI_098770	EDI_053850	EIN_152600	EMO_053730
EHI_031390	EDI_053980	EIN_388420	EMO_053760
EHI_031360	EDI_053990	EIN_132180	EMO_053790
EHI_018610	EDI_054000	EIN_398170	EMO_053800
EHI_075960	EDI_054020	EIN_487730	EMO_053810
EHI_135120	EDI_191940	EIN_398320	EMO_053820
EHI_135110	EDI_191950	EIN_096010	EMO_053880
EHI_135090	EDI_004370	EIN_080690	EMO_053890
EHI_135070	EDI_004480	EIN_073970	EMO_053910
EHI_135050	EDI_004500	EIN_074090	EMO_124900
EHI_135030	EDI_004520	EIN_502090	EMO_079010
EHI_052800	EDI_004540	EIN_371490	EMO_067100
EHI_052810	EDI_004550	EIN_504350	EMO_042660
EHI_052850	EDI_004960	EIN_083600	EMO_039670
EHI_002780	EDI_179830	EIN_503960	EMO_025350
EHI_002670	EDI_180060	EIN_503970	EMO_025360
EHI_080720	EDI_180070	EIN_087660	EMO_101100
EHI_084980	EDI_180210	EIN_094760	EMO_101150
EHI_196890	EDI_180230	EIN_371320	EMO_101160
EHI_146950	EDI_172750	EIN_155360	EMO_101170
EHI_146970	EDI_172870	EIN_403100	EMO_104730
EHI_146980	EDI_172880	EIN_083270	EMO_104720
EHI_147020	EDI_132920	EIN_083280	EMO_104610
EHI_109880	EDI_040580	EIN_060180	EMO_025670
EHI_109860	EDI_072450	EIN_018610	EMO_106180
EHI_109830	EDI_249060	EIN_161940	EMO_111200
EHI_109680	EDI_249100	EIN_135010	EMO_111180
EHI_097920	EDI_249210	EIN_095160	EMO_111130
EHI_097930	EDI_249230	EIN_085400	EMO_025850
EHI_176850	EDI_249240	EIN_275250	EMO_025810
EHI_176840	EDI_249250	EIN_485550	EMO_025800
EHI_176820	EDI_249270	EIN_275210	EMO_025740
EHI_035670	EDI_249280	EIN_390920	EMO_025720
EHI_050710	EDI_249290	EIN_274970	EMO_097840
EHI_158250	EDI_249360	EIN_407300	EMO_097850
EHI_184530	EDI_249380	EIN_462240	EMO_008300
EHI_110390	EDI_249450	EIN_430780	EMO_008290
EHI_110440	EDI_249470	EIN_094950	EMO_008270
EHI_110450	EDI_180680	EIN_409380	EMO_008260
EHI_095180	EDI_301400	EIN_053460	EMO_008250
EHI_095150	EDI_179510	EIN_095120	EMO_008240
EHI_006760	EDI_179520	EIN_184200	EMO_008230
EHI_006740	EDI_153790	EIN_470230	EMO_008220
EHI_006820	EDI_168310	EIN_026170	EMO_008150
EHI_006830	EDI_168330	EIN_005650	EMO_008120
EHI_194980	EDI_168350	EIN_097840	EMO_008100
EHI_195000	EDI_168420	EIN_097620	EMO_008090
EHI_138180	EDI_168430	EIN_025640	EMO_008070
EHI_188790	EDI_168440	EIN_380010	EMO_008030
EHI_188770	EDI_101990	EIN_096160	EMO_008020
EHI_038640	EDI_130190	EIN_079410	EMO_008000
EHI_038630	EDI_130200	EIN_079600	EMO_007990
EHI_038560	EDI_130560	EIN_408670	EMO_007980
EHI_038550	EDI_130710	EIN_408660	EMO_100550
EHI_025820	EDI_130720	EIN_251110	EMO_100530
EHI_025860	EDI_130730	EIN_327480	EMO_100520
EHI_082530	EDI_130750	EIN_281990	EMO_100470
EHI_082560	EDI_130810	EIN_057280	EMO_100460
EHI_027500	EDI_130870	EIN_525910	EMO_100450
EHI_027510	EDI_130880	EIN_525940	EMO_076530
EHI_027530	EDI_130890	EIN_267210	EMO_076520
EHI_027580	EDI_130900	EIN_174090	EMO_076470
EHI_027590	EDI_130910	EIN_296510	EMO_076440
EHI_027600	EDI_130920	EIN_327640	EMO_076390
EHI_027620	EDI_130960	EIN_405490	EMO_076380
EHI_027630	EDI_130970	EIN_411080	EMO_012280
EHI_027640	EDI_341880	EIN_485940	EMO_025310
EHI_027660	EDI_341890	EIN_475950	EMO_039750
EHI_027670	EDI_341910	EIN_430200	EMO_039770
EHI_027680	EDI_341920	EIN_430210	EMO_044060
EHI_027700	EDI_341930	EIN_186000	EMO_105310
EHI_027710	EDI_341940	EIN_117990	EMO_012590
EHI_027720	EDI_341950	EIN_428160	EMO_012600
EHI_027730	EDI_341960	EIN_428170	EMO_111560
EHI_027750	EDI_342020	EIN_335510	EMO_111540
EHI_027760	EDI_342030	EIN_319930	EMO_111480
EHI_075540	EDI_342040	EIN_172090	EMO_025320
EHI_098870	EDI_342080	EIN_006070	EMO_087430
EHI_172390	EDI_342090	EIN_176840	EMO_087440
EHI_163250	EDI_342100	EIN_309190	EMO_087510
EHI_125920	EDI_342120	EIN_409830	EMO_087520
EHI_125890	EDI_342130	EIN_403890	EMO_087540
EHI_020250	EDI_342140	EIN_359360	EMO_087560
EHI_009630	EDI_342160	EIN_267690	EMO_153520
EHI_009590	EDI_342170	EIN_152840	EMO_005140
EHI_009540	EDI_342180	EIN_344170	EMO_005160
EHI_009510	EDI_342200	EIN_095900	EMO_005180
EHI_159890	EDI_342210	EIN_221920	EMO_005200
EHI_159690	EDI_342220	EIN_181550	EMO_005210
EHI_159680	EDI_342230	EIN_181540	EMO_005230
EHI_159500	EDI_158400	EIN_369790	EMO_093970
EHI_159470	EDI_158540	EIN_135040	EMO_017950
EHI_159460	EDI_158550	EIN_186840	EMO_017960
EHI_159180	EDI_158560	EIN_369690	EMO_078730
EHI_019650	EDI_158570	EIN_162150	EMO_078740
EHI_011890	EDI_158580	EIN_178380	EMO_078770
EHI_011900	EDI_158600	EIN_178370	EMO_007510
EHI_120280	EDI_158610	EIN_086580	EMO_007540
EHI_120290	EDI_158650	EIN_370290	EMO_007550
EHI_120310	EDI_158660	EIN_369830	EMO_007560
EHI_120320	EDI_158680	EIN_411480	EMO_007580
EHI_023040	EDI_158700	EIN_197920	EMO_079740
EHI_022960	EDI_158720	EIN_370300	EMO_079750
EHI_022970	EDI_057290	EIN_403690	EMO_062200
EHI_022980	EDI_057410	EIN_246850	EMO_062210
EHI_130730	EDI_063490	EIN_118330	EMO_062220
EHI_130720	EDI_063510	EIN_369400	EMO_009990
EHI_130700	EDI_063530	EIN_409140	EMO_010000
EHI_172130	EDI_063540	EIN_380900	EMO_012870
EHI_172160	EDI_063560	EIN_044250	EMO_005070
EHI_119270	EDI_063570	EIN_097230	EMO_032720
EHI_119280	EDI_021820	EIN_377190	EMO_006260
EHI_119300	EDI_021960	EIN_169340	EMO_006270
EHI_060980	EDI_021970	EIN_400490	EMO_006290
EHI_019600	EDI_311740	EIN_086150	EMO_006310
EHI_195040	EDI_311760	EIN_016670	EMO_006340
EHI_035400	EDI_311770	EIN_131870	EMO_067620
EHI_112800	EDI_311830	EIN_409190	EMO_010530
EHI_112820	EDI_311960	EIN_229980	EMO_087120
EHI_112850	EDI_005200	EIN_086680	EMO_062660
EHI_107300	EDI_005210	EIN_197800	EMO_002790
EHI_107280	EDI_005220	EIN_016360	EMO_109830
EHI_107220	EDI_005230	EIN_087450	EMO_109820
EHI_001120	EDI_005240	EIN_083690	EMO_109770
EHI_007640	EDI_005270	EIN_152720	EMO_066740
EHI_119950	EDI_005290	EIN_059030	EMO_066750
EHI_128070	EDI_005300	EIN_022830	EMO_087320
EHI_164770	EDI_005320	EIN_230090	EMO_138690
EHI_164750	EDI_254170	EIN_344600	EMO_049480
EHI_090250	EDI_270240	EIN_108580	EMO_049530
EHI_090240	EDI_270260	EIN_344910	EMO_049540
EHI_122770	EDI_270280	EIN_344880	EMO_049550
EHI_122870	EDI_270290	EIN_417030	EMO_049560
EHI_122880	EDI_270510	EIN_417020	EMO_049580
EHI_122890	EDI_338140	EIN_229660	EMO_140130
EHI_160850	EDI_338150	EIN_155300	EMO_035990
EHI_160860	EDI_338190	EIN_372720	EMO_035970
EHI_091100	EDI_338230	EIN_057060	EMO_036120
EHI_091070	EDI_338240	EIN_059440	EMO_108420
EHI_091060	EDI_338270	EIN_389890	EMO_108410
EHI_091050	EDI_338280	EIN_059460	EMO_054660
EHI_152620	EDI_318620	EIN_411430	EMO_054670
EHI_152530	EDI_318650	EIN_155860	EMO_054680
EHI_152510	EDI_318660	EIN_060660	EMO_055530
EHI_152440	EDI_318670	EIN_059730	EMO_032590
EHI_152430	EDI_318680	EIN_155730	EMO_054690
EHI_152420	EDI_318720	EIN_065900	EMO_041130
EHI_199080	EDI_137440	EIN_312780	EMO_126650
EHI_199030	EDI_137460	EIN_397630	EMO_050990
EHI_199010	EDI_050970	EIN_228270	EMO_050980
EHI_183890	EDI_050980	EIN_469800	EMO_050970
EHI_050400	EDI_194180	EIN_328020	EMO_027050
EHI_137090	EDI_166040	EIN_328010	EMO_027100
EHI_137080	EDI_166150	EIN_173870	EMO_027120
EHI_087740	EDI_166160	EIN_173860	EMO_027140
EHI_078740	EDI_166180	EIN_469430	EMO_113300
EHI_078710	EDI_166200	EIN_057620	EMO_117830
EHI_078690	EDI_166210	EIN_428970	EMO_086610
EHI_078570	EDI_166230	EIN_505500	EMO_020740
EHI_069630	EDI_166360	EIN_274270	EMO_020720
EHI_069600	EDI_315720	EIN_373080	EMO_020690
EHI_069570	EDI_315760	EIN_274210	EMO_096340
EHI_069560	EDI_315790	EIN_274220	EMO_063960
EHI_069550	EDI_315800	EIN_274880	EMO_063880
EHI_069480	EDI_315820	EIN_173820	EMO_063870
EHI_069390	EDI_315830	EIN_062700	EMO_103110
EHI_069380	EDI_315840	EIN_061170	EMO_115470
EHI_069350	EDI_315870	EIN_328390	EMO_115610
EHI_069290	EDI_315900	EIN_273640	EMO_115600
EHI_069280	EDI_315960	EIN_273650	EMO_012470
EHI_069250	EDI_323950	EIN_060150	EMO_078340
EHI_069210	EDI_324200	EIN_274750	EMO_078350
EHI_170590	EDI_349930	EIN_274730	EMO_078360
EHI_170600	EDI_350060	EIN_406290	EMO_055500
EHI_170610	EDI_350070	EIN_274690	EMO_055610
EHI_170620	EDI_350180	EIN_359690	EMO_127090
EHI_166870	EDI_350540	EIN_274650	EMO_002600
EHI_166880	EDI_120200	EIN_061210	EMO_101870
EHI_166890	EDI_120210	EIN_020120	EMO_034400
EHI_179090	EDI_120220	EIN_492380	EMO_034410
EHI_179100	EDI_120250	EIN_469360	EMO_034470
EHI_096160	EDI_120300	EIN_225840	EMO_034600
EHI_096180	EDI_144770	EIN_095050	EMO_034630
EHI_096200	EDI_017170	EIN_173750	EMO_054060
EHI_096240	EDI_017180	EIN_173760	EMO_054050
EHI_096260	EDI_017190	EIN_318630	EMO_005850
EHI_096340	EDI_017210	EIN_273430	EMO_013240
EHI_096380	EDI_017220	EIN_273420	EMO_013230
EHI_096400	EDI_017270	EIN_273410	EMO_013210
EHI_096460	EDI_019130	EIN_060860	EMO_007870
EHI_096490	EDI_019140	EIN_060990	EMO_007860
EHI_096510	EDI_019150	EIN_162050	EMO_073590
EHI_096550	EDI_037390	EIN_307050	EMO_029370
EHI_096600	EDI_037420	EIN_162040	EMO_029390
EHI_096620	EDI_037460	EIN_182970	EMO_029400
EHI_096640	EDI_037470	EIN_273460	EMO_029420
EHI_096670	EDI_102190	EIN_344180	EMO_029430
EHI_096680	EDI_102210	EIN_095110	EMO_029470
EHI_096760	EDI_022960	EIN_226230	EMO_029490
EHI_096810	EDI_023000	EIN_250890	EMO_029510
EHI_152700	EDI_066270	EIN_375970	EMO_029520
EHI_152710	EDI_066280	EIN_497480	EMO_029530
EHI_152730	EDI_066530	EIN_096140	EMO_030350
EHI_152740	EDI_066640	EIN_335430	EMO_030370
EHI_152750	EDI_066660	EIN_409940	EMO_030380
EHI_152760	EDI_013010	EIN_371140	EMO_093270
EHI_152770	EDI_013040	EIN_425070	EMO_096740
EHI_152800	EDI_013070	EIN_484750	EMO_134480
EHI_152840	EDI_244300	EIN_484800	EMO_007590
EHI_152850	EDI_244310	EIN_372240	EMO_035490
EHI_152860	EDI_244320	EIN_275180	EMO_035500
EHI_152870	EDI_244340	EIN_275200	EMO_067710
EHI_152910	EDI_244350	EIN_092100	EMO_067740
EHI_152920	EDI_244370	EIN_372250	EMO_040710
EHI_152960	EDI_244430	EIN_096940	EMO_040640
EHI_152970	EDI_244440	EIN_096950	EMO_040630
EHI_152990	EDI_244450	EIN_060830	EMO_040610
EHI_153040	EDI_184540	EIN_057210	EMO_040600
EHI_153090	EDI_184660	EIN_129220	EMO_040590
EHI_153130	EDI_317090	EIN_222290	EMO_040550
EHI_153150	EDI_317130	EIN_253220	EMO_020390
EHI_153170	EDI_317140	EIN_253230	EMO_020280
EHI_153180	EDI_317160	EIN_408630	EMO_020270
EHI_153190	EDI_317190	EIN_034570	EMO_020260
EHI_153200	EDI_179400	EIN_408650	EMO_064020
EHI_153210	EDI_259480	EIN_047390	EMO_125060
EHI_153280	EDI_259520	EIN_430490	EMO_079240
EHI_153320	EDI_259530	EIN_172770	EMO_028360
EHI_153390	EDI_259550	EIN_281750	EMO_028370
EHI_153410	EDI_259560	EIN_281730	EMO_120630
EHI_153420	EDI_259570	EIN_074270	EMO_028530
EHI_153480	EDI_259580	EIN_182410	EMO_028500
EHI_153490	EDI_259610	EIN_335370	EMO_028490
EHI_153510	EDI_259650	EIN_425170	EMO_028480
EHI_153710	EDI_259660	EIN_403050	EMO_028470
EHI_095860	EDI_259670	EIN_185090	EMO_028410
EHI_095810	EDI_259690	EIN_485960	EMO_073000
EHI_105800	EDI_169330	EIN_486480	EMO_073020
EHI_138450	EDI_169570	EIN_486990	EMO_121490
EHI_138500	EDI_169580	EIN_097550	EMO_121470
EHI_127450	EDI_186590	EIN_372060	EMO_049180
EHI_127430	EDI_186610	EIN_372080	EMO_003570
EHI_127420	EDI_186630	EIN_153800	EMO_003620
EHI_127410	EDI_096530	EIN_153170	EMO_027910
EHI_043740	EDI_096540	EIN_153160	EMO_027920
EHI_100440	EDI_096560	EIN_153120	EMO_027940
EHI_100480	EDI_096570	EIN_153300	EMO_027950
EHI_079180	EDI_096800	EIN_019460	EMO_113670
EHI_006940	EDI_096810	EIN_052100	EMO_003420
EHI_006950	EDI_096820	EIN_335410	EMO_112050
EHI_006960	EDI_096940	EIN_052210	EMO_112030
EHI_006970	EDI_096950	EIN_487780	EMO_112020
EHI_007000	EDI_096960	EIN_498100	EMO_111990
EHI_007030	EDI_096970	EIN_369430	EMO_045800
EHI_113920	EDI_096980	EIN_056770	EMO_028890
EHI_113900	EDI_096990	EIN_026440	EMO_028860
EHI_111430	EDI_097000	EIN_056850	EMO_028840
EHI_107040	EDI_097020	EIN_055960	EMO_028800
EHI_107100	EDI_097030	EIN_185030	EMO_040920
EHI_107110	EDI_097040	EIN_186570	EMO_040930
EHI_107120	EDI_097050	EIN_054900	EMO_041010
EHI_107150	EDI_097080	EIN_054910	EMO_041040
EHI_072070	EDI_097090	EIN_341330	EMO_105960
EHI_072090	EDI_253600	EIN_341320	EMO_049650
EHI_072110	EDI_352640	EIN_065600	EMO_035760
EHI_072120	EDI_067420	EIN_359150	EMO_011400
EHI_072130	EDI_067440	EIN_046880	EMO_011390
EHI_060440	EDI_067460	EIN_016250	EMO_113760
EHI_097880	EDI_153070	EIN_412170	EMO_113740
EHI_050940	EDI_153080	EIN_181530	EMO_065260
EHI_114790	EDI_153100	EIN_226270	EMO_065270
EHI_114780	EDI_338390	EIN_390710	EMO_065280
EHI_197200	EDI_025400	EIN_151740	EMO_065290
EHI_197230	EDI_025650	EIN_319410	EMO_065310
EHI_197300	EDI_025690	EIN_025910	EMO_065320
EHI_083110	EDI_025700	EIN_390640	EMO_065370
EHI_104450	EDI_025710	EIN_096120	EMO_065390
EHI_045050	EDI_025720	EIN_163920	EMO_065410
EHI_009530	EDI_025750	EIN_419450	EMO_121590
EHI_045130	EDI_025760	EIN_284820	EMO_122670
EHI_045140	EDI_025800	EIN_284810	EMO_122660
EHI_045150	EDI_025840	EIN_176380	EMO_122630
EHI_045170	EDI_324990	EIN_066070	EMO_023490
EHI_045280	EDI_325110	EIN_176390	EMO_023380
EHI_033700	EDI_325130	EIN_327320	EMO_023350
EHI_033730	EDI_325250	EIN_282050	EMO_023330
EHI_146580	EDI_325260	EIN_428070	EMO_115410
EHI_146550	EDI_325300	EIN_453160	EMO_149650
EHI_146520	EDI_325310	EIN_484780	EMO_089490
EHI_146500	EDI_325330	EIN_400720	EMO_089530
EHI_009970	EDI_325410	EIN_080680	EMO_089560
EHI_009990	EDI_325430	EIN_453200	EMO_089590
EHI_010040	EDI_325450	EIN_175830	EMO_101290
EHI_022250	EDI_325490	EIN_226630	EMO_101280
EHI_054530	EDI_325510	EIN_221760	EMO_070370
EHI_054510	EDI_325530	EIN_197930	EMO_070350
EHI_054500	EDI_325540	EIN_084200	EMO_070300
EHI_101290	EDI_328440	EIN_504460	EMO_070280
EHI_016490	EDI_342370	EIN_398100	EMO_105440
EHI_179040	EDI_342380	EIN_025660	EMO_032500
EHI_179020	EDI_342390	EIN_173090	EMO_063360
EHI_178960	EDI_265900	EIN_474300	EMO_151750
EHI_178910	EDI_265910	EIN_054440	EMO_126390
EHI_178900	EDI_265920	EIN_186790	EMO_031820
EHI_178870	EDI_022290	EIN_079430	EMO_031800
EHI_178830	EDI_022300	EIN_056990	EMO_031700
EHI_178770	EDI_022310	EIN_057000	EMO_104660
EHI_178760	EDI_011710	EIN_052940	EMO_104670
EHI_178700	EDI_011720	EIN_169070	EMO_069260
EHI_178650	EDI_011730	EIN_169060	EMO_069280
EHI_110280	EDI_011750	EIN_169190	EMO_069300
EHI_110290	EDI_011780	EIN_019470	EMO_047520
EHI_110300	EDI_175590	EIN_369440	EMO_047500
EHI_148990	EDI_175610	EIN_051530	EMO_047490
EHI_050300	EDI_175720	EIN_080410	EMO_047440
EHI_050290	EDI_072590	EIN_044370	EMO_047430
EHI_050270	EDI_072830	EIN_425400	EMO_098580
EHI_050110	EDI_304650	EIN_172730	EMO_098600
EHI_044500	EDI_199690	EIN_430670	EMO_004710
EHI_044520	EDI_199730	EIN_084450	EMO_004730
EHI_044580	EDI_124980	EIN_381090	EMO_004750
EHI_044650	EDI_124990	EIN_153770	EMO_061890
EHI_044660	EDI_125110	EIN_175890	EMO_021190
EHI_044720	EDI_125130	EIN_175880	EMO_021200
EHI_044730	EDI_125150	EIN_153260	EMO_021210
EHI_044780	EDI_125180	EIN_497850	EMO_021320
EHI_007280	EDI_125470	EIN_153220	EMO_021260
EHI_007260	EDI_125500	EIN_016460	EMO_009940
EHI_168600	EDI_125540	EIN_154230	EMO_009890
EHI_192580	EDI_125560	EIN_468650	EMO_009870
EHI_192480	EDI_319260	EIN_418590	EMO_009800
EHI_192460	EDI_319310	EIN_051600	EMO_094060
EHI_054200	EDI_319320	EIN_340670	EMO_071820
EHI_054240	EDI_300620	EIN_064790	EMO_071810
EHI_054260	EDI_122590	EIN_066020	EMO_071800
EHI_198710	EDI_028110	EIN_283730	EMO_071780
EHI_014190	EDI_028220	EIN_486500	EMO_018640
EHI_070790	EDI_222570	EIN_359220	EMO_018660
EHI_087420	EDI_222580	EIN_341190	EMO_018690
EHI_202470	EDI_154490	EIN_018750	EMO_018950
EHI_087370	EDI_154550	EIN_390930	EMO_018940
EHI_168060	EDI_154560	EIN_046610	EMO_018930
EHI_168200	EDI_154600	EIN_046620	EMO_018920
EHI_168220	EDI_154730	EIN_046830	EMO_018880
EHI_168310	EDI_154740	EIN_177940	EMO_018840
EHI_168320	EDI_154760	EIN_374310	EMO_018830
EHI_168350	EDI_159060	EIN_083830	EMO_018730
EHI_131980	EDI_159100	EIN_083780	EMO_018700
EHI_131930	EDI_007280	EIN_083790	EMO_018980
EHI_056240	EDI_007400	EIN_131230	EMO_019010
EHI_056110	EDI_007420	EIN_130350	EMO_019040
EHI_074060	EDI_007430	EIN_318610	EMO_019090
EHI_073990	EDI_007440	EIN_129080	EMO_019100
EHI_106080	EDI_007450	EIN_525290	EMO_019110
EHI_106100	EDI_007460	EIN_380070	EMO_019140
EHI_106250	EDI_007490	EIN_312830	EMO_019190
EHI_045360	EDI_007640	EIN_468240	EMO_019200
EHI_045390	EDI_007660	EIN_083300	EMO_109500
EHI_045410	EDI_007770	EIN_328040	EMO_109520
EHI_045420	EDI_007820	EIN_176570	EMO_109530
EHI_045430	EDI_007830	EIN_176560	EMO_109450
EHI_045550	EDI_263450	EIN_248830	EMO_031260
EHI_045560	EDI_263580	EIN_251230	EMO_031300
EHI_045600	EDI_263650	EIN_062730	EMO_021520
EHI_145980	EDI_263670	EIN_410560	EMO_021530
EHI_135470	EDI_263800	EIN_284050	EMO_021540
EHI_135480	EDI_261190	EIN_063180	EMO_021550
EHI_170480	EDI_264650	EIN_410720	EMO_021560
EHI_170470	EDI_104220	EIN_130380	EMO_021580
EHI_170460	EDI_005990	EIN_145890	EMO_109580
EHI_170420	EDI_290960	EIN_052040	EMO_019240
EHI_170400	EDI_290990	EIN_468770	EMO_019260
EHI_170390	EDI_162880	EIN_185120	EMO_019340
EHI_170370	EDI_163040	EIN_044520	EMO_019410
EHI_170310	EDI_163050	EIN_491270	EMO_019460
EHI_170300	EDI_163110	EIN_226110	EMO_019510
EHI_193290	EDI_277690	EIN_492400	EMO_109160
EHI_193340	EDI_277700	EIN_409790	EMO_109190
EHI_193350	EDI_277820	EIN_145880	EMO_109200
EHI_193410	EDI_277850	EIN_403610	EMO_109210
EHI_193450	EDI_277870	EIN_370150	EMO_109220
EHI_193490	EDI_277900	EIN_371980	EMO_109240
EHI_193500	EDI_277920	EIN_470220	EMO_109270
EHI_193510	EDI_277950	EIN_058700	EMO_109280
EHI_068220	EDI_277980	EIN_058720	EMO_109360
EHI_068210	EDI_278000	EIN_162120	EMO_082530
EHI_068180	EDI_278030	EIN_058750	EMO_082510
EHI_068170	EDI_278040	EIN_129320	EMO_082500
EHI_187270	EDI_278080	EIN_198140	EMO_082480
EHI_187230	EDI_278090	EIN_114160	EMO_082450
EHI_187220	EDI_278180	EIN_359660	EMO_082430
EHI_146190	EDI_278190	EIN_359740	EMO_082390
EHI_146210	EDI_278220	EIN_359770	EMO_082380
EHI_004360	EDI_278270	EIN_086720	EMO_025410
EHI_068690	EDI_278280	EIN_510940	EMO_100840
EHI_068700	EDI_278290	EIN_223870	EMO_061430
EHI_068740	EDI_278300	EIN_078990	EMO_012690
EHI_041070	EDI_278320	EIN_096310	EMO_021090
EHI_041060	EDI_278360	EIN_397590	EMO_078940
EHI_040840	EDI_278370	EIN_335440	EMO_078950
EHI_120870	EDI_278380	EIN_373310	EMO_078990
EHI_120910	EDI_278390	EIN_267940	EMO_068110
EHI_004490	EDI_278400	EIN_087700	EMO_029710
EHI_004470	EDI_278410	EIN_183590	EMO_029730
EHI_004450	EDI_278430	EIN_181450	EMO_029750
EHI_128140	EDI_278460	EIN_229640	EMO_029790
EHI_173420	EDI_278470	EIN_390840	EMO_029820
EHI_173460	EDI_278480	EIN_411370	EMO_029830
EHI_173490	EDI_278490	EIN_389790	EMO_058900
EHI_004750	EDI_178010	EIN_389820	EMO_058910
EHI_022890	EDI_178020	EIN_034440	EMO_058920
EHI_022940	EDI_178050	EIN_023620	EMO_066500
EHI_125170	EDI_091710	EIN_187370	EMO_066530
EHI_125310	EDI_091720	EIN_176810	EMO_061850
EHI_125360	EDI_091830	EIN_175650	EMO_066640
EHI_151200	EDI_092160	EIN_525030	EMO_046850
EHI_151210	EDI_092170	EIN_150960	EMO_103600
EHI_151220	EDI_092180	EIN_327450	EMO_001160
EHI_108750	EDI_092200	EIN_505170	EMO_001190
EHI_108730	EDI_092240	EIN_016450	EMO_001200
EHI_016340	EDI_092250	EIN_016400	EMO_115640
EHI_128440	EDI_092260	EIN_180020	EMO_115630
EHI_011530	EDI_092310	EIN_526320	EMO_105250
EHI_011540	EDI_092330	EIN_390160	EMO_091040
EHI_145050	EDI_092370	EIN_111910	EMO_091080
EHI_002210	EDI_092390	EIN_268550	EMO_044500
EHI_192120	EDI_092420	EIN_081790	EMO_044470
EHI_192100	EDI_092440	EIN_080800	EMO_044440
EHI_192080	EDI_092450	EIN_186620	EMO_044430
EHI_174220	EDI_092470	EIN_081760	EMO_044420
EHI_174190	EDI_092480	EIN_372130	EMO_044410
EHI_174170	EDI_092490	EIN_267230	EMO_044400
EHI_174140	EDI_092500	EIN_094770	EMO_044390
EHI_174100	EDI_092520	EIN_151290	EMO_137720
EHI_174090	EDI_092530	EIN_222530	EMO_081440
EHI_050830	EDI_092580	EIN_179100	EMO_128410
EHI_114930	EDI_092610	EIN_161950	EMO_081420
EHI_049040	EDI_092620	EIN_026630	EMO_015340
EHI_092580	EDI_092650	EIN_462520	EMO_081390
EHI_092540	EDI_092740	EIN_391570	EMO_081380
EHI_092530	EDI_092780	EIN_467750	EMO_060820
EHI_105840	EDI_092790	EIN_340650	EMO_126940
EHI_105830	EDI_092860	EIN_469660	EMO_065190
EHI_164920	EDI_092870	EIN_128730	EMO_031340
EHI_164880	EDI_092940	EIN_092080	EMO_031400
EHI_164840	EDI_092950	EIN_065670	EMO_150860
EHI_164820	EDI_092960	EIN_251170	EMO_120020
EHI_053110	EDI_092970	EIN_374280	EMO_085830
EHI_170060	EDI_092980	EIN_154410	EMO_085850
EHI_170040	EDI_092990	EIN_047170	EMO_085890
EHI_170030	EDI_093000	EIN_469420	EMO_019760
EHI_040460	EDI_093020	EIN_047180	EMO_058870
EHI_164790	EDI_093030	EIN_371550	EMO_015040
EHI_017740	EDI_093060	EIN_058660	EMO_015000
EHI_017730	EDI_093070	EIN_407560	EMO_014980
EHI_017720	EDI_093080	EIN_269100	EMO_014970
EHI_017710	EDI_093110	EIN_183480	EMO_014940
EHI_017690	EDI_093120	EIN_118690	EMO_014930
EHI_017670	EDI_093130	EIN_097740	EMO_014920
EHI_017630	EDI_093160	EIN_380710	EMO_014900
EHI_017620	EDI_093170	EIN_227290	EMO_014890
EHI_017610	EDI_093190	EIN_227280	EMO_014880
EHI_130990	EDI_093230	EIN_047510	EMO_014870
EHI_131000	EDI_093250	EIN_229090	EMO_014860
EHI_131030	EDI_093270	EIN_251810	EMO_014840
EHI_131100	EDI_093310	EIN_150940	EMO_014820
EHI_131110	EDI_093330	EIN_248110	EMO_014810
EHI_131150	EDI_093350	EIN_046850	EMO_110150
EHI_131210	EDI_093360	EIN_096410	EMO_110190
EHI_162570	EDI_093370	EIN_429650	EMO_110220
EHI_162550	EDI_093380	EIN_171550	EMO_110360
EHI_152180	EDI_093390	EIN_359230	EMO_110340
EHI_051760	EDI_093430	EIN_359250	EMO_110370
EHI_119600	EDI_093450	EIN_025620	EMO_069680
EHI_119560	EDI_093490	EIN_497580	EMO_069670
EHI_119550	EDI_093600	EIN_497700	EMO_069630
EHI_119540	EDI_093630	EIN_497710	EMO_069610
EHI_119520	EDI_093640	EIN_046820	EMO_069550
EHI_119500	EDI_093660	EIN_023200	EMO_083090
EHI_124350	EDI_093670	EIN_249160	EMO_073340
EHI_124360	EDI_093680	EIN_162010	EMO_073330
EHI_124400	EDI_093700	EIN_487300	EMO_019900
EHI_124420	EDI_093740	EIN_405180	EMO_019940
EHI_124450	EDI_093770	EIN_498310	EMO_019850
EHI_124470	EDI_093810	EIN_491850	EMO_018580
EHI_124480	EDI_093830	EIN_253290	EMO_018600
EHI_124500	EDI_093860	EIN_253280	EMO_020050
EHI_124540	EDI_337350	EIN_526300	EMO_020040
EHI_124620	EDI_337480	EIN_318340	EMO_020030
EHI_188830	EDI_337510	EIN_318760	EMO_020000
EHI_188840	EDI_090820	EIN_224440	EMO_019990
EHI_188850	EDI_090830	EIN_224480	EMO_076240
EHI_188890	EDI_090840	EIN_087420	EMO_076190
EHI_188900	EDI_091020	EIN_246960	EMO_038090
EHI_188950	EDI_091040	EIN_151150	EMO_038100
EHI_076880	EDI_091060	EIN_246930	EMO_038140
EHI_076890	EDI_064850	EIN_052530	EMO_029890
EHI_077230	EDI_064860	EIN_403540	EMO_030460
EHI_077240	EDI_064990	EIN_052340	EMO_126620
EHI_048200	EDI_065000	EIN_019900	EMO_126610
EHI_048180	EDI_065020	EIN_052390	EMO_060270
EHI_125930	EDI_065030	EIN_251080	EMO_060230
EHI_178440	EDI_065060	EIN_083730	EMO_060200
EHI_178480	EDI_065070	EIN_020740	EMO_060190
EHI_178570	EDI_065090	EIN_087170	EMO_060170
EHI_055650	EDI_065100	EIN_409900	EMO_060150
EHI_055660	EDI_065110	EIN_059350	EMO_060140
EHI_015330	EDI_060940	EIN_403120	EMO_060130
EHI_015260	EDI_129780	EIN_462410	EMO_060120
EHI_015250	EDI_129810	EIN_308310	EMO_021440
EHI_042220	EDI_129840	EIN_146390	EMO_060060
EHI_042210	EDI_129850	EIN_052700	EMO_060040
EHI_042140	EDI_129860	EIN_309560	EMO_059990
EHI_053850	EDI_129870	EIN_274710	EMO_059980
EHI_178130	EDI_244020	EIN_227380	EMO_059970
EHI_178100	EDI_276240	EIN_375640	EMO_059900
EHI_178080	EDI_276260	EIN_177790	EMO_059890
EHI_178020	EDI_276280	EIN_177780	EMO_059880
EHI_062680	EDI_276400	EIN_177770	EMO_059860
EHI_062700	EDI_276410	EIN_398110	EMO_059850
EHI_062750	EDI_276420	EIN_328850	EMO_059830
EHI_062780	EDI_276470	EIN_398070	EMO_059820
EHI_062840	EDI_276480	EIN_359420	EMO_059810
EHI_062860	EDI_276490	EIN_247100	EMO_059800
EHI_055420	EDI_276500	EIN_083030	EMO_087100
EHI_055370	EDI_339350	EIN_359670	EMO_066620
EHI_055360	EDI_339360	EIN_359700	EMO_066610
EHI_013030	EDI_339600	EIN_409170	EMO_066580
EHI_012980	EDI_339610	EIN_225550	EMO_066690
EHI_012950	EDI_140990	EIN_254860	EMO_112520
EHI_012940	EDI_141000	EIN_057180	EMO_120290
EHI_012930	EDI_141160	EIN_267720	EMO_120280
EHI_074720	EDI_141170	EIN_424990	EMO_125970
EHI_074760	EDI_141180	EIN_486950	EMO_055380
EHI_177440	EDI_141200	EIN_508090	EMO_055370
EHI_177400	EDI_141210	EIN_404110	EMO_100240
EHI_177350	EDI_344630	EIN_452750	EMO_030490
EHI_177320	EDI_344640	EIN_409970	EMO_050540
EHI_177300	EDI_344680	EIN_403380	EMO_050510
EHI_119920	EDI_344700	EIN_118100	EMO_031930
EHI_115300	EDI_344720	EIN_341770	EMO_032000
EHI_014370	EDI_344730	EIN_053140	EMO_061300
EHI_014360	EDI_344740	EIN_229380	EMO_061320
EHI_014350	EDI_097400	EIN_390660	EMO_134280
EHI_004970	EDI_097520	EIN_281270	EMO_097050
EHI_004990	EDI_101470	EIN_345930	EMO_010450
EHI_005000	EDI_101480	EIN_274930	EMO_010480
EHI_005010	EDI_101620	EIN_113590	EMO_136010
EHI_009470	EDI_101630	EIN_274910	EMO_023930
EHI_189500	EDI_142590	EIN_016340	EMO_128810
EHI_189420	EDI_045840	EIN_475890	EMO_086830
EHI_128110	EDI_045860	EIN_398030	EMO_086850
EHI_030170	EDI_045870	EIN_095890	EMO_046910
EHI_098620	EDI_045890	EIN_475810	EMO_037780
EHI_098580	EDI_045920	EIN_475940	EMO_037810
EHI_098550	EDI_045930	EIN_098540	EMO_099070
EHI_098520	EDI_045960	EIN_185410	EMO_099090
EHI_098480	EDI_344410	EIN_275010	EMO_099140
EHI_118490	EDI_077840	EIN_274110	EMO_099200
EHI_118480	EDI_077850	EIN_275000	EMO_099210
EHI_118400	EDI_245140	EIN_164930	EMO_099280
EHI_030480	EDI_245160	EIN_375490	EMO_098870
EHI_030440	EDI_245170	EIN_418530	EMO_130700
EHI_030410	EDI_245190	EIN_523490	EMO_014640
EHI_030400	EDI_245210	EIN_080090	EMO_098770
EHI_059670	EDI_245220	EIN_152710	EMO_105240
EHI_079840	EDI_245230	EIN_153920	EMO_081280
EHI_079860	EDI_245240	EIN_151730	EMO_081300
EHI_001760	EDI_245250	EIN_404780	EMO_081370
EHI_001790	EDI_245270	EIN_404670	EMO_079190
EHI_001800	EDI_245280	EIN_164080	EMO_079200
EHI_001810	EDI_245290	EIN_369770	EMO_082970
EHI_001830	EDI_245310	EIN_369800	EMO_041060
EHI_001880	EDI_245320	EIN_274340	EMO_041090
EHI_001930	EDI_245330	EIN_430110	EMO_118570
EHI_019070	EDI_245350	EIN_469610	EMO_118580
EHI_019120	EDI_245360	EIN_523720	EMO_118590
EHI_113560	EDI_171560	EIN_064290	EMO_138030
EHI_113570	EDI_171570	EIN_064270	EMO_118650
EHI_113590	EDI_171590	EIN_064260	EMO_118670
EHI_160680	EDI_171600	EIN_468960	EMO_118710
EHI_081770	EDI_171740	EIN_468000	EMO_118720
EHI_081760	EDI_171770	EIN_085090	EMO_118730
EHI_081750	EDI_171780	EIN_169040	EMO_118740
EHI_081730	EDI_171900	EIN_118020	EMO_118770
EHI_081710	EDI_171910	EIN_386100	EMO_118780
EHI_081690	EDI_107130	EIN_523710	EMO_026260
EHI_081670	EDI_107140	EIN_380930	EMO_076760
EHI_081660	EDI_107150	EIN_129380	EMO_076740
EHI_147720	EDI_107190	EIN_026840	EMO_076730
EHI_147690	EDI_107200	EIN_229540	EMO_076720
EHI_175470	EDI_107310	EIN_058330	EMO_076710
EHI_175440	EDI_107330	EIN_229430	EMO_076690
EHI_112030	EDI_107350	EIN_018710	EMO_076680
EHI_050520	EDI_209460	EIN_187400	EMO_076670
EHI_050600	EDI_079160	EIN_064740	EMO_076660
EHI_050690	EDI_079180	EIN_405560	EMO_076640
EHI_112060	EDI_079190	EIN_495740	EMO_076610
EHI_175420	EDI_108440	EIN_495870	EMO_076590
EHI_175410	EDI_108550	EIN_181090	EMO_075920
EHI_039200	EDI_135120	EIN_085600	EMO_075930
EHI_031240	EDI_135160	EIN_215080	EMO_075950
EHI_152370	EDI_135170	EIN_381480	EMO_075990
EHI_152360	EDI_135220	EIN_370090	EMO_076040
EHI_152350	EDI_135230	EIN_267450	EMO_076100
EHI_199670	EDI_135280	EIN_086080	EMO_064150
EHI_199640	EDI_135290	EIN_025940	EMO_064100
EHI_199600	EDI_135310	EIN_327280	EMO_085630
EHI_129930	EDI_135360	EIN_398330	EMO_085640
EHI_129900	EDI_135380	EIN_251180	EMO_085700
EHI_129840	EDI_135390	EIN_020770	EMO_092710
EHI_129780	EDI_135400	EIN_023600	EMO_041560
EHI_129740	EDI_135420	EIN_021160	EMO_061100
EHI_197370	EDI_135430	EIN_249110	EMO_025210
EHI_197380	EDI_135450	EIN_470000	EMO_128460
EHI_197400	EDI_135500	EIN_282020	EMO_096310
EHI_197420	EDI_135510	EIN_064480	EMO_064440
EHI_197440	EDI_135550	EIN_048130	EMO_040460
EHI_197460	EDI_000640	EIN_320590	EMO_040530
EHI_197500	EDI_000650	EIN_025840	EMO_010870
EHI_197540	EDI_000660	EIN_023540	EMO_010880
EHI_197550	EDI_301740	EIN_327300	EMO_010940
EHI_110670	EDI_245710	EIN_079800	EMO_064300
EHI_110680	EDI_245720	EIN_079820	EMO_064310
EHI_110710	EDI_245740	EIN_224370	EMO_064340
EHI_110790	EDI_245910	EIN_222770	EMO_064390
EHI_110810	EDI_246050	EIN_283790	EMO_006890
EHI_151680	EDI_246160	EIN_206110	EMO_091010
EHI_151690	EDI_246180	EIN_018760	EMO_089320
EHI_151740	EDI_246200	EIN_018530	EMO_048310
EHI_151750	EDI_246210	EIN_052520	EMO_105730
EHI_151790	EDI_246230	EIN_020110	EMO_105740
EHI_151800	EDI_246260	EIN_173600	EMO_105820
EHI_179800	EDI_246290	EIN_496700	EMO_105830
EHI_179820	EDI_246300	EIN_083720	EMO_105870
EHI_179860	EDI_246350	EIN_021450	EMO_105880
EHI_179880	EDI_246360	EIN_296810	EMO_002480
EHI_179900	EDI_246440	EIN_296820	EMO_115980
EHI_179940	EDI_246480	EIN_249250	EMO_114210
EHI_180030	EDI_246490	EIN_249260	EMO_048910
EHI_167710	EDI_246500	EIN_083640	EMO_048900
EHI_167660	EDI_246540	EIN_374570	EMO_048890
EHI_167630	EDI_246550	EIN_268040	EMO_058130
EHI_147890	EDI_081320	EIN_247110	EMO_033320
EHI_201240	EDI_081340	EIN_523650	EMO_033380
EHI_201280	EDI_081350	EIN_059500	EMO_084430
EHI_142210	EDI_194790	EIN_186410	EMO_084460
EHI_067260	EDI_194810	EIN_114210	EMO_084510
EHI_029040	EDI_194980	EIN_425420	EMO_005740
EHI_029050	EDI_194990	EIN_468340	EMO_005760
EHI_029060	EDI_195010	EIN_052760	EMO_005790
EHI_062530	EDI_051820	EIN_055890	EMO_005800
EHI_198815	EDI_051860	EIN_026190	EMO_062370
EHI_198800	EDI_051880	EIN_055900	EMO_056320
EHI_198790	EDI_292880	EIN_056410	EMO_056440
EHI_104350	EDI_292900	EIN_043910	EMO_016240
EHI_104360	EDI_168670	EIN_092040	EMO_016220
EHI_104370	EDI_043920	EIN_052740	EMO_016190
EHI_104380	EDI_126350	EIN_224380	EMO_016150
EHI_104400	EDI_126610	EIN_328180	EMO_006720
EHI_148630	EDI_085400	EIN_095820	EMO_032320
EHI_148640	EDI_085410	EIN_523790	EMO_055140
EHI_148650	EDI_085430	EIN_505150	EMO_055160
EHI_148660	EDI_085440	EIN_249330	EMO_051310
EHI_148680	EDI_085780	EIN_055230	EMO_149210
EHI_148700	EDI_085820	EIN_096060	EMO_087670
EHI_148710	EDI_085830	EIN_094170	EMO_070800
EHI_148760	EDI_085850	EIN_344380	EMO_145110
EHI_148780	EDI_085880	EIN_207060	EMO_091760
EHI_092080	EDI_085940	EIN_093710	EMO_012410
EHI_091940	EDI_085960	EIN_223640	EMO_096540
EHI_177640	EDI_252380	EIN_026780	EMO_010860
EHI_177670	EDI_252500	EIN_097530	EMO_010820
EHI_177590	EDI_252520	EIN_399690	EMO_010810
EHI_177550	EDI_252560	EIN_411460	EMO_014560
EHI_177540	EDI_252580	EIN_496720	EMO_094310
EHI_177490	EDI_252630	EIN_065740	EMO_094300
EHI_177480	EDI_252640	EIN_096480	EMO_068140
EHI_007770	EDI_252670	EIN_096490	EMO_068120
EHI_005920	EDI_252680	EIN_399670	EMO_098710
EHI_005910	EDI_252710	EIN_187130	EMO_010710
EHI_005900	EDI_252730	EIN_397640	EMO_010700
EHI_179370	EDI_252740	EIN_397790	EMO_010690
EHI_179390	EDI_252830	EIN_314450	EMO_042000
EHI_179400	EDI_252850	EIN_153840	EMO_010640
EHI_107180	EDI_252890	EIN_409370	EMO_067970
EHI_049910	EDI_252910	EIN_380040	EMO_127050
EHI_053170	EDI_252940	EIN_335490	EMO_099860
EHI_088070	EDI_252990	EIN_016090	EMO_099840
EHI_088060	EDI_253040	EIN_005810	EMO_099830
EHI_088030	EDI_253060	EIN_341120	EMO_056860
EHI_199160	EDI_253110	EIN_341160	EMO_056850
EHI_128480	EDI_171010	EIN_282110	EMO_064940
EHI_009240	EDI_171030	EIN_340610	EMO_089690
EHI_009390	EDI_171140	EIN_226670	EMO_089710
EHI_009440	EDI_171280	EIN_175540	EMO_089780
EHI_195090	EDI_171310	EIN_175530	EMO_089820
EHI_195140	EDI_156120	EIN_175510	EMO_089830
EHI_138000	EDI_049250	EIN_226740	EMO_089840
EHI_138010	EDI_049390	EIN_226750	EMO_089850
EHI_138020	EDI_049410	EIN_096080	EMO_089860
EHI_138060	EDI_049420	EIN_386840	EMO_038860
EHI_138080	EDI_049430	EIN_018400	EMO_038850
EHI_053040	EDI_049440	EIN_387260	EMO_038840
EHI_053020	EDI_049490	EIN_387250	EMO_038810
EHI_053010	EDI_049530	EIN_061270	EMO_038800
EHI_052990	EDI_049550	EIN_335360	EMO_038790
EHI_085000	EDI_049560	EIN_152970	EMO_038740
EHI_085010	EDI_049610	EIN_145660	EMO_038730
EHI_085020	EDI_049620	EIN_503150	EMO_038720
EHI_199700	EDI_252220	EIN_409870	EMO_038700
EHI_133960	EDI_009440	EIN_086450	EMO_038690
EHI_152100	EDI_271610	EIN_118310	EMO_038670
EHI_181590	EDI_271640	EIN_404440	EMO_032930
EHI_181570	EDI_271660	EIN_114030	EMO_032920
EHI_036890	EDI_271670	EIN_320600	EMO_032870
EHI_036850	EDI_271680	EIN_484820	EMO_008610
EHI_036840	EDI_271690	EIN_523480	EMO_101910
EHI_174900	EDI_271720	EIN_359680	EMO_116240
EHI_196410	EDI_271830	EIN_379790	EMO_116250
EHI_054180	EDI_271850	EIN_318950	EMO_116260
EHI_054190	EDI_271860	EIN_284180	EMO_101010
EHI_158310	EDI_271880	EIN_086620	EMO_025900
EHI_158230	EDI_271910	EIN_371570	EMO_025880
EHI_158190	EDI_271920	EIN_371560	EMO_025870
EHI_158110	EDI_271930	EIN_018700	EMO_023900
EHI_158090	EDI_271940	EIN_185170	EMO_023890
EHI_158080	EDI_272020	EIN_359900	EMO_026010
EHI_158060	EDI_272030	EIN_470260	EMO_025970
EHI_014050	EDI_272050	EIN_387400	EMO_025960
EHI_009820	EDI_272060	EIN_387390	EMO_025950
EHI_009830	EDI_272080	EIN_405010	EMO_068010
EHI_009890	EDI_272090	EIN_188290	EMO_068430
EHI_009900	EDI_272100	EIN_396750	EMO_068450
EHI_009910	EDI_272110	EIN_498130	EMO_023630
EHI_009940	EDI_272120	EIN_498260	EMO_023640
EHI_163480	EDI_272160	EIN_498270	EMO_023680
EHI_163510	EDI_272180	EIN_379570	EMO_023700
EHI_163530	EDI_205660	EIN_390370	EMO_085270
EHI_148310	EDI_205670	EIN_021130	EMO_013170
EHI_148350	EDI_205700	EIN_341800	EMO_013180
EHI_148370	EDI_205710	EIN_135630	EMO_023710
EHI_148420	EDI_075510	EIN_096270	EMO_023750
EHI_148460	EDI_075520	EIN_023570	EMO_065600
EHI_148470	EDI_075630	EIN_497340	EMO_065580
EHI_148490	EDI_075650	EIN_083820	EMO_065540
EHI_148510	EDI_075660	EIN_281320	EMO_065530
EHI_148540	EDI_034030	EIN_424350	EMO_080230
EHI_148570	EDI_034050	EIN_281370	EMO_080300
EHI_148580	EDI_231090	EIN_197880	EMO_080330
EHI_148590	EDI_231200	EIN_411170	EMO_080360
EHI_148600	EDI_059250	EIN_411180	EMO_067340
EHI_148610	EDI_059400	EIN_096250	EMO_082350
EHI_118270	EDI_059410	EIN_096760	EMO_082320
EHI_118120	EDI_059420	EIN_096690	EMO_082300
EHI_118100	EDI_059550	EIN_176550	EMO_082290
EHI_118010	EDI_059560	EIN_176440	EMO_082280
EHI_117990	EDI_059570	EIN_410780	EMO_082240
EHI_117970	EDI_059680	EIN_182990	EMO_027280
EHI_117960	EDI_059900	EIN_411190	EMO_047220
EHI_117940	EDI_059930	EIN_523460	EMO_077780
EHI_117860	EDI_001640	EIN_310100	EMO_054490
EHI_117800	EDI_001660	EIN_247450	EMO_041440
EHI_004880	EDI_001680	EIN_341760	EMO_035690
EHI_004855	EDI_067040	EIN_428040	EMO_035650
EHI_004840	EDI_067170	EIN_164950	EMO_026530
EHI_004790	EDI_067190	EIN_312870	EMO_026520
EHI_004780	EDI_067210	EIN_390780	EMO_026500
EHI_004770	EDI_200410	EIN_252130	EMO_065820
EHI_107790	EDI_200420	EIN_052620	EMO_065840
EHI_107780	EDI_200650	EIN_052670	EMO_073390
EHI_107670	EDI_200660	EIN_418570	EMO_017880
EHI_011950	EDI_200770	EIN_044480	EMO_017890
EHI_011970	EDI_248350	EIN_044470	EMO_120980
EHI_035990	EDI_248410	EIN_490000	EMO_120960
EHI_028960	EDI_248420	EIN_181480	EMO_120930
EHI_028950	EDI_248430	EIN_181470	EMO_120920
EHI_067210	EDI_248440	EIN_387950	EMO_120900
EHI_085030	EDI_115800	EIN_381490	EMO_120890
EHI_142180	EDI_115940	EIN_381510	EMO_022560
EHI_103790	EDI_116000	EIN_096280	EMO_022530
EHI_103750	EDI_116030	EIN_230130	EMO_022440
EHI_103720	EDI_116040	EIN_372300	EMO_022470
EHI_103730	EDI_009650	EIN_425330	EMO_022490
EHI_188580	EDI_009660	EIN_084940	EMO_022500
EHI_073670	EDI_009670	EIN_054700	EMO_022520
EHI_198010	EDI_009680	EIN_284040	EMO_060430
EHI_146330	EDI_009690	EIN_226830	EMO_001470
EHI_106300	EDI_009720	EIN_112160	EMO_001500
EHI_057690	EDI_009750	EIN_058650	EMO_001560
EHI_057660	EDI_009760	EIN_186310	EMO_001570
EHI_118800	EDI_009790	EIN_023470	EMO_001580
EHI_118780	EDI_009840	EIN_440420	EMO_086320
EHI_118770	EDI_157500	EIN_223690	EMO_086330
EHI_118720	EDI_074170	EIN_223720	EMO_086360
EHI_118680	EDI_074290	EIN_311940	EMO_086370
EHI_118670	EDI_226260	EIN_311820	EMO_086400
EHI_118660	EDI_226270	EIN_311810	EMO_086420
EHI_118630	EDI_226420	EIN_311800	EMO_086440
EHI_118620	EDI_047270	EIN_018590	EMO_105010
EHI_085060	EDI_047410	EIN_018950	EMO_035850
EHI_068420	EDI_078620	EIN_018820	EMO_104760
EHI_068540	EDI_078630	EIN_018810	EMO_147290
EHI_068550	EDI_078650	EIN_207360	EMO_069340
EHI_055960	EDI_078670	EIN_311960	EMO_069350
EHI_051820	EDI_018160	EIN_408810	EMO_104850
EHI_051830	EDI_018190	EIN_053950	EMO_066940
EHI_068130	EDI_018310	EIN_026460	EMO_050860
EHI_068100	EDI_018350	EIN_044450	EMO_050850
EHI_068050	EDI_018370	EIN_044440	EMO_058000
EHI_068030	EDI_018390	EIN_060490	EMO_050730
EHI_068010	EDI_018400	EIN_026590	EMO_050740
EHI_068000	EDI_018410	EIN_060360	EMO_016090
EHI_067970	EDI_058890	EIN_055150	EMO_016070
EHI_067890	EDI_244920	EIN_056290	EMO_093920
EHI_004630	EDI_244930	EIN_044080	EMO_093900
EHI_004620	EDI_111340	EIN_398050	EMO_052120
EHI_060430	EDI_111380	EIN_060500	EMO_050490
EHI_092670	EDI_111390	EIN_057460	EMO_050460
EHI_092660	EDI_111400	EIN_407320	EMO_050400
EHI_053060	EDI_111430	EIN_404620	EMO_049620
EHI_025470	EDI_111450	EIN_053520	EMO_032290
EHI_025450	EDI_111470	EIN_060120	EMO_032300
EHI_025430	EDI_282600	EIN_059020	EMO_035920
EHI_025350	EDI_282640	EIN_058530	EMO_035910
EHI_025330	EDI_282670	EIN_129150	EMO_032420
EHI_025290	EDI_282680	EIN_129190	EMO_110710
EHI_025270	EDI_282700	EIN_397220	EMO_110720
EHI_025240	EDI_231650	EIN_033940	EMO_110740
EHI_020360	EDI_231660	EIN_252140	EMO_110650
EHI_020340	EDI_302380	EIN_047130	EMO_110640
EHI_038840	EDI_302390	EIN_224530	EMO_110590
EHI_038890	EDI_109500	EIN_170830	EMO_110530
EHI_038900	EDI_109510	EIN_328860	EMO_116110
EHI_038920	EDI_100590	EIN_227320	EMO_121090
EHI_038930	EDI_100610	EIN_379950	EMO_121080
EHI_038940	EDI_100620	EIN_162100	EMO_055070
EHI_038950	EDI_100640	EIN_418470	EMO_055300
EHI_038970	EDI_100650	EIN_229070	EMO_055310
EHI_038980	EDI_100660	EIN_171560	EMO_055320
EHI_039050	EDI_100790	EIN_162450	EMO_045660
EHI_045710	EDI_100800	EIN_162560	EMO_045640
EHI_000900	EDI_100830	EIN_162550	EMO_057060
EHI_000910	EDI_075880	EIN_162540	EMO_049820
EHI_099340	EDI_075900	EIN_087250	EMO_056980
EHI_099240	EDI_075920	EIN_087240	EMO_056990
EHI_099230	EDI_076030	EIN_275150	EMO_057000
EHI_082070	EDI_076040	EIN_370350	EMO_057020
EHI_000130	EDI_076050	EIN_087640	EMO_016300
EHI_155350	EDI_076060	EIN_475770	EMO_139510
EHI_155360	EDI_076170	EIN_155650	EMO_010360
EHI_155380	EDI_076180	EIN_430750	EMO_010350
EHI_155390	EDI_076190	EIN_044000	EMO_006590
EHI_155420	EDI_076210	EIN_032070	EMO_034690
EHI_155430	EDI_076220	EIN_487910	EMO_034640
EHI_155440	EDI_076230	EIN_408230	EMO_134900
EHI_155480	EDI_076240	EIN_185380	EMO_054200
EHI_155510	EDI_076260	EIN_400710	EMO_155900
EHI_155520	EDI_076290	EIN_249600	EMO_038920
EHI_155540	EDI_076300	EIN_487710	EMO_003800
EHI_155570	EDI_076340	EIN_054610	EMO_003790
EHI_110120	EDI_076350	EIN_056560	EMO_003770
EHI_110130	EDI_076360	EIN_055130	EMO_003760
EHI_110220	EDI_211130	EIN_487720	EMO_003750
EHI_110230	EDI_047830	EIN_168870	EMO_003740
EHI_110240	EDI_047840	EIN_026200	EMO_003720
EHI_202150	EDI_047950	EIN_058990	EMO_076860
EHI_104550	EDI_313850	EIN_060230	EMO_076880
EHI_104570	EDI_314110	EIN_487700	EMO_129000
EHI_104580	EDI_023410	EIN_153870	EMO_016620
EHI_158560	EDI_023440	EIN_173180	EMO_007460
EHI_158600	EDI_023450	EIN_135100	EMO_041870
EHI_158610	EDI_023460	EIN_174520	EMO_041910
EHI_158620	EDI_023490	EIN_085870	EMO_084060
EHI_023880	EDI_023500	EIN_403170	EMO_084070
EHI_099850	EDI_023510	EIN_284160	EMO_084100
EHI_099800	EDI_023790	EIN_055370	EMO_084110
EHI_065830	EDI_023830	EIN_168670	EMO_046400
EHI_065780	EDI_023850	EIN_055860	EMO_001800
EHI_065770	EDI_023860	EIN_171860	EMO_072360
EHI_065760	EDI_023900	EIN_306410	EMO_020780
EHI_065750	EDI_023910	EIN_428000	EMO_027080
EHI_006020	EDI_023930	EIN_173200	EMO_027070
EHI_006030	EDI_023950	EIN_381100	EMO_068760
EHI_006040	EDI_023980	EIN_503840	EMO_068740
EHI_006070	EDI_023990	EIN_368550	EMO_068700
EHI_006090	EDI_024040	EIN_186490	EMO_088430
EHI_006110	EDI_024060	EIN_145900	EMO_068580
EHI_006130	EDI_024070	EIN_405090	EMO_068570
EHI_006170	EDI_024080	EIN_222000	EMO_084030
EHI_006180	EDI_024090	EIN_025860	EMO_041960
EHI_065490	EDI_024100	EIN_025800	EMO_014680
EHI_065620	EDI_024110	EIN_371660	EMO_014760
EHI_065640	EDI_024130	EIN_146340	EMO_020520
EHI_065660	EDI_024140	EIN_016440	EMO_101200
EHI_065670	EDI_024190	EIN_283420	EMO_069410
EHI_065690	EDI_292100	EIN_319670	EMO_101210
EHI_065700	EDI_292110	EIN_283400	EMO_101220
EHI_005970	EDI_292130	EIN_283390	EMO_100720
EHI_005960	EDI_292240	EIN_162190	EMO_100700
EHI_005940	EDI_292250	EIN_274300	EMO_100680
EHI_054790	EDI_292260	EIN_312010	EMO_116100
EHI_054800	EDI_024310	EIN_152740	EMO_031510
EHI_056380	EDI_024320	EIN_019880	EMO_031520
EHI_056410	EDI_024390	EIN_184570	EMO_031560
EHI_056420	EDI_024430	EIN_328870	EMO_031630
EHI_056430	EDI_024440	EIN_268290	EMO_031650
EHI_056450	EDI_013890	EIN_059400	EMO_051860
EHI_056460	EDI_013900	EIN_250320	EMO_025530
EHI_056480	EDI_014030	EIN_429070	EMO_051780
EHI_056500	EDI_014040	EIN_327890	EMO_051770
EHI_175050	EDI_014050	EIN_327880	EMO_051740
EHI_175040	EDI_014060	EIN_327900	EMO_051720
EHI_175030	EDI_014120	EIN_186970	EMO_148230
EHI_175010	EDI_014130	EIN_151350	EMO_051700
EHI_174940	EDI_014160	EIN_296660	EMO_051650
EHI_099750	EDI_014170	EIN_371760	EMO_051590
EHI_050430	EDI_014220	EIN_086710	EMO_051580
EHI_050460	EDI_132280	EIN_390700	EMO_070090
EHI_108610	EDI_132290	EIN_096530	EMO_070080
EHI_108660	EDI_132310	EIN_066350	EMO_070070
EHI_016430	EDI_238940	EIN_495510	EMO_069980
EHI_016450	EDI_238960	EIN_095810	EMO_070010
EHI_131550	EDI_239000	EIN_031250	EMO_093340
EHI_131540	EDI_239020	EIN_327950	EMO_127810
EHI_131530	EDI_239030	EIN_327930	EMO_074770
EHI_131520	EDI_256320	EIN_018650	EMO_074780
EHI_131510	EDI_256330	EIN_019020	EMO_074800
EHI_131500	EDI_256680	EIN_229410	EMO_074840
EHI_131490	EDI_256790	EIN_429130	EMO_074850
EHI_098200	EDI_256810	EIN_390850	EMO_074860
EHI_180360	EDI_256950	EIN_376720	EMO_074870
EHI_180350	EDI_256960	EIN_155200	EMO_074910
EHI_180310	EDI_283330	EIN_155180	EMO_074930
EHI_014310	EDI_283340	EIN_177960	EMO_125600
EHI_165080	EDI_329220	EIN_022700	EMO_036760
EHI_165120	EDI_329330	EIN_344860	EMO_095140
EHI_091460	EDI_044030	EIN_344650	EMO_095090
EHI_091470	EDI_044050	EIN_344640	EMO_095080
EHI_091490	EDI_044060	EIN_344620	EMO_095030
EHI_091520	EDI_044070	EIN_495880	EMO_095020
EHI_091530	EDI_044080	EIN_173530	EMO_095010
EHI_091540	EDI_044090	EIN_129850	EMO_094960
EHI_091560	EDI_044100	EIN_197530	EMO_094950
EHI_187180	EDI_044150	EIN_359290	EMO_094940
EHI_187170	EDI_044160	EIN_327770	EMO_094930
EHI_187100	EDI_044180	EIN_248770	EMO_094870
EHI_186930	EDI_044230	EIN_051640	EMO_094860
EHI_186910	EDI_044250	EIN_409310	EMO_094830
EHI_155740	EDI_044290	EIN_409320	EMO_094800
EHI_155750	EDI_044300	EIN_051630	EMO_094790
EHI_155770	EDI_044310	EIN_051660	EMO_094760
EHI_075200	EDI_044330	EIN_023830	EMO_127860
EHI_075180	EDI_044370	EIN_093440	EMO_065790
EHI_166020	EDI_044380	EIN_487460	EMO_076900
EHI_040260	EDI_044400	EIN_025900	EMO_076910
EHI_053600	EDI_044410	EIN_175570	EMO_007240
EHI_038280	EDI_044460	EIN_316020	EMO_077240
EHI_186880	EDI_044470	EIN_424340	EMO_007370
EHI_186850	EDI_044480	EIN_082560	EMO_007350
EHI_186840	EDI_044570	EIN_475550	EMO_016360
EHI_186800	EDI_044610	EIN_058400	EMO_007100
EHI_186770	EDI_044620	EIN_400480	EMO_007080
EHI_186760	EDI_044630	EIN_073690	EMO_007030
EHI_186740	EDI_044670	EIN_182370	EMO_007020
EHI_001400	EDI_044680	EIN_492690	EMO_007010
EHI_001430	EDI_044720	EIN_405460	EMO_006970
EHI_076270	EDI_044780	EIN_023820	EMO_028130
EHI_184490	EDI_044820	EIN_491840	EMO_028120
EHI_039850	EDI_044870	EIN_074380	EMO_116010
EHI_011390	EDI_044880	EIN_409810	EMO_116030
EHI_049640	EDI_044900	EIN_281520	EMO_127720
EHI_049620	EDI_044910	EIN_328890	EMO_118900
EHI_049470	EDI_044920	EIN_185080	EMO_118890
EHI_049480	EDI_044950	EIN_359460	EMO_118820
EHI_049510	EDI_044960	EIN_026210	EMO_118810
EHI_058510	EDI_044970	EIN_327850	EMO_074010
EHI_058810	EDI_192230	EIN_097930	EMO_074020
EHI_167500	EDI_124560	EIN_175490	EMO_074030
EHI_167480	EDI_293660	EIN_284070	EMO_074040
EHI_167470	EDI_293780	EIN_284400	EMO_074060
EHI_167460	EDI_293790	EIN_406280	EMO_113990
EHI_142750	EDI_187390	EIN_092230	EMO_113980
EHI_142740	EDI_187400	EIN_047680	EMO_113970
EHI_056660	EDI_030500	EIN_152160	EMO_113960
EHI_056690	EDI_030520	EIN_406200	EMO_002030
EHI_123720	EDI_030550	EIN_152760	EMO_140850
EHI_073590	EDI_332120	EIN_284020	EMO_009730
EHI_188080	EDI_258910	EIN_406080	EMO_044640
EHI_190860	EDI_276740	EIN_381000	EMO_007470
EHI_190870	EDI_276880	EIN_306280	EMO_105170
EHI_035180	EDI_276990	EIN_161980	EMO_105160
EHI_035140	EDI_307520	EIN_396900	EMO_105150
EHI_035130	EDI_307530	EIN_369540	EMO_105080
EHI_094810	EDI_307540	EIN_118280	EMO_105060
EHI_094800	EDI_307680	EIN_409530	EMO_105030
EHI_137840	EDI_307690	EIN_409500	EMO_104980
EHI_137830	EDI_307820	EIN_267380	EMO_104970
EHI_133920	EDI_295100	EIN_055180	EMO_104960
EHI_053080	EDI_295110	EIN_057590	EMO_038960
EHI_103610	EDI_295120	EIN_098670	EMO_081040
EHI_103600	EDI_295130	EIN_056440	EMO_090910
EHI_136480	EDI_295260	EIN_060640	EMO_059500
EHI_136460	EDI_295280	EIN_249180	EMO_051400
EHI_136420	EDI_295290	EIN_318210	EMO_051380
EHI_136410	EDI_295330	EIN_404800	EMO_085250
EHI_136400	EDI_317890	EIN_206270	EMO_077920
EHI_052160	EDI_317900	EIN_252590	EMO_077910
EHI_125940	EDI_317920	EIN_252470	EMO_077890
EHI_125950	EDI_317930	EIN_380950	EMO_058300
EHI_041890	EDI_317950	EIN_381730	EMO_000350
EHI_041920	EDI_317960	EIN_184520	EMO_056420
EHI_041940	EDI_084680	EIN_378510	EMO_069900
EHI_041960	EDI_085050	EIN_155340	EMO_000070
EHI_000780	EDI_085160	EIN_056930	EMO_000090
EHI_000770	EDI_085170	EIN_057100	EMO_062640
EHI_000740	EDI_334350	EIN_254550	EMO_050310
EHI_000730	EDI_141440	EIN_254730	EMO_050320
EHI_000720	EDI_141460	EIN_065720	EMO_018520
EHI_201830	EDI_220270	EIN_404470	EMO_018420
EHI_092620	EDI_138580	EIN_505130	EMO_046750
EHI_092600	EDI_138610	EIN_064820	EMO_046730
EHI_000650	EDI_138620	EIN_025970	EMO_046680
EHI_000610	EDI_138630	EIN_411310	EMO_046670
EHI_000560	EDI_138650	EIN_391380	EMO_045390
EHI_000540	EDI_138710	EIN_391400	EMO_067130
EHI_000500	EDI_138760	EIN_083650	EMO_106380
EHI_000480	EDI_138790	EIN_340740	EMO_106410
EHI_000440	EDI_138800	EIN_424860	EMO_106430
EHI_000430	EDI_138810	EIN_212030	EMO_106440
EHI_000410	EDI_290600	EIN_341200	EMO_120050
EHI_189110	EDI_290630	EIN_044300	EMO_120060
EHI_189120	EDI_115550	EIN_175820	EMO_120070
EHI_189130	EDI_115560	EIN_187140	EMO_052950
EHI_189140	EDI_115570	EIN_018970	EMO_023300
EHI_189160	EDI_055900	EIN_230910	EMO_057330
EHI_189170	EDI_055950	EIN_230920	EMO_057380
EHI_198590	EDI_055980	EIN_187330	EMO_057470
EHI_198600	EDI_056000	EIN_405510	EMO_041140
EHI_021340	EDI_056010	EIN_186020	EMO_045210
EHI_021390	EDI_206240	EIN_222030	EMO_054100
EHI_021420	EDI_206250	EIN_371770	EMO_054130
EHI_021440	EDI_206260	EIN_373580	EMO_080510
EHI_026350	EDI_206280	EIN_129170	EMO_080520
EHI_005070	EDI_206290	EIN_185420	EMO_100950
EHI_005120	EDI_206310	EIN_174440	EMO_120300
EHI_005140	EDI_206320	EIN_152900	EMO_073920
EHI_004390	EDI_206350	EIN_174470	EMO_042090
EHI_004420	EDI_206360	EIN_174490	EMO_042080
EHI_199960	EDI_297280	EIN_153740	EMO_042060
EHI_180300	EDI_297300	EIN_490550	EMO_011210
EHI_196950	EDI_297310	EIN_173780	EMO_011230
EHI_196990	EDI_172350	EIN_130320	EMO_011290
EHI_197020	EDI_172490	EIN_430560	EMO_071640
EHI_197060	EDI_172560	EIN_212990	EMO_067890
EHI_197090	EDI_172570	EIN_170500	EMO_097390
EHI_197100	EDI_172640	EIN_170490	EMO_042160
EHI_010710	EDI_156680	EIN_391590	EMO_042150
EHI_010720	EDI_156790	EIN_498930	EMO_058450
EHI_010730	EDI_156800	EIN_498920	EMO_058470
EHI_010740	EDI_156810	EIN_328840	EMO_069860
EHI_010500	EDI_156820	EIN_155380	EMO_069800
EHI_010310	EDI_156870	EIN_344850	EMO_069770
EHI_010290	EDI_156900	EIN_168620	EMO_069740
EHI_010270	EDI_156960	EIN_344830	EMO_069730
EHI_029540	EDI_156970	EIN_282120	EMO_128640
EHI_029550	EDI_076910	EIN_344820	EMO_029260
EHI_029560	EDI_076930	EIN_344800	EMO_029280
EHI_029600	EDI_077070	EIN_181510	EMO_014020
EHI_048540	EDI_077320	EIN_253160	EMO_014030
EHI_048550	EDI_077340	EIN_371630	EMO_014040
EHI_048590	EDI_260410	EIN_406340	EMO_014060
EHI_048610	EDI_260560	EIN_230900	EMO_014070
EHI_048670	EDI_260570	EIN_064520	EMO_014090
EHI_008040	EDI_260600	EIN_181270	EMO_014120
EHI_007950	EDI_260670	EIN_274660	EMO_014160
EHI_007920	EDI_260760	EIN_371410	EMO_014180
EHI_008070	EDI_260780	EIN_491020	EMO_014200
EHI_008080	EDI_329960	EIN_498600	EMO_014220
EHI_008100	EDI_329970	EIN_430530	EMO_014280
EHI_008150	EDI_329980	EIN_429790	EMO_014310
EHI_008220	EDI_160680	EIN_284570	EMO_014350
EHI_008230	EDI_160690	EIN_403030	EMO_014370
EHI_185230	EDI_212940	EIN_493100	EMO_074000
EHI_102030	EDI_212950	EIN_179090	EMO_073970
EHI_080860	EDI_027495	EIN_096470	EMO_119370
EHI_181260	EDI_027500	EIN_475820	EMO_024270
EHI_181240	EDI_027620	EIN_399960	EMO_024250
EHI_181220	EDI_002000	EIN_467980	EMO_024210
EHI_181210	EDI_002160	EIN_016480	EMO_024200
EHI_059910	EDI_002380	EIN_063480	EMO_024190
EHI_187710	EDI_002400	EIN_162170	EMO_046010
EHI_187720	EDI_002420	EIN_063470	EMO_046070
EHI_187730	EDI_002530	EIN_063460	EMO_046080
EHI_098420	EDI_002640	EIN_275080	EMO_046120
EHI_185430	EDI_002650	EIN_178400	EMO_046140
EHI_198950	EDI_002700	EIN_025130	EMO_046150
EHI_198960	EDI_002710	EIN_250220	EMO_046200
EHI_121840	EDI_002720	EIN_023590	EMO_046220
EHI_121860	EDI_002740	EIN_186530	EMO_046260
EHI_121870	EDI_002780	EIN_134380	EMO_089890
EHI_121890	EDI_002810	EIN_411160	EMO_089910
EHI_046600	EDI_002850	EIN_425050	EMO_008480
EHI_046650	EDI_002890	EIN_425040	EMO_008470
EHI_046680	EDI_002900	EIN_044010	EMO_008460
EHI_012390	EDI_340600	EIN_044050	EMO_016680
EHI_049310	EDI_340610	EIN_051890	EMO_016670
EHI_049350	EDI_340630	EIN_051900	EMO_090140
EHI_049380	EDI_340680	EIN_052280	EMO_090130
EHI_178620	EDI_340720	EIN_052250	EMO_090110
EHI_178590	EDI_133020	EIN_162250	EMO_090100
EHI_143550	EDI_133080	EIN_083100	EMO_090080
EHI_143590	EDI_133090	EIN_174430	EMO_097450
EHI_143660	EDI_133200	EIN_485500	EMO_119510
EHI_029370	EDI_133210	EIN_311770	EMO_107630
EHI_040400	EDI_133330	EIN_485510	EMO_107710
EHI_040360	EDI_133340	EIN_381440	EMO_080710
EHI_035930	EDI_133370	EIN_381420	EMO_120090
EHI_141380	EDI_165180	EIN_083110	EMO_016060
EHI_141370	EDI_165200	EIN_380430	EMO_016440
EHI_141350	EDI_165220	EIN_380310	EMO_121670
EHI_141340	EDI_165260	EIN_097850	EMO_121620
EHI_167150	EDI_165280	EIN_267170	EMO_102020
EHI_167140	EDI_165620	EIN_267180	EMO_089170
EHI_167110	EDI_165700	EIN_225850	EMO_104530
EHI_167100	EDI_165720	EIN_027050	EMO_021300
EHI_167090	EDI_165740	EIN_226100	EMO_111370
EHI_167070	EDI_165750	EIN_186810	EMO_012800
EHI_023390	EDI_165760	EIN_226130	EMO_033770
EHI_027780	EDI_165810	EIN_224680	EMO_002540
EHI_082240	EDI_165910	EIN_025460	EMO_118010
EHI_150380	EDI_109640	EIN_023990	EMO_001760
EHI_012040	EDI_109660	EIN_155020	EMO_079890
EHI_012070	EDI_034420	EIN_064490	EMO_079850
EHI_012080	EDI_034460	EIN_309730	EMO_079820
EHI_042900	EDI_221120	EIN_096830	EMO_043590
EHI_042880	EDI_221130	EIN_096670	EMO_042720
EHI_030850	EDI_097190	EIN_371940	EMO_042760
EHI_030840	EDI_065530	EIN_371920	EMO_042800
EHI_030830	EDI_065590	EIN_227680	EMO_042870
EHI_030800	EDI_065700	EIN_316860	EMO_042880
EHI_030770	EDI_065710	EIN_171530	EMO_042900
EHI_048700	EDI_065720	EIN_340630	EMO_042910
EHI_048710	EDI_065740	EIN_268540	EMO_042920
EHI_048730	EDI_065750	EIN_344190	EMO_120110
EHI_078180	EDI_108990	EIN_095660	EMO_073720
EHI_078190	EDI_109000	EIN_095670	EMO_073730
EHI_078210	EDI_109010	EIN_194510	EMO_018140
EHI_078250	EDI_097870	EIN_377180	EMO_018170
EHI_078270	EDI_097890	EIN_170600	EMO_018280
EHI_066200	EDI_097900	EIN_425390	EMO_018290
EHI_078290	EDI_309650	EIN_185740	EMO_018340
EHI_039490	EDI_309660	EIN_328820	EMO_097010
EHI_064630	EDI_309670	EIN_134230	EMO_031470
EHI_064560	EDI_309680	EIN_135240	EMO_031460
EHI_064510	EDI_309900	EIN_052690	EMO_031440
EHI_064470	EDI_309920	EIN_248750	EMO_063240
EHI_064450	EDI_309930	EIN_057650	EMO_063270
EHI_049560	EDI_333870	EIN_284730	EMO_064680
EHI_049580	EDI_333880	EIN_409100	EMO_064670
EHI_049590	EDI_333900	EIN_074500	EMO_064650
EHI_154300	EDI_333920	EIN_476170	EMO_064580
EHI_154230	EDI_333950	EIN_327730	EMO_064530
EHI_154220	EDI_333970	EIN_034120	EMO_064470
EHI_154210	EDI_334000	EIN_132310	EMO_004160
EHI_197660	EDI_334030	EIN_026770	EMO_008550
EHI_135190	EDI_271040	EIN_391320	EMO_094580
EHI_148910	EDI_271060	EIN_268600	EMO_106340
EHI_148900	EDI_134750	EIN_184490	EMO_062620
EHI_148860	EDI_134770	EIN_485650	EMO_062600
EHI_148840	EDI_134820	EIN_487270	EMO_062570
EHI_004230	EDI_049860	EIN_486920	EMO_062560
EHI_015450	EDI_049880	EIN_398190	EMO_062550
EHI_044360	EDI_049910	EIN_317790	EMO_062490
EHI_044240	EDI_049950	EIN_164490	EMO_062480
EHI_044220	EDI_049960	EIN_252100	EMO_062450
EHI_044190	EDI_049970	EIN_409920	EMO_062390
EHI_150130	EDI_050040	EIN_096850	EMO_062320
EHI_013960	EDI_050050	EIN_223670	EMO_062290
EHI_013950	EDI_038250	EIN_097370	EMO_039630
EHI_013870	EDI_110170	EIN_467870	EMO_080160
EHI_067830	EDI_110180	EIN_154470	EMO_044860
EHI_067870	EDI_110200	EIN_467910	EMO_044880
EHI_033130	EDI_110210	EIN_411070	EMO_044890
EHI_140340	EDI_110590	EIN_344870	EMO_044900
EHI_140310	EDI_110660	EIN_061260	EMO_044910
EHI_140250	EDI_110670	EIN_059380	EMO_045000
EHI_140130	EDI_110680	EIN_391500	EMO_045010
EHI_169840	EDI_110690	EIN_371780	EMO_080470
EHI_026480	EDI_110700	EIN_371800	EMO_147540
EHI_140490	EDI_110710	EIN_155230	EMO_113690
EHI_140670	EDI_090390	EIN_085930	EMO_041330
EHI_140680	EDI_291730	EIN_391620	EMO_041320
EHI_140700	EDI_291850	EIN_085910	EMO_041310
EHI_140750	EDI_291860	EIN_131240	EMO_041280
EHI_159590	EDI_127840	EIN_130860	EMO_041270
EHI_159580	EDI_127850	EIN_058380	EMO_070920
EHI_196520	EDI_313470	EIN_418490	EMO_107450
EHI_196580	EDI_136730	EIN_498090	EMO_107430
EHI_047730	EDI_136760	EIN_498070	EMO_107390
EHI_047740	EDI_255550	EIN_425080	EMO_009330
EHI_047760	EDI_285420	EIN_171060	EMO_002090
EHI_047790	EDI_193190	EIN_044110	EMO_044220
EHI_047810	EDI_193320	EIN_375190	EMO_044200
EHI_183300	EDI_133860	EIN_375200	EMO_044290
EHI_183250	EDI_133980	EIN_281860	EMO_044310
EHI_183240	EDI_134030	EIN_171050	EMO_044330
EHI_183230	EDI_134040	EIN_128710	EMO_044340
EHI_127810	EDI_134060	EIN_054470	EMO_014470
EHI_106690	EDI_134110	EIN_054640	EMO_014460
EHI_106680	EDI_134120	EIN_023850	EMO_014440
EHI_146360	EDI_134130	EIN_311990	EMO_140290
EHI_146350	EDI_134170	EIN_428950	EMO_038240
EHI_104740	EDI_134190	EIN_428740	EMO_038200
EHI_104680	EDI_132820	EIN_428730	EMO_038190
EHI_148050	EDI_316890	EIN_372010	EMO_038180
EHI_148040	EDI_316920	EIN_369510	EMO_011040
EHI_148030	EDI_316930	EIN_487250	EMO_011060
EHI_148270	EDI_316950	EIN_341370	EMO_118970
EHI_148250	EDI_275400	EIN_411130	EMO_026390
EHI_148060	EDI_275410	EIN_313280	EMO_053550
EHI_148110	EDI_275420	EIN_182510	EMO_080390
EHI_148150	EDI_015760	EIN_403060	EMO_080430
EHI_148160	EDI_344200	EIN_492540	EMO_080450
EHI_148180	EDI_038440	EIN_074110	EMO_091190
EHI_148200	EDI_173920	EIN_281870	EMO_091170
EHI_148220	EDI_173930	EIN_025290	EMO_091300
EHI_148240	EDI_174160	EIN_319710	EMO_091270
EHI_126870	EDI_174310	EIN_246910	EMO_073300
EHI_104530	EDI_174540	EIN_404460	EMO_147870
EHI_104470	EDI_174550	EIN_491860	EMO_073280
EHI_125640	EDI_174580	EIN_314590	EMO_073260
EHI_125660	EDI_073840	EIN_024060	EMO_117710
EHI_125680	EDI_170280	EIN_044290	EMO_117650
EHI_125710	EDI_078810	EIN_399510	EMO_102730
EHI_125730	EDI_239900	EIN_424830	EMO_022000
EHI_125750	EDI_240020	EIN_508100	EMO_021970
EHI_125830	EDI_240040	EIN_252150	EMO_070600
EHI_125850	EDI_026080	EIN_252170	EMO_070830
EHI_125860	EDI_216150	EIN_371960	EMO_101860
EHI_125870	EDI_216340	EIN_222070	EMO_073150
EHI_189860	EDI_216450	EIN_380440	EMO_073160
EHI_189900	EDI_216570	EIN_020530	EMO_073180
EHI_192270	EDI_216580	EIN_020540	EMO_073200
EHI_192280	EDI_216590	EIN_154720	EMO_073240
EHI_081270	EDI_216610	EIN_020730	EMO_039310
EHI_081280	EDI_216740	EIN_083990	EMO_031410
EHI_081290	EDI_216770	EIN_098490	EMO_104890
EHI_081310	EDI_216780	EIN_296500	EMO_104880
EHI_081330	EDI_216870	EIN_096420	EMO_046360
EHI_081400	EDI_216890	EIN_372360	EMO_046330
EHI_136180	EDI_216900	EIN_429360	EMO_046320
EHI_136170	EDI_216920	EIN_523850	EMO_046300
EHI_136150	EDI_216930	EIN_411020	EMO_046290
EHI_023410	EDI_216950	EIN_026870	EMO_067000
EHI_063580	EDI_216970	EIN_095500	EMO_067010
EHI_074120	EDI_217000	EIN_371050	EMO_067030
EHI_074140	EDI_100210	EIN_182500	EMO_029560
EHI_069190	EDI_100220	EIN_153210	EMO_108970
EHI_069180	EDI_100380	EIN_183090	EMO_001660
EHI_069170	EDI_100390	EIN_164370	EMO_109060
EHI_069160	EDI_100400	EIN_313120	EMO_109080
EHI_069150	EDI_100440	EIN_281530	EMO_109090
EHI_069070	EDI_100450	EIN_170550	EMO_109120
EHI_069060	EDI_222260	EIN_170570	EMO_109130
EHI_069050	EDI_222280	EIN_170580	EMO_052980
EHI_064700	EDI_222310	EIN_170610	EMO_052960
EHI_000250	EDI_195700	EIN_405230	EMO_091370
EHI_132380	EDI_195730	EIN_161990	EMO_091360
EHI_012600	EDI_195740	EIN_371510	EMO_016390
EHI_012590	EDI_195850	EIN_113730	EMO_025050
EHI_012570	EDI_195990	EIN_230190	EMO_005970
EHI_012500	EDI_196220	EIN_229700	EMO_006000
EHI_135800	EDI_196230	EIN_030910	EMO_145160
EHI_135780	EDI_196240	EIN_176150	EMO_007830
EHI_141080	EDI_196280	EIN_176170	EMO_007820
EHI_141040	EDI_196290	EIN_411220	EMO_007780
EHI_141020	EDI_196300	EIN_268330	EMO_099590
EHI_140990	EDI_196310	EIN_031200	EMO_080120
EHI_031310	EDI_196340	EIN_229550	EMO_080110
EHI_011190	EDI_196350	EIN_031190	EMO_003970
EHI_054730	EDI_196360	EIN_496680	EMO_003980
EHI_115370	EDI_196370	EIN_496570	EMO_024860
EHI_115350	EDI_196380	EIN_197860	EMO_005430
EHI_021560	EDI_206750	EIN_523800	EMO_060990
EHI_021540	EDI_206780		EMO_060980
EHI_026420	EDI_206800		EMO_060970
EHI_026430	EDI_206830		EMO_060960
EHI_026460	EDI_206840		EMO_019680
EHI_021230	EDI_206850		EMO_019610
EHI_021190	EDI_206860		EMO_019580
EHI_200000	EDI_206870		EMO_019570
EHI_200010	EDI_206890		EMO_103930
EHI_200030	EDI_206900		EMO_103910
EHI_200070	EDI_206910		EMO_103900
EHI_200080	EDI_206920		EMO_103880
EHI_114380	EDI_206930		EMO_103870
EHI_114370	EDI_206940		EMO_103860
EHI_114340	EDI_206960		EMO_090380
EHI_114330	EDI_207020		EMO_031090
EHI_169580	EDI_207080		EMO_031060
EHI_169590	EDI_207090		EMO_044080
EHI_169630	EDI_234870		EMO_044130
EHI_169640	EDI_234880		EMO_005550
EHI_169680	EDI_234900		EMO_005540
EHI_035430	EDI_234910		EMO_023990
EHI_035490	EDI_234920		EMO_059180
EHI_187280	EDI_234930		EMO_059190
EHI_187300	EDI_234970		EMO_059210
EHI_049930	EDI_234980		EMO_029220
EHI_049940	EDI_234990		EMO_030980
EHI_011800	EDI_235130		EMO_030930
EHI_011820	EDI_235150		EMO_030900
EHI_011870	EDI_235170		EMO_030880
EHI_166490	EDI_235180		EMO_030860
EHI_166480	EDI_235190		EMO_030840
EHI_166450	EDI_227750		EMO_078640
EHI_166430	EDI_099760		EMO_078630
EHI_166420	EDI_136370		EMO_019020
EHI_166390	EDI_136490		EMO_046380
EHI_186330	EDI_136620		EMO_086560
EHI_186320	EDI_109960		EMO_112100
EHI_090040	EDI_264340		EMO_088890
EHI_089990	EDI_264420		EMO_016870
EHI_169920	EDI_046300		EMO_017080
EHI_169930	EDI_046420		EMO_017090
EHI_169940	EDI_046530		EMO_049460
EHI_169950	EDI_046650		EMO_008670
EHI_169960	EDI_046660		EMO_008650
EHI_169980	EDI_173100		EMO_147590
EHI_170000	EDI_157940		EMO_115950
EHI_170010	EDI_157950		EMO_115930
EHI_007490	EDI_313220		EMO_017360
EHI_007480	EDI_079980		EMO_017310
EHI_129510	EDI_080210		EMO_051280
EHI_094100	EDI_080270		EMO_121550
EHI_094090	EDI_228490		EMO_112870
EHI_094050	EDI_228500		EMO_112620
EHI_094040	EDI_228510		EMO_112630
EHI_093960	EDI_228520		EMO_014110
EHI_093940	EDI_228660		EMO_021710
EHI_007320	EDI_228770		EMO_021650
EHI_007350	EDI_228880		EMO_107730
EHI_103660	EDI_228900		EMO_045440
EHI_103670	EDI_228920		EMO_045490
EHI_103680	EDI_229040		EMO_045460
EHI_103410	EDI_229050		EMO_023830
EHI_103290	EDI_103730		EMO_033890
EHI_180770	EDI_103830		EMO_033900
EHI_180660	EDI_103980		EMO_033960
EHI_049730	EDI_104000		EMO_034010
EHI_049740	EDI_159890		EMO_034030
EHI_049770	EDI_160080		EMO_034040
EHI_049790	EDI_160090		EMO_105680
EHI_083620	EDI_160100		EMO_128420
EHI_198840	EDI_160150		EMO_024700
EHI_198880	EDI_182330		EMO_077170
EHI_183580	EDI_144350		EMO_119520
EHI_183560	EDI_144370		EMO_011770
EHI_183530	EDI_144380		EMO_024890
EHI_183510	EDI_144400		EMO_050120
EHI_183440	EDI_144420		EMO_050160
EHI_019970	EDI_144430		EMO_021390
EHI_170170	EDI_144450		EMO_021380
EHI_170160	EDI_144470		EMO_106320
EHI_098310	EDI_144480		EMO_004940
EHI_098260	EDI_144560		EMO_076160
EHI_098250	EDI_144570		EMO_054370
EHI_098240	EDI_144580		EMO_054350
EHI_098230	EDI_144590		EMO_054340
EHI_098220	EDI_144600		EMO_053340
EHI_023080	EDI_144630		EMO_053290
EHI_023090	EDI_353550		EMO_002820
EHI_023270	EDI_353770		EMO_012930
EHI_023300	EDI_353780		EMO_012900
EHI_023340	EDI_149360		EMO_067390
EHI_023370	EDI_070290		EMO_022350
EHI_123240	EDI_070300		EMO_022340
EHI_123260	EDI_070320		EMO_022320
EHI_114110	EDI_070440		EMO_047540
EHI_092290	EDI_070450		EMO_047570
EHI_093570	EDI_070460		EMO_047580
EHI_093740	EDI_070520		EMO_047600
EHI_093770	EDI_070540		EMO_047640
EHI_093820	EDI_070550		EMO_047670
EHI_093840	EDI_070570		EMO_027770
EHI_117600	EDI_070580		EMO_024800
EHI_117610	EDI_070600		EMO_024790
EHI_117640	EDI_070630		EMO_024780
EHI_086380	EDI_070660		EMO_024750
EHI_086540	EDI_070680		EMO_024730
EHI_016120	EDI_070700		EMO_024690
EHI_198650	EDI_070760		EMO_068030
EHI_194530	EDI_070800		EMO_024550
EHI_194520	EDI_070820		EMO_024530
EHI_194470	EDI_070840		EMO_022160
EHI_194400	EDI_070850		EMO_022170
EHI_194330	EDI_070870		EMO_022220
EHI_194360	EDI_070880		EMO_022230
EHI_194370	EDI_070890		EMO_059610
EHI_194250	EDI_070900		EMO_008630
EHI_194230	EDI_070920		EMO_021820
EHI_194220	EDI_070930		EMO_038420
EHI_194200	EDI_070970		EMO_038450
EHI_194190	EDI_070980		EMO_038460
EHI_070690	EDI_071000		EMO_038490
EHI_070710	EDI_319550		EMO_038500
EHI_010750	EDI_056520		EMO_069450
EHI_113550	EDI_056750		EMO_070760
	EDI_056770		EMO_093330
	EDI_056780		EMO_093310
	EDI_056830		EMO_144450
	EDI_305880		EMO_093440
	EDI_306040		EMO_093460
	EDI_306060		EMO_093490
	EDI_306100		EMO_116280
	EDI_306130		EMO_021860
	EDI_306140		EMO_090040
	EDI_306150		EMO_090030
	EDI_306160		EMO_090010
	EDI_306190		EMO_049010
	EDI_306220		EMO_006900
	EDI_306230		EMO_071620
	EDI_306250		EMO_067110
	EDI_306260		EMO_079910
	EDI_306280		EMO_023110
	EDI_306300		EMO_023100
	EDI_306310		EMO_023090
	EDI_174890		EMO_013270
	EDI_174900		EMO_023030
	EDI_174920		EMO_102320
	EDI_175050		EMO_102310
	EDI_175080		EMO_119720
	EDI_175120		EMO_119730
	EDI_175130		EMO_039270
	EDI_190120		EMO_036730
	EDI_190150		EMO_085450
	EDI_305170		EMO_085460
	EDI_305290		EMO_033170
	EDI_305430		EMO_033180
	EDI_036640		EMO_033250
	EDI_036670		EMO_033300
	EDI_036790		EMO_090640
	EDI_036800		EMO_090650
	EDI_037070		EMO_090660
	EDI_037090		EMO_090670
	EDI_037110		EMO_060390
	EDI_037120		EMO_107090
	EDI_037130		EMO_095870
	EDI_037140		EMO_039140
	EDI_037150		EMO_039050
	EDI_037160		EMO_117750
	EDI_198590		EMO_092870
	EDI_198740		EMO_117840
	EDI_198750		EMO_117860
	EDI_198760		EMO_117880
	EDI_198770		EMO_117930
	EDI_198810		EMO_117950
	EDI_198820		EMO_117960
	EDI_198830		EMO_002210
	EDI_198850		EMO_100320
	EDI_198860		EMO_100330
	EDI_198890		EMO_020460
	EDI_198900		EMO_020440
	EDI_198920		EMO_002870
	EDI_198950		EMO_116330
	EDI_198960		EMO_056150
	EDI_198970		EMO_056120
	EDI_198990		EMO_113870
	EDI_199040		EMO_008620
	EDI_199060		EMO_060780
	EDI_199090		EMO_060790
	EDI_199110		EMO_060800
	EDI_199120		EMO_060830
	EDI_199150		EMO_059620
	EDI_199160		EMO_028070
	EDI_199210		EMO_051200
	EDI_199220		EMO_080820
	EDI_199240		EMO_080830
	EDI_199290		EMO_045230
	EDI_199300		EMO_097370
	EDI_035100		EMO_045290
	EDI_035120		EMO_012650
	EDI_035150		EMO_147790
	EDI_035170		EMO_010100
	EDI_035180		EMO_010130
	EDI_035200		EMO_001670
	EDI_035220		EMO_024170
	EDI_035230		EMO_024120
	EDI_035250		EMO_076150
	EDI_140380		EMO_076120
	EDI_138920		EMO_072910
	EDI_139030		EMO_072880
	EDI_139040		EMO_072870
	EDI_139060		EMO_072840
	EDI_139190		EMO_072830
	EDI_139420		EMO_072810
	EDI_139440		EMO_072800
	EDI_139450		EMO_072760
	EDI_139480		EMO_124670
	EDI_139490		EMO_022870
	EDI_139500		EMO_022840
	EDI_115390		EMO_022830
	EDI_115410		EMO_156310
	EDI_115430		EMO_155160
	EDI_186900		EMO_022780
	EDI_187010		EMO_132400
	EDI_187060		EMO_108240
	EDI_187070		EMO_108220
	EDI_187080		EMO_012810
	EDI_187130		EMO_067920
	EDI_187180		EMO_067900
	EDI_187250		EMO_067830
	EDI_187260		EMO_067760
	EDI_187270		EMO_067750
	EDI_187280		EMO_030400
	EDI_256130		EMO_030410
	EDI_256150		EMO_077210
	EDI_256160		EMO_077220
	EDI_256170		EMO_004900
	EDI_256180		EMO_032070
	EDI_256190		EMO_077260
	EDI_256200		EMO_119420
	EDI_256210		EMO_119410
	EDI_095020		EMO_119390
	EDI_294740		EMO_119380
	EDI_294750		EMO_088330
	EDI_240360		EMO_027320
	EDI_118020		EMO_027340
	EDI_326540		EMO_027370
	EDI_217850		EMO_027390
	EDI_217900		EMO_027420
	EDI_217910		EMO_027500
	EDI_217920		EMO_027480
	EDI_217940		EMO_122870
	EDI_217960		EMO_122880
	EDI_217970		EMO_122910
	EDI_217980		EMO_122940
	EDI_217990		EMO_122950
	EDI_218010		EMO_097210
	EDI_016310		EMO_097240
	EDI_016320		EMO_006130
	EDI_016380		EMO_059330
	EDI_016390		EMO_059320
	EDI_016590		EMO_059310
	EDI_016620		EMO_097770
	EDI_016640		EMO_110380
	EDI_016650		EMO_009590
	EDI_317550		EMO_063780
	EDI_317560		EMO_063790
	EDI_317570		EMO_063800
	EDI_116910		EMO_128750
	EDI_116920		EMO_082810
	EDI_116930		EMO_044690
	EDI_117090		EMO_044700
	EDI_265210		EMO_044730
	EDI_058110		EMO_149730
	EDI_058230		EMO_009300
	EDI_058250		EMO_009260
	EDI_058380		EMO_017270
	EDI_066910		EMO_017250
	EDI_310130		EMO_017240
	EDI_310160		EMO_017230
	EDI_310170		EMO_000440
	EDI_310210		EMO_126900
	EDI_310230		EMO_126910
	EDI_310250		EMO_055260
	EDI_310460		EMO_030580
	EDI_310470		EMO_102610
	EDI_310510		EMO_102640
	EDI_310540		EMO_061120
	EDI_197310		EMO_061150
	EDI_124770		EMO_061240
	EDI_308250		EMO_059080
	EDI_308360		EMO_058950
	EDI_308610		EMO_058940
	EDI_308620		EMO_058930
	EDI_308640		EMO_025390
	EDI_308790		EMO_025380
	EDI_308810		EMO_094450
	EDI_308830		EMO_010030
	EDI_242090		EMO_068610
	EDI_167540		EMO_068620
	EDI_167560		EMO_068650
	EDI_167690		EMO_068660
	EDI_167710		EMO_116130
	EDI_167760		EMO_116140
	EDI_167770		EMO_032640
	EDI_167780		EMO_032630
	EDI_167800		EMO_032620
	EDI_281610		EMO_032610
	EDI_281690		EMO_075100
	EDI_297120		EMO_048500
	EDI_297140		EMO_075070
	EDI_297150		EMO_069510
	EDI_297160		EMO_069500
	EDI_237490		EMO_099540
	EDI_237500		EMO_099510
	EDI_228160		EMO_027160
	EDI_228200		EMO_121280
	EDI_228210		EMO_126540
	EDI_228220		EMO_063030
	EDI_228230		EMO_128660
	EDI_228250		EMO_062960
	EDI_083710		EMO_062950
	EDI_083840		EMO_017470
	EDI_083850		EMO_017490
	EDI_083880		EMO_053530
	EDI_083890		EMO_085220
	EDI_083950		EMO_085210
	EDI_083980		EMO_085200
	EDI_083990		EMO_085190
	EDI_177290		EMO_085160
	EDI_208050		EMO_085150
	EDI_208060		EMO_085130
	EDI_208080		EMO_085080
	EDI_208200		EMO_085070
	EDI_208210		EMO_085060
	EDI_197940		EMO_035360
	EDI_197950		EMO_125940
	EDI_197980		EMO_002650
	EDI_198000		EMO_027300
	EDI_198050		EMO_027740
	EDI_198090		EMO_027730
	EDI_198100		EMO_027690
	EDI_291320		EMO_027670
	EDI_291340		EMO_027620
	EDI_291350		EMO_013930
	EDI_291360		EMO_013940
	EDI_323080		EMO_013950
	EDI_323090		EMO_013960
	EDI_323230		EMO_013970
	EDI_323260		EMO_013990
	EDI_323280		EMO_049840
[truncated: 603 more rows]

## Sheet: Core NAT Core genes
EHI	EDI	EIN	EMO	Synteny
EHI_078250	EDI_269530	EIN_498930	EMO_059330	EHI-EDI-EIN-EMO
EHI_169980	EDI_236950	EIN_428730	EMO_099760	EHI-EDI-EIN-EMO
EHI_037200	EDI_284240	EIN_274290	EMO_071370	EHI-EDI-EMO
EHI_180300	EDI_243190	EIN_281520	EMO_079910	EHI-EDI-EMO
EHI_138060	EDI_134170	EIN_052740	EMO_045390	EHI-EDI
EHI_138080	EDI_134190	EIN_224380	EMO_067130	EHI-EDI
EHI_069210	EDI_278360	EIN_411430	EMO_021260	EHI-EDI-EMO
EHI_170590	EDI_278370	EIN_155860	EMO_009940	EHI-EDI-EMO
EHI_197060	EDI_121980	EIN_359460	EMO_023030	EHI-EDI-EMO
EHI_197090	EDI_122010	EIN_026210	EMO_102320	EHI-EDI-EMO
EHI_152710	EDI_092940	EIN_274750	EMO_021520	EHI-EDI
EHI_009590	EDI_025760	EIN_405490	EMO_020260	EHI-EDI-EMO
EHI_183230	EDI_343870	EIN_162250	EMO_085060	EHI-EDI-EMO
EHI_083420	EDI_345200	EIN_281400	EMO_081220	EHI-EDI-EIN-EMO
EHI_085010	EDI_275410	EIN_505150	EMO_120060	EHI-EDI-EMO
EHI_170000	EDI_236970	EIN_372010	EMO_099790	EHI-EDI-EMO
EHI_085020	EDI_275420	EIN_249330	EMO_120070	EHI-EDI-EMO
EHI_183060	EDI_251320	EIN_025650	EMO_119610	EHI-EDI-EIN-EMO
EHI_197370	EDI_002710	EIN_369800	EMO_051780	EHI-EDI-EMO
EHI_133960	EDI_344200	EIN_055230	EMO_052950	EHI-EDI-EMO
EHI_080740	EDI_145260	EIN_429090	EMO_087350	EHI-EDI-EMO
EHI_010500	EDI_255130	EIN_092230	EMO_085450	EHI-EDI-EMO
EHI_091540	EDI_217990	EIN_249600	EMO_103880	EHI-EDI-EMO
EHI_181590	EDI_173920	EIN_094170	EMO_057330	EHI-EDI-EIN-EMO
EHI_138010	EDI_134120	EIN_092040	EMO_046680	EHI-EDI-EMO
EHI_197500	EDI_002850	EIN_469610	EMO_051650	EHI-EDI-EMO
EHI_179100	EDI_091830	EIN_469800	EMO_018690	EHI-EDI-EMO
EHI_081930	EDI_237950	EIN_146170	EMO_119060	EHI-EDI
EHI_040620	EDI_013510	EIN_406220	EMO_033590	EHI-EDI-EMO
EHI_159470	EDI_325430	EIN_117990	EMO_028500	EHI-EDI-EMO
EHI_107220	EDI_125560	EIN_086580	EMO_041040	EHI-EDI-EMO
EHI_049580	EDI_336510	EIN_371630	EMO_017250	EHI-EDI-EMO
EHI_110680	EDI_340600	EIN_064270	EMO_070070	EHI-EDI-EMO
EHI_182780	EDI_251600	EIN_093390	EMO_037060	EHI-EDI-EIN-EMO
EHI_010270	EDI_255300	EIN_406080	EMO_033300	EHI-EDI-EMO
EHI_182760	EDI_251620	EIN_062750	EMO_037080	EHI-EDI-EMO
EHI_154220	EDI_336670	EIN_064520	EMO_126900	EHI-EDI-EIN-EMO
EHI_110790	EDI_340720	EIN_468000	EMO_127810	EHI-EDI
EHI_011890	EDI_342370	EIN_176840	EMO_073000	EHI-EDI-EIN-EMO
EHI_096260	EDI_092260	EIN_057620	EMO_018830	EHI-EDI-EMO
EHI_182690	EDI_251700	EIN_374270	EMO_037160	EHI-EDI-EMO
EHI_096340	EDI_092330	EIN_428970	EMO_018730	EHI-EDI-EMO
EHI_151740	EDI_133080	EIN_085090	EMO_074840	EHI-EDI-EMO
EHI_182660	EDI_251730	EIN_327690	EMO_037190	EHI-EDI-EMO
EHI_129900	EDI_002160	EIN_080090	EMO_031560	EHI-EDI-EMO
EHI_048610	EDI_230490	EIN_161980	EMO_095870	EHI-EDI
EHI_151290	EDI_112560	EIN_097030	EMO_108710	EHI-EDI-EIN-EMO
EHI_011820	EDI_020680	EIN_498070	EMO_123210	EHI-EDI-EMO
EHI_151800	EDI_133340	EIN_386100	EMO_074930	EHI-EDI-EMO
EHI_151330	EDI_112600	EIN_086840	EMO_108750	EHI-EDI-EIN-EMO
EHI_096510	EDI_092490	EIN_274880	EMO_019110	EHI-EDI-EIN-EMO
EHI_168200	EDI_252560	EIN_056990	EMO_099070	EHI-EDI-EIN-EMO
EHI_096550	EDI_092530	EIN_062700	EMO_019190	EHI-EDI-EMO
EHI_195000	EDI_184660	EIN_085400	EMO_078360	EHI-EDI-EMO
EHI_196990	EDI_121920	EIN_185080	EMO_023090	EHI-EDI-EMO
EHI_008080	EDI_031790	EIN_057590	EMO_117750	EHI-EDI-EMO
EHI_130700	EDI_011730	EIN_152840	EMO_027940	EHI-EDI-EMO
EHI_172130	EDI_011750	EIN_344170	EMO_113670	EHI-EDI-EMO
EHI_172160	EDI_011780	EIN_095900	EMO_003420	EHI-EDI-EMO
EHI_008220	EDI_031920	EIN_056440	EMO_117930	EHI-EDI-EMO
EHI_129840	EDI_002420	EIN_153920	EMO_031630	EHI-EDI-EMO
EHI_044190	EDI_028610	EIN_403030	EMO_058950	EHI-EDI-EMO
EHI_004450	EDI_067210	EIN_130380	EMO_006890	EHI-EDI-EMO
EHI_065660	EDI_199120	EIN_060500	EMO_073150	EHI-EDI-EIN-EMO
EHI_092620	EDI_026570	EIN_495880	EMO_024800	EHI-EDI-EMO
EHI_024650	EDI_342220	EIN_398310	EMO_007980	EHI-EDI-EMO
EHI_053010	EDI_316930	EIN_523790	EMO_106430	EHI-EDI-EMO
EHI_081690	EDI_206320	EIN_409970	EMO_003750	EHI-EDI-EMO
EHI_187280	EDI_020280	EIN_131240	EMO_085610	EHI-EMO
EHI_000650	EDI_026630	EIN_129850	EMO_024750	EHI-EDI-EMO
EHI_094100	EDI_145950	EIN_313280	EMO_114870	EHI-EDI-EIN-EMO
EHI_081660	EDI_206350	EIN_403380	EMO_003720	EHI-EDI-EMO
EHI_147720	EDI_297280	EIN_341770	EMO_076860	EHI-EDI-EMO
EHI_178440	EDI_013900	EIN_150940	EMO_082350	EHI-EDI-EMO
EHI_038640	EDI_259480	EIN_407300	EMO_034400	EHI-EDI-EMO
EHI_175470	EDI_172350	EIN_053140	EMO_007460	no
EHI_080270	EDI_158580	EIN_268400	EMO_100450	EHI-EDI-EMO
EHI_183110	EDI_251270	EIN_162290	EMO_119590	EHI-EDI-EIN-EMO
EHI_000480	EDI_026800	EIN_409320	EMO_022170	EHI-EDI-EIN-EMO
EHI_194330	EDI_289640	EIN_268330	EMO_095610	EHI-EDI-EMO
EHI_188220	EDI_158660	EIN_248150	EMO_076470	EHI-EDI-EMO
EHI_091460	EDI_217910	EIN_185380	EMO_019580	EHI-EDI-EIN-EMO
EHI_046600	EDI_123710	EIN_254550	EMO_012650	EHI-EDI-EMO
EHI_020340	EDI_070680	EIN_312870	EMO_062320	EHI-EDI-EIN-EMO
EHI_092200	EDI_154040	EIN_083440	EMO_003260	EHI-EDI-EMO
EHI_091520	EDI_217970	EIN_400710	EMO_103900	EHI-EDI-EMO
EHI_090420	EDI_057410	EIN_222510	EMO_012280	EHI-EDI-EMO
EHI_050600	EDI_156870	EIN_274910	EMO_020780	EHI-EDI
EHI_040460	EDI_109510	EIN_525030	EMO_056850	EHI-EDI-EMO
EHI_050690	EDI_156970	EIN_016340	EMO_027070	EHI-EDI-EMO
EHI_192100	EDI_078650	EIN_335440	EMO_055140	EHI-EDI-EMO
EHI_169580	EDI_201740	EIN_371800	EMO_100150	EHI-EDI-EMO
EHI_147510	EDI_063560	EIN_400990	EMO_039770	EHI-EDI-EMO
EHI_027500	EDI_096530	EIN_005650	EMO_013240	EHI-EDI-EMO
EHI_175440	EDI_172490	EIN_229380	EMO_041870	EHI-EMO
EHI_064630	EDI_336220	EIN_282120	EMO_128750	EHI-EDI
EHI_189160	EDI_182710	EIN_175570	EMO_038490	EHI-EDI-EMO
EHI_131530	EDI_256170	EIN_087240	EMO_007830	EHI-EDI-EIN-EMO
EHI_155660	EDI_021960	EIN_056530	EMO_105310	EHI-EDI
EHI_155650	EDI_021970	EIN_169330	EMO_012590	EHI-EDI-EMO
EHI_009510	EDI_025840	EIN_411080	EMO_064020	EHI-EDI
EHI_027600	EDI_096820	EIN_097620	EMO_029370	EHI-EDI-EIN-EMO
EHI_021340	EDI_150800	EIN_424340	EMO_093330	EHI-EDI-EMO
EHI_027630	EDI_096950	EIN_025640	EMO_029400	EHI-EDI-EMO
EHI_075200	EDI_116910	EIN_487700	EMO_005550	EHI-EDI-EMO
EHI_027670	EDI_096990	EIN_096160	EMO_029470	EHI-EDI-EMO
EHI_027680	EDI_097000	EIN_079410	EMO_029490	EHI-EDI-EMO
EHI_027700	EDI_097020	EIN_079600	EMO_029510	EHI-EDI-EIN-EMO
EHI_026350	EDI_151290	EIN_475550	EMO_116280	EHI-EDI
EHI_027730	EDI_097050	EIN_408670	EMO_030350	EHI-EDI-EIN-EMO
EHI_027750	EDI_097080	EIN_408660	EMO_030370	EHI-EDI-EIN-EMO
EHI_027760	EDI_097090	EIN_251110	EMO_030380	EHI-EDI-EMO
EHI_086050	EDI_249380	EIN_461740	EMO_053820	EHI-EDI-EIN-EMO
EHI_075540	EDI_253600	EIN_327480	EMO_093270	EHI-EDI-EMO
EHI_005070	EDI_219180	EIN_182370	EMO_090030	EHI-EDI-EIN-EMO
EHI_098870	EDI_067420	EIN_281990	EMO_134480	EHI-EDI
EHI_186850	EDI_310160	EIN_055370	EMO_030930	EHI-EDI-EMO
EHI_080750	EDI_145250	EIN_031380	EMO_087360	EHI-EDI-EMO
EHI_005120	EDI_219220	EIN_492690	EMO_049010	EHI-EDI
EHI_163250	EDI_153100	EIN_525940	EMO_035500	EHI-EDI-EIN-EMO
EHI_125920	EDI_338390	EIN_267210	EMO_067710	EHI-EDI-EIN-EMO
EHI_186770	EDI_310250	EIN_171860	EMO_030840	EHI-EDI-EMO
EHI_183010	EDI_251370	EIN_181220	EMO_119660	EHI-EDI-EIN-EMO
EHI_093820	EDI_340990	EIN_153210	EMO_015740	EHI-EDI-EMO
EHI_179940	EDI_165620	EIN_018710	EMO_094960	EHI-EDI-EMO
EHI_098230	EDI_161980	EIN_154720	EMO_099490	EHI-EDI-EMO
EHI_131100	EDI_076240	EIN_372130	EMO_038670	EHI-EDI-EMO
EHI_165800	EDI_145270	EIN_523500	EMO_078790	EHI-EDI-EMO
EHI_098730	EDI_180680	EIN_474310	EMO_124900	EHI-EDI-EIN-EMO
EHI_072090	EDI_344700	EIN_281750	EMO_081420	EHI-EDI-EMO
EHI_131150	EDI_076300	EIN_094770	EMO_032920	EHI-EDI-EIN-EMO
EHI_056410	EDI_035150	EIN_060120	EMO_046360	EHI-EDI-EMO
EHI_019170	EDI_204790	EIN_169350	EMO_006530	EHI-EDI-EIN-EMO
EHI_126930	EDI_190480	EIN_405620	EMO_114070	EHI-EDI-EIN-EMO
EHI_056430	EDI_035170	EIN_059020	EMO_046330	EHI-EDI-EMO
EHI_200980	EDI_168310	EIN_135980	EMO_039670	EHI-EDI
EHI_200960	EDI_168330	EIN_378750	EMO_025350	EHI-EDI-EMO
EHI_056460	EDI_035200	EIN_058530	EMO_046290	EHI-EDI-EMO
EHI_056480	EDI_035230	EIN_129190	EMO_067010	EHI-EDI-EMO
EHI_030410	EDI_085050	EIN_328850	EMO_055300	EHI-EDI-EMO
EHI_152310	EDI_168430	EIN_274130	EMO_101150	EHI-EDI-EIN-EMO
EHI_187270	EDI_075510	EIN_131230	EMO_085630	EHI-EDI-EMO
EHI_035770	EDI_111830	EIN_525070	EMO_057840	EHI-EDI-EMO
EHI_139060	EDI_005210	EIN_345820	EMO_087430	EHI-EDI-EIN-EMO
EHI_123260	EDI_242350	EIN_411020	EMO_035000	EHI-EDI-EMO
EHI_148270	EDI_335000	EIN_380430	EMO_013970	EHI-EDI-EIN-EMO
EHI_176990	EDI_130200	EIN_315630	EMO_104720	EHI-EDI-EMO
EHI_087780	EDI_130560	EIN_084890	EMO_104610	EHI-EDI-EMO
EHI_146190	EDI_034030	EIN_129080	EMO_092710	EHI-EDI-EMO
EHI_175030	EDI_139420	EIN_227320	EMO_109060	EHI-EDI-EMO
EHI_004360	EDI_231200	EIN_380070	EMO_061100	EHI-EDI-EMO
EHI_004855	EDI_234900	EIN_503150	EMO_089910	EHI-EDI-EMO
EHI_068100	EDI_144380	EIN_281370	EMO_031440	EHI-EDI-EMO
EHI_178130	EDI_044030	EIN_487300	EMO_120980	EHI-EDI-EMO
EHI_068050	EDI_144420	EIN_197880	EMO_063240	EHI-EDI-EMO
EHI_068690	EDI_059400	EIN_083300	EMO_128460	EHI-EDI
EHI_197540	EDI_002890	EIN_523720	EMO_051590	EHI-EDI-EMO
EHI_105120	EDI_130880	EIN_398790	EMO_025810	EHI-EDI-EIN-EMO
EHI_124420	EDI_023850	EIN_469420	EMO_025960	EHI-EDI-EMO
EHI_161950	EDI_060660	EIN_316690	EMO_111600	EHI-EDI-EMO
EHI_068740	EDI_059550	EIN_176570	EMO_064440	EHI-EDI-EMO
EHI_068000	EDI_144480	EIN_096760	EMO_064650	EHI-EDI-EIN-EMO
EHI_017630	EDI_100790	EIN_526320	EMO_089840	EHI-EDI-EIN-EMO
EHI_124470	EDI_023900	EIN_058660	EMO_068010	EHI-EDI-EMO
EHI_148060	EDI_335030	EIN_097850	EMO_049840	EHI-EDI-EIN-EMO
EHI_050430	EDI_187060	EIN_418470	EMO_025050	EHI-EDI-EMO
EHI_155240	EDI_237810	EIN_425200	EMO_147160	EHI-EDI-EIN-EMO
EHI_073430	EDI_275830	EIN_328940	EMO_078850	EHI-EDI-EIN-EMO
EHI_124540	EDI_023980	EIN_407560	EMO_023630	EHI-EDI-EIN-EMO
EHI_024500	EDI_341890	EIN_379320	EMO_008290	EHI-EDI-EMO
EHI_120910	EDI_001680	EIN_410560	EMO_010940	EHI-EDI-EMO
EHI_029040	EDI_065700	EIN_020770	EMO_007030	EHI-EDI-EMO
EHI_152740	EDI_092970	EIN_274730	EMO_021550	EHI-EDI-EMO
EHI_176820	EDI_017210	EIN_371490	EMO_055530	EHI-EDI
EHI_004470	EDI_067190	EIN_410720	EMO_064390	EHI-EDI-EMO
EHI_086540	EDI_284960	EIN_170550	EMO_006780	EHI-EDI-EIN-EMO
EHI_126920	EDI_190470	EIN_359830	EMO_114090	EHI-EDI-EMO
EHI_040590	EDI_013540	EIN_152140	EMO_033560	EHI-EDI-EMO
EHI_024350	EDI_342040	EIN_268000	EMO_008150	EHI-EDI-EMO
EHI_156340	EDI_238250	EIN_251140	EMO_003010	EHI-EDI-EMO
EHI_025450	EDI_070320	EIN_310100	EMO_062600	EHI-EDI-EMO
EHI_096180	EDI_092180	EIN_328020	EMO_018920	EHI-EDI-EIN-EMO
EHI_077240	EDI_292240	EIN_227290	EMO_065540	EHI-EDI-EIN-EMO
EHI_129370	EDI_285700	EIN_275070	EMO_097480	EHI-EDI-EMO
EHI_198650	EDI_173330	EIN_371510	EMO_055470	EHI-EDI-EIN-EMO
EHI_138970	EDI_005300	EIN_428060	EMO_087540	EHI-EDI-EMO
EHI_189950	EDI_095640	EIN_284850	EMO_020220	EHI-EDI-EMO
EHI_117800	EDI_207090	EIN_335360	EMO_046260	EHI-EDI-EMO
EHI_072120	EDI_344730	EIN_281730	EMO_081390	EHI-EDI-EMO
EHI_007350	EDI_146180	EIN_281870	EMO_087010	EHI-EDI-EIN-EMO
EHI_131930	EDI_252940	EIN_080410	EMO_014640	EHI-EDI-EMO
EHI_053600	EDI_058380	EIN_403170	EMO_059210	EHI-EDI-EMO
EHI_005460	EDI_211890	EIN_281310	EMO_032580	no
EHI_103670	EDI_330830	EIN_025290	EMO_004990	EHI-EDI-EIN-EMO
EHI_114790	EDI_142590	EIN_403050	EMO_150860	EHI-EDI
EHI_073990	EDI_253110	EIN_172730	EMO_081370	EHI-EDI-EMO
EHI_038280	EDI_066910	EIN_284160	EMO_029220	EHI-EMO
EHI_192270	EDI_202290	EIN_227680	EMO_097330	EHI-EDI-EMO
EHI_192280	EDI_202410	EIN_316860	EMO_097320	EHI-EDI-EMO
EHI_010580	EDI_348580	EIN_408680	EMO_033160	EHI-EDI-EMO
EHI_010550	EDI_348710	EIN_229350	EMO_067490	EHI-EDI-EIN-EMO
EHI_001790	EDI_138610	EIN_247100	EMO_056980	EHI-EDI-EMO
EHI_007770	EDI_038250	EIN_173600	EMO_038960	EHI-EMO
EHI_081330	EDI_202700	EIN_344190	EMO_101480	EHI-EDI-EMO
EHI_049730	EDI_253230	EIN_246910	EMO_115850	EHI-EDI-EMO
EHI_152370	EDI_212940	EIN_275010	EMO_101200	EHI-EDI-EIN-EMO
EHI_035990	EDI_099760	EIN_114030	EMO_107630	EHI-EDI-EMO
EHI_001800	EDI_138620	EIN_083030	EMO_056990	EHI-EDI-EMO
EHI_182680	EDI_251710	EIN_094690	EMO_037170	EHI-EDI-EIN-EMO
EHI_054150	EDI_297970	EIN_430770	EMO_005390	EHI-EDI-EMO
EHI_045430	EDI_049430	EIN_497850	EMO_138030	EHI-EDI
EHI_141850	EDI_270240	EIN_267930	EMO_005160	EHI-EDI-EMO
EHI_167470	EDI_297150	EIN_283400	EMO_112620	EHI-EDI-EIN-EMO
EHI_045140	EDI_245220	EIN_372080	EMO_014970	EHI-EDI-EIN-EMO
EHI_045170	EDI_245240	EIN_153800	EMO_014940	EHI-EDI-EMO
EHI_023410	EDI_063170	EIN_170600	EMO_007410	EHI-EDI-EMO
EHI_131000	EDI_076040	EIN_081790	EMO_038790	EHI-EDI-EIN-EMO
EHI_013290	EDI_298320	EIN_086130	EMO_086140	EHI-EDI-EMO
EHI_134770	EDI_339140	EIN_328910	EMO_048700	EHI-EDI-EIN-EMO
EHI_151370	EDI_112730	EIN_485990	EMO_108780	EHI-EDI-EMO
EHI_140310	EDI_043320	EIN_016480	EMO_032610	EHI-EDI-EMO
EHI_069180	EDI_128830	EIN_328820	EMO_024350	EHI-EMO
EHI_063000	EDI_345280	EIN_227670	EMO_147230	EHI-EDI
EHI_069170	EDI_128840	EIN_134230	EMO_024370	EHI-EDI-EIN-EMO
EHI_049590	EDI_336520	EIN_406340	EMO_017240	EHI-EDI-EMO
EHI_125970	EDI_012140	EIN_176360	EMO_067410	EHI-EDI-EMO
EHI_008450	EDI_061520	EIN_032000	EMO_043510	EHI-EDI-EMO
EHI_170480	EDI_271680	EIN_066020	EMO_076740	EHI-EDI-EMO
EHI_198815	EDI_097870	EIN_064480	EMO_116010	EHI-EDI-EMO
EHI_198010	EDI_157950	EIN_371560	EMO_012800	EHI-EDI
EHI_069050	EDI_128960	EIN_248750	EMO_024490	EHI-EDI-EMO
EHI_146520	EDI_171900	EIN_052210	EMO_110340	EHI-EDI-EMO
EHI_008370	EDI_061600	EIN_316450	EMO_043400	EHI-EDI-EIN-EMO
EHI_126120	EDI_012590	EIN_154430	EMO_112290	EHI-EDI-EIN-EMO
EHI_127160	EDI_190750	EIN_313090	EMO_030120	EHI-EDI-EMO
EHI_132380	EDI_129140	EIN_284730	EMO_061710	EHI-EDI-EMO
EHI_126260	EDI_012720	EIN_173580	EMO_094160	EHI-EDI-EMO
EHI_199640	EDI_027620	EIN_375490	EMO_100700	EHI-EDI-EIN-EMO
EHI_118800	EDI_228490	EIN_387400	EMO_043590	EHI-EDI-EMO
EHI_042900	EDI_037950	EIN_174470	EMO_027390	EHI-EDI-EIN-EMO
EHI_012590	EDI_129190	EIN_327730	EMO_022050	EHI-EDI-EMO
EHI_141920	EDI_270510	EIN_054050	EMO_005230	EHI-EDI-EMO
EHI_012570	EDI_129200	EIN_034120	EMO_098480	EHI-EDI-EIN-EMO
EHI_180770	EDI_057750	EIN_319710	EMO_056180	EHI-EDI-EMO
EHI_151980	EDI_113260	EIN_172070	EMO_074490	EHI-EDI-EMO
EHI_091060	EDI_007440	EIN_380900	EMO_023330	EHI-EDI-EMO
EHI_167710	EDI_165740	EIN_405560	EMO_094800	EHI-EDI-EMO
EHI_098580	EDI_295130	EIN_052700	EMO_110740	EHI-EDI-EMO
EHI_151920	EDI_113320	EIN_066120	EMO_074590	EHI-EDI-EMO
EHI_146360	EDI_269950	EIN_083100	EMO_002650	EHI-EDI-EMO
EHI_169630	EDI_201790	EIN_085930	EMO_100090	EHI-EDI-EMO
EHI_098520	EDI_295290	EIN_227380	EMO_110640	EHI-EDI-EMO
EHI_162550	EDI_047950	EIN_161950	EMO_116260	EHI-EDI-EMO
EHI_151840	EDI_113400	EIN_408590	EMO_074690	EHI-EDI-EMO
EHI_124840	EDI_348870	EIN_043980	EMO_057920	EHI-EDI-EMO
EHI_167100	EDI_240760	EIN_018970	EMO_067830	EHI-EDI-EIN-EMO
EHI_201280	EDI_034460	EIN_267450	EMO_077240	EHI-EDI-EIN
EHI_127420	EDI_065100	EIN_371140	EMO_029820	EHI-EDI-EMO
EHI_194470	EDI_289540	EIN_030910	EMO_095380	EHI-EDI-EIN-EMO
EHI_043740	EDI_060940	EIN_425070	EMO_058900	EHI-EDI-EMO
EHI_172170	EDI_154160	EIN_057250	EMO_084200	no
EHI_114330	EDI_201700	EIN_371780	EMO_016590	EHI-EDI-EMO
EHI_082240	EDI_188540	EIN_405510	EMO_077210	EHI-EDI-EMO
EHI_199030	EDI_263650	EIN_086150	EMO_070280	EHI-EDI-EMO
EHI_045390	EDI_049390	EIN_175890	EMO_118570	EHI-EDI-EIN-EMO
EHI_150380	EDI_188580	EIN_222030	EMO_004900	EHI-EDI-EIN-EMO
EHI_030400	EDI_085160	EIN_398070	EMO_055310	EHI-EDI-EMO
EHI_148250	EDI_335020	EIN_380310	EMO_013990	EHI-EDI-EIN-EMO
EHI_127020	EDI_190560	EIN_080720	EMO_074080	EHI-EDI-EIN-EMO
EHI_127030	EDI_190570	EIN_080710	EMO_074090	EHI-EDI-EIN-EMO
EHI_148370	EDI_195850	EIN_341120	EMO_014120	EHI-EDI-EIN-EMO
EHI_029050	EDI_065710	EIN_023600	EMO_007020	EHI-EDI-EMO
EHI_148110	EDI_335080	EIN_225850	EMO_049880	EHI-EDI-EMO
EHI_098220	EDI_161990	EIN_020730	EMO_099500	EHI-EDI-EIN-EMO
EHI_148150	EDI_335120	EIN_027050	EMO_114260	EHI-EDI-EMO
EHI_096490	EDI_092470	EIN_274210	EMO_019090	EHI-EDI-EIN-EMO
EHI_001760	EDI_138580	EIN_359420	EMO_049820	EHI-EDI
EHI_193510	EDI_272180	EIN_374310	EMO_076100	EHI-EDI-EMO
EHI_127230	EDI_190680	EIN_033950	EMO_030210	EHI-EDI-EMO
EHI_148220	EDI_335190	EIN_226130	EMO_114180	EHI-EDI-EIN-EMO
EHI_198800	EDI_097890	EIN_048130	EMO_116030	EHI-EDI-EMO
EHI_049790	EDI_253290	EIN_314590	EMO_058340	EHI-EDI-EIN-EMO
EHI_127140	EDI_190770	EIN_087130	EMO_030100	EHI-EDI-EMO
EHI_104350	EDI_309650	EIN_025840	EMO_127720	EHI-EDI
EHI_022890	EDI_248410	EIN_226110	EMO_114210	EHI-EDI
EHI_078690	EDI_277870	EIN_022830	EMO_069260	EHI-EDI-EMO
EHI_022960	EDI_022290	EIN_403890	EMO_003570	EHI-EDI-EMO
EHI_110280	EDI_000640	EIN_016250	EMO_038090	EHI-EDI-EIN-EMO
EHI_069630	EDI_277920	EIN_230090	EMO_047520	EHI-EDI-EMO
EHI_124620	EDI_024060	EIN_269100	EMO_023700	EHI-EDI-EMO
EHI_069600	EDI_277950	EIN_108580	EMO_047490	EHI-EDI-EMO
EHI_125660	EDI_106600	EIN_064490	EMO_026590	EHI-EDI-EMO
EHI_134650	EDI_338730	EIN_327650	EMO_070880	EHI-EDI-EMO
EHI_069550	EDI_278000	EIN_344880	EMO_047430	EHI-EDI-EIN-EMO
EHI_156440	EDI_007970	EIN_247000	EMO_088190	EHI-EDI
EHI_194400	EDI_289610	EIN_411220	EMO_095650	EHI-EDI-EIN-EMO
EHI_148680	EDI_333920	EIN_079820	EMO_074060	EHI-EDI-EIN-EMO
EHI_125710	EDI_106650	EIN_096830	EMO_026660	EHI-EDI-EIN-EMO
EHI_148710	EDI_333950	EIN_222770	EMO_113980	EHI-EDI-EMO
EHI_125730	EDI_106670	EIN_096670	EMO_026690	EHI-EDI-EMO
EHI_148460	EDI_196230	EIN_340610	EMO_014220	EHI-EDI-EMO
EHI_125750	EDI_106690	EIN_371940	EMO_026710	EHI-EDI-EMO
EHI_078210	EDI_269490	EIN_391590	EMO_097240	EHI-EDI-EMO
EHI_118630	EDI_229040	EIN_498270	EMO_042910	EHI-EDI-EIN-EMO
EHI_069390	EDI_278180	EIN_372720	EMO_004750	EHI-EDI-EMO
EHI_081730	EDI_206280	EIN_404110	EMO_003800	EHI-EDI-EMO
EHI_062750	EDI_044300	EIN_526300	EMO_022500	EHI-EDI-EMO
EHI_153170	EDI_093350	EIN_173750	EMO_109190	EHI-EDI-EIN-EMO
EHI_039850	EDI_308610	EIN_368550	EMO_016870	EHI-EDI-EMO
EHI_190860	EDI_197940	EIN_186970	EMO_077170	EHI-EDI
EHI_107100	EDI_141160	EIN_253230	EMO_044440	EHI-EDI-EMO
EHI_185230	EDI_022450	EIN_404800	EMO_002870	EHI-EMO
EHI_012600	EDI_129170	EIN_476170	EMO_036200	no
EHI_115350	EDI_136060	EIN_096850	EMO_050900	EHI-EDI-EMO
EHI_109680	EDI_120300	EIN_080690	EMO_036120	EHI-EDI
EHI_097920	EDI_144770	EIN_073970	EMO_108420	EHI-EDI-EMO
EHI_055370	EDI_044470	EIN_224480	EMO_001570	EHI-EDI-EIN-EMO
EHI_080860	EDI_099130	EIN_380950	EMO_008620	no
EHI_092540	EDI_111380	EIN_229640	EMO_094300	EHI-EDI-EMO
EHI_176840	EDI_017190	EIN_502090	EMO_054680	EHI-EDI-EMO
EHI_019150	EDI_204810	EIN_034200	EMO_006550	EHI-EDI-EMO
EHI_012980	EDI_044620	EIN_151150	EMO_086370	EHI-EDI-EMO
EHI_107120	EDI_141180	EIN_408630	EMO_044420	EHI-EDI-EIN-EMO
EHI_105830	EDI_111470	EIN_389820	EMO_068120	EHI-EDI-EIN-EMO
EHI_021560	EDI_201020	EIN_097370	EMO_090840	EHI-EDI-EMO
EHI_137840	EDI_323280	EIN_390700	EMO_021390	EHI-EDI-EMO
EHI_170420	EDI_271830	EIN_486500	EMO_076690	EHI-EDI
EHI_107280	EDI_125500	EIN_178380	EMO_040920	EHI-EDI-EIN-EMO
EHI_068220	EDI_205660	EIN_083830	EMO_064150	EHI-EDI-EIN-EMO
EHI_142750	EDI_237490	EIN_274300	EMO_021650	EHI-EDI-EMO
EHI_035670	EDI_019140	EIN_083600	EMO_050980	EHI-EDI-EMO
EHI_179880	EDI_165260	EIN_229540	EMO_095030	EHI-EDI-EMO
EHI_164880	EDI_282640	EIN_187370	EMO_042000	EHI-EDI-EIN-EMO
EHI_050710	EDI_037390	EIN_503970	EMO_027050	EHI-EDI-EIN-EMO
EHI_153090	EDI_093270	EIN_469360	EMO_019460	EHI-EDI-EMO
EHI_198960	EDI_287000	EIN_056930	EMO_080830	EHI-EDI-EIN-EMO
EHI_136420	EDI_096080	EIN_031250	EMO_053340	EHI-EDI-EMO
EHI_177320	EDI_044950	EIN_019900	EMO_069340	EHI-EDI-EMO
EHI_128070	EDI_122590	EIN_411480	EMO_049650	EHI-EMO
EHI_179900	EDI_165280	EIN_229430	EMO_095010	EHI-EDI-EMO
EHI_184530	EDI_023000	EIN_155360	EMO_086610	EHI-EDI-EIN-EMO
EHI_046650	EDI_123980	EIN_254730	EMO_010100	EHI-EDI-EIN-EMO
EHI_074140	EDI_128770	EIN_185740	EMO_114410	EHI-EDI-EMO
EHI_110390	EDI_066280	EIN_403100	EMO_020720	EHI-EDI-EMO
EHI_023340	EDI_247930	EIN_372360	EMO_072630	EHI-EDI-EMO
EHI_110450	EDI_066640	EIN_083270	EMO_096340	EHI-EDI-EIN-EMO
EHI_081770	EDI_206240	EIN_486950	EMO_155900	EHI-EDI
EHI_064470	EDI_336400	EIN_253160	EMO_149730	EHI-EDI
EHI_017710	EDI_100620	EIN_016400	EMO_089710	EHI-EDI-EIN-EMO
EHI_050290	EDI_245720	EIN_390710	EMO_126610	EHI-EDI-EMO
EHI_049380	EDI_326300	EIN_404470	EMO_024120	EHI-EDI-EMO
EHI_178620	EDI_296450	EIN_505130	EMO_076150	EHI-EDI-EMO
EHI_068550	EDI_103980	EIN_096270	EMO_073730	EHI-EDI-EIN-EMO
EHI_178590	EDI_296610	EIN_064820	EMO_076120	EHI-EDI-EMO
EHI_069480	EDI_278080	EIN_417020	EMO_098600	EHI-EDI-EMO
EHI_143590	EDI_185090	EIN_411310	EMO_072880	EHI-EDI-EMO
EHI_017620	EDI_100800	EIN_390160	EMO_089850	EHI-EDI-EIN-EMO
EHI_012220	EDI_213720	EIN_181970	EMO_119230	EHI-EDI-EMO
EHI_142740	EDI_237500	EIN_312010	EMO_107730	EHI-EDI
EHI_041960	EDI_096410	EIN_177960	EMO_022320	EHI-EDI-EMO
EHI_008230	EDI_031930	EIN_060640	EMO_117950	EHI-EDI-EMO
EHI_029370	EDI_185190	EIN_340740	EMO_072760	EHI-EDI-EIN-EMO
EHI_006820	EDI_244430	EIN_095160	EMO_115610	EHI-EDI-EMO
EHI_178760	EDI_135430	EIN_065600	EMO_019990	EHI-EDI-EMO
EHI_194190	EDI_289820	EIN_496570	EMO_095340	EHI-EDI-EMO
EHI_160850	EDI_159060	EIN_369400	EMO_122670	EHI-EDI-EMO
EHI_013140	EDI_298580	EIN_250100	EMO_086270	EHI-EDI-EIN-EMO
EHI_000720	EDI_026510	EIN_344620	EMO_047640	EHI-EDI-EIN-EMO
EHI_197100	EDI_122020	EIN_327850	EMO_102310	EHI-EDI-EMO
EHI_194530	EDI_289490	EIN_230190	EMO_095450	EHI-EDI-EMO
EHI_194520	EDI_289500	EIN_229700	EMO_095430	EHI-EDI-EIN-EMO
EHI_161040	EDI_008540	EIN_173770	EMO_122760	EHI-EDI-EMO
EHI_153320	EDI_093490	EIN_060990	EMO_109360	EHI-EDI-EIN-EMO
EHI_007280	EDI_081320	EIN_327320	EMO_087100	EHI-EDI-EMO
EHI_023880	EDI_037070	EIN_311820	EMO_091170	EHI-EDI-EIN-EMO
EHI_111070	EDI_053690	EIN_403130	EMO_069960	EHI-EDI-EMO
EHI_142000	EDI_338230	EIN_284080	EMO_078730	EHI-EDI-EMO
EHI_141990	EDI_338240	EIN_409080	EMO_078740	EHI-EDI-EMO
EHI_056500	EDI_035250	EIN_397220	EMO_067030	EHI-EDI-EMO
EHI_192580	EDI_194790	EIN_484780	EMO_066610	EHI-EDI-EMO
EHI_141960	EDI_338270	EIN_086790	EMO_078770	EHI-EDI-EIN-EMO
EHI_166490	EDI_272710	EIN_171060	EMO_110910	EHI-EDI-EMO
EHI_121760	EDI_169920	EIN_131860	EMO_021870	EHI-EDI-EIN-EMO
EHI_180360	EDI_294740	EIN_370350	EMO_080120	EHI-EDI-EMO
EHI_065780	EDI_198740	EIN_026460	EMO_073300	EHI-EDI-EMO
EHI_098770	EDI_318620	EIN_080630	EMO_007510	EHI-EDI-EIN-EMO
EHI_158560	EDI_036640	EIN_223690	EMO_080390	EHI-EDI-EMO
EHI_044500	EDI_246160	EIN_319410	EMO_060190	EHI-EDI-EMO
EHI_012500	EDI_129270	EIN_391320	EMO_098690	EHI-EDI-EMO
EHI_125310	EDI_116000	EIN_371980	EMO_033320	EHI-EDI-EMO
EHI_119600	EDI_023410	EIN_340650	EMO_025900	EHI-EDI-EMO
EHI_194220	EDI_289790	EIN_031190	EMO_095310	EHI-EDI-EIN-EMO
EHI_194200	EDI_289810	EIN_496680	EMO_095330	EHI-EDI-EMO
EHI_049640	EDI_167540	EIN_405090	EMO_008670	EHI-EDI-EIN
EHI_096810	EDI_092790	EIN_273650	EMO_031300	EHI-EDI-EIN-EMO
EHI_163740	EDI_004500	EIN_095620	EMO_092170	EHI-EDI-EMO
EHI_070690	EDI_185570	EIN_523800	EMO_061390	EHI-EDI-EMO
EHI_030480	EDI_084680	EIN_398110	EMO_055070	EHI-EDI-EMO
EHI_092600	EDI_026590	EIN_173530	EMO_024780	EHI-EDI-EMO
EHI_099850	EDI_037120	EIN_018950	EMO_091300	EHI-EDI-EIN-EMO
EHI_008040	EDI_031140	EIN_369540	EMO_039140	EHI-EDI-EMO
EHI_049470	EDI_167760	EIN_025860	EMO_017360	EHI-EDI-EMO
EHI_068180	EDI_205700	EIN_083790	EMO_064100	EHI-EDI-EIN-EMO
EHI_166420	EDI_272880	EIN_171050	EMO_110840	EHI-EDI-EMO
EHI_163690	EDI_004550	EIN_094680	EMO_092220	EHI-EDI-EMO
EHI_049510	EDI_167800	EIN_371660	EMO_017310	EHI-EDI-EMO
EHI_058510	EDI_281610	EIN_146340	EMO_051280	EHI-EDI
EHI_188790	EDI_317140	EIN_275210	EMO_127090	EHI-EDI
EHI_186320	EDI_272960	EIN_054640	EMO_030800	EHI-EDI-EMO
EHI_090040	EDI_272970	EIN_023850	EMO_030790	EHI-EDI-EMO
EHI_159590	EDI_039330	EIN_425050	EMO_017470	EHI-EDI-EMO
EHI_167500	EDI_297120	EIN_283420	EMO_112870	EHI-EDI-EIN-EMO
EHI_128440	EDI_157500	EIN_114160	EMO_062370	EHI-EDI-EMO
EHI_167460	EDI_297160	EIN_283390	EMO_112630	EHI-EDI-EIN-EMO
EHI_062860	EDI_044400	EIN_224440	EMO_001500	EHI-EDI-EMO
EHI_169920	EDI_236790	EIN_311990	EMO_099690	EHI-EDI-EMO
EHI_169930	EDI_236800	EIN_428950	EMO_099700	EHI-EDI-EMO
EHI_146580	EDI_171740	EIN_052100	EMO_110360	EHI-EDI
EHI_202470	EDI_085850	EIN_398100	EMO_023930	EHI-EDI
EHI_087370	EDI_085880	EIN_025660	EMO_128810	EHI-EDI
EHI_188820	EDI_132920	EIN_306550	EMO_085260	EHI-EMO
EHI_052800	EDI_315790	EIN_222580	EMO_062660	EHI-EDI
EHI_052810	EDI_315800	EIN_282070	EMO_002790	EHI-EDI-EIN
EHI_079920	EDI_120040	EIN_229320	EMO_091930	EHI-EDI-EMO
EHI_007490	EDI_152300	EIN_369510	EMO_039210	EHI-EDI-EMO
EHI_012100	EDI_213840	EIN_175770	EMO_119350	EHI-EDI-EMO
EHI_168060	EDI_252520	EIN_186790	EMO_037780	EHI-EDI-EMO
EHI_002210	EDI_226420	EIN_078990	EMO_006720	EHI-EDI-EIN-EMO
EHI_086210	EDI_249210	EIN_335220	EMO_053620	EHI-EDI-EMO
EHI_002780	EDI_315900	EIN_223500	EMO_066740	EHI-EDI-EMO
EHI_168220	EDI_252580	EIN_057000	EMO_099090	EHI-EDI-EIN-EMO
EHI_178700	EDI_135500	EIN_359150	EMO_076240	EHI-EDI-EMO
EHI_155700	EDI_021820	EIN_057750	EMO_044060	EHI-EDI-EMO
EHI_084980	EDI_323950	EIN_152600	EMO_138690	no
EHI_086150	EDI_249270	EIN_378180	EMO_053720	EHI-EDI-EMO
EHI_102030	EDI_196660	EIN_252470	EMO_056120	EHI-EDI-EMO
EHI_086140	EDI_249280	EIN_308030	EMO_053730	EHI-EDI-EIN-EMO
[truncated: 94 more rows]

## Sheet: Spe NAT Core genes
EHI	EDI	EIN	EMO
[truncated: 262 more rows]

## Sheet: Spe genes
EHI	EDI	EIN	EMO
[truncated: 3,939 more rows]

## Sheet: Spe NAT genes
EHI	EDI	EIN	EMO
[truncated: 1,341 more rows]
