# Supplementary material for: RNA Sequencing Reveals Widespread Transcription of Natural Antisense RNAs in Entamoeba Species
Source: Microorganisms. 2022 Feb 8;10(2):396. doi: 10.3390/microorganisms10020396 (PMC8874941; doi:10.3390/microorganisms10020396)
Supplement: Supplementary file 1 [file microorganisms-10-00396-s001.zip › Table S4 - sRNA-NAT X-squared.xlsx]

## Sheet: X-squared
Mornico et al., 2022. RNA sequencing reveals widespread transcription of natural antisense RNAs in Entamoeba species
Table S4 - sRNAs and NATs
	Observed				Expected				NAT proportion				sRNA proportion
EHI
	NAT presence	NAT absence			NAT presence	NAT absence			NAT presence	NAT absence			NAT presence	NAT absence
sRNA presence	241	427		sRNA presence	273.765	394.235		sRNA presence	0.0717048	0.0882231		sRNA presence	0.448357	0.551643	1
sRNA absence	3120	4413		sRNA absence	3087.23	4445.77		sRNA absence	0.928295	0.911777		sRNA absence	0.504488	0.495512	1
X-squared = 7.02, df = 1, p-value = 0.0080									1	1
EDI
	NAT presence	NAT absence			NAT presence	NAT absence			NAT presence	NAT absence			NAT presence	NAT absence
sRNA presence	252	446		sRNA presence	411.584	286.416		sRNA presence	0.0488751	0.124303		sRNA presence	0.282224	0.717776	1
sRNA absence	4904	3142		sRNA absence	4744.42	3301.58		sRNA absence	0.951125	0.875697		sRNA absence	0.520645	0.479355	1
X-squared = 162.84, df = 1, p-value = 2.70e-37									1	1
EMO
	NAT presence	NAT absence			NAT presence	NAT absence			NAT presence	NAT absence			NAT presence	NAT absence
sRNA presence	497	727		sRNA presence	643.948	580.052		sRNA presence	0.0770543	0.125129		sRNA presence	0.381111	0.618889	1
sRNA absence	5953	5083		sRNA absence	5806.05	5229.95		sRNA absence	0.922946	0.874871		sRNA absence	0.51337	0.48663	1
X-squared = 78.07, df = 1, p-value = 9.92e-19									1	1
EIN
	NAT presence	NAT absence			NAT presence	NAT absence			NAT presence	NAT absence			NAT presence	NAT absence
sRNA presence	228	868		sRNA presence	428.826	667.174		sRNA presence	0.0485726	0.118855		sRNA presence	0.290111	0.709889	1
sRNA absence	4466	6435		sRNA absence	4265.17	6635.83		sRNA absence	0.951427	0.881145		sRNA absence	0.519176	0.480824	1
X-squared = 169.18, df = 1, p-value =1.11e-38									1	1

## Sheet: Antisense sRNA
Genes with antisense sRNA
E.histolytica	E.dispar	E.moshovskii	E.invadens
EHI_000240	EDI_001510	EMO_000150	EIN_001070
EHI_000260	EDI_002570	EMO_000250	EIN_002140
EHI_000690	EDI_002780	EMO_000670	EIN_003130
EHI_000700	EDI_003220	EMO_000820	EIN_003330
EHI_000730	EDI_004150	EMO_000830	EIN_003440
EHI_001730	EDI_004570	EMO_000840	EIN_004000
EHI_001740	EDI_005570	EMO_000850	EIN_004110
EHI_001800	EDI_006400	EMO_000860	EIN_004320
EHI_002220	EDI_007660	EMO_000890	EIN_004330
EHI_002250	EDI_007820	EMO_000900	EIN_004340
EHI_002780	EDI_008100	EMO_000910	EIN_004450
EHI_003900	EDI_010060	EMO_000950	EIN_004460
EHI_004340	EDI_010070	EMO_000990	EIN_004470
EHI_004460	EDI_010080	EMO_001000	EIN_004480
EHI_004780	EDI_010090	EMO_001090	EIN_004490
EHI_004960	EDI_010100	EMO_001140	EIN_004690
EHI_004990	EDI_010110	EMO_001210	EIN_004800
EHI_005030	EDI_010220	EMO_001220	EIN_004810
EHI_005060	EDI_010230	EMO_001230	EIN_005160
EHI_005657	EDI_010240	EMO_001240	EIN_005280
EHI_005890	EDI_010460	EMO_001250	EIN_006100
EHI_006070	EDI_010860	EMO_001260	EIN_006350
EHI_006110	EDI_010870	EMO_001290	EIN_007160
EHI_006560	EDI_011070	EMO_001310	EIN_007460
EHI_006980	EDI_011080	EMO_001960	EIN_008110
EHI_007280	EDI_011190	EMO_001970	EIN_009270
EHI_007310	EDI_011200	EMO_002120	EIN_011360
EHI_008010	EDI_011320	EMO_002700	EIN_012650
EHI_008150	EDI_011430	EMO_002710	EIN_012680
EHI_008190	EDI_011440	EMO_002780	EIN_012790
EHI_008220	EDI_012370	EMO_002820	EIN_013290
EHI_008620	EDI_012710	EMO_002910	EIN_013400
EHI_009680	EDI_013290	EMO_003050	EIN_013500
EHI_010530	EDI_014180	EMO_003070	EIN_013810
EHI_010680	EDI_014440	EMO_003080	EIN_014110
EHI_011390	EDI_014780	EMO_003090	EIN_014120
EHI_012240	EDI_014920	EMO_003110	EIN_014230
EHI_012330	EDI_017140	EMO_003450	EIN_014440
EHI_012360	EDI_017280	EMO_003460	EIN_014550
EHI_012490	EDI_017380	EMO_003850	EIN_014980
EHI_012940	EDI_017390	EMO_003860	EIN_015030
EHI_013010	EDI_017400	EMO_003950	EIN_016430
EHI_013160	EDI_018170	EMO_003970	EIN_016690
EHI_013240	EDI_018410	EMO_003980	EIN_016920
EHI_013550	EDI_019100	EMO_004040	EIN_016930
EHI_013900	EDI_019770	EMO_004060	EIN_017830
EHI_013910	EDI_023820	EMO_004090	EIN_017940
EHI_014040	EDI_025770	EMO_004100	EIN_017950
EHI_014170	EDI_030010	EMO_004190	EIN_019430
EHI_014190	EDI_030020	EMO_004370	EIN_020170
EHI_014320	EDI_030030	EMO_004420	EIN_020280
EHI_014610	EDI_030040	EMO_004520	EIN_020530
EHI_015240	EDI_030770	EMO_004550	EIN_021470
EHI_015290	EDI_031910	EMO_004810	EIN_022080
EHI_015750	EDI_032460	EMO_004940	EIN_022380
EHI_016120	EDI_032470	EMO_005280	EIN_022970
EHI_016130	EDI_032580	EMO_005300	EIN_023080
EHI_016360	EDI_032990	EMO_005660	EIN_023090
EHI_016370	EDI_034010	EMO_005780	EIN_024290
EHI_016430	EDI_034020	EMO_006070	EIN_024300
EHI_017350	EDI_034450	EMO_006190	EIN_024410
EHI_017560	EDI_034680	EMO_006200	EIN_024620
EHI_017610	EDI_034690	EMO_006210	EIN_024730
EHI_018000	EDI_035480	EMO_006880	EIN_027450
EHI_018010	EDI_036810	EMO_007130	EIN_027460
EHI_018140	EDI_037160	EMO_007630	EIN_027980
EHI_018270	EDI_037390	EMO_007670	EIN_028080
EHI_018290	EDI_037570	EMO_008330	EIN_029240
EHI_019170	EDI_037950	EMO_008720	EIN_029440
EHI_019600	EDI_038050	EMO_008730	EIN_036300
EHI_019640	EDI_038360	EMO_008750	EIN_036420
EHI_020210	EDI_039310	EMO_008760	EIN_036440
EHI_020310	EDI_039340	EMO_008790	EIN_037570
EHI_020830	EDI_041530	EMO_008810	EIN_039450
EHI_020840	EDI_041540	EMO_008840	EIN_039460
EHI_020850	EDI_041550	EMO_008850	EIN_040260
EHI_020900	EDI_041560	EMO_008900	EIN_040370
EHI_020920	EDI_041570	EMO_008930	EIN_040830
EHI_020930	EDI_042080	EMO_008990	EIN_040840
EHI_020940	EDI_044200	EMO_009080	EIN_040850
EHI_020960	EDI_044250	EMO_009110	EIN_041950
EHI_020970	EDI_044330	EMO_009150	EIN_041980
EHI_020980	EDI_044360	EMO_009160	EIN_042870
EHI_020990	EDI_044400	EMO_009170	EIN_043210
EHI_021270	EDI_044990	EMO_009530	EIN_043970
EHI_021780	EDI_045090	EMO_009580	EIN_044310
EHI_022620	EDI_045320	EMO_009680	EIN_045770
EHI_022960	EDI_045330	EMO_009750	EIN_046670
EHI_023070	EDI_046070	EMO_010210	EIN_047140
EHI_023420	EDI_046080	EMO_010290	EIN_048610
EHI_024240	EDI_046090	EMO_010610	EIN_049010
EHI_024640	EDI_046680	EMO_010720	EIN_049740
EHI_025700	EDI_047430	EMO_011140	EIN_049750
EHI_026430	EDI_048360	EMO_011260	EIN_049860
EHI_026890	EDI_048370	EMO_011440	EIN_050680
EHI_027010	EDI_050370	EMO_011460	EIN_051190
EHI_027020	EDI_050690	EMO_011470	EIN_051290
EHI_027030	EDI_050710	EMO_011560	EIN_052650
EHI_027490	EDI_050730	EMO_011570	EIN_055720
EHI_027760	EDI_050740	EMO_011830	EIN_057130
EHI_028770	EDI_050750	EMO_012000	EIN_057300
EHI_028920	EDI_050760	EMO_012040	EIN_058630
EHI_029930	EDI_052890	EMO_012160	EIN_058640
EHI_029940	EDI_053580	EMO_012200	EIN_058760
EHI_029950	EDI_054120	EMO_013120	EIN_058860
EHI_030180	EDI_054130	EMO_013220	EIN_060240
EHI_030490	EDI_054640	EMO_013510	EIN_061500
EHI_030740	EDI_054650	EMO_013710	EIN_061630
EHI_030790	EDI_054660	EMO_013950	EIN_062560
EHI_031260	EDI_054670	EMO_014220	EIN_063490
EHI_031400	EDI_054680	EMO_015520	EIN_063500
EHI_033250	EDI_054690	EMO_015620	EIN_063510
EHI_033450	EDI_054700	EMO_015750	EIN_065220
EHI_033670	EDI_054710	EMO_015960	EIN_065230
EHI_034510	EDI_054730	EMO_016000	EIN_065400
EHI_034520	EDI_056410	EMO_016530	EIN_065410
EHI_034530	EDI_057620	EMO_016660	EIN_066550
EHI_034560	EDI_059530	EMO_016800	EIN_067150
EHI_034570	EDI_059910	EMO_017730	EIN_067260
EHI_034580	EDI_059940	EMO_018020	EIN_067370
EHI_034600	EDI_059960	EMO_018040	EIN_067770
EHI_034710	EDI_060810	EMO_018320	EIN_067970
EHI_034810	EDI_062390	EMO_018490	EIN_069360
EHI_034820	EDI_066090	EMO_018560	EIN_069470
EHI_034830	EDI_066100	EMO_019620	EIN_071350
EHI_034840	EDI_066110	EMO_019630	EIN_071460
EHI_035140	EDI_066120	EMO_019640	EIN_072360
EHI_035630	EDI_066130	EMO_020870	EIN_073180
EHI_036530	EDI_066140	EMO_020900	EIN_075240
EHI_037670	EDI_066150	EMO_020910	EIN_076670
EHI_037680	EDI_066160	EMO_021130	EIN_076880
EHI_037710	EDI_067450	EMO_021470	EIN_076990
EHI_038810	EDI_067670	EMO_021950	EIN_077270
EHI_039010	EDI_068430	EMO_023070	EIN_079490
EHI_039060	EDI_069450	EMO_023150	EIN_080220
EHI_040440	EDI_069970	EMO_024620	EIN_081990
EHI_040460	EDI_070560	EMO_024760	EIN_082000
EHI_040830	EDI_070710	EMO_025090	EIN_082010
EHI_040850	EDI_070720	EMO_025300	EIN_084600
EHI_041170	EDI_070740	EMO_025310	EIN_085750
EHI_041465	EDI_070760	EMO_025540	EIN_085860
EHI_041780	EDI_070790	EMO_025550	EIN_088130
EHI_041980	EDI_070840	EMO_026120	EIN_088530
EHI_042840	EDI_071010	EMO_026160	EIN_088750
EHI_042860	EDI_071420	EMO_026340	EIN_088860
EHI_042870	EDI_074340	EMO_027530	EIN_088880
EHI_043020	EDI_075090	EMO_027550	EIN_089760
EHI_043640	EDI_075650	EMO_028700	EIN_089870
EHI_045820	EDI_077570	EMO_029020	EIN_089880
EHI_046610	EDI_078360	EMO_029030	EIN_089890
EHI_046690	EDI_079870	EMO_029040	EIN_090230
EHI_048270	EDI_081030	EMO_029060	EIN_090830
EHI_048600	EDI_081040	EMO_029070	EIN_092090
EHI_048620	EDI_081050	EMO_029540	EIN_092830
EHI_049300	EDI_081060	EMO_030560	EIN_093680
EHI_049610	EDI_081070	EMO_030570	EIN_093730
EHI_049650	EDI_081080	EMO_032040	EIN_093880
EHI_049720	EDI_081090	EMO_032680	EIN_093990
EHI_049820	EDI_081100	EMO_032830	EIN_094200
EHI_050430	EDI_081110	EMO_033660	EIN_094410
EHI_050570	EDI_081790	EMO_033680	EIN_094910
EHI_050590	EDI_081890	EMO_033700	EIN_097600
EHI_050820	EDI_081900	EMO_033710	EIN_097610
EHI_050900	EDI_082010	EMO_033720	EIN_097950
EHI_051740	EDI_082020	EMO_033750	EIN_098020
EHI_051820	EDI_082030	EMO_033760	EIN_098130
EHI_051850	EDI_082040	EMO_034190	EIN_098240
EHI_052990	EDI_082050	EMO_034220	EIN_098680
EHI_053600	EDI_082060	EMO_034910	EIN_098790
EHI_053820	EDI_083290	EMO_035080	EIN_098990
EHI_055670	EDI_083910	EMO_035090	EIN_099100
EHI_056130	EDI_085640	EMO_035110	EIN_099110
EHI_056400	EDI_086310	EMO_035130	EIN_099210
EHI_056800	EDI_086320	EMO_035150	EIN_100810
EHI_056810	EDI_086830	EMO_035160	EIN_101020
EHI_056820	EDI_086840	EMO_035180	EIN_101130
EHI_057670	EDI_087070	EMO_035930	EIN_102820
EHI_059150	EDI_087100	EMO_036190	EIN_103880
EHI_059160	EDI_087410	EMO_036450	EIN_105110
EHI_059255	EDI_088050	EMO_036470	EIN_105120
EHI_059260	EDI_088250	EMO_036500	EIN_105550
EHI_059270	EDI_088260	EMO_036510	EIN_105670
EHI_059280	EDI_088270	EMO_036530	EIN_106330
EHI_059310	EDI_088480	EMO_036560	EIN_106540
EHI_059320	EDI_088490	EMO_036830	EIN_107160
EHI_059330	EDI_088500	EMO_036840	EIN_108920
EHI_059340	EDI_088510	EMO_036850	EIN_109170
EHI_059670	EDI_089520	EMO_037070	EIN_109670
EHI_059860	EDI_089530	EMO_037550	EIN_110190
EHI_059900	EDI_089540	EMO_037720	EIN_110430
EHI_060390	EDI_089550	EMO_038520	EIN_110550
EHI_060440	EDI_089560	EMO_039340	EIN_110660
EHI_062300	EDI_090500	EMO_039350	EIN_110670
EHI_062310	EDI_092750	EMO_039360	EIN_110680
EHI_062320	EDI_093000	EMO_039380	EIN_111490
EHI_062340	EDI_093330	EMO_039390	EIN_112280
EHI_062350	EDI_093420	EMO_039480	EIN_114440
EHI_062360	EDI_093870	EMO_039490	EIN_114450
EHI_062700	EDI_096160	EMO_039850	EIN_114460
EHI_062860	EDI_098330	EMO_039880	EIN_115190
EHI_062990	EDI_099550	EMO_039950	EIN_115290
EHI_063440	EDI_100230	EMO_039970	EIN_117880
EHI_064490	EDI_100570	EMO_039980	EIN_118710
EHI_064500	EDI_102740	EMO_040030	EIN_119080
EHI_065250	EDI_102760	EMO_040860	EIN_119140
EHI_065320	EDI_102970	EMO_041050	EIN_119150
EHI_065330	EDI_105240	EMO_041420	EIN_119360
EHI_065700	EDI_106460	EMO_041500	EIN_119640
EHI_065850	EDI_106790	EMO_041780	EIN_121260
EHI_066760	EDI_107670	EMO_041800	EIN_121660
EHI_067070	EDI_108430	EMO_042230	EIN_122200
EHI_067260	EDI_110190	EMO_042360	EIN_122250
EHI_068150	EDI_111110	EMO_042410	EIN_122440
EHI_068270	EDI_112110	EMO_042580	EIN_122470
EHI_068460	EDI_112550	EMO_043020	EIN_123130
EHI_068530	EDI_112840	EMO_043050	EIN_123140
EHI_069110	EDI_113610	EMO_043060	EIN_123590
EHI_069190	EDI_113620	EMO_043080	EIN_125200
EHI_069280	EDI_113630	EMO_043180	EIN_125540
EHI_069320	EDI_113640	EMO_043190	EIN_125550
EHI_069380	EDI_113650	EMO_043370	EIN_125670
EHI_069590	EDI_113660	EMO_043580	EIN_127140
EHI_069730	EDI_113670	EMO_043670	EIN_127150
EHI_070130	EDI_113680	EMO_043740	EIN_127950
EHI_070680	EDI_113690	EMO_043770	EIN_127960
EHI_070690	EDI_113890	EMO_043780	EIN_128280
EHI_070910	EDI_113900	EMO_043800	EIN_129870
EHI_072070	EDI_113910	EMO_043830	EIN_130630
EHI_072140	EDI_113920	EMO_044410	EIN_131110
EHI_072460	EDI_113930	EMO_045060	EIN_132780
EHI_072470	EDI_113940	EMO_045070	EIN_132980
EHI_072480	EDI_113950	EMO_045100	EIN_133090
EHI_072490	EDI_113960	EMO_045580	EIN_133300
EHI_072500	EDI_113970	EMO_045820	EIN_133410
EHI_072510	EDI_114170	EMO_045830	EIN_135360
EHI_072520	EDI_114180	EMO_045840	EIN_135470
EHI_072530	EDI_114190	EMO_045850	EIN_137060
EHI_072960	EDI_114300	EMO_046440	EIN_137880
EHI_073630	EDI_114310	EMO_046500	EIN_137990
EHI_073660	EDI_114320	EMO_046520	EIN_138010
EHI_074080	EDI_114330	EMO_046530	EIN_138030
EHI_074090	EDI_114340	EMO_046650	EIN_138040
EHI_074180	EDI_114350	EMO_047010	EIN_138150
EHI_074490	EDI_114360	EMO_047020	EIN_138160
EHI_074500	EDI_114370	EMO_047060	EIN_138200
EHI_074520	EDI_114500	EMO_047080	EIN_140860
EHI_074540	EDI_114610	EMO_047150	EIN_142010
EHI_074550	EDI_115180	EMO_047170	EIN_143150
EHI_074560	EDI_116920	EMO_047180	EIN_143160
EHI_074570	EDI_118690	EMO_047240	EIN_143180
EHI_074580	EDI_118700	EMO_047260	EIN_143190
EHI_074600	EDI_118710	EMO_047300	EIN_143710
EHI_074930	EDI_118720	EMO_047470	EIN_144330
EHI_076480	EDI_118730	EMO_047700	EIN_144340
EHI_077770	EDI_118740	EMO_047850	EIN_144450
EHI_078520	EDI_118750	EMO_048020	EIN_144710
EHI_078530	EDI_118760	EMO_048100	EIN_145370
EHI_078540	EDI_119580	EMO_048240	EIN_145810
EHI_079060	EDI_120610	EMO_048290	EIN_145820
EHI_080720	EDI_120630	EMO_048520	EIN_145830
EHI_081320	EDI_120640	EMO_048540	EIN_145930
EHI_081670	EDI_120650	EMO_048560	EIN_146100
EHI_081790	EDI_120660	EMO_048980	EIN_146520
EHI_082530	EDI_120670	EMO_048990	EIN_146820
EHI_085010	EDI_122200	EMO_049280	EIN_147430
EHI_085020	EDI_124660	EMO_049330	EIN_148560
EHI_086050	EDI_124880	EMO_049370	EIN_148590
EHI_086120	EDI_125500	EMO_049420	EIN_149030
EHI_087210	EDI_126100	EMO_049910	EIN_149980
EHI_088030	EDI_126110	EMO_049970	EIN_149990
EHI_089430	EDI_126120	EMO_050010	EIN_150020
EHI_089440	EDI_126130	EMO_050670	EIN_150540
EHI_089450	EDI_126140	EMO_050810	EIN_150550
EHI_089460	EDI_127020	EMO_051100	EIN_150560
EHI_090410	EDI_127080	EMO_051190	EIN_150570
EHI_091670	EDI_127290	EMO_051980	EIN_150580
EHI_091680	EDI_128490	EMO_052070	EIN_150590
EHI_091690	EDI_128700	EMO_052320	EIN_150600
EHI_091700	EDI_128830	EMO_052410	EIN_150610
EHI_091710	EDI_129070	EMO_052420	EIN_150620
EHI_091720	EDI_129160	EMO_052440	EIN_150730
EHI_091730	EDI_129280	EMO_052450	EIN_150740
EHI_091740	EDI_129290	EMO_052560	EIN_150750
EHI_092290	EDI_129330	EMO_052570	EIN_150760
EHI_092580	EDI_129420	EMO_052580	EIN_150770
EHI_092640	EDI_129910	EMO_052590	EIN_150780
EHI_093700	EDI_130170	EMO_052860	EIN_150790
EHI_093920	EDI_132510	EMO_053050	EIN_150800
EHI_094100	EDI_132920	EMO_053090	EIN_150810
EHI_095170	EDI_133730	EMO_053390	EIN_150820
EHI_095300	EDI_133750	EMO_053400	EIN_150830
EHI_095310	EDI_135020	EMO_053420	EIN_150840
EHI_095320	EDI_135130	EMO_053430	EIN_150850
EHI_095440	EDI_136760	EMO_053460	EIN_150860
EHI_095450	EDI_137180	EMO_054190	EIN_150870
EHI_095460	EDI_137190	EMO_054240	EIN_150880
EHI_095480	EDI_137200	EMO_054300	EIN_150890
EHI_095490	EDI_137210	EMO_054410	EIN_152400
EHI_095500	EDI_137220	EMO_054420	EIN_153000
EHI_095510	EDI_138440	EMO_054440	EIN_153710
EHI_095820	EDI_139210	EMO_054540	EIN_156210
EHI_096160	EDI_142090	EMO_054580	EIN_156820
EHI_096710	EDI_142100	EMO_054720	EIN_156830
EHI_097470	EDI_142110	EMO_054760	EIN_156840
EHI_098040	EDI_142120	EMO_054780	EIN_157050
EHI_098200	EDI_142140	EMO_054830	EIN_157410
EHI_098280	EDI_144390	EMO_055280	EIN_157730
EHI_098360	EDI_145220	EMO_055410	EIN_157840
EHI_098440	EDI_145950	EMO_055490	EIN_158050
EHI_098510	EDI_146140	EMO_055850	EIN_159720
EHI_099180	EDI_146180	EMO_055870	EIN_159930
EHI_099800	EDI_147840	EMO_055930	EIN_160400
EHI_099880	EDI_148050	EMO_055940	EIN_162170
EHI_100400	EDI_148360	EMO_055960	EIN_162430
EHI_100440	EDI_149970	EMO_055970	EIN_163390
EHI_101280	EDI_151290	EMO_056640	EIN_164190
EHI_103400	EDI_151310	EMO_056710	EIN_164520
EHI_103410	EDI_153220	EMO_056720	EIN_164630
EHI_103690	EDI_153230	EMO_056910	EIN_164790
EHI_103720	EDI_153340	EMO_057250	EIN_164900
EHI_104570	EDI_153350	EMO_057280	EIN_166620
EHI_104630	EDI_155160	EMO_057600	EIN_166630
EHI_105360	EDI_155170	EMO_058030	EIN_169040
EHI_106260	EDI_155180	EMO_058560	EIN_170240
EHI_107010	EDI_155190	EMO_058710	EIN_170350
EHI_107290	EDI_155200	EMO_058760	EIN_170870
EHI_108500	EDI_155210	EMO_058770	EIN_170980
EHI_108690	EDI_155220	EMO_058780	EIN_171800
EHI_109240	EDI_155230	EMO_059220	EIN_172330
EHI_109680	EDI_155240	EMO_059400	EIN_173300
EHI_109920	EDI_156160	EMO_059630	EIN_174860
EHI_110180	EDI_156860	EMO_059780	EIN_176410
EHI_110400	EDI_156930	EMO_060110	EIN_176670
EHI_110980	EDI_159640	EMO_060510	EIN_176790
EHI_111230	EDI_160040	EMO_060540	EIN_176950
EHI_111770	EDI_161190	EMO_060600	EIN_176960
EHI_112800	EDI_162210	EMO_060610	EIN_180050
EHI_113590	EDI_162620	EMO_060630	EIN_180060
EHI_113790	EDI_163100	EMO_060640	EIN_180180
EHI_113890	EDI_163420	EMO_060650	EIN_180190
EHI_113980	EDI_163630	EMO_060680	EIN_180600
EHI_114390	EDI_163850	EMO_061460	EIN_181970
EHI_114410	EDI_165830	EMO_061470	EIN_182010
EHI_114420	EDI_166760	EMO_061490	EIN_182480
EHI_115300	EDI_167530	EMO_061590	EIN_183060
EHI_115370	EDI_168660	EMO_061600	EIN_185400
EHI_116940	EDI_168670	EMO_061920	EIN_188950
EHI_116950	EDI_169080	EMO_062050	EIN_189150
EHI_117600	EDI_169090	EMO_062060	EIN_189460
EHI_118080	EDI_170040	EMO_062070	EIN_189470
EHI_118130	EDI_170160	EMO_062080	EIN_189680
EHI_118160	EDI_172500	EMO_062100	EIN_189790
EHI_119030	EDI_172640	EMO_062140	EIN_189900
EHI_119590	EDI_173670	EMO_063210	EIN_190010
EHI_119600	EDI_173680	EMO_063220	EIN_190560
EHI_119720	EDI_174280	EMO_063480	EIN_190570
EHI_119730	EDI_175250	EMO_063520	EIN_190680
EHI_119740	EDI_175570	EMO_063590	EIN_190790
EHI_119750	EDI_175850	EMO_063600	EIN_191110
EHI_119760	EDI_175960	EMO_063640	EIN_191330
EHI_119770	EDI_175970	EMO_063650	EIN_191530
EHI_119780	EDI_175980	EMO_063660	EIN_191540
EHI_119790	EDI_175990	EMO_063680	EIN_192690
EHI_119920	EDI_176000	EMO_064790	EIN_193170
EHI_119930	EDI_176010	EMO_065050	EIN_193350
EHI_120330	EDI_178780	EMO_065060	EIN_194130
EHI_121770	EDI_179090	EMO_065340	EIN_194740
EHI_121820	EDI_179100	EMO_066010	EIN_195040
EHI_124060	EDI_181920	EMO_066300	EIN_195050
EHI_124390	EDI_182230	EMO_066800	EIN_195170
EHI_124500	EDI_182540	EMO_066840	EIN_195700
EHI_124560	EDI_184930	EMO_066880	EIN_196380
EHI_124620	EDI_188400	EMO_066890	EIN_196390
EHI_125320	EDI_188420	EMO_066900	EIN_196510
EHI_125340	EDI_188560	EMO_067160	EIN_196820
EHI_125400	EDI_189020	EMO_067230	EIN_197020
EHI_125500	EDI_189770	EMO_067250	EIN_197030
EHI_125880	EDI_189880	EMO_067980	EIN_197140
EHI_125890	EDI_189890	EMO_068030	EIN_198360
EHI_126100	EDI_190130	EMO_068340	EIN_198370
EHI_126190	EDI_190710	EMO_068370	EIN_198380
EHI_126240	EDI_190890	EMO_068490	EIN_198940
EHI_126430	EDI_191960	EMO_068500	EIN_199680
EHI_126880	EDI_192700	EMO_068880	EIN_200330
EHI_127200	EDI_192710	EMO_069160	EIN_201030
EHI_127330	EDI_192720	EMO_069740	EIN_201040
EHI_127380	EDI_192730	EMO_069930	EIN_201160
EHI_127840	EDI_192740	EMO_070150	EIN_201180
EHI_128070	EDI_192750	EMO_070400	EIN_201450
EHI_128230	EDI_192760	EMO_071150	EIN_201720
EHI_129320	EDI_192870	EMO_071320	EIN_203340
EHI_129800	EDI_193180	EMO_071450	EIN_203990
EHI_129820	EDI_194320	EMO_071460	EIN_204320
EHI_130060	EDI_194440	EMO_071470	EIN_205900
EHI_130460	EDI_194800	EMO_071480	EIN_207550
EHI_130470	EDI_195130	EMO_071520	EIN_207560
EHI_130480	EDI_196110	EMO_072200	EIN_208370
EHI_130490	EDI_196320	EMO_072640	EIN_208380
EHI_130500	EDI_196630	EMO_072960	EIN_209640
EHI_130510	EDI_197420	EMO_073390	EIN_211080
EHI_130530	EDI_198060	EMO_073450	EIN_211200
EHI_130540	EDI_198110	EMO_073460	EIN_211620
EHI_130550	EDI_198830	EMO_073470	EIN_214370
EHI_130920	EDI_199060	EMO_073480	EIN_214590
EHI_130940	EDI_199300	EMO_073500	EIN_214790
EHI_131190	EDI_199340	EMO_073520	EIN_214900
EHI_131210	EDI_199740	EMO_073640	EIN_214910
EHI_131490	EDI_201400	EMO_074500	EIN_215020
EHI_131560	EDI_201610	EMO_075060	EIN_215050
EHI_131980	EDI_202070	EMO_075230	EIN_215060
EHI_132860	EDI_202080	EMO_075270	EIN_215180
EHI_132870	EDI_202090	EMO_075480	EIN_215480
EHI_133550	EDI_202100	EMO_075500	EIN_215950
EHI_133950	EDI_202710	EMO_075630	EIN_215960
EHI_134600	EDI_202940	EMO_076830	EIN_217240
EHI_134640	EDI_203170	EMO_077450	EIN_217870
EHI_134750	EDI_203580	EMO_077540	EIN_217900
EHI_134830	EDI_204130	EMO_078150	EIN_218430
EHI_135190	EDI_204550	EMO_078220	EIN_219610
EHI_135430	EDI_204560	EMO_078230	EIN_219830
EHI_135810	EDI_204790	EMO_078240	EIN_220500
EHI_136220	EDI_204920	EMO_078300	EIN_221910
EHI_136480	EDI_204930	EMO_078310	EIN_222390
EHI_136840	EDI_205540	EMO_078380	EIN_223340
EHI_137000	EDI_205710	EMO_079390	EIN_223350
EHI_137040	EDI_205720	EMO_079440	EIN_223460
EHI_137470	EDI_206630	EMO_079470	EIN_224480
EHI_137790	EDI_206820	EMO_079490	EIN_226720
EHI_138060	EDI_206830	EMO_079500	EIN_227660
EHI_138440	EDI_207200	EMO_079510	EIN_229860
EHI_139020	EDI_208210	EMO_079570	EIN_231050
EHI_139370	EDI_209690	EMO_079860	EIN_231720
EHI_139960	EDI_210900	EMO_080040	EIN_233880
EHI_140120	EDI_210910	EMO_080570	EIN_235230
EHI_140290	EDI_210920	EMO_080610	EIN_235340
EHI_141820	EDI_213720	EMO_081160	EIN_235740
EHI_142190	EDI_215920	EMO_081780	EIN_235750
EHI_142570	EDI_217840	EMO_081790	EIN_235760
EHI_142730	EDI_218850	EMO_081850	EIN_235770
EHI_142930	EDI_219590	EMO_081990	EIN_235780
EHI_143070	EDI_220500	EMO_082000	EIN_237460
EHI_143120	EDI_221640	EMO_082090	EIN_238180
EHI_144150	EDI_223400	EMO_082100	EIN_238500
EHI_144160	EDI_224020	EMO_082110	EIN_238850
EHI_144170	EDI_225370	EMO_082120	EIN_239280
EHI_145260	EDI_226280	EMO_082130	EIN_239510
EHI_145280	EDI_228250	EMO_082140	EIN_239720
EHI_145290	EDI_232050	EMO_082610	EIN_240030
EHI_145300	EDI_232070	EMO_083110	EIN_241040
EHI_145310	EDI_232580	EMO_083220	EIN_241150
EHI_145330	EDI_232590	EMO_083230	EIN_241160
EHI_145340	EDI_232600	EMO_083240	EIN_241580
EHI_145450	EDI_232610	EMO_083410	EIN_241600
EHI_145460	EDI_232720	EMO_083420	EIN_242160
EHI_145470	EDI_232730	EMO_083450	EIN_243260
EHI_145480	EDI_232740	EMO_083520	EIN_243910
EHI_145490	EDI_232750	EMO_083620	EIN_244260
EHI_146350	EDI_232760	EMO_083630	EIN_244600
EHI_146680	EDI_233650	EMO_083640	EIN_245230
EHI_147440	EDI_234860	EMO_083650	EIN_245250
EHI_148460	EDI_235300	EMO_083680	EIN_246550
EHI_148620	EDI_235410	EMO_083700	EIN_247120
EHI_148700	EDI_235830	EMO_083980	EIN_247490
EHI_149130	EDI_235840	EMO_084030	EIN_247600
EHI_150130	EDI_235970	EMO_084040	EIN_247870
EHI_150470	EDI_236080	EMO_084050	EIN_251620
EHI_150490	EDI_236090	EMO_084090	EIN_251730
EHI_150770	EDI_236100	EMO_084280	EIN_254170
EHI_151380	EDI_236110	EMO_084350	EIN_255590
EHI_151400	EDI_236120	EMO_084560	EIN_255600
EHI_151440	EDI_236320	EMO_084660	EIN_255610
EHI_151790	EDI_236330	EMO_084670	EIN_255820
EHI_152170	EDI_236530	EMO_084700	EIN_256120
EHI_152510	EDI_236540	EMO_084800	EIN_256330
EHI_152650	EDI_236550	EMO_084870	EIN_256960
EHI_152740	EDI_237810	EMO_084910	EIN_257070
EHI_152760	EDI_237940	EMO_084980	EIN_257100
EHI_152920	EDI_237970	EMO_085380	EIN_258000
EHI_153060	EDI_237990	EMO_085980	EIN_258020
EHI_153090	EDI_238000	EMO_086080	EIN_258690
EHI_153150	EDI_238380	EMO_086090	EIN_259170
EHI_153170	EDI_238390	EMO_086470	EIN_259600
EHI_153240	EDI_238400	EMO_086850	EIN_259710
EHI_153350	EDI_238410	EMO_086880	EIN_260440
EHI_153390	EDI_238420	EMO_087160	EIN_260640
EHI_153410	EDI_238430	EMO_087590	EIN_260650
EHI_153430	EDI_238440	EMO_087690	EIN_260660
EHI_153520	EDI_238450	EMO_087830	EIN_261790
EHI_153780	EDI_238460	EMO_087840	EIN_262220
EHI_153830	EDI_238790	EMO_087860	EIN_262330
EHI_154550	EDI_238800	EMO_087870	EIN_262970
EHI_154570	EDI_239440	EMO_087890	EIN_263080
EHI_154580	EDI_239740	EMO_087950	EIN_263190
EHI_154690	EDI_241040	EMO_087960	EIN_263300
EHI_154700	EDI_241150	EMO_087970	EIN_263410
EHI_154710	EDI_241570	EMO_087980	EIN_263420
EHI_154720	EDI_242070	EMO_088040	EIN_264630
EHI_154740	EDI_242380	EMO_088100	EIN_264640
EHI_154750	EDI_243140	EMO_088140	EIN_264750
EHI_154760	EDI_244250	EMO_088270	EIN_264760
EHI_155170	EDI_246160	EMO_088340	EIN_265390
EHI_155510	EDI_246460	EMO_088560	EIN_265400
EHI_155660	EDI_247120	EMO_088570	EIN_265820
EHI_156560	EDI_247400	EMO_088600	EIN_265840
EHI_157120	EDI_248200	EMO_088610	EIN_266050
EHI_158060	EDI_249260	EMO_088630	EIN_267940
EHI_158070	EDI_249380	EMO_088640	EIN_268390
EHI_158320	EDI_249800	EMO_088800	EIN_269430
EHI_159150	EDI_249805	EMO_089290	EIN_269440
EHI_159500	EDI_249810	EMO_089720	EIN_269610
EHI_159600	EDI_249820	EMO_089730	EIN_270400
EHI_159610	EDI_249830	EMO_089820	EIN_270800
EHI_159720	EDI_249860	EMO_090260	EIN_271030
EHI_159880	EDI_249870	EMO_090270	EIN_271240
EHI_160940	EDI_249880	EMO_090300	EIN_271250
EHI_160990	EDI_249890	EMO_090310	EIN_272020
EHI_161010	EDI_249900	EMO_090330	EIN_272040
EHI_161070	EDI_250020	EMO_091490	EIN_272270
EHI_162780	EDI_250280	EMO_091520	EIN_274250
EHI_162800	EDI_251390	EMO_091640	EIN_274780
EHI_162810	EDI_251470	EMO_091780	EIN_274850
EHI_163460	EDI_251720	EMO_091790	EIN_275290
EHI_163570	EDI_251740	EMO_091800	EIN_275400
EHI_163690	EDI_252570	EMO_091810	EIN_275410
EHI_163750	EDI_252890	EMO_091830	EIN_276510
EHI_164170	EDI_253070	EMO_091990	EIN_277380
EHI_164190	EDI_253400	EMO_092000	EIN_277390
EHI_164300	EDI_254170	EMO_092010	EIN_277500
EHI_164380	EDI_254270	EMO_092060	EIN_278850
EHI_164460	EDI_255110	EMO_092070	EIN_279160
EHI_164510	EDI_255120	EMO_092490	EIN_280750
EHI_164740	EDI_255160	EMO_092730	EIN_282290
EHI_164850	EDI_258590	EMO_092750	EIN_282340
EHI_165350	EDI_259130	EMO_092760	EIN_282440
EHI_165450	EDI_260550	EMO_093820	EIN_282460
EHI_165660	EDI_261610	EMO_094320	EIN_282570
EHI_165670	EDI_261620	EMO_094350	EIN_282580
EHI_166020	EDI_262380	EMO_094400	EIN_282630
EHI_166260	EDI_262390	EMO_094740	EIN_283250
EHI_166360	EDI_263610	EMO_095170	EIN_283650
EHI_166810	EDI_264380	EMO_095410	EIN_283670
EHI_166870	EDI_264390	EMO_095760	EIN_284990
EHI_167630	EDI_264770	EMO_095780	EIN_285010
EHI_168710	EDI_264880	EMO_095850	EIN_285020
EHI_168850	EDI_266310	EMO_096000	EIN_285320
EHI_168860	EDI_270520	EMO_096030	EIN_285590
EHI_169070	EDI_271650	EMO_096040	EIN_285800
EHI_169320	EDI_272830	EMO_096050	EIN_286240
EHI_169360	EDI_272990	EMO_096100	EIN_286350
EHI_169580	EDI_273430	EMO_096110	EIN_286810
EHI_169670	EDI_273440	EMO_096130	EIN_286920
EHI_170010	EDI_273450	EMO_096170	EIN_289030
EHI_171980	EDI_273460	EMO_096180	EIN_289360
EHI_171990	EDI_273470	EMO_096200	EIN_289510
EHI_172000	EDI_273480	EMO_096240	EIN_289560
EHI_172010	EDI_273490	EMO_096340	EIN_289670
EHI_172020	EDI_274580	EMO_096450	EIN_289800
EHI_172160	EDI_274590	EMO_096460	EIN_290900
EHI_172390	EDI_274890	EMO_096560	EIN_291620
EHI_173440	EDI_274900	EMO_096690	EIN_291630
EHI_173600	EDI_274910	EMO_096700	EIN_291840
EHI_173610	EDI_274920	EMO_097600	EIN_291950
EHI_173620	EDI_274930	EMO_097930	EIN_292060
EHI_173630	EDI_274940	EMO_097940	EIN_292070
EHI_173640	EDI_274950	EMO_097950	EIN_292280
EHI_173650	EDI_274960	EMO_097960	EIN_292770
EHI_174080	EDI_276630	EMO_098010	EIN_292880
EHI_174120	EDI_277240	EMO_098030	EIN_293280
EHI_174200	EDI_277250	EMO_098070	EIN_293290
EHI_174220	EDI_277670	EMO_098190	EIN_293400
EHI_174490	EDI_278110	EMO_098400	EIN_293410
EHI_174500	EDI_278290	EMO_098860	EIN_293420
EHI_174510	EDI_280160	EMO_099310	EIN_293530
EHI_174520	EDI_280500	EMO_100350	EIN_295280
EHI_174530	EDI_281410	EMO_100380	EIN_295380
EHI_174610	EDI_281540	EMO_100420	EIN_295580
EHI_174620	EDI_282270	EMO_100430	EIN_295690
EHI_175430	EDI_284180	EMO_100560	EIN_295800
EHI_175940	EDI_284230	EMO_102350	EIN_296320
EHI_176800	EDI_285100	EMO_102370	EIN_296950
EHI_177010	EDI_285690	EMO_102430	EIN_296960
EHI_177510	EDI_286940	EMO_102440	EIN_297370
EHI_177630	EDI_287470	EMO_102990	EIN_297780
EHI_177640	EDI_289640	EMO_103000	EIN_298690
EHI_178020	EDI_291500	EMO_103160	EIN_299550
EHI_178050	EDI_291880	EMO_103170	EIN_299680
EHI_178110	EDI_292670	EMO_103460	EIN_299690
EHI_178230	EDI_294350	EMO_103630	EIN_299800
EHI_178530	EDI_294360	EMO_103780	EIN_299810
EHI_178970	EDI_294370	EMO_103790	EIN_299820
EHI_179920	EDI_294380	EMO_103800	EIN_300030
EHI_180150	EDI_294390	EMO_103930	EIN_300870
EHI_180410	EDI_294400	EMO_103980	EIN_300980
EHI_180820	EDI_294410	EMO_104270	EIN_301310
EHI_181180	EDI_294420	EMO_104280	EIN_301690
EHI_182560	EDI_294780	EMO_104290	EIN_302320
EHI_182650	EDI_295300	EMO_104320	EIN_302430
EHI_182790	EDI_296490	EMO_104590	EIN_302440
EHI_182900	EDI_297550	EMO_105250	EIN_302450
EHI_184210	EDI_298480	EMO_105590	EIN_302560
EHI_184500	EDI_300080	EMO_105610	EIN_303690
EHI_184530	EDI_300200	EMO_105630	EIN_303720
EHI_184540	EDI_304310	EMO_105920	EIN_303950
EHI_185450	EDI_304410	EMO_106560	EIN_305060
EHI_186810	EDI_304420	EMO_106610	EIN_305170
EHI_186830	EDI_305540	EMO_106710	EIN_305280
EHI_186880	EDI_305550	EMO_106720	EIN_308880
EHI_186990	EDI_306620	EMO_107130	EIN_308980
EHI_187070	EDI_307020	EMO_107150	EIN_310860
EHI_187220	EDI_308030	EMO_107160	EIN_312320
EHI_187230	EDI_308240	EMO_107180	EIN_312760
EHI_188110	EDI_310130	EMO_107190	EIN_313650
EHI_188720	EDI_310190	EMO_107250	EIN_315040
EHI_188770	EDI_310520	EMO_107310	EIN_315150
EHI_188910	EDI_312330	EMO_107320	EIN_320800
EHI_188990	EDI_312870	EMO_107350	EIN_321040
EHI_189170	EDI_313340	EMO_107360	EIN_321590
EHI_189290	EDI_316400	EMO_107490	EIN_321600
EHI_189420	EDI_316410	EMO_107830	EIN_321700
EHI_189490	EDI_316420	EMO_107890	EIN_322030
EHI_189510	EDI_316430	EMO_107900	EIN_322140
EHI_189860	EDI_316440	EMO_107950	EIN_322690
EHI_190460	EDI_316460	EMO_107960	EIN_322890
EHI_191200	EDI_316470	EMO_108050	EIN_323100
EHI_192430	EDI_316480	EMO_108060	EIN_323210
EHI_192460	EDI_316920	EMO_108520	EIN_323220
EHI_192470	EDI_317050	EMO_108530	EIN_323550
EHI_192590	EDI_317200	EMO_108540	EIN_323560
EHI_193530	EDI_317780	EMO_108560	EIN_323570
EHI_193630	EDI_318690	EMO_109870	EIN_323580
EHI_193640	EDI_318950	EMO_109880	EIN_324560
EHI_193650	EDI_319930	EMO_109890	EIN_324580
EHI_193660	EDI_320930	EMO_109910	EIN_325080
EHI_193690	EDI_321240	EMO_109920	EIN_325220
EHI_194520	EDI_324690	EMO_110100	EIN_325550
EHI_194590	EDI_324700	EMO_110110	EIN_325950
EHI_196410	EDI_324710	EMO_110300	EIN_325960
EHI_196700	EDI_324720	EMO_110560	EIN_325970
EHI_196730	EDI_324730	EMO_110820	EIN_325980
EHI_196760	EDI_325230	EMO_110950	EIN_325990
EHI_196770	EDI_325430	EMO_111020	EIN_326000
EHI_196780	EDI_327130	EMO_111050	EIN_326110
EHI_196790	EDI_327330	EMO_111060	EIN_326120
EHI_197520	EDI_327340	EMO_111070	EIN_326130
EHI_198570	EDI_327850	EMO_111080	EIN_326140
EHI_198670	EDI_327860	EMO_111840	EIN_326150
EHI_198740	EDI_327870	EMO_111850	EIN_326160
EHI_198770	EDI_327880	EMO_111870	EIN_326170
EHI_198840	EDI_327990	EMO_111880	EIN_326180
EHI_200080	EDI_327995	EMO_111910	EIN_326190
EHI_200440	EDI_328000	EMO_112170	EIN_326200
EHI_200450	EDI_328010	EMO_112220	EIN_326210
EHI_200560	EDI_328020	EMO_112230	EIN_326220
EHI_200810	EDI_328030	EMO_112240	EIN_326230
EHI_201270	EDI_329760	EMO_112490	EIN_326340
EHI_201830	EDI_334040	EMO_112690	EIN_326350
EHI_002240	EDI_335020	EMO_112720	EIN_326360
EHI_018150	EDI_335170	EMO_112730	EIN_326370
EHI_020710	EDI_336240	EMO_112740	EIN_326380
EHI_020910	EDI_336370	EMO_112750	EIN_326390
EHI_058340	EDI_336380	EMO_112760	EIN_326400
EHI_078960	EDI_336550	EMO_112780	EIN_326510
EHI_109230	EDI_336660	EMO_112790	EIN_326520
EHI_148800	EDI_340570	EMO_112800	EIN_327030
EHI_154730	EDI_340630	EMO_112810	EIN_327040
EHI_162790	EDI_340850	EMO_113070	EIN_327150
EHI_176380	EDI_341910	EMO_113120	EIN_327160
EHI_193670	EDI_341940	EMO_113140	EIN_327480
	EDI_342210	EMO_113200	EIN_327520
	EDI_343280	EMO_113220	EIN_327810
	EDI_343710	EMO_113230	EIN_328190
	EDI_343790	EMO_113260	EIN_328420
	EDI_344090	EMO_113320	EIN_328430
	EDI_344750	EMO_113500	EIN_329390
	EDI_344850	EMO_113520	EIN_329620
	EDI_345230	EMO_114000	EIN_330410
	EDI_345290	EMO_114110	EIN_330800
	EDI_345300	EMO_114340	EIN_331000
	EDI_345310	EMO_114560	EIN_331110
	EDI_347080	EMO_114570	EIN_332770
	EDI_347200	EMO_114580	EIN_334830
	EDI_347210	EMO_114590	EIN_334850
	EDI_347820	EMO_114610	EIN_335080
	EDI_348890	EMO_114630	EIN_335360
	EDI_349040	EMO_114660	EIN_335480
	EDI_349050	EMO_114690	EIN_336600
	EDI_349770	EMO_114710	EIN_336710
	EDI_349780	EMO_115040	EIN_336810
	EDI_349790	EMO_115180	EIN_336910
	EDI_349800	EMO_115190	EIN_337280
	EDI_349810	EMO_115200	EIN_337620
	EDI_349820	EMO_115230	EIN_337630
	EDI_349830	EMO_115280	EIN_337770
	EDI_350430	EMO_115650	EIN_337780
	EDI_350850	EMO_115720	EIN_338140
	EDI_351310	EMO_115740	EIN_338370
	EDI_351450	EMO_115760	EIN_338880
	EDI_353660	EMO_115770	EIN_339120
		EMO_115940	EIN_339130
		EMO_116460	EIN_339140
		EMO_116490	EIN_339260
		EMO_116500	EIN_339370
		EMO_116510	EIN_340040
		EMO_116530	EIN_340050
		EMO_116550	EIN_340270
		EMO_116650	EIN_340290
		EMO_116660	EIN_340340
		EMO_116710	EIN_340550
		EMO_116720	EIN_340800
		EMO_116730	EIN_341510
		EMO_117180	EIN_341520
		EMO_117190	EIN_343330
		EMO_117200	EIN_343730
		EMO_117330	EIN_344560
		EMO_117390	EIN_344570
		EMO_117540	EIN_344780
		EMO_117550	EIN_345530
		EMO_117610	EIN_345640
		EMO_117620	EIN_345860
		EMO_118060	EIN_346110
		EMO_118070	EIN_346120
		EMO_118090	EIN_346330
		EMO_118180	EIN_346810
		EMO_118210	EIN_346820
		EMO_118220	EIN_347030
		EMO_118290	EIN_347270
		EMO_118340	EIN_347900
		EMO_118420	EIN_348700
		EMO_118950	EIN_349310
		EMO_119130	EIN_349820
		EMO_119140	EIN_349830
		EMO_119920	EIN_350350
		EMO_120480	EIN_350360
		EMO_120490	EIN_350780
		EMO_120520	EIN_352300
		EMO_120800	EIN_352410
		EMO_120840	EIN_352960
		EMO_120870	EIN_353060
		EMO_121000	EIN_353570
		EMO_121020	EIN_354000
		EMO_121120	EIN_354200
		EMO_121130	EIN_354250
		EMO_121140	EIN_354260
		EMO_121150	EIN_354270
		EMO_121220	EIN_354620
		EMO_121970	EIN_354750
		EMO_122030	EIN_354890
		EMO_122100	EIN_354900
		EMO_122140	EIN_355070
		EMO_122150	EIN_355650
		EMO_122240	EIN_356400
		EMO_122280	EIN_356410
		EMO_122290	EIN_356420
		EMO_122300	EIN_357210
		EMO_122330	EIN_357470
		EMO_122460	EIN_357700
		EMO_123020	EIN_358320
		EMO_123070	EIN_358550
		EMO_123150	EIN_358800
		EMO_123290	EIN_358810
		EMO_123320	EIN_359920
		EMO_123370	EIN_360360
		EMO_123390	EIN_360510
		EMO_123430	EIN_360730
		EMO_123460	EIN_360860
		EMO_123500	EIN_360970
		EMO_123510	EIN_361100
		EMO_123520	EIN_361470
		EMO_123590	EIN_361580
		EMO_123600	EIN_362980
		EMO_123690	EIN_362990
		EMO_123720	EIN_363710
		EMO_123840	EIN_363920
		EMO_123880	EIN_364030
		EMO_123960	EIN_364140
		EMO_123990	EIN_364350
		EMO_124030	EIN_365210
		EMO_124040	EIN_367020
		EMO_124050	EIN_367530
		EMO_124210	EIN_367540
		EMO_124230	EIN_369660
		EMO_124240	EIN_370940
		EMO_124300	EIN_378040
		EMO_124380	EIN_382330
		EMO_124440	EIN_383360
		EMO_124470	EIN_384150
		EMO_124540	EIN_384260
		EMO_124590	EIN_384270
		EMO_124630	EIN_384480
		EMO_124690	EIN_384980
		EMO_124720	EIN_385700
		EMO_124760	EIN_390380
		EMO_124770	EIN_390600
		EMO_124890	EIN_390880
		EMO_125010	EIN_391060
		EMO_125040	EIN_391330
		EMO_125050	EIN_391780
		EMO_125150	EIN_392090
		EMO_125170	EIN_392420
		EMO_125180	EIN_392530
		EMO_125210	EIN_392730
		EMO_125390	EIN_393430
		EMO_125450	EIN_394160
		EMO_125460	EIN_394390
		EMO_125520	EIN_395130
		EMO_125640	EIN_395140
		EMO_125700	EIN_395460
		EMO_125790	EIN_396300
		EMO_126280	EIN_397780
		EMO_126500	EIN_398040
		EMO_126520	EIN_398180
		EMO_126850	EIN_398940
		EMO_127020	EIN_401350
		EMO_127080	EIN_401420
		EMO_127350	EIN_401430
		EMO_127880	EIN_401640
		EMO_127930	EIN_401750
		EMO_128000	EIN_401770
		EMO_128160	EIN_401790
		EMO_128280	EIN_401800
		EMO_128640	EIN_402010
		EMO_128860	EIN_402020
		EMO_128960	EIN_402320
		EMO_129290	EIN_403300
		EMO_129820	EIN_404790
		EMO_129860	EIN_405750
		EMO_130050	EIN_405760
		EMO_130080	EIN_406420
		EMO_130100	EIN_406530
		EMO_130290	EIN_406540
		EMO_130380	EIN_406550
		EMO_130540	EIN_406560
		EMO_130560	EIN_408270
		EMO_130850	EIN_410540
		EMO_130890	EIN_411380
		EMO_130960	EIN_411830
		EMO_131030	EIN_412040
		EMO_131130	EIN_412790
		EMO_131150	EIN_414220
		EMO_131180	EIN_414640
		EMO_131250	EIN_414750
		EMO_131380	EIN_415060
		EMO_131410	EIN_415070
		EMO_131600	EIN_416030
		EMO_131630	EIN_416130
		EMO_131770	EIN_416140
		EMO_131810	EIN_416440
		EMO_131910	EIN_417710
		EMO_132100	EIN_418020
		EMO_132140	EIN_418030
		EMO_132220	EIN_418040
		EMO_132230	EIN_418120
		EMO_132270	EIN_418260
		EMO_132330	EIN_418730
		EMO_132370	EIN_418740
		EMO_132420	EIN_419240
		EMO_132480	EIN_419730
		EMO_132540	EIN_420000
		EMO_132590	EIN_420600
		EMO_132720	EIN_421160
		EMO_132750	EIN_423160
		EMO_132780	EIN_423650
		EMO_132790	EIN_423770
		EMO_132800	EIN_426050
		EMO_132810	EIN_426060
		EMO_132830	EIN_426070
		EMO_132940	EIN_426380
		EMO_133070	EIN_426490
		EMO_133120	EIN_427440
		EMO_133250	EIN_427450
		EMO_133260	EIN_427880
		EMO_133290	EIN_427990
		EMO_133300	EIN_428110
		EMO_133320	EIN_428580
		EMO_133340	EIN_428980
		EMO_133390	EIN_428990
		EMO_133400	EIN_429000
		EMO_133420	EIN_429540
		EMO_133440	EIN_429700
		EMO_133480	EIN_429710
		EMO_133490	EIN_429840
		EMO_133540	EIN_431870
		EMO_133560	EIN_431880
		EMO_133660	EIN_434280
		EMO_133790	EIN_435120
		EMO_133800	EIN_436750
		EMO_133880	EIN_436860
		EMO_133960	EIN_436870
		EMO_134000	EIN_437450
		EMO_134010	EIN_438930
		EMO_134050	EIN_440030
		EMO_134070	EIN_440890
		EMO_134100	EIN_441020
		EMO_134130	EIN_441130
		EMO_134150	EIN_441940
		EMO_134180	EIN_441950
		EMO_134220	EIN_442080
		EMO_134260	EIN_443400
		EMO_134350	EIN_444170
		EMO_134360	EIN_444300
		EMO_134410	EIN_445710
		EMO_134420	EIN_445720
		EMO_134430	EIN_447070
		EMO_134580	EIN_447390
		EMO_134590	EIN_447720
		EMO_134750	EIN_448260
		EMO_134760	EIN_448670
		EMO_134800	EIN_449370
		EMO_134810	EIN_450150
		EMO_134950	EIN_450450
		EMO_135030	EIN_451110
		EMO_135040	EIN_451370
		EMO_135060	EIN_451390
		EMO_135100	EIN_451450
		EMO_135120	EIN_451770
		EMO_135130	EIN_452200
		EMO_135180	EIN_452210
		EMO_135230	EIN_452320
		EMO_135580	EIN_452330
		EMO_135620	EIN_452340
		EMO_135640	EIN_453590
		EMO_135710	EIN_453900
		EMO_135830	EIN_454480
		EMO_135850	EIN_454800
		EMO_135890	EIN_455030
		EMO_136120	EIN_455140
		EMO_136170	EIN_455150
		EMO_136220	EIN_455400
		EMO_136230	EIN_455840
		EMO_136250	EIN_456540
		EMO_136640	EIN_456650
		EMO_136660	EIN_456760
		EMO_136670	EIN_457820
		EMO_136680	EIN_458150
		EMO_136690	EIN_458790
		EMO_136700	EIN_459430
		EMO_136710	EIN_459730
		EMO_136770	EIN_459850
		EMO_136870	EIN_460360
		EMO_136940	EIN_460990
		EMO_137070	EIN_462100
		EMO_137230	EIN_463070
		EMO_137350	EIN_463270
		EMO_137450	EIN_463280
		EMO_137460	EIN_463290
		EMO_137500	EIN_463820
		EMO_137520	EIN_464040
		EMO_137560	EIN_464850
		EMO_137570	EIN_465180
		EMO_137610	EIN_465290
		EMO_137820	EIN_465510
		EMO_137860	EIN_465520
		EMO_137970	EIN_466160
		EMO_137980	EIN_467480
		EMO_138260	EIN_470810
		EMO_138310	EIN_471120
		EMO_138450	EIN_471600
		EMO_138630	EIN_472000
		EMO_138760	EIN_472010
		EMO_138940	EIN_472520
		EMO_138980	EIN_472530
		EMO_139080	EIN_472750
		EMO_139100	EIN_473760
		EMO_139110	EIN_474330
		EMO_139140	EIN_475030
		EMO_139190	EIN_475040
		EMO_139200	EIN_475370
		EMO_139350	EIN_475390
		EMO_139750	EIN_475400
		EMO_139770	EIN_475410
		EMO_139940	EIN_476340
		EMO_139960	EIN_476550
		EMO_140110	EIN_476560
		EMO_140830	EIN_477300
		EMO_140900	EIN_477600
		EMO_140950	EIN_477940
		EMO_141190	EIN_478930
		EMO_141200	EIN_481900
		EMO_141250	EIN_482120
		EMO_141320	EIN_483240
		EMO_141520	EIN_483250
		EMO_141550	EIN_483350
		EMO_141690	EIN_483360
		EMO_141710	EIN_483370
		EMO_141820	EIN_483480
		EMO_141880	EIN_483790
		EMO_141980	EIN_483900
		EMO_141990	EIN_484010
		EMO_142210	EIN_484590
		EMO_142330	EIN_484600
		EMO_142590	EIN_484610
		EMO_142600	EIN_484720
		EMO_142620	EIN_484730
		EMO_142670	EIN_484740
		EMO_142690	EIN_485250
		EMO_143040	EIN_486530
		EMO_143080	EIN_486660
		EMO_143140	EIN_488560
		EMO_143150	EIN_489380
		EMO_143310	EIN_493670
		EMO_143370	EIN_493870
		EMO_143510	EIN_494210
		EMO_143560	EIN_494540
		EMO_143610	EIN_494560
		EMO_143800	EIN_494570
		EMO_143890	EIN_494580
		EMO_143960	EIN_494590
		EMO_143970	EIN_496210
		EMO_143980	EIN_496220
		EMO_144020	EIN_497060
		EMO_144060	EIN_497320
		EMO_144100	EIN_497330
		EMO_144110	EIN_497730
		EMO_144160	EIN_497840
		EMO_144190	EIN_499160
		EMO_144270	EIN_499390
		EMO_144290	EIN_499600
		EMO_144380	EIN_500970
		EMO_144430	EIN_501290
		EMO_144510	EIN_501300
		EMO_144620	EIN_501610
		EMO_144680	EIN_501720
		EMO_144840	EIN_502040
		EMO_144860	EIN_502050
		EMO_144890	EIN_502120
		EMO_144960	EIN_502130
		EMO_145140	EIN_502790
		EMO_145220	EIN_502900
		EMO_145310	EIN_505520
		EMO_145400	EIN_505800
		EMO_145430	EIN_506400
		EMO_145460	EIN_506730
		EMO_145470	EIN_506840
		EMO_145490	EIN_506950
		EMO_145540	EIN_506960
		EMO_145590	EIN_507070
		EMO_145670	EIN_507100
		EMO_145730	EIN_507340
		EMO_145760	EIN_507630
		EMO_145770	EIN_507740
		EMO_145800	EIN_507750
		EMO_145820	EIN_507960
		EMO_146130	EIN_508320
		EMO_146200	EIN_508780
		EMO_146230	EIN_508790
		EMO_146320	EIN_508800
		EMO_146350	EIN_508810
		EMO_146360	EIN_509080
		EMO_146570	EIN_510950
		EMO_146710	EIN_510960
		EMO_146730	EIN_511500
		EMO_146800	EIN_511950
		EMO_146840	EIN_511960
		EMO_146870	EIN_512370
		EMO_146880	EIN_512500
		EMO_146920	EIN_513220
		EMO_146950	EIN_514380
		EMO_146970	EIN_515100
		EMO_146980	EIN_516060
		EMO_147050	EIN_516160
		EMO_147100	EIN_516680
		EMO_147210	EIN_516920
		EMO_147220	EIN_519180
		EMO_147500	EIN_519390
		EMO_147530	EIN_520770
		EMO_147560	EIN_520780
		EMO_147610	EIN_520790
		EMO_147670	EIN_521020
		EMO_147690	EIN_521410
		EMO_147740	EIN_521820
		EMO_147800	EIN_521930
		EMO_148040	EIN_522070
		EMO_148110	EIN_522190
		EMO_148170	EIN_522300
		EMO_148460	EIN_522420
		EMO_148560	EIN_522430
		EMO_148580	EIN_522830
		EMO_148600	EIN_522840
		EMO_148610	EIN_522870
		EMO_148620	EIN_523630
		EMO_148700	EIN_524680
		EMO_148750	EIN_526330
		EMO_148780	EIN_528160
		EMO_148820	EIN_528170
		EMO_148930	EIN_528980
		EMO_149070	EIN_528990
		EMO_149080	EIN_529750
		EMO_149190	EIN_529760
		EMO_149240	EIN_530270
		EMO_149270	EIN_530280
		EMO_149310	EIN_531820
		EMO_149410	EIN_532030
		EMO_149660	EIN_532140
		EMO_149830	EIN_532150
		EMO_149840	EIN_532270
		EMO_149850	EIN_532280
		EMO_149890
		EMO_149930
		EMO_149980
		EMO_150030
		EMO_150040
		EMO_150050
		EMO_150060
		EMO_150070
		EMO_150230
		EMO_150240
		EMO_150250
		EMO_150260
		EMO_150390
		EMO_150400
		EMO_150450
		EMO_150790
		EMO_150900
		EMO_150960
		EMO_151020
		EMO_151050
		EMO_151130
		EMO_151140
		EMO_151200
		EMO_151250
		EMO_151260
		EMO_151280
		EMO_151310
		EMO_151410
		EMO_151500
		EMO_151510
		EMO_151820
		EMO_151870
		EMO_151890
		EMO_151900
		EMO_152100
		EMO_152120
		EMO_152140
		EMO_152150
		EMO_152170
		EMO_152220
		EMO_152430
		EMO_152630
		EMO_152650
		EMO_152660
		EMO_152740
		EMO_152750
		EMO_152830
		EMO_152860
		EMO_152870
		EMO_152910
		EMO_152920
		EMO_152930
		EMO_152940
		EMO_152960
		EMO_152980
		EMO_153010
		EMO_153030
		EMO_153130
		EMO_153150
		EMO_153170
		EMO_153210
		EMO_153260
		EMO_153350
		EMO_153390
		EMO_153410
		EMO_153460
		EMO_153490
		EMO_153500
		EMO_153550
		EMO_153590
		EMO_153600
		EMO_153720
		EMO_153810
		EMO_153820
		EMO_153860
		EMO_153880
		EMO_153930
		EMO_153990
		EMO_154070
		EMO_154280
		EMO_154340
		EMO_154370
		EMO_154410
		EMO_154430
		EMO_154510
		EMO_154570
		EMO_154750
		EMO_154920
		EMO_155030
		EMO_155170
		EMO_155240
		EMO_155320
		EMO_155330
		EMO_155530
		EMO_155610
		EMO_155700
		EMO_155750
		EMO_155770
		EMO_155780
		EMO_155810
		EMO_155920
		EMO_155950
		EMO_156020
		EMO_156080
		EMO_156140
		EMO_156170
		EMO_156180
		EMO_156210
		EMO_156440
		EMO_156450
		EMO_156460
		EMO_156480
		EMO_156520
		EMO_156550
		EMO_156580
		EMO_156610
		EMO_156640
		EMO_156660
		EMO_156670
		EMO_156740
		EMO_156830
		EMO_156980
		EMO_157000
		EMO_157060
		EMO_157070
		EMO_157080
		EMO_157100
		EMO_157110

## Sheet: Sense sRNA
Genes with sense sRNA
E.histolytica	E.dispar	E.moshovskii	E.invadens
EHI_000130	EDI_000230	EMO_000010	EIN_000210
EHI_000140	EDI_000660	EMO_000090	EIN_000670
EHI_000240	EDI_000680	EMO_000210	EIN_001070
EHI_000250	EDI_000700	EMO_000300	EIN_001590
EHI_000280	EDI_001190	EMO_000310	EIN_002140
EHI_000290	EDI_001510	EMO_000350	EIN_003130
EHI_000430	EDI_001670	EMO_000360	EIN_003330
EHI_000440	EDI_002530	EMO_000380	EIN_003800
EHI_000480	EDI_002570	EMO_000530	EIN_004000
EHI_000490	EDI_002580	EMO_000630	EIN_004110
EHI_000510	EDI_002610	EMO_000670	EIN_004320
EHI_000520	EDI_002620	EMO_000780	EIN_004330
EHI_000570	EDI_002630	EMO_000820	EIN_004340
EHI_000590	EDI_002650	EMO_000830	EIN_004450
EHI_000610	EDI_002680	EMO_000840	EIN_004460
EHI_000640	EDI_002690	EMO_000860	EIN_004470
EHI_000690	EDI_002730	EMO_000890	EIN_004480
EHI_000720	EDI_002780	EMO_000900	EIN_004690
EHI_000730	EDI_002800	EMO_000910	EIN_004800
EHI_000740	EDI_002830	EMO_000950	EIN_004810
EHI_000780	EDI_002840	EMO_000990	EIN_004920
EHI_000790	EDI_002860	EMO_001000	EIN_004930
EHI_000910	EDI_002870	EMO_001140	EIN_005160
EHI_001070	EDI_002900	EMO_001150	EIN_005280
EHI_001090	EDI_003330	EMO_001170	EIN_005800
EHI_001100	EDI_003430	EMO_001220	EIN_006100
EHI_001120	EDI_003850	EMO_001230	EIN_006350
EHI_001130	EDI_004150	EMO_001240	EIN_007160
EHI_001170	EDI_004490	EMO_001250	EIN_007460
EHI_001400	EDI_004570	EMO_001260	EIN_007880
EHI_001420	EDI_004700	EMO_001290	EIN_007890
EHI_001430	EDI_005240	EMO_001310	EIN_008110
EHI_001630	EDI_005280	EMO_001340	EIN_008640
EHI_001635	EDI_005370	EMO_001370	EIN_009270
EHI_001730	EDI_005570	EMO_001540	EIN_009790
EHI_001750	EDI_005870	EMO_001630	EIN_010820
EHI_001760	EDI_006090	EMO_001680	EIN_011360
EHI_001780	EDI_006400	EMO_001690	EIN_011870
EHI_001790	EDI_006520	EMO_001780	EIN_012090
EHI_001800	EDI_007270	EMO_001790	EIN_012650
EHI_001810	EDI_007400	EMO_001810	EIN_012680
EHI_001870	EDI_007470	EMO_001900	EIN_012790
EHI_001940	EDI_007610	EMO_001930	EIN_013290
EHI_001950	EDI_007630	EMO_001960	EIN_013400
EHI_001960	EDI_007650	EMO_001970	EIN_013810
EHI_001990	EDI_007660	EMO_001980	EIN_014110
EHI_002130	EDI_007770	EMO_002010	EIN_014120
EHI_002150	EDI_007820	EMO_002100	EIN_014230
EHI_002160	EDI_007840	EMO_002120	EIN_014440
EHI_002190	EDI_007990	EMO_002150	EIN_014980
EHI_002240	EDI_008090	EMO_002210	EIN_015030
EHI_002350	EDI_008100	EMO_002250	EIN_016430
EHI_002670	EDI_008350	EMO_002320	EIN_016490
EHI_002780	EDI_008390	EMO_002340	EIN_016610
EHI_002790	EDI_008400	EMO_002550	EIN_016620
EHI_002990	EDI_008530	EMO_002590	EIN_016690
EHI_003010	EDI_008560	EMO_002610	EIN_016920
EHI_003250	EDI_008670	EMO_002630	EIN_016930
EHI_003260	EDI_008980	EMO_002640	EIN_017830
EHI_003380	EDI_009330	EMO_002700	EIN_017940
EHI_003890	EDI_009770	EMO_002710	EIN_017950
EHI_003900	EDI_009810	EMO_002780	EIN_018200
EHI_003930	EDI_009960	EMO_002820	EIN_018240
EHI_003940	EDI_010060	EMO_002910	EIN_018260
EHI_004170	EDI_010070	EMO_002960	EIN_018360
EHI_004180	EDI_010080	EMO_002990	EIN_018370
EHI_004190	EDI_010090	EMO_003000	EIN_018650
EHI_004200	EDI_010100	EMO_003020	EIN_018720
EHI_004230	EDI_010110	EMO_003050	EIN_018730
EHI_004340	EDI_010220	EMO_003090	EIN_019140
EHI_004370	EDI_010230	EMO_003110	EIN_019430
EHI_004380	EDI_010240	EMO_003200	EIN_020120
EHI_004420	EDI_010460	EMO_003210	EIN_020170
EHI_004470	EDI_010860	EMO_003270	EIN_020200
EHI_004490	EDI_010870	EMO_003310	EIN_020280
EHI_004550	EDI_010970	EMO_003410	EIN_020510
EHI_004590	EDI_011070	EMO_003450	EIN_020530
EHI_004600	EDI_011080	EMO_003460	EIN_020680
EHI_004610	EDI_011190	EMO_003500	EIN_021130
EHI_004640	EDI_011200	EMO_003550	EIN_021160
EHI_004750	EDI_011320	EMO_003690	EIN_022080
EHI_004760	EDI_011430	EMO_003720	EIN_022090
EHI_004780	EDI_011440	EMO_003760	EIN_022230
EHI_004790	EDI_011730	EMO_003790	EIN_022380
EHI_004800	EDI_011790	EMO_003850	EIN_022570
EHI_004810	EDI_011800	EMO_003860	EIN_023080
EHI_004820	EDI_012120	EMO_003970	EIN_023090
EHI_004840	EDI_012320	EMO_003980	EIN_023210
EHI_004850	EDI_012350	EMO_003990	EIN_023500
EHI_004855	EDI_012370	EMO_004040	EIN_023510
EHI_004880	EDI_012580	EMO_004090	EIN_023600
EHI_004920	EDI_012610	EMO_004160	EIN_023610
EHI_004940	EDI_012650	EMO_004200	EIN_023980
EHI_004960	EDI_012660	EMO_004280	EIN_024050
EHI_004990	EDI_012680	EMO_004290	EIN_024290
EHI_005010	EDI_012690	EMO_004300	EIN_024300
EHI_005020	EDI_012700	EMO_004410	EIN_024410
EHI_005030	EDI_012710	EMO_004420	EIN_024620
EHI_005060	EDI_012730	EMO_004460	EIN_024730
EHI_005100	EDI_012990	EMO_004480	EIN_025480
EHI_005120	EDI_013010	EMO_004510	EIN_025610
EHI_005130	EDI_013060	EMO_004520	EIN_025830
EHI_005150	EDI_013290	EMO_004530	EIN_025980
EHI_005460	EDI_013340	EMO_004550	EIN_026180
EHI_005657	EDI_013470	EMO_004710	EIN_026190
EHI_005890	EDI_013570	EMO_004760	EIN_026410
EHI_005910	EDI_013710	EMO_004810	EIN_026780
EHI_005920	EDI_013750	EMO_004820	EIN_026810
EHI_005950	EDI_014060	EMO_004890	EIN_026890
EHI_005970	EDI_014080	EMO_005010	EIN_027230
EHI_006010	EDI_014180	EMO_005020	EIN_027340
EHI_006020	EDI_014200	EMO_005040	EIN_027980
EHI_006030	EDI_014330	EMO_005270	EIN_028080
EHI_006040	EDI_014550	EMO_005300	EIN_028600
EHI_006050	EDI_014780	EMO_005330	EIN_028610
EHI_006070	EDI_014800	EMO_005390	EIN_029240
EHI_006130	EDI_014810	EMO_005420	EIN_029440
EHI_006150	EDI_014820	EMO_005490	EIN_030870
EHI_006170	EDI_014920	EMO_005560	EIN_031160
EHI_006190	EDI_015020	EMO_005640	EIN_031390
EHI_006430	EDI_015120	EMO_005650	EIN_031420
EHI_006550	EDI_015750	EMO_005690	EIN_031570
EHI_006560	EDI_016100	EMO_005780	EIN_034090
EHI_006670	EDI_016340	EMO_005810	EIN_034740
EHI_006690	EDI_016380	EMO_005820	EIN_035960
EHI_006710	EDI_016560	EMO_005840	EIN_036300
EHI_006750	EDI_016580	EMO_005900	EIN_036420
EHI_006810	EDI_016610	EMO_005970	EIN_036440
EHI_006830	EDI_016770	EMO_006070	EIN_037570
EHI_006860	EDI_016980	EMO_006110	EIN_037700
EHI_006885	EDI_017140	EMO_006190	EIN_038220
EHI_006930	EDI_017180	EMO_006200	EIN_038800
EHI_006940	EDI_017280	EMO_006210	EIN_039450
EHI_006950	EDI_017380	EMO_006280	EIN_039460
EHI_006980	EDI_017390	EMO_006290	EIN_039570
EHI_007000	EDI_017400	EMO_006300	EIN_040260
EHI_007010	EDI_017900	EMO_006320	EIN_040820
EHI_007020	EDI_018020	EMO_006350	EIN_040840
EHI_007030	EDI_018050	EMO_006370	EIN_040850
EHI_007040	EDI_018160	EMO_006690	EIN_041950
EHI_007150	EDI_018170	EMO_006730	EIN_041980
EHI_007280	EDI_018190	EMO_006750	EIN_042520
EHI_007300	EDI_018200	EMO_006820	EIN_042870
EHI_007320	EDI_018360	EMO_006840	EIN_043190
EHI_007330	EDI_018400	EMO_006880	EIN_043210
EHI_007340	EDI_018410	EMO_006900	EIN_043440
EHI_007350	EDI_018420	EMO_006940	EIN_043490
EHI_007360	EDI_018630	EMO_006980	EIN_043790
EHI_007460	EDI_019070	EMO_007010	EIN_043960
EHI_007480	EDI_019100	EMO_007020	EIN_043970
EHI_007500	EDI_019120	EMO_007050	EIN_043990
EHI_007510	EDI_019570	EMO_007120	EIN_044280
EHI_007620	EDI_019670	EMO_007130	EIN_044290
EHI_007640	EDI_019770	EMO_007250	EIN_044310
EHI_007910	EDI_020740	EMO_007280	EIN_044320
EHI_007920	EDI_020960	EMO_007300	EIN_044360
EHI_007930	EDI_022290	EMO_007390	EIN_044390
EHI_007940	EDI_022350	EMO_007400	EIN_044400
EHI_007950	EDI_022860	EMO_007470	EIN_044440
EHI_007960	EDI_022970	EMO_007480	EIN_044540
EHI_007970	EDI_022990	EMO_007500	EIN_044680
EHI_007990	EDI_023460	EMO_007510	EIN_045770
EHI_008000	EDI_023530	EMO_007520	EIN_047140
EHI_008010	EDI_023540	EMO_007530	EIN_047440
EHI_008020	EDI_023670	EMO_007540	EIN_048150
EHI_008030	EDI_023820	EMO_007550	EIN_048190
EHI_008040	EDI_023890	EMO_007560	EIN_048310
EHI_008060	EDI_023910	EMO_007580	EIN_048610
EHI_008080	EDI_023930	EMO_007600	EIN_049010
EHI_008090	EDI_023960	EMO_007620	EIN_049740
EHI_008110	EDI_024000	EMO_007630	EIN_049750
EHI_008130	EDI_024090	EMO_007650	EIN_049860
EHI_008160	EDI_024100	EMO_007670	EIN_050180
EHI_008190	EDI_024140	EMO_007740	EIN_050480
EHI_008200	EDI_024150	EMO_007770	EIN_050680
EHI_008210	EDI_024180	EMO_007840	EIN_051190
EHI_008220	EDI_024200	EMO_007910	EIN_051570
EHI_008380	EDI_024350	EMO_007930	EIN_051650
EHI_008390	EDI_024880	EMO_008040	EIN_051900
EHI_008400	EDI_025670	EMO_008110	EIN_052400
EHI_008420	EDI_025730	EMO_008310	EIN_052570
EHI_008450	EDI_025770	EMO_008330	EIN_052650
EHI_008610	EDI_025810	EMO_008470	EIN_052720
EHI_008620	EDI_025850	EMO_008680	EIN_053190
EHI_008630	EDI_026090	EMO_008730	EIN_053200
EHI_008650	EDI_026210	EMO_008750	EIN_053210
EHI_008710	EDI_026320	EMO_008760	EIN_053400
EHI_008730	EDI_026440	EMO_008840	EIN_053540
EHI_008760	EDI_026450	EMO_008850	EIN_053820
EHI_009020	EDI_026500	EMO_008870	EIN_053950
EHI_009240	EDI_026510	EMO_008970	EIN_054230
EHI_009410	EDI_026530	EMO_009000	EIN_054270
EHI_009460	EDI_026550	EMO_009080	EIN_054480
EHI_009490	EDI_026570	EMO_009090	EIN_054570
EHI_009500	EDI_026590	EMO_009140	EIN_054630
EHI_009510	EDI_026610	EMO_009150	EIN_054660
EHI_009520	EDI_026630	EMO_009160	EIN_054700
EHI_009530	EDI_026670	EMO_009200	EIN_054850
EHI_009540	EDI_026690	EMO_009230	EIN_054900
EHI_009570	EDI_026700	EMO_009380	EIN_054960
EHI_009580	EDI_026760	EMO_009480	EIN_055720
EHI_009590	EDI_026770	EMO_009500	EIN_055860
EHI_009620	EDI_026790	EMO_009530	EIN_055880
EHI_009630	EDI_026800	EMO_009590	EIN_056280
EHI_009680	EDI_026840	EMO_009700	EIN_056360
EHI_009800	EDI_026850	EMO_009750	EIN_056390
EHI_009810	EDI_026970	EMO_009770	EIN_056490
EHI_009820	EDI_027180	EMO_009820	EIN_056780
EHI_009840	EDI_027290	EMO_009980	EIN_056790
EHI_009860	EDI_027670	EMO_010030	EIN_056880
EHI_009870	EDI_028090	EMO_010040	EIN_056890
EHI_009940	EDI_028540	EMO_010140	EIN_057090
EHI_010020	EDI_028590	EMO_010170	EIN_057150
EHI_010030	EDI_028760	EMO_010210	EIN_057230
EHI_010050	EDI_028980	EMO_010220	EIN_057300
EHI_010060	EDI_029300	EMO_010270	EIN_057740
EHI_010070	EDI_030010	EMO_010290	EIN_057920
EHI_010270	EDI_030020	EMO_010440	EIN_058010
EHI_010290	EDI_030030	EMO_010500	EIN_058330
EHI_010300	EDI_030040	EMO_010510	EIN_058580
EHI_010340	EDI_030440	EMO_010520	EIN_058620
EHI_010350	EDI_030490	EMO_010580	EIN_058630
EHI_010510	EDI_030560	EMO_010610	EIN_058640
EHI_010530	EDI_030770	EMO_010620	EIN_058740
EHI_010560	EDI_031150	EMO_010720	EIN_058760
EHI_010570	EDI_031170	EMO_010790	EIN_058830
EHI_010650	EDI_031290	EMO_010800	EIN_059030
EHI_010660	EDI_031330	EMO_010830	EIN_059480
EHI_010710	EDI_031800	EMO_010850	EIN_059510
EHI_010720	EDI_031900	EMO_010910	EIN_059680
EHI_010730	EDI_031910	EMO_010920	EIN_059700
EHI_010750	EDI_032040	EMO_010980	EIN_059810
EHI_010850	EDI_032160	EMO_011010	EIN_059830
EHI_011170	EDI_032460	EMO_011020	EIN_060080
EHI_011180	EDI_032470	EMO_011050	EIN_060160
EHI_011200	EDI_032580	EMO_011120	EIN_060240
EHI_011210	EDI_032740	EMO_011260	EIN_060350
EHI_011230	EDI_032750	EMO_011390	EIN_060690
EHI_011250	EDI_032990	EMO_011460	EIN_060820
EHI_011260	EDI_033000	EMO_011540	EIN_061090
EHI_011400	EDI_033020	EMO_011560	EIN_061270
EHI_011410	EDI_033070	EMO_011590	EIN_061500
EHI_011510	EDI_033080	EMO_011680	EIN_061520
EHI_011520	EDI_033150	EMO_011730	EIN_061630
EHI_011530	EDI_033270	EMO_011790	EIN_062560
EHI_011550	EDI_033570	EMO_011830	EIN_062900
EHI_011660	EDI_033580	EMO_011850	EIN_063210
EHI_011790	EDI_033780	EMO_011860	EIN_063350
EHI_011800	EDI_033790	EMO_011900	EIN_063470
EHI_011840	EDI_033890	EMO_011960	EIN_063490
EHI_011870	EDI_034010	EMO_012000	EIN_063500
EHI_011900	EDI_034020	EMO_012010	EIN_063510
EHI_011910	EDI_034040	EMO_012040	EIN_064450
EHI_011920	EDI_034390	EMO_012120	EIN_064640
EHI_011930	EDI_034430	EMO_012200	EIN_064650
EHI_011940	EDI_034440	EMO_012210	EIN_064680
EHI_011950	EDI_034450	EMO_012230	EIN_064690
EHI_012020	EDI_034680	EMO_012270	EIN_064730
EHI_012040	EDI_034690	EMO_012340	EIN_064820
EHI_012050	EDI_035160	EMO_012460	EIN_065030
EHI_012110	EDI_035230	EMO_012690	EIN_065220
EHI_012170	EDI_035240	EMO_012830	EIN_065230
EHI_012220	EDI_035480	EMO_012970	EIN_065400
EHI_012230	EDI_035990	EMO_013090	EIN_065410
EHI_012240	EDI_036010	EMO_013180	EIN_065420
EHI_012250	EDI_036220	EMO_013210	EIN_065650
EHI_012270	EDI_036520	EMO_013220	EIN_065700
EHI_012280	EDI_036630	EMO_013270	EIN_065890
EHI_012290	EDI_036660	EMO_013450	EIN_065950
EHI_012330	EDI_037040	EMO_013510	EIN_066550
EHI_012340	EDI_037080	EMO_013520	EIN_067260
EHI_012360	EDI_037120	EMO_013630	EIN_067370
EHI_012420	EDI_037150	EMO_013710	EIN_067770
EHI_012480	EDI_037160	EMO_013770	EIN_067970
EHI_012500	EDI_037170	EMO_013810	EIN_069360
EHI_012570	EDI_037270	EMO_013840	EIN_069470
EHI_012580	EDI_037570	EMO_013850	EIN_070710
EHI_012720	EDI_037820	EMO_013860	EIN_070730
EHI_012940	EDI_037830	EMO_013920	EIN_070940
EHI_013010	EDI_037860	EMO_013950	EIN_072360
EHI_013040	EDI_037870	EMO_013970	EIN_073180
EHI_013050	EDI_037920	EMO_014030	EIN_073690
EHI_013170	EDI_037930	EMO_014050	EIN_074340
EHI_013180	EDI_037950	EMO_014080	EIN_074490
EHI_013190	EDI_037960	EMO_014110	EIN_074910
EHI_013220	EDI_038010	EMO_014230	EIN_075240
EHI_013230	EDI_038050	EMO_014270	EIN_075740
EHI_013240	EDI_038150	EMO_014330	EIN_076120
EHI_013260	EDI_038360	EMO_014410	EIN_076150
EHI_013280	EDI_038380	EMO_014430	EIN_076160
EHI_013320	EDI_038440	EMO_014510	EIN_076670
EHI_013550	EDI_038460	EMO_014560	EIN_076880
EHI_013650	EDI_038580	EMO_014630	EIN_076990
EHI_013760	EDI_038680	EMO_014640	EIN_077110
EHI_013860	EDI_038880	EMO_014670	EIN_077270
EHI_013870	EDI_039310	EMO_014690	EIN_078050
EHI_013890	EDI_039340	EMO_014990	EIN_078290
EHI_013900	EDI_039630	EMO_015070	EIN_078400
EHI_013910	EDI_040700	EMO_015080	EIN_078410
EHI_013950	EDI_041230	EMO_015090	EIN_078960
EHI_013960	EDI_041530	EMO_015140	EIN_079070
EHI_013980	EDI_041540	EMO_015200	EIN_079080
EHI_014010	EDI_041550	EMO_015240	EIN_079280
EHI_014030	EDI_041560	EMO_015380	EIN_079480
EHI_014060	EDI_041570	EMO_015520	EIN_079490
EHI_014070	EDI_041970	EMO_015570	EIN_079600
EHI_014080	EDI_041980	EMO_015580	EIN_079610
EHI_014110	EDI_042080	EMO_015630	EIN_080040
EHI_014150	EDI_042410	EMO_015660	EIN_080100
EHI_014160	EDI_043040	EMO_015670	EIN_080110
EHI_014170	EDI_043140	EMO_015730	EIN_080220
EHI_014200	EDI_043260	EMO_015760	EIN_080570
EHI_014240	EDI_043270	EMO_015780	EIN_080640
EHI_014250	EDI_043280	EMO_015790	EIN_080670
EHI_014280	EDI_043300	EMO_015800	EIN_080680
EHI_014310	EDI_043340	EMO_015930	EIN_080710
EHI_014330	EDI_043460	EMO_016000	EIN_080720
EHI_014340	EDI_043490	EMO_016040	EIN_080840
EHI_014400	EDI_043500	EMO_016050	EIN_081520
EHI_014410	EDI_043510	EMO_016060	EIN_081670
EHI_014610	EDI_043720	EMO_016250	EIN_081800
EHI_015010	EDI_044080	EMO_016340	EIN_081990
EHI_015110	EDI_044090	EMO_016350	EIN_082000
EHI_015120	EDI_044100	EMO_016400	EIN_082010
EHI_015230	EDI_044110	EMO_016430	EIN_082300
EHI_015240	EDI_044150	EMO_016440	EIN_082590
EHI_015250	EDI_044180	EMO_016470	EIN_082600
EHI_015290	EDI_044200	EMO_016510	EIN_082610
EHI_015300	EDI_044240	EMO_016530	EIN_082970
EHI_015310	EDI_044250	EMO_016560	EIN_083090
EHI_015320	EDI_044300	EMO_016580	EIN_083110
EHI_015360	EDI_044310	EMO_016660	EIN_083480
EHI_015380	EDI_044330	EMO_016680	EIN_083740
EHI_015390	EDI_044340	EMO_016690	EIN_083770
EHI_015420	EDI_044350	EMO_016800	EIN_084000
EHI_015440	EDI_044360	EMO_017030	EIN_084190
EHI_015550	EDI_044400	EMO_017110	EIN_084200
EHI_015760	EDI_044410	EMO_017150	EIN_084600
EHI_016010	EDI_044440	EMO_017170	EIN_084930
EHI_016130	EDI_044460	EMO_017190	EIN_085860
EHI_016340	EDI_044490	EMO_017200	EIN_085870
EHI_016350	EDI_044540	EMO_017210	EIN_085990
EHI_016360	EDI_044550	EMO_017220	EIN_086610
EHI_016370	EDI_044620	EMO_017460	EIN_086780
EHI_016380	EDI_044740	EMO_017470	EIN_086820
EHI_016400	EDI_044760	EMO_017500	EIN_086900
EHI_016430	EDI_044790	EMO_017620	EIN_087220
EHI_016450	EDI_044800	EMO_017730	EIN_087700
EHI_016460	EDI_044830	EMO_017760	EIN_088130
EHI_016480	EDI_044950	EMO_017770	EIN_088530
EHI_017000	EDI_044970	EMO_017780	EIN_088740
EHI_017150	EDI_044980	EMO_017810	EIN_088750
EHI_017350	EDI_045090	EMO_017860	EIN_088860
EHI_017450	EDI_045100	EMO_017880	EIN_088880
EHI_017580	EDI_045320	EMO_017980	EIN_089250
EHI_017600	EDI_045330	EMO_018020	EIN_089760
EHI_017610	EDI_045730	EMO_018040	EIN_089870
EHI_017630	EDI_045950	EMO_018070	EIN_089890
EHI_017640	EDI_046070	EMO_018100	EIN_089900
EHI_017660	EDI_046080	EMO_018130	EIN_090230
EHI_017670	EDI_046090	EMO_018220	EIN_090830
EHI_017690	EDI_046650	EMO_018280	EIN_091160
EHI_017700	EDI_046660	EMO_018300	EIN_091940
EHI_017720	EDI_046680	EMO_018320	EIN_092070
EHI_017730	EDI_047420	EMO_018410	EIN_092090
EHI_017750	EDI_047430	EMO_018550	EIN_092130
EHI_017760	EDI_048360	EMO_018560	EIN_092160
EHI_017890	EDI_048370	EMO_018600	EIN_092220
EHI_018000	EDI_049250	EMO_018700	EIN_092830
EHI_018010	EDI_049440	EMO_018710	EIN_093460
EHI_018030	EDI_049470	EMO_018720	EIN_093520
EHI_018260	EDI_049480	EMO_018730	EIN_093680
EHI_018270	EDI_049750	EMO_018930	EIN_093710
EHI_018290	EDI_049860	EMO_019000	EIN_093730
EHI_019600	EDI_049880	EMO_019050	EIN_093880
EHI_019610	EDI_050060	EMO_019210	EIN_093990
EHI_019640	EDI_050370	EMO_019270	EIN_094120
EHI_020080	EDI_050570	EMO_019300	EIN_094200
EHI_020210	EDI_050680	EMO_019340	EIN_094410
EHI_020230	EDI_050690	EMO_019460	EIN_094680
EHI_020240	EDI_050710	EMO_019470	EIN_094780
EHI_020250	EDI_050730	EMO_019620	EIN_094910
EHI_020270	EDI_050740	EMO_019640	EIN_094940
EHI_020280	EDI_050750	EMO_019680	EIN_095010
EHI_020290	EDI_050760	EMO_019690	EIN_095050
EHI_020300	EDI_051350	EMO_019700	EIN_095510
EHI_020310	EDI_051360	EMO_019760	EIN_095640
EHI_020330	EDI_051380	EMO_019850	EIN_095650
EHI_020340	EDI_051400	EMO_019860	EIN_095820
EHI_020350	EDI_051850	EMO_019910	EIN_095940
EHI_020360	EDI_051880	EMO_019930	EIN_095990
EHI_020370	EDI_052430	EMO_019940	EIN_096070
EHI_020470	EDI_052540	EMO_019960	EIN_096110
EHI_020480	EDI_052650	EMO_020100	EIN_096230
EHI_020610	EDI_052890	EMO_020180	EIN_096280
EHI_020720	EDI_053040	EMO_020190	EIN_096400
EHI_020840	EDI_053170	EMO_020220	EIN_096460
EHI_020850	EDI_053480	EMO_020260	EIN_096550
EHI_020860	EDI_053690	EMO_020310	EIN_096660
EHI_020900	EDI_053700	EMO_020320	EIN_096690
EHI_020920	EDI_053710	EMO_020370	EIN_096750
EHI_020930	EDI_053980	EMO_020390	EIN_096820
EHI_020950	EDI_054120	EMO_020420	EIN_096850
EHI_020970	EDI_054640	EMO_020450	EIN_097140
EHI_020980	EDI_054650	EMO_020490	EIN_097150
EHI_020990	EDI_054660	EMO_020520	EIN_097190
EHI_021190	EDI_054670	EMO_020570	EIN_097390
EHI_021200	EDI_054680	EMO_020650	EIN_097530
EHI_021230	EDI_054690	EMO_020660	EIN_097590
EHI_021260	EDI_054700	EMO_020670	EIN_097600
EHI_021270	EDI_054710	EMO_020710	EIN_097610
EHI_021280	EDI_054730	EMO_020730	EIN_097620
EHI_021340	EDI_055460	EMO_020870	EIN_097670
EHI_021360	EDI_055930	EMO_020910	EIN_097810
EHI_021380	EDI_055960	EMO_020930	EIN_097870
EHI_021390	EDI_055990	EMO_020950	EIN_097940
EHI_021430	EDI_056410	EMO_020970	EIN_097950
EHI_021450	EDI_056840	EMO_021000	EIN_098020
EHI_021490	EDI_056950	EMO_021050	EIN_098130
EHI_021510	EDI_057070	EMO_021060	EIN_098480
EHI_021560	EDI_057520	EMO_021070	EIN_098570
EHI_021780	EDI_057620	EMO_021090	EIN_098680
EHI_022010	EDI_057740	EMO_021130	EIN_098790
EHI_022020	EDI_057750	EMO_021140	EIN_098990
EHI_022130	EDI_057980	EMO_021290	EIN_099100
EHI_022260	EDI_058000	EMO_021300	EIN_099110
EHI_022300	EDI_058220	EMO_021330	EIN_099210
EHI_022610	EDI_058780	EMO_021400	EIN_100810
EHI_022620	EDI_059030	EMO_021420	EIN_101020
EHI_022890	EDI_059250	EMO_021460	EIN_101130
EHI_022910	EDI_059260	EMO_021470	EIN_102820
EHI_022940	EDI_059370	EMO_021480	EIN_104540
EHI_022960	EDI_059530	EMO_021580	EIN_104760
EHI_022970	EDI_059560	EMO_021590	EIN_105230
EHI_022980	EDI_059790	EMO_021690	EIN_105240
EHI_023010	EDI_059910	EMO_021710	EIN_106330
EHI_023020	EDI_059940	EMO_021720	EIN_106540
EHI_023050	EDI_059960	EMO_021780	EIN_106650
EHI_023080	EDI_059970	EMO_021790	EIN_107160
EHI_023110	EDI_060370	EMO_021950	EIN_108920
EHI_023120	EDI_060390	EMO_021960	EIN_108940
EHI_023140	EDI_060400	EMO_022040	EIN_108950
EHI_023180	EDI_060410	EMO_022060	EIN_109170
EHI_023200	EDI_060430	EMO_022130	EIN_109670
EHI_023210	EDI_060580	EMO_022220	EIN_110190
EHI_023220	EDI_060600	EMO_022330	EIN_110300
EHI_023230	EDI_060650	EMO_022470	EIN_110430
EHI_023270	EDI_060790	EMO_022490	EIN_110550
EHI_023300	EDI_060810	EMO_022530	EIN_110660
EHI_023320	EDI_061520	EMO_022550	EIN_110670
EHI_023360	EDI_061550	EMO_022670	EIN_111490
EHI_023410	EDI_061570	EMO_022780	EIN_112280
EHI_023430	EDI_061590	EMO_022790	EIN_113580
EHI_023450	EDI_061930	EMO_022800	EIN_114200
EHI_023470	EDI_062410	EMO_022830	EIN_114210
EHI_023490	EDI_062730	EMO_022840	EIN_115070
EHI_023500	EDI_062850	EMO_022850	EIN_115190
EHI_023600	EDI_062860	EMO_022940	EIN_115290
EHI_023610	EDI_062870	EMO_022950	EIN_116310
EHI_023840	EDI_062990	EMO_023000	EIN_117310
EHI_023880	EDI_063000	EMO_023080	EIN_117340
EHI_024110	EDI_063030	EMO_023150	EIN_117930
EHI_024230	EDI_063370	EMO_023240	EIN_118030
EHI_024240	EDI_063550	EMO_023280	EIN_118070
EHI_024350	EDI_063600	EMO_023370	EIN_118180
EHI_024420	EDI_063630	EMO_023380	EIN_118270
EHI_024510	EDI_064530	EMO_023500	EIN_118710
EHI_024530	EDI_064540	EMO_023550	EIN_119080
EHI_024590	EDI_065000	EMO_023570	EIN_119140
EHI_024610	EDI_065040	EMO_023700	EIN_119150
EHI_024630	EDI_065080	EMO_023720	EIN_119360
EHI_024640	EDI_065090	EMO_023760	EIN_119590
EHI_024680	EDI_065550	EMO_023800	EIN_119790
EHI_024690	EDI_065580	EMO_023950	EIN_120430
EHI_025100	EDI_065710	EMO_024000	EIN_120960
EHI_025230	EDI_065750	EMO_024070	EIN_121260
EHI_025270	EDI_066090	EMO_024100	EIN_121660
EHI_025280	EDI_066100	EMO_024110	EIN_122200
EHI_025290	EDI_066110	EMO_024150	EIN_122230
EHI_025300	EDI_066120	EMO_024180	EIN_122250
EHI_025360	EDI_066130	EMO_024200	EIN_122270
EHI_025370	EDI_066140	EMO_024280	EIN_122440
EHI_025450	EDI_066150	EMO_024330	EIN_122470
EHI_025470	EDI_066270	EMO_024430	EIN_122810
EHI_025490	EDI_066390	EMO_024510	EIN_122830
EHI_025590	EDI_066690	EMO_024550	EIN_122880
EHI_025600	EDI_067020	EMO_024570	EIN_123130
EHI_025700	EDI_067170	EMO_024580	EIN_123140
EHI_025830	EDI_067190	EMO_024590	EIN_123260
EHI_025850	EDI_067450	EMO_024620	EIN_123480
EHI_025890	EDI_067670	EMO_024640	EIN_123590
EHI_026330	EDI_067880	EMO_024660	EIN_123700
EHI_026340	EDI_068210	EMO_024670	EIN_125200
EHI_026380	EDI_068330	EMO_024680	EIN_125510
EHI_026410	EDI_068430	EMO_024780	EIN_125530
EHI_026420	EDI_069250	EMO_024800	EIN_125550
EHI_026440	EDI_069350	EMO_024820	EIN_125660
EHI_026470	EDI_069450	EMO_024910	EIN_125670
EHI_026480	EDI_069970	EMO_024960	EIN_126130
EHI_026590	EDI_070300	EMO_025090	EIN_126940
EHI_027010	EDI_070500	EMO_025140	EIN_127140
EHI_027020	EDI_070560	EMO_025190	EIN_127150
EHI_027030	EDI_070570	EMO_025200	EIN_127950
EHI_027130	EDI_070590	EMO_025310	EIN_127960
EHI_027380	EDI_070640	EMO_025320	EIN_128280
EHI_027490	EDI_070650	EMO_025360	EIN_128700
EHI_027500	EDI_070660	EMO_025380	EIN_129190
EHI_027570	EDI_070670	EMO_025430	EIN_129200
EHI_027610	EDI_070690	EMO_025440	EIN_129260
EHI_027690	EDI_070710	EMO_025470	EIN_129370
EHI_027700	EDI_070720	EMO_025490	EIN_129500
EHI_027720	EDI_070730	EMO_025530	EIN_129860
EHI_027770	EDI_070740	EMO_025540	EIN_129870
EHI_027800	EDI_070750	EMO_025550	EIN_130630
EHI_028330	EDI_070760	EMO_025710	EIN_130740
EHI_028550	EDI_070840	EMO_025910	EIN_131110
EHI_028780	EDI_070950	EMO_025950	EIN_132980
EHI_028880	EDI_071010	EMO_025960	EIN_133090
EHI_028910	EDI_071020	EMO_025990	EIN_133300
EHI_028920	EDI_071040	EMO_026050	EIN_133410
EHI_028930	EDI_071050	EMO_026070	EIN_133860
EHI_028940	EDI_071420	EMO_026150	EIN_134950
EHI_028950	EDI_071530	EMO_026160	EIN_135020
EHI_028990	EDI_071540	EMO_026180	EIN_135070
EHI_029020	EDI_071630	EMO_026220	EIN_135090
EHI_029040	EDI_071640	EMO_026320	EIN_135470
EHI_029050	EDI_071650	EMO_026340	EIN_136910
EHI_029060	EDI_072310	EMO_026520	EIN_137030
EHI_029090	EDI_072440	EMO_026580	EIN_137060
EHI_029200	EDI_074140	EMO_026680	EIN_137670
EHI_029210	EDI_074330	EMO_026750	EIN_137880
EHI_029350	EDI_074690	EMO_026810	EIN_137990
EHI_029370	EDI_075090	EMO_026850	EIN_138000
EHI_029500	EDI_075630	EMO_026990	EIN_138010
EHI_029530	EDI_075870	EMO_027090	EIN_138020
EHI_029550	EDI_076060	EMO_027100	EIN_138030
EHI_029560	EDI_076290	EMO_027150	EIN_138040
EHI_029570	EDI_076330	EMO_027160	EIN_138150
EHI_029600	EDI_076350	EMO_027180	EIN_138190
EHI_029610	EDI_076460	EMO_027300	EIN_138200
EHI_029620	EDI_076560	EMO_027360	EIN_138210
EHI_029930	EDI_076685	EMO_027390	EIN_138560
EHI_029940	EDI_076910	EMO_027410	EIN_139080
EHI_029950	EDI_077070	EMO_027460	EIN_139310
EHI_030070	EDI_077360	EMO_027470	EIN_139430
EHI_030110	EDI_077570	EMO_027530	EIN_139440
EHI_030120	EDI_077690	EMO_027550	EIN_142010
EHI_030130	EDI_077790	EMO_027690	EIN_142120
EHI_030170	EDI_077800	EMO_027760	EIN_143150
EHI_030180	EDI_078050	EMO_027830	EIN_143160
EHI_030420	EDI_078360	EMO_027920	EIN_143180
EHI_030440	EDI_078460	EMO_027940	EIN_143190
EHI_030450	EDI_078600	EMO_027950	EIN_143500
EHI_030480	EDI_078640	EMO_027980	EIN_143730
EHI_030600	EDI_078660	EMO_028030	EIN_144330
EHI_030610	EDI_079200	EMO_028350	EIN_144340
EHI_030710	EDI_079210	EMO_028480	EIN_144450
EHI_030750	EDI_079355	EMO_028510	EIN_144710
EHI_030760	EDI_079970	EMO_028750	EIN_145250
EHI_030770	EDI_079990	EMO_028770	EIN_145260
EHI_030790	EDI_080200	EMO_028810	EIN_145370
EHI_030800	EDI_080240	EMO_028900	EIN_145500
EHI_030810	EDI_080250	EMO_028940	EIN_145800
EHI_030820	EDI_081030	EMO_029020	EIN_145810
EHI_030830	EDI_081040	EMO_029060	EIN_145830
EHI_030890	EDI_081050	EMO_029120	EIN_145870
EHI_030900	EDI_081060	EMO_029170	EIN_145900
EHI_031240	EDI_081070	EMO_029280	EIN_145930
EHI_031250	EDI_081080	EMO_029430	EIN_146060
EHI_031260	EDI_081090	EMO_029540	EIN_146100
EHI_031350	EDI_081100	EMO_029590	EIN_146130
EHI_031360	EDI_081110	EMO_029670	EIN_146520
EHI_031370	EDI_081790	EMO_029690	EIN_146820
EHI_031400	EDI_081900	EMO_029860	EIN_148560
EHI_031410	EDI_082010	EMO_029870	EIN_148590
EHI_031960	EDI_082040	EMO_029930	EIN_148800
EHI_032780	EDI_082050	EMO_029940	EIN_149030
EHI_033250	EDI_082060	EMO_030120	EIN_149980
EHI_033670	EDI_082290	EMO_030180	EIN_149990
EHI_033680	EDI_082410	EMO_030220	EIN_150000
EHI_033710	EDI_082420	EMO_030230	EIN_150020
EHI_033740	EDI_082430	EMO_030240	EIN_150030
EHI_033860	EDI_082470	EMO_030280	EIN_150540
EHI_033890	EDI_082475	EMO_030460	EIN_150550
EHI_034210	EDI_082580	EMO_030580	EIN_150560
EHI_034510	EDI_082590	EMO_030600	EIN_150570
EHI_034520	EDI_082610	EMO_030680	EIN_150590
EHI_034530	EDI_082650	EMO_030770	EIN_150600
EHI_034540	EDI_082680	EMO_030840	EIN_150610
EHI_034570	EDI_083490	EMO_030880	EIN_150620
EHI_034580	EDI_083700	EMO_030900	EIN_150730
EHI_034590	EDI_083730	EMO_030920	EIN_150740
EHI_034600	EDI_083850	EMO_031170	EIN_150750
EHI_034610	EDI_083870	EMO_031320	EIN_150760
EHI_034710	EDI_083900	EMO_031340	EIN_150770
EHI_034810	EDI_083920	EMO_031430	EIN_150780
EHI_034820	EDI_084120	EMO_031820	EIN_150790
EHI_034830	EDI_084580	EMO_031870	EIN_150800
EHI_034840	EDI_084940	EMO_031980	EIN_150820
EHI_034960	EDI_085440	EMO_032000	EIN_150830
EHI_035080	EDI_085450	EMO_032040	EIN_150840
EHI_035090	EDI_085580	EMO_032210	EIN_150850
EHI_035100	EDI_085620	EMO_032240	EIN_150860
EHI_035140	EDI_085640	EMO_032290	EIN_150870
EHI_035160	EDI_085650	EMO_032350	EIN_150880
EHI_035180	EDI_085710	EMO_032490	EIN_150890
EHI_035190	EDI_085740	EMO_032530	EIN_150900
EHI_035200	EDI_085810	EMO_032550	EIN_151110
EHI_035440	EDI_085840	EMO_032560	EIN_151120
EHI_035460	EDI_085860	EMO_032580	EIN_151320
EHI_035490	EDI_085890	EMO_032610	EIN_152400
EHI_035500	EDI_085930	EMO_032620	EIN_152840
EHI_035510	EDI_085970	EMO_032640	EIN_152900
EHI_035530	EDI_085980	EMO_032650	EIN_152940
EHI_035540	EDI_086000	EMO_032660	EIN_153000
EHI_035550	EDI_086210	EMO_032670	EIN_153430
EHI_035570	EDI_086310	EMO_032680	EIN_153710
EHI_035600	EDI_086320	EMO_032760	EIN_153820
EHI_035690	EDI_086830	EMO_032820	EIN_154180
EHI_035700	EDI_088050	EMO_032830	EIN_154420
EHI_035720	EDI_088250	EMO_032850	EIN_154450
EHI_035730	EDI_088260	EMO_032940	EIN_154890
EHI_035750	EDI_088270	EMO_033210	EIN_155140
EHI_035770	EDI_088480	EMO_033250	EIN_155180
EHI_035800	EDI_088530	EMO_033280	EIN_155630
EHI_035810	EDI_089000	EMO_033310	EIN_155640
EHI_035820	EDI_089100	EMO_033330	EIN_156210
EHI_035930	EDI_089110	EMO_033440	EIN_156820
EHI_035960	EDI_089210	EMO_033490	EIN_157050
EHI_035970	EDI_089520	EMO_033510	EIN_157520
EHI_035980	EDI_089530	EMO_033570	EIN_157730
EHI_036520	EDI_089540	EMO_033700	EIN_157840
EHI_036530	EDI_089550	EMO_033710	EIN_158050
EHI_036570	EDI_089560	EMO_033720	EIN_159720
EHI_036580	EDI_089660	EMO_033750	EIN_159930
EHI_036840	EDI_089760	EMO_033840	EIN_160350
EHI_036860	EDI_090500	EMO_033870	EIN_160390
EHI_036880	EDI_090620	EMO_033920	EIN_160400
EHI_036900	EDI_091690	EMO_033950	EIN_160950
EHI_037130	EDI_091710	EMO_034100	EIN_161990
EHI_037140	EDI_092330	EMO_034180	EIN_162220
EHI_037150	EDI_092350	EMO_034190	EIN_162230
EHI_037210	EDI_092360	EMO_034220	EIN_162430
EHI_037230	EDI_092400	EMO_034320	EIN_162550
EHI_037240	EDI_092430	EMO_034340	EIN_163060
EHI_037670	EDI_092440	EMO_034420	EIN_163290
EHI_037680	EDI_092550	EMO_034450	EIN_163390
EHI_037700	EDI_092560	EMO_034470	EIN_164190
EHI_037710	EDI_092630	EMO_034560	EIN_164200
EHI_037810	EDI_092640	EMO_034580	EIN_164340
EHI_038130	EDI_092690	EMO_034610	EIN_164630
EHI_038140	EDI_092760	EMO_034630	EIN_164790
EHI_038160	EDI_092770	EMO_034680	EIN_164900
EHI_038270	EDI_092810	EMO_034750	EIN_164990
EHI_038280	EDI_092840	EMO_034760	EIN_166620
EHI_038330	EDI_092880	EMO_034920	EIN_166630
EHI_038570	EDI_092900	EMO_035050	EIN_167710
EHI_038580	EDI_092910	EMO_035080	EIN_168680
EHI_038600	EDI_092920	EMO_035090	EIN_168840
EHI_038620	EDI_092980	EMO_035130	EIN_168870
EHI_038680	EDI_093010	EMO_035150	EIN_169040
EHI_038690	EDI_093090	EMO_035160	EIN_169400
EHI_038800	EDI_093100	EMO_035180	EIN_170240
EHI_038810	EDI_093170	EMO_035230	EIN_170350
EHI_038860	EDI_093260	EMO_035260	EIN_170510
EHI_038870	EDI_093280	EMO_035270	EIN_170540
EHI_038890	EDI_093300	EMO_035290	EIN_170870
EHI_038920	EDI_093340	EMO_035310	EIN_170980
EHI_038930	EDI_093350	EMO_035420	EIN_171000
EHI_038940	EDI_093360	EMO_035540	EIN_171040
EHI_038960	EDI_093370	EMO_035660	EIN_171060
EHI_038990	EDI_093410	EMO_035670	EIN_171350
EHI_039010	EDI_093500	EMO_035720	EIN_171470
EHI_039020	EDI_093520	EMO_035780	EIN_171480
EHI_039180	EDI_093600	EMO_035800	EIN_171560
EHI_039190	EDI_093630	EMO_035820	EIN_171800
EHI_039200	EDI_093670	EMO_035870	EIN_171840
EHI_039330	EDI_093720	EMO_036020	EIN_171910
EHI_039350	EDI_093780	EMO_036120	EIN_172330
EHI_039480	EDI_093800	EMO_036190	EIN_172520
EHI_039590	EDI_093870	EMO_036320	EIN_172640
EHI_039610	EDI_094080	EMO_036380	EIN_172700
EHI_039820	EDI_094100	EMO_036470	EIN_172720
EHI_039830	EDI_094140	EMO_036500	EIN_172800
EHI_039860	EDI_094380	EMO_036510	EIN_173070
EHI_040260	EDI_094600	EMO_036560	EIN_173280
EHI_040300	EDI_094800	EMO_036690	EIN_173300
EHI_040310	EDI_095410	EMO_036720	EIN_173520
EHI_040340	EDI_095620	EMO_036830	EIN_173530
EHI_040360	EDI_095630	EMO_036840	EIN_173540
EHI_040370	EDI_095690	EMO_036850	EIN_173560
EHI_040400	EDI_096060	EMO_036980	EIN_173610
EHI_040410	EDI_096160	EMO_036990	EIN_173710
EHI_040420	EDI_096250	EMO_037100	EIN_173720
EHI_040430	EDI_096270	EMO_037110	EIN_174030
EHI_040440	EDI_096320	EMO_037180	EIN_174070
EHI_040450	EDI_096400	EMO_037250	EIN_174120
EHI_040460	EDI_096510	EMO_037260	EIN_174650
EHI_040480	EDI_096520	EMO_037370	EIN_174860
EHI_040650	EDI_096690	EMO_037400	EIN_175520
EHI_040660	EDI_097050	EMO_037450	EIN_175740
EHI_040700	EDI_097650	EMO_037470	EIN_176010
EHI_040800	EDI_097900	EMO_037550	EIN_176160
EHI_040830	EDI_098330	EMO_037640	EIN_176370
EHI_040850	EDI_099140	EMO_037820	EIN_176380
EHI_041050	EDI_099270	EMO_037830	EIN_176410
EHI_041070	EDI_099550	EMO_038010	EIN_176670
EHI_041170	EDI_100190	EMO_038040	EIN_176680
EHI_041470	EDI_100200	EMO_038080	EIN_176740
EHI_041480	EDI_100210	EMO_038130	EIN_176750
EHI_041780	EDI_100230	EMO_038150	EIN_176790
EHI_041910	EDI_100360	EMO_038160	EIN_176820
EHI_041950	EDI_100570	EMO_038290	EIN_176950
EHI_041980	EDI_100580	EMO_038320	EIN_176960
EHI_042090	EDI_100630	EMO_038330	EIN_178380
EHI_042170	EDI_100640	EMO_038350	EIN_178390
EHI_042180	EDI_100660	EMO_038380	EIN_179080
EHI_042200	EDI_100790	EMO_038450	EIN_179530
EHI_042250	EDI_100810	EMO_038470	EIN_179900
EHI_042260	EDI_101150	EMO_038520	EIN_180050
EHI_042370	EDI_101360	EMO_038540	EIN_180060
EHI_042570	EDI_101600	EMO_038580	EIN_180180
EHI_042580	EDI_101620	EMO_038610	EIN_180190
EHI_042690	EDI_101760	EMO_038870	EIN_180600
EHI_042720	EDI_102000	EMO_038890	EIN_180830
EHI_042840	EDI_102010	EMO_038900	EIN_181490
EHI_042860	EDI_102030	EMO_038910	EIN_181530
EHI_042870	EDI_102150	EMO_038950	EIN_181600
EHI_042880	EDI_102160	EMO_039230	EIN_181630
EHI_042890	EDI_102180	EMO_039350	EIN_181850
EHI_042900	EDI_102190	EMO_039360	EIN_181970
EHI_042920	EDI_102200	EMO_039390	EIN_182010
EHI_042930	EDI_102210	EMO_039490	EIN_182360
EHI_042980	EDI_102530	EMO_039520	EIN_182450
EHI_043010	EDI_102750	EMO_039560	EIN_182480
EHI_043240	EDI_102970	EMO_039620	EIN_182960
EHI_043640	EDI_103180	EMO_039700	EIN_183060
EHI_044190	EDI_103200	EMO_039760	EIN_183460
EHI_044370	EDI_103810	EMO_039790	EIN_183930
EHI_044470	EDI_103820	EMO_039840	EIN_184180
EHI_044480	EDI_103830	EMO_039850	EIN_184500
EHI_044500	EDI_104020	EMO_039860	EIN_184540
EHI_044550	EDI_104420	EMO_039890	EIN_184550
EHI_044590	EDI_104940	EMO_039930	EIN_184970
EHI_044610	EDI_105240	EMO_039950	EIN_185190
EHI_044640	EDI_105270	EMO_039970	EIN_185400
EHI_044740	EDI_105690	EMO_039980	EIN_185620
EHI_044760	EDI_105730	EMO_040030	EIN_185790
EHI_044770	EDI_106460	EMO_040050	EIN_186050
EHI_044810	EDI_106590	EMO_040230	EIN_186520
EHI_044820	EDI_106600	EMO_040300	EIN_186540
EHI_044830	EDI_106630	EMO_040320	EIN_186600
EHI_044880	EDI_106680	EMO_040330	EIN_186610
EHI_044890	EDI_106720	EMO_040450	EIN_186800
EHI_044930	EDI_106740	EMO_040510	EIN_186830
EHI_044940	EDI_106780	EMO_040540	EIN_186960
EHI_044970	EDI_106790	EMO_040620	EIN_187100
EHI_045000	EDI_106910	EMO_040700	EIN_187110
EHI_045010	EDI_106920	EMO_040780	EIN_187120
EHI_045080	EDI_107180	EMO_040810	EIN_187340
EHI_045090	EDI_107190	EMO_040830	EIN_187350
EHI_045120	EDI_107320	EMO_040880	EIN_187360
EHI_045140	EDI_107670	EMO_040890	EIN_187380
EHI_045280	EDI_107770	EMO_040920	EIN_187390
EHI_045290	EDI_108430	EMO_041050	EIN_187410
EHI_045300	EDI_108560	EMO_041070	EIN_187810
EHI_045340	EDI_109220	EMO_041090	EIN_187940
EHI_045420	EDI_109240	EMO_041120	EIN_188510
EHI_045440	EDI_109370	EMO_041150	EIN_188820
EHI_045480	EDI_109480	EMO_041300	EIN_188830
EHI_045540	EDI_109530	EMO_041500	EIN_189150
EHI_045550	EDI_110190	EMO_041520	EIN_189460
EHI_045590	EDI_110670	EMO_041550	EIN_189470
EHI_045710	EDI_110680	EMO_041610	EIN_189680
EHI_045820	EDI_110690	EMO_041630	EIN_189790
EHI_045930	EDI_110820	EMO_041650	EIN_190010
EHI_046260	EDI_110860	EMO_041850	EIN_190570
EHI_046390	EDI_111110	EMO_041870	EIN_190680
EHI_046590	EDI_111220	EMO_041970	EIN_190790
EHI_046600	EDI_111350	EMO_042000	EIN_191330
EHI_046640	EDI_111780	EMO_042010	EIN_191530
EHI_046650	EDI_111800	EMO_042110	EIN_191540
EHI_046680	EDI_111830	EMO_042230	EIN_193350
EHI_046690	EDI_112080	EMO_042250	EIN_193460
EHI_047730	EDI_112090	EMO_042300	EIN_193570
EHI_047750	EDI_112110	EMO_042360	EIN_194130
EHI_047760	EDI_112230	EMO_042550	EIN_194740
EHI_047770	EDI_112430	EMO_042580	EIN_195040
EHI_047800	EDI_112440	EMO_042620	EIN_195050
EHI_047810	EDI_112550	EMO_042630	EIN_195170
EHI_047820	EDI_112560	EMO_042640	EIN_195700
EHI_047920	EDI_112850	EMO_042650	EIN_195820
EHI_048140	EDI_113090	EMO_042680	EIN_196510
EHI_048170	EDI_113200	EMO_042710	EIN_196820
EHI_048210	EDI_113230	EMO_042750	EIN_197020
EHI_048230	EDI_113250	EMO_042920	EIN_197030
EHI_048240	EDI_113290	EMO_043020	EIN_197140
EHI_048310	EDI_113310	EMO_043050	EIN_197340
EHI_048410	EDI_113610	EMO_043060	EIN_198070
EHI_048420	EDI_113620	EMO_043080	EIN_198130
EHI_048540	EDI_113630	EMO_043190	EIN_198360
EHI_048560	EDI_113640	EMO_043290	EIN_198370
EHI_048580	EDI_113650	EMO_043310	EIN_198380
EHI_048610	EDI_113660	EMO_043340	EIN_198900
EHI_048630	EDI_113670	EMO_043370	EIN_198910
EHI_048680	EDI_113680	EMO_043410	EIN_198940
EHI_048700	EDI_113690	EMO_043580	EIN_199470
EHI_048710	EDI_113890	EMO_043620	EIN_200330
EHI_048720	EDI_113900	EMO_043650	EIN_201030
EHI_048730	EDI_113910	EMO_043670	EIN_201040
EHI_048740	EDI_113920	EMO_043690	EIN_201160
EHI_048990	EDI_113930	EMO_043740	EIN_201180
EHI_049000	EDI_113940	EMO_043770	EIN_201440
EHI_049030	EDI_113950	EMO_043780	EIN_201450
EHI_049170	EDI_113960	EMO_043800	EIN_201720
EHI_049180	EDI_113970	EMO_043830	EIN_202000
EHI_049290	EDI_114070	EMO_043920	EIN_203100
EHI_049300	EDI_114170	EMO_043970	EIN_203340
EHI_049320	EDI_114180	EMO_044040	EIN_203660
EHI_049330	EDI_114190	EMO_044050	EIN_203770
EHI_049350	EDI_114300	EMO_044070	EIN_203780
EHI_049360	EDI_114330	EMO_044290	EIN_203980
EHI_049400	EDI_114340	EMO_044310	EIN_203990
EHI_049570	EDI_114350	EMO_044410	EIN_205300
EHI_049610	EDI_114360	EMO_044470	EIN_205900
EHI_049620	EDI_114370	EMO_044550	EIN_205950
EHI_049640	EDI_114500	EMO_044560	EIN_207370
EHI_049670	EDI_114810	EMO_044680	EIN_207550
EHI_049680	EDI_115040	EMO_044740	EIN_207560
EHI_049690	EDI_115180	EMO_044760	EIN_208370
EHI_049700	EDI_115390	EMO_044790	EIN_208380
EHI_049770	EDI_115400	EMO_044810	EIN_209510
EHI_049790	EDI_115420	EMO_044960	EIN_209640
EHI_049800	EDI_115430	EMO_044980	EIN_211080
EHI_049860	EDI_115450	EMO_045060	EIN_211200
EHI_049910	EDI_115550	EMO_045070	EIN_211620
EHI_049920	EDI_115790	EMO_045100	EIN_213350
EHI_049940	EDI_115990	EMO_045130	EIN_214390
EHI_049950	EDI_116020	EMO_045170	EIN_214590
EHI_050100	EDI_116060	EMO_045210	EIN_214900
EHI_050130	EDI_116360	EMO_045270	EIN_214910
EHI_050150	EDI_116460	EMO_045300	EIN_215050
EHI_050270	EDI_116480	EMO_045310	EIN_215060
EHI_050280	EDI_116800	EMO_045410	EIN_215170
EHI_050330	EDI_116900	EMO_045420	EIN_215180
EHI_050430	EDI_116920	EMO_045460	EIN_215480
EHI_050460	EDI_117080	EMO_045540	EIN_215610
EHI_050480	EDI_118150	EMO_045700	EIN_215620
EHI_050500	EDI_118370	EMO_045820	EIN_215840
EHI_050510	EDI_118690	EMO_045830	EIN_217240
EHI_050520	EDI_118700	EMO_045840	EIN_217350
EHI_050550	EDI_118710	EMO_045900	EIN_217360
EHI_050560	EDI_118720	EMO_045910	EIN_217900
EHI_050580	EDI_118730	EMO_045990	EIN_218430
EHI_050590	EDI_118740	EMO_046140	EIN_218900
EHI_050620	EDI_118750	EMO_046200	EIN_219610
EHI_050640	EDI_118760	EMO_046300	EIN_219830
EHI_050650	EDI_119580	EMO_046310	EIN_220500
EHI_050660	EDI_120410	EMO_046340	EIN_220930
EHI_050710	EDI_120610	EMO_046380	EIN_221880
EHI_050740	EDI_120630	EMO_046400	EIN_221910
EHI_050750	EDI_120640	EMO_046440	EIN_222040
EHI_050760	EDI_120650	EMO_046460	EIN_222070
EHI_050790	EDI_120660	EMO_046500	EIN_222230
EHI_050800	EDI_120670	EMO_046520	EIN_222240
EHI_050820	EDI_121170	EMO_046530	EIN_222290
EHI_050880	EDI_121270	EMO_046540	EIN_222350
EHI_050900	EDI_121930	EMO_046560	EIN_222390
EHI_050910	EDI_121950	EMO_046630	EIN_222890
EHI_050920	EDI_121960	EMO_046650	EIN_222910
EHI_050930	EDI_122070	EMO_046710	EIN_222920
EHI_050940	EDI_122200	EMO_046770	EIN_222960
EHI_050950	EDI_122360	EMO_046810	EIN_222970
EHI_050960	EDI_122490	EMO_046840	EIN_223260
EHI_051010	EDI_123580	EMO_046920	EIN_223280
EHI_051050	EDI_123980	EMO_047010	EIN_223290
EHI_051060	EDI_124010	EMO_047020	EIN_223300
EHI_051420	EDI_124020	EMO_047080	EIN_223330
EHI_051710	EDI_124660	EMO_047150	EIN_223340
EHI_051720	EDI_124780	EMO_047180	EIN_223350
EHI_051730	EDI_125130	EMO_047230	EIN_223460
EHI_051760	EDI_125160	EMO_047260	EIN_224190
EHI_051810	EDI_125200	EMO_047320	EIN_224220
EHI_051820	EDI_125310	EMO_047400	EIN_224250
EHI_051830	EDI_125350	EMO_047470	EIN_224430
EHI_051840	EDI_125480	EMO_047480	EIN_224470
EHI_051850	EDI_125530	EMO_047700	EIN_224480
EHI_051870	EDI_126110	EMO_047810	EIN_224490
EHI_051890	EDI_126120	EMO_047820	EIN_224520
EHI_051920	EDI_126130	EMO_047840	EIN_224680
EHI_051930	EDI_126140	EMO_047850	EIN_225380
EHI_052040	EDI_126740	EMO_047920	EIN_225540
EHI_052050	EDI_126850	EMO_047950	EIN_225690
EHI_052070	EDI_127060	EMO_047970	EIN_225700
EHI_052110	EDI_127080	EMO_048130	EIN_226090
EHI_052140	EDI_127090	EMO_048140	EIN_226140
EHI_052160	EDI_127110	EMO_048160	EIN_226160
EHI_052170	EDI_127120	EMO_048180	EIN_226270
EHI_052400	EDI_127230	EMO_048230	EIN_226720
EHI_052610	EDI_127260	EMO_048250	EIN_226830
EHI_052740	EDI_127270	EMO_048290	EIN_227350
EHI_052780	EDI_127280	EMO_048320	EIN_227360
EHI_052810	EDI_127290	EMO_048340	EIN_227410
EHI_052850	EDI_127330	EMO_048350	EIN_227500
EHI_052860	EDI_127340	EMO_048370	EIN_227660
EHI_052870	EDI_127560	EMO_048420	EIN_228280
EHI_052880	EDI_127850	EMO_048460	EIN_228310
EHI_052990	EDI_128490	EMO_048520	EIN_228390
EHI_053000	EDI_128700	EMO_048530	EIN_229670
EHI_053020	EDI_128710	EMO_048540	EIN_229700
EHI_053040	EDI_128720	EMO_048570	EIN_229860
EHI_053060	EDI_128830	EMO_048600	EIN_229970
EHI_053170	EDI_128880	EMO_048610	EIN_230170
EHI_053190	EDI_128900	EMO_048630	EIN_230180
EHI_053200	EDI_128930	EMO_048760	EIN_231040
EHI_053600	EDI_128950	EMO_048780	EIN_231050
EHI_053830	EDI_128980	EMO_048870	EIN_231250
EHI_053850	EDI_129010	EMO_048880	EIN_231670
EHI_054090	EDI_129060	EMO_048980	EIN_231680
EHI_054140	EDI_129090	EMO_049070	EIN_231690
EHI_054180	EDI_129110	EMO_049100	EIN_231700
EHI_054210	EDI_129130	EMO_049220	EIN_231720
EHI_054230	EDI_129140	EMO_049250	EIN_232660
EHI_054250	EDI_129160	EMO_049280	EIN_233190
EHI_054260	EDI_129180	EMO_049300	EIN_233670
EHI_054480	EDI_129210	EMO_049330	EIN_233880
EHI_054490	EDI_129290	EMO_049410	EIN_235230
EHI_054520	EDI_129360	EMO_049420	EIN_235340
EHI_054740	EDI_129400	EMO_049440	EIN_235610
EHI_054770	EDI_129420	EMO_049500	EIN_235620
EHI_054790	EDI_129460	EMO_049560	EIN_235740
EHI_054800	EDI_129480	EMO_049600	EIN_235750
EHI_054830	EDI_129520	EMO_049660	EIN_235780
EHI_054840	EDI_129850	EMO_049670	EIN_237460
EHI_054940	EDI_129910	EMO_049700	EIN_237870
EHI_055400	EDI_130170	EMO_049790	EIN_238500
EHI_055670	EDI_130200	EMO_049840	EIN_239280
EHI_055690	EDI_130320	EMO_049870	EIN_239510
EHI_055700	EDI_130450	EMO_049910	EIN_239720
EHI_055710	EDI_130580	EMO_049930	EIN_240030
EHI_055830	EDI_130720	EMO_049950	EIN_241150
EHI_055850	EDI_130790	EMO_049970	EIN_241160
EHI_055960	EDI_130820	EMO_050020	EIN_241580
EHI_055990	EDI_130860	EMO_050060	EIN_241600
EHI_056100	EDI_130950	EMO_050070	EIN_242160
EHI_056110	EDI_130990	EMO_050200	EIN_243260
EHI_056130	EDI_131010	EMO_050220	EIN_243560
EHI_056240	EDI_131020	EMO_050240	EIN_243910
EHI_056380	EDI_131030	EMO_050280	EIN_244020
EHI_056390	EDI_131910	EMO_050360	EIN_244260
EHI_056400	EDI_132060	EMO_050380	EIN_244370
EHI_056410	EDI_132510	EMO_050440	EIN_244600
EHI_056420	EDI_132720	EMO_050520	EIN_245230
EHI_056450	EDI_132920	EMO_050540	EIN_246550
EHI_056460	EDI_133050	EMO_050600	EIN_246690
EHI_056480	EDI_133350	EMO_050620	EIN_246850
EHI_056490	EDI_133380	EMO_050670	EIN_247120
EHI_056630	EDI_133740	EMO_050680	EIN_247430
EHI_056800	EDI_134010	EMO_050810	EIN_247460
EHI_056810	EDI_134030	EMO_050850	EIN_247490
EHI_056820	EDI_134090	EMO_050900	EIN_247750
EHI_057440	EDI_134610	EMO_050980	EIN_248160
EHI_057670	EDI_134730	EMO_051070	EIN_248230
EHI_057680	EDI_134810	EMO_051100	EIN_248640
EHI_057700	EDI_135020	EMO_051180	EIN_248960
EHI_057850	EDI_135180	EMO_051200	EIN_249110
EHI_058080	EDI_135190	EMO_051260	EIN_249140
EHI_058090	EDI_135200	EMO_051410	EIN_249210
EHI_058110	EDI_135220	EMO_051450	EIN_249840
EHI_058330	EDI_135290	EMO_051470	EIN_249970
EHI_058340	EDI_135330	EMO_051480	EIN_250080
EHI_058450	EDI_135360	EMO_051510	EIN_250130
EHI_058920	EDI_135440	EMO_051540	EIN_250200
EHI_058930	EDI_135470	EMO_051680	EIN_250280
EHI_059040	EDI_135520	EMO_051840	EIN_250330
EHI_059160	EDI_135530	EMO_051910	EIN_250900
EHI_059255	EDI_135540	EMO_051980	EIN_251020
EHI_059260	EDI_136170	EMO_052020	EIN_251620
EHI_059270	EDI_136620	EMO_052120	EIN_251730
EHI_059280	EDI_136740	EMO_052140	EIN_251960
EHI_059290	EDI_136760	EMO_052150	EIN_252620
EHI_059320	EDI_136880	EMO_052190	EIN_253010
EHI_059330	EDI_137180	EMO_052250	EIN_253310
EHI_059340	EDI_137190	EMO_052280	EIN_253600
EHI_059660	EDI_137200	EMO_052310	EIN_253650
EHI_059670	EDI_137220	EMO_052410	EIN_254170
EHI_059680	EDI_137420	EMO_052440	EIN_254280
EHI_059690	EDI_137450	EMO_052450	EIN_255590
EHI_059830	EDI_137460	EMO_052570	EIN_255600
EHI_059840	EDI_137570	EMO_052580	EIN_255610
EHI_059860	EDI_137580	EMO_052590	EIN_255820
EHI_059870	EDI_137680	EMO_052660	EIN_256120
EHI_059890	EDI_137800	EMO_052750	EIN_256330
EHI_059900	EDI_138110	EMO_052860	EIN_256340
EHI_059910	EDI_138440	EMO_052890	EIN_256560
EHI_060010	EDI_138570	EMO_052910	EIN_256760
EHI_060020	EDI_138600	EMO_052970	EIN_256960
EHI_060350	EDI_138690	EMO_052980	EIN_257070
EHI_060380	EDI_138790	EMO_053050	EIN_257100
EHI_060400	EDI_139180	EMO_053160	EIN_258000
EHI_060430	EDI_139190	EMO_053290	EIN_258690
EHI_060440	EDI_139210	EMO_053320	EIN_259170
EHI_060740	EDI_139430	EMO_053390	EIN_259710
EHI_060860	EDI_139970	EMO_053440	EIN_260440
EHI_060870	EDI_140530	EMO_053460	EIN_260640
EHI_060990	EDI_141000	EMO_053470	EIN_260650
EHI_061340	EDI_141040	EMO_053540	EIN_260660
EHI_061640	EDI_141180	EMO_053580	EIN_261680
EHI_061870	EDI_141420	EMO_053600	EIN_262220
EHI_061980	EDI_141430	EMO_053750	EIN_262330
EHI_062090	EDI_141450	EMO_053760	EIN_263080
EHI_062300	EDI_141460	EMO_053790	EIN_263300
EHI_062310	EDI_141580	EMO_053830	EIN_263410
EHI_062330	EDI_142090	EMO_053860	EIN_263420
EHI_062350	EDI_142100	EMO_053880	EIN_264010
EHI_062360	EDI_142110	EMO_053890	EIN_264630
EHI_062460	EDI_142120	EMO_053910	EIN_264640
EHI_062490	EDI_142140	EMO_053950	EIN_264750
EHI_062690	EDI_142150	EMO_053980	EIN_264760
EHI_062700	EDI_142600	EMO_054040	EIN_265820
EHI_062730	EDI_142730	EMO_054050	EIN_265840
EHI_062780	EDI_143040	EMO_054190	EIN_266050
EHI_062790	EDI_143690	EMO_054200	EIN_266060
EHI_062810	EDI_143720	EMO_054300	EIN_266660
EHI_062840	EDI_144230	EMO_054330	EIN_267190
EHI_062860	EDI_144240	EMO_054410	EIN_267870
EHI_062980	EDI_144500	EMO_054420	EIN_268020
EHI_062990	EDI_144620	EMO_054440	EIN_268250
EHI_063040	EDI_144630	EMO_054500	EIN_268320
EHI_063440	EDI_145240	EMO_054520	EIN_268390
EHI_063550	EDI_145260	EMO_054540	EIN_268590
EHI_063560	EDI_145810	EMO_054580	EIN_269060
EHI_063570	EDI_145840	EMO_054620	EIN_269080
EHI_064440	EDI_145950	EMO_054670	EIN_269100
EHI_064450	EDI_145960	EMO_054680	EIN_269430
EHI_064470	EDI_145990	EMO_054700	EIN_269440
EHI_064490	EDI_146020	EMO_054720	EIN_269560
EHI_064500	EDI_146070	EMO_054760	EIN_270340
EHI_064530	EDI_146140	EMO_054770	EIN_270400
EHI_064570	EDI_146160	EMO_054870	EIN_271030
EHI_064610	EDI_146170	EMO_054880	EIN_271240
EHI_064620	EDI_146180	EMO_054920	EIN_271250
EHI_064640	EDI_146190	EMO_055130	EIN_271360
EHI_064660	EDI_147020	EMO_055150	EIN_271370
EHI_064680	EDI_147040	EMO_055240	EIN_272020
EHI_064700	EDI_147050	EMO_055280	EIN_272570
EHI_064710	EDI_147190	EMO_055290	EIN_272580
EHI_065250	EDI_147420	EMO_055330	EIN_272590
EHI_065270	EDI_148050	EMO_055340	EIN_273380
EHI_065280	EDI_148260	EMO_055400	EIN_273390
EHI_065320	EDI_148360	EMO_055410	EIN_273420
EHI_065330	EDI_148770	EMO_055440	EIN_273440
EHI_065340	EDI_148970	EMO_055460	EIN_273660
EHI_065490	EDI_149100	EMO_055490	EIN_274110
EHI_065630	EDI_149110	EMO_055510	EIN_274230
EHI_065650	EDI_150480	EMO_055520	EIN_274240
EHI_065660	EDI_150680	EMO_055530	EIN_274650
EHI_065670	EDI_150820	EMO_055570	EIN_274720
EHI_065700	EDI_150830	EMO_055580	EIN_274780
EHI_065710	EDI_150910	EMO_055810	EIN_274850
EHI_065720	EDI_151150	EMO_055840	EIN_275070
EHI_065740	EDI_151280	EMO_055850	EIN_275100
EHI_065750	EDI_151300	EMO_055930	EIN_275120
EHI_065780	EDI_151310	EMO_055940	EIN_275400
EHI_065790	EDI_151660	EMO_055960	EIN_275410
EHI_065810	EDI_152430	EMO_055970	EIN_276510
EHI_065830	EDI_152940	EMO_056020	EIN_277380
EHI_065840	EDI_153050	EMO_056150	EIN_278850
EHI_065850	EDI_153090	EMO_056180	EIN_279160
EHI_065860	EDI_153110	EMO_056200	EIN_279720
EHI_066300	EDI_153220	EMO_056210	EIN_280140
EHI_066510	EDI_153230	EMO_056250	EIN_280750
EHI_066720	EDI_153555	EMO_056320	EIN_281120
EHI_066770	EDI_153890	EMO_056510	EIN_281150
EHI_066970	EDI_153990	EMO_056560	EIN_281180
EHI_067070	EDI_154100	EMO_056640	EIN_281230
EHI_067090	EDI_154150	EMO_056710	EIN_281240
EHI_067190	EDI_154180	EMO_056720	EIN_281270
EHI_067200	EDI_154760	EMO_056800	EIN_281300
EHI_067210	EDI_155160	EMO_056830	EIN_281310
EHI_067260	EDI_155170	EMO_056850	EIN_281390
EHI_067380	EDI_155180	EMO_056910	EIN_281620
EHI_067520	EDI_155190	EMO_056970	EIN_281720
EHI_067530	EDI_155200	EMO_057100	EIN_281760
EHI_067590	EDI_155210	EMO_057150	EIN_281790
EHI_067700	EDI_155220	EMO_057170	EIN_281810
EHI_067710	EDI_155240	EMO_057250	EIN_281820
EHI_067830	EDI_155470	EMO_057280	EIN_281920
EHI_067850	EDI_155880	EMO_057360	EIN_281930
EHI_067870	EDI_156830	EMO_057420	EIN_282030
EHI_067880	EDI_156850	EMO_057520	EIN_282090
EHI_067890	EDI_156880	EMO_057730	EIN_282140
EHI_067930	EDI_156910	EMO_057750	EIN_282260
EHI_067940	EDI_156920	EMO_057790	EIN_282280
EHI_067970	EDI_156930	EMO_057860	EIN_282290
EHI_068150	EDI_156940	EMO_057880	EIN_282340
EHI_068160	EDI_157070	EMO_057910	EIN_282370
EHI_068170	EDI_157490	EMO_058010	EIN_282390
EHI_068200	EDI_157510	EMO_058060	EIN_282420
EHI_068230	EDI_157930	EMO_058120	EIN_282440
EHI_068240	EDI_157950	EMO_058140	EIN_282460
EHI_068250	EDI_158260	EMO_058150	EIN_282570
EHI_068260	EDI_158430	EMO_058440	EIN_282580
EHI_068290	EDI_158560	EMO_058480	EIN_283250
EHI_068340	EDI_158590	EMO_058560	EIN_283550
EHI_068360	EDI_158700	EMO_058630	EIN_283590
EHI_068400	EDI_158710	EMO_058670	EIN_283630
EHI_068410	EDI_158830	EMO_058710	EIN_283650
EHI_068440	EDI_158930	EMO_058760	EIN_284180
EHI_068450	EDI_159050	EMO_058770	EIN_284470
EHI_068470	EDI_159070	EMO_058780	EIN_284700
EHI_068480	EDI_159080	EMO_058850	EIN_284860
EHI_068500	EDI_159110	EMO_058870	EIN_284950
EHI_068510	EDI_159340	EMO_059130	EIN_284970
EHI_068520	EDI_159640	EMO_059220	EIN_284990
EHI_068530	EDI_160040	EMO_059240	EIN_285010
EHI_068540	EDI_160050	EMO_059290	EIN_285020
EHI_068570	EDI_160070	EMO_059320	EIN_285470
EHI_068590	EDI_160090	EMO_059380	EIN_285590
EHI_068650	EDI_160110	EMO_059400	EIN_285800
EHI_068660	EDI_160150	EMO_059420	EIN_286240
EHI_068670	EDI_160360	EMO_059440	EIN_286350
EHI_068720	EDI_160560	EMO_059450	EIN_286810
EHI_068750	EDI_160990	EMO_059530	EIN_286920
EHI_069050	EDI_161300	EMO_059550	EIN_289030
EHI_069060	EDI_161580	EMO_059660	EIN_289360
EHI_069110	EDI_161590	EMO_059730	EIN_289510
EHI_069120	EDI_161600	EMO_059770	EIN_289560
EHI_069170	EDI_161640	EMO_059790	EIN_289670
EHI_069270	EDI_161770	EMO_059840	EIN_289780
EHI_069280	EDI_161910	EMO_059910	EIN_289800
EHI_069320	EDI_162210	EMO_060140	EIN_290240
EHI_069340	EDI_162320	EMO_060150	EIN_290460
EHI_069350	EDI_162620	EMO_060170	EIN_291270
EHI_069380	EDI_162730	EMO_060200	EIN_291300
EHI_069410	EDI_162900	EMO_060250	EIN_291620
EHI_069420	EDI_163040	EMO_060310	EIN_291630
EHI_069430	EDI_163080	EMO_060340	EIN_291840
EHI_069440	EDI_163100	EMO_060410	EIN_291950
EHI_069450	EDI_163420	EMO_060430	EIN_292060
EHI_069460	EDI_163630	EMO_060470	EIN_292280
EHI_069480	EDI_163850	EMO_060510	EIN_292300
EHI_069490	EDI_163950	EMO_060600	EIN_292770
EHI_069510	EDI_165210	EMO_060640	EIN_292880
EHI_069520	EDI_165270	EMO_060680	EIN_293280
EHI_069540	EDI_165290	EMO_060840	EIN_293290
EHI_069550	EDI_165640	EMO_060850	EIN_293410
EHI_069560	EDI_165650	EMO_060930	EIN_293630
EHI_069620	EDI_165660	EMO_060980	EIN_294160
EHI_069630	EDI_165700	EMO_061030	EIN_294170
EHI_069730	EDI_165730	EMO_061110	EIN_295280
EHI_069950	EDI_165780	EMO_061120	EIN_295380
EHI_069960	EDI_165820	EMO_061370	EIN_295580
EHI_069980	EDI_165830	EMO_061390	EIN_295690
EHI_070110	EDI_165840	EMO_061440	EIN_295800
EHI_070680	EDI_165850	EMO_061460	EIN_296320
EHI_070690	EDI_165870	EMO_061470	EIN_296330
EHI_070720	EDI_165880	EMO_061490	EIN_296480
EHI_070750	EDI_165910	EMO_061550	EIN_296500
EHI_070760	EDI_165920	EMO_061600	EIN_296530
EHI_070910	EDI_165930	EMO_061630	EIN_296610
EHI_071330	EDI_166160	EMO_061670	EIN_296640
EHI_071360	EDI_166170	EMO_061820	EIN_296670
EHI_071580	EDI_166190	EMO_061850	EIN_296680
EHI_071590	EDI_167500	EMO_062050	EIN_296790
EHI_071600	EDI_167530	EMO_062060	EIN_296800
EHI_072040	EDI_167540	EMO_062080	EIN_296870
EHI_072050	EDI_167560	EMO_062100	EIN_296920
EHI_072110	EDI_167800	EMO_062120	EIN_296940
EHI_072140	EDI_168030	EMO_062140	EIN_296950
EHI_072240	EDI_168400	EMO_062160	EIN_296960
EHI_072460	EDI_168660	EMO_062170	EIN_297370
EHI_072470	EDI_168670	EMO_062190	EIN_297780
EHI_072480	EDI_168680	EMO_062250	EIN_298690
EHI_072490	EDI_169320	EMO_062270	EIN_299550
EHI_072500	EDI_169350	EMO_062360	EIN_299680
EHI_072510	EDI_169580	EMO_062430	EIN_299690
EHI_072520	EDI_169590	EMO_062500	EIN_299800
EHI_072530	EDI_169910	EMO_062510	EIN_299810
EHI_073310	EDI_170030	EMO_062710	EIN_299820
EHI_073330	EDI_170040	EMO_062750	EIN_300030
EHI_073360	EDI_170160	EMO_062790	EIN_300870
EHI_073390	EDI_170280	EMO_062910	EIN_300980
EHI_073420	EDI_170380	EMO_062980	EIN_300990
EHI_073460	EDI_170800	EMO_062990	EIN_301200
EHI_073470	EDI_171020	EMO_063060	EIN_301310
EHI_073540	EDI_171030	EMO_063070	EIN_301690
EHI_073600	EDI_171250	EMO_063210	EIN_302010
EHI_073630	EDI_171290	EMO_063260	EIN_302320
EHI_073650	EDI_171330	EMO_063330	EIN_302430
EHI_073660	EDI_171580	EMO_063340	EIN_302440
EHI_073680	EDI_171720	EMO_063360	EIN_302450
EHI_074010	EDI_171750	EMO_063480	EIN_302560
EHI_074020	EDI_171760	EMO_063510	EIN_303560
EHI_074030	EDI_171890	EMO_063520	EIN_303690
EHI_074060	EDI_172030	EMO_063560	EIN_303720
EHI_074070	EDI_172040	EMO_063590	EIN_303950
EHI_074080	EDI_172360	EMO_063600	EIN_305060
EHI_074090	EDI_172500	EMO_063640	EIN_305170
EHI_074110	EDI_172610	EMO_063650	EIN_305280
EHI_074130	EDI_172620	EMO_063660	EIN_306420
EHI_074150	EDI_172640	EMO_063680	EIN_306920
EHI_074170	EDI_172750	EMO_063750	EIN_308140
EHI_074180	EDI_172760	EMO_063860	EIN_308150
EHI_074520	EDI_173335	EMO_063950	EIN_308180
EHI_074540	EDI_173460	EMO_063960	EIN_308880
EHI_074550	EDI_173670	EMO_063980	EIN_309200
EHI_074590	EDI_173680	EMO_064090	EIN_309320
EHI_074730	EDI_174050	EMO_064120	EIN_309570
EHI_074740	EDI_174280	EMO_064160	EIN_309600
EHI_074760	EDI_174420	EMO_064170	EIN_309740
EHI_074780	EDI_174570	EMO_064180	EIN_309760
EHI_074800	EDI_174890	EMO_064360	EIN_310860
EHI_074810	EDI_175070	EMO_064370	EIN_311780
EHI_075040	EDI_175080	EMO_064410	EIN_312320
EHI_075210	EDI_175250	EMO_064490	EIN_312760
EHI_075690	EDI_175460	EMO_064530	EIN_312810
EHI_076020	EDI_175570	EMO_064580	EIN_312850
EHI_076140	EDI_175820	EMO_064610	EIN_312880
EHI_076480	EDI_175850	EMO_064700	EIN_312890
EHI_076820	EDI_175960	EMO_064740	EIN_313050
EHI_076830	EDI_175970	EMO_064790	EIN_313270
EHI_076840	EDI_175980	EMO_064860	EIN_313280
EHI_076870	EDI_175990	EMO_064900	EIN_313430
EHI_076880	EDI_176010	EMO_064980	EIN_313540
EHI_076890	EDI_176110	EMO_064990	EIN_313650
EHI_077000	EDI_176120	EMO_065050	EIN_315040
EHI_077110	EDI_176440	EMO_065200	EIN_315150
EHI_077230	EDI_176970	EMO_065250	EIN_316050
EHI_077270	EDI_177090	EMO_065260	EIN_316560
EHI_077500	EDI_178040	EMO_065270	EIN_317680
EHI_077510	EDI_178160	EMO_065290	EIN_317810
EHI_077530	EDI_178360	EMO_065320	EIN_317940
EHI_077640	EDI_178370	EMO_065340	EIN_318200
EHI_078170	EDI_178780	EMO_065370	EIN_318650
EHI_078230	EDI_178990	EMO_065420	EIN_318770
EHI_078260	EDI_179100	EMO_065510	EIN_318780
EHI_078290	EDI_179620	EMO_065550	EIN_318820
EHI_078300	EDI_179950	EMO_065600	EIN_320800
EHI_078310	EDI_180250	EMO_065690	EIN_321040
EHI_078520	EDI_180460	EMO_065780	EIN_321170
EHI_078530	EDI_180790	EMO_065790	EIN_321180
EHI_078540	EDI_181920	EMO_065820	EIN_321590
EHI_078560	EDI_182130	EMO_065890	EIN_321600
EHI_078580	EDI_182230	EMO_065980	EIN_321700
EHI_078710	EDI_182540	EMO_066130	EIN_322030
EHI_078720	EDI_182700	EMO_066180	EIN_322690
EHI_079060	EDI_183790	EMO_066300	EIN_322890
EHI_079190	EDI_184110	EMO_066380	EIN_323100
EHI_079240	EDI_184320	EMO_066400	EIN_323540
EHI_079250	EDI_184930	EMO_066460	EIN_323570
EHI_079300	EDI_185080	EMO_066480	EIN_323580
EHI_079860	EDI_185120	EMO_066520	EIN_324560
EHI_079890	EDI_185830	EMO_066560	EIN_324570
EHI_079960	EDI_186380	EMO_066670	EIN_324580
EHI_080000	EDI_187020	EMO_066680	EIN_325080
EHI_080200	EDI_187110	EMO_066710	EIN_325220
EHI_080220	EDI_187130	EMO_066730	EIN_325550
EHI_080250	EDI_187720	EMO_066740	EIN_325950
EHI_080260	EDI_188060	EMO_066770	EIN_325960
EHI_080710	EDI_188070	EMO_066800	EIN_325970
EHI_080720	EDI_188400	EMO_066840	EIN_325980
EHI_080730	EDI_188410	EMO_066940	EIN_325990
EHI_080740	EDI_188420	EMO_067010	EIN_326000
EHI_080860	EDI_188520	EMO_067060	EIN_326110
EHI_080880	EDI_188560	EMO_067120	EIN_326130
EHI_080890	EDI_188570	EMO_067160	EIN_326140
EHI_081130	EDI_188690	EMO_067170	EIN_326150
EHI_081280	EDI_188890	EMO_067250	EIN_326160
EHI_081300	EDI_188900	EMO_067390	EIN_326170
EHI_081320	EDI_189020	EMO_067440	EIN_326180
EHI_081330	EDI_189770	EMO_067450	EIN_326190
EHI_081350	EDI_189880	EMO_067470	EIN_326200
EHI_081370	EDI_189890	EMO_067480	EIN_326210
EHI_081410	EDI_190010	EMO_067720	EIN_326220
EHI_081420	EDI_190020	EMO_067750	EIN_326230
EHI_081630	EDI_190130	EMO_067780	EIN_326340
EHI_081760	EDI_190470	EMO_067820	EIN_326350
EHI_081790	EDI_190540	EMO_067880	EIN_326360
EHI_081920	EDI_190600	EMO_067950	EIN_326370
EHI_081930	EDI_190630	EMO_067960	EIN_326380
EHI_082040	EDI_190670	EMO_067980	EIN_326400
EHI_082070	EDI_190710	EMO_068030	EIN_326510
EHI_082080	EDI_190810	EMO_068070	EIN_326520
EHI_082200	EDI_190840	EMO_068130	EIN_327030
EHI_082220	EDI_190890	EMO_068160	EIN_327040
EHI_082380	EDI_191960	EMO_068200	EIN_327150
EHI_082530	EDI_191970	EMO_068220	EIN_327160
EHI_082540	EDI_191980	EMO_068290	EIN_327170
EHI_082550	EDI_192260	EMO_068340	EIN_327210
EHI_082560	EDI_192470	EMO_068350	EIN_327270
EHI_082570	EDI_192700	EMO_068370	EIN_327330
EHI_082590	EDI_192710	EMO_068430	EIN_327340
EHI_082800	EDI_192720	EMO_068450	EIN_327350
EHI_083140	EDI_192730	EMO_068460	EIN_327460
EHI_083250	EDI_192740	EMO_068490	EIN_327480
EHI_083260	EDI_192750	EMO_068640	EIN_327520
EHI_083270	EDI_192760	EMO_068760	EIN_327640
EHI_083380	EDI_192870	EMO_068800	EIN_327710
EHI_083410	EDI_192970	EMO_068810	EIN_327810
EHI_083430	EDI_193180	EMO_068890	EIN_327830
EHI_083440	EDI_194320	EMO_069010	EIN_327910
EHI_083560	EDI_194650	EMO_069020	EIN_327940
EHI_083590	EDI_194660	EMO_069040	EIN_327950
EHI_083600	EDI_194790	EMO_069070	EIN_327970
EHI_083620	EDI_194800	EMO_069170	EIN_328030
EHI_084260	EDI_194950	EMO_069320	EIN_328190
EHI_084660	EDI_195010	EMO_069460	EIN_328340
EHI_084680	EDI_195130	EMO_069500	EIN_328380
EHI_084950	EDI_195230	EMO_069520	EIN_328390
EHI_084970	EDI_195250	EMO_069530	EIN_328420
EHI_084980	EDI_195570	EMO_069540	EIN_328430
EHI_085050	EDI_195710	EMO_069580	EIN_328590
EHI_085060	EDI_195860	EMO_069590	EIN_329390
EHI_085480	EDI_196110	EMO_069620	EIN_329620
EHI_085680	EDI_196270	EMO_069700	EIN_329630
EHI_085710	EDI_196320	EMO_069740	EIN_329740
EHI_085830	EDI_196330	EMO_069780	EIN_330400
EHI_085960	EDI_196620	EMO_069880	EIN_330410
EHI_085980	EDI_196630	EMO_069930	EIN_330800
EHI_086030	EDI_196660	EMO_069950	EIN_331000
EHI_086040	EDI_196670	EMO_070000	EIN_331110
EHI_086050	EDI_196680	EMO_070100	EIN_331750
EHI_086080	EDI_196780	EMO_070150	EIN_332770
EHI_086110	EDI_197200	EMO_070170	EIN_333290
EHI_086120	EDI_197420	EMO_070190	EIN_333540
EHI_086160	EDI_197730	EMO_070280	EIN_333550
EHI_086180	EDI_198080	EMO_070380	EIN_334320
EHI_086220	EDI_198090	EMO_070420	EIN_334330
EHI_086230	EDI_198110	EMO_070510	EIN_334830
EHI_086240	EDI_198330	EMO_070540	EIN_334850
EHI_086250	EDI_198430	EMO_070580	EIN_335080
EHI_086260	EDI_198560	EMO_070590	EIN_335420
EHI_086510	EDI_198780	EMO_070630	EIN_335470
EHI_086690	EDI_198820	EMO_070680	EIN_335480
EHI_087010	EDI_198840	EMO_070710	EIN_335490
EHI_087110	EDI_198860	EMO_070750	EIN_335500
EHI_087360	EDI_198920	EMO_070780	EIN_336710
EHI_087430	EDI_198940	EMO_070790	EIN_336810
EHI_087540	EDI_198960	EMO_070860	EIN_336910
EHI_087570	EDI_198990	EMO_070870	EIN_337140
EHI_087610	EDI_199050	EMO_070920	EIN_337280
EHI_087630	EDI_199060	EMO_070940	EIN_337630
EHI_087640	EDI_199130	EMO_070950	EIN_337780
EHI_087710	EDI_199210	EMO_071010	EIN_338140
EHI_087720	EDI_199230	EMO_071020	EIN_338150
EHI_087740	EDI_199290	EMO_071130	EIN_338370
EHI_087750	EDI_199300	EMO_071150	EIN_339120
EHI_087800	EDI_199340	EMO_071210	EIN_339130
EHI_087840	EDI_199350	EMO_071230	EIN_339260
EHI_087880	EDI_199690	EMO_071270	EIN_339370
EHI_087900	EDI_199740	EMO_071320	EIN_339630
EHI_088010	EDI_200290	EMO_071440	EIN_339740
EHI_088020	EDI_200910	EMO_071450	EIN_340270
EHI_088030	EDI_201020	EMO_071570	EIN_340290
EHI_088040	EDI_201160	EMO_071710	EIN_340340
EHI_088070	EDI_201320	EMO_071720	EIN_340550
EHI_088080	EDI_201330	EMO_071760	EIN_340570
EHI_088090	EDI_201350	EMO_071840	EIN_340620
EHI_088110	EDI_201360	EMO_071880	EIN_340760
EHI_088220	EDI_201370	EMO_071890	EIN_340780
EHI_088230	EDI_201380	EMO_072030	EIN_340800
EHI_088460	EDI_201440	EMO_072070	EIN_341490
EHI_088490	EDI_201510	EMO_072120	EIN_341510
EHI_089100	EDI_201610	EMO_072160	EIN_341520
EHI_089420	EDI_201620	EMO_072200	EIN_341640
EHI_089440	EDI_201630	EMO_072310	EIN_341750
EHI_089450	EDI_201650	EMO_072330	EIN_341770
EHI_089460	EDI_201700	EMO_072350	EIN_341960
EHI_089770	EDI_201730	EMO_072430	EIN_342070
EHI_089880	EDI_201830	EMO_072450	EIN_342910
EHI_090000	EDI_202070	EMO_072470	EIN_343330
EHI_090010	EDI_202080	EMO_072510	EIN_343730
EHI_090020	EDI_202090	EMO_072520	EIN_344190
EHI_090040	EDI_202100	EMO_072600	EIN_344410
EHI_090400	EDI_202200	EMO_072640	EIN_344550
EHI_090840	EDI_202210	EMO_072700	EIN_344560
EHI_091070	EDI_202220	EMO_072810	EIN_344630
EHI_091090	EDI_202410	EMO_072940	EIN_344780
EHI_091100	EDI_202580	EMO_072960	EIN_345530
EHI_091120	EDI_202600	EMO_073010	EIN_345640
EHI_091130	EDI_202670	EMO_073020	EIN_345760
EHI_091250	EDI_202690	EMO_073030	EIN_345860
EHI_091480	EDI_202700	EMO_073070	EIN_345910
EHI_091510	EDI_202710	EMO_073080	EIN_345930
EHI_091530	EDI_202780	EMO_073130	EIN_346330
EHI_091560	EDI_202830	EMO_073200	EIN_346680
EHI_091570	EDI_202870	EMO_073320	EIN_346700
EHI_091670	EDI_202900	EMO_073380	EIN_346810
EHI_091680	EDI_202910	EMO_073390	EIN_346820
EHI_091690	EDI_202920	EMO_073450	EIN_347030
EHI_091700	EDI_202930	EMO_073460	EIN_347140
EHI_091710	EDI_202940	EMO_073470	EIN_347270
EHI_091720	EDI_203170	EMO_073480	EIN_347690
EHI_091730	EDI_203290	EMO_073500	EIN_347900
EHI_091740	EDI_203310	EMO_073520	EIN_348700
EHI_091840	EDI_203690	EMO_073570	EIN_348810
EHI_092080	EDI_203920	EMO_073620	EIN_349530
EHI_092110	EDI_204120	EMO_073640	EIN_349540
EHI_092120	EDI_204130	EMO_073800	EIN_349690
EHI_092140	EDI_204140	EMO_073850	EIN_349700
EHI_092150	EDI_204270	EMO_074000	EIN_349810
EHI_092160	EDI_204280	EMO_074060	EIN_349820
EHI_092190	EDI_204290	EMO_074090	EIN_349830
EHI_092260	EDI_204320	EMO_074210	EIN_350350
EHI_092290	EDI_204410	EMO_074230	EIN_350360
EHI_092300	EDI_204550	EMO_074280	EIN_350780
EHI_092340	EDI_204560	EMO_074380	EIN_352300
EHI_092360	EDI_204930	EMO_074460	EIN_352410
EHI_092390	EDI_205540	EMO_074480	EIN_352840
EHI_092400	EDI_205640	EMO_074500	EIN_352960
EHI_092420	EDI_205680	EMO_074530	EIN_353060
EHI_092430	EDI_205710	EMO_074630	EIN_353460
EHI_092450	EDI_205720	EMO_074700	EIN_353570
EHI_092470	EDI_205930	EMO_074730	EIN_354000
EHI_092490	EDI_206380	EMO_074830	EIN_354200
EHI_092500	EDI_206610	EMO_074930	EIN_354260
EHI_092520	EDI_206630	EMO_074960	EIN_354270
EHI_092530	EDI_206760	EMO_075020	EIN_354610
EHI_092580	EDI_206810	EMO_075080	EIN_354750
EHI_092600	EDI_206820	EMO_075180	EIN_354890
EHI_092620	EDI_206830	EMO_075200	EIN_354900
EHI_092640	EDI_206850	EMO_075270	EIN_355060
EHI_092650	EDI_206870	EMO_075320	EIN_355070
EHI_092660	EDI_206900	EMO_075400	EIN_355650
EHI_092680	EDI_206940	EMO_075480	EIN_356400
EHI_093130	EDI_206970	EMO_075530	EIN_356410
EHI_093580	EDI_207020	EMO_075550	EIN_356420
EHI_093730	EDI_207200	EMO_075620	EIN_357210
EHI_093740	EDI_208330	EMO_075630	EIN_357470
EHI_093770	EDI_208870	EMO_075680	EIN_357580
EHI_093820	EDI_208880	EMO_075760	EIN_357690
EHI_093840	EDI_209090	EMO_075830	EIN_358000
EHI_093850	EDI_209690	EMO_075910	EIN_358320
EHI_093870	EDI_210100	EMO_075960	EIN_358550
EHI_093890	EDI_210340	EMO_075970	EIN_358580
EHI_093900	EDI_210350	EMO_075980	EIN_358690
EHI_093950	EDI_210720	EMO_076040	EIN_358800
EHI_093970	EDI_210900	EMO_076210	EIN_358810
EHI_094010	EDI_210910	EMO_076290	EIN_359170
EHI_094020	EDI_210920	EMO_076360	EIN_359300
EHI_094030	EDI_211360	EMO_076400	EIN_359340
EHI_094060	EDI_211470	EMO_076420	EIN_359630
EHI_094070	EDI_211890	EMO_076560	EIN_359770
EHI_094090	EDI_212330	EMO_076650	EIN_359790
EHI_094100	EDI_212630	EMO_076690	EIN_359830
EHI_094120	EDI_213170	EMO_076830	EIN_359880
EHI_094260	EDI_213610	EMO_076890	EIN_359920
EHI_094470	EDI_213660	EMO_076900	EIN_360360
EHI_094680	EDI_213670	EMO_076960	EIN_360370
EHI_094780	EDI_213680	EMO_076970	EIN_360380
EHI_094810	EDI_213690	EMO_077030	EIN_360510
EHI_095040	EDI_213700	EMO_077060	EIN_360730
EHI_095130	EDI_213720	EMO_077070	EIN_360860
EHI_095150	EDI_213770	EMO_077090	EIN_361310
EHI_095180	EDI_213820	EMO_077110	EIN_361470
EHI_095200	EDI_214240	EMO_077170	EIN_361580
EHI_095300	EDI_214470	EMO_077270	EIN_361590
EHI_095310	EDI_214490	EMO_077280	EIN_362200
EHI_095320	EDI_214520	EMO_077420	EIN_362990
EHI_095440	EDI_214750	EMO_077450	EIN_363710
EHI_095450	EDI_215150	EMO_077650	EIN_363920
EHI_095460	EDI_215510	EMO_077680	EIN_364030
EHI_095480	EDI_215920	EMO_077690	EIN_364140
EHI_095500	EDI_216260	EMO_077740	EIN_364350
EHI_095510	EDI_216290	EMO_077840	EIN_364790
EHI_095610	EDI_216300	EMO_077910	EIN_365210
EHI_095810	EDI_216560	EMO_077940	EIN_367530
EHI_095820	EDI_216570	EMO_077950	EIN_367540
EHI_095840	EDI_216620	EMO_078030	EIN_368140
EHI_095850	EDI_216630	EMO_078060	EIN_369310
EHI_095860	EDI_216750	EMO_078090	EIN_369440
EHI_095870	EDI_216800	EMO_078220	EIN_369630
EHI_095890	EDI_216830	EMO_078230	EIN_369650
EHI_095900	EDI_216860	EMO_078240	EIN_369660
EHI_095940	EDI_216910	EMO_078300	EIN_369680
EHI_096160	EDI_216930	EMO_078310	EIN_369810
EHI_096180	EDI_217220	EMO_078340	EIN_370100
EHI_096240	EDI_217840	EMO_078400	EIN_370290
EHI_096250	EDI_217850	EMO_078640	EIN_370360
EHI_096260	EDI_218040	EMO_078710	EIN_370920
EHI_096340	EDI_218140	EMO_078740	EIN_370940
EHI_096350	EDI_218850	EMO_078900	EIN_370990
EHI_096360	EDI_219210	EMO_079030	EIN_371010
EHI_096370	EDI_219260	EMO_079140	EIN_371160
EHI_096380	EDI_219370	EMO_079160	EIN_371170
EHI_096390	EDI_219510	EMO_079180	EIN_371380
EHI_096410	EDI_219540	EMO_079190	EIN_371440
EHI_096420	EDI_219590	EMO_079230	EIN_371470
EHI_096440	EDI_219930	EMO_079270	EIN_371490
EHI_096500	EDI_220030	EMO_079280	EIN_371560
EHI_096530	EDI_221070	EMO_079330	EIN_371600
EHI_096540	EDI_221330	EMO_079340	EIN_371610
EHI_096560	EDI_221340	EMO_079390	EIN_371640
EHI_096570	EDI_221540	EMO_079410	EIN_371670
EHI_096580	EDI_221760	EMO_079440	EIN_371700
EHI_096600	EDI_223400	EMO_079470	EIN_371950
EHI_096650	EDI_224020	EMO_079490	EIN_372100
EHI_096660	EDI_224750	EMO_079500	EIN_372340
EHI_096670	EDI_225370	EMO_079540	EIN_372390
EHI_096710	EDI_225770	EMO_079620	EIN_373300
EHI_096750	EDI_225800	EMO_079740	EIN_373980
EHI_096780	EDI_226110	EMO_079750	EIN_374450
EHI_096790	EDI_226120	EMO_079780	EIN_375750
EHI_096830	EDI_226270	EMO_079800	EIN_375820
EHI_096850	EDI_226280	EMO_079830	EIN_375840
EHI_097170	EDI_226410	EMO_079840	EIN_376830
EHI_097470	EDI_226730	EMO_079860	EIN_377220
EHI_097490	EDI_227590	EMO_079870	EIN_378040
EHI_097630	EDI_228240	EMO_079990	EIN_378220
EHI_097650	EDI_228250	EMO_080080	EIN_378500
EHI_097870	EDI_228480	EMO_080110	EIN_378640
EHI_097930	EDI_228640	EMO_080140	EIN_379360
EHI_098000	EDI_228910	EMO_080170	EIN_379410
EHI_098010	EDI_229030	EMO_080190	EIN_379770
EHI_098040	EDI_229820	EMO_080270	EIN_379990
EHI_098060	EDI_229960	EMO_080340	EIN_380430
EHI_098180	EDI_229980	EMO_080380	EIN_380970
EHI_098200	EDI_230000	EMO_080470	EIN_381020
EHI_098220	EDI_230235	EMO_080480	EIN_381110
EHI_098260	EDI_230520	EMO_080500	EIN_381240
EHI_098280	EDI_230570	EMO_080570	EIN_381270
EHI_098290	EDI_230580	EMO_080580	EIN_381290
EHI_098300	EDI_230880	EMO_080610	EIN_381370
EHI_098340	EDI_230980	EMO_080680	EIN_381440
EHI_098350	EDI_231090	EMO_080750	EIN_381570
EHI_098360	EDI_231770	EMO_080800	EIN_381760
EHI_098370	EDI_231780	EMO_080820	EIN_382000
EHI_098380	EDI_231790	EMO_080850	EIN_382210
EHI_098390	EDI_231810	EMO_080970	EIN_382330
EHI_098400	EDI_232060	EMO_081010	EIN_382780
EHI_098410	EDI_232580	EMO_081160	EIN_383360
EHI_098420	EDI_232590	EMO_081230	EIN_383490
EHI_098440	EDI_232600	EMO_081440	EIN_384150
EHI_098470	EDI_232610	EMO_081450	EIN_384260
EHI_098490	EDI_232720	EMO_081460	EIN_384270
EHI_098510	EDI_232730	EMO_081470	EIN_384480
EHI_098550	EDI_232740	EMO_081480	EIN_384980
EHI_098560	EDI_232750	EMO_081510	EIN_385700
EHI_098570	EDI_232760	EMO_081540	EIN_386100
EHI_098750	EDI_233290	EMO_081590	EIN_386360
EHI_098780	EDI_233300	EMO_081640	EIN_387130
EHI_098790	EDI_233650	EMO_081660	EIN_387840
EHI_098800	EDI_233890	EMO_081690	EIN_388420
EHI_098810	EDI_233910	EMO_081700	EIN_389760
EHI_098840	EDI_234560	EMO_081770	EIN_389880
EHI_099180	EDI_234580	EMO_081790	EIN_390150
EHI_099190	EDI_234860	EMO_081800	EIN_390170
EHI_099200	EDI_234870	EMO_081850	EIN_390350
EHI_099210	EDI_234940	EMO_081860	EIN_390380
EHI_099220	EDI_234970	EMO_081890	EIN_390440
EHI_099240	EDI_234980	EMO_081980	EIN_390600
EHI_099310	EDI_235190	EMO_082000	EIN_390670
EHI_099340	EDI_235300	EMO_082090	EIN_390860
EHI_099350	EDI_235410	EMO_082100	EIN_390880
EHI_099470	EDI_235830	EMO_082110	EIN_391050
EHI_099700	EDI_235840	EMO_082120	EIN_391090
EHI_099720	EDI_235970	EMO_082130	EIN_391370
EHI_099730	EDI_236090	EMO_082140	EIN_391520
EHI_099750	EDI_236100	EMO_082160	EIN_391640
EHI_099760	EDI_236110	EMO_082280	EIN_391770
EHI_099780	EDI_236120	EMO_082350	EIN_392090
EHI_099790	EDI_236220	EMO_082440	EIN_392300
EHI_099800	EDI_236330	EMO_082510	EIN_392420
EHI_099810	EDI_236530	EMO_082580	EIN_392530
EHI_099840	EDI_236540	EMO_082780	EIN_392730
EHI_099860	EDI_236550	EMO_082910	EIN_392830
EHI_099870	EDI_237290	EMO_082950	EIN_393430
EHI_100080	EDI_237400	EMO_082960	EIN_393440
EHI_100110	EDI_237410	EMO_083000	EIN_393750
EHI_100260	EDI_237480	EMO_083110	EIN_394160
EHI_100270	EDI_237510	EMO_083140	EIN_394390
EHI_100290	EDI_237520	EMO_083190	EIN_394620
EHI_100320	EDI_237730	EMO_083230	EIN_394630
EHI_100350	EDI_237760	EMO_083240	EIN_395130
EHI_100410	EDI_237790	EMO_083260	EIN_395140
EHI_100450	EDI_237810	EMO_083320	EIN_395460
EHI_100700	EDI_237820	EMO_083330	EIN_396760
EHI_101120	EDI_237860	EMO_083370	EIN_397210
EHI_101230	EDI_237940	EMO_083380	EIN_397600
EHI_101240	EDI_237950	EMO_083420	EIN_397660
EHI_101250	EDI_237960	EMO_083510	EIN_397770
EHI_101280	EDI_237970	EMO_083520	EIN_397780
EHI_101290	EDI_237980	EMO_083530	EIN_397790
EHI_101390	EDI_237990	EMO_083550	EIN_398040
EHI_101410	EDI_238020	EMO_083570	EIN_398180
EHI_101420	EDI_238050	EMO_083590	EIN_398200
EHI_101630	EDI_238100	EMO_083700	EIN_398770
EHI_101730	EDI_238110	EMO_083830	EIN_398780
EHI_102170	EDI_238120	EMO_083870	EIN_398940
EHI_102270	EDI_238130	EMO_083960	EIN_399480
EHI_102380	EDI_238190	EMO_083980	EIN_399670
EHI_102940	EDI_238230	EMO_084040	EIN_399930
EHI_103240	EDI_238240	EMO_084060	EIN_400010
EHI_103250	EDI_238280	EMO_084090	EIN_400600
EHI_103270	EDI_238380	EMO_084110	EIN_400750
EHI_103300	EDI_238390	EMO_084120	EIN_401340
EHI_103310	EDI_238400	EMO_084130	EIN_401350
EHI_103390	EDI_238410	EMO_084170	EIN_401400
EHI_103400	EDI_238420	EMO_084180	EIN_401420
EHI_103410	EDI_238430	EMO_084220	EIN_401430
EHI_103430	EDI_238440	EMO_084270	EIN_401640
EHI_103440	EDI_238450	EMO_084280	EIN_401750
EHI_103460	EDI_238460	EMO_084350	EIN_401770
EHI_103470	EDI_238790	EMO_084530	EIN_401790
EHI_103500	EDI_238800	EMO_084540	EIN_401800
EHI_103510	EDI_238810	EMO_084560	EIN_402010
EHI_103570	EDI_238960	EMO_084650	EIN_402020
EHI_103590	EDI_238970	EMO_084670	EIN_402320
EHI_103600	EDI_238980	EMO_084700	EIN_402850
EHI_103610	EDI_238990	EMO_084810	EIN_402880
EHI_103640	EDI_239440	EMO_084870	EIN_403030
EHI_103680	EDI_239640	EMO_084920	EIN_403090
EHI_103690	EDI_239740	EMO_085000	EIN_403300
EHI_103700	EDI_239780	EMO_085040	EIN_403560
EHI_103720	EDI_239890	EMO_085070	EIN_403620
EHI_103730	EDI_240150	EMO_085150	EIN_403770
EHI_103780	EDI_240360	EMO_085290	EIN_404490
EHI_103800	EDI_240730	EMO_085320	EIN_404500
EHI_103810	EDI_240770	EMO_085380	EIN_404630
EHI_103820	EDI_240880	EMO_085400	EIN_404650
EHI_103830	EDI_240900	EMO_085440	EIN_404790
EHI_103850	EDI_240910	EMO_085460	EIN_404910
EHI_103860	EDI_241040	EMO_085480	EIN_404930
EHI_103890	EDI_241360	EMO_085730	EIN_404940
EHI_104330	EDI_241570	EMO_085820	EIN_405060
EHI_104360	EDI_241620	EMO_085920	EIN_405080
EHI_104390	EDI_241750	EMO_085980	EIN_405190
EHI_104410	EDI_242070	EMO_086000	EIN_405260
EHI_104450	EDI_242360	EMO_086060	EIN_405340
EHI_104470	EDI_242380	EMO_086080	EIN_405450
EHI_104490	EDI_242810	EMO_086090	EIN_405470
EHI_104520	EDI_242920	EMO_086170	EIN_405480
EHI_104560	EDI_243140	EMO_086250	EIN_405610
EHI_104570	EDI_243290	EMO_086340	EIN_405740
EHI_104600	EDI_243490	EMO_086360	EIN_406090
EHI_104610	EDI_244250	EMO_086370	EIN_406290
EHI_104620	EDI_244260	EMO_086470	EIN_406320
EHI_104630	EDI_244270	EMO_086570	EIN_406420
EHI_104660	EDI_244310	EMO_086580	EIN_406530
EHI_104680	EDI_244420	EMO_086590	EIN_406540
EHI_104710	EDI_244430	EMO_086600	EIN_406550
EHI_104720	EDI_244440	EMO_086710	EIN_406560
EHI_104900	EDI_244880	EMO_086750	EIN_407840
EHI_104910	EDI_244910	EMO_086760	EIN_408600
EHI_104930	EDI_245170	EMO_086870	EIN_408930
EHI_104950	EDI_245180	EMO_086910	EIN_408950
EHI_105060	EDI_245200	EMO_086920	EIN_409120
EHI_105080	EDI_245210	EMO_087120	EIN_409300
EHI_105100	EDI_245690	EMO_087140	EIN_409520
EHI_105120	EDI_245730	EMO_087160	EIN_409700
EHI_105140	EDI_245870	EMO_087250	EIN_409720
EHI_105150	EDI_245890	EMO_087280	EIN_410000
EHI_105170	EDI_246030	EMO_087350	EIN_410540
EHI_105180	EDI_246040	EMO_087450	EIN_411000
EHI_105210	EDI_246160	EMO_087500	EIN_411070
EHI_105250	EDI_246210	EMO_087520	EIN_411230
EHI_105270	EDI_246240	EMO_087580	EIN_411240
EHI_105330	EDI_246280	EMO_087590	EIN_411380
EHI_105350	EDI_246420	EMO_087610	EIN_411470
EHI_105790	EDI_246460	EMO_087660	EIN_411480
EHI_105820	EDI_246470	EMO_087670	EIN_411830
EHI_105970	EDI_246490	EMO_087680	EIN_412040
EHI_106090	EDI_246510	EMO_087690	EIN_412170
EHI_106100	EDI_246520	EMO_087750	EIN_412310
EHI_106120	EDI_246570	EMO_087760	EIN_412490
EHI_106240	EDI_246810	EMO_087830	EIN_412790
EHI_106260	EDI_247010	EMO_087840	EIN_413600
EHI_106280	EDI_247390	EMO_087860	EIN_413630
EHI_106290	EDI_247400	EMO_087870	EIN_414220
EHI_106300	EDI_247820	EMO_087890	EIN_414640
EHI_106350	EDI_247830	EMO_087920	EIN_414750
EHI_106670	EDI_247840	EMO_087950	EIN_415800
EHI_106690	EDI_247890	EMO_087960	EIN_416030
EHI_106800	EDI_247900	EMO_087980	EIN_416130
EHI_107020	EDI_247950	EMO_088010	EIN_416140
EHI_107030	EDI_248200	EMO_088100	EIN_416440
EHI_107040	EDI_248340	EMO_088150	EIN_416550
EHI_107050	EDI_248420	EMO_088200	EIN_416670
EHI_107080	EDI_248960	EMO_088340	EIN_416960
EHI_107120	EDI_249090	EMO_088410	EIN_416970
EHI_107130	EDI_249260	EMO_088440	EIN_416990
EHI_107170	EDI_249290	EMO_088450	EIN_417280
EHI_107180	EDI_249300	EMO_088460	EIN_417710
EHI_107210	EDI_249310	EMO_088490	EIN_418040
EHI_107230	EDI_249380	EMO_088520	EIN_418070
EHI_107250	EDI_249390	EMO_088560	EIN_418120
EHI_107280	EDI_249450	EMO_088570	EIN_418140
EHI_107290	EDI_249480	EMO_088600	EIN_418260
EHI_107320	EDI_249590	EMO_088630	EIN_418730
EHI_107330	EDI_249800	EMO_088640	EIN_418740
EHI_107550	EDI_249805	EMO_088700	EIN_419240
EHI_107560	EDI_249810	EMO_088780	EIN_419290
EHI_108470	EDI_249820	EMO_088800	EIN_419360
EHI_108500	EDI_249830	EMO_088870	EIN_419420
EHI_108610	EDI_249860	EMO_088890	EIN_419730
EHI_108640	EDI_249870	EMO_088960	EIN_420000
EHI_108650	EDI_249880	EMO_089000	EIN_420600
EHI_108690	EDI_249890	EMO_089020	EIN_420720
EHI_108700	EDI_250390	EMO_089050	EIN_421160
EHI_108710	EDI_250790	EMO_089150	EIN_421280
EHI_108750	EDI_251380	EMO_089170	EIN_421290
EHI_108760	EDI_251390	EMO_089190	EIN_421410
EHI_108780	EDI_251400	EMO_089200	EIN_421820
EHI_109240	EDI_251410	EMO_089310	EIN_422810
EHI_109570	EDI_251470	EMO_089360	EIN_423160
EHI_109680	EDI_251490	EMO_089390	EIN_423270
EHI_109820	EDI_251540	EMO_089440	EIN_423650
EHI_109850	EDI_251610	EMO_089450	EIN_423770
EHI_109870	EDI_251660	EMO_089480	EIN_423780
EHI_109880	EDI_251670	EMO_089510	EIN_424200
EHI_109900	EDI_251720	EMO_089580	EIN_424230
EHI_109910	EDI_251810	EMO_089610	EIN_424240
EHI_109920	EDI_252000	EMO_089630	EIN_424300
EHI_109940	EDI_252380	EMO_089660	EIN_424970
EHI_109950	EDI_252520	EMO_089680	EIN_425060
EHI_109980	EDI_252540	EMO_089720	EIN_425100
EHI_109990	EDI_252570	EMO_089730	EIN_425150
EHI_110000	EDI_252680	EMO_089740	EIN_425180
EHI_110010	EDI_252700	EMO_089790	EIN_425340
EHI_110020	EDI_252780	EMO_089840	EIN_425430
EHI_110120	EDI_252790	EMO_089860	EIN_425830
EHI_110170	EDI_252830	EMO_089870	EIN_426050
EHI_110180	EDI_252930	EMO_089880	EIN_426060
EHI_110190	EDI_252970	EMO_089900	EIN_426070
EHI_110210	EDI_252990	EMO_089980	EIN_426380
EHI_110260	EDI_253000	EMO_090000	EIN_427030
EHI_110280	EDI_253020	EMO_090040	EIN_427440
EHI_110300	EDI_253070	EMO_090140	EIN_427450
EHI_110320	EDI_253080	EMO_090200	EIN_427880
EHI_110340	EDI_253090	EMO_090210	EIN_428080
EHI_110350	EDI_253290	EMO_090270	EIN_428110
EHI_110360	EDI_253820	EMO_090300	EIN_428140
EHI_110380	EDI_254030	EMO_090390	EIN_428580
EHI_110400	EDI_254040	EMO_090430	EIN_428960
EHI_110420	EDI_254270	EMO_090450	EIN_428970
EHI_110430	EDI_254500	EMO_090540	EIN_428980
EHI_110500	EDI_254740	EMO_090550	EIN_428990
EHI_110510	EDI_254950	EMO_090600	EIN_429000
EHI_110520	EDI_255110	EMO_090630	EIN_429060
EHI_110530	EDI_255140	EMO_090720	EIN_429080
EHI_110570	EDI_255160	EMO_090870	EIN_429090
EHI_110590	EDI_255280	EMO_090940	EIN_429390
EHI_110600	EDI_255420	EMO_091040	EIN_429540
EHI_110650	EDI_256010	EMO_091050	EIN_429700
EHI_110670	EDI_256180	EMO_091090	EIN_429710
EHI_110690	EDI_256200	EMO_091120	EIN_429720
EHI_110720	EDI_256550	EMO_091400	EIN_429790
EHI_110730	EDI_256820	EMO_091430	EIN_429810
EHI_110740	EDI_256940	EMO_091520	EIN_429820
EHI_110750	EDI_256950	EMO_091530	EIN_429840
EHI_110790	EDI_257620	EMO_091580	EIN_430420
EHI_110810	EDI_257630	EMO_091620	EIN_430460
EHI_110950	EDI_258390	EMO_091640	EIN_430490
EHI_110970	EDI_258590	EMO_091650	EIN_430500
EHI_110980	EDI_259030	EMO_091660	EIN_430570
EHI_111000	EDI_259350	EMO_091680	EIN_430580
EHI_111020	EDI_259500	EMO_091690	EIN_430590
EHI_111050	EDI_259540	EMO_091750	EIN_430630
EHI_111080	EDI_259550	EMO_091780	EIN_430640
EHI_111550	EDI_259620	EMO_091800	EIN_431870
EHI_111570	EDI_260190	EMO_091810	EIN_431880
EHI_111610	EDI_260300	EMO_091830	EIN_433570
EHI_111720	EDI_260550	EMO_091990	EIN_434280
EHI_111750	EDI_260570	EMO_092000	EIN_435120
EHI_111760	EDI_260580	EMO_092060	EIN_436310
EHI_111770	EDI_260590	EMO_092070	EIN_436750
EHI_111810	EDI_260630	EMO_092140	EIN_436860
EHI_111850	EDI_260670	EMO_092160	EIN_436870
EHI_111980	EDI_260730	EMO_092240	EIN_437450
EHI_111990	EDI_260790	EMO_092260	EIN_437670
EHI_112010	EDI_260820	EMO_092290	EIN_437940
EHI_112590	EDI_261400	EMO_092390	EIN_438620
EHI_112790	EDI_261510	EMO_092540	EIN_438930
EHI_112800	EDI_261610	EMO_092630	EIN_440140
EHI_112820	EDI_261630	EMO_092750	EIN_440890
EHI_112830	EDI_262380	EMO_092790	EIN_441020
EHI_112870	EDI_262390	EMO_092810	EIN_441130
EHI_112880	EDI_262690	EMO_092820	EIN_441940
EHI_112990	EDI_263000	EMO_092830	EIN_441950
EHI_113410	EDI_263470	EMO_092890	EIN_442080
EHI_113420	EDI_263610	EMO_092950	EIN_443080
EHI_113430	EDI_263620	EMO_093010	EIN_443400
EHI_113560	EDI_263630	EMO_093050	EIN_444170
EHI_113590	EDI_263650	EMO_093060	EIN_444300
EHI_113790	EDI_263690	EMO_093160	EIN_445710
EHI_113890	EDI_264380	EMO_093240	EIN_445720
EHI_113900	EDI_264390	EMO_093260	EIN_447070
EHI_113910	EDI_264400	EMO_093290	EIN_447390
EHI_113950	EDI_264430	EMO_093330	EIN_447720
EHI_114010	EDI_264440	EMO_093400	EIN_447840
EHI_114120	EDI_264770	EMO_093550	EIN_448260
EHI_114130	EDI_264870	EMO_093580	EIN_448540
EHI_114140	EDI_264880	EMO_093600	EIN_448670
EHI_114150	EDI_265850	EMO_093640	EIN_449370
EHI_114160	EDI_265860	EMO_093670	EIN_449400
EHI_114220	EDI_266310	EMO_093680	EIN_450450
EHI_114320	EDI_266330	EMO_093750	EIN_450680
EHI_114330	EDI_266340	EMO_093820	EIN_451110
EHI_114340	EDI_266780	EMO_093850	EIN_451370
EHI_114350	EDI_266790	EMO_093880	EIN_451380
EHI_114360	EDI_266800	EMO_093930	EIN_451390
EHI_114390	EDI_266920	EMO_094000	EIN_451430
EHI_114400	EDI_267340	EMO_094020	EIN_451440
EHI_114420	EDI_268390	EMO_094070	EIN_451450
EHI_114440	EDI_269540	EMO_094120	EIN_451770
EHI_114640	EDI_269660	EMO_094150	EIN_451980
EHI_114920	EDI_269680	EMO_094190	EIN_452200
EHI_115270	EDI_269700	EMO_094220	EIN_452210
EHI_115280	EDI_269710	EMO_094230	EIN_452320
EHI_115300	EDI_269920	EMO_094250	EIN_452330
EHI_115320	EDI_269930	EMO_094350	EIN_452340
EHI_115400	EDI_269940	EMO_094400	EIN_453130
EHI_116040	EDI_269970	EMO_094460	EIN_453160
EHI_116360	EDI_270070	EMO_094540	EIN_453590
EHI_116470	EDI_270200	EMO_094570	EIN_453940
EHI_116830	EDI_270210	EMO_094610	EIN_454260
EHI_116950	EDI_270240	EMO_094640	EIN_454480
EHI_117470	EDI_270520	EMO_094740	EIN_454490
EHI_117590	EDI_270530	EMO_094750	EIN_454800
EHI_117600	EDI_271040	EMO_094760	EIN_455030
EHI_117640	EDI_271060	EMO_094800	EIN_455270
EHI_117690	EDI_271470	EMO_094810	EIN_455400
EHI_117820	EDI_271680	EMO_094820	EIN_455840
EHI_117850	EDI_271830	EMO_094870	EIN_456760
EHI_117860	EDI_271860	EMO_095100	EIN_457590
EHI_117910	EDI_271960	EMO_095130	EIN_457700
EHI_117920	EDI_272000	EMO_095140	EIN_457820
EHI_117970	EDI_272010	EMO_095170	EIN_458790
EHI_118030	EDI_272030	EMO_095190	EIN_459430
EHI_118050	EDI_272110	EMO_095200	EIN_459850
EHI_118070	EDI_272180	EMO_095250	EIN_460360
EHI_118080	EDI_272190	EMO_095260	EIN_460990
EHI_118090	EDI_272710	EMO_095370	EIN_462100
EHI_118130	EDI_272820	EMO_095380	EIN_462230
EHI_118140	EDI_272830	EMO_095390	EIN_462400
EHI_118150	EDI_272930	EMO_095410	EIN_462870
EHI_118160	EDI_272940	EMO_095450	EIN_463070
EHI_118170	EDI_272970	EMO_095470	EIN_463270
EHI_118180	EDI_272990	EMO_095480	EIN_463280
EHI_118220	EDI_273000	EMO_095530	EIN_463290
EHI_118230	EDI_273020	EMO_095610	EIN_463820
EHI_118260	EDI_273430	EMO_095640	EIN_464040
EHI_118270	EDI_273440	EMO_095650	EIN_464050
EHI_118410	EDI_273450	EMO_095660	EIN_464850
EHI_118440	EDI_273460	EMO_095760	EIN_465180
EHI_118600	EDI_273470	EMO_095780	EIN_465510
EHI_118640	EDI_273490	EMO_095810	EIN_466160
EHI_118670	EDI_274580	EMO_095890	EIN_467980
EHI_118680	EDI_274590	EMO_096040	EIN_468220
EHI_118720	EDI_274790	EMO_096050	EIN_468300
EHI_118750	EDI_274890	EMO_096130	EIN_468310
EHI_118770	EDI_274900	EMO_096170	EIN_468500
EHI_118810	EDI_274930	EMO_096230	EIN_469180
EHI_118820	EDI_274940	EMO_096240	EIN_469340
EHI_118840	EDI_274950	EMO_096250	EIN_469400
EHI_118850	EDI_274960	EMO_096270	EIN_469580
EHI_118870	EDI_275770	EMO_096280	EIN_469640
EHI_118880	EDI_275790	EMO_096320	EIN_469660
EHI_118900	EDI_275800	EMO_096340	EIN_469980
EHI_118910	EDI_275870	EMO_096460	EIN_470040
EHI_118920	EDI_276230	EMO_096550	EIN_470810
EHI_119250	EDI_276240	EMO_096560	EIN_471140
EHI_119330	EDI_276450	EMO_096590	EIN_471600
EHI_119370	EDI_276460	EMO_096650	EIN_472520
EHI_119480	EDI_276510	EMO_096660	EIN_472540
EHI_119540	EDI_276620	EMO_096680	EIN_473170
EHI_119590	EDI_276630	EMO_096690	EIN_473760
EHI_119600	EDI_276635	EMO_096700	EIN_474330
EHI_119610	EDI_277120	EMO_096740	EIN_474480
EHI_119620	EDI_277240	EMO_096880	EIN_475030
EHI_119720	EDI_277250	EMO_097130	EIN_475040
EHI_119730	EDI_277670	EMO_097200	EIN_475370
EHI_119740	EDI_277690	EMO_097240	EIN_475380
EHI_119750	EDI_277700	EMO_097420	EIN_475390
EHI_119760	EDI_277840	EMO_097460	EIN_475400
EHI_119770	EDI_277850	EMO_097470	EIN_475410
EHI_119780	EDI_277890	EMO_097560	EIN_475630
EHI_119790	EDI_277960	EMO_097600	EIN_475650
EHI_119890	EDI_277990	EMO_097630	EIN_475820
EHI_119900	EDI_278030	EMO_097690	EIN_475830
EHI_119920	EDI_278060	EMO_097760	EIN_475860
EHI_119930	EDI_278070	EMO_097810	EIN_475900
EHI_119940	EDI_278100	EMO_097900	EIN_476140
EHI_119950	EDI_278110	EMO_097940	EIN_476180
EHI_120280	EDI_278190	EMO_098010	EIN_476200
EHI_120290	EDI_278220	EMO_098030	EIN_476210
EHI_120300	EDI_278250	EMO_098070	EIN_476340
EHI_120310	EDI_278260	EMO_098150	EIN_476550
EHI_120320	EDI_278300	EMO_098240	EIN_476560
EHI_120330	EDI_278380	EMO_098330	EIN_477300
EHI_120360	EDI_278390	EMO_098380	EIN_477600
EHI_120570	EDI_278440	EMO_098420	EIN_477940
EHI_120590	EDI_278450	EMO_098520	EIN_478480
EHI_120600	EDI_278460	EMO_098560	EIN_478930
EHI_120640	EDI_278510	EMO_098580	EIN_479240
EHI_120860	EDI_278850	EMO_098670	EIN_479840
EHI_120890	EDI_278860	EMO_098830	EIN_480280
EHI_120900	EDI_279380	EMO_099020	EIN_481700
EHI_120930	EDI_279580	EMO_099130	EIN_481800
EHI_121060	EDI_279680	EMO_099150	EIN_481900
EHI_121490	EDI_280160	EMO_099180	EIN_482120
EHI_121760	EDI_280170	EMO_099200	EIN_482370
EHI_121780	EDI_280500	EMO_099250	EIN_483240
EHI_121800	EDI_281020	EMO_099290	EIN_483250
EHI_121830	EDI_281140	EMO_099360	EIN_483350
EHI_121840	EDI_281160	EMO_099380	EIN_483360
EHI_121860	EDI_281410	EMO_099430	EIN_483370
EHI_121880	EDI_281540	EMO_099440	EIN_483480
EHI_122100	EDI_281640	EMO_099560	EIN_483900
EHI_122310	EDI_281650	EMO_099600	EIN_484010
EHI_122410	EDI_281920	EMO_099820	EIN_484590
EHI_122710	EDI_282060	EMO_099840	EIN_484600
EHI_122720	EDI_282270	EMO_099860	EIN_484610
EHI_122740	EDI_282610	EMO_099950	EIN_484720
EHI_122790	EDI_282630	EMO_099990	EIN_484730
EHI_122800	EDI_282640	EMO_100050	EIN_484740
EHI_122870	EDI_282650	EMO_100060	EIN_485250
EHI_122890	EDI_284030	EMO_100160	EIN_485530
EHI_122900	EDI_284100	EMO_100230	EIN_485620
EHI_122910	EDI_284110	EMO_100290	EIN_485730
EHI_122920	EDI_284120	EMO_100350	EIN_485970
EHI_123240	EDI_284170	EMO_100380	EIN_486500
EHI_123280	EDI_284180	EMO_100420	EIN_486530
EHI_123291	EDI_284190	EMO_100430	EIN_486660
EHI_123390	EDI_284250	EMO_100460	EIN_486930
EHI_123720	EDI_284380	EMO_100510	EIN_487000
EHI_123830	EDI_284390	EMO_100600	EIN_487620
EHI_123840	EDI_284490	EMO_100650	EIN_487680
EHI_124060	EDI_284910	EMO_100860	EIN_487780
EHI_124190	EDI_284930	EMO_100880	EIN_488560
EHI_124300	EDI_285650	EMO_100950	EIN_489380
EHI_124330	EDI_285660	EMO_100980	EIN_489970
EHI_124380	EDI_285700	EMO_101050	EIN_490890
EHI_124390	EDI_285730	EMO_101150	EIN_491000
EHI_124400	EDI_285750	EMO_101180	EIN_491050
EHI_124430	EDI_285880	EMO_101290	EIN_491330
EHI_124450	EDI_286390	EMO_101350	EIN_491450
EHI_124460	EDI_286700	EMO_101430	EIN_491850
EHI_124470	EDI_286940	EMO_101450	EIN_492940
EHI_124480	EDI_287480	EMO_101490	EIN_492960
EHI_124500	EDI_287510	EMO_101520	EIN_493120
EHI_124520	EDI_287640	EMO_101780	EIN_493670
EHI_124560	EDI_289430	EMO_101900	EIN_493870
EHI_124570	EDI_289480	EMO_101950	EIN_494210
EHI_124580	EDI_289500	EMO_101970	EIN_494540
EHI_124600	EDI_289520	EMO_101980	EIN_494560
EHI_124610	EDI_289530	EMO_102130	EIN_494570
EHI_124620	EDI_289620	EMO_102140	EIN_494580
EHI_124820	EDI_289640	EMO_102150	EIN_494590
EHI_124830	EDI_289740	EMO_102200	EIN_495500
EHI_124850	EDI_289790	EMO_102350	EIN_495710
EHI_124860	EDI_289810	EMO_102370	EIN_495870
EHI_124870	EDI_289830	EMO_102430	EIN_496210
EHI_124880	EDI_290250	EMO_102440	EIN_497000
EHI_125150	EDI_291500	EMO_102510	EIN_497060
EHI_125160	EDI_291740	EMO_102540	EIN_497320
EHI_125170	EDI_291880	EMO_102630	EIN_497330
EHI_125300	EDI_292090	EMO_102650	EIN_497520
EHI_125310	EDI_292110	EMO_102680	EIN_497720
EHI_125330	EDI_292670	EMO_102700	EIN_497730
EHI_125340	EDI_292770	EMO_102730	EIN_497860
EHI_125350	EDI_293010	EMO_102900	EIN_498120
EHI_125400	EDI_293780	EMO_102950	EIN_498290
EHI_125630	EDI_293890	EMO_102990	EIN_498390
EHI_125650	EDI_294200	EMO_103000	EIN_498400
EHI_125660	EDI_294350	EMO_103070	EIN_498430
EHI_125680	EDI_294360	EMO_103120	EIN_498470
EHI_125720	EDI_294370	EMO_103170	EIN_498730
EHI_125740	EDI_294380	EMO_103240	EIN_498860
EHI_125760	EDI_294390	EMO_103310	EIN_498870
EHI_125780	EDI_294400	EMO_103320	EIN_498880
EHI_125800	EDI_294410	EMO_103390	EIN_498890
EHI_125840	EDI_294420	EMO_103510	EIN_498920
EHI_125900	EDI_294520	EMO_103630	EIN_499160
EHI_125930	EDI_294750	EMO_103640	EIN_499380
EHI_125940	EDI_294780	EMO_103690	EIN_499390
EHI_125950	EDI_294890	EMO_103780	EIN_499600
EHI_126020	EDI_295140	EMO_103790	EIN_500970
EHI_126030	EDI_295250	EMO_103800	EIN_501290
EHI_126070	EDI_295260	EMO_103810	EIN_501300
EHI_126080	EDI_295300	EMO_103910	EIN_501610
EHI_126100	EDI_295340	EMO_103970	EIN_502040
EHI_126110	EDI_295400	EMO_103980	EIN_502050
EHI_126140	EDI_295610	EMO_104070	EIN_502120
EHI_126190	EDI_296250	EMO_104160	EIN_502130
EHI_126210	EDI_296490	EMO_104280	EIN_502380
EHI_126220	EDI_297150	EMO_104290	EIN_502790
EHI_126230	EDI_297160	EMO_104320	EIN_502900
EHI_126240	EDI_297170	EMO_104470	EIN_504600
EHI_126250	EDI_297280	EMO_104480	EIN_504880
EHI_126270	EDI_297450	EMO_104490	EIN_505120
EHI_126290	EDI_297550	EMO_104640	EIN_505540
EHI_126330	EDI_297750	EMO_104690	EIN_505800
EHI_126540	EDI_298290	EMO_104730	EIN_506400
EHI_126870	EDI_298500	EMO_104760	EIN_506620
EHI_126880	EDI_298550	EMO_104770	EIN_506730
EHI_126900	EDI_299730	EMO_104810	EIN_506840
[truncated: 1,291 more rows]
