# Supplementary material for: RNA Sequencing Reveals Widespread Transcription of Natural Antisense RNAs in Entamoeba Species
Source: Microorganisms. 2022 Feb 8;10(2):396. doi: 10.3390/microorganisms10020396 (PMC8874941; doi:10.3390/microorganisms10020396)
Supplement: Supplementary file 1 [file microorganisms-10-00396-s001.zip › Table S5 - TSS.xlsx]

## Sheet: E. histolytica
Mornico et al., 2021. RNA sequencing reveals widespread transcription of natural antisense RNAs in Entamoeba species
Table S4. List of TSS identified in Entamoeba species
ID	Contig	Strand	Peak position	Peak normalized cov	Peak coverage	Annotation	pTSS
TSS_1	DS571145	+	4255	0.625	5	(gTSS: EHI_151180)	TRUE
TSS_2	DS571145	-	7500	0.7142857142857143	5	(gTSS: EHI_151190)	TRUE
TSS_3	DS571145	+	7631	2021-05-04	36	(gTSS: EHI_151200)	TRUE
TSS_4	DS571145	-	9020	0.5714285714285714	4	(asTSS: EHI_151200)	TRUE
TSS_5	DS571145	-	9758	9.571428571428571	67	(iTSS: EHI_151210)	FALSE
TSS_6	DS571145	-	9812	0.5714285714285714	4	(iTSS: EHI_151210)	FALSE
TSS_7	DS571145	-	10086	0.7142857142857143	5	(iTSS: EHI_151210)	FALSE
TSS_8	DS571145	+	10309	0.625	5	(gTSS: EHI_151220)	TRUE
TSS_9	DS571145	+	10320	0.625	5	(gTSS: EHI_151220)	FALSE
TSS_10	DS571145	-	16236	6.571428571428571	46	(gTSS: EHI_151240)	TRUE
TSS_11	DS571145	-	19359	0.5714285714285714	4	(iTSS: EHI_151250)	FALSE
TSS_12	DS571145	+	22736	2.0	16	(oTSS)	FALSE
TSS_13	DS571145	+	24233	0.5	4	(gTSS: EHI_151260)	FALSE
TSS_14	DS571145	+	24275	0.625	5	(gTSS: EHI_151260)	TRUE
TSS_15	DS571145	+	25371	0.5	4	(iTSS: EHI_151260)	FALSE
TSS_16	DS571145	+	26863	0.75	6	(gTSS: EHI_151270)	TRUE
TSS_17	DS571145	+	27423	1.0	8	(iTSS: EHI_151270)	FALSE
TSS_18	DS571145	+	29359	0.625	5	(gTSS: EHI_151280)	TRUE
TSS_19	DS571145	+	30203	5.375	43	(iTSS: EHI_151280)	FALSE
TSS_20	DS571145	-	31162	1.7142857142857142	12	(asTSS: EHI_151280)	TRUE
TSS_21	DS571145	+	31491	0.625	5	(gTSS: EHI_151290)	FALSE
TSS_22	DS571145	+	31564	90.875	727	(gTSS: EHI_151290)	TRUE
TSS_23	DS571145	+	31593	2021-05-01	12	(iTSS: EHI_151290)	FALSE
TSS_24	DS571145	+	31672	0.5	4	(iTSS: EHI_151290)	FALSE
TSS_25	DS571145	+	31842	0.875	7	(iTSS: EHI_151290)	FALSE
TSS_26	DS571145	-	32183	0.5714285714285714	4	(oTSS)	FALSE
TSS_27	DS571145	+	32185	0.5	4	(iTSS: EHI_151290)	FALSE
TSS_28	DS571145	-	32776	1.1428571428571428	8	(oTSS)	FALSE
TSS_29	DS571145	+	32895	0.5	4	(oTSS)	FALSE
TSS_30	DS571145	+	33133	0.875	7	(oTSS)	FALSE
TSS_31	DS571145	+	33155	0.5	4	(oTSS)	FALSE
TSS_32	DS571145	+	33264	1.125	9	(oTSS)	FALSE
TSS_33	DS571145	-	33642	0.7142857142857143	5	(iTSS: EHI_151300)	FALSE
TSS_34	DS571145	-	33676	60.714285714285715	425	(iTSS: EHI_151300)	FALSE
TSS_35	DS571145	+	34343	0.75	6	(oTSS)	FALSE
TSS_36	DS571145	+	34474	9.875	79	(gTSS: EHI_151310)	TRUE
TSS_37	DS571145	+	35805	0.5	4	(oTSS)	FALSE
TSS_38	DS571145	-	39310	0.8571428571428571	6	(gTSS: EHI_151330)	TRUE
TSS_39	DS571145	-	39441	8.428571428571429	59	(oTSS)	FALSE
TSS_40	DS571145	-	39466	28.0	196	(oTSS)	FALSE
TSS_41	DS571145	-	39495	1.1428571428571428	8	(oTSS)	FALSE
TSS_42	DS571145	-	39530	5.714285714285714	40	(oTSS)	FALSE
TSS_43	DS571145	-	39545	1.1428571428571428	8	(oTSS)	FALSE
TSS_44	DS571145	-	39567	1.8571428571428572	13	(oTSS)	FALSE
TSS_45	DS571145	-	39642	0.7142857142857143	5	(oTSS)	FALSE
TSS_46	DS571145	-	39726	18.571428571428573	130	(oTSS)	FALSE
TSS_47	DS571145	-	39804	3.857142857142857	27	(oTSS)	FALSE
TSS_48	DS571145	-	39891	6.0	42	(oTSS)	FALSE
TSS_49	DS571145	-	39908	0.5714285714285714	4	(oTSS)	FALSE
TSS_50	DS571145	-	40013	0.8571428571428571	6	(oTSS)	FALSE
TSS_51	DS571145	-	40279	159.85714285714286	1119	(oTSS)	FALSE
TSS_52	DS571145	-	40350	2.857142857142857	20	(oTSS)	FALSE
TSS_53	DS571145	-	40387	1.7142857142857142	12	(oTSS)	FALSE
TSS_54	DS571145	-	40456	11.0	77	(oTSS)	FALSE
TSS_55	DS571145	-	40537	2.857142857142857	20	(oTSS)	FALSE
TSS_56	DS571145	-	40586	3.7142857142857144	26	(oTSS)	FALSE
TSS_57	DS571145	-	40642	15.0	105	(oTSS)	FALSE
TSS_58	DS571145	-	40665	0.5714285714285714	4	(oTSS)	FALSE
TSS_59	DS571145	-	40689	2.2857142857142856	16	(oTSS)	FALSE
TSS_60	DS571145	-	40721	2.7142857142857144	19	(oTSS)	FALSE
TSS_61	DS571145	-	40861	4.571428571428571	32	(oTSS)	FALSE
TSS_62	DS571145	-	40876	0.5714285714285714	4	(oTSS)	FALSE
TSS_63	DS571145	-	40915	5.0	35	(oTSS)	FALSE
TSS_64	DS571145	-	40978	1.5714285714285714	11	(oTSS)	FALSE
TSS_65	DS571145	-	41004	4.142857142857143	29	(oTSS)	FALSE
TSS_66	DS571145	-	41114	1.8571428571428572	13	(oTSS)	FALSE
TSS_67	DS571145	-	41142	25.714285714285715	180	(oTSS)	FALSE
TSS_68	DS571145	-	41158	0.7142857142857143	5	(oTSS)	FALSE
TSS_69	DS571145	-	41176	0.5714285714285714	4	(oTSS)	FALSE
TSS_70	DS571145	-	41209	3.5714285714285716	25	(oTSS)	FALSE
TSS_71	DS571145	-	41233	3.7142857142857144	26	(oTSS)	FALSE
TSS_72	DS571145	-	41257	0.7142857142857143	5	(oTSS)	FALSE
TSS_73	DS571145	-	41271	2.7142857142857144	19	(oTSS)	FALSE
TSS_74	DS571145	-	41312	1.5714285714285714	11	(oTSS)	FALSE
TSS_75	DS571145	-	41326	1.2857142857142858	9	(oTSS)	FALSE
TSS_76	DS571145	-	41357	0.5714285714285714	4	(oTSS)	FALSE
TSS_77	DS571145	-	41427	2.142857142857143	15	(oTSS)	FALSE
TSS_78	DS571145	-	41464	0.7142857142857143	5	(oTSS)	FALSE
TSS_79	DS571145	-	41664	0.7142857142857143	5	(oTSS)	FALSE
TSS_80	DS571145	+	41762	9.625	77	(oTSS)	FALSE
TSS_81	DS571145	+	41780	1.25	10	(oTSS)	FALSE
TSS_82	DS571145	-	41799	1.2857142857142858	9	(oTSS)	FALSE
TSS_83	DS571145	+	41873	0.75	6	(gTSS: EHI_151340)	TRUE
TSS_84	DS571145	+	44148	5.375	43	(gTSS: EHI_151350)	TRUE
TSS_85	DS571145	-	45327	0.5714285714285714	4	(asTSS: EHI_151360)	TRUE
TSS_86	DS571145	+	47781	1.875	15	(oTSS)	FALSE
TSS_87	DS571145	-	48067	0.5714285714285714	4	(gTSS: EHI_151370)	TRUE
TSS_88	DS571145	+	48773	0.875	7	(asTSS: EHI_151380)	TRUE
TSS_89	DS571145	+	48831	0.5	4	(oTSS)	FALSE
TSS_90	DS571145	+	49211	0.625	5	(oTSS)	FALSE
TSS_91	DS571145	-	49220	28.0	196	(iTSS: EHI_151380)	FALSE
TSS_92	DS571145	-	49496	0.5714285714285714	4	(iTSS: EHI_151380)	FALSE
TSS_93	DS571145	-	49518	37.0	259	(gTSS: EHI_151380)	TRUE
TSS_94	DS571145	-	50521	214.28571428571428	1500	(gTSS: EHI_151390)	TRUE
TSS_95	DS571145	+	52971	0.5	4	(oTSS)	FALSE
TSS_96	DS571145	+	53041	0.625	5	(oTSS)	FALSE
TSS_97	DS571145	+	53344	0.625	5	(oTSS)	FALSE
TSS_98	DS571145	-	53422	0.7142857142857143	5	(gTSS: EHI_151400)	TRUE
TSS_99	DS571145	-	55071	0.5714285714285714	4	(oTSS)	FALSE
TSS_100	DS571145	-	55168	1.1428571428571428	8	(oTSS)	FALSE
TSS_101	DS571145	-	55510	0.5714285714285714	4	(oTSS)	FALSE
TSS_102	DS571145	-	55576	0.5714285714285714	4	(oTSS)	FALSE
TSS_103	DS571145	-	55660	9.0	63	(oTSS)	FALSE
TSS_104	DS571145	-	55786	1.1428571428571428	8	(oTSS)	FALSE
TSS_105	DS571145	-	55843	56.42857142857143	395	(oTSS)	FALSE
TSS_106	DS571145	-	55870	1.8571428571428572	13	(oTSS)	FALSE
TSS_107	DS571145	-	55892	1.7142857142857142	12	(oTSS)	FALSE
TSS_108	DS571145	-	55930	1.0	7	(oTSS)	FALSE
TSS_109	DS571145	-	56410	1.0	7	(oTSS)	FALSE
TSS_110	DS571145	-	56507	1.7142857142857142	12	(oTSS)	FALSE
TSS_111	DS571145	-	56590	1.1428571428571428	8	(oTSS)	FALSE
TSS_112	DS571145	-	56699	0.7142857142857143	5	(oTSS)	FALSE
TSS_113	DS571145	-	56726	0.5714285714285714	4	(oTSS)	FALSE
TSS_114	DS571145	-	56779	3.7142857142857144	26	(oTSS)	FALSE
TSS_115	DS571145	-	56800	0.8571428571428571	6	(oTSS)	FALSE
TSS_116	DS571145	-	56868	42.285714285714285	296	(oTSS)	FALSE
TSS_117	DS571145	-	56920	1.2857142857142858	9	(oTSS)	FALSE
TSS_118	DS571145	-	56966	3.857142857142857	27	(oTSS)	FALSE
TSS_119	DS571145	-	57020	93.14285714285714	652	(oTSS)	FALSE
TSS_120	DS571145	-	57080	1.7142857142857142	12	(oTSS)	FALSE
TSS_121	DS571145	-	57126	0.7142857142857143	5	(oTSS)	FALSE
TSS_122	DS571145	-	57182	1.5714285714285714	11	(oTSS)	FALSE
TSS_123	DS571145	-	57267	14.857142857142858	104	(oTSS)	FALSE
TSS_124	DS571145	-	57282	4.0	28	(oTSS)	FALSE
TSS_125	DS571145	-	57300	2.5714285714285716	18	(oTSS)	FALSE
TSS_126	DS571145	-	57384	0.8571428571428571	6	(oTSS)	FALSE
TSS_127	DS571145	-	57457	0.7142857142857143	5	(oTSS)	FALSE
TSS_128	DS571145	-	57562	1.2857142857142858	9	(oTSS)	FALSE
TSS_129	DS571145	-	57645	28.714285714285715	201	(oTSS)	FALSE
TSS_130	DS571145	-	57660	64.85714285714286	454	(oTSS)	FALSE
TSS_131	DS571145	-	57746	2.2857142857142856	16	(oTSS)	FALSE
TSS_132	DS571145	-	57807	0.5714285714285714	4	(oTSS)	FALSE
TSS_133	DS571145	-	57829	1.0	7	(oTSS)	FALSE
TSS_134	DS571145	-	57905	22.571428571428573	158	(oTSS)	FALSE
TSS_135	DS571145	-	58050	0.7142857142857143	5	(oTSS)	FALSE
TSS_136	DS571145	-	58070	4.714285714285714	33	(oTSS)	FALSE
TSS_137	DS571145	-	58156	0.5714285714285714	4	(oTSS)	FALSE
TSS_138	DS571145	-	58191	2.142857142857143	15	(oTSS)	FALSE
TSS_139	DS571145	-	58458	156.57142857142858	1096	(oTSS)	FALSE
TSS_140	DS571145	-	58500	0.5714285714285714	4	(oTSS)	FALSE
TSS_141	DS571145	-	58537	3.142857142857143	22	(oTSS)	FALSE
TSS_142	DS571145	-	58613	0.7142857142857143	5	(oTSS)	FALSE
TSS_143	DS571145	-	58635	9.571428571428571	67	(oTSS)	FALSE
TSS_144	DS571145	-	58757	0.8571428571428571	6	(oTSS)	FALSE
TSS_145	DS571145	-	58821	3.5714285714285716	25	(oTSS)	FALSE
TSS_146	DS571145	-	58879	4.142857142857143	29	(oTSS)	FALSE
TSS_147	DS571145	-	59094	11.142857142857142	78	(oTSS)	FALSE
TSS_148	DS571145	-	59157	1.1428571428571428	8	(oTSS)	FALSE
TSS_149	DS571145	-	59183	2.857142857142857	20	(oTSS)	FALSE
TSS_150	DS571145	-	59354	0.8571428571428571	6	(oTSS)	FALSE
TSS_151	DS571145	+	62670	0.5	4	(asTSS: EHI_151430)	TRUE
TSS_152	DS571145	-	63950	16.285714285714285	114	(gTSS: EHI_151430)	TRUE
TSS_153	DS571145	+	64706	3.125	25	(oTSS)	FALSE
TSS_154	DS571145	+	64726	2021-05-05	44	(oTSS)	FALSE
TSS_155	DS571145	-	64779	0.5714285714285714	4	(iTSS: EHI_151440)	FALSE
TSS_156	DS571145	+	65053	0.625	5	(oTSS)	FALSE
TSS_157	DS571145	-	65091	3.5714285714285716	25	(gTSS: EHI_151440)	TRUE
TSS_158	DS571145	-	68463	1.1428571428571428	8	(oTSS)	FALSE
TSS_159	DS571145	+	68746	1.625	13	(gTSS: EHI_151460)	TRUE
TSS_160	DS571145	+	71337	2021-05-03	28	(oTSS)	FALSE
TSS_161	DS571145	+	72227	2.125	17	(gTSS: EHI_151480)	TRUE
TSS_162	DS571145	+	72243	2.75	22	(iTSS: EHI_151480)	FALSE
TSS_163	DS571145	+	72802	0.75	6	(iTSS: EHI_151480)	FALSE
TSS_164	DS571145	+	73288	2021-05-01	12	(gTSS: EHI_151490)	TRUE
TSS_165	DS571145	+	76941	0.625	5	(gTSS: EHI_151510)	TRUE
TSS_166	DS571145	+	77795	6.75	54	(iTSS: EHI_151510)	FALSE
TSS_167	DS571145	-	78497	9.285714285714286	65	(oTSS)	FALSE
TSS_168	DS571145	+	78549	0.5	4	(iTSS: EHI_151520)	FALSE
TSS_169	DS571145	+	86866	4.125	33	(gTSS: EHI_151550)	TRUE
TSS_170	DS571145	-	89592	0.7142857142857143	5	(asTSS: EHI_151560)	TRUE
TSS_171	DS571145	-	90140	0.5714285714285714	4	(oTSS)	FALSE
TSS_172	DS571145	+	91076	1.25	10	(iTSS: EHI_151570)	FALSE
TSS_173	DS571145	-	91269	0.7142857142857143	5	(iTSS: EHI_151580)	FALSE
TSS_174	DS571145	-	92497	1.2857142857142858	9	(gTSS: EHI_151580)	TRUE
TSS_175	DS571145	+	92704	3.875	31	(gTSS: EHI_151590)	TRUE
TSS_176	DS571145	+	93738	0.5	4	(asTSS: EHI_151600)	TRUE
TSS_177	DS571145	-	93915	1.1428571428571428	8	(iTSS: EHI_151600)	FALSE
TSS_178	DS571145	-	93986	0.5714285714285714	4	(iTSS: EHI_151600)	FALSE
TSS_179	DS571145	-	94024	1.8571428571428572	13	(iTSS: EHI_151600)	FALSE
TSS_180	DS571145	-	94170	0.5714285714285714	4	(iTSS: EHI_151600)	FALSE
TSS_181	DS571145	-	94968	17.0	119	(gTSS: EHI_151600)	TRUE
TSS_182	DS571145	-	97666	2.2857142857142856	16	(oTSS)	FALSE
TSS_183	DS571145	-	98924	0.7142857142857143	5	(oTSS)	FALSE
TSS_184	DS571145	-	99219	0.7142857142857143	5	(oTSS)	FALSE
TSS_185	DS571145	-	99234	0.7142857142857143	5	(oTSS)	FALSE
TSS_186	DS571145	-	99247	2.4285714285714284	17	(oTSS)	FALSE
TSS_187	DS571145	-	99496	0.8571428571428571	6	(oTSS)	FALSE
TSS_188	DS571145	+	99872	3.25	26	(oTSS)	FALSE
TSS_189	DS571145	+	99896	0.625	5	(oTSS)	FALSE
TSS_190	DS571145	+	99986	3.0	24	(oTSS)	FALSE
TSS_191	DS571145	+	101421	7.625	61	(oTSS)	FALSE
TSS_192	DS571145	+	101817	2021-05-04	36	(oTSS)	FALSE
TSS_193	DS571145	+	101903	2.75	22	(oTSS)	FALSE
TSS_194	DS571145	+	102058	190.375	1523	(oTSS)	FALSE
TSS_195	DS571145	+	102177	2021-05-03	28	(oTSS)	FALSE
TSS_196	DS571145	+	102197	2.875	23	(oTSS)	FALSE
TSS_197	DS571145	+	102331	0.75	6	(oTSS)	FALSE
TSS_198	DS571145	-	104845	0.5714285714285714	4	(oTSS)	FALSE
TSS_199	DS571145	-	105021	0.8571428571428571	6	(oTSS)	FALSE
TSS_200	DS571145	-	105115	2.142857142857143	15	(oTSS)	FALSE
TSS_201	DS571145	+	107540	2.375	19	(gTSS: EHI_151630)	TRUE
TSS_202	DS571145	+	107552	2.25	18	(gTSS: EHI_151630)	FALSE
TSS_203	DS571145	+	107571	0.625	5	(iTSS: EHI_151630)	FALSE
TSS_204	DS571145	+	108120	6.625	53	(gTSS: EHI_151640)	TRUE
TSS_205	DS571145	-	109967	0.5714285714285714	4	(oTSS)	FALSE
TSS_206	DS571145	+	109998	0.5	4	(iTSS: EHI_151640)	FALSE
TSS_207	DS571145	+	110405	3.375	27	(iTSS: EHI_151640)	FALSE
TSS_208	DS571145	+	110941	1.0	8	(iTSS: EHI_151640)	FALSE
TSS_209	DS571145	+	111137	0.75	6	(iTSS: EHI_151640)	FALSE
TSS_210	DS571145	-	111214	0.5714285714285714	4	(oTSS)	FALSE
TSS_211	DS571145	-	111373	14.285714285714286	100	(asTSS: EHI_151640)	TRUE
TSS_212	DS571145	+	111458	1.25	10	(gTSS: EHI_151650)	TRUE
TSS_213	DS571145	+	117674	0.625	5	(iTSS: EHI_151670)	FALSE
TSS_214	DS571145	-	122050	0.7142857142857143	5	(gTSS: EHI_151680)	TRUE
TSS_215	DS571145	+	126826	0.625	5	(oTSS)	FALSE
TSS_216	DS571145	-	128128	0.5714285714285714	4	(iTSS: EHI_151710)	FALSE
TSS_217	DS571145	-	128218	2.857142857142857	20	(iTSS: EHI_151710)	FALSE
TSS_218	DS571145	-	128749	2.142857142857143	15	(iTSS: EHI_151710), (gTSS: EHI_151710)	TRUE
TSS_219	DS571145	-	130022	4.857142857142857	34	(iTSS: EHI_151720)	FALSE
TSS_220	DS571145	-	130976	0.5714285714285714	4	(iTSS: EHI_151730)	FALSE
TSS_221	DS571145	-	131096	0.5714285714285714	4	(iTSS: EHI_151730)	FALSE
TSS_222	DS571145	-	131826	0.8571428571428571	6	(iTSS: EHI_151730)	FALSE
TSS_223	DS571145	-	133985	2.0	14	(oTSS)	FALSE
TSS_224	DS571145	+	134168	0.5	4	(iTSS: EHI_151740)	FALSE
TSS_225	DS571145	+	134198	0.5	4	(iTSS: EHI_151740)	FALSE
TSS_226	DS571145	+	134546	0.5	4	(iTSS: EHI_151740)	FALSE
TSS_227	DS571145	-	134898	3.7142857142857144	26	(asTSS: EHI_151740)	TRUE
TSS_228	DS571145	-	135726	6.285714285714286	44	(gTSS: EHI_151750)	TRUE
TSS_229	DS571145	-	137207	0.5714285714285714	4	(iTSS: EHI_151760)	FALSE
TSS_230	DS571145	-	137262	8.0	56	(iTSS: EHI_151760)	FALSE
TSS_231	DS571145	-	137546	0.8571428571428571	6	(iTSS: EHI_151760)	FALSE
TSS_232	DS571145	+	141322	1.0	8	(iTSS: EHI_151770)	FALSE
TSS_233	DS571145	+	142785	2021-05-07	60	(oTSS)	FALSE
TSS_234	DS571145	-	145828	0.7142857142857143	5	(oTSS)	FALSE
TSS_235	DS571145	-	149008	0.7142857142857143	5	(oTSS)	FALSE
TSS_236	DS571145	-	149319	3.7142857142857144	26	(oTSS)	FALSE
TSS_237	DS571145	-	150502	0.7142857142857143	5	(iTSS: EHI_151800)	FALSE
TSS_238	DS571145	-	150667	209.0	1463	(gTSS: EHI_151800)	TRUE
TSS_239	DS571145	+	151574	5.375	43	(gTSS: EHI_151810)	TRUE
TSS_240	DS571145	+	151736	0.625	5	(iTSS: EHI_151810)	FALSE
TSS_241	DS571145	+	151778	0.5	4	(iTSS: EHI_151810)	FALSE
TSS_242	DS571145	+	151815	1.125	9	(iTSS: EHI_151810)	FALSE
TSS_243	DS571145	+	151937	1.25	10	(iTSS: EHI_151810)	FALSE
TSS_244	DS571145	+	151966	0.5	4	(iTSS: EHI_151810)	FALSE
TSS_245	DS571145	-	153822	0.5714285714285714	4	(oTSS)	FALSE
TSS_246	DS571145	-	155232	0.5714285714285714	4	(asTSS: EHI_151820)	TRUE
TSS_247	DS571145	+	155389	17.625	141	(gTSS: EHI_151830)	TRUE
TSS_248	DS571145	+	157214	0.5	4	(iTSS: EHI_151830)	FALSE
TSS_249	DS571145	-	158292	10.857142857142858	76	(oTSS)	FALSE
TSS_250	DS571145	+	159525	0.5	4	(iTSS: EHI_151830)	FALSE
TSS_251	DS571145	-	161690	1.8571428571428572	13	(iTSS: EHI_151840)	FALSE
TSS_252	DS571145	-	161709	0.5714285714285714	4	(iTSS: EHI_151840)	FALSE
TSS_253	DS571145	-	162060	0.5714285714285714	4	(iTSS: EHI_151840)	FALSE
TSS_254	DS571145	-	164356	1.0	7	(iTSS: EHI_151860)	FALSE
TSS_255	DS571145	+	167982	1.25	10	(gTSS: EHI_151890)	TRUE
TSS_256	DS571145	-	168509	8.857142857142858	62	(asTSS: EHI_151890)	TRUE
TSS_257	DS571145	-	168727	2.142857142857143	15	(iTSS: EHI_151900)	FALSE
TSS_258	DS571145	+	169170	0.5	4	(oTSS)	FALSE
TSS_259	DS571145	-	172768	125.42857142857143	878	(iTSS: EHI_151910)	FALSE
TSS_260	DS571145	+	175853	14.25	114	(gTSS: EHI_151930)	TRUE
TSS_261	DS571145	+	175873	0.5	4	(gTSS: EHI_151930)	FALSE
TSS_262	DS571145	+	176082	0.875	7	(iTSS: EHI_151930)	FALSE
TSS_263	DS571145	+	176097	0.75	6	(iTSS: EHI_151930)	FALSE
TSS_264	DS571145	+	176234	0.625	5	(iTSS: EHI_151930)	FALSE
TSS_265	DS571145	-	179775	0.7142857142857143	5	(asTSS: EHI_151940)	TRUE
TSS_266	DS571145	-	179906	2.0	14	(oTSS)	FALSE
TSS_267	DS571145	+	180028	2021-05-01	12	(gTSS: EHI_151950)	TRUE
TSS_268	DS571145	-	182643	1.2857142857142858	9	(oTSS)	FALSE
TSS_269	DS571145	+	185282	3.75	30	(gTSS: EHI_151980)	TRUE
TSS_270	DS571145	+	186270	2021-05-03	28	(gTSS: EHI_151990)	TRUE
TSS_271	DS571145	+	186530	0.5	4	(iTSS: EHI_151990)	FALSE
TSS_272	DS571145	+	188916	62.5	500	(oTSS)	FALSE
TSS_273	DS571145	+	189008	3.625	29	(oTSS)	FALSE
TSS_274	DS571145	+	189220	2021-05-17	140	(gTSS: EHI_152010)	TRUE
TSS_275	DS571145	+	189922	0.625	5	(iTSS: EHI_152010)	FALSE
TSS_276	DS571145	+	190059	0.75	6	(iTSS: EHI_152010)	FALSE
TSS_277	DS571145	+	190432	0.875	7	(iTSS: EHI_152010)	FALSE
TSS_278	DS571145	-	190934	0.5714285714285714	4	(asTSS: EHI_152010)	TRUE
TSS_279	DS571145	+	191546	0.5	4	(iTSS: EHI_152020)	FALSE
TSS_280	DS571145	+	194209	6.125	49	(gTSS: EHI_152030)	TRUE
TSS_281	DS571145	-	195728	1.5714285714285714	11	(iTSS: EHI_152040)	FALSE
TSS_282	DS571145	-	195764	0.5714285714285714	4	(iTSS: EHI_152040)	FALSE
TSS_283	DS571145	-	198653	4.285714285714286	30	(oTSS)	FALSE
TSS_284	DS571145	+	200383	2.375	19	(oTSS)	FALSE
TSS_285	DS571145	+	200440	0.625	5	(oTSS)	FALSE
TSS_286	DS571145	+	200497	2.125	17	(oTSS)	FALSE
TSS_287	DS571145	+	201388	1.25	10	(oTSS)	FALSE
TSS_288	DS571145	+	201518	7.25	58	(oTSS)	FALSE
TSS_289	DS571145	+	201651	1.25	10	(oTSS)	FALSE
TSS_290	DS571145	+	201662	0.625	5	(oTSS)	FALSE
TSS_291	DS571145	+	202284	2021-05-03	28	(oTSS)	FALSE
TSS_292	DS571145	+	202304	2021-05-01	12	(oTSS)	FALSE
TSS_293	DS571145	+	202406	3.125	25	(oTSS)	FALSE
TSS_294	DS571145	+	202561	190.125	1521	(oTSS)	FALSE
TSS_295	DS571145	+	202680	3.0	24	(oTSS)	FALSE
TSS_296	DS571145	+	202699	1.75	14	(oTSS)	FALSE
TSS_297	DS571145	+	202834	0.625	5	(oTSS)	FALSE
TSS_298	DS571145	-	202945	0.5714285714285714	4	(oTSS)	FALSE
TSS_299	DS571145	+	203168	5.875	47	(oTSS)	FALSE
TSS_300	DS571145	+	203740	30.625	245	(oTSS)	FALSE
TSS_301	DS571145	-	204805	3.142857142857143	22	(iTSS: EHI_152070)	FALSE
TSS_302	DS571145	-	206599	182.71428571428572	1279	(gTSS: EHI_152080)	TRUE
TSS_303	DS571145	-	209039	0.7142857142857143	5	(gTSS: EHI_152090)	TRUE
TSS_304	DS571145	-	209802	2.0	14	(gTSS: EHI_152100)	TRUE
TSS_305	DS571145	-	211329	0.5714285714285714	4	(oTSS)	FALSE
TSS_306	DS571145	-	211611	1.2857142857142858	9	(oTSS)	FALSE
TSS_307	DS571145	+	212202	2021-05-01	12	(asTSS: EHI_152110)	TRUE
TSS_308	DS571145	-	213577	1.1428571428571428	8	(iTSS: EHI_152110)	FALSE
TSS_309	DS571145	-	213633	1.0	7	(gTSS: EHI_152110)	TRUE
TSS_310	DS571145	+	213730	0.75	6	(gTSS: EHI_152120)	TRUE
TSS_311	DS571145	+	213815	0.5	4	(iTSS: EHI_152120)	FALSE
TSS_312	DS571145	-	215170	4.428571428571429	31	(oTSS)	FALSE
TSS_313	DS571145	+	215384	0.625	5	(oTSS)	FALSE
TSS_314	DS571145	+	215531	0.625	5	(oTSS)	FALSE
TSS_315	DS571145	+	216879	0.5	4	(gTSS: EHI_152130)	TRUE
TSS_316	DS571145	+	218903	0.5	4	(iTSS: EHI_152140)	FALSE
TSS_317	DS571145	-	220331	0.7142857142857143	5	(asTSS: EHI_152140)	TRUE
TSS_318	DS571145	-	220920	1.4285714285714286	10	(gTSS: EHI_152150)	TRUE
TSS_319	DS571145	-	221463	3.4285714285714284	24	(iTSS: EHI_152160)	FALSE
TSS_320	DS571145	-	221592	1.4285714285714286	10	(oTSS)	FALSE
TSS_321	DS571145	-	221632	0.5714285714285714	4	(oTSS)	FALSE
TSS_322	DS571145	-	221666	3.0	21	(oTSS)	FALSE
TSS_323	DS571145	-	221706	5.857142857142857	41	(oTSS)	FALSE
TSS_324	DS571145	-	221788	5.857142857142857	41	(oTSS)	FALSE
TSS_325	DS571145	-	221847	1.0	7	(oTSS)	FALSE
TSS_326	DS571145	-	221917	0.5714285714285714	4	(oTSS)	FALSE
TSS_327	DS571145	-	221930	1.7142857142857142	12	(oTSS)	FALSE
TSS_328	DS571145	-	221954	14.0	98	(oTSS)	FALSE
TSS_329	DS571145	-	222005	3.0	21	(oTSS)	FALSE
TSS_330	DS571145	-	222087	14.0	98	(oTSS)	FALSE
TSS_331	DS571145	-	222105	1.0	7	(oTSS)	FALSE
TSS_332	DS571145	-	222122	39.714285714285715	278	(oTSS)	FALSE
TSS_333	DS571145	-	222176	1.0	7	(oTSS)	FALSE
TSS_334	DS571145	-	222189	1.0	7	(oTSS)	FALSE
TSS_335	DS571145	-	222213	0.8571428571428571	6	(oTSS)	FALSE
TSS_336	DS571145	-	222233	0.5714285714285714	4	(oTSS)	FALSE
TSS_337	DS571145	-	222325	1.4285714285714286	10	(oTSS)	FALSE
TSS_338	DS571145	+	222371	0.5	4	(iTSS: EHI_152170)	FALSE
TSS_339	DS571145	-	222399	4.714285714285714	33	(oTSS)	FALSE
TSS_340	DS571145	-	222613	0.5714285714285714	4	(oTSS)	FALSE
TSS_341	DS571145	-	222636	0.5714285714285714	4	(oTSS)	FALSE
TSS_342	DS571145	-	222828	0.7142857142857143	5	(oTSS)	FALSE
TSS_343	DS571145	-	222895	5.714285714285714	40	(oTSS)	FALSE
TSS_344	DS571145	-	222923	1.1428571428571428	8	(oTSS)	FALSE
TSS_345	DS571145	-	222979	1.4285714285714286	10	(oTSS)	FALSE
TSS_346	DS571145	-	223059	0.5714285714285714	4	(oTSS)	FALSE
TSS_347	DS571145	-	223105	0.8571428571428571	6	(oTSS)	FALSE
TSS_348	DS571145	-	223160	1.2857142857142858	9	(oTSS)	FALSE
TSS_349	DS571145	-	223234	0.5714285714285714	4	(oTSS)	FALSE
TSS_350	DS571145	-	223289	0.8571428571428571	6	(oTSS)	FALSE
TSS_351	DS571145	-	223354	2.2857142857142856	16	(oTSS)	FALSE
TSS_352	DS571145	-	223412	4.714285714285714	33	(asTSS: EHI_152170)	TRUE
TSS_353	DS571145	-	223480	4.285714285714286	30	(asTSS: EHI_152170)	FALSE
TSS_354	DS571145	-	223628	28.285714285714285	198	(iTSS: EHI_152180)	FALSE
TSS_355	DS571145	-	224513	7.571428571428571	53	(gTSS: EHI_152180)	TRUE
TSS_356	DS571145	+	224597	1.0	8	(asTSS: EHI_152190)	TRUE
TSS_357	DS571145	-	225285	0.8571428571428571	6	(iTSS: EHI_152190)	FALSE
TSS_358	DS571145	-	225889	1.1428571428571428	8	(gTSS: EHI_152190)	TRUE
TSS_359	DS571145	+	226215	0.875	7	(gTSS: EHI_152200)	TRUE
TSS_360	DS571145	+	226232	1.0	8	(iTSS: EHI_152200)	FALSE
TSS_361	DS571145	+	227919	0.5	4	(gTSS: EHI_152210)	TRUE
TSS_362	DS571145	+	229255	0.5	4	(iTSS: EHI_152210)	FALSE
TSS_363	DS571145	-	229504	1.5714285714285714	11	(asTSS: EHI_152210)	TRUE
TSS_364	DS571145	+	229645	116.125	929	(gTSS: EHI_152220)	TRUE
TSS_365	DS571145	+	229665	0.875	7	(gTSS: EHI_152220)	FALSE
TSS_366	DS571145	-	231224	0.8571428571428571	6	(asTSS: EHI_152220)	TRUE
TSS_367	DS571145	-	231421	0.7142857142857143	5	(iTSS: EHI_152230)	FALSE
TSS_368	DS571145	-	231462	0.5714285714285714	4	(iTSS: EHI_152230)	FALSE
TSS_369	DS571145	-	231482	0.8571428571428571	6	(iTSS: EHI_152230)	FALSE
TSS_370	DS571145	-	231518	0.7142857142857143	5	(iTSS: EHI_152230)	FALSE
TSS_371	DS571145	+	231992	0.5	4	(gTSS: EHI_152240)	FALSE
TSS_372	DS571145	+	232007	1.875	15	(gTSS: EHI_152240)	TRUE
TSS_373	DS571145	-	233409	0.5714285714285714	4	(gTSS: EHI_152250)	TRUE
TSS_374	DS571145	+	235701	0.75	6	(oTSS)	FALSE
TSS_375	DS571145	+	235724	60.875	487	(oTSS)	FALSE
TSS_376	DS571145	+	236833	1.125	9	(oTSS)	FALSE
TSS_377	DS571145	+	236928	11.875	95	(gTSS: EHI_152280)	TRUE
TSS_378	DS571145	-	240038	0.8571428571428571	6	(gTSS: EHI_152290)	TRUE
TSS_379	DS571145	-	240592	0.8571428571428571	6	(oTSS)	FALSE
TSS_380	DS571145	+	242657	2.875	23	(gTSS: EHI_152310)	TRUE
TSS_381	DS571145	+	242736	0.5	4	(iTSS: EHI_152310)	FALSE
TSS_382	DS571145	+	242973	0.625	5	(iTSS: EHI_152310)	FALSE
TSS_383	DS571145	-	243519	0.7142857142857143	5	(asTSS: EHI_152310)	TRUE
TSS_384	DS571145	+	243720	8.75	70	(gTSS: EHI_152320)	TRUE
TSS_385	DS571145	-	245006	0.8571428571428571	6	(asTSS: EHI_152320)	FALSE
TSS_386	DS571145	-	245039	1.4285714285714286	10	(asTSS: EHI_152320)	TRUE
TSS_387	DS571145	+	245513	2.0	16	(gTSS: EHI_152330)	TRUE
TSS_388	DS571145	+	246423	0.625	5	(oTSS)	FALSE
TSS_389	DS571145	+	247471	2021-05-01	12	(oTSS)	FALSE
TSS_390	DS571145	+	247572	3.125	25	(gTSS: EHI_152340)	TRUE
TSS_391	DS571145	+	248191	0.5	4	(iTSS: EHI_152340)	FALSE
TSS_392	DS571145	+	248352	0.5	4	(iTSS: EHI_152340)	FALSE
TSS_393	DS571145	-	249062	2.4285714285714284	17	(oTSS)	FALSE
TSS_394	DS571145	+	249109	1.375	11	(gTSS: EHI_152350)	TRUE
TSS_395	DS571145	+	249319	0.5	4	(iTSS: EHI_152350)	FALSE
TSS_396	DS571145	-	250517	0.7142857142857143	5	(iTSS: EHI_152360), (gTSS: EHI_152360)	TRUE
TSS_397	DS571145	+	250670	0.5	4	(asTSS: EHI_152370)	TRUE
TSS_398	DS571145	-	252020	1.4285714285714286	10	(gTSS: EHI_152370)	TRUE
TSS_399	DS571145	+	252109	11.25	90	(gTSS: EHI_152380)	TRUE
TSS_400	DS571145	+	252408	0.625	5	(iTSS: EHI_152380)	FALSE
TSS_401	DS571145	+	255280	1.125	9	(gTSS: EHI_152390)	TRUE
TSS_402	DS571145	-	257270	0.8571428571428571	6	(iTSS: EHI_152400)	FALSE
TSS_403	DS571145	+	257654	0.5	4	(oTSS)	FALSE
TSS_404	DS571145	-	257683	2.5714285714285716	18	(gTSS: EHI_152400)	TRUE
TSS_405	DS571145	+	264049	0.5	4	(iTSS: EHI_152420)	FALSE
TSS_406	DS571145	+	264200	0.5	4	(iTSS: EHI_152420)	FALSE
TSS_407	DS571145	+	264534	0.75	6	(iTSS: EHI_152420)	FALSE
TSS_408	DS571145	+	264612	0.5	4	(iTSS: EHI_152420)	FALSE
TSS_409	DS571145	-	265702	1.5714285714285714	11	(gTSS: EHI_152430)	TRUE
TSS_410	DS571145	+	270939	0.5	4	(asTSS: EHI_152450)	TRUE
TSS_411	DS571145	-	271671	1.5714285714285714	11	(gTSS: EHI_152450)	TRUE
TSS_412	DS571145	-	278199	8.571428571428571	60	(gTSS: EHI_152490)	TRUE
TSS_413	DS571145	+	279147	26.0	208	(gTSS: EHI_152510)	TRUE
TSS_414	DS571145	-	279737	3.4285714285714284	24	(oTSS)	FALSE
TSS_415	DS571145	-	279976	3.0	21	(asTSS: EHI_152510)	TRUE
TSS_416	DS571145	+	280281	2.125	17	(gTSS: EHI_152520)	TRUE
TSS_417	DS571145	+	280324	0.625	5	(iTSS: EHI_152520)	FALSE
TSS_418	DS571145	-	280690	0.5714285714285714	4	(oTSS)	FALSE
TSS_419	DS571145	-	282416	0.5714285714285714	4	(gTSS: EHI_152530)	TRUE
TSS_420	DS571145	+	283657	0.5	4	(iTSS: EHI_152540)	FALSE
TSS_421	DS571145	+	284046	4.875	39	(gTSS: EHI_152550)	TRUE
TSS_422	DS571145	+	284353	0.5	4	(iTSS: EHI_152550)	FALSE
TSS_423	DS571145	+	284472	3.0	24	(gTSS: EHI_152560)	TRUE
TSS_424	DS571145	+	285359	167.5	1340	(gTSS: EHI_152570)	TRUE
TSS_425	DS571145	+	285491	0.5	4	(iTSS: EHI_152570)	FALSE
TSS_426	DS571145	+	285520	14.625	117	(iTSS: EHI_152570)	FALSE
TSS_427	DS571145	+	285551	0.75	6	(iTSS: EHI_152570)	FALSE
TSS_428	DS571145	+	285607	1.25	10	(iTSS: EHI_152570)	FALSE
TSS_429	DS571145	+	285853	2.125	17	(iTSS: EHI_152570)	FALSE
TSS_430	DS571145	+	285878	6.75	54	(iTSS: EHI_152570)	FALSE
TSS_431	DS571145	+	286003	2021-05-01	12	(iTSS: EHI_152570)	FALSE
TSS_432	DS571145	+	286020	0.625	5	(asTSS: EHI_152580)	TRUE
TSS_433	DS571145	-	290883	0.5714285714285714	4	(oTSS)	FALSE
TSS_434	DS571145	+	291883	38.875	311	(gTSS: EHI_152600)	TRUE
TSS_435	DS571145	+	291904	2.0	16	(gTSS: EHI_152600)	FALSE
TSS_436	DS571145	-	293068	0.7142857142857143	5	(iTSS: EHI_152610)	FALSE
TSS_437	DS571145	-	293138	80.14285714285714	561	(gTSS: EHI_152610)	TRUE
TSS_438	DS571145	+	293827	0.5	4	(oTSS)	FALSE
TSS_439	DS571145	-	294344	0.5714285714285714	4	(gTSS: EHI_152620)	TRUE
TSS_440	DS571145	+	296001	1.375	11	(oTSS)	FALSE
TSS_441	DS571145	+	296033	4.75	38	(oTSS)	FALSE
TSS_442	DS571145	+	296290	1.625	13	(oTSS)	FALSE
TSS_443	DS571145	+	296399	0.5	4	(oTSS)	FALSE
TSS_444	DS571145	+	296754	1.0	8	(oTSS)	FALSE
TSS_445	DS571145	+	297853	3.375	27	(gTSS: EHI_152630)	TRUE
TSS_446	DS571145	+	300084	2021-05-01	12	(oTSS)	FALSE
TSS_447	DS571145	+	300539	0.5	4	(oTSS)	FALSE
TSS_448	DS571145	+	301322	4.625	37	(asTSS: EHI_152650)	TRUE
TSS_449	DS571145	+	301636	1.125	9	(oTSS)	FALSE
TSS_450	DS571145	-	301669	0.5714285714285714	4	(iTSS: EHI_152650)	FALSE
TSS_451	DS571145	-	302215	0.5714285714285714	4	(iTSS: EHI_152650)	FALSE
TSS_452	DS571145	-	302562	29.0	203	(gTSS: EHI_152650)	TRUE
TSS_453	DS571145	-	302589	2.2857142857142856	16	(gTSS: EHI_152650)	FALSE
TSS_454	DS571145	-	302674	1.1428571428571428	8	(oTSS)	FALSE
TSS_455	DS571145	+	302803	0.5	4	(oTSS)	FALSE
TSS_456	DS571145	-	303307	1.8571428571428572	13	(oTSS)	FALSE
TSS_457	DS571145	-	303994	0.5714285714285714	4	(gTSS: EHI_152660)	FALSE
TSS_458	DS571145	-	304029	1.4285714285714286	10	(gTSS: EHI_152660)	TRUE
TSS_459	DS571145	-	305309	2.857142857142857	20	(gTSS: EHI_152670)	TRUE
TSS_460	DS571145	+	306170	1.25	10	(gTSS: EHI_152680)	FALSE
TSS_461	DS571145	+	306205	3.625	29	(gTSS: EHI_152680)	TRUE
TSS_462	DS571145	+	306571	0.5	4	(iTSS: EHI_152680)	FALSE
TSS_463	DS571145	-	307768	1.1428571428571428	8	(asTSS: EHI_152680)	TRUE
TSS_464	DS571145	-	309154	0.7142857142857143	5	(iTSS: EHI_152690)	FALSE
TSS_465	DS571145	-	309402	0.5714285714285714	4	(iTSS: EHI_152690)	FALSE
TSS_466	DS571145	-	309591	0.7142857142857143	5	(iTSS: EHI_152690)	FALSE
TSS_467	DS571145	-	311914	0.7142857142857143	5	(iTSS: EHI_152690), (gTSS: EHI_152690)	TRUE
TSS_468	DS571145	-	312564	0.7142857142857143	5	(gTSS: EHI_152700)	TRUE
TSS_469	DS571145	+	313814	0.625	5	(iTSS: EHI_152710)	FALSE
TSS_470	DS571145	-	315744	0.5714285714285714	4	(iTSS: EHI_152720)	FALSE
TSS_471	DS571145	+	315971	2021-05-04	36	(gTSS: EHI_152730)	TRUE
TSS_472	DS571145	+	315986	3.0	24	(gTSS: EHI_152730)	FALSE
TSS_473	DS571145	+	316018	0.75	6	(iTSS: EHI_152730)	FALSE
TSS_474	DS571145	-	316510	1.1428571428571428	8	(oTSS)	FALSE
TSS_475	DS571145	-	316522	1.0	7	(oTSS)	FALSE
TSS_476	DS571145	+	317642	0.5	4	(asTSS: EHI_152740)	TRUE
TSS_477	DS571145	-	317841	1.8571428571428572	13	(iTSS: EHI_152740)	FALSE
TSS_478	DS571145	-	317987	0.7142857142857143	5	(iTSS: EHI_152740)	FALSE
TSS_479	DS571145	-	318007	0.5714285714285714	4	(iTSS: EHI_152740)	FALSE
TSS_480	DS571145	+	318070	1.375	11	(oTSS)	FALSE
TSS_481	DS571145	-	318509	20.285714285714285	142	(oTSS)	FALSE
TSS_482	DS571145	+	319186	130.75	1046	(gTSS: EHI_152750)	TRUE
TSS_483	DS571145	+	319224	0.5	4	(iTSS: EHI_152750)	FALSE
TSS_484	DS571145	+	320978	33.875	271	(gTSS: EHI_152760)	TRUE
TSS_485	DS571145	+	321064	0.5	4	(iTSS: EHI_152760)	FALSE
TSS_486	DS571145	+	321158	0.5	4	(iTSS: EHI_152760)	FALSE
TSS_487	DS571145	-	321621	1.7142857142857142	12	(oTSS)	FALSE
TSS_488	DS571145	+	322070	4.125	33	(oTSS)	FALSE
TSS_489	DS571145	+	322303	0.625	5	(oTSS)	FALSE
TSS_490	DS571145	+	325591	97.375	779	(gTSS: EHI_152780)	TRUE
TSS_491	DS571145	+	328343	4.0	32	(oTSS)	FALSE
TSS_492	DS571145	-	330470	0.5714285714285714	4	(oTSS)	FALSE
TSS_493	DS571145	-	330520	0.7142857142857143	5	(oTSS)	FALSE
TSS_494	DS571145	-	332228	0.8571428571428571	6	(oTSS)	FALSE
TSS_495	DS571145	-	332332	4.857142857142857	34	(oTSS)	FALSE
TSS_496	DS571145	-	332433	0.5714285714285714	4	(oTSS)	FALSE
TSS_497	DS571145	-	332461	0.5714285714285714	4	(oTSS)	FALSE
TSS_498	DS571145	-	332477	1.5714285714285714	11	(oTSS)	FALSE
TSS_499	DS571145	-	335820	0.5714285714285714	4	(oTSS)	FALSE
TSS_500	DS571145	+	337973	15.875	127	(gTSS: EHI_152870)	TRUE
TSS_501	DS571145	+	339329	0.625	5	(oTSS)	FALSE
TSS_502	DS571145	-	339572	0.8571428571428571	6	(iTSS: EHI_152880)	FALSE
TSS_503	DS571145	+	341567	1.0	8	(asTSS: EHI_152890)	TRUE
TSS_504	DS571145	-	342644	3.4285714285714284	24	(iTSS: EHI_152890)	FALSE
TSS_505	DS571145	-	345201	0.5714285714285714	4	(asTSS: EHI_152910)	TRUE
TSS_506	DS571145	-	345333	0.5714285714285714	4	(asTSS: EHI_152910)	FALSE
TSS_507	DS571145	+	345951	2.625	21	(asTSS: EHI_152920)	TRUE
TSS_508	DS571145	+	346094	0.5	4	(oTSS)	FALSE
TSS_509	DS571145	+	346127	0.75	6	(oTSS)	FALSE
TSS_510	DS571145	+	346203	0.625	5	(oTSS)	FALSE
TSS_511	DS571145	-	346296	1.0	7	(iTSS: EHI_152920)	FALSE
TSS_512	DS571145	-	346996	1.5714285714285714	11	(iTSS: EHI_152920)	FALSE
TSS_513	DS571145	-	352005	4.0	28	(iTSS: EHI_152940)	FALSE
TSS_514	DS571145	+	355162	2.625	21	(oTSS)	FALSE
TSS_515	DS571145	+	355505	3.25	26	(gTSS: EHI_152960)	TRUE
TSS_516	DS571145	+	359815	0.5	4	(asTSS: EHI_152970)	TRUE
TSS_517	DS571145	-	360427	0.7142857142857143	5	(iTSS: EHI_152970)	FALSE
TSS_518	DS571145	-	360522	46.857142857142854	328	(iTSS: EHI_152970)	FALSE
TSS_519	DS571145	-	361574	6.0	42	(gTSS: EHI_152980)	TRUE
TSS_520	DS571145	-	361599	4.571428571428571	32	(gTSS: EHI_152980)	FALSE
TSS_521	DS571145	+	361677	2.125	17	(asTSS: EHI_152990)	TRUE
TSS_522	DS571145	-	362068	35.57142857142857	249	(gTSS: EHI_152990)	TRUE
TSS_523	DS571145	-	364431	0.7142857142857143	5	(iTSS: EHI_153010)	FALSE
TSS_524	DS571145	-	364871	1.1428571428571428	8	(oTSS)	FALSE
TSS_525	DS571145	-	364898	1.0	7	(oTSS)	FALSE
TSS_526	DS571145	+	365957	6.0	48	(gTSS: EHI_153020)	TRUE
TSS_527	DS571145	-	369238	1.4285714285714286	10	(gTSS: EHI_153030)	TRUE
TSS_528	DS571145	+	370026	0.5	4	(iTSS: EHI_153040)	FALSE
TSS_529	DS571145	-	370170	1.4285714285714286	10	(asTSS: EHI_153040)	TRUE
TSS_530	DS571145	-	370434	36.42857142857143	255	(oTSS)	FALSE
TSS_531	DS571145	-	370515	0.5714285714285714	4	(oTSS)	FALSE
TSS_532	DS571145	-	370561	0.5714285714285714	4	(oTSS)	FALSE
TSS_533	DS571145	-	370700	0.5714285714285714	4	(oTSS)	FALSE
TSS_534	DS571145	+	370711	2.375	19	(oTSS)	FALSE
TSS_535	DS571145	-	370712	10.714285714285714	75	(oTSS)	FALSE
TSS_536	DS571145	+	370728	1.125	9	(oTSS)	FALSE
TSS_537	DS571145	+	370748	2021-05-03	28	(oTSS)	FALSE
TSS_538	DS571145	-	370774	36.285714285714285	254	(oTSS)	FALSE
TSS_539	DS571145	-	370803	0.8571428571428571	6	(oTSS)	FALSE
TSS_540	DS571145	+	370816	0.75	6	(oTSS)	FALSE
TSS_541	DS571145	-	370843	2.4285714285714284	17	(oTSS)	FALSE
TSS_542	DS571145	+	371196	0.5	4	(oTSS)	FALSE
TSS_543	DS571145	-	371312	1.1428571428571428	8	(oTSS)	FALSE
TSS_544	DS571145	+	371390	7.25	58	(oTSS)	FALSE
TSS_545	DS571145	+	371493	0.75	6	(oTSS)	FALSE
TSS_546	DS571145	+	371522	4.0	32	(oTSS)	FALSE
TSS_547	DS571145	+	371970	1.75	14	(oTSS)	FALSE
TSS_548	DS571145	+	372351	0.875	7	(oTSS)	FALSE
TSS_549	DS571145	+	372699	0.875	7	(oTSS)	FALSE
TSS_550	DS571145	-	374615	3.857142857142857	27	(oTSS)	FALSE
TSS_551	DS571145	-	374630	1.1428571428571428	8	(oTSS)	FALSE
TSS_552	DS571145	-	374649	0.5714285714285714	4	(oTSS)	FALSE
TSS_553	DS571145	-	374800	0.5714285714285714	4	(oTSS)	FALSE
TSS_554	DS571145	-	374871	1.0	7	(oTSS)	FALSE
TSS_555	DS571145	-	374890	0.7142857142857143	5	(oTSS)	FALSE
TSS_556	DS571145	-	374919	5.142857142857143	36	(oTSS)	FALSE
TSS_557	DS571145	-	375035	0.7142857142857143	5	(oTSS)	FALSE
TSS_558	DS571145	-	375185	2.5714285714285716	18	(oTSS)	FALSE
TSS_559	DS571145	-	375259	0.5714285714285714	4	(oTSS)	FALSE
TSS_560	DS571145	-	375385	3.2857142857142856	23	(oTSS)	FALSE
TSS_561	DS571145	-	375432	360.57142857142856	2524	(oTSS)	FALSE
TSS_562	DS571145	-	375464	4.857142857142857	34	(oTSS)	FALSE
TSS_563	DS571145	+	376873	21.375	171	(iTSS: EHI_153050)	FALSE
TSS_564	DS571145	-	378099	2.5714285714285716	18	(asTSS: EHI_153050)	TRUE
TSS_565	DS571145	-	378115	0.8571428571428571	6	(asTSS: EHI_153050)	FALSE
TSS_566	DS571145	+	378295	2.25	18	(gTSS: EHI_153060)	TRUE
TSS_567	DS571145	-	378933	1.4285714285714286	10	(oTSS)	FALSE
TSS_568	DS571145	-	379247	1.8571428571428572	13	(oTSS)	FALSE
TSS_569	DS571145	-	379443	1.1428571428571428	8	(oTSS)	FALSE
TSS_570	DS571145	-	379567	1.1428571428571428	8	(oTSS)	FALSE
TSS_571	DS571145	-	379706	2.4285714285714284	17	(oTSS)	FALSE
TSS_572	DS571145	-	379783	0.5714285714285714	4	(oTSS)	FALSE
TSS_573	DS571145	-	379967	1.4285714285714286	10	(oTSS)	FALSE
TSS_574	DS571145	-	380079	1.2857142857142858	9	(oTSS)	FALSE
TSS_575	DS571145	-	380099	2.0	14	(oTSS)	FALSE
TSS_576	DS571145	-	380130	1.5714285714285714	11	(oTSS)	FALSE
TSS_577	DS571145	-	380149	7.714285714285714	54	(asTSS: EHI_153060)	TRUE
TSS_578	DS571145	-	380168	1.2857142857142858	9	(asTSS: EHI_153060)	FALSE
TSS_579	DS571145	+	381629	533.25	4266	(gTSS: EHI_153070)	TRUE
TSS_580	DS571145	+	381652	0.75	6	(iTSS: EHI_153070)	FALSE
TSS_581	DS571145	+	381702	0.5	4	(iTSS: EHI_153070)	FALSE
TSS_582	DS571145	+	381741	13.25	106	(iTSS: EHI_153070)	FALSE
TSS_583	DS571145	+	381904	0.75	6	(iTSS: EHI_153070)	FALSE
TSS_584	DS571145	+	381915	0.5	4	(iTSS: EHI_153070)	FALSE
TSS_585	DS571145	-	382761	1.7142857142857142	12	(oTSS)	FALSE
TSS_586	DS571145	+	382920	6.375	51	(gTSS: EHI_153080)	TRUE
TSS_587	DS571145	+	383325	0.625	5	(iTSS: EHI_153080)	FALSE
TSS_588	DS571145	+	383349	1.0	8	(iTSS: EHI_153080)	FALSE
TSS_589	DS571145	-	383447	0.5714285714285714	4	(asTSS: EHI_153080)	FALSE
TSS_590	DS571145	+	383505	0.75	6	(iTSS: EHI_153080)	FALSE
TSS_591	DS571145	-	383551	5.428571428571429	38	(asTSS: EHI_153080)	TRUE
TSS_592	DS571145	-	383667	2.7142857142857144	19	(oTSS)	FALSE
TSS_593	DS571145	-	383695	0.5714285714285714	4	(oTSS)	FALSE
TSS_594	DS571145	-	383738	1.0	7	(oTSS)	FALSE
TSS_595	DS571145	-	383909	0.8571428571428571	6	(oTSS)	FALSE
TSS_596	DS571145	-	383956	7.428571428571429	52	(oTSS)	FALSE
TSS_597	DS571145	-	384025	0.7142857142857143	5	(oTSS)	FALSE
TSS_598	DS571145	-	384049	0.5714285714285714	4	(oTSS)	FALSE
TSS_599	DS571145	-	384126	1.0	7	(oTSS)	FALSE
TSS_600	DS571145	-	384236	3.857142857142857	27	(oTSS)	FALSE
TSS_601	DS571145	-	384287	0.5714285714285714	4	(asTSS: EHI_153090)	FALSE
TSS_602	DS571145	-	384307	2.5714285714285716	18	(asTSS: EHI_153090)	FALSE
TSS_603	DS571145	-	384331	8.285714285714286	58	(asTSS: EHI_153090)	TRUE
TSS_604	DS571145	+	384474	9519.75	76158	(oTSS)	FALSE
TSS_605	DS571145	+	384526	0.75	6	(oTSS)	FALSE
TSS_606	DS571145	+	385158	0.5	4	(oTSS)	FALSE
TSS_607	DS571145	+	388346	0.625	5	(oTSS)	FALSE
TSS_608	DS571145	+	388925	13.125	105	(gTSS: EHI_153120)	TRUE
TSS_609	DS571145	+	390509	0.5	4	(iTSS: EHI_153120)	FALSE
TSS_610	DS571145	+	396476	0.5	4	(iTSS: EHI_153140)	FALSE
TSS_611	DS571145	+	397333	1.25	10	(asTSS: EHI_153150)	TRUE
TSS_612	DS571145	-	397682	7.428571428571429	52	(iTSS: EHI_153150)	FALSE
TSS_613	DS571145	-	397813	0.5714285714285714	4	(iTSS: EHI_153150)	FALSE
TSS_614	DS571145	+	398243	1.375	11	(oTSS)	FALSE
TSS_615	DS571145	-	398692	0.8571428571428571	6	(iTSS: EHI_153150)	FALSE
TSS_616	DS571145	-	398911	6.714285714285714	47	(gTSS: EHI_153150)	TRUE
TSS_617	DS571145	-	398952	2.7142857142857144	19	(gTSS: EHI_153150)	FALSE
TSS_618	DS571145	+	399241	41.0	328	(iTSS: EHI_153160)	FALSE
TSS_619	DS571145	+	400298	0.5	4	(iTSS: EHI_153160)	FALSE
TSS_620	DS571145	-	401600	1.7142857142857142	12	(oTSS)	FALSE
TSS_621	DS571145	-	401619	2.0	14	(oTSS)	FALSE
TSS_622	DS571145	-	401701	18.714285714285715	131	(oTSS)	FALSE
TSS_623	DS571145	-	401722	2.0	14	(iTSS: EHI_153170)	FALSE
TSS_624	DS571145	-	401781	4031.4285714285716	28220	(iTSS: EHI_153170)	FALSE
TSS_625	DS571145	-	402022	341.14285714285717	2388	(iTSS: EHI_153170)	FALSE
TSS_626	DS571145	-	402155	584.1428571428571	4089	(iTSS: EHI_153170)	FALSE
TSS_627	DS571145	-	402238	539.0	3773	(iTSS: EHI_153170)	FALSE
TSS_628	DS571145	+	402265	0.875	7	(oTSS)	FALSE
TSS_629	DS571145	-	402380	1.8571428571428572	13	(iTSS: EHI_153170)	FALSE
TSS_630	DS571145	-	402395	2.4285714285714284	17	(iTSS: EHI_153170)	FALSE
TSS_631	DS571145	-	402419	1.1428571428571428	8	(iTSS: EHI_153170)	FALSE
TSS_632	DS571145	-	402438	22.142857142857142	155	(iTSS: EHI_153170)	FALSE
TSS_633	DS571145	-	402473	1.1428571428571428	8	(iTSS: EHI_153170)	FALSE
TSS_634	DS571145	-	402486	0.7142857142857143	5	(iTSS: EHI_153170)	FALSE
TSS_635	DS571145	-	402498	0.8571428571428571	6	(iTSS: EHI_153170)	FALSE
TSS_636	DS571145	-	402527	9.714285714285714	68	(iTSS: EHI_153170)	FALSE
TSS_637	DS571145	+	402710	0.625	5	(oTSS)	FALSE
TSS_638	DS571145	-	403148	1.0	7	(iTSS: EHI_153170)	FALSE
TSS_639	DS571145	-	404428	1.2857142857142858	9	(gTSS: EHI_153180)	TRUE
TSS_640	DS571145	+	404586	51.5	412	(gTSS: EHI_153190)	TRUE
TSS_641	DS571145	+	405527	0.5	4	(gTSS: EHI_153200)	TRUE
TSS_642	DS571145	+	405651	0.75	6	(iTSS: EHI_153200)	FALSE
TSS_643	DS571145	+	407838	0.625	5	(iTSS: EHI_153210)	FALSE
TSS_644	DS571145	-	410739	0.7142857142857143	5	(iTSS: EHI_153230)	FALSE
TSS_645	DS571145	-	410872	1.0	7	(iTSS: EHI_153230)	FALSE
TSS_646	DS571145	+	411846	0.5	4	(oTSS)	FALSE
TSS_647	DS571145	-	412380	2.142857142857143	15	(iTSS: EHI_153240)	FALSE
TSS_648	DS571145	+	412585	0.625	5	(oTSS)	FALSE
TSS_649	DS571145	-	413788	0.7142857142857143	5	(iTSS: EHI_153240)	FALSE
TSS_650	DS571145	-	413946	0.8571428571428571	6	(iTSS: EHI_153240)	FALSE
TSS_651	DS571145	-	413971	0.8571428571428571	6	(gTSS: EHI_153240)	FALSE
TSS_652	DS571145	-	413985	6.142857142857143	43	(gTSS: EHI_153240)	TRUE
TSS_653	DS571145	+	414731	0.5	4	(gTSS: EHI_153250)	TRUE
TSS_654	DS571145	+	418392	2.375	19	(gTSS: EHI_153280)	TRUE
TSS_655	DS571145	+	420528	66.25	530	(oTSS)	FALSE
TSS_656	DS571145	+	420997	0.75	6	(iTSS: EHI_153290)	FALSE
TSS_657	DS571145	+	421024	1.25	10	(iTSS: EHI_153290)	FALSE
TSS_658	DS571145	+	421658	0.5	4	(iTSS: EHI_153290)	FALSE
TSS_659	DS571145	-	422973	2.5714285714285716	18	(iTSS: EHI_153300)	FALSE
TSS_660	DS571145	-	424623	0.8571428571428571	6	(iTSS: EHI_153310)	FALSE
TSS_661	DS571145	-	425813	0.7142857142857143	5	(iTSS: EHI_153310)	FALSE
TSS_662	DS571145	+	427244	37.0	296	(gTSS: EHI_153330)	TRUE
TSS_663	DS571145	+	427537	1.25	10	(iTSS: EHI_153330)	FALSE
TSS_664	DS571145	-	429799	3.4285714285714284	24	(oTSS)	FALSE
TSS_665	DS571145	+	430832	2.375	19	(gTSS: EHI_153360)	TRUE
TSS_666	DS571145	-	430866	0.7142857142857143	5	(oTSS)	FALSE
TSS_667	DS571145	+	431113	0.5	4	(iTSS: EHI_153360)	FALSE
TSS_668	DS571145	+	431376	0.5	4	(gTSS: EHI_153370)	TRUE
TSS_669	DS571145	+	434146	0.5	4	(iTSS: EHI_153370)	FALSE
TSS_670	DS571145	-	434853	0.7142857142857143	5	(oTSS)	FALSE
TSS_671	DS571145	+	435156	0.75	6	(oTSS)	FALSE
TSS_672	DS571145	+	435731	4.875	39	(gTSS: EHI_153380)	TRUE
TSS_673	DS571145	+	436146	0.625	5	(iTSS: EHI_153380)	FALSE
TSS_674	DS571145	+	436884	0.875	7	(gTSS: EHI_153390)	TRUE
TSS_675	DS571145	-	437035	8.0	56	(oTSS)	FALSE
TSS_676	DS571145	-	437855	1.1428571428571428	8	(oTSS)	FALSE
TSS_677	DS571145	+	438948	0.5	4	(iTSS: EHI_153390)	FALSE
TSS_678	DS571145	+	439135	0.625	5	(gTSS: EHI_153400)	TRUE
TSS_679	DS571145	+	443986	0.5	4	(asTSS: EHI_153410)	FALSE
TSS_680	DS571145	+	444040	2.625	21	(asTSS: EHI_153410)	TRUE
TSS_681	DS571145	+	444079	1.625	13	(asTSS: EHI_153410)	FALSE
TSS_682	DS571145	-	444501	0.5714285714285714	4	(iTSS: EHI_153410)	FALSE
TSS_683	DS571145	-	444520	0.5714285714285714	4	(iTSS: EHI_153410)	FALSE
TSS_684	DS571145	-	444560	0.5714285714285714	4	(gTSS: EHI_153410)	TRUE
TSS_685	DS571145	-	445082	3.4285714285714284	24	(iTSS: EHI_153420)	FALSE
TSS_686	DS571145	-	445468	0.5714285714285714	4	(gTSS: EHI_153420)	TRUE
TSS_687	DS571145	+	445875	0.625	5	(oTSS)	FALSE
TSS_688	DS571145	+	445886	1.0	8	(oTSS)	FALSE
TSS_689	DS571145	-	445926	0.7142857142857143	5	(iTSS: EHI_153430)	FALSE
TSS_690	DS571145	+	445967	1.0	8	(oTSS)	FALSE
TSS_691	DS571145	+	445983	5.25	42	(oTSS)	FALSE
TSS_692	DS571145	-	446452	0.5714285714285714	4	(iTSS: EHI_153430)	FALSE
TSS_693	DS571145	+	447199	0.5	4	(gTSS: EHI_153440)	TRUE
TSS_694	DS571145	+	447550	0.625	5	(iTSS: EHI_153440)	FALSE
TSS_695	DS571145	-	449540	0.7142857142857143	5	(iTSS: EHI_153450)	FALSE
TSS_696	DS571145	-	450107	0.5714285714285714	4	(iTSS: EHI_153450)	FALSE
TSS_697	DS571145	-	450367	1.1428571428571428	8	(iTSS: EHI_153450)	FALSE
TSS_698	DS571145	-	450386	34.285714285714285	240	(gTSS: EHI_153450)	TRUE
TSS_699	DS571145	+	450832	0.75	6	(asTSS: EHI_153460)	TRUE
TSS_700	DS571145	-	452090	1.0	7	(asTSS: EHI_153470)	TRUE
TSS_701	DS571145	+	452222	2021-05-06	52	(gTSS: EHI_153480)	TRUE
TSS_702	DS571145	+	452986	2021-05-04	36	(gTSS: EHI_153490)	TRUE
TSS_703	DS571145	+	453947	0.5	4	(iTSS: EHI_153490)	FALSE
TSS_704	DS571145	-	456331	5.571428571428571	39	(oTSS)	FALSE
TSS_705	DS571145	-	458733	16.142857142857142	113	(gTSS: EHI_153510)	TRUE
TSS_706	DS571145	+	459036	2021-05-01	12	(asTSS: EHI_153520)	TRUE
TSS_707	DS571145	-	459386	0.7142857142857143	5	(gTSS: EHI_153520)	TRUE
TSS_708	DS571145	+	459883	2.125	17	(oTSS)	FALSE
TSS_709	DS571145	-	462319	14.714285714285714	103	(gTSS: EHI_153540)	TRUE
TSS_710	DS571145	+	465688	2021-05-02	20	(gTSS: EHI_153570)	TRUE
TSS_711	DS571145	-	467824	1.1428571428571428	8	(oTSS)	FALSE
TSS_712	DS571145	+	468461	0.5	4	(oTSS)	FALSE
TSS_713	DS571145	+	469799	18.75	150	(oTSS)	FALSE
TSS_714	DS571145	+	471354	0.75	6	(oTSS)	FALSE
TSS_715	DS571145	-	472878	1.7142857142857142	12	(asTSS: EHI_153590)	TRUE
TSS_716	DS571145	+	477485	0.75	6	(oTSS)	FALSE
TSS_717	DS571145	+	477604	0.75	6	(gTSS: EHI_153630)	TRUE
TSS_718	DS571145	-	478610	1.1428571428571428	8	(oTSS)	FALSE
TSS_719	DS571145	-	479063	0.5714285714285714	4	(oTSS)	FALSE
TSS_720	DS571145	+	479107	0.625	5	(oTSS)	FALSE
TSS_721	DS571145	-	480528	0.5714285714285714	4	(oTSS)	FALSE
TSS_722	DS571145	+	481679	0.5	4	(oTSS)	FALSE
TSS_723	DS571145	+	481884	2021-05-02	20	(gTSS: EHI_153650)	TRUE
TSS_724	DS571145	+	481996	2.875	23	(iTSS: EHI_153650)	FALSE
TSS_725	DS571145	+	483271	4.375	35	(gTSS: EHI_153660)	TRUE
TSS_726	DS571145	+	485091	0.5	4	(iTSS: EHI_153670)	FALSE
TSS_727	DS571145	+	486780	0.875	7	(iTSS: EHI_153680)	FALSE
TSS_728	DS571145	+	487228	0.5	4	(iTSS: EHI_153680)	FALSE
TSS_729	DS571145	+	487668	0.625	5	(gTSS: EHI_153690)	TRUE
TSS_730	DS571145	+	487683	0.75	6	(iTSS: EHI_153690)	FALSE
TSS_731	DS571145	+	487861	0.5	4	(iTSS: EHI_153690)	FALSE
TSS_732	DS571145	+	487918	0.5	4	(iTSS: EHI_153690)	FALSE
TSS_733	DS571145	+	488524	0.5	4	(gTSS: EHI_153700)	TRUE
TSS_734	DS571145	-	490589	3.2857142857142856	23	(gTSS: EHI_153710)	TRUE
TSS_735	DS571145	-	491551	6.0	42	(oTSS)	FALSE
TSS_736	DS571145	-	492919	0.7142857142857143	5	(iTSS: EHI_153720)	FALSE
TSS_737	DS571145	-	494393	0.5714285714285714	4	(iTSS: EHI_153720)	FALSE
TSS_738	DS571145	-	494632	4.571428571428571	32	(gTSS: EHI_153720)	TRUE
TSS_739	DS571145	-	494984	0.5714285714285714	4	(iTSS: EHI_153730)	FALSE
TSS_740	DS571145	-	495920	0.7142857142857143	5	(gTSS: EHI_153730)	TRUE
TSS_741	DS571145	-	496736	0.5714285714285714	4	(oTSS)	FALSE
TSS_742	DS571145	-	496849	53736.42857142857	376155	(oTSS)	FALSE
TSS_743	DS571145	+	496893	1.875	15	(gTSS: EHI_153750)	TRUE
TSS_744	DS571145	+	500908	0.5	4	(oTSS)	FALSE
TSS_745	DS571145	+	501606	0.5	4	(oTSS)	FALSE
TSS_746	DS571145	+	502526	1.75	14	(oTSS)	FALSE
TSS_747	DS571145	-	504210	0.5714285714285714	4	(iTSS: EHI_153780)	FALSE
TSS_748	DS571145	-	507607	0.5714285714285714	4	(iTSS: EHI_153780)	FALSE
TSS_749	DS571145	+	508509	0.5	4	(oTSS)	FALSE
TSS_750	DS571145	+	511193	0.75	6	(oTSS)	FALSE
TSS_751	DS571145	+	511444	0.5	4	(oTSS)	FALSE
TSS_752	DS571145	+	511618	0.625	5	(oTSS)	FALSE
TSS_753	DS571145	-	512340	0.5714285714285714	4	(iTSS: EHI_153780)	FALSE
TSS_754	DS571145	-	515754	2.142857142857143	15	(gTSS: EHI_153780)	TRUE
TSS_755	DS571145	-	515786	0.7142857142857143	5	(gTSS: EHI_153780)	FALSE
TSS_756	DS571145	-	516238	0.5714285714285714	4	(iTSS: EHI_153790)	FALSE
TSS_757	DS571145	-	516269	1.1428571428571428	8	(iTSS: EHI_153790)	FALSE
TSS_758	DS571145	+	517516	0.5	4	(gTSS: EHI_153800)	TRUE
TSS_759	DS571145	-	517788	0.5714285714285714	4	(oTSS)	FALSE
TSS_760	DS571145	-	518735	1.1428571428571428	8	(oTSS)	FALSE
TSS_761	DS571145	+	519500	0.75	6	(oTSS)	FALSE
TSS_762	DS571145	+	519518	2021-05-23	188	(oTSS)	FALSE
TSS_763	DS571145	+	527370	2021-05-01	12	(oTSS)	FALSE
TSS_764	DS571146	-	2426	0.5714285714285714	4	(iTSS: EHI_148000)	FALSE
TSS_765	DS571146	-	4379	0.5714285714285714	4	(oTSS)	FALSE
TSS_766	DS571146	-	4521	0.8571428571428571	6	(oTSS)	FALSE
TSS_767	DS571146	-	4537	2.142857142857143	15	(oTSS)	FALSE
TSS_768	DS571146	-	4589	0.8571428571428571	6	(oTSS)	FALSE
TSS_769	DS571146	+	4683	0.5	4	(oTSS)	FALSE
TSS_770	DS571146	+	4863	0.875	7	(oTSS)	FALSE
TSS_771	DS571146	+	4892	0.875	7	(oTSS)	FALSE
TSS_772	DS571146	-	4901	23.142857142857142	162	(oTSS)	FALSE
TSS_773	DS571146	+	4954	1.125	9	(asTSS: EHI_148010)	FALSE
TSS_774	DS571146	+	4967	8.625	69	(asTSS: EHI_148010)	TRUE
TSS_775	DS571146	-	6580	0.8571428571428571	6	(iTSS: EHI_148020)	FALSE
TSS_776	DS571146	-	6700	35.57142857142857	249	(gTSS: EHI_148020)	TRUE
TSS_777	DS571146	-	7461	6.428571428571429	45	(asTSS: EHI_148030)	TRUE
TSS_778	DS571146	+	7628	19.125	153	(gTSS: EHI_148040)	TRUE
TSS_779	DS571146	-	8392	1.1428571428571428	8	(asTSS: EHI_148040)	TRUE
TSS_780	DS571146	+	8744	0.5	4	(gTSS: EHI_148050)	TRUE
TSS_781	DS571146	-	9899	1.2857142857142858	9	(asTSS: EHI_148050)	TRUE
TSS_782	DS571146	+	11798	0.5	4	(oTSS)	FALSE
TSS_783	DS571146	-	12988	6.857142857142857	48	(gTSS: EHI_148060)	TRUE
TSS_784	DS571146	+	14800	2021-05-01	12	(gTSS: EHI_148080)	TRUE
TSS_785	DS571146	+	18119	0.75	6	(gTSS: EHI_148110)	TRUE
TSS_786	DS571146	+	22473	0.5	4	(iTSS: EHI_148130)	FALSE
TSS_787	DS571146	+	22774	0.5	4	(iTSS: EHI_148130)	FALSE
TSS_788	DS571146	+	23253	2.125	17	(iTSS: EHI_148140)	FALSE
TSS_789	DS571146	+	24672	1.625	13	(asTSS: EHI_148150)	TRUE
TSS_790	DS571146	+	24735	0.625	5	(asTSS: EHI_148150)	FALSE
TSS_791	DS571146	-	24948	1.5714285714285714	11	(iTSS: EHI_148150)	FALSE
TSS_792	DS571146	-	25062	0.5714285714285714	4	(iTSS: EHI_148150)	FALSE
TSS_793	DS571146	-	25110	1.2857142857142858	9	(iTSS: EHI_148150)	FALSE
TSS_794	DS571146	-	25556	0.7142857142857143	5	(gTSS: EHI_148150)	TRUE
TSS_795	DS571146	-	25990	0.5714285714285714	4	(iTSS: EHI_148160)	FALSE
TSS_796	DS571146	-	26346	0.7142857142857143	5	(iTSS: EHI_148160)	FALSE
TSS_797	DS571146	-	26559	2.7142857142857144	19	(iTSS: EHI_148160)	FALSE
TSS_798	DS571146	-	27468	14.571428571428571	102	(iTSS: EHI_148160)	FALSE
TSS_799	DS571146	+	28691	0.5	4	(oTSS)	FALSE
TSS_800	DS571146	-	29185	0.5714285714285714	4	(iTSS: EHI_148170)	FALSE
TSS_801	DS571146	-	29670	1.2857142857142858	9	(gTSS: EHI_148170)	FALSE
TSS_802	DS571146	-	29711	2.5714285714285716	18	(gTSS: EHI_148170)	TRUE
TSS_803	DS571146	+	31467	22.125	177	(gTSS: EHI_148190)	TRUE
TSS_804	DS571146	+	31508	0.875	7	(iTSS: EHI_148190)	FALSE
TSS_805	DS571146	+	31519	0.75	6	(iTSS: EHI_148190)	FALSE
TSS_806	DS571146	+	31643	0.625	5	(iTSS: EHI_148190)	FALSE
TSS_807	DS571146	+	31655	1.0	8	(iTSS: EHI_148190)	FALSE
TSS_808	DS571146	+	31679	0.75	6	(iTSS: EHI_148190)	FALSE
TSS_809	DS571146	+	31934	1.75	14	(iTSS: EHI_148190)	FALSE
TSS_810	DS571146	+	32284	0.875	7	(asTSS: EHI_148200)	FALSE
TSS_811	DS571146	+	32295	1.25	10	(asTSS: EHI_148200)	TRUE
TSS_812	DS571146	-	32544	0.5714285714285714	4	(iTSS: EHI_148200)	FALSE
TSS_813	DS571146	-	34030	1.5714285714285714	11	(gTSS: EHI_148200)	TRUE
TSS_814	DS571146	+	34172	0.625	5	(oTSS)	FALSE
TSS_815	DS571146	+	34241	10.25	82	(asTSS: EHI_148210)	TRUE
TSS_816	DS571146	-	34769	0.8571428571428571	6	(iTSS: EHI_148210)	FALSE
TSS_817	DS571146	-	35691	0.5714285714285714	4	(gTSS: EHI_148210)	TRUE
TSS_818	DS571146	-	37194	20.0	140	(gTSS: EHI_148220)	TRUE
TSS_819	DS571146	+	38476	517.875	4143	(gTSS: EHI_148230)	TRUE
TSS_820	DS571146	+	38553	7.75	62	(iTSS: EHI_148230)	FALSE
TSS_821	DS571146	+	38566	0.625	5	(iTSS: EHI_148230)	FALSE
TSS_822	DS571146	+	38720	0.625	5	(iTSS: EHI_148230)	FALSE
TSS_823	DS571146	+	38744	0.5	4	(iTSS: EHI_148230)	FALSE
TSS_824	DS571146	+	38777	0.875	7	(iTSS: EHI_148230)	FALSE
TSS_825	DS571146	+	38795	3.25	26	(iTSS: EHI_148230)	FALSE
TSS_826	DS571146	+	39179	149.5	1196	(gTSS: EHI_148240)	TRUE
TSS_827	DS571146	+	39307	0.625	5	(iTSS: EHI_148240)	FALSE
TSS_828	DS571146	+	39330	3.25	26	(iTSS: EHI_148240)	FALSE
TSS_829	DS571146	+	39484	0.625	5	(iTSS: EHI_148240)	FALSE
TSS_830	DS571146	+	39840	6.75	54	(oTSS)	FALSE
TSS_831	DS571146	-	39846	699.1428571428571	4894	(oTSS)	FALSE
TSS_832	DS571146	-	39887	1.1428571428571428	8	(oTSS)	FALSE
TSS_833	DS571146	-	39934	0.7142857142857143	5	(oTSS)	FALSE
TSS_834	DS571146	+	39990	9.25	74	(oTSS)	FALSE
TSS_835	DS571146	+	40608	2021-05-05	44	(oTSS)	FALSE
TSS_836	DS571146	+	40848	77.25	618	(oTSS)	FALSE
TSS_837	DS571146	-	41624	0.5714285714285714	4	(oTSS)	FALSE
TSS_838	DS571146	-	44255	0.5714285714285714	4	(oTSS)	FALSE
TSS_839	DS571146	-	44393	0.5714285714285714	4	(oTSS)	FALSE
TSS_840	DS571146	-	44409	2.5714285714285716	18	(oTSS)	FALSE
TSS_841	DS571146	-	44475	0.5714285714285714	4	(oTSS)	FALSE
TSS_842	DS571146	-	44586	0.7142857142857143	5	(oTSS)	FALSE
TSS_843	DS571146	+	44735	0.75	6	(oTSS)	FALSE
TSS_844	DS571146	+	44764	0.75	6	(oTSS)	FALSE
TSS_845	DS571146	-	44773	22.857142857142858	160	(oTSS)	FALSE
TSS_846	DS571146	+	44826	1.0	8	(oTSS)	FALSE
TSS_847	DS571146	+	44839	2021-05-07	60	(oTSS)	FALSE
TSS_848	DS571146	+	44999	1.0	8	(asTSS: EHI_148250)	TRUE
TSS_849	DS571146	+	46802	0.5	4	(iTSS: EHI_148260)	FALSE
TSS_850	DS571146	-	47178	1.1428571428571428	8	(iTSS: EHI_148270)	FALSE
TSS_851	DS571146	-	47598	0.5714285714285714	4	(iTSS: EHI_148270)	FALSE
TSS_852	DS571146	-	48202	1.4285714285714286	10	(gTSS: EHI_148270)	TRUE
TSS_853	DS571146	-	48550	0.8571428571428571	6	(oTSS)	FALSE
TSS_854	DS571146	-	48934	2.0	14	(oTSS)	FALSE
TSS_855	DS571146	-	48946	1.4285714285714286	10	(oTSS)	FALSE
TSS_856	DS571146	-	49618	0.5714285714285714	4	(oTSS)	FALSE
TSS_857	DS571146	-	49953	0.8571428571428571	6	(iTSS: EHI_148280)	FALSE
TSS_858	DS571146	-	50366	0.8571428571428571	6	(iTSS: EHI_148280)	FALSE
TSS_859	DS571146	-	50981	0.7142857142857143	5	(iTSS: EHI_148280)	FALSE
TSS_860	DS571146	-	51184	2.0	14	(oTSS)	FALSE
TSS_861	DS571146	-	51200	0.5714285714285714	4	(oTSS)	FALSE
TSS_862	DS571146	-	51400	2.2857142857142856	16	(oTSS)	FALSE
TSS_863	DS571146	+	52567	1.75	14	(gTSS: EHI_148290)	TRUE
TSS_864	DS571146	+	52751	0.5	4	(iTSS: EHI_148290)	FALSE
TSS_865	DS571146	+	53246	2021-05-22	180	(gTSS: EHI_148300)	TRUE
TSS_866	DS571146	-	57900	8.142857142857142	57	(iTSS: EHI_148320)	FALSE
TSS_867	DS571146	-	57944	5.571428571428571	39	(iTSS: EHI_148320)	FALSE
TSS_868	DS571146	-	58102	1.0	7	(iTSS: EHI_148320)	FALSE
TSS_869	DS571146	-	58157	7.714285714285714	54	(iTSS: EHI_148320)	FALSE
TSS_870	DS571146	-	58298	0.7142857142857143	5	(iTSS: EHI_148320)	FALSE
TSS_871	DS571146	-	58313	0.7142857142857143	5	(iTSS: EHI_148320)	FALSE
TSS_872	DS571146	-	58344	3.0	21	(iTSS: EHI_148320)	FALSE
TSS_873	DS571146	-	58364	1.0	7	(iTSS: EHI_148320)	FALSE
TSS_874	DS571146	-	58385	2.0	14	(iTSS: EHI_148320)	FALSE
TSS_875	DS571146	-	58518	0.7142857142857143	5	(iTSS: EHI_148320)	FALSE
TSS_876	DS571146	-	58549	1.1428571428571428	8	(iTSS: EHI_148320)	FALSE
TSS_877	DS571146	-	58583	24.857142857142858	174	(gTSS: EHI_148320)	TRUE
TSS_878	DS571146	-	63313	0.7142857142857143	5	(gTSS: EHI_148350)	TRUE
TSS_879	DS571146	-	63751	0.5714285714285714	4	(iTSS: EHI_148360)	FALSE
TSS_880	DS571146	-	63965	0.5714285714285714	4	(gTSS: EHI_148360)	TRUE
TSS_881	DS571146	-	66696	2.5714285714285716	18	(oTSS)	FALSE
TSS_882	DS571146	-	68160	0.7142857142857143	5	(oTSS)	FALSE
TSS_883	DS571146	-	68185	1.0	7	(oTSS)	FALSE
TSS_884	DS571146	-	68209	148.28571428571428	1038	(oTSS)	FALSE
TSS_885	DS571146	+	68480	0.75	6	(gTSS: EHI_148400)	TRUE
TSS_886	DS571146	+	68532	0.75	6	(gTSS: EHI_148400)	FALSE
TSS_887	DS571146	-	68906	1.1428571428571428	8	(asTSS: EHI_148400)	TRUE
TSS_888	DS571146	+	69214	0.75	6	(gTSS: EHI_148410)	TRUE
TSS_889	DS571146	+	73023	1.0	8	(gTSS: EHI_148430)	TRUE
TSS_890	DS571146	+	74334	2.875	23	(gTSS: EHI_148440)	TRUE
TSS_891	DS571146	+	75577	0.625	5	(iTSS: EHI_148440)	FALSE
TSS_892	DS571146	+	75907	0.5	4	(iTSS: EHI_148440)	FALSE
TSS_893	DS571146	+	79483	0.875	7	(gTSS: EHI_148450)	TRUE
TSS_894	DS571146	+	81515	5.125	41	(gTSS: EHI_148460)	TRUE
TSS_895	DS571146	-	82571	3.857142857142857	27	(asTSS: EHI_148460)	TRUE
TSS_896	DS571146	+	82797	1.0	8	(oTSS)	FALSE
TSS_897	DS571146	+	82889	4.625	37	(gTSS: EHI_148470)	TRUE
TSS_898	DS571146	+	83563	2021-05-01	12	(iTSS: EHI_148470)	FALSE
TSS_899	DS571146	+	83608	0.75	6	(iTSS: EHI_148470)	FALSE
TSS_900	DS571146	+	83701	1.625	13	(iTSS: EHI_148470)	FALSE
TSS_901	DS571146	+	83818	2.625	21	(iTSS: EHI_148470)	FALSE
TSS_902	DS571146	-	83834	0.7142857142857143	5	(oTSS)	FALSE
TSS_903	DS571146	+	83860	0.5	4	(iTSS: EHI_148470)	FALSE
TSS_904	DS571146	+	83881	7.125	57	(iTSS: EHI_148470)	FALSE
TSS_905	DS571146	-	83915	2.857142857142857	20	(asTSS: EHI_148470)	TRUE
TSS_906	DS571146	-	84052	0.8571428571428571	6	(oTSS)	FALSE
TSS_907	DS571146	-	85133	0.7142857142857143	5	(oTSS)	FALSE
TSS_908	DS571146	-	86642	0.5714285714285714	4	(asTSS: EHI_148480)	TRUE
TSS_909	DS571146	-	89744	0.7142857142857143	5	(iTSS: EHI_148500)	FALSE
TSS_910	DS571146	+	90393	1.0	8	(oTSS)	FALSE
TSS_911	DS571146	-	90960	0.8571428571428571	6	(iTSS: EHI_148500)	FALSE
TSS_912	DS571146	-	90993	0.7142857142857143	5	(iTSS: EHI_148500)	FALSE
TSS_913	DS571146	-	91151	1.8571428571428572	13	(gTSS: EHI_148500)	TRUE
TSS_914	DS571146	-	92442	1.7142857142857142	12	(gTSS: EHI_148510)	TRUE
TSS_915	DS571146	+	92554	1.25	10	(gTSS: EHI_148520)	TRUE
TSS_916	DS571146	-	93192	1.2857142857142858	9	(asTSS: EHI_148520)	TRUE
TSS_917	DS571146	-	95718	3.142857142857143	22	(oTSS)	FALSE
TSS_918	DS571146	-	101201	2.5714285714285716	18	(oTSS)	FALSE
TSS_919	DS571146	+	102826	0.75	6	(oTSS)	FALSE
TSS_920	DS571146	+	103448	0.5	4	(asTSS: EHI_148560)	TRUE
TSS_921	DS571146	-	103953	2.7142857142857144	19	(iTSS: EHI_148560)	FALSE
TSS_922	DS571146	-	104244	0.5714285714285714	4	(iTSS: EHI_148560)	FALSE
TSS_923	DS571146	-	106050	0.7142857142857143	5	(iTSS: EHI_148560)	FALSE
TSS_924	DS571146	-	108845	1.7142857142857142	12	(gTSS: EHI_148570)	TRUE
TSS_925	DS571146	-	109414	2.4285714285714284	17	(oTSS)	FALSE
TSS_926	DS571146	+	109581	1.25	10	(gTSS: EHI_148580)	TRUE
TSS_927	DS571146	+	109987	1.0	8	(iTSS: EHI_148580)	FALSE
TSS_928	DS571146	+	110557	0.625	5	(iTSS: EHI_148580)	FALSE
TSS_929	DS571146	-	111386	2.142857142857143	15	(iTSS: EHI_148590)	FALSE
TSS_930	DS571146	-	111805	0.8571428571428571	6	(iTSS: EHI_148590)	FALSE
TSS_931	DS571146	-	113781	2.4285714285714284	17	(gTSS: EHI_148590)	TRUE
TSS_932	DS571146	-	114330	0.5714285714285714	4	(iTSS: EHI_148600)	FALSE
TSS_933	DS571146	-	116710	1.1428571428571428	8	(oTSS)	FALSE
TSS_934	DS571146	-	117717	4.714285714285714	33	(oTSS)	FALSE
TSS_935	DS571146	-	118233	0.5714285714285714	4	(asTSS: EHI_148610)	TRUE
TSS_936	DS571146	+	118465	2.0	16	(asTSS: EHI_148620)	TRUE
TSS_937	DS571146	-	118815	2.0	14	(gTSS: EHI_148620)	TRUE
TSS_938	DS571146	+	119312	0.625	5	(oTSS)	FALSE
TSS_939	DS571146	-	122940	1.0	7	(gTSS: EHI_148630)	TRUE
TSS_940	DS571146	-	124241	0.5714285714285714	4	(gTSS: EHI_148640)	TRUE
TSS_941	DS571146	-	125328	0.8571428571428571	6	(iTSS: EHI_148650)	FALSE
TSS_942	DS571146	-	126169	0.5714285714285714	4	(iTSS: EHI_148660)	FALSE
TSS_943	DS571146	-	127053	1.4285714285714286	10	(iTSS: EHI_148670)	FALSE
TSS_944	DS571146	-	130527	0.5714285714285714	4	(iTSS: EHI_148680)	FALSE
TSS_945	DS571146	-	130621	1.2857142857142858	9	(iTSS: EHI_148680)	FALSE
TSS_946	DS571146	-	130902	4.428571428571429	31	(iTSS: EHI_148680)	FALSE
TSS_947	DS571146	-	132519	98.14285714285714	687	(gTSS: EHI_148690)	TRUE
TSS_948	DS571146	+	132817	0.5	4	(asTSS: EHI_148700)	TRUE
TSS_949	DS571146	+	132902	0.5	4	(asTSS: EHI_148700)	FALSE
TSS_950	DS571146	-	133308	2.142857142857143	15	(iTSS: EHI_148700)	FALSE
TSS_951	DS571146	-	134454	0.7142857142857143	5	(iTSS: EHI_148700)	FALSE
TSS_952	DS571146	-	135641	0.5714285714285714	4	(iTSS: EHI_148700)	FALSE
TSS_953	DS571146	-	136134	0.5714285714285714	4	(iTSS: EHI_148700)	FALSE
TSS_954	DS571146	-	136958	0.7142857142857143	5	(iTSS: EHI_148700)	FALSE
TSS_955	DS571146	-	137579	0.7142857142857143	5	(iTSS: EHI_148700)	FALSE
TSS_956	DS571146	-	137828	0.8571428571428571	6	(gTSS: EHI_148700)	TRUE
TSS_957	DS571146	+	140132	0.5	4	(iTSS: EHI_148720)	FALSE
TSS_958	DS571146	+	143063	1.125	9	(gTSS: EHI_148750)	TRUE
TSS_959	DS571146	+	144152	0.5	4	(asTSS: EHI_148760)	TRUE
TSS_960	DS571146	-	145620	3.7142857142857144	26	(gTSS: EHI_148760)	TRUE
TSS_961	DS571146	-	147622	2.7142857142857144	19	(iTSS: EHI_148770)	FALSE
TSS_962	DS571146	+	148906	2021-05-04	36	(oTSS)	FALSE
TSS_963	DS571146	+	153936	0.875	7	(oTSS)	FALSE
TSS_964	DS571146	+	154267	1.125	9	(oTSS)	FALSE
TSS_965	DS571146	+	154899	0.5	4	(iTSS: EHI_148780)	FALSE
TSS_966	DS571146	-	156484	0.5714285714285714	4	(oTSS)	FALSE
TSS_967	DS571146	-	158039	2.142857142857143	15	(iTSS: EHI_148790)	FALSE
TSS_968	DS571146	-	158069	0.5714285714285714	4	(iTSS: EHI_148790)	FALSE
TSS_969	DS571146	-	158233	0.7142857142857143	5	(iTSS: EHI_148790)	FALSE
TSS_970	DS571146	-	158268	1.4285714285714286	10	(iTSS: EHI_148790)	FALSE
TSS_971	DS571146	-	158394	0.8571428571428571	6	(iTSS: EHI_148790)	FALSE
TSS_972	DS571146	-	158435	4.428571428571429	31	(iTSS: EHI_148790)	FALSE
TSS_973	DS571146	-	158446	1.0	7	(iTSS: EHI_148790)	FALSE
TSS_974	DS571146	-	158458	4.428571428571429	31	(iTSS: EHI_148790)	FALSE
TSS_975	DS571146	-	158486	0.7142857142857143	5	(iTSS: EHI_148790)	FALSE
TSS_976	DS571146	-	158530	2.2857142857142856	16	(iTSS: EHI_148790)	FALSE
TSS_977	DS571146	-	158737	7.142857142857143	50	(iTSS: EHI_148790)	FALSE
TSS_978	DS571146	-	158845	0.5714285714285714	4	(gTSS: EHI_148790)	TRUE
TSS_979	DS571146	+	159249	0.75	6	(oTSS)	FALSE
TSS_980	DS571146	-	159339	1.5714285714285714	11	(oTSS)	FALSE
TSS_981	DS571146	-	161966	0.5714285714285714	4	(oTSS)	FALSE
TSS_982	DS571146	-	166944	1.4285714285714286	10	(gTSS: EHI_148810)	TRUE
TSS_983	DS571146	-	166971	1.1428571428571428	8	(gTSS: EHI_148810)	FALSE
TSS_984	DS571146	-	167146	0.7142857142857143	5	(oTSS)	FALSE
TSS_985	DS571146	-	167203	0.8571428571428571	6	(iTSS: EHI_148820)	FALSE
TSS_986	DS571146	-	167243	0.8571428571428571	6	(iTSS: EHI_148820)	FALSE
TSS_987	DS571146	-	167352	1.1428571428571428	8	(iTSS: EHI_148820)	FALSE
TSS_988	DS571146	-	167475	8.285714285714286	58	(iTSS: EHI_148820)	FALSE
TSS_989	DS571146	-	167574	8.285714285714286	58	(gTSS: EHI_148820)	TRUE
TSS_990	DS571146	-	169807	2.7142857142857144	19	(gTSS: EHI_148840)	TRUE
TSS_991	DS571146	+	170115	0.875	7	(gTSS: EHI_148850)	FALSE
TSS_992	DS571146	+	170133	4.625	37	(gTSS: EHI_148850)	TRUE
TSS_993	DS571146	+	170145	0.875	7	(iTSS: EHI_148850)	FALSE
TSS_994	DS571146	+	170350	1.0	8	(iTSS: EHI_148850)	FALSE
TSS_995	DS571146	+	170370	0.625	5	(iTSS: EHI_148850)	FALSE
TSS_996	DS571146	+	170450	2.125	17	(iTSS: EHI_148850)	FALSE
TSS_997	DS571146	+	170935	1.0	8	(iTSS: EHI_148850)	FALSE
TSS_998	DS571146	+	172768	0.5	4	(gTSS: EHI_148870)	TRUE
TSS_999	DS571146	-	178287	0.8571428571428571	6	(gTSS: EHI_148880)	FALSE
TSS_1000	DS571146	-	178318	1.0	7	(gTSS: EHI_148880)	TRUE
TSS_1001	DS571146	+	178753	0.625	5	(gTSS: EHI_148890)	TRUE
TSS_1002	DS571146	-	179671	18.142857142857142	127	(iTSS: EHI_148900)	FALSE
TSS_1003	DS571146	-	180793	26.142857142857142	183	(gTSS: EHI_148900)	TRUE
TSS_1004	DS571146	+	182672	1.75	14	(oTSS)	FALSE
TSS_1005	DS571146	-	183364	0.5714285714285714	4	(iTSS: EHI_148910)	FALSE
TSS_1006	DS571146	-	184520	10.285714285714286	72	(gTSS: EHI_148910)	TRUE
TSS_1007	DS571146	+	184662	0.5	4	(gTSS: EHI_148920)	TRUE
TSS_1008	DS571146	-	185904	1.4285714285714286	10	(iTSS: EHI_148930)	FALSE
TSS_1009	DS571146	-	188318	3.4285714285714284	24	(gTSS: EHI_148930)	TRUE
TSS_1010	DS571146	-	200832	2.0	14	(iTSS: EHI_148990)	FALSE
TSS_1011	DS571146	-	201443	0.5714285714285714	4	(iTSS: EHI_148990)	FALSE
TSS_1012	DS571146	-	202108	0.8571428571428571	6	(iTSS: EHI_148990)	FALSE
TSS_1013	DS571146	+	202278	1.625	13	(gTSS: EHI_149000)	TRUE
TSS_1014	DS571146	+	202396	2.0	16	(iTSS: EHI_149000)	FALSE
TSS_1015	DS571146	+	202437	3.0	24	(iTSS: EHI_149000)	FALSE
TSS_1016	DS571146	+	202502	1.625	13	(iTSS: EHI_149000)	FALSE
TSS_1017	DS571146	+	202847	3.875	31	(gTSS: EHI_149010)	TRUE
TSS_1018	DS571146	-	207782	0.5714285714285714	4	(oTSS)	FALSE
TSS_1019	DS571146	-	207822	83.28571428571429	583	(oTSS)	FALSE
TSS_1020	DS571146	-	207890	1.1428571428571428	8	(oTSS)	FALSE
TSS_1021	DS571146	+	208673	4.0	32	(oTSS)	FALSE
TSS_1022	DS571146	+	208852	0.625	5	(oTSS)	FALSE
TSS_1023	DS571146	+	209167	2.125	17	(oTSS)	FALSE
TSS_1024	DS571146	+	209254	1.125	9	(oTSS)	FALSE
TSS_1025	DS571147	-	373	0.5714285714285714	4	(oTSS)	FALSE
TSS_1026	DS571147	+	4091	2021-05-01	12	(oTSS)	FALSE
TSS_1027	DS571147	-	4961	8.428571428571429	59	(gTSS: EHI_044480)	TRUE
TSS_1028	DS571147	-	8212	0.5714285714285714	4	(iTSS: EHI_044500)	FALSE
TSS_1029	DS571147	-	8332	0.8571428571428571	6	(iTSS: EHI_044500)	FALSE
TSS_1030	DS571147	-	8965	0.5714285714285714	4	(iTSS: EHI_044500)	FALSE
TSS_1031	DS571147	-	9010	0.7142857142857143	5	(iTSS: EHI_044500)	FALSE
TSS_1032	DS571147	-	9023	0.8571428571428571	6	(iTSS: EHI_044500)	FALSE
TSS_1033	DS571147	-	9060	1.0	7	(iTSS: EHI_044500)	FALSE
TSS_1034	DS571147	-	9393	0.7142857142857143	5	(iTSS: EHI_044500)	FALSE
TSS_1035	DS571147	+	9804	0.625	5	(gTSS: EHI_044510)	TRUE
TSS_1036	DS571147	+	9982	0.625	5	(iTSS: EHI_044510)	FALSE
TSS_1037	DS571147	+	10937	0.5	4	(iTSS: EHI_044520)	FALSE
TSS_1038	DS571147	+	16867	4.875	39	(oTSS)	FALSE
TSS_1039	DS571147	+	17126	18.0	144	(gTSS: EHI_044550)	TRUE
TSS_1040	DS571147	+	17149	9.0	72	(iTSS: EHI_044550)	FALSE
TSS_1041	DS571147	+	17272	1.0	8	(iTSS: EHI_044550)	FALSE
TSS_1042	DS571147	-	18103	3.7142857142857144	26	(iTSS: EHI_044560)	FALSE
TSS_1043	DS571147	+	18963	0.875	7	(gTSS: EHI_044580)	TRUE
TSS_1044	DS571147	+	20157	13.25	106	(gTSS: EHI_044590)	TRUE
TSS_1045	DS571147	+	20227	0.75	6	(iTSS: EHI_044590)	FALSE
TSS_1046	DS571147	+	20397	0.625	5	(iTSS: EHI_044590)	FALSE
TSS_1047	DS571147	+	21673	3.625	29	(gTSS: EHI_044610)	TRUE
TSS_1048	DS571147	-	23864	1.1428571428571428	8	(oTSS)	FALSE
TSS_1049	DS571147	-	23923	0.8571428571428571	6	(oTSS)	FALSE
TSS_1050	DS571147	+	25117	1.125	9	(asTSS: EHI_044640)	TRUE
TSS_1051	DS571147	-	25591	1.8571428571428572	13	(iTSS: EHI_044640)	FALSE
TSS_1052	DS571147	-	25813	0.5714285714285714	4	(iTSS: EHI_044640)	FALSE
TSS_1053	DS571147	-	26275	19.428571428571427	136	(gTSS: EHI_044640)	TRUE
TSS_1054	DS571147	-	26312	2.857142857142857	20	(gTSS: EHI_044640)	FALSE
TSS_1055	DS571147	+	28806	6.875	55	(gTSS: EHI_044660)	TRUE
TSS_1056	DS571147	+	31075	0.5	4	(iTSS: EHI_044680)	FALSE
TSS_1057	DS571147	+	34552	3.75	30	(gTSS: EHI_044710)	TRUE
TSS_1058	DS571147	-	36992	0.7142857142857143	5	(iTSS: EHI_044730)	FALSE
TSS_1059	DS571147	-	37075	2.5714285714285716	18	(gTSS: EHI_044730)	FALSE
TSS_1060	DS571147	-	37144	5.0	35	(gTSS: EHI_044730)	TRUE
TSS_1061	DS571147	-	37165	5.0	35	(gTSS: EHI_044730)	FALSE
TSS_1062	DS571147	-	37212	1.1428571428571428	8	(oTSS)	FALSE
TSS_1063	DS571147	-	37227	1.5714285714285714	11	(oTSS)	FALSE
TSS_1064	DS571147	-	37347	6.142857142857143	43	(oTSS)	FALSE
TSS_1065	DS571147	-	37377	0.8571428571428571	6	(oTSS)	FALSE
TSS_1066	DS571147	-	37415	1.2857142857142858	9	(oTSS)	FALSE
TSS_1067	DS571147	-	37494	1.5714285714285714	11	(oTSS)	FALSE
TSS_1068	DS571147	-	38162	1.5714285714285714	11	(oTSS)	FALSE
TSS_1069	DS571147	+	38185	3.875	31	(oTSS)	FALSE
TSS_1070	DS571147	-	38203	9.428571428571429	66	(oTSS)	FALSE
TSS_1071	DS571147	-	38227	0.5714285714285714	4	(oTSS)	FALSE
TSS_1072	DS571147	+	38333	0.5	4	(oTSS)	FALSE
TSS_1073	DS571147	+	38806	1.875	15	(oTSS)	FALSE
TSS_1074	DS571147	+	38839	2021-05-03	28	(oTSS)	FALSE
TSS_1075	DS571147	+	38953	0.75	6	(oTSS)	FALSE
TSS_1076	DS571147	+	41849	4.125	33	(gTSS: EHI_044740)	TRUE
TSS_1077	DS571147	-	43101	1.2857142857142858	9	(gTSS: EHI_044750)	TRUE
TSS_1078	DS571147	+	45357	1.75	14	(iTSS: EHI_044760)	FALSE
TSS_1079	DS571147	+	45525	1.125	9	(iTSS: EHI_044760)	FALSE
TSS_1080	DS571147	-	46129	1.5714285714285714	11	(iTSS: EHI_044770)	FALSE
TSS_1081	DS571147	-	46304	1.0	7	(iTSS: EHI_044770)	FALSE
TSS_1082	DS571147	-	46327	0.5714285714285714	4	(iTSS: EHI_044770)	FALSE
TSS_1083	DS571147	-	46350	65.14285714285714	456	(gTSS: EHI_044770)	TRUE
TSS_1084	DS571147	+	46548	0.875	7	(gTSS: EHI_044780)	TRUE
TSS_1085	DS571147	+	47179	1.625	13	(gTSS: EHI_044790)	TRUE
TSS_1086	DS571147	+	49988	2.375	19	(asTSS: EHI_044810)	TRUE
TSS_1087	DS571147	-	50604	8.428571428571429	59	(iTSS: EHI_044810)	FALSE
TSS_1088	DS571147	-	50618	0.5714285714285714	4	(iTSS: EHI_044810)	FALSE
TSS_1089	DS571147	-	50643	23.0	161	(gTSS: EHI_044810)	TRUE
TSS_1090	DS571147	+	50875	3.125	25	(gTSS: EHI_044820)	TRUE
TSS_1091	DS571147	+	51486	2611.375	20891	(gTSS: EHI_044830)	TRUE
TSS_1092	DS571147	+	51580	0.75	6	(iTSS: EHI_044830)	FALSE
TSS_1093	DS571147	+	51603	0.5	4	(iTSS: EHI_044830)	FALSE
TSS_1094	DS571147	+	51640	1.375	11	(iTSS: EHI_044830)	FALSE
TSS_1095	DS571147	+	54588	0.75	6	(iTSS: EHI_044840)	FALSE
TSS_1096	DS571147	+	55728	0.625	5	(iTSS: EHI_044850)	FALSE
TSS_1097	DS571147	+	56210	1.75	14	(iTSS: EHI_044860)	FALSE
TSS_1098	DS571147	-	57501	1.0	7	(oTSS)	FALSE
TSS_1099	DS571147	+	57950	7.25	58	(gTSS: EHI_044880)	TRUE
TSS_1100	DS571147	+	58495	2021-05-12	100	(gTSS: EHI_044890)	TRUE
TSS_1101	DS571147	-	63430	2.4285714285714284	17	(oTSS)	FALSE
TSS_1102	DS571147	-	63590	0.7142857142857143	5	(oTSS)	FALSE
TSS_1103	DS571147	-	63603	0.5714285714285714	4	(asTSS: EHI_044900)	TRUE
TSS_1104	DS571147	+	65709	1.0	8	(asTSS: EHI_044930)	TRUE
TSS_1105	DS571147	-	66885	4.571428571428571	32	(iTSS: EHI_044930)	FALSE
TSS_1106	DS571147	-	67057	1.0	7	(gTSS: EHI_044930)	TRUE
TSS_1107	DS571147	+	67588	0.5	4	(gTSS: EHI_044940)	TRUE
TSS_1108	DS571147	+	67600	0.5	4	(gTSS: EHI_044940)	FALSE
TSS_1109	DS571147	-	70276	0.8571428571428571	6	(gTSS: EHI_044950)	TRUE
TSS_1110	DS571147	-	71320	1.8571428571428572	13	(iTSS: EHI_044970)	FALSE
TSS_1111	DS571147	-	71692	0.8571428571428571	6	(iTSS: EHI_044970)	FALSE
TSS_1112	DS571147	-	71855	0.7142857142857143	5	(iTSS: EHI_044970)	FALSE
TSS_1113	DS571147	-	72327	0.8571428571428571	6	(iTSS: EHI_044970)	FALSE
TSS_1114	DS571147	-	72437	1.0	7	(iTSS: EHI_044970)	FALSE
TSS_1115	DS571147	-	72768	14.857142857142858	104	(gTSS: EHI_044970)	TRUE
TSS_1116	DS571147	+	73890	0.5	4	(iTSS: EHI_044980)	FALSE
TSS_1117	DS571147	+	74647	0.875	7	(iTSS: EHI_044990)	FALSE
TSS_1118	DS571147	-	75640	0.8571428571428571	6	(oTSS)	FALSE
TSS_1119	DS571147	+	75680	8.25	66	(oTSS)	FALSE
TSS_1120	DS571147	+	76011	2.625	21	(oTSS)	FALSE
TSS_1121	DS571147	+	76172	0.625	5	(oTSS)	FALSE
TSS_1122	DS571147	+	76221	0.625	5	(oTSS)	FALSE
TSS_1123	DS571147	+	76236	0.5	4	(oTSS)	FALSE
TSS_1124	DS571147	+	76303	2021-05-06	52	(oTSS)	FALSE
TSS_1125	DS571147	+	76653	0.875	7	(oTSS)	FALSE
TSS_1126	DS571147	+	76754	12.625	101	(oTSS)	FALSE
TSS_1127	DS571147	+	76839	1.875	15	(oTSS)	FALSE
TSS_1128	DS571147	-	78329	0.5714285714285714	4	(oTSS)	FALSE
TSS_1129	DS571147	+	78886	1.625	13	(gTSS: EHI_045000)	TRUE
TSS_1130	DS571147	+	78900	0.625	5	(gTSS: EHI_045000)	FALSE
TSS_1131	DS571147	+	78927	1.0	8	(gTSS: EHI_045000)	FALSE
TSS_1132	DS571147	+	79169	0.75	6	(iTSS: EHI_045000)	FALSE
TSS_1133	DS571147	+	79871	0.625	5	(iTSS: EHI_045000)	FALSE
TSS_1134	DS571147	-	80772	14.428571428571429	101	(iTSS: EHI_045010), (gTSS: EHI_045010)	TRUE
TSS_1135	DS571147	+	82915	0.5	4	(oTSS)	FALSE
TSS_1136	DS571147	-	87757	0.7142857142857143	5	(iTSS: EHI_045050)	FALSE
TSS_1137	DS571147	-	91731	0.5714285714285714	4	(iTSS: EHI_045090)	FALSE
TSS_1138	DS571147	-	91851	1.1428571428571428	8	(gTSS: EHI_045090)	TRUE
TSS_1139	DS571147	+	92127	0.5	4	(asTSS: EHI_045100)	TRUE
TSS_1140	DS571147	-	94727	1.8571428571428572	13	(oTSS)	FALSE
TSS_1141	DS571147	-	95161	1.2857142857142858	9	(iTSS: EHI_045110)	FALSE
TSS_1142	DS571147	+	95584	0.5	4	(oTSS)	FALSE
TSS_1143	DS571147	-	96333	3.4285714285714284	24	(iTSS: EHI_045110), (gTSS: EHI_045110)	TRUE
TSS_1144	DS571147	+	96569	0.625	5	(gTSS: EHI_045120)	TRUE
TSS_1145	DS571147	+	97085	0.625	5	(iTSS: EHI_045120)	FALSE
TSS_1146	DS571147	+	97452	0.75	6	(iTSS: EHI_045120)	FALSE
TSS_1147	DS571147	+	98557	0.875	7	(iTSS: EHI_045120)	FALSE
TSS_1148	DS571147	-	100412	2.142857142857143	15	(gTSS: EHI_045130)	TRUE
TSS_1149	DS571147	+	101083	2.375	19	(iTSS: EHI_045140)	FALSE
TSS_1150	DS571147	+	101110	1.375	11	(iTSS: EHI_045140)	FALSE
TSS_1151	DS571147	-	101215	0.5714285714285714	4	(oTSS)	FALSE
TSS_1152	DS571147	-	105813	1.1428571428571428	8	(oTSS)	FALSE
TSS_1153	DS571147	+	106953	0.5	4	(iTSS: EHI_045170)	FALSE
TSS_1154	DS571147	-	107379	1.8571428571428572	13	(oTSS)	FALSE
TSS_1155	DS571147	-	107501	1.4285714285714286	10	(oTSS)	FALSE
TSS_1156	DS571147	-	108112	18.0	126	(oTSS)	FALSE
TSS_1157	DS571147	+	108407	2.375	19	(gTSS: EHI_045180)	TRUE
TSS_1158	DS571147	+	109458	0.875	7	(iTSS: EHI_045190)	FALSE
TSS_1159	DS571147	-	111027	0.5714285714285714	4	(iTSS: EHI_045210)	FALSE
TSS_1160	DS571147	-	112278	1.2857142857142858	9	(oTSS)	FALSE
TSS_1161	DS571147	+	119666	0.875	7	(asTSS: EHI_045280)	TRUE
TSS_1162	DS571147	-	120511	0.5714285714285714	4	(iTSS: EHI_045280)	FALSE
TSS_1163	DS571147	-	120832	1.1428571428571428	8	(gTSS: EHI_045280)	TRUE
TSS_1164	DS571147	+	121144	0.5	4	(asTSS: EHI_045290)	TRUE
TSS_1165	DS571147	-	121680	0.5714285714285714	4	(iTSS: EHI_045290)	FALSE
TSS_1166	DS571147	-	122552	1.1428571428571428	8	(iTSS: EHI_045290), (gTSS: EHI_045290)	TRUE
TSS_1167	DS571147	-	122971	1.0	7	(oTSS)	FALSE
TSS_1168	DS571147	+	124024	1.25	10	(oTSS)	FALSE
TSS_1169	DS571147	+	124040	0.5	4	(oTSS)	FALSE
TSS_1170	DS571147	-	124052	2.142857142857143	15	(oTSS)	FALSE
TSS_1171	DS571147	+	124057	3.125	25	(oTSS)	FALSE
TSS_1172	DS571147	-	124095	3.857142857142857	27	(oTSS)	FALSE
TSS_1173	DS571147	+	124204	0.875	7	(oTSS)	FALSE
TSS_1174	DS571147	+	124216	0.5	4	(oTSS)	FALSE
TSS_1175	DS571147	+	124313	0.625	5	(oTSS)	FALSE
TSS_1176	DS571147	+	124412	8.75	70	(oTSS)	FALSE
TSS_1177	DS571147	+	124431	0.75	6	(oTSS)	FALSE
TSS_1178	DS571147	-	124545	0.7142857142857143	5	(oTSS)	FALSE
TSS_1179	DS571147	+	124963	24.625	197	(oTSS)	FALSE
TSS_1180	DS571147	+	125824	1.0	8	(oTSS)	FALSE
TSS_1181	DS571147	+	125954	0.875	7	(oTSS)	FALSE
TSS_1182	DS571147	+	125970	1.25	10	(oTSS)	FALSE
TSS_1183	DS571147	+	126535	0.75	6	(oTSS)	FALSE
TSS_1184	DS571147	+	126637	7.375	59	(oTSS)	FALSE
TSS_1185	DS571147	+	126898	8.125	65	(oTSS)	FALSE
TSS_1186	DS571147	+	127503	13.875	111	(gTSS: EHI_045300)	TRUE
TSS_1187	DS571147	+	127518	2021-05-17	140	(iTSS: EHI_045300)	FALSE
TSS_1188	DS571147	+	127594	1.0	8	(iTSS: EHI_045300)	FALSE
TSS_1189	DS571147	+	127926	0.5	4	(iTSS: EHI_045300)	FALSE
TSS_1190	DS571147	+	128235	0.5	4	(asTSS: EHI_045310)	TRUE
TSS_1191	DS571147	-	129322	3.142857142857143	22	(gTSS: EHI_045310)	TRUE
TSS_1192	DS571147	-	129757	19.0	133	(oTSS)	FALSE
TSS_1193	DS571147	-	130003	0.7142857142857143	5	(iTSS: EHI_045320)	FALSE
TSS_1194	DS571147	-	131802	0.8571428571428571	6	(iTSS: EHI_045340)	FALSE
TSS_1195	DS571147	-	132794	2.142857142857143	15	(iTSS: EHI_045340)	FALSE
TSS_1196	DS571147	+	134079	3.125	25	(gTSS: EHI_045350)	TRUE
TSS_1197	DS571147	+	134093	0.625	5	(iTSS: EHI_045350)	FALSE
TSS_1198	DS571147	-	137821	1.7142857142857142	12	(gTSS: EHI_045370)	TRUE
TSS_1199	DS571147	-	138606	1.4285714285714286	10	(oTSS)	FALSE
TSS_1200	DS571147	+	138688	4.25	34	(iTSS: EHI_045380)	FALSE
TSS_1201	DS571147	-	141358	0.8571428571428571	6	(gTSS: EHI_045390)	TRUE
TSS_1202	DS571147	+	141486	0.875	7	(asTSS: EHI_045400)	TRUE
TSS_1203	DS571147	-	144530	0.5714285714285714	4	(oTSS)	FALSE
TSS_1204	DS571147	-	146123	0.5714285714285714	4	(iTSS: EHI_045420)	FALSE
TSS_1205	DS571147	-	146156	12.285714285714286	86	(gTSS: EHI_045420)	TRUE
TSS_1206	DS571147	+	148497	3.25	26	(gTSS: EHI_045440)	TRUE
TSS_1207	DS571147	+	152112	0.75	6	(iTSS: EHI_045440)	FALSE
TSS_1208	DS571147	+	153298	0.75	6	(gTSS: EHI_045450)	TRUE
TSS_1209	DS571147	-	155932	0.5714285714285714	4	(oTSS)	FALSE
TSS_1210	DS571147	-	156616	6.0	42	(gTSS: EHI_045480)	TRUE
TSS_1211	DS571147	+	156962	0.625	5	(oTSS)	FALSE
TSS_1212	DS571147	-	159292	0.8571428571428571	6	(gTSS: EHI_045490)	TRUE
TSS_1213	DS571147	-	162780	0.7142857142857143	5	(oTSS)	FALSE
TSS_1214	DS571147	+	164720	0.75	6	(oTSS)	FALSE
TSS_1215	DS571147	-	164769	0.7142857142857143	5	(gTSS: EHI_045510)	TRUE
TSS_1216	DS571147	+	166983	0.625	5	(asTSS: EHI_045540)	TRUE
TSS_1217	DS571147	-	169064	0.5714285714285714	4	(iTSS: EHI_045540)	FALSE
TSS_1218	DS571147	-	169882	0.7142857142857143	5	(gTSS: EHI_045540)	FALSE
TSS_1219	DS571147	-	169894	1.2857142857142858	9	(gTSS: EHI_045540)	TRUE
TSS_1220	DS571147	-	171261	0.5714285714285714	4	(iTSS: EHI_045550)	FALSE
TSS_1221	DS571147	-	171529	1.0	7	(gTSS: EHI_045550)	FALSE
TSS_1222	DS571147	-	171541	4.142857142857143	29	(gTSS: EHI_045550)	TRUE
TSS_1223	DS571147	-	171602	1.4285714285714286	10	(gTSS: EHI_045550)	FALSE
TSS_1224	DS571147	+	171784	0.5	4	(iTSS: EHI_045560)	FALSE
TSS_1225	DS571147	-	172231	1.2857142857142858	9	(oTSS)	FALSE
TSS_1226	DS571147	+	172833	0.5	4	(iTSS: EHI_045560)	FALSE
TSS_1227	DS571147	+	174101	7.75	62	(gTSS: EHI_045570)	TRUE
TSS_1228	DS571147	-	176120	2.2857142857142856	16	(gTSS: EHI_045580)	TRUE
TSS_1229	DS571147	-	177381	88.85714285714286	622	(oTSS)	FALSE
TSS_1230	DS571147	-	177417	246.57142857142858	1726	(oTSS)	FALSE
TSS_1231	DS571147	-	177569	0.7142857142857143	5	(iTSS: EHI_045590)	FALSE
TSS_1232	DS571147	-	178263	0.7142857142857143	5	(iTSS: EHI_045590)	FALSE
TSS_1233	DS571147	-	182522	5.571428571428571	39	(oTSS)	FALSE
TSS_1234	DS571147	-	186811	1.7142857142857142	12	(oTSS)	FALSE
TSS_1235	DS571147	-	186839	17.0	119	(oTSS)	FALSE
TSS_1236	DS571147	-	186871	0.7142857142857143	5	(oTSS)	FALSE
TSS_1237	DS571147	-	186889	44.142857142857146	309	(oTSS)	FALSE
TSS_1238	DS571147	-	186926	1.7142857142857142	12	(oTSS)	FALSE
TSS_1239	DS571147	-	187090	4.857142857142857	34	(oTSS)	FALSE
TSS_1240	DS571147	-	187174	17.857142857142858	125	(oTSS)	FALSE
TSS_1241	DS571148	-	1900	2.4285714285714284	17	(oTSS)	FALSE
TSS_1242	DS571148	+	2308	1.75	14	(gTSS: EHI_011660)	TRUE
TSS_1243	DS571148	+	2326	0.5	4	(iTSS: EHI_011660)	FALSE
TSS_1244	DS571148	-	2977	1.5714285714285714	11	(oTSS)	FALSE
TSS_1245	DS571148	+	3407	0.5	4	(iTSS: EHI_011660)	FALSE
TSS_1246	DS571148	+	4060	0.5	4	(iTSS: EHI_011660)	FALSE
TSS_1247	DS571148	-	7125	0.5714285714285714	4	(asTSS: EHI_011770)	TRUE
TSS_1248	DS571148	+	10286	3.75	30	(gTSS: EHI_011790)	TRUE
TSS_1249	DS571148	-	12845	2.142857142857143	15	(asTSS: EHI_011790)	TRUE
TSS_1250	DS571148	-	13074	10.428571428571429	73	(oTSS)	FALSE
TSS_1251	DS571148	+	13557	1.25	10	(oTSS)	FALSE
TSS_1252	DS571148	+	13672	14.0	112	(gTSS: EHI_011800)	TRUE
TSS_1253	DS571148	+	15239	5.25	42	(oTSS)	FALSE
TSS_1254	DS571148	+	15283	9.0	72	(oTSS)	FALSE
TSS_1255	DS571148	+	15304	16.125	129	(oTSS)	FALSE
TSS_1256	DS571148	+	15332	0.5	4	(oTSS)	FALSE
TSS_1257	DS571148	+	15361	0.5	4	(oTSS)	FALSE
TSS_1258	DS571148	+	15405	1.625	13	(oTSS)	FALSE
TSS_1259	DS571148	+	15444	0.5	4	(oTSS)	FALSE
TSS_1260	DS571148	+	15625	0.5	4	(iTSS: EHI_011810)	FALSE
TSS_1261	DS571148	-	16787	1.1428571428571428	8	(oTSS)	FALSE
TSS_1262	DS571148	-	17118	12.571428571428571	88	(oTSS)	FALSE
TSS_1263	DS571148	-	18934	1.0	7	(gTSS: EHI_011840)	TRUE
TSS_1264	DS571148	-	23140	0.5714285714285714	4	(iTSS: EHI_011870)	FALSE
TSS_1265	DS571148	-	23197	0.5714285714285714	4	(iTSS: EHI_011870)	FALSE
TSS_1266	DS571148	-	24794	0.5714285714285714	4	(oTSS)	FALSE
TSS_1267	DS571148	+	25439	0.5	4	(gTSS: EHI_011890)	TRUE
TSS_1268	DS571148	+	27107	0.625	5	(oTSS)	FALSE
TSS_1269	DS571148	+	27449	2021-05-02	20	(gTSS: EHI_011900)	TRUE
TSS_1270	DS571148	+	27480	0.5	4	(gTSS: EHI_011900)	FALSE
TSS_1271	DS571148	+	27534	0.5	4	(iTSS: EHI_011900)	FALSE
TSS_1272	DS571148	+	27585	0.625	5	(iTSS: EHI_011900)	FALSE
TSS_1273	DS571148	-	27987	1.2857142857142858	9	(asTSS: EHI_011900)	TRUE
TSS_1274	DS571148	+	28030	15.625	125	(gTSS: EHI_011910)	TRUE
TSS_1275	DS571148	-	33921	5.285714285714286	37	(iTSS: EHI_011930), (gTSS: EHI_011930)	TRUE
TSS_1276	DS571148	+	34051	1.25	10	(gTSS: EHI_011940)	TRUE
TSS_1277	DS571148	+	34908	0.625	5	(iTSS: EHI_011940)	FALSE
TSS_1278	DS571148	+	35298	0.5	4	(iTSS: EHI_011940)	FALSE
TSS_1279	DS571148	+	35979	0.5	4	(iTSS: EHI_011940)	FALSE
TSS_1280	DS571148	+	36411	2021-05-01	12	(gTSS: EHI_011950)	FALSE
TSS_1281	DS571148	+	36444	5.625	45	(gTSS: EHI_011950)	TRUE
TSS_1282	DS571148	-	36621	1.1428571428571428	8	(oTSS)	FALSE
TSS_1283	DS571148	+	36783	1.75	14	(iTSS: EHI_011950)	FALSE
TSS_1284	DS571148	+	36984	0.625	5	(iTSS: EHI_011950)	FALSE
TSS_1285	DS571148	+	37156	0.625	5	(iTSS: EHI_011950)	FALSE
TSS_1286	DS571148	-	38416	0.5714285714285714	4	(gTSS: EHI_011960)	TRUE
TSS_1287	DS571148	+	38874	3.25	26	(oTSS)	FALSE
TSS_1288	DS571148	-	38878	1.4285714285714286	10	(oTSS)	FALSE
TSS_1289	DS571148	-	38894	2.142857142857143	15	(oTSS)	FALSE
TSS_1290	DS571148	+	38925	2021-05-19	156	(oTSS)	FALSE
TSS_1291	DS571148	-	38931	611.7142857142857	4282	(oTSS)	FALSE
TSS_1292	DS571148	+	38963	2021-05-01	12	(oTSS)	FALSE
TSS_1293	DS571148	+	38985	5.125	41	(oTSS)	FALSE
TSS_1294	DS571148	-	38986	46.0	322	(oTSS)	FALSE
TSS_1295	DS571148	-	39033	7.142857142857143	50	(oTSS)	FALSE
TSS_1296	DS571148	+	39062	0.875	7	(oTSS)	FALSE
TSS_1297	DS571148	+	39081	9.25	74	(oTSS)	FALSE
TSS_1298	DS571148	+	39141	1.75	14	(oTSS)	FALSE
TSS_1299	DS571148	+	39523	0.5	4	(oTSS)	FALSE
TSS_1300	DS571148	+	39585	1.875	15	(oTSS)	FALSE
TSS_1301	DS571148	+	39647	0.75	6	(oTSS)	FALSE
TSS_1302	DS571148	+	39908	2021-05-01	12	(oTSS)	FALSE
TSS_1303	DS571148	+	39925	1.0	8	(oTSS)	FALSE
TSS_1304	DS571148	+	39966	1.0	8	(oTSS)	FALSE
TSS_1305	DS571148	+	40062	2021-05-05	44	(oTSS)	FALSE
TSS_1306	DS571148	+	40633	0.75	6	(oTSS)	FALSE
TSS_1307	DS571148	+	40649	0.5	4	(oTSS)	FALSE
TSS_1308	DS571148	+	40666	0.625	5	(gTSS: EHI_011970)	TRUE
TSS_1309	DS571148	-	41669	1.1428571428571428	8	(oTSS)	FALSE
TSS_1310	DS571148	-	43282	1.0	7	(asTSS: EHI_011980)	TRUE
TSS_1311	DS571148	-	45185	0.7142857142857143	5	(oTSS)	FALSE
TSS_1312	DS571148	+	45737	16.375	131	(iTSS: EHI_012000)	FALSE
TSS_1313	DS571148	+	47728	0.5	4	(iTSS: EHI_012010)	FALSE
TSS_1314	DS571148	-	49750	0.5714285714285714	4	(iTSS: EHI_012020)	FALSE
TSS_1315	DS571148	-	50453	2.0	14	(iTSS: EHI_012020)	FALSE
TSS_1316	DS571148	-	50580	2.857142857142857	20	(iTSS: EHI_012020)	FALSE
TSS_1317	DS571148	-	50607	0.8571428571428571	6	(iTSS: EHI_012020)	FALSE
TSS_1318	DS571148	-	50659	1.8571428571428572	13	(iTSS: EHI_012020)	FALSE
TSS_1319	DS571148	-	50686	1.0	7	(iTSS: EHI_012020)	FALSE
TSS_1320	DS571148	-	50728	2.4285714285714284	17	(iTSS: EHI_012020)	FALSE
TSS_1321	DS571148	-	50739	0.5714285714285714	4	(iTSS: EHI_012020)	FALSE
TSS_1322	DS571148	-	50903	3.5714285714285716	25	(gTSS: EHI_012020)	TRUE
TSS_1323	DS571148	-	50917	0.8571428571428571	6	(gTSS: EHI_012020)	FALSE
TSS_1324	DS571148	-	51036	0.8571428571428571	6	(oTSS)	FALSE
TSS_1325	DS571148	-	52062	19.571428571428573	137	(oTSS)	FALSE
TSS_1326	DS571148	-	52635	5.714285714285714	40	(iTSS: EHI_012040)	FALSE
TSS_1327	DS571148	-	52798	0.5714285714285714	4	(iTSS: EHI_012040)	FALSE
TSS_1328	DS571148	-	53818	6.0	42	(gTSS: EHI_012040)	TRUE
TSS_1329	DS571148	-	54887	10.428571428571429	73	(gTSS: EHI_012050)	TRUE
TSS_1330	DS571148	+	54974	2.875	23	(asTSS: EHI_012060)	TRUE
TSS_1331	DS571148	-	55388	118.71428571428571	831	(gTSS: EHI_012060)	TRUE
TSS_1332	DS571148	+	57337	0.625	5	(oTSS)	FALSE
TSS_1333	DS571148	+	57615	0.75	6	(oTSS)	FALSE
TSS_1334	DS571148	-	57824	0.7142857142857143	5	(iTSS: EHI_012080)	FALSE
TSS_1335	DS571148	+	58181	1.75	14	(oTSS)	FALSE
TSS_1336	DS571148	+	60172	1.125	9	(gTSS: EHI_012100)	TRUE
TSS_1337	DS571148	-	62032	3.0	21	(gTSS: EHI_012110)	TRUE
TSS_1338	DS571148	-	63382	1.5714285714285714	11	(gTSS: EHI_012120)	TRUE
TSS_1339	DS571148	+	65463	0.75	6	(asTSS: EHI_012140)	TRUE
TSS_1340	DS571148	-	66301	1.8571428571428572	13	(gTSS: EHI_012140)	TRUE
TSS_1341	DS571148	-	67473	0.5714285714285714	4	(gTSS: EHI_012150)	TRUE
TSS_1342	DS571148	+	68007	0.625	5	(iTSS: EHI_012160)	FALSE
TSS_1343	DS571148	-	69619	1.0	7	(asTSS: EHI_012160)	TRUE
TSS_1344	DS571148	+	69751	19.0	152	(gTSS: EHI_012170)	TRUE
TSS_1345	DS571148	+	70615	0.75	6	(iTSS: EHI_012170)	FALSE
TSS_1346	DS571148	-	72592	0.8571428571428571	6	(gTSS: EHI_012180)	TRUE
TSS_1347	DS571148	+	74333	0.625	5	(gTSS: EHI_012200)	TRUE
TSS_1348	DS571148	+	74532	1.375	11	(iTSS: EHI_012200)	FALSE
TSS_1349	DS571148	-	75027	3.0	21	(asTSS: EHI_012200)	TRUE
TSS_1350	DS571148	-	76525	1.0	7	(oTSS)	FALSE
TSS_1351	DS571148	-	76954	1.4285714285714286	10	(iTSS: EHI_012220)	FALSE
TSS_1352	DS571148	-	77212	2.5714285714285716	18	(iTSS: EHI_012220)	FALSE
TSS_1353	DS571148	-	77248	22.571428571428573	158	(iTSS: EHI_012220)	FALSE
TSS_1354	DS571148	-	77338	2.7142857142857144	19	(iTSS: EHI_012220)	FALSE
TSS_1355	DS571148	-	77368	3.5714285714285716	25	(iTSS: EHI_012220)	FALSE
TSS_1356	DS571148	+	78674	0.75	6	(oTSS)	FALSE
TSS_1357	DS571148	-	79925	1.5714285714285714	11	(gTSS: EHI_012220)	TRUE
TSS_1358	DS571148	+	80412	15.25	122	(gTSS: EHI_012230)	TRUE
TSS_1359	DS571148	-	81937	0.8571428571428571	6	(asTSS: EHI_012230)	TRUE
TSS_1360	DS571148	+	82219	2.75	22	(gTSS: EHI_012240)	TRUE
TSS_1361	DS571148	+	82387	0.625	5	(iTSS: EHI_012240)	FALSE
TSS_1362	DS571148	-	82859	1.7142857142857142	12	(asTSS: EHI_012240)	TRUE
TSS_1363	DS571148	-	83136	0.5714285714285714	4	(oTSS)	FALSE
TSS_1364	DS571148	-	83354	2.7142857142857144	19	(oTSS)	FALSE
TSS_1365	DS571148	+	83835	3.75	30	(gTSS: EHI_012250)	TRUE
TSS_1366	DS571148	+	84792	0.5	4	(oTSS)	FALSE
TSS_1367	DS571148	-	85998	0.7142857142857143	5	(oTSS)	FALSE
TSS_1368	DS571148	-	86410	0.5714285714285714	4	(iTSS: EHI_012270)	FALSE
TSS_1369	DS571148	-	86701	0.8571428571428571	6	(iTSS: EHI_012270)	FALSE
TSS_1370	DS571148	-	86715	0.5714285714285714	4	(iTSS: EHI_012270)	FALSE
TSS_1371	DS571148	-	87009	1.1428571428571428	8	(iTSS: EHI_012270)	FALSE
TSS_1372	DS571148	-	87130	2.142857142857143	15	(iTSS: EHI_012270)	FALSE
TSS_1373	DS571148	-	87315	0.7142857142857143	5	(iTSS: EHI_012270)	FALSE
TSS_1374	DS571148	-	87342	2.0	14	(iTSS: EHI_012270)	FALSE
TSS_1375	DS571148	-	87552	1.8571428571428572	13	(iTSS: EHI_012270)	FALSE
TSS_1376	DS571148	-	87671	0.5714285714285714	4	(iTSS: EHI_012270)	FALSE
TSS_1377	DS571148	-	88247	1.1428571428571428	8	(iTSS: EHI_012270)	FALSE
TSS_1378	DS571148	-	88564	0.7142857142857143	5	(iTSS: EHI_012270)	FALSE
TSS_1379	DS571148	-	88757	0.7142857142857143	5	(iTSS: EHI_012270)	FALSE
TSS_1380	DS571148	-	88917	0.5714285714285714	4	(iTSS: EHI_012270)	FALSE
TSS_1381	DS571148	-	88968	1.2857142857142858	9	(iTSS: EHI_012270)	FALSE
TSS_1382	DS571148	-	89017	1.0	7	(iTSS: EHI_012270)	FALSE
TSS_1383	DS571148	-	89044	0.7142857142857143	5	(iTSS: EHI_012270)	FALSE
TSS_1384	DS571148	-	89138	0.5714285714285714	4	(iTSS: EHI_012270)	FALSE
TSS_1385	DS571148	-	89163	4.0	28	(iTSS: EHI_012270)	FALSE
TSS_1386	DS571148	-	89244	2.857142857142857	20	(iTSS: EHI_012270)	FALSE
TSS_1387	DS571148	-	89517	0.7142857142857143	5	(iTSS: EHI_012270)	FALSE
TSS_1388	DS571148	-	89699	0.5714285714285714	4	(iTSS: EHI_012270)	FALSE
TSS_1389	DS571148	-	91675	0.7142857142857143	5	(iTSS: EHI_012280)	FALSE
TSS_1390	DS571148	-	91789	0.8571428571428571	6	(iTSS: EHI_012280)	FALSE
TSS_1391	DS571148	+	91816	0.5	4	(oTSS)	FALSE
TSS_1392	DS571148	-	92402	1.0	7	(iTSS: EHI_012280)	FALSE
TSS_1393	DS571148	-	94214	1.0	7	(iTSS: EHI_012280)	FALSE
TSS_1394	DS571148	-	94323	94.57142857142857	662	(gTSS: EHI_012280)	TRUE
TSS_1395	DS571148	-	95937	0.7142857142857143	5	(iTSS: EHI_012290)	FALSE
TSS_1396	DS571148	-	97141	0.5714285714285714	4	(gTSS: EHI_012290)	TRUE
TSS_1397	DS571148	-	97165	0.5714285714285714	4	(gTSS: EHI_012290)	FALSE
TSS_1398	DS571148	-	100508	2.0	14	(gTSS: EHI_012310)	TRUE
TSS_1399	DS571148	+	100923	0.5	4	(oTSS)	FALSE
TSS_1400	DS571148	-	104079	21.714285714285715	152	(oTSS)	FALSE
TSS_1401	DS571148	-	104141	193.28571428571428	1353	(oTSS)	FALSE
TSS_1402	DS571148	-	104228	0.7142857142857143	5	(oTSS)	FALSE
TSS_1403	DS571148	-	104322	6.285714285714286	44	(oTSS)	FALSE
TSS_1404	DS571148	-	104344	25.428571428571427	178	(oTSS)	FALSE
TSS_1405	DS571148	+	104355	0.75	6	(oTSS)	FALSE
TSS_1406	DS571148	-	104368	1.5714285714285714	11	(oTSS)	FALSE
TSS_1407	DS571148	-	104382	27.714285714285715	194	(oTSS)	FALSE
TSS_1408	DS571148	-	104469	0.8571428571428571	6	(oTSS)	FALSE
TSS_1409	DS571148	-	104493	1.4285714285714286	10	(oTSS)	FALSE
TSS_1410	DS571148	-	104507	0.5714285714285714	4	(oTSS)	FALSE
TSS_1411	DS571148	-	104540	11.0	77	(oTSS)	FALSE
TSS_1412	DS571148	-	104570	2.142857142857143	15	(oTSS)	FALSE
TSS_1413	DS571148	+	104694	0.875	7	(oTSS)	FALSE
TSS_1414	DS571148	-	104717	57.285714285714285	401	(oTSS)	FALSE
TSS_1415	DS571148	-	104736	1.7142857142857142	12	(oTSS)	FALSE
TSS_1416	DS571148	+	104770	1.875	15	(oTSS)	FALSE
TSS_1417	DS571148	-	104775	1.0	7	(oTSS)	FALSE
TSS_1418	DS571148	+	104813	587.75	4702	(oTSS)	FALSE
TSS_1419	DS571148	-	104848	127.71428571428571	894	(oTSS)	FALSE
TSS_1420	DS571148	+	105305	1.125	9	(oTSS)	FALSE
TSS_1421	DS571148	-	105806	0.5714285714285714	4	(iTSS: EHI_012320)	FALSE
TSS_1422	DS571148	+	106862	0.5	4	(oTSS)	FALSE
TSS_1423	DS571148	+	108406	0.75	6	(oTSS)	FALSE
TSS_1424	DS571148	+	109442	0.625	5	(oTSS)	FALSE
TSS_1425	DS571148	+	110159	0.75	6	(oTSS)	FALSE
TSS_1426	DS571148	+	110283	0.625	5	(oTSS)	FALSE
TSS_1427	DS571148	+	110426	1.25	10	(oTSS)	FALSE
TSS_1428	DS571148	+	110763	0.5	4	(oTSS)	FALSE
TSS_1429	DS571148	+	111330	1.75	14	(oTSS)	FALSE
TSS_1430	DS571148	+	111366	1.375	11	(oTSS)	FALSE
TSS_1431	DS571148	+	111617	0.5	4	(oTSS)	FALSE
TSS_1432	DS571148	-	112246	1.5714285714285714	11	(iTSS: EHI_012330)	FALSE
TSS_1433	DS571148	-	117066	0.7142857142857143	5	(gTSS: EHI_012330)	TRUE
TSS_1434	DS571148	+	118213	3.25	26	(gTSS: EHI_012340)	TRUE
TSS_1435	DS571148	+	118226	0.5	4	(gTSS: EHI_012340)	FALSE
TSS_1436	DS571148	+	118750	0.5	4	(iTSS: EHI_012340)	FALSE
TSS_1437	DS571148	+	119159	0.5	4	(iTSS: EHI_012340)	FALSE
TSS_1438	DS571148	+	119186	0.5	4	(iTSS: EHI_012340)	FALSE
TSS_1439	DS571148	-	120727	0.7142857142857143	5	(oTSS)	FALSE
TSS_1440	DS571148	-	120788	2.2857142857142856	16	(oTSS)	FALSE
TSS_1441	DS571148	-	120877	0.5714285714285714	4	(asTSS: EHI_012340)	TRUE
TSS_1442	DS571148	+	120887	1.125	9	(iTSS: EHI_012340)	FALSE
TSS_1443	DS571148	+	121979	1.875	15	(asTSS: EHI_012360)	TRUE
TSS_1444	DS571148	-	122182	1.1428571428571428	8	(iTSS: EHI_012360)	FALSE
TSS_1445	DS571148	-	122423	1.7142857142857142	12	(gTSS: EHI_012360)	TRUE
TSS_1446	DS571148	-	123762	0.7142857142857143	5	(oTSS)	FALSE
TSS_1447	DS571148	+	125649	0.625	5	(gTSS: EHI_012380)	TRUE
TSS_1448	DS571148	-	126681	0.5714285714285714	4	(oTSS)	FALSE
TSS_1449	DS571148	-	126827	9.0	63	(oTSS)	FALSE
TSS_1450	DS571148	+	126861	54.0	432	(oTSS)	FALSE
TSS_1451	DS571148	-	127355	0.7142857142857143	5	(iTSS: EHI_012390)	FALSE
TSS_1452	DS571148	-	127535	0.7142857142857143	5	(iTSS: EHI_012390)	FALSE
TSS_1453	DS571148	+	127757	0.875	7	(gTSS: EHI_012400)	TRUE
TSS_1454	DS571148	-	130290	1.4285714285714286	10	(oTSS)	FALSE
TSS_1455	DS571148	-	130307	0.5714285714285714	4	(oTSS)	FALSE
TSS_1456	DS571148	+	131509	0.875	7	(oTSS)	FALSE
TSS_1457	DS571148	-	131589	118.71428571428571	831	(iTSS: EHI_012420)	FALSE
TSS_1458	DS571148	-	131810	13.857142857142858	97	(gTSS: EHI_012420)	TRUE
TSS_1459	DS571148	+	132288	1.0	8	(oTSS)	FALSE
TSS_1460	DS571148	+	132343	0.875	7	(oTSS)	FALSE
TSS_1461	DS571148	+	132357	0.5	4	(oTSS)	FALSE
TSS_1462	DS571148	+	132490	0.5	4	(oTSS)	FALSE
TSS_1463	DS571148	-	133136	193.42857142857142	1354	(gTSS: EHI_012430)	TRUE
TSS_1464	DS571148	-	137207	0.7142857142857143	5	(oTSS)	FALSE
TSS_1465	DS571148	-	137972	8.285714285714286	58	(iTSS: EHI_012440)	FALSE
TSS_1466	DS571148	-	145593	1.0	7	(gTSS: EHI_012470)	TRUE
TSS_1467	DS571148	-	147037	1.5714285714285714	11	(oTSS)	FALSE
TSS_1468	DS571148	-	147071	0.8571428571428571	6	(iTSS: EHI_012480)	FALSE
TSS_1469	DS571148	+	147081	0.75	6	(asTSS: EHI_012480)	TRUE
TSS_1470	DS571148	-	147222	0.8571428571428571	6	(iTSS: EHI_012480)	FALSE
TSS_1471	DS571148	-	147372	0.8571428571428571	6	(iTSS: EHI_012480)	FALSE
TSS_1472	DS571148	-	147621	10.0	70	(iTSS: EHI_012480)	FALSE
TSS_1473	DS571148	-	147654	0.5714285714285714	4	(iTSS: EHI_012480)	FALSE
TSS_1474	DS571148	-	147716	554.5714285714286	3882	(gTSS: EHI_012480)	TRUE
TSS_1475	DS571148	+	147865	1.0	8	(asTSS: EHI_012490)	TRUE
TSS_1476	DS571148	-	152820	1.0	7	(iTSS: EHI_012500)	FALSE
TSS_1477	DS571148	-	152848	5.142857142857143	36	(gTSS: EHI_012500)	TRUE
TSS_1478	DS571148	-	152898	0.5714285714285714	4	(gTSS: EHI_012500)	FALSE
TSS_1479	DS571148	-	155410	1.2857142857142858	9	(gTSS: EHI_012510)	TRUE
TSS_1480	DS571148	+	155957	0.5	4	(oTSS)	FALSE
TSS_1481	DS571148	-	159450	0.5714285714285714	4	(oTSS)	FALSE
TSS_1482	DS571148	+	160351	0.875	7	(iTSS: EHI_012530)	FALSE
TSS_1483	DS571148	+	160375	0.5	4	(iTSS: EHI_012530)	FALSE
TSS_1484	DS571148	-	162979	1.1428571428571428	8	(oTSS)	FALSE
TSS_1485	DS571148	-	163332	0.7142857142857143	5	(oTSS)	FALSE
TSS_1486	DS571148	+	167495	5.375	43	(oTSS)	FALSE
TSS_1487	DS571148	+	170114	3.875	31	(oTSS)	FALSE
TSS_1488	DS571148	-	171118	1.4285714285714286	10	(iTSS: EHI_012570)	FALSE
TSS_1489	DS571148	-	171257	0.8571428571428571	6	(iTSS: EHI_012570)	FALSE
TSS_1490	DS571148	-	171888	0.8571428571428571	6	(gTSS: EHI_012570)	TRUE
TSS_1491	DS571148	-	171904	0.5714285714285714	4	(gTSS: EHI_012570)	FALSE
TSS_1492	DS571148	-	172091	10.428571428571429	73	(oTSS)	FALSE
TSS_1493	DS571148	-	172138	0.8571428571428571	6	(oTSS)	FALSE
TSS_1494	DS571148	-	172192	6.714285714285714	47	(oTSS)	FALSE
TSS_1495	DS571148	-	179804	0.5714285714285714	4	(iTSS: EHI_012580)	FALSE
TSS_1496	DS571148	-	180725	0.5714285714285714	4	(iTSS: EHI_012580)	FALSE
TSS_1497	DS571148	-	181803	4.428571428571429	31	(gTSS: EHI_012580)	TRUE
TSS_1498	DS571149	-	940	24.714285714285715	173	(iTSS: EHI_050100)	FALSE
TSS_1499	DS571149	-	2401	0.5714285714285714	4	(iTSS: EHI_050100)	FALSE
TSS_1500	DS571149	-	2603	0.5714285714285714	4	(iTSS: EHI_050100)	FALSE
TSS_1501	DS571149	-	2745	0.5714285714285714	4	(iTSS: EHI_050100)	FALSE
TSS_1502	DS571149	-	4274	0.7142857142857143	5	(asTSS: EHI_050110)	TRUE
TSS_1503	DS571149	-	5410	0.5714285714285714	4	(oTSS)	FALSE
TSS_1504	DS571149	-	6373	0.7142857142857143	5	(iTSS: EHI_050130)	FALSE
TSS_1505	DS571149	+	7166	2.75	22	(gTSS: EHI_050140)	TRUE
TSS_1506	DS571149	+	7185	1.75	14	(gTSS: EHI_050140)	FALSE
TSS_1507	DS571149	+	7215	0.625	5	(gTSS: EHI_050140)	FALSE
TSS_1508	DS571149	+	7593	0.5	4	(iTSS: EHI_050140)	FALSE
TSS_1509	DS571149	+	7802	0.5	4	(iTSS: EHI_050140)	FALSE
TSS_1510	DS571149	-	8569	2.2857142857142856	16	(oTSS)	FALSE
TSS_1511	DS571149	-	12908	4.857142857142857	34	(gTSS: EHI_050260)	TRUE
TSS_1512	DS571149	-	13463	50.285714285714285	352	(iTSS: EHI_050270)	FALSE
TSS_1513	DS571149	-	13481	1.8571428571428572	13	(iTSS: EHI_050270)	FALSE
TSS_1514	DS571149	+	13590	2021-05-01	12	(oTSS)	FALSE
TSS_1515	DS571149	-	14067	39.857142857142854	279	(gTSS: EHI_050270)	TRUE
TSS_1516	DS571149	+	14763	3.0	24	(gTSS: EHI_050280)	TRUE
TSS_1517	DS571149	+	14788	0.75	6	(iTSS: EHI_050280)	FALSE
TSS_1518	DS571149	+	14808	0.5	4	(iTSS: EHI_050280)	FALSE
TSS_1519	DS571149	+	14900	0.75	6	(iTSS: EHI_050280)	FALSE
TSS_1520	DS571149	+	14917	0.625	5	(iTSS: EHI_050280)	FALSE
TSS_1521	DS571149	+	14953	2021-05-01	12	(iTSS: EHI_050280)	FALSE
TSS_1522	DS571149	+	15070	0.875	7	(iTSS: EHI_050280)	FALSE
TSS_1523	DS571149	+	15087	0.75	6	(iTSS: EHI_050280)	FALSE
TSS_1524	DS571149	-	15104	0.8571428571428571	6	(oTSS)	FALSE
TSS_1525	DS571149	+	15213	0.5	4	(iTSS: EHI_050280)	FALSE
TSS_1526	DS571149	-	18039	0.5714285714285714	4	(gTSS: EHI_050310)	TRUE
TSS_1527	DS571149	-	19086	0.5714285714285714	4	(iTSS: EHI_050330)	FALSE
TSS_1528	DS571149	-	19215	0.7142857142857143	5	(iTSS: EHI_050330)	FALSE
TSS_1529	DS571149	-	19453	0.8571428571428571	6	(iTSS: EHI_050330)	FALSE
TSS_1530	DS571149	-	19585	0.5714285714285714	4	(iTSS: EHI_050330)	FALSE
TSS_1531	DS571149	-	19627	0.7142857142857143	5	(iTSS: EHI_050330)	FALSE
TSS_1532	DS571149	-	20097	1.7142857142857142	12	(iTSS: EHI_050330)	FALSE
TSS_1533	DS571149	-	20206	0.8571428571428571	6	(iTSS: EHI_050330)	FALSE
TSS_1534	DS571149	-	20537	11.857142857142858	83	(gTSS: EHI_050330)	TRUE
TSS_1535	DS571149	-	21007	0.8571428571428571	6	(oTSS)	FALSE
TSS_1536	DS571149	+	22463	2021-05-01	12	(oTSS)	FALSE
TSS_1537	DS571149	+	24608	0.625	5	(oTSS)	FALSE
TSS_1538	DS571149	-	24736	0.7142857142857143	5	(oTSS)	FALSE
TSS_1539	DS571149	+	24772	2021-05-08	68	(oTSS)	FALSE
TSS_1540	DS571149	+	25222	4.125	33	(oTSS)	FALSE
TSS_1541	DS571149	-	27852	0.5714285714285714	4	(iTSS: EHI_050360)	FALSE
TSS_1542	DS571149	+	28716	1.0	8	(oTSS)	FALSE
TSS_1543	DS571149	+	29293	0.75	6	(asTSS: EHI_050370)	TRUE
TSS_1544	DS571149	+	33305	0.625	5	(oTSS)	FALSE
TSS_1545	DS571149	+	38986	0.75	6	(iTSS: EHI_050430)	FALSE
TSS_1546	DS571149	+	39146	0.75	6	(iTSS: EHI_050430)	FALSE
TSS_1547	DS571149	+	39232	0.625	5	(iTSS: EHI_050430)	FALSE
TSS_1548	DS571149	+	39274	1.625	13	(iTSS: EHI_050430)	FALSE
TSS_1549	DS571149	+	39342	53.75	430	(iTSS: EHI_050430)	FALSE
TSS_1550	DS571149	+	39382	3.125	25	(iTSS: EHI_050430)	FALSE
TSS_1551	DS571149	+	39405	0.5	4	(iTSS: EHI_050430)	FALSE
TSS_1552	DS571149	+	39448	105.25	842	(iTSS: EHI_050430)	FALSE
TSS_1553	DS571149	+	39541	16.125	129	(iTSS: EHI_050430)	FALSE
TSS_1554	DS571149	+	39631	55.125	441	(iTSS: EHI_050430)	FALSE
TSS_1555	DS571149	+	39685	6.625	53	(iTSS: EHI_050430)	FALSE
TSS_1556	DS571149	-	39761	1.0	7	(oTSS)	FALSE
TSS_1557	DS571149	-	39801	0.5714285714285714	4	(oTSS)	FALSE
TSS_1558	DS571149	+	39875	38152.625	305221	(iTSS: EHI_050430)	FALSE
TSS_1559	DS571149	-	39879	0.7142857142857143	5	(oTSS)	FALSE
TSS_1560	DS571149	+	40020	5.25	42	(oTSS)	FALSE
TSS_1561	DS571149	+	41367	0.875	7	(iTSS: EHI_050440)	FALSE
TSS_1562	DS571149	-	41707	3.5714285714285716	25	(iTSS: EHI_050450)	FALSE
TSS_1563	DS571149	-	42062	2.5714285714285716	18	(gTSS: EHI_050450)	TRUE
TSS_1564	DS571149	+	42825	2021-05-16	132	(gTSS: EHI_050460)	TRUE
TSS_1565	DS571149	+	43005	0.875	7	(iTSS: EHI_050460)	FALSE
TSS_1566	DS571149	-	43005	0.5714285714285714	4	(oTSS)	FALSE
TSS_1567	DS571149	-	44571	0.5714285714285714	4	(asTSS: EHI_050470)	TRUE
TSS_1568	DS571149	+	49415	0.625	5	(iTSS: EHI_050480)	FALSE
TSS_1569	DS571149	+	49663	0.75	6	(iTSS: EHI_050480)	FALSE
TSS_1570	DS571149	+	49725	0.5	4	(iTSS: EHI_050480)	FALSE
TSS_1571	DS571149	-	49834	0.5714285714285714	4	(asTSS: EHI_050480)	TRUE
TSS_1572	DS571149	+	51308	3.75	30	(oTSS)	FALSE
TSS_1573	DS571149	+	52291	0.875	7	(gTSS: EHI_050500)	FALSE
TSS_1574	DS571149	+	52303	1.125	9	(gTSS: EHI_050500)	TRUE
TSS_1575	DS571149	-	53591	0.5714285714285714	4	(iTSS: EHI_050510)	FALSE
TSS_1576	DS571149	-	53772	0.5714285714285714	4	(iTSS: EHI_050510)	FALSE
TSS_1577	DS571149	-	53895	0.5714285714285714	4	(iTSS: EHI_050510)	FALSE
TSS_1578	DS571149	+	54716	17.625	141	(gTSS: EHI_050520)	TRUE
TSS_1579	DS571149	+	54825	0.75	6	(iTSS: EHI_050520)	FALSE
TSS_1580	DS571149	+	55014	3.875	31	(iTSS: EHI_050520)	FALSE
TSS_1581	DS571149	+	55055	0.5	4	(iTSS: EHI_050520)	FALSE
TSS_1582	DS571149	+	57897	2.875	23	(iTSS: EHI_050530)	FALSE
TSS_1583	DS571149	+	60760	56.375	451	(iTSS: EHI_050550)	FALSE
TSS_1584	DS571149	+	61009	2.25	18	(iTSS: EHI_050550)	FALSE
TSS_1585	DS571149	+	61024	0.5	4	(iTSS: EHI_050550)	FALSE
TSS_1586	DS571149	+	61058	2.25	18	(iTSS: EHI_050550)	FALSE
TSS_1587	DS571149	+	61271	0.5	4	(iTSS: EHI_050550)	FALSE
TSS_1588	DS571149	+	61288	2021-05-02	20	(iTSS: EHI_050550)	FALSE
TSS_1589	DS571149	+	61412	1.875	15	(iTSS: EHI_050550)	FALSE
TSS_1590	DS571149	+	61457	0.625	5	(iTSS: EHI_050550)	FALSE
TSS_1591	DS571149	+	61513	0.625	5	(iTSS: EHI_050550)	FALSE
TSS_1592	DS571149	+	61643	1.75	14	(iTSS: EHI_050550)	FALSE
TSS_1593	DS571149	+	62363	4.375	35	(gTSS: EHI_050560)	TRUE
TSS_1594	DS571149	+	63326	0.625	5	(gTSS: EHI_050570)	TRUE
TSS_1595	DS571149	-	64007	1.0	7	(oTSS)	FALSE
TSS_1596	DS571149	-	65101	12.142857142857142	85	(iTSS: EHI_050580)	FALSE
TSS_1597	DS571149	-	65129	1.0	7	(iTSS: EHI_050580)	FALSE
TSS_1598	DS571149	-	65165	0.8571428571428571	6	(iTSS: EHI_050580)	FALSE
TSS_1599	DS571149	-	65309	0.7142857142857143	5	(iTSS: EHI_050580)	FALSE
TSS_1600	DS571149	-	65333	5.0	35	(iTSS: EHI_050580)	FALSE
TSS_1601	DS571149	-	65354	0.7142857142857143	5	(iTSS: EHI_050580)	FALSE
TSS_1602	DS571149	+	66720	0.5	4	(asTSS: EHI_050590)	TRUE
TSS_1603	DS571149	+	67941	0.5	4	(oTSS)	FALSE
TSS_1604	DS571149	-	68457	1.5714285714285714	11	(oTSS)	FALSE
TSS_1605	DS571149	-	68572	11.857142857142858	83	(oTSS)	FALSE
TSS_1606	DS571149	-	72064	0.5714285714285714	4	(asTSS: EHI_050610), (iTSS: EHI_050620)	TRUE
TSS_1607	DS571149	-	72702	1.7142857142857142	12	(gTSS: EHI_050620)	TRUE
TSS_1608	DS571149	+	75796	2021-05-01	12	(oTSS)	FALSE
TSS_1609	DS571149	-	79795	2.0	14	(iTSS: EHI_050650)	FALSE
TSS_1610	DS571149	-	79859	21.428571428571427	150	(iTSS: EHI_050650)	FALSE
TSS_1611	DS571149	-	79934	14.714285714285714	103	(iTSS: EHI_050650)	FALSE
TSS_1612	DS571149	-	79962	1.1428571428571428	8	(iTSS: EHI_050650)	FALSE
TSS_1613	DS571149	-	79993	0.7142857142857143	5	(iTSS: EHI_050650)	FALSE
TSS_1614	DS571149	-	80074	1.1428571428571428	8	(iTSS: EHI_050650)	FALSE
TSS_1615	DS571149	-	80130	0.8571428571428571	6	(iTSS: EHI_050650)	FALSE
TSS_1616	DS571149	-	80142	1.4285714285714286	10	(iTSS: EHI_050650)	FALSE
TSS_1617	DS571149	-	80166	4.428571428571429	31	(iTSS: EHI_050650)	FALSE
TSS_1618	DS571149	-	80226	21.571428571428573	151	(iTSS: EHI_050650)	FALSE
TSS_1619	DS571149	+	80330	0.625	5	(oTSS)	FALSE
TSS_1620	DS571149	-	81158	0.5714285714285714	4	(iTSS: EHI_050650)	FALSE
TSS_1621	DS571149	+	84793	0.5	4	(oTSS)	FALSE
TSS_1622	DS571149	+	85976	4.375	35	(gTSS: EHI_050660)	TRUE
TSS_1623	DS571149	+	86386	0.5	4	(iTSS: EHI_050660)	FALSE
TSS_1624	DS571149	+	88507	0.5	4	(iTSS: EHI_050660)	FALSE
TSS_1625	DS571149	-	90713	1.7142857142857142	12	(oTSS)	FALSE
TSS_1626	DS571149	+	90943	0.75	6	(iTSS: EHI_050660)	FALSE
TSS_1627	DS571149	+	91016	0.75	6	(iTSS: EHI_050660)	FALSE
TSS_1628	DS571149	+	91130	1.625	13	(iTSS: EHI_050660)	FALSE
TSS_1629	DS571149	+	91187	7.875	63	(iTSS: EHI_050660)	FALSE
TSS_1630	DS571149	+	91232	2.125	17	(iTSS: EHI_050660)	FALSE
TSS_1631	DS571149	+	91378	0.625	5	(oTSS)	FALSE
TSS_1632	DS571149	+	92209	1.0	8	(iTSS: EHI_050670)	FALSE
TSS_1633	DS571149	-	94338	1.4285714285714286	10	(iTSS: EHI_050680)	FALSE
TSS_1634	DS571149	+	95357	1.0	8	(iTSS: EHI_050690)	FALSE
TSS_1635	DS571149	-	97044	0.7142857142857143	5	(iTSS: EHI_050700)	FALSE
TSS_1636	DS571149	-	97065	0.5714285714285714	4	(iTSS: EHI_050700)	FALSE
TSS_1637	DS571149	-	97087	0.5714285714285714	4	(gTSS: EHI_050700)	TRUE
TSS_1638	DS571149	-	97281	0.8571428571428571	6	(iTSS: EHI_050710)	FALSE
TSS_1639	DS571149	-	97333	0.8571428571428571	6	(iTSS: EHI_050710)	FALSE
TSS_1640	DS571149	-	97346	1.4285714285714286	10	(iTSS: EHI_050710)	FALSE
TSS_1641	DS571149	-	97371	1.4285714285714286	10	(iTSS: EHI_050710)	FALSE
TSS_1642	DS571149	-	97434	0.7142857142857143	5	(iTSS: EHI_050710)	FALSE
TSS_1643	DS571149	-	97622	0.7142857142857143	5	(iTSS: EHI_050710)	FALSE
TSS_1644	DS571149	-	97652	0.8571428571428571	6	(iTSS: EHI_050710)	FALSE
TSS_1645	DS571149	-	97721	1.0	7	(iTSS: EHI_050710)	FALSE
TSS_1646	DS571149	-	97734	3.0	21	(iTSS: EHI_050710)	FALSE
TSS_1647	DS571149	-	97772	0.8571428571428571	6	(iTSS: EHI_050710)	FALSE
TSS_1648	DS571149	-	98707	71.28571428571429	499	(oTSS)	FALSE
TSS_1649	DS571149	-	98805	365.0	2555	(oTSS)	FALSE
TSS_1650	DS571149	-	101060	5.857142857142857	41	(gTSS: EHI_050730)	TRUE
TSS_1651	DS571149	-	102154	0.5714285714285714	4	(oTSS)	FALSE
TSS_1652	DS571149	-	103772	1.1428571428571428	8	(gTSS: EHI_050740)	TRUE
TSS_1653	DS571149	+	104077	0.875	7	(gTSS: EHI_050750)	TRUE
TSS_1654	DS571149	-	106862	1.1428571428571428	8	(iTSS: EHI_050760)	FALSE
TSS_1655	DS571149	-	107603	1.4285714285714286	10	(gTSS: EHI_050760)	TRUE
TSS_1656	DS571149	-	108214	0.5714285714285714	4	(iTSS: EHI_050770)	FALSE
TSS_1657	DS571149	+	108234	1.25	10	(oTSS)	FALSE
TSS_1658	DS571149	-	109644	0.7142857142857143	5	(iTSS: EHI_050780)	FALSE
TSS_1659	DS571149	-	110073	1.0	7	(iTSS: EHI_050780)	FALSE
TSS_1660	DS571149	-	110092	1.2857142857142858	9	(gTSS: EHI_050780)	TRUE
TSS_1661	DS571149	-	113776	2.5714285714285716	18	(gTSS: EHI_050790)	TRUE
TSS_1662	DS571149	-	115333	4.142857142857143	29	(oTSS)	FALSE
TSS_1663	DS571149	+	115616	1.875	15	(gTSS: EHI_050800)	TRUE
TSS_1664	DS571149	+	115750	1.125	9	(iTSS: EHI_050800)	FALSE
TSS_1665	DS571149	+	115879	0.5	4	(iTSS: EHI_050800)	FALSE
TSS_1666	DS571149	-	117288	0.7142857142857143	5	(asTSS: EHI_050800)	TRUE
TSS_1667	DS571149	+	117458	8.125	65	(gTSS: EHI_050810)	TRUE
TSS_1668	DS571149	+	117736	0.5	4	(iTSS: EHI_050810)	FALSE
TSS_1669	DS571149	+	118429	0.5	4	(iTSS: EHI_050810)	FALSE
TSS_1670	DS571149	-	118473	0.7142857142857143	5	(oTSS)	FALSE
TSS_1671	DS571149	-	118597	0.7142857142857143	5	(oTSS)	FALSE
TSS_1672	DS571149	+	120232	2021-05-02	20	(oTSS)	FALSE
TSS_1673	DS571149	-	120390	0.7142857142857143	5	(iTSS: EHI_050820)	FALSE
TSS_1674	DS571149	-	120510	1.8571428571428572	13	(iTSS: EHI_050820)	FALSE
TSS_1675	DS571149	+	125782	0.625	5	(asTSS: EHI_050830)	TRUE
TSS_1676	DS571149	-	127319	0.5714285714285714	4	(oTSS)	FALSE
TSS_1677	DS571149	-	127435	2.0	14	(oTSS)	FALSE
TSS_1678	DS571149	+	129323	0.75	6	(oTSS)	FALSE
TSS_1679	DS571149	+	130488	0.5	4	(oTSS)	FALSE
TSS_1680	DS571149	-	130765	0.8571428571428571	6	(oTSS)	FALSE
TSS_1681	DS571149	-	135478	0.5714285714285714	4	(gTSS: EHI_050890)	TRUE
TSS_1682	DS571149	+	135874	0.5	4	(oTSS)	FALSE
TSS_1683	DS571149	+	136982	1.0	8	(gTSS: EHI_050900)	TRUE
TSS_1684	DS571149	-	137023	1.5714285714285714	11	(oTSS)	FALSE
TSS_1685	DS571149	-	137141	0.8571428571428571	6	(oTSS)	FALSE
TSS_1686	DS571149	-	137201	2.4285714285714284	17	(oTSS)	FALSE
TSS_1687	DS571149	-	137369	0.7142857142857143	5	(oTSS)	FALSE
TSS_1688	DS571149	-	137464	32.42857142857143	227	(oTSS)	FALSE
TSS_1689	DS571149	-	137559	0.5714285714285714	4	(oTSS)	FALSE
TSS_1690	DS571149	-	137591	69.57142857142857	487	(oTSS)	FALSE
TSS_1691	DS571149	-	137729	1.1428571428571428	8	(oTSS)	FALSE
TSS_1692	DS571149	-	137750	24.714285714285715	173	(oTSS)	FALSE
TSS_1693	DS571149	-	137883	0.8571428571428571	6	(oTSS)	FALSE
TSS_1694	DS571149	-	138047	1.0	7	(oTSS)	FALSE
TSS_1695	DS571149	-	138068	0.5714285714285714	4	(oTSS)	FALSE
TSS_1696	DS571149	-	138086	31.0	217	(oTSS)	FALSE
TSS_1697	DS571149	-	138296	1.8571428571428572	13	(oTSS)	FALSE
TSS_1698	DS571149	-	138333	3.0	21	(oTSS)	FALSE
TSS_1699	DS571149	-	138564	10.142857142857142	71	(oTSS)	FALSE
TSS_1700	DS571149	-	138827	3.857142857142857	27	(oTSS)	FALSE
TSS_1701	DS571149	-	138849	1.2857142857142858	9	(oTSS)	FALSE
TSS_1702	DS571149	-	139159	0.7142857142857143	5	(iTSS: EHI_050910)	FALSE
TSS_1703	DS571149	-	140937	1.8571428571428572	13	(gTSS: EHI_050910)	TRUE
TSS_1704	DS571149	+	141145	2.125	17	(oTSS)	FALSE
TSS_1705	DS571149	-	143196	1.4285714285714286	10	(iTSS: EHI_050920)	FALSE
TSS_1706	DS571149	-	143236	5.428571428571429	38	(gTSS: EHI_050920)	TRUE
TSS_1707	DS571149	-	146513	37.714285714285715	264	(gTSS: EHI_050930)	TRUE
TSS_1708	DS571149	-	146795	0.5714285714285714	4	(iTSS: EHI_050940)	FALSE
TSS_1709	DS571149	-	146826	1.1428571428571428	8	(iTSS: EHI_050940)	FALSE
TSS_1710	DS571149	-	146856	0.5714285714285714	4	(iTSS: EHI_050940)	FALSE
TSS_1711	DS571149	-	146938	1.0	7	(iTSS: EHI_050940)	FALSE
TSS_1712	DS571149	-	147111	0.5714285714285714	4	(iTSS: EHI_050940)	FALSE
TSS_1713	DS571149	-	147274	0.5714285714285714	4	(iTSS: EHI_050940)	FALSE
TSS_1714	DS571149	-	147443	1.1428571428571428	8	(iTSS: EHI_050940)	FALSE
TSS_1715	DS571149	-	147586	0.5714285714285714	4	(iTSS: EHI_050940)	FALSE
TSS_1716	DS571149	-	147738	0.5714285714285714	4	(iTSS: EHI_050940)	FALSE
TSS_1717	DS571149	-	147751	0.7142857142857143	5	(iTSS: EHI_050940)	FALSE
TSS_1718	DS571149	-	147769	0.8571428571428571	6	(iTSS: EHI_050940)	FALSE
TSS_1719	DS571149	-	147836	0.5714285714285714	4	(iTSS: EHI_050940)	FALSE
TSS_1720	DS571149	-	148379	7.857142857142857	55	(gTSS: EHI_050940)	TRUE
TSS_1721	DS571149	+	149464	0.625	5	(gTSS: EHI_050950)	TRUE
TSS_1722	DS571149	+	150867	0.5	4	(oTSS)	FALSE
TSS_1723	DS571149	+	150882	1.0	8	(oTSS)	FALSE
TSS_1724	DS571149	-	151658	7.714285714285714	54	(oTSS)	FALSE
TSS_1725	DS571149	-	151743	0.8571428571428571	6	(oTSS)	FALSE
TSS_1726	DS571149	+	152453	6.125	49	(gTSS: EHI_050960)	FALSE
TSS_1727	DS571149	+	152494	0.625	5	(gTSS: EHI_050960)	FALSE
TSS_1728	DS571149	+	152512	3.0	24	(gTSS: EHI_050960)	FALSE
TSS_1729	DS571149	+	152534	2021-05-17	140	(gTSS: EHI_050960)	TRUE
TSS_1730	DS571149	+	152689	0.625	5	(iTSS: EHI_050960)	FALSE
TSS_1731	DS571149	+	152809	0.625	5	(iTSS: EHI_050960)	FALSE
TSS_1732	DS571149	-	152980	1.1428571428571428	8	(oTSS)	FALSE
TSS_1733	DS571149	+	155531	0.625	5	(oTSS)	FALSE
TSS_1734	DS571149	+	156247	0.75	6	(oTSS)	FALSE
TSS_1735	DS571149	+	156277	1.625	13	(oTSS)	FALSE
TSS_1736	DS571149	+	156551	0.5	4	(oTSS)	FALSE
TSS_1737	DS571149	+	156565	0.5	4	(oTSS)	FALSE
TSS_1738	DS571149	+	156977	0.5	4	(oTSS)	FALSE
TSS_1739	DS571149	+	157121	1.125	9	(oTSS)	FALSE
TSS_1740	DS571149	+	157157	9.625	77	(oTSS)	FALSE
TSS_1741	DS571149	+	157300	2021-05-01	12	(oTSS)	FALSE
TSS_1742	DS571149	+	157537	2021-05-02	20	(gTSS: EHI_050980)	TRUE
TSS_1743	DS571149	-	161478	0.5714285714285714	4	(gTSS: EHI_050990)	TRUE
TSS_1744	DS571149	+	161568	0.625	5	(oTSS)	FALSE
TSS_1745	DS571149	+	162771	0.5	4	(iTSS: EHI_051000)	FALSE
TSS_1746	DS571149	-	164207	11.142857142857142	78	(gTSS: EHI_051010)	TRUE
TSS_1747	DS571149	+	167012	0.625	5	(gTSS: EHI_051020)	TRUE
TSS_1748	DS571149	-	168434	1.4285714285714286	10	(oTSS)	FALSE
TSS_1749	DS571149	-	171386	1.2857142857142858	9	(iTSS: EHI_051050)	FALSE
TSS_1750	DS571149	+	171438	1.125	9	(oTSS)	FALSE
TSS_1751	DS571149	+	171876	2.375	19	(gTSS: EHI_051060)	FALSE
TSS_1752	DS571149	+	171949	219.5	1756	(gTSS: EHI_051060)	TRUE
TSS_1753	DS571149	+	172082	0.5	4	(iTSS: EHI_051060)	FALSE
TSS_1754	DS571149	+	172105	0.625	5	(iTSS: EHI_051060)	FALSE
TSS_1755	DS571149	+	172123	0.875	7	(iTSS: EHI_051060)	FALSE
TSS_1756	DS571149	+	172161	0.625	5	(iTSS: EHI_051060)	FALSE
TSS_1757	DS571149	+	172201	0.5	4	(iTSS: EHI_051060)	FALSE
TSS_1758	DS571149	+	172299	0.5	4	(iTSS: EHI_051060)	FALSE
TSS_1759	DS571149	+	172338	7.25	58	(iTSS: EHI_051060)	FALSE
TSS_1760	DS571149	+	172376	0.5	4	(iTSS: EHI_051060)	FALSE
TSS_1761	DS571149	+	172449	0.625	5	(iTSS: EHI_051060)	FALSE
TSS_1762	DS571149	+	172536	0.625	5	(iTSS: EHI_051060)	FALSE
TSS_1763	DS571149	+	172580	0.875	7	(iTSS: EHI_051060)	FALSE
TSS_1764	DS571149	+	172613	1.0	8	(iTSS: EHI_051060)	FALSE
TSS_1765	DS571149	+	172684	2021-05-07	60	(iTSS: EHI_051060)	FALSE
TSS_1766	DS571149	+	172704	1.25	10	(iTSS: EHI_051060)	FALSE
TSS_1767	DS571149	+	172880	0.5	4	(iTSS: EHI_051060)	FALSE
TSS_1768	DS571149	+	172902	0.625	5	(iTSS: EHI_051060)	FALSE
TSS_1769	DS571149	+	172935	0.625	5	(iTSS: EHI_051060)	FALSE
TSS_1770	DS571149	+	173015	1.75	14	(iTSS: EHI_051060)	FALSE
TSS_1771	DS571149	+	173246	1.0	8	(iTSS: EHI_051060)	FALSE
TSS_1772	DS571149	+	173257	1.125	9	(iTSS: EHI_051060)	FALSE
TSS_1773	DS571149	+	173482	0.5	4	(iTSS: EHI_051060)	FALSE
TSS_1774	DS571149	+	173520	0.75	6	(iTSS: EHI_051060)	FALSE
TSS_1775	DS571149	+	173572	0.5	4	(iTSS: EHI_051060)	FALSE
TSS_1776	DS571149	+	173603	2021-05-02	20	(iTSS: EHI_051060)	FALSE
TSS_1777	DS571149	+	173617	0.5	4	(iTSS: EHI_051060)	FALSE
TSS_1778	DS571149	+	173749	0.75	6	(iTSS: EHI_051060)	FALSE
TSS_1779	DS571149	+	173768	6.875	55	(iTSS: EHI_051060)	FALSE
TSS_1780	DS571149	+	173832	0.625	5	(iTSS: EHI_051060)	FALSE
TSS_1781	DS571149	+	173847	1.0	8	(iTSS: EHI_051060)	FALSE
TSS_1782	DS571149	+	173878	0.5	4	(iTSS: EHI_051060)	FALSE
TSS_1783	DS571149	+	173926	0.75	6	(iTSS: EHI_051060)	FALSE
TSS_1784	DS571149	+	174032	3.0	24	(iTSS: EHI_051060)	FALSE
TSS_1785	DS571149	+	174113	0.5	4	(iTSS: EHI_051060)	FALSE
TSS_1786	DS571149	+	174128	1.125	9	(iTSS: EHI_051060)	FALSE
TSS_1787	DS571149	+	174151	0.5	4	(iTSS: EHI_051060)	FALSE
TSS_1788	DS571149	+	174284	0.625	5	(iTSS: EHI_051060)	FALSE
TSS_1789	DS571149	+	174413	2.75	22	(iTSS: EHI_051060)	FALSE
TSS_1790	DS571149	+	174505	0.75	6	(iTSS: EHI_051060)	FALSE
TSS_1791	DS571149	+	174536	0.625	5	(iTSS: EHI_051060)	FALSE
TSS_1792	DS571149	+	174589	0.625	5	(iTSS: EHI_051060)	FALSE
TSS_1793	DS571149	+	174651	0.5	4	(iTSS: EHI_051060)	FALSE
TSS_1794	DS571149	+	174764	7.375	59	(iTSS: EHI_051060)	FALSE
TSS_1795	DS571149	+	174827	1.125	9	(iTSS: EHI_051060)	FALSE
TSS_1796	DS571149	+	174928	1.125	9	(iTSS: EHI_051060)	FALSE
TSS_1797	DS571149	+	175256	2.0	16	(iTSS: EHI_051060)	FALSE
TSS_1798	DS571149	+	175349	0.625	5	(iTSS: EHI_051060)	FALSE
TSS_1799	DS571149	-	178336	1.1428571428571428	8	(oTSS)	FALSE
TSS_1800	DS571149	-	183256	6.714285714285714	47	(oTSS)	FALSE
TSS_1801	DS571150	+	3288	6.875	55	(gTSS: EHI_067830)	TRUE
TSS_1802	DS571150	-	3954	1.2857142857142858	9	(oTSS)	FALSE
TSS_1803	DS571150	+	4420	0.5	4	(iTSS: EHI_067830)	FALSE
TSS_1804	DS571150	+	5399	4.625	37	(iTSS: EHI_067830)	FALSE
TSS_1805	DS571150	+	6671	1.25	10	(iTSS: EHI_067850)	FALSE
TSS_1806	DS571150	+	6690	0.75	6	(iTSS: EHI_067850)	FALSE
TSS_1807	DS571150	+	7117	0.5	4	(iTSS: EHI_067850)	FALSE
TSS_1808	DS571150	+	7186	1.125	9	(iTSS: EHI_067850)	FALSE
TSS_1809	DS571150	-	12075	3.2857142857142856	23	(gTSS: EHI_067870)	TRUE
TSS_1810	DS571150	-	13311	2.7142857142857144	19	(gTSS: EHI_067880)	TRUE
TSS_1811	DS571150	-	13419	34.714285714285715	243	(oTSS)	FALSE
TSS_1812	DS571150	-	13446	60.0	420	(oTSS)	FALSE
TSS_1813	DS571150	+	20211	0.75	6	(gTSS: EHI_067900)	TRUE
TSS_1814	DS571150	-	21492	214.14285714285714	1499	(oTSS)	FALSE
TSS_1815	DS571150	+	23705	0.625	5	(oTSS)	FALSE
TSS_1816	DS571150	+	24306	4.375	35	(gTSS: EHI_067930)	TRUE
TSS_1817	DS571150	+	25937	0.625	5	(iTSS: EHI_067930)	FALSE
TSS_1818	DS571150	-	26568	1.0	7	(iTSS: EHI_067940)	FALSE
TSS_1819	DS571150	-	26654	1.2857142857142858	9	(iTSS: EHI_067940)	FALSE
TSS_1820	DS571150	-	26680	5.857142857142857	41	(gTSS: EHI_067940)	TRUE
TSS_1821	DS571150	-	27351	0.5714285714285714	4	(iTSS: EHI_067950)	FALSE
TSS_1822	DS571150	+	28660	7.25	58	(oTSS)	FALSE
TSS_1823	DS571150	-	29026	1.7142857142857142	12	(oTSS)	FALSE
TSS_1824	DS571150	-	29224	2.2857142857142856	16	(oTSS)	FALSE
TSS_1825	DS571150	-	29243	0.5714285714285714	4	(oTSS)	FALSE
TSS_1826	DS571150	+	31352	1.25	10	(gTSS: EHI_067970)	TRUE
TSS_1827	DS571150	+	35359	0.5	4	(iTSS: EHI_067970)	FALSE
TSS_1828	DS571150	-	36539	0.5714285714285714	4	(oTSS)	FALSE
TSS_1829	DS571150	+	37936	0.625	5	(iTSS: EHI_067970)	FALSE
TSS_1830	DS571150	-	43392	1.0	7	(oTSS)	FALSE
TSS_1831	DS571150	+	43591	1.75	14	(oTSS)	FALSE
TSS_1832	DS571150	+	43634	1.0	8	(oTSS)	FALSE
TSS_1833	DS571150	-	43700	0.8571428571428571	6	(oTSS)	FALSE
TSS_1834	DS571150	-	43970	2.857142857142857	20	(oTSS)	FALSE
TSS_1835	DS571150	+	47497	0.5	4	(iTSS: EHI_068010)	FALSE
TSS_1836	DS571150	-	51788	2.5714285714285716	18	(gTSS: EHI_068030)	TRUE
TSS_1837	DS571150	+	54328	0.5	4	(iTSS: EHI_068050)	FALSE
TSS_1838	DS571150	+	54714	1.25	10	(iTSS: EHI_068050)	FALSE
TSS_1839	DS571150	-	58415	2.857142857142857	20	(iTSS: EHI_068060)	FALSE
TSS_1840	DS571150	+	59569	17.625	141	(asTSS: EHI_068080)	TRUE
TSS_1841	DS571150	+	59677	0.625	5	(asTSS: EHI_068080)	FALSE
TSS_1842	DS571150	+	60039	0.5	4	(asTSS: EHI_068090)	TRUE
TSS_1843	DS571150	-	61519	3.2857142857142856	23	(gTSS: EHI_068090)	FALSE
TSS_1844	DS571150	-	61537	4.285714285714286	30	(gTSS: EHI_068090)	TRUE
TSS_1845	DS571150	+	64459	1.125	9	(oTSS)	FALSE
TSS_1846	DS571150	-	67707	0.5714285714285714	4	(iTSS: EHI_068120)	FALSE
TSS_1847	DS571150	-	67718	0.8571428571428571	6	(gTSS: EHI_068120)	TRUE
TSS_1848	DS571150	-	67897	0.5714285714285714	4	(oTSS)	FALSE
TSS_1849	DS571150	+	69888	0.625	5	(oTSS)	FALSE
TSS_1850	DS571150	+	69901	1.375	11	(oTSS)	FALSE
TSS_1851	DS571150	+	70838	1.0	8	(iTSS: EHI_068150)	FALSE
TSS_1852	DS571150	+	71096	2021-05-02	20	(iTSS: EHI_068150)	FALSE
TSS_1853	DS571150	+	71150	0.875	7	(iTSS: EHI_068150)	FALSE
TSS_1854	DS571150	+	71551	0.75	6	(gTSS: EHI_068160)	FALSE
TSS_1855	DS571150	+	71592	5.125	41	(gTSS: EHI_068160)	TRUE
TSS_1856	DS571150	+	71912	0.875	7	(iTSS: EHI_068160)	FALSE
TSS_1857	DS571150	+	77313	1.625	13	(iTSS: EHI_068160)	FALSE
TSS_1858	DS571150	+	77357	0.75	6	(iTSS: EHI_068160)	FALSE
TSS_1859	DS571150	+	77439	0.625	5	(iTSS: EHI_068160)	FALSE
TSS_1860	DS571150	+	77578	23.875	191	(iTSS: EHI_068160)	FALSE
TSS_1861	DS571150	+	77597	1.25	10	(iTSS: EHI_068160)	FALSE
TSS_1862	DS571150	+	77655	3.0	24	(iTSS: EHI_068160)	FALSE
TSS_1863	DS571150	+	77701	8.875	71	(iTSS: EHI_068160)	FALSE
TSS_1864	DS571150	+	77731	117.125	937	(iTSS: EHI_068160)	FALSE
TSS_1865	DS571150	+	77778	5.875	47	(iTSS: EHI_068160)	FALSE
TSS_1866	DS571150	+	77817	2.625	21	(iTSS: EHI_068160)	FALSE
TSS_1867	DS571150	+	77843	0.625	5	(iTSS: EHI_068160)	FALSE
TSS_1868	DS571150	+	77854	0.5	4	(iTSS: EHI_068160)	FALSE
TSS_1869	DS571150	+	77917	3.625	29	(iTSS: EHI_068160)	FALSE
TSS_1870	DS571150	+	77935	7.0	56	(iTSS: EHI_068160)	FALSE
TSS_1871	DS571150	+	77959	2021-05-01	12	(iTSS: EHI_068160)	FALSE
TSS_1872	DS571150	+	78029	0.5	4	(iTSS: EHI_068160)	FALSE
TSS_1873	DS571150	+	78077	0.5	4	(iTSS: EHI_068160), (asTSS: EHI_068170)	TRUE
TSS_1874	DS571150	+	79088	0.625	5	(oTSS)	FALSE
TSS_1875	DS571150	-	79158	5.428571428571429	38	(iTSS: EHI_068170)	FALSE
TSS_1876	DS571150	-	79219	2.0	14	(iTSS: EHI_068170)	FALSE
TSS_1877	DS571150	-	79314	14.0	98	(gTSS: EHI_068170)	TRUE
TSS_1878	DS571150	+	79446	1.375	11	(asTSS: EHI_068180)	TRUE
TSS_1879	DS571150	+	81774	283.125	2265	(gTSS: EHI_068200)	TRUE
TSS_1880	DS571150	+	81905	1.75	14	(iTSS: EHI_068200)	FALSE
TSS_1881	DS571150	+	82032	0.875	7	(iTSS: EHI_068200)	FALSE
TSS_1882	DS571150	+	82065	1.125	9	(iTSS: EHI_068200)	FALSE
TSS_1883	DS571150	+	82079	0.625	5	(iTSS: EHI_068200)	FALSE
TSS_1884	DS571150	-	82184	0.5714285714285714	4	(asTSS: EHI_068200)	TRUE
TSS_1885	DS571150	+	82208	6.875	55	(iTSS: EHI_068200)	FALSE
TSS_1886	DS571150	+	82239	1.0	8	(asTSS: EHI_068210)	TRUE
TSS_1887	DS571150	+	83055	0.75	6	(asTSS: EHI_068220)	TRUE
TSS_1888	DS571150	-	83440	0.8571428571428571	6	(iTSS: EHI_068220)	FALSE
TSS_1889	DS571150	+	84079	3.75	30	(oTSS)	FALSE
TSS_1890	DS571150	+	84173	2.75	22	(gTSS: EHI_068230)	TRUE
TSS_1891	DS571150	+	84491	1.625	13	(iTSS: EHI_068230)	FALSE
TSS_1892	DS571150	+	85088	0.625	5	(iTSS: EHI_068240)	FALSE
TSS_1893	DS571150	+	85391	0.5	4	(iTSS: EHI_068240)	FALSE
TSS_1894	DS571150	+	85716	2.875	23	(iTSS: EHI_068240)	FALSE
TSS_1895	DS571150	+	86039	0.875	7	(asTSS: EHI_068250)	TRUE
TSS_1896	DS571150	-	86056	0.5714285714285714	4	(iTSS: EHI_068250)	FALSE
TSS_1897	DS571150	-	86172	2.857142857142857	20	(iTSS: EHI_068250)	FALSE
TSS_1898	DS571150	-	86275	0.5714285714285714	4	(iTSS: EHI_068250)	FALSE
TSS_1899	DS571150	-	86286	1.0	7	(iTSS: EHI_068250)	FALSE
TSS_1900	DS571150	-	86468	0.5714285714285714	4	(iTSS: EHI_068250)	FALSE
TSS_1901	DS571150	-	86566	0.8571428571428571	6	(iTSS: EHI_068250)	FALSE
TSS_1902	DS571150	-	86874	1.7142857142857142	12	(iTSS: EHI_068250)	FALSE
TSS_1903	DS571150	-	86991	0.7142857142857143	5	(iTSS: EHI_068250)	FALSE
TSS_1904	DS571150	-	87094	1.7142857142857142	12	(iTSS: EHI_068250)	FALSE
TSS_1905	DS571150	-	87392	1.4285714285714286	10	(iTSS: EHI_068250)	FALSE
TSS_1906	DS571150	-	87424	415.7142857142857	2910	(gTSS: EHI_068250)	TRUE
TSS_1907	DS571150	-	87695	1.4285714285714286	10	(oTSS)	FALSE
TSS_1908	DS571150	-	88139	2.4285714285714284	17	(iTSS: EHI_068260)	FALSE
TSS_1909	DS571150	-	88208	2.5714285714285716	18	(gTSS: EHI_068260)	TRUE
TSS_1910	DS571150	-	88228	0.5714285714285714	4	(gTSS: EHI_068260)	FALSE
TSS_1911	DS571150	+	88415	2021-05-03	28	(asTSS: EHI_068270)	TRUE
TSS_1912	DS571150	+	88994	0.5	4	(oTSS)	FALSE
TSS_1913	DS571150	+	89176	2021-05-01	12	(oTSS)	FALSE
TSS_1914	DS571150	+	89206	0.75	6	(oTSS)	FALSE
TSS_1915	DS571150	-	89275	0.5714285714285714	4	(iTSS: EHI_068270)	FALSE
TSS_1916	DS571150	+	89304	0.5	4	(oTSS)	FALSE
TSS_1917	DS571150	-	89685	1.1428571428571428	8	(gTSS: EHI_068270)	TRUE
TSS_1918	DS571150	+	92791	0.75	6	(asTSS: EHI_068290)	TRUE
TSS_1919	DS571150	+	96859	0.625	5	(iTSS: EHI_068310)	FALSE
TSS_1920	DS571150	+	97129	0.875	7	(iTSS: EHI_068310)	FALSE
TSS_1921	DS571150	-	99898	2.857142857142857	20	(oTSS)	FALSE
TSS_1922	DS571150	+	102004	0.5	4	(iTSS: EHI_068340)	FALSE
TSS_1923	DS571150	+	102132	0.5	4	(iTSS: EHI_068340)	FALSE
TSS_1924	DS571150	+	103213	0.5	4	(iTSS: EHI_068340)	FALSE
TSS_1925	DS571150	+	103225	1.0	8	(iTSS: EHI_068340)	FALSE
TSS_1926	DS571150	+	105079	0.75	6	(iTSS: EHI_068350)	FALSE
TSS_1927	DS571150	-	106276	0.5714285714285714	4	(asTSS: EHI_068350)	TRUE
TSS_1928	DS571150	+	106450	10.875	87	(gTSS: EHI_068360)	TRUE
TSS_1929	DS571150	+	109137	2.75	22	(gTSS: EHI_068370)	TRUE
TSS_1930	DS571150	+	111524	2.0	16	(gTSS: EHI_068390)	TRUE
TSS_1931	DS571150	-	112352	0.5714285714285714	4	(asTSS: EHI_068390), (iTSS: EHI_068400)	TRUE
TSS_1932	DS571150	-	113543	4.428571428571429	31	(iTSS: EHI_068400)	FALSE
TSS_1933	DS571150	-	113939	4.0	28	(gTSS: EHI_068400)	TRUE
TSS_1934	DS571150	-	113981	1.0	7	(gTSS: EHI_068400)	FALSE
TSS_1935	DS571150	+	114486	0.625	5	(oTSS)	FALSE
TSS_1936	DS571150	+	114580	7.625	61	(gTSS: EHI_068410)	TRUE
TSS_1937	DS571150	-	114973	42.42857142857143	297	(oTSS)	FALSE
TSS_1938	DS571150	-	114987	0.5714285714285714	4	(oTSS)	FALSE
TSS_1939	DS571150	-	115651	8.285714285714286	58	(oTSS)	FALSE
TSS_1940	DS571150	+	120053	0.625	5	(iTSS: EHI_068420)	FALSE
TSS_1941	DS571150	+	120462	2.375	19	(gTSS: EHI_068430)	TRUE
TSS_1942	DS571150	+	120721	0.5	4	(iTSS: EHI_068430)	FALSE
TSS_1943	DS571150	+	122332	10.375	83	(gTSS: EHI_068440)	TRUE
TSS_1944	DS571150	-	122778	0.5714285714285714	4	(oTSS)	FALSE
TSS_1945	DS571150	-	125977	3.7142857142857144	26	(gTSS: EHI_068450)	TRUE
TSS_1946	DS571150	-	127020	0.7142857142857143	5	(oTSS)	FALSE
TSS_1947	DS571150	-	127726	1.1428571428571428	8	(iTSS: EHI_068470)	FALSE
TSS_1948	DS571150	+	128575	70.625	565	(gTSS: EHI_068480)	TRUE
TSS_1949	DS571150	+	128630	0.875	7	(iTSS: EHI_068480)	FALSE
TSS_1950	DS571150	+	128650	0.5	4	(iTSS: EHI_068480)	FALSE
TSS_1951	DS571150	+	128668	2021-05-01	12	(iTSS: EHI_068480)	FALSE
TSS_1952	DS571150	+	128875	1.625	13	(iTSS: EHI_068480)	FALSE
TSS_1953	DS571150	-	131247	0.8571428571428571	6	(iTSS: EHI_068500)	FALSE
TSS_1954	DS571150	-	131281	1.1428571428571428	8	(iTSS: EHI_068500)	FALSE
TSS_1955	DS571150	-	131391	2.0	14	(gTSS: EHI_068500)	TRUE
TSS_1956	DS571150	+	131899	1.25	10	(gTSS: EHI_068510)	TRUE
TSS_1957	DS571150	+	132454	0.75	6	(iTSS: EHI_068510)	FALSE
TSS_1958	DS571150	+	132484	0.875	7	(iTSS: EHI_068510)	FALSE
TSS_1959	DS571150	+	133051	0.75	6	(iTSS: EHI_068510)	FALSE
TSS_1960	DS571150	+	133211	0.75	6	(iTSS: EHI_068510)	FALSE
TSS_1961	DS571150	+	133464	1.0	8	(iTSS: EHI_068510)	FALSE
TSS_1962	DS571150	+	134050	0.625	5	(iTSS: EHI_068510)	FALSE
TSS_1963	DS571150	+	134297	1.0	8	(gTSS: EHI_068520)	TRUE
TSS_1964	DS571150	+	138505	0.5	4	(oTSS)	FALSE
TSS_1965	DS571150	+	138768	0.875	7	(asTSS: EHI_068530)	TRUE
TSS_1966	DS571150	+	138803	5.125	41	(oTSS)	FALSE
TSS_1967	DS571150	-	141025	0.5714285714285714	4	(iTSS: EHI_068530)	FALSE
TSS_1968	DS571150	-	141051	0.5714285714285714	4	(iTSS: EHI_068530)	FALSE
TSS_1969	DS571150	-	141485	0.8571428571428571	6	(gTSS: EHI_068530)	TRUE
TSS_1970	DS571150	-	141738	3.2857142857142856	23	(oTSS)	FALSE
TSS_1971	DS571150	+	142894	0.75	6	(oTSS)	FALSE
TSS_1972	DS571150	-	143162	0.7142857142857143	5	(iTSS: EHI_068540)	FALSE
TSS_1973	DS571150	-	144960	0.5714285714285714	4	(iTSS: EHI_068540)	FALSE
TSS_1974	DS571150	-	145554	0.5714285714285714	4	(iTSS: EHI_068540)	FALSE
TSS_1975	DS571150	-	145622	2.7142857142857144	19	(iTSS: EHI_068540)	FALSE
TSS_1976	DS571150	+	145681	23.0	184	(oTSS)	FALSE
TSS_1977	DS571150	+	147242	0.5	4	(iTSS: EHI_068550)	FALSE
TSS_1978	DS571150	+	148180	2.125	17	(iTSS: EHI_068550)	FALSE
TSS_1979	DS571150	-	150302	33.285714285714285	233	(gTSS: EHI_068570)	TRUE
TSS_1980	DS571150	+	153945	0.5	4	(iTSS: EHI_068600)	FALSE
TSS_1981	DS571150	+	158134	0.5	4	(iTSS: EHI_068630)	FALSE
TSS_1982	DS571150	+	160090	6.125	49	(oTSS)	FALSE
TSS_1983	DS571150	+	160174	0.5	4	(gTSS: EHI_068640)	TRUE
TSS_1984	DS571150	+	161123	0.5	4	(iTSS: EHI_068640)	FALSE
TSS_1985	DS571150	+	161196	1.25	10	(iTSS: EHI_068640)	FALSE
TSS_1986	DS571150	-	162786	2.0	14	(gTSS: EHI_068650)	TRUE
TSS_1987	DS571150	-	163096	0.5714285714285714	4	(oTSS)	FALSE
TSS_1988	DS571150	+	163307	2021-05-26	212	(gTSS: EHI_068660)	TRUE
TSS_1989	DS571150	+	163320	0.5	4	(iTSS: EHI_068660)	FALSE
TSS_1990	DS571150	+	163516	0.5	4	(iTSS: EHI_068660)	FALSE
TSS_1991	DS571150	+	163626	1.0	8	(iTSS: EHI_068660)	FALSE
TSS_1992	DS571150	+	163736	0.625	5	(iTSS: EHI_068660)	FALSE
TSS_1993	DS571150	+	163995	1.25	10	(iTSS: EHI_068660)	FALSE
TSS_1994	DS571150	+	164048	1.75	14	(iTSS: EHI_068660)	FALSE
TSS_1995	DS571150	+	164457	10.75	86	(gTSS: EHI_068670)	TRUE
TSS_1996	DS571150	+	164479	1.75	14	(gTSS: EHI_068670)	FALSE
TSS_1997	DS571150	+	164867	0.5	4	(iTSS: EHI_068670)	FALSE
[truncated: 38,261 more rows]

## Sheet: E. dispar
Mornico et al., 2021. RNA sequencing reveals widespread transcription of natural antisense RNAs in Entamoeba species
Table S4. List of TSS identified in Entamoeba species
ID	Contig	Strand	Peak position	Peak normalized cov	Peak coverage	Annotation	pTSS
TSS_1	DS547756	-	450	2021-02-05	52	(oTSS)	FALSE
TSS_2	DS547756	-	543	2021-04-05	54	(oTSS)	FALSE
TSS_3	DS547757	-	2009	0.9	9	(oTSS)	FALSE
TSS_4	DS547757	+	2289	0.2857142857142857	4	(gTSS: EDI_009220)	TRUE
TSS_5	DS547757	-	5316	0.7	7	(oTSS)	FALSE
TSS_6	DS547757	-	5361	2.0	20	(oTSS)	FALSE
TSS_7	DS547757	-	5402	0.7	7	(oTSS)	FALSE
TSS_8	DS547757	-	5416	2021-08-24	248	(oTSS)	FALSE
TSS_9	DS547761	+	19	2.857142857142857	40	(oTSS)	FALSE
TSS_10	DS547761	+	85	2.2857142857142856	32	(oTSS)	FALSE
TSS_11	DS547761	+	135	6.571428571428571	92	(oTSS)	FALSE
TSS_12	DS547761	+	188	3230.0714285714284	45221	(oTSS)	FALSE
TSS_13	DS547761	+	269	142.35714285714286	1993	(oTSS)	FALSE
TSS_14	DS547761	+	344	0.8571428571428571	12	(oTSS)	FALSE
TSS_15	DS547761	+	376	7.785714285714286	109	(oTSS)	FALSE
TSS_16	DS547761	+	411	4.428571428571429	62	(oTSS)	FALSE
TSS_17	DS547761	+	487	16.571428571428573	232	(oTSS)	FALSE
TSS_18	DS547761	+	556	28.714285714285715	402	(oTSS)	FALSE
TSS_19	DS547761	+	588	0.6428571428571429	9	(oTSS)	FALSE
TSS_20	DS547761	+	632	332.2857142857143	4652	(oTSS)	FALSE
TSS_21	DS547761	+	720	0.2857142857142857	4	(oTSS)	FALSE
TSS_22	DS547761	+	750	13.0	182	(oTSS)	FALSE
TSS_23	DS547761	+	867	2021-05-03	49	(oTSS)	FALSE
TSS_24	DS547761	+	911	2.142857142857143	30	(oTSS)	FALSE
TSS_25	DS547761	+	942	5.642857142857143	79	(oTSS)	FALSE
TSS_26	DS547761	+	968	6.0	84	(oTSS)	FALSE
TSS_27	DS547761	+	1011	0.5	7	(oTSS)	FALSE
TSS_28	DS547761	+	1033	2.2142857142857144	31	(oTSS)	FALSE
TSS_29	DS547761	+	1083	0.2857142857142857	4	(oTSS)	FALSE
TSS_30	DS547763	+	455	2021-05-02	35	(oTSS)	FALSE
TSS_31	DS547763	+	523	1.2857142857142858	18	(oTSS)	FALSE
TSS_32	DS547763	+	581	0.35714285714285715	5	(oTSS)	FALSE
TSS_33	DS547763	+	626	11.0	154	(oTSS)	FALSE
TSS_34	DS547763	+	656	9.642857142857142	135	(oTSS)	FALSE
TSS_35	DS547763	+	734	1.5714285714285714	22	(oTSS)	FALSE
TSS_36	DS547763	+	800	0.5	7	(oTSS)	FALSE
TSS_37	DS547763	+	839	2.142857142857143	30	(oTSS)	FALSE
TSS_38	DS547763	+	893	0.7857142857142857	11	(oTSS)	FALSE
TSS_39	DS547763	+	916	2.7857142857142856	39	(oTSS)	FALSE
TSS_40	DS547763	+	974	1.2857142857142858	18	(oTSS)	FALSE
TSS_41	DS547768	-	1118	2021-07-01	17	(oTSS)	FALSE
TSS_42	DS547769	+	79	2.4285714285714284	34	(oTSS)	FALSE
TSS_43	DS547769	+	552	1.0714285714285714	15	(iTSS: EDI_233290)	FALSE
TSS_44	DS547769	+	609	2.142857142857143	30	(iTSS: EDI_233290)	FALSE
TSS_45	DS547769	+	952	2.9285714285714284	41	(oTSS)	FALSE
TSS_46	DS547769	+	1425	1.2142857142857142	17	(iTSS: EDI_233300)	FALSE
TSS_47	DS547769	+	1482	3.2142857142857144	45	(iTSS: EDI_233300)	FALSE
TSS_48	DS547769	+	1831	1.8571428571428572	26	(oTSS)	FALSE
TSS_49	DS547771	+	694	0.8571428571428571	12	(asTSS: EDI_186280)	TRUE
TSS_50	DS547772	-	127	0.4	4	(iTSS: EDI_046780)	FALSE
TSS_51	DS547772	-	1274	0.8	8	(oTSS)	FALSE
TSS_52	DS547772	-	3441	0.5	5	(oTSS)	FALSE
TSS_53	DS547772	+	4416	0.5	7	(iTSS: EDI_046900)	FALSE
TSS_54	DS547772	-	5511	0.4	4	(iTSS: EDI_046910)	FALSE
TSS_55	DS547772	+	7375	0.2857142857142857	4	(oTSS)	FALSE
TSS_56	DS547772	+	14158	0.5714285714285714	8	(iTSS: EDI_047040)	FALSE
TSS_57	DS547772	+	15079	1.2142857142857142	17	(gTSS: EDI_047050)	TRUE
TSS_58	DS547772	+	22685	0.35714285714285715	5	(gTSS: EDI_047170)	TRUE
TSS_59	DS547776	+	93	1.3571428571428572	19	(oTSS)	FALSE
TSS_60	DS547776	+	637	0.35714285714285715	5	(oTSS)	FALSE
TSS_61	DS547776	+	663	0.2857142857142857	4	(oTSS)	FALSE
TSS_62	DS547776	+	1233	2.2857142857142856	32	(oTSS)	FALSE
TSS_63	DS547776	+	2370	1.8571428571428572	26	(oTSS)	FALSE
TSS_64	DS547777	+	248	18.714285714285715	262	(gTSS: EDI_086210)	TRUE
TSS_65	DS547777	+	293	0.2857142857142857	4	(iTSS: EDI_086210)	FALSE
TSS_66	DS547777	+	307	0.35714285714285715	5	(iTSS: EDI_086210)	FALSE
TSS_67	DS547777	+	339	0.5714285714285714	8	(iTSS: EDI_086210)	FALSE
TSS_68	DS547777	+	479	2021-05-31	441	(iTSS: EDI_086210)	FALSE
TSS_69	DS547779	+	4716	0.9285714285714286	13	(gTSS: EDI_131360)	TRUE
TSS_70	DS547779	+	8827	0.7142857142857143	10	(oTSS)	FALSE
TSS_71	DS547779	+	10810	0.2857142857142857	4	(iTSS: EDI_131490)	FALSE
TSS_72	DS547781	+	160	8.357142857142858	117	(oTSS)	FALSE
TSS_73	DS547781	+	271	0.2857142857142857	4	(oTSS)	FALSE
TSS_74	DS547782	-	4473	0.4	4	(iTSS: EDI_058630)	FALSE
TSS_75	DS547782	-	4497	0.4	4	(gTSS: EDI_058630)	TRUE
TSS_76	DS547782	-	5470	2021-07-01	17	(iTSS: EDI_058650)	FALSE
TSS_77	DS547782	+	11946	0.5	7	(gTSS: EDI_058680)	TRUE
TSS_78	DS547783	-	5012	0.7	7	(iTSS: EDI_203270)	FALSE
TSS_79	DS547783	+	6848	0.2857142857142857	4	(oTSS)	FALSE
TSS_80	DS547783	-	10228	0.6	6	(oTSS)	FALSE
TSS_81	DS547783	-	11340	0.9	9	(oTSS)	FALSE
TSS_82	DS547783	+	13841	10.857142857142858	152	(oTSS)	FALSE
TSS_83	DS547783	+	13861	0.5714285714285714	8	(oTSS)	FALSE
TSS_84	DS547783	+	13872	0.42857142857142855	6	(oTSS)	FALSE
TSS_85	DS547783	-	13886	236.6	2366	(oTSS)	FALSE
TSS_86	DS547783	+	13912	1.6428571428571428	23	(oTSS)	FALSE
TSS_87	DS547783	-	13939	2021-06-02	26	(oTSS)	FALSE
TSS_88	DS547783	+	14042	0.7857142857142857	11	(oTSS)	FALSE
TSS_89	DS547783	+	14130	1.7857142857142858	25	(oTSS)	FALSE
TSS_90	DS547783	+	14142	0.2857142857142857	4	(oTSS)	FALSE
TSS_91	DS547783	+	14358	1.0	14	(oTSS)	FALSE
TSS_92	DS547783	+	14436	0.5714285714285714	8	(oTSS)	FALSE
TSS_93	DS547783	+	14499	0.2857142857142857	4	(oTSS)	FALSE
TSS_94	DS547783	+	14546	1.2142857142857142	17	(oTSS)	FALSE
TSS_95	DS547783	+	14560	1.0714285714285714	15	(oTSS)	FALSE
TSS_96	DS547783	+	14727	0.2857142857142857	4	(oTSS)	FALSE
TSS_97	DS547783	+	14774	0.2857142857142857	4	(oTSS)	FALSE
TSS_98	DS547783	+	14935	1.0714285714285714	15	(oTSS)	FALSE
TSS_99	DS547783	+	15176	3.357142857142857	47	(oTSS)	FALSE
TSS_100	DS547783	+	15433	7.142857142857143	100	(oTSS)	FALSE
TSS_101	DS547783	+	15481	69.14285714285714	968	(oTSS)	FALSE
TSS_102	DS547783	+	16453	8.857142857142858	124	(oTSS)	FALSE
TSS_103	DS547783	+	16496	0.2857142857142857	4	(oTSS)	FALSE
TSS_104	DS547783	-	19033	0.4	4	(gTSS: EDI_203310)	TRUE
TSS_105	DS547783	+	19906	0.2857142857142857	4	(gTSS: EDI_203330)	TRUE
TSS_106	DS547783	+	21894	0.2857142857142857	4	(asTSS: EDI_203440)	TRUE
TSS_107	DS547783	+	23777	1.5714285714285714	22	(oTSS)	FALSE
TSS_108	DS547783	-	25852	0.4	4	(oTSS)	FALSE
TSS_109	DS547783	-	25874	2021-05-01	15	(oTSS)	FALSE
TSS_110	DS547783	-	26071	2021-09-03	39	(oTSS)	FALSE
TSS_111	DS547783	-	26182	0.8	8	(oTSS)	FALSE
TSS_112	DS547783	-	26197	2021-03-01	13	(oTSS)	FALSE
TSS_113	DS547783	-	26240	16.0	160	(oTSS)	FALSE
TSS_114	DS547783	-	26294	2021-01-01	11	(oTSS)	FALSE
TSS_115	DS547783	+	28642	6.142857142857143	86	(oTSS)	FALSE
TSS_116	DS547783	+	28816	0.2857142857142857	4	(oTSS)	FALSE
TSS_117	DS547783	+	28957	1.1428571428571428	16	(oTSS)	FALSE
TSS_118	DS547783	+	29019	0.2857142857142857	4	(oTSS)	FALSE
TSS_119	DS547783	+	29081	0.2857142857142857	4	(oTSS)	FALSE
TSS_120	DS547783	+	29320	0.42857142857142855	6	(oTSS)	FALSE
TSS_121	DS547783	+	29335	2.2142857142857144	31	(oTSS)	FALSE
TSS_122	DS547783	+	29431	1.2857142857142858	18	(oTSS)	FALSE
TSS_123	DS547783	+	29455	0.5714285714285714	8	(oTSS)	FALSE
TSS_124	DS547783	+	29477	4.214285714285714	59	(oTSS)	FALSE
TSS_125	DS547783	+	29665	0.35714285714285715	5	(oTSS)	FALSE
TSS_126	DS547783	+	29816	0.42857142857142855	6	(oTSS)	FALSE
TSS_127	DS547783	+	29832	8.714285714285714	122	(oTSS)	FALSE
TSS_128	DS547783	+	29925	1.0714285714285714	15	(oTSS)	FALSE
TSS_129	DS547783	+	29984	0.42857142857142855	6	(oTSS)	FALSE
TSS_130	DS547783	+	29999	3.7857142857142856	53	(oTSS)	FALSE
TSS_131	DS547783	+	30043	1.2142857142857142	17	(oTSS)	FALSE
TSS_132	DS547783	+	30075	164.71428571428572	2306	(oTSS)	FALSE
TSS_133	DS547783	+	30143	0.5	7	(oTSS)	FALSE
TSS_134	DS547783	+	30156	1.0714285714285714	15	(oTSS)	FALSE
TSS_135	DS547783	+	30384	0.5	7	(oTSS)	FALSE
TSS_136	DS547783	+	30490	3.0714285714285716	43	(oTSS)	FALSE
TSS_137	DS547783	+	31200	2.4285714285714284	34	(oTSS)	FALSE
TSS_138	DS547783	+	31219	0.35714285714285715	5	(oTSS)	FALSE
TSS_139	DS547783	+	31230	0.7857142857142857	11	(oTSS)	FALSE
TSS_140	DS547783	+	31242	1.0	14	(oTSS)	FALSE
TSS_141	DS547783	+	31444	1.1428571428571428	16	(oTSS)	FALSE
TSS_142	DS547783	-	37538	0.4	4	(iTSS: EDI_203480)	FALSE
TSS_143	DS547784	-	1530	2021-09-17	179	(oTSS)	FALSE
TSS_144	DS547784	-	1583	2021-04-01	14	(oTSS)	FALSE
TSS_145	DS547784	-	1622	2021-06-01	16	(oTSS)	FALSE
TSS_146	DS547784	+	1727	0.2857142857142857	4	(oTSS)	FALSE
TSS_147	DS547784	-	1736	2021-09-03	39	(oTSS)	FALSE
TSS_148	DS547784	-	1800	0.6	6	(oTSS)	FALSE
TSS_149	DS547784	-	1827	0.7	7	(oTSS)	FALSE
TSS_150	DS547784	-	1865	2021-01-02	21	(oTSS)	FALSE
TSS_151	DS547784	-	1887	0.4	4	(oTSS)	FALSE
TSS_152	DS547784	-	1898	0.4	4	(oTSS)	FALSE
TSS_153	DS547784	-	1928	0.5	5	(oTSS)	FALSE
TSS_154	DS547784	-	1955	2021-04-02	24	(oTSS)	FALSE
TSS_155	DS547784	-	2004	2021-01-01	11	(oTSS)	FALSE
TSS_156	DS547785	+	813	0.5714285714285714	8	(oTSS)	FALSE
TSS_157	DS547785	+	826	0.5714285714285714	8	(oTSS)	FALSE
TSS_158	DS547785	-	4201	0.4	4	(oTSS)	FALSE
TSS_159	DS547786	+	2760	1.4285714285714286	20	(gTSS: EDI_283960)	TRUE
TSS_160	DS547786	+	3056	0.35714285714285715	5	(iTSS: EDI_283960)	FALSE
TSS_161	DS547786	+	4052	0.35714285714285715	5	(asTSS: EDI_283970)	TRUE
TSS_162	DS547786	-	4786	2021-07-03	37	(gTSS: EDI_283970)	TRUE
TSS_163	DS547786	+	9109	0.6428571428571429	9	(oTSS)	FALSE
TSS_164	DS547786	+	9122	2.642857142857143	37	(oTSS)	FALSE
TSS_165	DS547786	+	9133	0.35714285714285715	5	(oTSS)	FALSE
TSS_166	DS547786	+	9148	6.428571428571429	90	(oTSS)	FALSE
TSS_167	DS547786	+	9211	9.285714285714286	130	(oTSS)	FALSE
TSS_168	DS547786	-	9219	0.4	4	(oTSS)	FALSE
TSS_169	DS547786	-	9237	0.7	7	(oTSS)	FALSE
TSS_170	DS547786	+	9271	9.714285714285714	136	(oTSS)	FALSE
TSS_171	DS547786	+	9440	0.5714285714285714	8	(oTSS)	FALSE
TSS_172	DS547786	+	9458	3.7857142857142856	53	(oTSS)	FALSE
TSS_173	DS547786	+	11193	0.5714285714285714	8	(iTSS: EDI_284030)	FALSE
TSS_174	DS547786	-	11521	0.5	5	(asTSS: EDI_284030)	TRUE
TSS_175	DS547786	-	11604	0.4	4	(asTSS: EDI_284030)	FALSE
TSS_176	DS547786	+	14323	0.42857142857142855	6	(oTSS)	FALSE
TSS_177	DS547786	-	15311	0.4	4	(oTSS)	FALSE
TSS_178	DS547786	+	15667	0.2857142857142857	4	(gTSS: EDI_284070)	TRUE
TSS_179	DS547786	+	22492	0.2857142857142857	4	(asTSS: EDI_284100)	TRUE
TSS_180	DS547786	-	25738	0.5	5	(iTSS: EDI_284110)	FALSE
TSS_181	DS547786	+	26038	0.2857142857142857	4	(oTSS)	FALSE
TSS_182	DS547786	-	26528	0.4	4	(iTSS: EDI_284110)	FALSE
TSS_183	DS547786	-	26657	0.4	4	(oTSS)	FALSE
TSS_184	DS547786	-	26796	0.5	5	(iTSS: EDI_284120)	FALSE
TSS_185	DS547786	-	27522	0.5	5	(iTSS: EDI_284120)	FALSE
TSS_186	DS547786	+	31733	0.7857142857142857	11	(oTSS)	FALSE
TSS_187	DS547786	+	32078	2.0	28	(oTSS)	FALSE
TSS_188	DS547786	+	32211	1.6428571428571428	23	(oTSS)	FALSE
TSS_189	DS547786	+	32289	0.35714285714285715	5	(oTSS)	FALSE
TSS_190	DS547786	+	32358	8.071428571428571	113	(oTSS)	FALSE
TSS_191	DS547786	+	32557	0.5	7	(oTSS)	FALSE
TSS_192	DS547786	+	32588	0.2857142857142857	4	(oTSS)	FALSE
TSS_193	DS547786	+	32689	2.5714285714285716	36	(oTSS)	FALSE
TSS_194	DS547786	+	32750	3.4285714285714284	48	(oTSS)	FALSE
TSS_195	DS547786	+	32811	0.35714285714285715	5	(oTSS)	FALSE
TSS_196	DS547786	+	32825	0.2857142857142857	4	(oTSS)	FALSE
TSS_197	DS547786	+	32994	0.35714285714285715	5	(oTSS)	FALSE
TSS_198	DS547786	+	33051	1.8571428571428572	26	(oTSS)	FALSE
TSS_199	DS547786	+	33146	3.0714285714285716	43	(oTSS)	FALSE
TSS_200	DS547786	+	33376	0.7857142857142857	11	(oTSS)	FALSE
TSS_201	DS547786	+	33522	2.642857142857143	37	(oTSS)	FALSE
TSS_202	DS547786	+	33543	45.214285714285715	633	(oTSS)	FALSE
TSS_203	DS547786	+	33651	0.6428571428571429	9	(oTSS)	FALSE
TSS_204	DS547786	+	33726	1.7857142857142858	25	(oTSS)	FALSE
TSS_205	DS547786	+	33745	0.7142857142857143	10	(oTSS)	FALSE
TSS_206	DS547786	+	33783	0.42857142857142855	6	(oTSS)	FALSE
TSS_207	DS547786	+	33801	82.64285714285714	1157	(oTSS)	FALSE
TSS_208	DS547786	+	34002	1.9285714285714286	27	(oTSS)	FALSE
TSS_209	DS547786	+	34067	1.2857142857142858	18	(oTSS)	FALSE
TSS_210	DS547786	+	34299	1.7857142857142858	25	(oTSS)	FALSE
TSS_211	DS547786	+	34413	1.3571428571428572	19	(oTSS)	FALSE
TSS_212	DS547786	+	34477	0.5	7	(oTSS)	FALSE
TSS_213	DS547786	+	34551	0.2857142857142857	4	(oTSS)	FALSE
TSS_214	DS547786	+	34572	1.4285714285714286	20	(oTSS)	FALSE
TSS_215	DS547786	+	34843	6.714285714285714	94	(oTSS)	FALSE
TSS_216	DS547786	+	36094	11.285714285714286	158	(oTSS)	FALSE
TSS_217	DS547786	+	36414	0.2857142857142857	4	(oTSS)	FALSE
TSS_218	DS547786	+	38896	0.42857142857142855	6	(oTSS)	FALSE
TSS_219	DS547786	-	39715	0.6	6	(oTSS)	FALSE
TSS_220	DS547786	-	39822	0.4	4	(oTSS)	FALSE
TSS_221	DS547786	-	39864	2021-09-04	49	(oTSS)	FALSE
TSS_222	DS547786	-	39952	0.4	4	(oTSS)	FALSE
TSS_223	DS547786	-	40003	0.8	8	(oTSS)	FALSE
TSS_224	DS547786	-	40021	0.8	8	(oTSS)	FALSE
TSS_225	DS547786	-	40147	0.6	6	(oTSS)	FALSE
TSS_226	DS547786	-	40177	0.8	8	(oTSS)	FALSE
TSS_227	DS547786	-	40200	0.5	5	(oTSS)	FALSE
TSS_228	DS547786	-	40244	2021-03-10	103	(oTSS)	FALSE
TSS_229	DS547786	-	40275	2.0	20	(oTSS)	FALSE
TSS_230	DS547786	-	40338	0.6	6	(oTSS)	FALSE
TSS_231	DS547786	-	40365	2021-09-05	59	(oTSS)	FALSE
TSS_232	DS547786	-	40377	2021-02-01	12	(oTSS)	FALSE
TSS_233	DS547786	-	40425	1.0	10	(oTSS)	FALSE
TSS_234	DS547786	-	40463	58.0	580	(oTSS)	FALSE
TSS_235	DS547786	-	40743	0.5	5	(oTSS)	FALSE
TSS_236	DS547786	-	40754	2021-02-01	12	(oTSS)	FALSE
TSS_237	DS547786	-	40794	2021-04-01	14	(oTSS)	FALSE
TSS_238	DS547786	-	40856	0.4	4	(oTSS)	FALSE
TSS_239	DS547786	-	40880	2021-08-09	98	(oTSS)	FALSE
TSS_240	DS547786	-	40897	0.9	9	(oTSS)	FALSE
TSS_241	DS547786	-	40934	2021-05-04	45	(oTSS)	FALSE
TSS_242	DS547786	-	40959	0.4	4	(oTSS)	FALSE
TSS_243	DS547786	-	41003	2021-05-01	15	(oTSS)	FALSE
TSS_244	DS547786	-	41037	2021-08-02	28	(oTSS)	FALSE
TSS_245	DS547786	-	41127	0.4	4	(oTSS)	FALSE
TSS_246	DS547786	-	41154	2021-06-21	216	(oTSS)	FALSE
TSS_247	DS547786	-	41314	0.8	8	(oTSS)	FALSE
TSS_248	DS547786	-	41407	2021-05-02	25	(oTSS)	FALSE
TSS_249	DS547786	-	41418	0.4	4	(oTSS)	FALSE
TSS_250	DS547786	-	41444	0.9	9	(oTSS)	FALSE
TSS_251	DS547786	-	41458	2021-04-09	94	(oTSS)	FALSE
TSS_252	DS547786	-	41480	0.9	9	(oTSS)	FALSE
TSS_253	DS547786	-	41570	2021-03-17	173	(oTSS)	FALSE
TSS_254	DS547786	-	41686	207.9	2079	(oTSS)	FALSE
TSS_255	DS547786	-	41770	2021-01-06	61	(oTSS)	FALSE
TSS_256	DS547786	-	41787	2021-04-01	14	(oTSS)	FALSE
TSS_257	DS547786	-	41819	0.6	6	(oTSS)	FALSE
TSS_258	DS547786	-	41839	34.5	345	(oTSS)	FALSE
TSS_259	DS547786	-	41865	0.5	5	(oTSS)	FALSE
TSS_260	DS547786	-	41881	0.8	8	(oTSS)	FALSE
TSS_261	DS547786	-	41911	7.0	70	(oTSS)	FALSE
TSS_262	DS547786	-	41935	2.0	20	(oTSS)	FALSE
TSS_263	DS547786	-	41959	2021-06-04	46	(oTSS)	FALSE
TSS_264	DS547786	-	41973	2021-08-02	28	(oTSS)	FALSE
TSS_265	DS547786	-	42008	0.5	5	(oTSS)	FALSE
TSS_266	DS547786	-	42066	48.7	487	(oTSS)	FALSE
TSS_267	DS547786	-	42129	2021-02-01	12	(oTSS)	FALSE
TSS_268	DS547786	-	42259	0.4	4	(oTSS)	FALSE
TSS_269	DS547786	-	42305	2021-02-01	12	(oTSS)	FALSE
TSS_270	DS547786	-	42316	0.9	9	(oTSS)	FALSE
TSS_271	DS547786	-	42333	2021-01-03	31	(oTSS)	FALSE
TSS_272	DS547786	-	42374	2021-03-03	33	(oTSS)	FALSE
TSS_273	DS547786	-	42446	2021-08-01	18	(oTSS)	FALSE
TSS_274	DS547786	-	42463	0.5	5	(oTSS)	FALSE
TSS_275	DS547786	-	42480	2021-06-22	226	(oTSS)	FALSE
TSS_276	DS547786	+	44847	2021-05-05	77	(oTSS)	FALSE
TSS_277	DS547786	+	44874	3.0	42	(oTSS)	FALSE
TSS_278	DS547786	+	44891	0.7857142857142857	11	(oTSS)	FALSE
TSS_279	DS547786	+	44910	2021-05-01	21	(oTSS)	FALSE
TSS_280	DS547786	+	44945	7.428571428571429	104	(oTSS)	FALSE
TSS_281	DS547786	+	44996	0.5714285714285714	8	(oTSS)	FALSE
TSS_282	DS547786	+	45036	2.142857142857143	30	(oTSS)	FALSE
TSS_283	DS547786	+	45058	1.0714285714285714	15	(oTSS)	FALSE
TSS_284	DS547786	-	45073	0.8	8	(oTSS)	FALSE
TSS_285	DS547786	+	45106	12.357142857142858	173	(oTSS)	FALSE
TSS_286	DS547786	+	45161	0.6428571428571429	9	(oTSS)	FALSE
TSS_287	DS547786	+	45224	0.35714285714285715	5	(oTSS)	FALSE
TSS_288	DS547786	+	45239	2.357142857142857	33	(oTSS)	FALSE
TSS_289	DS547786	+	45257	0.5	7	(oTSS)	FALSE
TSS_290	DS547786	+	45401	0.2857142857142857	4	(oTSS)	FALSE
TSS_291	DS547786	+	46551	0.2857142857142857	4	(oTSS)	FALSE
TSS_292	DS547786	-	47305	0.4	4	(iTSS: EDI_284170)	FALSE
TSS_293	DS547786	-	47453	0.5	5	(iTSS: EDI_284170)	FALSE
TSS_294	DS547786	-	47540	2021-01-01	11	(iTSS: EDI_284170)	FALSE
TSS_295	DS547786	-	47616	39.1	391	(gTSS: EDI_284170)	TRUE
TSS_296	DS547786	-	47636	2021-09-03	39	(gTSS: EDI_284170)	FALSE
TSS_297	DS547786	-	47993	0.4	4	(iTSS: EDI_284180)	FALSE
TSS_298	DS547786	-	48104	0.7	7	(iTSS: EDI_284180)	FALSE
TSS_299	DS547786	-	48174	0.8	8	(iTSS: EDI_284180)	FALSE
TSS_300	DS547786	-	48199	3.0	30	(iTSS: EDI_284180)	FALSE
TSS_301	DS547786	-	48251	52.8	528	(iTSS: EDI_284180)	FALSE
TSS_302	DS547786	-	48276	0.8	8	(iTSS: EDI_284180)	FALSE
TSS_303	DS547786	-	48311	2021-01-07	71	(iTSS: EDI_284180)	FALSE
TSS_304	DS547786	-	48344	0.6	6	(iTSS: EDI_284180)	FALSE
TSS_305	DS547786	-	48365	2021-05-02	25	(iTSS: EDI_284180)	FALSE
TSS_306	DS547786	+	48416	0.2857142857142857	4	(oTSS)	FALSE
TSS_307	DS547786	-	48443	2021-08-04	48	(iTSS: EDI_284180)	FALSE
TSS_308	DS547786	-	48482	15.0	150	(iTSS: EDI_284180)	FALSE
TSS_309	DS547786	-	50245	0.4	4	(iTSS: EDI_284180)	FALSE
TSS_310	DS547786	-	51278	0.4	4	(iTSS: EDI_284180)	FALSE
TSS_311	DS547786	+	51717	1.2142857142857142	17	(iTSS: EDI_284190)	FALSE
TSS_312	DS547786	-	52980	0.5	5	(iTSS: EDI_284200)	FALSE
TSS_313	DS547786	+	53424	0.42857142857142855	6	(asTSS: EDI_284210)	TRUE
TSS_314	DS547786	+	53743	0.6428571428571429	9	(oTSS)	FALSE
TSS_315	DS547786	-	55214	2021-03-01	13	(gTSS: EDI_284220)	TRUE
TSS_316	DS547786	+	56529	0.7857142857142857	11	(asTSS: EDI_284230)	TRUE
TSS_317	DS547786	-	59714	0.5	5	(iTSS: EDI_284250)	FALSE
TSS_318	DS547786	-	59815	0.5	5	(iTSS: EDI_284250)	FALSE
TSS_319	DS547786	+	59907	0.2857142857142857	4	(oTSS)	FALSE
TSS_320	DS547786	-	60566	2021-08-06	68	(gTSS: EDI_284250)	TRUE
TSS_321	DS547786	-	61839	0.4	4	(gTSS: EDI_284260)	TRUE
TSS_322	DS547786	-	62123	2021-08-15	158	(iTSS: EDI_284270)	FALSE
TSS_323	DS547786	-	63987	0.4	4	(gTSS: EDI_284270)	TRUE
TSS_324	DS547787	-	44	0.6	6	(oTSS)	FALSE
TSS_325	DS547787	-	68	147.6	1476	(oTSS)	FALSE
TSS_326	DS547787	-	895	2021-09-01	19	(oTSS)	FALSE
TSS_327	DS547787	-	932	147.5	1475	(oTSS)	FALSE
TSS_328	DS547787	-	1758	2021-09-01	19	(oTSS)	FALSE
TSS_329	DS547787	-	1795	147.4	1474	(oTSS)	FALSE
TSS_330	DS547788	-	113	2021-03-01	13	(oTSS)	FALSE
TSS_331	DS547788	-	140	2021-01-23	231	(oTSS)	FALSE
TSS_332	DS547788	-	189	2021-09-05	59	(oTSS)	FALSE
TSS_333	DS547788	-	216	2021-01-03	31	(oTSS)	FALSE
TSS_334	DS547788	-	290	2021-03-01	13	(oTSS)	FALSE
TSS_335	DS547788	-	359	2021-05-03	35	(oTSS)	FALSE
TSS_336	DS547788	-	392	0.8	8	(oTSS)	FALSE
TSS_337	DS547788	-	505	2021-03-15	153	(oTSS)	FALSE
TSS_338	DS547788	-	563	0.4	4	(oTSS)	FALSE
TSS_339	DS547788	-	620	0.5	5	(oTSS)	FALSE
TSS_340	DS547788	-	643	254.0	2540	(oTSS)	FALSE
TSS_341	DS547788	-	798	0.8	8	(oTSS)	FALSE
TSS_342	DS547788	-	883	0.5	5	(oTSS)	FALSE
TSS_343	DS547788	-	920	1.0	10	(oTSS)	FALSE
TSS_344	DS547788	-	1003	2021-01-04	41	(oTSS)	FALSE
TSS_345	DS547789	+	14	10.857142857142858	152	(oTSS)	FALSE
TSS_346	DS547789	+	64	13.785714285714286	193	(oTSS)	FALSE
TSS_347	DS547789	+	96	5.0	70	(oTSS)	FALSE
TSS_348	DS547789	+	178	2.9285714285714284	41	(oTSS)	FALSE
TSS_349	DS547789	+	237	1.9285714285714286	27	(oTSS)	FALSE
TSS_350	DS547789	+	287	2021-05-06	91	(oTSS)	FALSE
TSS_351	DS547789	+	340	3240.4285714285716	45366	(oTSS)	FALSE
TSS_352	DS547789	+	421	141.0	1974	(oTSS)	FALSE
TSS_353	DS547789	+	528	7.428571428571429	104	(oTSS)	FALSE
TSS_354	DS547789	+	563	4.928571428571429	69	(oTSS)	FALSE
TSS_355	DS547789	+	639	16.571428571428573	232	(oTSS)	FALSE
TSS_356	DS547789	+	739	66.0	924	(oTSS)	FALSE
TSS_357	DS547789	+	793	9.0	126	(oTSS)	FALSE
TSS_358	DS547789	+	903	12.285714285714286	172	(oTSS)	FALSE
TSS_359	DS547789	+	1022	2.857142857142857	40	(oTSS)	FALSE
TSS_360	DS547789	+	1064	2.0714285714285716	29	(oTSS)	FALSE
TSS_361	DS547789	+	1095	6.214285714285714	87	(oTSS)	FALSE
TSS_362	DS547789	+	1165	0.42857142857142855	6	(oTSS)	FALSE
TSS_363	DS547790	+	17	15.357142857142858	215	(oTSS)	FALSE
TSS_364	DS547790	+	83	1.0	14	(oTSS)	FALSE
TSS_365	DS547790	+	142	2.857142857142857	40	(oTSS)	FALSE
TSS_366	DS547790	+	171	2.357142857142857	33	(oTSS)	FALSE
TSS_367	DS547790	+	223	3.5714285714285716	50	(oTSS)	FALSE
TSS_368	DS547790	+	260	1.4285714285714286	20	(oTSS)	FALSE
TSS_369	DS547790	+	312	0.5	7	(oTSS)	FALSE
TSS_370	DS547790	+	350	1.2142857142857142	17	(oTSS)	FALSE
TSS_371	DS547790	+	393	1.5714285714285714	22	(oTSS)	FALSE
TSS_372	DS547790	+	436	0.7142857142857143	10	(oTSS)	FALSE
TSS_373	DS547790	+	465	12.928571428571429	181	(oTSS)	FALSE
TSS_374	DS547790	+	547	0.2857142857142857	4	(oTSS)	FALSE
TSS_375	DS547790	+	564	3.357142857142857	47	(oTSS)	FALSE
TSS_376	DS547790	+	736	2804.3571428571427	39261	(oTSS)	FALSE
TSS_377	DS547795	-	1099	0.7	7	(oTSS)	FALSE
TSS_378	DS547795	+	3267	0.35714285714285715	5	(oTSS)	FALSE
TSS_379	DS547795	+	3720	0.5	7	(oTSS)	FALSE
TSS_380	DS547795	+	3957	83.42857142857143	1168	(oTSS)	FALSE
TSS_381	DS547795	+	4438	1.8571428571428572	26	(oTSS)	FALSE
TSS_382	DS547795	+	4456	0.42857142857142855	6	(oTSS)	FALSE
TSS_383	DS547795	+	4471	40.857142857142854	572	(oTSS)	FALSE
TSS_384	DS547795	+	4908	0.42857142857142855	6	(oTSS)	FALSE
TSS_385	DS547795	+	5145	77.57142857142857	1086	(oTSS)	FALSE
TSS_386	DS547795	+	5626	1.6428571428571428	23	(oTSS)	FALSE
TSS_387	DS547795	+	5659	43.285714285714285	606	(oTSS)	FALSE
TSS_388	DS547796	+	346	0.5	7	(gTSS: EDI_090490)	TRUE
TSS_389	DS547796	+	359	0.35714285714285715	5	(iTSS: EDI_090490)	FALSE
TSS_390	DS547796	+	1981	4.357142857142857	61	(gTSS: EDI_090500)	TRUE
TSS_391	DS547796	+	2791	2.142857142857143	30	(iTSS: EDI_090500)	FALSE
TSS_392	DS547796	+	2911	2021-05-01	21	(iTSS: EDI_090500)	FALSE
TSS_393	DS547796	+	2938	0.42857142857142855	6	(iTSS: EDI_090500)	FALSE
TSS_394	DS547796	+	2985	0.35714285714285715	5	(iTSS: EDI_090500)	FALSE
TSS_395	DS547796	+	3016	0.42857142857142855	6	(iTSS: EDI_090500)	FALSE
TSS_396	DS547796	+	3074	1.4285714285714286	20	(iTSS: EDI_090500)	FALSE
TSS_397	DS547796	+	3094	1.0714285714285714	15	(iTSS: EDI_090500)	FALSE
TSS_398	DS547796	-	3282	0.5	5	(oTSS)	FALSE
TSS_399	DS547796	+	3315	214.35714285714286	3001	(iTSS: EDI_090500)	FALSE
TSS_400	DS547796	-	3332	0.8	8	(oTSS)	FALSE
TSS_401	DS547796	+	3349	26.642857142857142	373	(iTSS: EDI_090500)	FALSE
TSS_402	DS547796	-	3375	0.7	7	(oTSS)	FALSE
TSS_403	DS547796	-	3394	2021-05-01	15	(oTSS)	FALSE
TSS_404	DS547796	-	3420	0.5	5	(oTSS)	FALSE
TSS_405	DS547796	-	3480	0.5	5	(oTSS)	FALSE
TSS_406	DS547796	-	3497	2021-04-01	14	(oTSS)	FALSE
TSS_407	DS547796	+	3505	3923-05-01	54929	(iTSS: EDI_090500)	FALSE
TSS_408	DS547796	-	3534	0.7	7	(oTSS)	FALSE
TSS_409	DS547796	-	3575	2021-05-03	35	(oTSS)	FALSE
TSS_410	DS547796	-	3673	2021-05-01	15	(oTSS)	FALSE
TSS_411	DS547796	+	3686	117.57142857142857	1646	(iTSS: EDI_090500)	FALSE
TSS_412	DS547796	-	3712	0.6	6	(oTSS)	FALSE
TSS_413	DS547796	-	3725	0.8	8	(asTSS: EDI_090500)	TRUE
TSS_414	DS547796	+	3727	1.9285714285714286	27	(iTSS: EDI_090500)	FALSE
TSS_415	DS547796	+	3739	2.357142857142857	33	(iTSS: EDI_090500)	FALSE
TSS_416	DS547796	-	3768	0.5	5	(asTSS: EDI_090500)	FALSE
TSS_417	DS547796	+	3932	0.5714285714285714	8	(oTSS)	FALSE
TSS_418	DS547797	+	5257	0.2857142857142857	4	(iTSS: EDI_234560)	FALSE
TSS_419	DS547797	+	5283	0.2857142857142857	4	(iTSS: EDI_234560)	FALSE
TSS_420	DS547797	+	5397	0.5714285714285714	8	(iTSS: EDI_234560)	FALSE
TSS_421	DS547797	+	5452	0.8571428571428571	12	(iTSS: EDI_234560)	FALSE
TSS_422	DS547797	+	5490	1.4285714285714286	20	(iTSS: EDI_234560)	FALSE
TSS_423	DS547797	+	5504	2021-05-05	77	(iTSS: EDI_234560)	FALSE
TSS_424	DS547797	+	5555	0.8571428571428571	12	(iTSS: EDI_234560)	FALSE
TSS_425	DS547797	+	5570	1.0	14	(iTSS: EDI_234560)	FALSE
TSS_426	DS547797	+	5630	0.7142857142857143	10	(iTSS: EDI_234560)	FALSE
TSS_427	DS547797	+	5750	0.5714285714285714	8	(iTSS: EDI_234560)	FALSE
TSS_428	DS547797	+	5811	0.35714285714285715	5	(iTSS: EDI_234560)	FALSE
TSS_429	DS547797	+	6126	0.5714285714285714	8	(gTSS: EDI_234570)	TRUE
TSS_430	DS547797	-	8827	0.6	6	(iTSS: EDI_234580), (gTSS: EDI_234580)	FALSE
TSS_431	DS547797	-	8843	2021-07-01	17	(gTSS: EDI_234580)	TRUE
TSS_432	DS547797	+	10937	0.2857142857142857	4	(gTSS: EDI_234610)	TRUE
TSS_433	DS547797	+	12307	0.42857142857142855	6	(iTSS: EDI_234620)	FALSE
TSS_434	DS547799	-	618	0.4	4	(iTSS: EDI_097650)	FALSE
TSS_435	DS547799	-	771	0.7	7	(iTSS: EDI_097650)	FALSE
TSS_436	DS547799	-	982	2021-06-19	196	(gTSS: EDI_097650)	TRUE
TSS_437	DS547802	+	252	0.2857142857142857	4	(oTSS)	FALSE
TSS_438	DS547802	+	2269	2.0	28	(gTSS: EDI_256010)	TRUE
TSS_439	DS547802	+	2356	5.0	70	(iTSS: EDI_256010)	FALSE
TSS_440	DS547802	+	3324	1.1428571428571428	16	(gTSS: EDI_256020)	TRUE
TSS_441	DS547804	-	419	0.5	5	(oTSS)	FALSE
TSS_442	DS547804	-	8089	1.0	10	(oTSS)	FALSE
TSS_443	DS547804	-	8117	0.7	7	(oTSS)	FALSE
TSS_444	DS547805	-	43	0.5	5	(oTSS)	FALSE
TSS_445	DS547805	-	165	2021-01-02	21	(oTSS)	FALSE
TSS_446	DS547805	-	264	0.8	8	(oTSS)	FALSE
TSS_447	DS547805	-	442	0.8	8	(oTSS)	FALSE
TSS_448	DS547805	-	585	0.4	4	(oTSS)	FALSE
TSS_449	DS547805	-	638	0.4	4	(oTSS)	FALSE
TSS_450	DS547805	-	665	0.6	6	(oTSS)	FALSE
TSS_451	DS547805	-	716	0.7	7	(oTSS)	FALSE
TSS_452	DS547805	-	744	0.8	8	(oTSS)	FALSE
TSS_453	DS547806	-	164	0.6	6	(oTSS)	FALSE
TSS_454	DS547806	-	201	0.8	8	(oTSS)	FALSE
TSS_455	DS547806	-	282	4.0	40	(oTSS)	FALSE
TSS_456	DS547806	-	1026	0.4	4	(oTSS)	FALSE
TSS_457	DS547808	+	877	123.14285714285714	1724	(oTSS)	FALSE
TSS_458	DS547808	+	924	0.9285714285714286	13	(oTSS)	FALSE
TSS_459	DS547809	+	1317	1.9285714285714286	27	(oTSS)	FALSE
TSS_460	DS547809	-	1330	2021-06-03	36	(oTSS)	FALSE
TSS_461	DS547809	-	1348	2021-06-04	46	(oTSS)	FALSE
TSS_462	DS547809	-	1366	2021-06-06	66	(oTSS)	FALSE
TSS_463	DS547809	-	1382	2021-09-02	29	(oTSS)	FALSE
TSS_464	DS547809	-	1475	1.0	10	(oTSS)	FALSE
TSS_465	DS547809	-	1495	24.0	240	(oTSS)	FALSE
TSS_466	DS547809	-	1509	2021-07-05	57	(oTSS)	FALSE
TSS_467	DS547809	-	1552	2021-01-08	81	(oTSS)	FALSE
TSS_468	DS547809	-	1608	2021-01-04	41	(oTSS)	FALSE
TSS_469	DS547809	-	1627	2021-02-01	12	(oTSS)	FALSE
TSS_470	DS547809	-	1688	2021-02-02	22	(oTSS)	FALSE
TSS_471	DS547809	-	1710	0.7	7	(oTSS)	FALSE
TSS_472	DS547809	-	1746	0.6	6	(oTSS)	FALSE
TSS_473	DS547809	-	1820	1.0	10	(oTSS)	FALSE
TSS_474	DS547809	+	2053	644.7857142857143	9027	(oTSS)	FALSE
TSS_475	DS547809	-	2135	4494.0	44940	(oTSS)	FALSE
TSS_476	DS547809	+	2167	3.5714285714285716	50	(oTSS)	FALSE
TSS_477	DS547809	+	2195	0.5	7	(oTSS)	FALSE
TSS_478	DS547809	+	2248	0.35714285714285715	5	(oTSS)	FALSE
TSS_479	DS547809	+	2272	1.2857142857142858	18	(oTSS)	FALSE
TSS_480	DS547809	-	2378	2021-01-01	11	(oTSS)	FALSE
TSS_481	DS547809	+	2447	1.0	14	(iTSS: EDI_349770)	FALSE
TSS_482	DS547809	+	2472	0.6428571428571429	9	(iTSS: EDI_349770)	FALSE
TSS_483	DS547809	-	2477	2977-08-01	29778	(oTSS)	FALSE
TSS_484	DS547809	+	2610	0.2857142857142857	4	(iTSS: EDI_349770)	FALSE
TSS_485	DS547809	-	2740	2021-01-01	11	(asTSS: EDI_349770)	FALSE
TSS_486	DS547809	-	2788	2021-06-07	76	(asTSS: EDI_349770)	FALSE
TSS_487	DS547809	+	2801	0.5	7	(oTSS)	FALSE
TSS_488	DS547809	-	2828	2021-02-07	72	(asTSS: EDI_349770)	FALSE
TSS_489	DS547809	-	2857	2021-07-16	167	(asTSS: EDI_349770)	TRUE
TSS_490	DS547809	+	2861	0.2857142857142857	4	(oTSS)	FALSE
TSS_491	DS547809	+	2889	0.35714285714285715	5	(asTSS: EDI_349780)	FALSE
TSS_492	DS547809	-	2894	55.0	550	(oTSS)	FALSE
TSS_493	DS547809	+	3004	1.6428571428571428	23	(asTSS: EDI_349780)	TRUE
TSS_494	DS547809	-	3081	2021-08-08	88	(iTSS: EDI_349780)	FALSE
TSS_495	DS547809	+	3085	60.214285714285715	843	(oTSS)	FALSE
TSS_496	DS547809	-	3101	0.6	6	(iTSS: EDI_349780)	FALSE
TSS_497	DS547809	+	3119	0.35714285714285715	5	(oTSS)	FALSE
TSS_498	DS547809	+	3191	57.285714285714285	802	(oTSS)	FALSE
TSS_499	DS547809	+	3241	5.285714285714286	74	(oTSS)	FALSE
TSS_500	DS547809	+	3294	0.6428571428571429	9	(oTSS)	FALSE
TSS_501	DS547809	+	3342	46.42857142857143	650	(oTSS)	FALSE
TSS_502	DS547809	+	3394	537.4285714285714	7524	(oTSS)	FALSE
TSS_503	DS547809	+	3429	13.857142857142858	194	(oTSS)	FALSE
TSS_504	DS547809	+	3564	464.35714285714283	6501	(oTSS)	FALSE
TSS_505	DS547809	+	3663	6.0	84	(oTSS)	FALSE
TSS_506	DS547809	+	3712	0.2857142857142857	4	(asTSS: EDI_349790)	FALSE
TSS_507	DS547809	+	3726	0.8571428571428571	12	(asTSS: EDI_349790)	FALSE
TSS_508	DS547809	+	3816	31.428571428571427	440	(asTSS: EDI_349790)	TRUE
TSS_509	DS547809	-	3894	2021-01-02	21	(iTSS: EDI_349790)	FALSE
TSS_510	DS547809	-	3949	1.0	10	(iTSS: EDI_349790)	FALSE
TSS_511	DS547809	-	3992	1.0	10	(iTSS: EDI_349790)	FALSE
TSS_512	DS547809	-	4031	2021-01-01	11	(iTSS: EDI_349790)	FALSE
TSS_513	DS547809	-	4051	0.7	7	(iTSS: EDI_349790)	FALSE
TSS_514	DS547809	-	4075	0.8	8	(iTSS: EDI_349790)	FALSE
TSS_515	DS547809	-	4108	2021-08-01	18	(iTSS: EDI_349790)	FALSE
TSS_516	DS547809	-	4145	2021-02-01	12	(iTSS: EDI_349790)	FALSE
TSS_517	DS547809	-	4208	2021-01-10	101	(iTSS: EDI_349790)	FALSE
TSS_518	DS547809	+	4255	14231.142857142857	199236	(oTSS)	FALSE
TSS_519	DS547809	-	4280	2021-03-07	73	(iTSS: EDI_349790)	FALSE
TSS_520	DS547809	-	4300	6.0	60	(gTSS: EDI_349790)	TRUE
TSS_521	DS547809	+	4341	1.0714285714285714	15	(gTSS: EDI_349800)	FALSE
TSS_522	DS547809	-	4399	2021-01-04	41	(oTSS)	FALSE
TSS_523	DS547809	+	4430	5.214285714285714	73	(gTSS: EDI_349800)	TRUE
TSS_524	DS547809	+	4451	0.7857142857142857	11	(iTSS: EDI_349800)	FALSE
TSS_525	DS547809	-	4466	13194.1	131941	(oTSS)	FALSE
TSS_526	DS547809	+	4550	1.7142857142857142	24	(iTSS: EDI_349800)	FALSE
TSS_527	DS547809	+	4569	1.0	14	(iTSS: EDI_349800)	FALSE
TSS_528	DS547809	+	4584	0.35714285714285715	5	(iTSS: EDI_349800)	FALSE
TSS_529	DS547809	+	4639	1.1428571428571428	16	(iTSS: EDI_349800)	FALSE
TSS_530	DS547809	+	4659	0.35714285714285715	5	(iTSS: EDI_349800)	FALSE
TSS_531	DS547809	+	4685	0.2857142857142857	4	(iTSS: EDI_349800)	FALSE
TSS_532	DS547809	-	4734	3352-08-01	33528	(oTSS)	FALSE
TSS_533	DS547809	+	4839	0.5714285714285714	8	(iTSS: EDI_349800)	FALSE
TSS_534	DS547809	+	4861	0.5	7	(iTSS: EDI_349800)	FALSE
TSS_535	DS547809	+	4898	1.3571428571428572	19	(iTSS: EDI_349800)	FALSE
TSS_536	DS547809	+	4942	0.6428571428571429	9	(iTSS: EDI_349800)	FALSE
TSS_537	DS547809	+	4972	0.2857142857142857	4	(iTSS: EDI_349800)	FALSE
TSS_538	DS547809	+	5008	1.3571428571428572	19	(iTSS: EDI_349800)	FALSE
TSS_539	DS547809	+	5033	0.7142857142857143	10	(iTSS: EDI_349800)	FALSE
TSS_540	DS547809	+	5128	0.5714285714285714	8	(iTSS: EDI_349800)	FALSE
TSS_541	DS547809	+	5248	0.42857142857142855	6	(iTSS: EDI_349800)	FALSE
TSS_542	DS547809	-	5264	2323-03-01	23233	(oTSS)	FALSE
TSS_543	DS547809	+	5358	0.42857142857142855	6	(iTSS: EDI_349800)	FALSE
TSS_544	DS547809	-	5378	451.8	4518	(oTSS)	FALSE
TSS_545	DS547809	-	5408	2021-07-01	17	(oTSS)	FALSE
TSS_546	DS547809	+	5447	0.6428571428571429	9	(iTSS: EDI_349800)	FALSE
TSS_547	DS547809	-	5452	247.4	2474	(oTSS)	FALSE
TSS_548	DS547809	-	5502	0.4	4	(oTSS)	FALSE
TSS_549	DS547809	-	5526	449.4	4494	(oTSS)	FALSE
TSS_550	DS547809	-	5748	1095.8	10958	(oTSS)	FALSE
TSS_551	DS547809	-	5815	2021-04-08	84	(oTSS)	FALSE
TSS_552	DS547809	-	5903	1059.9	10599	(oTSS)	FALSE
TSS_553	DS547809	-	5980	2021-05-30	305	(oTSS)	FALSE
TSS_554	DS547809	+	5994	0.8571428571428571	12	(iTSS: EDI_349800)	FALSE
TSS_555	DS547809	-	6006	2021-07-06	67	(asTSS: EDI_349800)	FALSE
TSS_556	DS547809	+	6031	3.2857142857142856	46	(iTSS: EDI_349800), (asTSS: EDI_349810)	FALSE
TSS_557	DS547809	+	6051	0.2857142857142857	4	(iTSS: EDI_349800), (asTSS: EDI_349810)	FALSE
TSS_558	DS547809	-	6055	2021-01-29	291	(asTSS: EDI_349800)	TRUE
TSS_559	DS547809	-	6089	0.7	7	(asTSS: EDI_349800)	FALSE
TSS_560	DS547809	-	6157	8.0	80	(asTSS: EDI_349800), (iTSS: EDI_349810)	FALSE
TSS_561	DS547809	-	6170	0.4	4	(asTSS: EDI_349800), (iTSS: EDI_349810)	FALSE
TSS_562	DS547809	+	6194	31.857142857142858	446	(asTSS: EDI_349810)	TRUE
TSS_563	DS547809	+	6214	19.857142857142858	278	(asTSS: EDI_349810)	FALSE
TSS_564	DS547809	-	6246	2021-09-02	29	(iTSS: EDI_349810)	FALSE
TSS_565	DS547809	+	6255	7.857142857142857	110	(oTSS)	FALSE
TSS_566	DS547809	+	6364	59.857142857142854	838	(oTSS)	FALSE
TSS_567	DS547809	+	6442	9.714285714285714	136	(oTSS)	FALSE
TSS_568	DS547809	+	6478	9.928571428571429	139	(oTSS)	FALSE
TSS_569	DS547809	+	6504	0.35714285714285715	5	(oTSS)	FALSE
TSS_570	DS547809	+	6522	9.214285714285714	129	(oTSS)	FALSE
TSS_571	DS547809	+	6590	0.35714285714285715	5	(oTSS)	FALSE
TSS_572	DS547809	+	6606	4.142857142857143	58	(oTSS)	FALSE
TSS_573	DS547809	+	6640	2.2857142857142856	32	(oTSS)	FALSE
TSS_574	DS547809	+	6662	2.142857142857143	30	(oTSS)	FALSE
TSS_575	DS547809	+	6764	457.92857142857144	6411	(oTSS)	FALSE
TSS_576	DS547809	+	6839	1.3571428571428572	19	(oTSS)	FALSE
TSS_577	DS547809	+	6918	26.142857142857142	366	(oTSS)	FALSE
TSS_578	DS547809	+	7012	20.714285714285715	290	(oTSS)	FALSE
TSS_579	DS547809	+	7088	9.714285714285714	136	(oTSS)	FALSE
TSS_580	DS547809	+	7100	0.5	7	(oTSS)	FALSE
TSS_581	DS547809	+	7132	5.357142857142857	75	(oTSS)	FALSE
TSS_582	DS547809	+	7186	59.92857142857143	839	(oTSS)	FALSE
TSS_583	DS547809	+	7213	59.0	826	(oTSS)	FALSE
TSS_584	DS547809	+	7250	11.714285714285714	164	(oTSS)	FALSE
TSS_585	DS547809	+	7351	19.428571428571427	272	(oTSS)	FALSE
TSS_586	DS547809	+	7412	0.42857142857142855	6	(oTSS)	FALSE
TSS_587	DS547809	+	7438	11.357142857142858	159	(oTSS)	FALSE
TSS_588	DS547809	+	7512	0.2857142857142857	4	(oTSS)	FALSE
TSS_589	DS547809	+	7540	0.35714285714285715	5	(oTSS)	FALSE
TSS_590	DS547809	+	7606	0.5	7	(oTSS)	FALSE
TSS_591	DS547809	+	7748	110.21428571428571	1543	(oTSS)	FALSE
TSS_592	DS547809	+	7773	1.0	14	(oTSS)	FALSE
TSS_593	DS547809	+	7790	2021-05-12	175	(oTSS)	FALSE
TSS_594	DS547809	+	7840	5.214285714285714	73	(oTSS)	FALSE
TSS_595	DS547809	+	7885	0.2857142857142857	4	(oTSS)	FALSE
TSS_596	DS547809	+	7906	0.8571428571428571	12	(oTSS)	FALSE
TSS_597	DS547809	+	7926	2021-05-22	315	(oTSS)	FALSE
TSS_598	DS547809	+	7987	1.3571428571428572	19	(oTSS)	FALSE
TSS_599	DS547809	+	8040	1.0	14	(oTSS)	FALSE
TSS_600	DS547809	+	8118	0.7142857142857143	10	(oTSS)	FALSE
TSS_601	DS547809	+	8132	2.357142857142857	33	(oTSS)	FALSE
TSS_602	DS547809	+	8180	0.2857142857142857	4	(oTSS)	FALSE
TSS_603	DS547809	+	8196	0.7142857142857143	10	(oTSS)	FALSE
TSS_604	DS547809	+	8266	5.428571428571429	76	(oTSS)	FALSE
TSS_605	DS547809	+	8327	99.35714285714286	1391	(oTSS)	FALSE
TSS_606	DS547809	+	8353	0.42857142857142855	6	(oTSS)	FALSE
TSS_607	DS547809	+	8404	0.35714285714285715	5	(oTSS)	FALSE
TSS_608	DS547809	+	8433	0.2857142857142857	4	(oTSS)	FALSE
TSS_609	DS547809	+	8468	2.142857142857143	30	(oTSS)	FALSE
TSS_610	DS547809	+	8545	20.857142857142858	292	(oTSS)	FALSE
TSS_611	DS547809	+	8609	2021-05-01	21	(oTSS)	FALSE
TSS_612	DS547809	+	8633	0.35714285714285715	5	(oTSS)	FALSE
TSS_613	DS547809	+	8672	0.42857142857142855	6	(oTSS)	FALSE
TSS_614	DS547809	+	8684	4.928571428571429	69	(oTSS)	FALSE
TSS_615	DS547809	+	8765	0.42857142857142855	6	(oTSS)	FALSE
TSS_616	DS547809	+	8780	2021-05-13	189	(oTSS)	FALSE
TSS_617	DS547809	+	8848	91.92857142857143	1287	(oTSS)	FALSE
TSS_618	DS547809	+	8931	126.78571428571429	1775	(oTSS)	FALSE
TSS_619	DS547809	+	8979	5.071428571428571	71	(oTSS)	FALSE
TSS_620	DS547809	+	9006	0.7857142857142857	11	(oTSS)	FALSE
TSS_621	DS547809	+	9017	0.35714285714285715	5	(oTSS)	FALSE
TSS_622	DS547809	+	9033	0.9285714285714286	13	(oTSS)	FALSE
TSS_623	DS547809	+	9075	15.285714285714286	214	(oTSS)	FALSE
TSS_624	DS547809	+	9111	2021-05-06	91	(oTSS)	FALSE
TSS_625	DS547809	-	9118	2021-05-03	35	(iTSS: EDI_349810)	FALSE
TSS_626	DS547809	+	9156	20.214285714285715	283	(oTSS)	FALSE
TSS_627	DS547809	-	9175	10.0	100	(iTSS: EDI_349810)	FALSE
TSS_628	DS547809	+	9238	9.571428571428571	134	(oTSS)	FALSE
TSS_629	DS547809	+	9249	11.357142857142858	159	(oTSS)	FALSE
TSS_630	DS547809	+	9273	7.785714285714286	109	(oTSS)	FALSE
TSS_631	DS547809	-	9289	1.0	10	(iTSS: EDI_349810)	FALSE
TSS_632	DS547809	+	9328	5.642857142857143	79	(oTSS)	FALSE
TSS_633	DS547809	-	9340	2021-04-03	34	(iTSS: EDI_349810)	FALSE
TSS_634	DS547809	+	9345	368.2857142857143	5156	(oTSS)	FALSE
TSS_635	DS547809	+	9404	1.0	14	(oTSS)	FALSE
TSS_636	DS547809	+	9422	2.2857142857142856	32	(oTSS)	FALSE
TSS_637	DS547809	+	9449	416.2142857142857	5827	(oTSS)	FALSE
TSS_638	DS547809	-	9471	0.6	6	(iTSS: EDI_349810)	FALSE
TSS_639	DS547809	-	9490	0.6	6	(iTSS: EDI_349810)	FALSE
TSS_640	DS547809	-	9505	0.6	6	(iTSS: EDI_349810)	FALSE
TSS_641	DS547809	-	9516	0.5	5	(iTSS: EDI_349810)	FALSE
TSS_642	DS547809	-	9555	2021-04-04	44	(iTSS: EDI_349810)	FALSE
TSS_643	DS547809	+	9599	462.85714285714283	6480	(oTSS)	FALSE
TSS_644	DS547809	+	9675	2245.0714285714284	31431	(oTSS)	FALSE
TSS_645	DS547809	-	9703	2021-04-01	14	(iTSS: EDI_349810)	FALSE
TSS_646	DS547809	+	9710	5.785714285714286	81	(oTSS)	FALSE
TSS_647	DS547809	-	9726	0.4	4	(iTSS: EDI_349810)	FALSE
TSS_648	DS547809	-	9747	2021-03-06	63	(iTSS: EDI_349810)	FALSE
TSS_649	DS547809	+	9759	86.92857142857143	1217	(oTSS)	FALSE
TSS_650	DS547809	-	9790	2021-06-14	146	(iTSS: EDI_349810)	FALSE
TSS_651	DS547809	-	9809	2021-05-01	15	(iTSS: EDI_349810)	FALSE
TSS_652	DS547809	+	9842	0.42857142857142855	6	(oTSS)	FALSE
TSS_653	DS547809	-	9856	2021-09-06	69	(iTSS: EDI_349810)	FALSE
TSS_654	DS547809	+	9863	6.285714285714286	88	(oTSS)	FALSE
TSS_655	DS547809	+	9909	73.0	1022	(oTSS)	FALSE
TSS_656	DS547809	+	9949	2021-05-02	35	(oTSS)	FALSE
TSS_657	DS547809	-	9958	2021-02-03	32	(iTSS: EDI_349810)	FALSE
TSS_658	DS547809	+	9989	6.357142857142857	89	(oTSS)	FALSE
TSS_659	DS547809	-	10002	0.4	4	(iTSS: EDI_349810)	FALSE
TSS_660	DS547809	-	10015	0.4	4	(iTSS: EDI_349810)	FALSE
TSS_661	DS547809	+	10043	13.285714285714286	186	(oTSS)	FALSE
TSS_662	DS547809	-	10093	0.7	7	(iTSS: EDI_349810)	FALSE
TSS_663	DS547809	+	10098	0.2857142857142857	4	(oTSS)	FALSE
TSS_664	DS547809	+	10118	1.9285714285714286	27	(oTSS)	FALSE
TSS_665	DS547809	+	10175	58.285714285714285	816	(oTSS)	FALSE
TSS_666	DS547809	-	10210	2021-06-02	26	(iTSS: EDI_349810)	FALSE
TSS_667	DS547809	-	10221	0.4	4	(iTSS: EDI_349810)	FALSE
TSS_668	DS547809	-	10270	8.0	80	(iTSS: EDI_349810)	FALSE
TSS_669	DS547809	-	10288	2021-05-01	15	(iTSS: EDI_349810)	FALSE
TSS_670	DS547809	+	10316	2.142857142857143	30	(oTSS)	FALSE
TSS_671	DS547809	-	10320	2021-07-01	17	(iTSS: EDI_349810)	FALSE
TSS_672	DS547809	+	10362	38.714285714285715	542	(oTSS)	FALSE
TSS_673	DS547809	-	10365	2021-07-10	107	(iTSS: EDI_349810)	FALSE
TSS_674	DS547809	+	10408	0.42857142857142855	6	(oTSS)	FALSE
TSS_675	DS547809	+	10428	0.5714285714285714	8	(oTSS)	FALSE
TSS_676	DS547809	+	10443	5.785714285714286	81	(oTSS)	FALSE
TSS_677	DS547809	+	10460	0.42857142857142855	6	(oTSS)	FALSE
TSS_678	DS547809	-	10475	2021-08-02	28	(iTSS: EDI_349810)	FALSE
TSS_679	DS547809	+	10481	3.142857142857143	44	(oTSS)	FALSE
TSS_680	DS547809	-	10492	0.5	5	(iTSS: EDI_349810)	FALSE
TSS_681	DS547809	-	10513	2021-03-08	83	(iTSS: EDI_349810)	FALSE
TSS_682	DS547809	+	10518	0.2857142857142857	4	(oTSS)	FALSE
TSS_683	DS547809	-	10539	1.0	10	(iTSS: EDI_349810)	FALSE
TSS_684	DS547809	+	10542	14.857142857142858	208	(oTSS)	FALSE
TSS_685	DS547809	+	10575	0.8571428571428571	12	(oTSS)	FALSE
TSS_686	DS547809	-	10594	2021-06-22	226	(iTSS: EDI_349810)	FALSE
TSS_687	DS547809	+	10622	29.071428571428573	407	(oTSS)	FALSE
TSS_688	DS547809	-	10649	2021-08-04	48	(iTSS: EDI_349810)	FALSE
TSS_689	DS547809	+	10675	1.9285714285714286	27	(oTSS)	FALSE
TSS_690	DS547809	-	10693	2021-05-01	15	(iTSS: EDI_349810)	FALSE
TSS_691	DS547809	+	10706	35.357142857142854	495	(oTSS)	FALSE
TSS_692	DS547809	-	10726	2021-04-01	14	(iTSS: EDI_349810)	FALSE
TSS_693	DS547809	+	10739	0.5	7	(oTSS)	FALSE
TSS_694	DS547809	+	10762	2.642857142857143	37	(oTSS)	FALSE
TSS_695	DS547809	-	10796	1.0	10	(iTSS: EDI_349810)	FALSE
TSS_696	DS547809	+	10803	14.214285714285714	199	(oTSS)	FALSE
TSS_697	DS547809	-	10830	2021-06-01	16	(iTSS: EDI_349810)	FALSE
TSS_698	DS547809	+	10871	94.21428571428571	1319	(oTSS)	FALSE
TSS_699	DS547809	+	10944	0.5714285714285714	8	(oTSS)	FALSE
TSS_700	DS547809	+	10974	70.07142857142857	981	(oTSS)	FALSE
TSS_701	DS547809	-	11000	2021-03-01	13	(iTSS: EDI_349810)	FALSE
TSS_702	DS547809	+	11003	0.9285714285714286	13	(oTSS)	FALSE
TSS_703	DS547809	+	11028	0.35714285714285715	5	(oTSS)	FALSE
TSS_704	DS547809	+	11050	0.7142857142857143	10	(oTSS)	FALSE
TSS_705	DS547809	-	11074	0.5	5	(iTSS: EDI_349810)	FALSE
TSS_706	DS547809	+	11106	165.42857142857142	2316	(oTSS)	FALSE
TSS_707	DS547809	-	11156	2021-08-23	238	(iTSS: EDI_349810)	FALSE
TSS_708	DS547809	+	11169	0.2857142857142857	4	(oTSS)	FALSE
TSS_709	DS547809	+	11196	15.142857142857142	212	(oTSS)	FALSE
TSS_710	DS547809	-	11211	2021-05-07	75	(iTSS: EDI_349810)	FALSE
TSS_711	DS547809	+	11216	0.2857142857142857	4	(oTSS)	FALSE
TSS_712	DS547809	+	11232	3.5714285714285716	50	(oTSS)	FALSE
TSS_713	DS547809	-	11289	0.4	4	(iTSS: EDI_349810)	FALSE
TSS_714	DS547809	+	11300	3.4285714285714284	48	(oTSS)	FALSE
TSS_715	DS547809	-	11325	2021-08-02	28	(iTSS: EDI_349810)	FALSE
TSS_716	DS547809	+	11373	238.07142857142858	3333	(oTSS)	FALSE
TSS_717	DS547809	-	11389	3.0	30	(iTSS: EDI_349810)	FALSE
TSS_718	DS547809	+	11402	0.8571428571428571	12	(oTSS)	FALSE
TSS_719	DS547809	-	11407	2021-01-03	31	(iTSS: EDI_349810)	FALSE
TSS_720	DS547809	+	11446	27.857142857142858	390	(oTSS)	FALSE
TSS_721	DS547809	-	11461	0.8	8	(iTSS: EDI_349810)	FALSE
TSS_722	DS547809	-	11521	2021-07-06	67	(gTSS: EDI_349810)	FALSE
TSS_723	DS547809	+	11531	37.42857142857143	524	(gTSS: EDI_349820)	FALSE
TSS_724	DS547809	-	11536	2021-01-01	11	(gTSS: EDI_349810)	FALSE
TSS_725	DS547809	-	11558	35.4	354	(gTSS: EDI_349810)	TRUE
TSS_726	DS547809	+	11564	231.21428571428572	3237	(gTSS: EDI_349820)	TRUE
TSS_727	DS547809	-	11596	2021-08-03	38	(gTSS: EDI_349810)	FALSE
TSS_728	DS547809	-	11625	0.6	6	(oTSS)	FALSE
TSS_729	DS547809	-	11708	2021-07-04	47	(oTSS)	FALSE
TSS_730	DS547809	+	11726	1.6428571428571428	23	(iTSS: EDI_349820)	FALSE
TSS_731	DS547809	-	11727	0.5	5	(oTSS)	FALSE
TSS_732	DS547809	+	11759	1.6428571428571428	23	(iTSS: EDI_349820)	FALSE
TSS_733	DS547809	-	11775	0.9	9	(oTSS)	FALSE
TSS_734	DS547809	+	11776	0.5714285714285714	8	(iTSS: EDI_349820)	FALSE
TSS_735	DS547809	-	11789	0.4	4	(oTSS)	FALSE
TSS_736	DS547809	-	11829	2021-02-02	22	(oTSS)	FALSE
TSS_737	DS547809	+	11847	47.5	665	(iTSS: EDI_349820)	FALSE
TSS_738	DS547809	-	11859	2021-03-01	13	(oTSS)	FALSE
TSS_739	DS547809	-	11874	0.6	6	(oTSS)	FALSE
TSS_740	DS547809	+	11882	0.5714285714285714	8	(iTSS: EDI_349820)	FALSE
TSS_741	DS547809	-	11892	2021-01-03	31	(oTSS)	FALSE
TSS_742	DS547809	-	11905	0.8	8	(oTSS)	FALSE
TSS_743	DS547809	+	11915	0.2857142857142857	4	(iTSS: EDI_349820)	FALSE
TSS_744	DS547809	-	11937	2021-01-07	71	(oTSS)	FALSE
TSS_745	DS547809	+	11954	44.642857142857146	625	(iTSS: EDI_349820)	FALSE
TSS_746	DS547809	-	11967	2021-06-01	16	(oTSS)	FALSE
TSS_747	DS547809	+	11973	0.5714285714285714	8	(iTSS: EDI_349820)	FALSE
TSS_748	DS547809	+	11990	0.7857142857142857	11	(iTSS: EDI_349820)	FALSE
TSS_749	DS547809	-	11991	2021-05-15	155	(oTSS)	FALSE
TSS_750	DS547809	+	12005	0.2857142857142857	4	(iTSS: EDI_349820)	FALSE
TSS_751	DS547809	+	12050	2.642857142857143	37	(iTSS: EDI_349820)	FALSE
TSS_752	DS547809	+	12072	0.8571428571428571	12	(iTSS: EDI_349820)	FALSE
TSS_753	DS547809	-	12086	2021-03-01	13	(asTSS: EDI_349820)	FALSE
TSS_754	DS547809	+	12103	10.642857142857142	149	(iTSS: EDI_349820)	FALSE
TSS_755	DS547809	-	12132	2021-05-10	105	(asTSS: EDI_349820)	FALSE
TSS_756	DS547809	-	12218	2021-06-18	186	(asTSS: EDI_349820)	TRUE
TSS_757	DS547809	+	12231	300.5	4207	(oTSS)	FALSE
TSS_758	DS547809	+	12272	2.9285714285714284	41	(oTSS)	FALSE
TSS_759	DS547809	-	12278	2021-04-08	84	(oTSS)	FALSE
TSS_760	DS547809	-	12365	2021-07-06	67	(oTSS)	FALSE
TSS_761	DS547809	+	12391	350.07142857142856	4901	(oTSS)	FALSE
TSS_762	DS547809	-	12395	2021-09-03	39	(oTSS)	FALSE
TSS_763	DS547809	-	12444	0.8	8	(oTSS)	FALSE
TSS_764	DS547809	+	12451	8.285714285714286	116	(gTSS: EDI_349830)	TRUE
TSS_765	DS547809	-	12458	2021-06-05	56	(oTSS)	FALSE
TSS_766	DS547809	-	12540	123.0	1230	(oTSS)	FALSE
TSS_767	DS547809	+	12582	261.57142857142856	3662	(iTSS: EDI_349830)	FALSE
TSS_768	DS547809	-	12624	56.7	567	(oTSS)	FALSE
TSS_769	DS547809	+	12675	0.5714285714285714	8	(iTSS: EDI_349830)	FALSE
TSS_770	DS547809	+	12747	188.78571428571428	2643	(iTSS: EDI_349830)	FALSE
TSS_771	DS547809	+	12808	4.0	56	(iTSS: EDI_349830)	FALSE
TSS_772	DS547809	-	12830	2021-03-17	173	(oTSS)	FALSE
TSS_773	DS547809	-	12866	0.9	9	(oTSS)	FALSE
TSS_774	DS547809	-	12899	66.8	668	(oTSS)	FALSE
TSS_775	DS547809	+	12919	126.14285714285714	1766	(iTSS: EDI_349830)	FALSE
TSS_776	DS547809	-	12940	0.9	9	(oTSS)	FALSE
TSS_777	DS547809	+	12945	1.2142857142857142	17	(iTSS: EDI_349830)	FALSE
TSS_778	DS547809	+	12975	6.714285714285714	94	(iTSS: EDI_349830)	FALSE
TSS_779	DS547809	-	12986	0.6	6	(oTSS)	FALSE
TSS_780	DS547809	-	13003	0.7	7	(oTSS)	FALSE
TSS_781	DS547809	-	13032	53.9	539	(oTSS)	FALSE
TSS_782	DS547809	-	13056	0.4	4	(asTSS: EDI_349830)	FALSE
TSS_783	DS547809	+	13088	137.28571428571428	1922	(iTSS: EDI_349830)	FALSE
TSS_784	DS547809	-	13113	193.6	1936	(asTSS: EDI_349830)	TRUE
TSS_785	DS547809	+	13169	242.78571428571428	3399	(oTSS)	FALSE
TSS_786	DS547809	+	13274	62.214285714285715	871	(oTSS)	FALSE
TSS_787	DS547809	+	13356	0.42857142857142855	6	(oTSS)	FALSE
TSS_788	DS547809	+	13407	188.21428571428572	2635	(oTSS)	FALSE
TSS_789	DS547810	-	3934	2021-09-01	19	(oTSS)	FALSE
TSS_790	DS547810	-	3977	173.1	1731	(oTSS)	FALSE
TSS_791	DS547810	+	3978	0.35714285714285715	5	(oTSS)	FALSE
TSS_792	DS547810	-	4087	357.1	3571	(oTSS)	FALSE
TSS_793	DS547810	-	4231	2021-08-20	208	(oTSS)	FALSE
TSS_794	DS547810	-	4291	2021-08-04	48	(oTSS)	FALSE
TSS_795	DS547810	-	4307	0.4	4	(oTSS)	FALSE
TSS_796	DS547810	-	4321	143.7	1437	(oTSS)	FALSE
TSS_797	DS547810	-	4366	2021-07-17	177	(oTSS)	FALSE
TSS_798	DS547810	-	4401	2021-01-01	11	(oTSS)	FALSE
TSS_799	DS547810	-	4413	2021-06-01	16	(oTSS)	FALSE
TSS_800	DS547810	-	4430	1.0	10	(oTSS)	FALSE
TSS_801	DS547810	-	4486	2021-08-22	228	(oTSS)	FALSE
TSS_802	DS547810	-	4523	2021-04-01	14	(oTSS)	FALSE
TSS_803	DS547810	-	4650	0.6	6	(oTSS)	FALSE
TSS_804	DS547810	-	4670	0.8	8	(oTSS)	FALSE
TSS_805	DS547810	-	7172	0.9	9	(iTSS: EDI_345080)	FALSE
TSS_806	DS547810	+	11077	5.857142857142857	82	(oTSS)	FALSE
TSS_807	DS547810	+	11202	0.35714285714285715	5	(oTSS)	FALSE
TSS_808	DS547810	+	16553	1.2857142857142858	18	(iTSS: EDI_345210)	FALSE
TSS_809	DS547810	+	16708	1.0714285714285714	15	(iTSS: EDI_345210)	FALSE
TSS_810	DS547810	+	17043	0.2857142857142857	4	(iTSS: EDI_345210)	FALSE
TSS_811	DS547810	+	20301	0.7857142857142857	11	(iTSS: EDI_345220)	FALSE
TSS_812	DS547810	+	20339	0.7142857142857143	10	(iTSS: EDI_345220)	FALSE
TSS_813	DS547810	+	20356	0.2857142857142857	4	(iTSS: EDI_345220)	FALSE
TSS_814	DS547810	+	20396	0.42857142857142855	6	(iTSS: EDI_345220)	FALSE
TSS_815	DS547810	+	20437	0.7142857142857143	10	(iTSS: EDI_345220)	FALSE
TSS_816	DS547810	+	20605	0.5	7	(iTSS: EDI_345220)	FALSE
TSS_817	DS547810	+	21036	2.7857142857142856	39	(asTSS: EDI_345230)	TRUE
TSS_818	DS547810	+	21075	1.0	14	(asTSS: EDI_345230)	FALSE
TSS_819	DS547810	+	21107	1.7142857142857142	24	(asTSS: EDI_345230)	FALSE
TSS_820	DS547810	+	21256	73.07142857142857	1023	(oTSS)	FALSE
TSS_821	DS547810	+	21273	2.2142857142857144	31	(oTSS)	FALSE
TSS_822	DS547810	+	21293	16.571428571428573	232	(oTSS)	FALSE
TSS_823	DS547810	-	21337	0.7	7	(iTSS: EDI_345230)	FALSE
TSS_824	DS547810	+	21415	37.07142857142857	519	(oTSS)	FALSE
TSS_825	DS547810	+	21433	0.7857142857142857	11	(oTSS)	FALSE
TSS_826	DS547810	-	21449	0.4	4	(iTSS: EDI_345230)	FALSE
TSS_827	DS547810	+	21476	21.571428571428573	302	(oTSS)	FALSE
TSS_828	DS547810	-	21536	0.5	5	(iTSS: EDI_345230)	FALSE
TSS_829	DS547810	+	21553	45.642857142857146	639	(oTSS)	FALSE
TSS_830	DS547810	+	21648	24.428571428571427	342	(oTSS)	FALSE
TSS_831	DS547810	+	21705	29.0	406	(oTSS)	FALSE
TSS_832	DS547810	+	21743	1.1428571428571428	16	(oTSS)	FALSE
TSS_833	DS547810	+	21781	155.5	2177	(oTSS)	FALSE
TSS_834	DS547810	+	21865	0.5714285714285714	8	(oTSS)	FALSE
TSS_835	DS547810	+	21889	4.285714285714286	60	(oTSS)	FALSE
TSS_836	DS547810	+	21902	0.6428571428571429	9	(oTSS)	FALSE
TSS_837	DS547810	-	21915	0.4	4	(iTSS: EDI_345230)	FALSE
TSS_838	DS547810	-	21928	0.5	5	(iTSS: EDI_345230)	FALSE
TSS_839	DS547810	+	21959	2021-05-02	35	(oTSS)	FALSE
TSS_840	DS547810	+	22006	0.9285714285714286	13	(oTSS)	FALSE
TSS_841	DS547810	+	22025	0.7857142857142857	11	(oTSS)	FALSE
TSS_842	DS547810	+	22111	8.928571428571429	125	(oTSS)	FALSE
TSS_843	DS547810	+	22156	2021-05-01	21	(oTSS)	FALSE
TSS_844	DS547810	+	22193	4.0	56	(oTSS)	FALSE
TSS_845	DS547810	+	22237	78.0	1092	(oTSS)	FALSE
TSS_846	DS547810	-	22285	0.4	4	(gTSS: EDI_345230)	TRUE
TSS_847	DS547810	+	24648	0.8571428571428571	12	(gTSS: EDI_345250)	TRUE
TSS_848	DS547810	+	24666	0.9285714285714286	13	(iTSS: EDI_345250)	FALSE
TSS_849	DS547810	+	28106	0.2857142857142857	4	(iTSS: EDI_345270)	FALSE
TSS_850	DS547810	+	32158	0.2857142857142857	4	(gTSS: EDI_345280)	TRUE
TSS_851	DS547810	-	34124	0.4	4	(oTSS)	FALSE
TSS_852	DS547810	+	35362	1.1428571428571428	16	(iTSS: EDI_345290)	FALSE
TSS_853	DS547810	+	35387	0.42857142857142855	6	(iTSS: EDI_345290)	FALSE
TSS_854	DS547810	-	35391	13359.7	133597	(oTSS)	FALSE
TSS_855	DS547810	+	35407	0.42857142857142855	6	(iTSS: EDI_345290)	FALSE
TSS_856	DS547810	+	35419	1.3571428571428572	19	(iTSS: EDI_345290)	FALSE
TSS_857	DS547810	+	35447	0.5	7	(iTSS: EDI_345290)	FALSE
TSS_858	DS547810	+	35529	1.1428571428571428	16	(iTSS: EDI_345290)	FALSE
TSS_859	DS547810	+	35562	1.4285714285714286	20	(iTSS: EDI_345290)	FALSE
TSS_860	DS547810	+	35588	0.2857142857142857	4	(iTSS: EDI_345290)	FALSE
TSS_861	DS547810	+	35661	0.7142857142857143	10	(iTSS: EDI_345290)	FALSE
TSS_862	DS547810	+	35675	0.6428571428571429	9	(iTSS: EDI_345290)	FALSE
TSS_863	DS547810	+	35741	0.5714285714285714	8	(iTSS: EDI_345290)	FALSE
TSS_864	DS547810	-	35898	2960-06-01	29606	(oTSS)	FALSE
TSS_865	DS547810	-	35987	37.1	371	(asTSS: EDI_345290)	TRUE
TSS_866	DS547810	-	36502	0.5	5	(oTSS)	FALSE
TSS_867	DS547810	-	36531	40.5	405	(oTSS)	FALSE
TSS_868	DS547810	-	36638	2021-02-01	12	(oTSS)	FALSE
TSS_869	DS547810	-	36654	2021-06-01	16	(oTSS)	FALSE
TSS_870	DS547810	-	36696	2021-07-01	17	(oTSS)	FALSE
TSS_871	DS547810	-	36824	0.5	5	(oTSS)	FALSE
TSS_872	DS547810	-	36862	2021-04-12	124	(oTSS)	FALSE
TSS_873	DS547810	-	36890	0.5	5	(oTSS)	FALSE
TSS_874	DS547810	-	36909	2021-01-02	21	(oTSS)	FALSE
TSS_875	DS547810	-	36950	2021-07-01	17	(oTSS)	FALSE
TSS_876	DS547810	-	36990	2021-07-05	57	(oTSS)	FALSE
TSS_877	DS547810	+	37225	0.2857142857142857	4	(iTSS: EDI_345300)	FALSE
TSS_878	DS547810	+	37255	0.5	7	(iTSS: EDI_345300)	FALSE
TSS_879	DS547810	-	37280	2021-02-04	42	(asTSS: EDI_345300)	TRUE
TSS_880	DS547810	-	37294	0.4	4	(asTSS: EDI_345300)	FALSE
TSS_881	DS547810	+	37335	1.7857142857142858	25	(iTSS: EDI_345300), (asTSS: EDI_345310)	FALSE
TSS_882	DS547810	+	37385	0.7857142857142857	11	(asTSS: EDI_345310)	FALSE
TSS_883	DS547810	+	37450	0.5	7	(asTSS: EDI_345310)	FALSE
TSS_884	DS547810	+	37470	2.5714285714285716	36	(asTSS: EDI_345310)	TRUE
TSS_885	DS547810	+	37493	0.7142857142857143	10	(oTSS)	FALSE
TSS_886	DS547810	+	37528	0.42857142857142855	6	(oTSS)	FALSE
TSS_887	DS547810	+	37561	2.7857142857142856	39	(oTSS)	FALSE
TSS_888	DS547810	+	37609	0.6428571428571429	9	(oTSS)	FALSE
TSS_889	DS547810	+	37639	22.428571428571427	314	(oTSS)	FALSE
TSS_890	DS547810	+	37668	11.928571428571429	167	(oTSS)	FALSE
TSS_891	DS547810	+	37743	0.5	7	(oTSS)	FALSE
TSS_892	DS547810	+	37761	9.142857142857142	128	(oTSS)	FALSE
TSS_893	DS547810	+	37780	18.285714285714285	256	(oTSS)	FALSE
TSS_894	DS547810	+	37817	3.7857142857142856	53	(oTSS)	FALSE
TSS_895	DS547810	+	37841	0.2857142857142857	4	(oTSS)	FALSE
TSS_896	DS547810	+	37855	0.35714285714285715	5	(oTSS)	FALSE
TSS_897	DS547810	+	37867	3.4285714285714284	48	(oTSS)	FALSE
TSS_898	DS547810	+	37945	30.928571428571427	433	(oTSS)	FALSE
TSS_899	DS547815	-	125	2021-06-07	76	(oTSS)	FALSE
TSS_900	DS547815	+	153	0.2857142857142857	4	(oTSS)	FALSE
TSS_901	DS547815	-	178	2021-05-05	55	(oTSS)	FALSE
TSS_902	DS547815	+	377	1.5714285714285714	22	(gTSS: EDI_218140)	TRUE
TSS_903	DS547815	+	893	38.642857142857146	541	(iTSS: EDI_218140)	FALSE
TSS_904	DS547815	-	1271	2021-08-07	78	(oTSS)	FALSE
TSS_905	DS547815	-	1324	2021-07-07	77	(oTSS)	FALSE
TSS_906	DS547815	+	1523	1.9285714285714286	27	(oTSS)	FALSE
TSS_907	DS547816	+	542	10.714285714285714	150	(oTSS)	FALSE
TSS_908	DS547816	+	653	0.2857142857142857	4	(oTSS)	FALSE
TSS_909	DS547816	+	1705	3.0	42	(oTSS)	FALSE
TSS_910	DS547816	+	1761	2.2142857142857144	31	(oTSS)	FALSE
TSS_911	DS547816	+	1817	0.5	7	(oTSS)	FALSE
TSS_912	DS547817	+	3	1.1428571428571428	16	(oTSS)	FALSE
TSS_913	DS547817	+	58	0.35714285714285715	5	(oTSS)	FALSE
TSS_914	DS547817	+	532	16.714285714285715	234	(oTSS)	FALSE
TSS_915	DS547817	+	896	0.35714285714285715	5	(oTSS)	FALSE
TSS_916	DS547817	+	1043	0.2857142857142857	4	(oTSS)	FALSE
TSS_917	DS547817	+	1114	0.35714285714285715	5	(oTSS)	FALSE
TSS_918	DS547817	+	1161	0.2857142857142857	4	(oTSS)	FALSE
TSS_919	DS547817	+	1339	0.42857142857142855	6	(oTSS)	FALSE
TSS_920	DS547818	-	752	169.6	1696	(oTSS)	FALSE
TSS_921	DS547818	-	1578	167.8	1678	(oTSS)	FALSE
TSS_922	DS547818	-	1614	32.9	329	(oTSS)	FALSE
TSS_923	DS547821	-	468	0.5	5	(iTSS: EDI_285530)	FALSE
TSS_924	DS547821	-	481	0.4	4	(gTSS: EDI_285530)	TRUE
TSS_925	DS547821	-	882	2021-03-02	23	(oTSS)	FALSE
TSS_926	DS547822	-	2413	0.6	6	(oTSS)	FALSE
TSS_927	DS547822	-	2558	0.5	5	(oTSS)	FALSE
TSS_928	DS547822	+	5733	0.5	7	(gTSS: EDI_145240)	TRUE
TSS_929	DS547822	+	8239	0.2857142857142857	4	(iTSS: EDI_145240)	FALSE
TSS_930	DS547822	+	10846	1.1428571428571428	16	(oTSS)	FALSE
TSS_931	DS547822	+	10917	0.2857142857142857	4	(oTSS)	FALSE
TSS_932	DS547822	+	10955	2.4285714285714284	34	(oTSS)	FALSE
TSS_933	DS547822	-	10989	0.4	4	(oTSS)	FALSE
TSS_934	DS547822	+	11008	1.0	14	(oTSS)	FALSE
TSS_935	DS547822	+	11047	0.35714285714285715	5	(oTSS)	FALSE
TSS_936	DS547822	+	11083	0.2857142857142857	4	(oTSS)	FALSE
TSS_937	DS547822	-	12008	0.6	6	(gTSS: EDI_145250)	TRUE
TSS_938	DS547822	+	15334	0.5714285714285714	8	(iTSS: EDI_145260)	FALSE
TSS_939	DS547822	-	17714	2021-03-05	53	(gTSS: EDI_145270)	TRUE
TSS_940	DS547822	-	19112	0.6	6	(gTSS: EDI_145290)	TRUE
TSS_941	DS547822	+	19537	0.7142857142857143	10	(oTSS)	FALSE
TSS_942	DS547822	-	21470	0.9	9	(gTSS: EDI_145400)	TRUE
TSS_943	DS547823	+	158	121.14285714285714	1696	(oTSS)	FALSE
TSS_944	DS547823	+	188	1.0714285714285714	15	(oTSS)	FALSE
TSS_945	DS547823	+	215	0.2857142857142857	4	(oTSS)	FALSE
TSS_946	DS547823	-	734	55.1	551	(oTSS)	FALSE
TSS_947	DS547823	-	761	0.5	5	(oTSS)	FALSE
TSS_948	DS547823	-	789	11.0	110	(oTSS)	FALSE
TSS_949	DS547824	+	427	0.35714285714285715	5	(gTSS: EDI_013440)	TRUE
TSS_950	DS547824	-	4502	0.4	4	(iTSS: EDI_013450)	FALSE
TSS_951	DS547824	-	5597	0.5	5	(gTSS: EDI_013450)	TRUE
TSS_952	DS547824	-	6529	0.4	4	(oTSS)	FALSE
TSS_953	DS547824	+	6894	0.2857142857142857	4	(oTSS)	FALSE
TSS_954	DS547824	-	7340	0.5	5	(iTSS: EDI_013470)	FALSE
TSS_955	DS547824	-	7401	212.7	2127	(gTSS: EDI_013470)	TRUE
TSS_956	DS547824	+	7593	0.35714285714285715	5	(gTSS: EDI_013480)	TRUE
TSS_957	DS547824	-	16765	0.4	4	(iTSS: EDI_013530)	FALSE
TSS_958	DS547824	-	20484	0.4	4	(iTSS: EDI_013550)	FALSE
TSS_959	DS547824	+	23650	2.5714285714285716	36	(gTSS: EDI_013570)	TRUE
TSS_960	DS547824	+	23673	2021-05-01	21	(iTSS: EDI_013570)	FALSE
TSS_961	DS547824	+	25589	0.2857142857142857	4	(iTSS: EDI_013570)	FALSE
TSS_962	DS547824	+	28766	10.357142857142858	145	(oTSS)	FALSE
TSS_963	DS547824	+	28819	0.2857142857142857	4	(oTSS)	FALSE
TSS_964	DS547824	+	28997	0.9285714285714286	13	(oTSS)	FALSE
TSS_965	DS547824	+	34655	2.0	28	(gTSS: EDI_013710)	TRUE
TSS_966	DS547824	+	35175	0.6428571428571429	9	(iTSS: EDI_013710)	FALSE
TSS_967	DS547824	-	43777	0.5	5	(gTSS: EDI_013740)	TRUE
TSS_968	DS547824	+	44290	2.642857142857143	37	(gTSS: EDI_013750)	TRUE
TSS_969	DS547824	+	45658	0.2857142857142857	4	(iTSS: EDI_013750)	FALSE
TSS_970	DS547824	+	46377	0.35714285714285715	5	(iTSS: EDI_013750)	FALSE
TSS_971	DS547824	+	47506	0.5	7	(oTSS)	FALSE
TSS_972	DS547824	+	47816	2.142857142857143	30	(oTSS)	FALSE
TSS_973	DS547824	-	47968	2021-03-01	13	(oTSS)	FALSE
TSS_974	DS547824	+	50684	0.2857142857142857	4	(gTSS: EDI_013760)	TRUE
TSS_975	DS547824	-	55441	0.4	4	(oTSS)	FALSE
TSS_976	DS547825	+	357	683.5	9569	(oTSS)	FALSE
TSS_977	DS547825	+	1152	125.92857142857143	1763	(oTSS)	FALSE
TSS_978	DS547827	-	424	0.7	7	(oTSS)	FALSE
TSS_979	DS547827	-	932	36.9	369	(oTSS)	FALSE
TSS_980	DS547827	-	944	0.6	6	(oTSS)	FALSE
TSS_981	DS547828	+	46	0.2857142857142857	4	(oTSS)	FALSE
TSS_982	DS547828	+	94	5807.928571428572	81311	(oTSS)	FALSE
TSS_983	DS547828	+	117	190.14285714285714	2662	(oTSS)	FALSE
TSS_984	DS547828	+	147	0.2857142857142857	4	(oTSS)	FALSE
TSS_985	DS547828	+	672	5825.928571428572	81563	(oTSS)	FALSE
TSS_986	DS547828	+	695	181.07142857142858	2535	(oTSS)	FALSE
TSS_987	DS547828	+	725	0.35714285714285715	5	(oTSS)	FALSE
TSS_988	DS547829	-	1179	0.8	8	(oTSS)	FALSE
TSS_989	DS547829	-	1231	32.4	324	(oTSS)	FALSE
TSS_990	DS547829	-	1919	0.9	9	(gTSS: EDI_137780)	TRUE
TSS_991	DS547829	+	2076	0.7142857142857143	10	(gTSS: EDI_137790)	TRUE
TSS_992	DS547829	-	2658	0.4	4	(asTSS: EDI_137790)	TRUE
TSS_993	DS547829	-	3387	0.4	4	(iTSS: EDI_137800)	FALSE
TSS_994	DS547829	-	5536	2021-01-07	71	(gTSS: EDI_137800)	TRUE
TSS_995	DS547829	+	5665	5.071428571428571	71	(oTSS)	FALSE
TSS_996	DS547829	+	5695	45.142857142857146	632	(oTSS)	FALSE
TSS_997	DS547829	+	5768	2021-05-01	21	(oTSS)	FALSE
TSS_998	DS547829	+	5780	1.0	14	(oTSS)	FALSE
TSS_999	DS547829	+	5821	1.5714285714285714	22	(oTSS)	FALSE
TSS_1000	DS547829	+	5848	45.0	630	(oTSS)	FALSE
TSS_1001	DS547830	-	410	0.4	4	(oTSS)	FALSE
TSS_1002	DS547831	-	820	2021-06-01	16	(oTSS)	FALSE
TSS_1003	DS547831	+	1222	0.2857142857142857	4	(oTSS)	FALSE
TSS_1004	DS547833	-	187	2021-06-01	16	(oTSS)	FALSE
TSS_1005	DS547833	-	199	0.6	6	(oTSS)	FALSE
TSS_1006	DS547833	-	245	2021-07-01	17	(oTSS)	FALSE
TSS_1007	DS547833	-	262	2021-02-03	32	(oTSS)	FALSE
TSS_1008	DS547833	-	300	0.6	6	(oTSS)	FALSE
TSS_1009	DS547833	-	325	2021-01-18	181	(oTSS)	FALSE
TSS_1010	DS547833	-	364	2021-02-19	192	(oTSS)	FALSE
TSS_1011	DS547833	-	450	2021-06-05	56	(oTSS)	FALSE
TSS_1012	DS547833	-	570	2021-07-02	27	(oTSS)	FALSE
TSS_1013	DS547833	-	597	2021-02-02	22	(oTSS)	FALSE
TSS_1014	DS547833	-	615	2021-01-01	11	(oTSS)	FALSE
TSS_1015	DS547833	-	627	0.4	4	(oTSS)	FALSE
TSS_1016	DS547833	-	663	0.5	5	(oTSS)	FALSE
TSS_1017	DS547833	-	675	0.5	5	(oTSS)	FALSE
TSS_1018	DS547833	-	730	0.5	5	(oTSS)	FALSE
TSS_1019	DS547833	-	741	0.5	5	(oTSS)	FALSE
TSS_1020	DS547833	-	753	0.9	9	(oTSS)	FALSE
TSS_1021	DS547833	-	764	0.5	5	(oTSS)	FALSE
TSS_1022	DS547833	-	785	0.8	8	(oTSS)	FALSE
TSS_1023	DS547833	-	867	2021-02-05	52	(oTSS)	FALSE
TSS_1024	DS547833	-	884	2021-08-01	18	(oTSS)	FALSE
TSS_1025	DS547833	-	921	2021-02-01	12	(oTSS)	FALSE
TSS_1026	DS547833	-	946	0.8	8	(oTSS)	FALSE
TSS_1027	DS547833	-	1082	0.4	4	(oTSS)	FALSE
TSS_1028	DS547833	-	1136	2021-02-05	52	(oTSS)	FALSE
TSS_1029	DS547833	-	1205	0.4	4	(oTSS)	FALSE
TSS_1030	DS547833	-	1296	0.5	5	(oTSS)	FALSE
TSS_1031	DS547833	-	1448	2021-02-10	102	(oTSS)	FALSE
TSS_1032	DS547833	-	1508	0.9	9	(oTSS)	FALSE
TSS_1033	DS547833	-	1600	2021-03-01	13	(oTSS)	FALSE
TSS_1034	DS547833	-	1613	2021-04-09	94	(oTSS)	FALSE
TSS_1035	DS547833	-	1671	2021-02-04	42	(oTSS)	FALSE
TSS_1036	DS547833	-	1752	2021-06-16	166	(oTSS)	FALSE
TSS_1037	DS547833	-	1779	2021-01-12	121	(oTSS)	FALSE
TSS_1038	DS547833	+	3039	0.35714285714285715	5	(iTSS: EDI_052090)	FALSE
TSS_1039	DS547833	+	3181	0.5	7	(iTSS: EDI_052090)	FALSE
TSS_1040	DS547833	+	3303	0.2857142857142857	4	(iTSS: EDI_052090)	FALSE
TSS_1041	DS547833	+	3693	0.2857142857142857	4	(asTSS: EDI_052200)	TRUE
TSS_1042	DS547833	-	9506	0.6	6	(iTSS: EDI_052200)	FALSE
TSS_1043	DS547833	+	10601	4.0	56	(gTSS: EDI_052210)	TRUE
TSS_1044	DS547833	+	10618	0.5	7	(iTSS: EDI_052210)	FALSE
TSS_1045	DS547833	-	12769	2021-01-04	41	(gTSS: EDI_052220)	TRUE
TSS_1046	DS547833	-	12965	0.5	5	(oTSS)	FALSE
TSS_1047	DS547833	-	13076	0.6	6	(oTSS)	FALSE
TSS_1048	DS547833	-	13242	340.5	3405	(oTSS)	FALSE
TSS_1049	DS547833	+	13260	0.6428571428571429	9	(oTSS)	FALSE
TSS_1050	DS547833	-	13290	2021-05-01	15	(oTSS)	FALSE
TSS_1051	DS547833	+	13311	0.2857142857142857	4	(oTSS)	FALSE
TSS_1052	DS547833	+	13323	0.42857142857142855	6	(oTSS)	FALSE
TSS_1053	DS547833	-	13330	2.0	20	(oTSS)	FALSE
TSS_1054	DS547833	-	13350	2021-06-01	16	(oTSS)	FALSE
TSS_1055	DS547833	-	13434	143.0	1430	(oTSS)	FALSE
TSS_1056	DS547833	-	13512	48.1	481	(oTSS)	FALSE
TSS_1057	DS547833	-	13558	2021-07-02	27	(oTSS)	FALSE
TSS_1058	DS547833	-	13570	2021-04-02	24	(oTSS)	FALSE
TSS_1059	DS547833	-	13589	2021-07-06	67	(oTSS)	FALSE
TSS_1060	DS547833	+	13595	0.6428571428571429	9	(oTSS)	FALSE
TSS_1061	DS547833	-	13624	91.2	912	(oTSS)	FALSE
TSS_1062	DS547833	-	13649	1.0	10	(oTSS)	FALSE
TSS_1063	DS547833	-	13687	2021-08-07	78	(oTSS)	FALSE
TSS_1064	DS547833	+	16063	2.0714285714285716	29	(oTSS)	FALSE
TSS_1065	DS547834	-	538	0.7	7	(oTSS)	FALSE
TSS_1066	DS547835	+	1030	1.8571428571428572	26	(oTSS)	FALSE
TSS_1067	DS547835	+	1079	0.42857142857142855	6	(oTSS)	FALSE
TSS_1068	DS547835	+	1262	0.2857142857142857	4	(oTSS)	FALSE
TSS_1069	DS547835	+	1436	18.285714285714285	256	(oTSS)	FALSE
TSS_1070	DS547835	+	1671	1.6428571428571428	23	(oTSS)	FALSE
TSS_1071	DS547835	+	1691	7.785714285714286	109	(oTSS)	FALSE
TSS_1072	DS547835	+	1719	0.2857142857142857	4	(oTSS)	FALSE
TSS_1073	DS547835	+	1809	0.7142857142857143	10	(oTSS)	FALSE
TSS_1074	DS547835	+	1830	7.0	98	(oTSS)	FALSE
TSS_1075	DS547835	+	1843	1.8571428571428572	26	(oTSS)	FALSE
TSS_1076	DS547835	+	2120	3.7142857142857144	52	(oTSS)	FALSE
TSS_1077	DS547835	+	2350	1.7857142857142858	25	(oTSS)	FALSE
TSS_1078	DS547835	+	2646	97.78571428571429	1369	(oTSS)	FALSE
TSS_1079	DS547835	+	2914	0.35714285714285715	5	(oTSS)	FALSE
TSS_1080	DS547835	+	2925	0.2857142857142857	4	(oTSS)	FALSE
TSS_1081	DS547835	+	3053	16.214285714285715	227	(oTSS)	FALSE
TSS_1082	DS547835	+	3144	14.214285714285714	199	(oTSS)	FALSE
TSS_1083	DS547835	+	3271	3.2857142857142856	46	(oTSS)	FALSE
TSS_1084	DS547835	+	3321	0.2857142857142857	4	(oTSS)	FALSE
TSS_1085	DS547835	+	3453	0.2857142857142857	4	(oTSS)	FALSE
TSS_1086	DS547835	+	3655	3.357142857142857	47	(oTSS)	FALSE
TSS_1087	DS547835	+	3748	0.7857142857142857	11	(oTSS)	FALSE
TSS_1088	DS547835	+	3803	0.9285714285714286	13	(oTSS)	FALSE
TSS_1089	DS547835	+	11430	1.2142857142857142	17	(gTSS: EDI_322430)	TRUE
TSS_1090	DS547835	+	11646	0.2857142857142857	4	(iTSS: EDI_322430)	FALSE
TSS_1091	DS547835	-	15380	0.6	6	(iTSS: EDI_322460)	FALSE
TSS_1092	DS547835	-	18702	0.8	8	(iTSS: EDI_322460)	FALSE
TSS_1093	DS547835	-	18855	0.6	6	(gTSS: EDI_322460)	TRUE
TSS_1094	DS547835	+	20885	2.0	28	(gTSS: EDI_322470)	TRUE
TSS_1095	DS547835	+	23290	1.7142857142857142	24	(gTSS: EDI_322580)	TRUE
TSS_1096	DS547835	-	26215	0.5	5	(iTSS: EDI_322590)	FALSE
TSS_1097	DS547835	-	27561	0.8	8	(gTSS: EDI_322590)	TRUE
TSS_1098	DS547835	-	27765	0.4	4	(oTSS)	FALSE
TSS_1099	DS547835	-	30668	2021-07-06	67	(gTSS: EDI_322610)	TRUE
TSS_1100	DS547835	+	31301	22.857142857142858	320	(gTSS: EDI_322720)	TRUE
TSS_1101	DS547835	+	31461	0.42857142857142855	6	(iTSS: EDI_322720)	FALSE
TSS_1102	DS547835	+	31497	0.42857142857142855	6	(iTSS: EDI_322720)	FALSE
TSS_1103	DS547835	+	31595	0.35714285714285715	5	(iTSS: EDI_322720)	FALSE
TSS_1104	DS547835	-	32462	41.2	412	(asTSS: EDI_322720)	TRUE
TSS_1105	DS547835	+	35553	0.42857142857142855	6	(oTSS)	FALSE
TSS_1106	DS547835	-	35566	0.4	4	(oTSS)	FALSE
TSS_1107	DS547835	+	37036	0.5	7	(oTSS)	FALSE
TSS_1108	DS547835	+	37054	0.9285714285714286	13	(oTSS)	FALSE
TSS_1109	DS547837	+	293	1.8571428571428572	26	(oTSS)	FALSE
TSS_1110	DS547837	+	766	1.0714285714285714	15	(iTSS: EDI_224750)	FALSE
TSS_1111	DS547837	+	823	3.4285714285714284	48	(iTSS: EDI_224750)	FALSE
TSS_1112	DS547839	+	456	0.2857142857142857	4	(gTSS: EDI_112430)	FALSE
TSS_1113	DS547839	+	479	0.5	7	(gTSS: EDI_112430)	TRUE
TSS_1114	DS547839	+	1162	0.5714285714285714	8	(iTSS: EDI_112430)	FALSE
TSS_1115	DS547839	-	1715	0.4	4	(asTSS: EDI_112430)	TRUE
TSS_1116	DS547839	-	2512	0.4	4	(oTSS)	FALSE
TSS_1117	DS547839	-	2526	0.4	4	(oTSS)	FALSE
TSS_1118	DS547839	+	5200	0.7857142857142857	11	(gTSS: EDI_112550)	TRUE
TSS_1119	DS547839	-	7003	0.4	4	(asTSS: EDI_112550)	FALSE
TSS_1120	DS547839	-	7040	0.6	6	(asTSS: EDI_112550)	TRUE
TSS_1121	DS547839	+	7400	18.571428571428573	260	(gTSS: EDI_112560)	TRUE
TSS_1122	DS547839	+	8945	0.2857142857142857	4	(oTSS)	FALSE
TSS_1123	DS547839	-	9452	0.4	4	(iTSS: EDI_112570)	FALSE
TSS_1124	DS547839	+	10276	0.42857142857142855	6	(iTSS: EDI_112580)	FALSE
TSS_1125	DS547839	+	17841	0.35714285714285715	5	(gTSS: EDI_112620)	TRUE
TSS_1126	DS547839	+	18198	0.2857142857142857	4	(iTSS: EDI_112620)	FALSE
TSS_1127	DS547839	+	21226	0.35714285714285715	5	(oTSS)	FALSE
TSS_1128	DS547839	+	22213	2.9285714285714284	41	(asTSS: EDI_112840)	TRUE
TSS_1129	DS547839	-	22958	2021-08-10	108	(gTSS: EDI_112840)	TRUE
TSS_1130	DS547839	-	23959	2021-02-11	112	(gTSS: EDI_112850)	TRUE
TSS_1131	DS547839	-	27825	0.7	7	(gTSS: EDI_113060)	TRUE
TSS_1132	DS547839	-	33284	0.4	4	(iTSS: EDI_113080)	FALSE
TSS_1133	DS547839	-	34475	1.0	10	(gTSS: EDI_113080)	TRUE
TSS_1134	DS547839	-	35619	2021-05-02	25	(gTSS: EDI_113090)	TRUE
TSS_1135	DS547839	-	37295	0.4	4	(iTSS: EDI_113100)	FALSE
TSS_1136	DS547839	-	40029	0.5	5	(asTSS: EDI_113110)	TRUE
TSS_1137	DS547839	+	43925	0.42857142857142855	6	(gTSS: EDI_113150)	TRUE
TSS_1138	DS547839	+	46991	0.2857142857142857	4	(gTSS: EDI_113160)	TRUE
TSS_1139	DS547839	-	55278	0.4	4	(oTSS)	FALSE
TSS_1140	DS547839	+	55701	6.642857142857143	93	(gTSS: EDI_113200)	TRUE
TSS_1141	DS547839	+	57722	0.35714285714285715	5	(iTSS: EDI_113210)	FALSE
TSS_1142	DS547839	-	62942	2021-05-01	15	(iTSS: EDI_113230)	FALSE
TSS_1143	DS547839	-	64150	2021-09-03	39	(gTSS: EDI_113230)	TRUE
TSS_1144	DS547839	-	64394	0.4	4	(oTSS)	FALSE
TSS_1145	DS547839	-	64453	104.1	1041	(oTSS)	FALSE
TSS_1146	DS547839	-	64469	2021-09-06	69	(oTSS)	FALSE
TSS_1147	DS547839	-	67131	2021-07-06	67	(gTSS: EDI_113250)	TRUE
TSS_1148	DS547839	-	68117	2021-02-01	12	(gTSS: EDI_113260)	TRUE
TSS_1149	DS547839	+	69731	24.285714285714285	340	(oTSS)	FALSE
TSS_1150	DS547839	-	71432	0.5	5	(oTSS)	FALSE
TSS_1151	DS547839	-	72737	0.4	4	(iTSS: EDI_113290)	FALSE
TSS_1152	DS547839	-	72859	0.4	4	(iTSS: EDI_113290)	FALSE
TSS_1153	DS547839	-	72920	2021-01-02	21	(iTSS: EDI_113290)	FALSE
TSS_1154	DS547839	-	73337	2021-08-01	18	(gTSS: EDI_113290)	TRUE
TSS_1155	DS547839	-	76958	2021-07-02	27	(gTSS: EDI_113310)	TRUE
TSS_1156	DS547839	-	76974	2021-05-01	15	(gTSS: EDI_113310)	FALSE
TSS_1157	DS547839	+	89565	7.642857142857143	107	(iTSS: EDI_113390)	FALSE
TSS_1158	DS547839	+	90791	0.42857142857142855	6	(gTSS: EDI_113400)	TRUE
TSS_1159	DS547839	+	92878	8.428571428571429	118	(oTSS)	FALSE
TSS_1160	DS547842	+	409	18.0	252	(oTSS)	FALSE
TSS_1161	DS547842	+	464	0.42857142857142855	6	(oTSS)	FALSE
TSS_1162	DS547842	+	479	0.2857142857142857	4	(oTSS)	FALSE
TSS_1163	DS547843	-	1519	2021-08-06	68	(oTSS)	FALSE
TSS_1164	DS547843	-	1543	0.4	4	(oTSS)	FALSE
TSS_1165	DS547843	-	1611	0.6	6	(oTSS)	FALSE
TSS_1166	DS547843	-	1624	2021-09-01	19	(oTSS)	FALSE
TSS_1167	DS547843	-	1641	2021-06-03	36	(oTSS)	FALSE
TSS_1168	DS547843	-	1709	2021-03-10	103	(oTSS)	FALSE
TSS_1169	DS547843	-	1750	2021-09-02	29	(oTSS)	FALSE
TSS_1170	DS547843	-	1779	2021-03-01	13	(oTSS)	FALSE
TSS_1171	DS547843	-	1823	2021-07-01	17	(oTSS)	FALSE
TSS_1172	DS547843	-	1950	2021-01-02	21	(oTSS)	FALSE
TSS_1173	DS547843	-	1990	2021-09-01	19	(oTSS)	FALSE
TSS_1174	DS547843	-	2072	2021-04-02	24	(oTSS)	FALSE
TSS_1175	DS547843	-	2120	2021-03-01	13	(oTSS)	FALSE
TSS_1176	DS547843	-	2160	0.8	8	(oTSS)	FALSE
TSS_1177	DS547843	-	2202	0.7	7	(oTSS)	FALSE
TSS_1178	DS547843	-	2238	2021-05-13	135	(oTSS)	FALSE
TSS_1179	DS547843	-	2330	0.7	7	(oTSS)	FALSE
TSS_1180	DS547843	-	2525	2021-01-06	61	(oTSS)	FALSE
TSS_1181	DS547843	-	2685	0.7	7	(oTSS)	FALSE
TSS_1182	DS547843	-	2768	7.0	70	(oTSS)	FALSE
TSS_1183	DS547844	-	257	0.4	4	(oTSS)	FALSE
TSS_1184	DS547844	-	299	0.9	9	(oTSS)	FALSE
TSS_1185	DS547845	+	1936	5.428571428571429	76	(gTSS: EDI_150270)	TRUE
TSS_1186	DS547847	-	40	0.5	5	(oTSS)	FALSE
TSS_1187	DS547847	-	65	2021-05-11	115	(oTSS)	FALSE
TSS_1188	DS547847	-	573	0.8	8	(oTSS)	FALSE
TSS_1189	DS547847	+	789	10.928571428571429	153	(oTSS)	FALSE
TSS_1190	DS547847	+	844	41.285714285714285	578	(oTSS)	FALSE
TSS_1191	DS547847	-	1231	495.2	4952	(oTSS)	FALSE
TSS_1192	DS547847	-	1739	0.7	7	(oTSS)	FALSE
TSS_1193	DS547847	-	1758	0.8	8	(oTSS)	FALSE
TSS_1194	DS547847	+	1956	11.142857142857142	156	(oTSS)	FALSE
TSS_1195	DS547847	+	2011	35.57142857142857	498	(oTSS)	FALSE
TSS_1196	DS547847	-	2344	0.6	6	(oTSS)	FALSE
TSS_1197	DS547847	-	2398	490.0	4900	(oTSS)	FALSE
TSS_1198	DS547848	-	1016	0.4	4	(oTSS)	FALSE
TSS_1199	DS547849	+	3693	0.2857142857142857	4	(oTSS)	FALSE
TSS_1200	DS547849	-	4512	0.5	5	(iTSS: EDI_153990)	FALSE
TSS_1201	DS547849	-	4541	2021-08-02	28	(iTSS: EDI_153990)	FALSE
TSS_1202	DS547849	-	4603	2021-03-01	13	(iTSS: EDI_153990)	FALSE
TSS_1203	DS547849	-	4623	2021-03-02	23	(iTSS: EDI_153990)	FALSE
TSS_1204	DS547849	-	4641	1.0	10	(iTSS: EDI_153990)	FALSE
TSS_1205	DS547849	-	4684	2021-01-04	41	(iTSS: EDI_153990)	FALSE
TSS_1206	DS547849	-	4707	2021-01-01	11	(iTSS: EDI_153990)	FALSE
TSS_1207	DS547849	-	4721	2021-06-01	16	(iTSS: EDI_153990)	FALSE
TSS_1208	DS547849	-	4779	2021-05-02	25	(iTSS: EDI_153990)	FALSE
TSS_1209	DS547849	-	4806	2021-06-24	246	(iTSS: EDI_153990)	FALSE
TSS_1210	DS547849	-	4824	0.4	4	(iTSS: EDI_153990)	FALSE
TSS_1211	DS547849	-	4862	2021-09-03	39	(iTSS: EDI_153990)	FALSE
TSS_1212	DS547849	-	4875	0.7	7	(iTSS: EDI_153990)	FALSE
TSS_1213	DS547849	-	4896	2021-06-01	16	(iTSS: EDI_153990)	FALSE
TSS_1214	DS547849	-	4983	0.7	7	(iTSS: EDI_153990)	FALSE
TSS_1215	DS547849	-	5010	2021-03-20	203	(iTSS: EDI_153990)	FALSE
TSS_1216	DS547849	+	9100	1.2142857142857142	17	(oTSS)	FALSE
TSS_1217	DS547849	-	11808	2021-03-01	13	(gTSS: EDI_154010)	TRUE
TSS_1218	DS547849	-	17967	0.8	8	(oTSS)	FALSE
TSS_1219	DS547849	+	18962	0.42857142857142855	6	(iTSS: EDI_154050)	FALSE
TSS_1220	DS547849	-	20781	0.5	5	(oTSS)	FALSE
TSS_1221	DS547849	-	23363	0.4	4	(gTSS: EDI_154080)	TRUE
TSS_1222	DS547849	-	26142	32.9	329	(gTSS: EDI_154100)	TRUE
TSS_1223	DS547849	+	27050	98.92857142857143	1385	(oTSS)	FALSE
TSS_1224	DS547849	-	27185	0.5	5	(oTSS)	FALSE
TSS_1225	DS547849	-	27333	0.5	5	(oTSS)	FALSE
TSS_1226	DS547849	+	27703	0.2857142857142857	4	(oTSS)	FALSE
TSS_1227	DS547849	-	27815	0.4	4	(oTSS)	FALSE
TSS_1228	DS547849	-	27875	82.7	827	(oTSS)	FALSE
TSS_1229	DS547849	-	29027	0.5	5	(oTSS)	FALSE
TSS_1230	DS547849	+	31321	0.35714285714285715	5	(iTSS: EDI_154120)	FALSE
TSS_1231	DS547849	+	35956	0.2857142857142857	4	(iTSS: EDI_154150)	FALSE
TSS_1232	DS547849	-	38478	2021-01-17	171	(oTSS)	FALSE
TSS_1233	DS547849	-	38513	2021-05-01	15	(oTSS)	FALSE
TSS_1234	DS547849	-	38580	0.9	9	(oTSS)	FALSE
TSS_1235	DS547849	-	38595	2021-01-01	11	(oTSS)	FALSE
TSS_1236	DS547849	-	38751	2021-07-04	47	(oTSS)	FALSE
TSS_1237	DS547849	-	38870	0.5	5	(oTSS)	FALSE
TSS_1238	DS547849	-	38900	0.7	7	(oTSS)	FALSE
TSS_1239	DS547849	-	38958	2021-09-01	19	(oTSS)	FALSE
TSS_1240	DS547849	-	39024	0.8	8	(oTSS)	FALSE
TSS_1241	DS547849	-	39137	0.5	5	(oTSS)	FALSE
TSS_1242	DS547849	-	39276	0.8	8	(oTSS)	FALSE
TSS_1243	DS547849	-	39342	0.6	6	(oTSS)	FALSE
TSS_1244	DS547849	-	39355	0.4	4	(oTSS)	FALSE
TSS_1245	DS547849	-	39412	0.4	4	(oTSS)	FALSE
TSS_1246	DS547849	-	39431	2021-07-01	17	(oTSS)	FALSE
TSS_1247	DS547849	+	41644	0.2857142857142857	4	(oTSS)	FALSE
TSS_1248	DS547849	+	44470	0.2857142857142857	4	(oTSS)	FALSE
TSS_1249	DS547849	+	44491	1.2142857142857142	17	(oTSS)	FALSE
TSS_1250	DS547849	+	44515	2021-05-14	203	(oTSS)	FALSE
TSS_1251	DS547849	+	44644	2.2857142857142856	32	(gTSS: EDI_154180)	TRUE
TSS_1252	DS547850	+	700	0.6428571428571429	9	(oTSS)	FALSE
TSS_1253	DS547850	-	1844	0.4	4	(iTSS: EDI_190470)	FALSE
TSS_1254	DS547850	-	2297	0.4	4	(iTSS: EDI_190470)	FALSE
TSS_1255	DS547850	-	2362	2021-04-14	144	(gTSS: EDI_190470)	TRUE
TSS_1256	DS547850	-	4222	2021-05-01	15	(oTSS)	FALSE
TSS_1257	DS547850	-	4449	0.4	4	(oTSS)	FALSE
TSS_1258	DS547850	-	4466	0.4	4	(oTSS)	FALSE
TSS_1259	DS547850	-	4845	0.4	4	(asTSS: EDI_190490)	TRUE
TSS_1260	DS547850	-	6394	0.5	5	(oTSS)	FALSE
TSS_1261	DS547850	-	6547	0.6	6	(oTSS)	FALSE
TSS_1262	DS547850	+	10609	0.2857142857142857	4	(oTSS)	FALSE
TSS_1263	DS547850	+	10885	0.2857142857142857	4	(oTSS)	FALSE
TSS_1264	DS547850	-	14285	0.7	7	(oTSS)	FALSE
TSS_1265	DS547850	+	14502	0.35714285714285715	5	(iTSS: EDI_190540)	FALSE
TSS_1266	DS547850	+	14528	0.35714285714285715	5	(iTSS: EDI_190540)	FALSE
TSS_1267	DS547850	+	14827	1.1428571428571428	16	(iTSS: EDI_190540)	FALSE
TSS_1268	DS547850	+	14884	0.6428571428571429	9	(iTSS: EDI_190540)	FALSE
TSS_1269	DS547850	+	14944	1.8571428571428572	26	(iTSS: EDI_190540)	FALSE
TSS_1270	DS547850	+	15045	0.35714285714285715	5	(iTSS: EDI_190540)	FALSE
TSS_1271	DS547850	-	18145	0.5	5	(gTSS: EDI_190560)	TRUE
TSS_1272	DS547850	+	18447	3.2857142857142856	46	(iTSS: EDI_190570)	FALSE
TSS_1273	DS547850	-	18546	2021-02-03	32	(oTSS)	FALSE
TSS_1274	DS547850	+	18818	0.2857142857142857	4	(iTSS: EDI_190570)	FALSE
TSS_1275	DS547850	-	25005	0.4	4	(oTSS)	FALSE
TSS_1276	DS547850	+	27208	0.2857142857142857	4	(gTSS: EDI_190600)	FALSE
TSS_1277	DS547850	+	27223	0.5714285714285714	8	(gTSS: EDI_190600)	TRUE
TSS_1278	DS547850	+	27743	0.2857142857142857	4	(iTSS: EDI_190600)	FALSE
TSS_1279	DS547850	+	29369	85.85714285714286	1202	(oTSS)	FALSE
TSS_1280	DS547850	-	29582	0.5	5	(oTSS)	FALSE
TSS_1281	DS547850	+	29601	219.35714285714286	3071	(oTSS)	FALSE
TSS_1282	DS547850	+	29663	0.5714285714285714	8	(oTSS)	FALSE
TSS_1283	DS547850	-	29670	0.6	6	(oTSS)	FALSE
TSS_1284	DS547850	+	29694	0.42857142857142855	6	(oTSS)	FALSE
TSS_1285	DS547850	+	31932	1.8571428571428572	26	(gTSS: EDI_190630)	TRUE
TSS_1286	DS547850	-	33211	0.5	5	(oTSS)	FALSE
TSS_1287	DS547850	+	33258	0.2857142857142857	4	(iTSS: EDI_190630)	FALSE
TSS_1288	DS547850	-	35481	0.7	7	(iTSS: EDI_190650)	FALSE
TSS_1289	DS547850	-	37122	0.6	6	(iTSS: EDI_190660)	FALSE
TSS_1290	DS547850	-	37567	0.4	4	(iTSS: EDI_190660)	FALSE
TSS_1291	DS547850	-	38810	2021-02-01	12	(gTSS: EDI_190670)	TRUE
TSS_1292	DS547850	+	44895	3.7857142857142856	53	(gTSS: EDI_190710)	TRUE
TSS_1293	DS547850	+	45017	0.2857142857142857	4	(iTSS: EDI_190710)	FALSE
TSS_1294	DS547850	+	45226	0.42857142857142855	6	(iTSS: EDI_190710)	FALSE
TSS_1295	DS547850	+	45492	0.42857142857142855	6	(iTSS: EDI_190710)	FALSE
TSS_1296	DS547850	+	45578	0.35714285714285715	5	(iTSS: EDI_190710)	FALSE
TSS_1297	DS547850	+	45810	17.714285714285715	248	(oTSS)	FALSE
TSS_1298	DS547850	+	45907	2021-05-01	21	(oTSS)	FALSE
TSS_1299	DS547850	+	47680	0.2857142857142857	4	(gTSS: EDI_190720)	TRUE
TSS_1300	DS547850	-	48278	0.4	4	(asTSS: EDI_190720)	TRUE
TSS_1301	DS547850	-	49670	0.4	4	(iTSS: EDI_190730)	FALSE
TSS_1302	DS547850	-	51369	0.8	8	(oTSS)	FALSE
TSS_1303	DS547850	-	52008	0.5	5	(oTSS)	FALSE
TSS_1304	DS547850	-	52875	0.4	4	(oTSS)	FALSE
TSS_1305	DS547850	+	54878	0.2857142857142857	4	(gTSS: EDI_190770)	TRUE
TSS_1306	DS547850	-	55840	0.4	4	(oTSS)	FALSE
TSS_1307	DS547850	+	56762	0.2857142857142857	4	(gTSS: EDI_190780)	TRUE
TSS_1308	DS547850	+	59467	0.5	7	(gTSS: EDI_190800)	TRUE
TSS_1309	DS547850	-	60065	0.4	4	(oTSS)	FALSE
TSS_1310	DS547850	-	61219	2021-03-02	23	(oTSS)	FALSE
TSS_1311	DS547850	+	61339	0.7142857142857143	10	(iTSS: EDI_190810)	FALSE
TSS_1312	DS547850	-	63551	0.4	4	(oTSS)	FALSE
TSS_1313	DS547850	-	63871	2021-03-01	13	(asTSS: EDI_190820)	TRUE
TSS_1314	DS547850	-	64199	1.0	10	(iTSS: EDI_190830)	FALSE
TSS_1315	DS547850	-	64237	0.4	4	(iTSS: EDI_190830)	FALSE
TSS_1316	DS547850	+	66865	0.5714285714285714	8	(oTSS)	FALSE
TSS_1317	DS547850	-	67448	0.4	4	(iTSS: EDI_190840)	FALSE
TSS_1318	DS547850	-	67492	2021-03-02	23	(iTSS: EDI_190840)	FALSE
TSS_1319	DS547850	-	67582	0.4	4	(iTSS: EDI_190840)	FALSE
TSS_1320	DS547850	-	67656	0.4	4	(iTSS: EDI_190840)	FALSE
TSS_1321	DS547850	-	67898	2021-01-06	61	(gTSS: EDI_190840)	TRUE
TSS_1322	DS547850	+	68373	0.35714285714285715	5	(iTSS: EDI_190850)	FALSE
TSS_1323	DS547850	-	69671	0.5	5	(oTSS)	FALSE
TSS_1324	DS547850	+	71264	0.35714285714285715	5	(iTSS: EDI_190860)	FALSE
TSS_1325	DS547850	+	71737	0.2857142857142857	4	(oTSS)	FALSE
TSS_1326	DS547850	+	74350	2.5714285714285716	36	(gTSS: EDI_190890)	TRUE
TSS_1327	DS547850	-	74378	0.4	4	(oTSS)	FALSE
TSS_1328	DS547850	-	74392	0.4	4	(oTSS)	FALSE
TSS_1329	DS547850	+	75278	1.0	14	(oTSS)	FALSE
TSS_1330	DS547850	-	75303	2021-01-02	21	(oTSS)	FALSE
TSS_1331	DS547850	-	75322	0.4	4	(oTSS)	FALSE
TSS_1332	DS547850	-	75335	0.6	6	(oTSS)	FALSE
TSS_1333	DS547850	-	75369	0.4	4	(oTSS)	FALSE
TSS_1334	DS547850	-	75534	2021-01-02	21	(oTSS)	FALSE
TSS_1335	DS547851	+	13	1.0	14	(asTSS: EDI_077570)	FALSE
TSS_1336	DS547851	+	46	35.142857142857146	492	(asTSS: EDI_077570)	TRUE
TSS_1337	DS547851	-	69	0.5	5	(iTSS: EDI_077570)	FALSE
TSS_1338	DS547851	+	135	4.071428571428571	57	(oTSS)	FALSE
TSS_1339	DS547851	+	150	9.571428571428571	134	(oTSS)	FALSE
TSS_1340	DS547851	+	164	0.6428571428571429	9	(oTSS)	FALSE
TSS_1341	DS547851	+	184	2623.9285714285716	36735	(oTSS)	FALSE
TSS_1342	DS547851	-	325	0.7	7	(iTSS: EDI_077570)	FALSE
TSS_1343	DS547851	+	410	0.7142857142857143	10	(oTSS)	FALSE
TSS_1344	DS547851	+	453	2.2142857142857144	31	(oTSS)	FALSE
TSS_1345	DS547853	+	3900	0.35714285714285715	5	(oTSS)	FALSE
TSS_1346	DS547853	+	4054	2.2857142857142856	32	(oTSS)	FALSE
TSS_1347	DS547853	-	4091	2021-09-01	19	(oTSS)	FALSE
TSS_1348	DS547853	+	4966	2.857142857142857	40	(oTSS)	FALSE
TSS_1349	DS547853	+	5038	0.2857142857142857	4	(oTSS)	FALSE
TSS_1350	DS547853	+	5106	0.42857142857142855	6	(oTSS)	FALSE
TSS_1351	DS547855	+	139	80.5	1127	(oTSS)	FALSE
TSS_1352	DS547855	+	163	7.571428571428571	106	(oTSS)	FALSE
TSS_1353	DS547855	+	791	77.71428571428571	1088	(oTSS)	FALSE
TSS_1354	DS547855	+	815	5.928571428571429	83	(oTSS)	FALSE
TSS_1355	DS547855	+	1442	79.92857142857143	1119	(oTSS)	FALSE
TSS_1356	DS547855	+	1466	6.071428571428571	85	(oTSS)	FALSE
TSS_1357	DS547855	+	1479	1.3571428571428572	19	(oTSS)	FALSE
TSS_1358	DS547856	-	43	2021-04-03	34	(oTSS)	FALSE
TSS_1359	DS547856	-	83	2896.0	28960	(oTSS)	FALSE
TSS_1360	DS547856	+	379	0.2857142857142857	4	(asTSS: EDI_102740)	TRUE
TSS_1361	DS547856	-	858	2021-03-02	23	(iTSS: EDI_102750)	FALSE
TSS_1362	DS547856	-	895	2895-08-01	28958	(iTSS: EDI_102750)	FALSE
TSS_1363	DS547856	+	1189	0.2857142857142857	4	(asTSS: EDI_102760)	TRUE
TSS_1364	DS547858	+	330	0.42857142857142855	6	(oTSS)	FALSE
TSS_1365	DS547858	+	567	80.07142857142857	1121	(oTSS)	FALSE
TSS_1366	DS547859	-	57	2021-07-20	207	(oTSS)	FALSE
TSS_1367	DS547859	-	176	2021-05-01	15	(oTSS)	FALSE
TSS_1368	DS547859	-	429	0.8	8	(oTSS)	FALSE
TSS_1369	DS547859	-	556	0.5	5	(oTSS)	FALSE
TSS_1370	DS547859	-	570	0.6	6	(oTSS)	FALSE
TSS_1371	DS547859	+	1386	1.2857142857142858	18	(oTSS)	FALSE
TSS_1372	DS547859	+	1773	0.5	7	(oTSS)	FALSE
TSS_1373	DS547859	-	1814	0.4	4	(oTSS)	FALSE
TSS_1374	DS547859	+	3088	0.35714285714285715	5	(oTSS)	FALSE
TSS_1375	DS547859	-	4087	0.4	4	(oTSS)	FALSE
TSS_1376	DS547859	-	4109	0.8	8	(oTSS)	FALSE
TSS_1377	DS547859	-	4128	0.6	6	(oTSS)	FALSE
TSS_1378	DS547859	-	4144	2021-01-01	11	(oTSS)	FALSE
TSS_1379	DS547859	-	4230	2021-01-01	11	(oTSS)	FALSE
TSS_1380	DS547859	-	4342	2021-09-11	119	(oTSS)	FALSE
TSS_1381	DS547859	-	4403	0.6	6	(oTSS)	FALSE
TSS_1382	DS547859	-	4480	2021-05-04	45	(oTSS)	FALSE
TSS_1383	DS547859	-	4790	0.9	9	(oTSS)	FALSE
TSS_1384	DS547859	-	4833	0.7	7	(oTSS)	FALSE
TSS_1385	DS547859	-	4915	0.5	5	(oTSS)	FALSE
TSS_1386	DS547859	-	4954	2021-09-01	19	(oTSS)	FALSE
TSS_1387	DS547859	-	5213	0.4	4	(oTSS)	FALSE
TSS_1388	DS547859	-	5238	0.6	6	(oTSS)	FALSE
TSS_1389	DS547859	-	5328	0.4	4	(oTSS)	FALSE
TSS_1390	DS547859	-	5351	0.4	4	(oTSS)	FALSE
TSS_1391	DS547859	-	5415	0.7	7	(oTSS)	FALSE
TSS_1392	DS547859	-	5480	63.5	635	(oTSS)	FALSE
TSS_1393	DS547859	-	5522	2021-05-02	25	(oTSS)	FALSE
TSS_1394	DS547859	-	5566	2021-06-04	46	(oTSS)	FALSE
TSS_1395	DS547859	-	5579	2021-06-01	16	(oTSS)	FALSE
TSS_1396	DS547859	-	5628	0.5	5	(oTSS)	FALSE
TSS_1397	DS547859	-	5640	0.8	8	(oTSS)	FALSE
TSS_1398	DS547859	-	5803	0.4	4	(oTSS)	FALSE
TSS_1399	DS547859	-	5901	0.9	9	(oTSS)	FALSE
TSS_1400	DS547859	-	6114	2021-03-11	113	(oTSS)	FALSE
TSS_1401	DS547859	-	6138	2021-04-02	24	(oTSS)	FALSE
TSS_1402	DS547859	-	6165	2021-02-02	22	(oTSS)	FALSE
TSS_1403	DS547859	-	6278	0.4	4	(oTSS)	FALSE
TSS_1404	DS547859	-	6405	2021-04-03	34	(oTSS)	FALSE
TSS_1405	DS547859	-	6546	2021-02-04	42	(oTSS)	FALSE
TSS_1406	DS547859	-	7028	0.5	5	(oTSS)	FALSE
TSS_1407	DS547859	-	7075	45.4	454	(oTSS)	FALSE
TSS_1408	DS547861	+	6074	0.35714285714285715	5	(oTSS)	FALSE
TSS_1409	DS547861	-	6108	0.4	4	(iTSS: EDI_348140)	FALSE
TSS_1410	DS547861	+	7353	2021-05-11	161	(oTSS)	FALSE
TSS_1411	DS547861	+	7957	1.0714285714285714	15	(oTSS)	FALSE
TSS_1412	DS547861	+	8106	0.2857142857142857	4	(oTSS)	FALSE
TSS_1413	DS547861	+	8344	0.42857142857142855	6	(oTSS)	FALSE
TSS_1414	DS547861	+	8402	0.5	7	(oTSS)	FALSE
TSS_1415	DS547861	+	8418	0.5714285714285714	8	(oTSS)	FALSE
TSS_1416	DS547861	+	8637	0.7142857142857143	10	(oTSS)	FALSE
TSS_1417	DS547861	+	8947	9.642857142857142	135	(oTSS)	FALSE
TSS_1418	DS547861	+	9011	0.2857142857142857	4	(oTSS)	FALSE
TSS_1419	DS547861	+	9336	3.0714285714285716	43	(oTSS)	FALSE
TSS_1420	DS547861	+	9433	0.5714285714285714	8	(oTSS)	FALSE
TSS_1421	DS547861	+	9559	2021-05-04	63	(oTSS)	FALSE
TSS_1422	DS547861	+	9939	3.0714285714285716	43	(oTSS)	FALSE
TSS_1423	DS547861	+	9981	0.42857142857142855	6	(oTSS)	FALSE
TSS_1424	DS547861	-	11023	0.4	4	(oTSS)	FALSE
TSS_1425	DS547861	-	16601	2021-04-01	14	(oTSS)	FALSE
TSS_1426	DS547863	+	3541	0.7857142857142857	11	(gTSS: EDI_345940)	TRUE
TSS_1427	DS547863	+	4144	0.2857142857142857	4	(iTSS: EDI_345940)	FALSE
TSS_1428	DS547863	+	4694	0.7142857142857143	10	(iTSS: EDI_345940)	FALSE
TSS_1429	DS547863	+	5443	0.35714285714285715	5	(gTSS: EDI_346050)	FALSE
TSS_1430	DS547863	+	5480	1.7142857142857142	24	(gTSS: EDI_346050)	TRUE
TSS_1431	DS547863	-	5521	0.6	6	(oTSS)	FALSE
TSS_1432	DS547863	+	5571	0.2857142857142857	4	(iTSS: EDI_346050)	FALSE
TSS_1433	DS547863	+	5868	0.2857142857142857	4	(iTSS: EDI_346050)	FALSE
TSS_1434	DS547863	+	6180	4.0	56	(gTSS: EDI_346060)	TRUE
TSS_1435	DS547863	+	6229	0.42857142857142855	6	(iTSS: EDI_346060)	FALSE
TSS_1436	DS547863	+	7516	0.9285714285714286	13	(gTSS: EDI_346070)	TRUE
TSS_1437	DS547863	-	9561	2021-04-02	24	(gTSS: EDI_346080)	TRUE
TSS_1438	DS547863	-	13631	0.5	5	(gTSS: EDI_346110)	TRUE
TSS_1439	DS547863	+	13744	0.2857142857142857	4	(oTSS)	FALSE
TSS_1440	DS547863	+	14745	0.2857142857142857	4	(oTSS)	FALSE
TSS_1441	DS547863	+	15375	0.2857142857142857	4	(iTSS: EDI_346120)	FALSE
TSS_1442	DS547863	-	15432	0.6	6	(oTSS)	FALSE
TSS_1443	DS547863	-	17609	2021-07-01	17	(gTSS: EDI_346130)	TRUE
TSS_1444	DS547863	-	19955	0.6	6	(gTSS: EDI_346150)	TRUE
TSS_1445	DS547863	-	21340	0.4	4	(gTSS: EDI_346160)	TRUE
TSS_1446	DS547863	+	21700	0.2857142857142857	4	(gTSS: EDI_346170)	TRUE
TSS_1447	DS547863	-	25562	0.4	4	(oTSS)	FALSE
TSS_1448	DS547863	-	28058	0.4	4	(oTSS)	FALSE
TSS_1449	DS547864	+	1091	0.35714285714285715	5	(asTSS: EDI_007950)	TRUE
TSS_1450	DS547864	-	6167	0.6	6	(gTSS: EDI_007980)	TRUE
TSS_1451	DS547864	-	6394	0.4	4	(iTSS: EDI_007990)	FALSE
TSS_1452	DS547864	-	6426	2021-01-01	11	(iTSS: EDI_007990)	FALSE
TSS_1453	DS547865	-	1957	2021-02-04	42	(oTSS)	FALSE
TSS_1454	DS547865	-	2028	2021-09-01	19	(oTSS)	FALSE
TSS_1455	DS547865	-	3351	2021-08-11	118	(oTSS)	FALSE
TSS_1456	DS547865	-	3441	0.5	5	(oTSS)	FALSE
TSS_1457	DS547865	-	3545	2021-07-05	57	(oTSS)	FALSE
TSS_1458	DS547865	-	3569	2021-01-10	101	(oTSS)	FALSE
TSS_1459	DS547865	-	3743	0.9	9	(oTSS)	FALSE
TSS_1460	DS547865	-	3805	0.7	7	(oTSS)	FALSE
TSS_1461	DS547865	-	3940	1.0	10	(oTSS)	FALSE
TSS_1462	DS547865	-	4046	0.8	8	(oTSS)	FALSE
TSS_1463	DS547865	-	6094	0.4	4	(oTSS)	FALSE
TSS_1464	DS547865	-	7239	0.6	6	(oTSS)	FALSE
TSS_1465	DS547865	-	9181	0.8	8	(oTSS)	FALSE
TSS_1466	DS547865	-	9242	2021-03-01	13	(oTSS)	FALSE
TSS_1467	DS547865	-	9290	0.4	4	(oTSS)	FALSE
TSS_1468	DS547865	-	9335	2021-07-09	97	(oTSS)	FALSE
TSS_1469	DS547865	-	9353	0.5	5	(oTSS)	FALSE
TSS_1470	DS547865	-	9432	2021-04-02	24	(oTSS)	FALSE
TSS_1471	DS547865	-	9481	2021-02-03	32	(oTSS)	FALSE
TSS_1472	DS547865	-	9602	0.4	4	(oTSS)	FALSE
TSS_1473	DS547865	-	9646	0.4	4	(oTSS)	FALSE
TSS_1474	DS547865	-	9668	0.9	9	(oTSS)	FALSE
TSS_1475	DS547865	-	9709	2021-01-03	31	(oTSS)	FALSE
TSS_1476	DS547865	-	9744	2021-05-02	25	(oTSS)	FALSE
TSS_1477	DS547865	-	9807	0.4	4	(oTSS)	FALSE
TSS_1478	DS547865	-	9853	2021-08-02	28	(oTSS)	FALSE
TSS_1479	DS547865	-	9894	0.9	9	(oTSS)	FALSE
TSS_1480	DS547865	-	9932	2021-01-24	241	(oTSS)	FALSE
TSS_1481	DS547865	-	10053	2021-09-02	29	(oTSS)	FALSE
TSS_1482	DS547865	-	10198	0.4	4	(oTSS)	FALSE
TSS_1483	DS547865	-	10211	0.5	5	(oTSS)	FALSE
TSS_1484	DS547865	-	10222	0.7	7	(oTSS)	FALSE
TSS_1485	DS547865	-	10234	0.6	6	(oTSS)	FALSE
TSS_1486	DS547865	-	10262	2021-02-01	12	(oTSS)	FALSE
TSS_1487	DS547865	-	10336	38.9	389	(oTSS)	FALSE
TSS_1488	DS547865	-	10361	0.5	5	(oTSS)	FALSE
TSS_1489	DS547865	-	10398	0.4	4	(oTSS)	FALSE
TSS_1490	DS547865	-	10428	0.9	9	(oTSS)	FALSE
TSS_1491	DS547865	-	10592	0.5	5	(oTSS)	FALSE
TSS_1492	DS547865	-	10635	2021-09-11	119	(oTSS)	FALSE
TSS_1493	DS547865	-	10763	40.0	400	(oTSS)	FALSE
TSS_1494	DS547865	-	10869	2021-05-12	125	(oTSS)	FALSE
TSS_1495	DS547865	-	10931	2021-01-02	21	(oTSS)	FALSE
TSS_1496	DS547865	-	11039	2021-05-03	35	(oTSS)	FALSE
TSS_1497	DS547865	-	11060	2021-05-05	55	(oTSS)	FALSE
TSS_1498	DS547865	-	11164	2021-08-05	58	(oTSS)	FALSE
TSS_1499	DS547865	-	11207	29.0	290	(oTSS)	FALSE
TSS_1500	DS547865	-	11248	6.0	60	(oTSS)	FALSE
TSS_1501	DS547865	-	11265	2021-09-04	49	(oTSS)	FALSE
TSS_1502	DS547865	-	11284	0.6	6	(oTSS)	FALSE
TSS_1503	DS547865	-	11408	0.7	7	(oTSS)	FALSE
TSS_1504	DS547865	-	11429	0.6	6	(oTSS)	FALSE
TSS_1505	DS547865	-	11677	0.6	6	(oTSS)	FALSE
TSS_1506	DS547865	-	11930	0.7	7	(oTSS)	FALSE
TSS_1507	DS547865	-	13587	0.7	7	(oTSS)	FALSE
TSS_1508	DS547865	-	13613	1.0	10	(oTSS)	FALSE
TSS_1509	DS547865	-	13630	0.4	4	(oTSS)	FALSE
TSS_1510	DS547865	-	13705	2021-01-01	11	(oTSS)	FALSE
TSS_1511	DS547865	-	13722	0.6	6	(oTSS)	FALSE
TSS_1512	DS547865	-	13766	120.2	1202	(oTSS)	FALSE
TSS_1513	DS547865	-	13910	2021-09-18	189	(oTSS)	FALSE
TSS_1514	DS547865	-	13968	40.0	400	(oTSS)	FALSE
TSS_1515	DS547865	-	14059	7.0	70	(oTSS)	FALSE
TSS_1516	DS547865	-	14088	2021-01-07	71	(oTSS)	FALSE
TSS_1517	DS547865	+	14123	0.2857142857142857	4	(iTSS: EDI_316400)	FALSE
TSS_1518	DS547865	+	14143	8.285714285714286	116	(iTSS: EDI_316400)	FALSE
TSS_1519	DS547865	+	14203	48.857142857142854	684	(iTSS: EDI_316400)	FALSE
TSS_1520	DS547865	-	14226	4467-07-01	44677	(oTSS)	FALSE
TSS_1521	DS547865	+	14253	6.214285714285714	87	(iTSS: EDI_316400)	FALSE
TSS_1522	DS547865	+	14310	52.07142857142857	729	(iTSS: EDI_316400)	FALSE
TSS_1523	DS547865	+	14362	1.1428571428571428	16	(iTSS: EDI_316400)	FALSE
TSS_1524	DS547865	+	14421	357.42857142857144	5004	(iTSS: EDI_316400)	FALSE
TSS_1525	DS547865	-	14524	32.1	321	(oTSS)	FALSE
TSS_1526	DS547865	+	14552	0.42857142857142855	6	(iTSS: EDI_316400)	FALSE
TSS_1527	DS547865	+	14580	0.35714285714285715	5	(iTSS: EDI_316400)	FALSE
TSS_1528	DS547865	-	14584	2021-07-01	17	(oTSS)	FALSE
TSS_1529	DS547865	+	14606	52.357142857142854	733	(iTSS: EDI_316400)	FALSE
TSS_1530	DS547865	-	14607	0.7	7	(oTSS)	FALSE
TSS_1531	DS547865	-	14632	77.2	772	(oTSS)	FALSE
TSS_1532	DS547865	+	14659	40.0	560	(iTSS: EDI_316400)	FALSE
TSS_1533	DS547865	-	14732	157.2	1572	(oTSS)	FALSE
TSS_1534	DS547865	+	14747	183.14285714285714	2564	(iTSS: EDI_316400)	FALSE
TSS_1535	DS547865	+	14804	5.714285714285714	80	(iTSS: EDI_316400)	FALSE
TSS_1536	DS547865	-	14829	47.1	471	(asTSS: EDI_316400)	FALSE
TSS_1537	DS547865	-	14866	2021-07-04	47	(asTSS: EDI_316400)	FALSE
TSS_1538	DS547865	-	14883	2021-04-01	14	(asTSS: EDI_316400)	FALSE
TSS_1539	DS547865	-	14905	178.2	1782	(asTSS: EDI_316400)	TRUE
TSS_1540	DS547865	+	14930	91.64285714285714	1283	(oTSS)	FALSE
TSS_1541	DS547865	-	14970	2021-06-18	186	(oTSS)	FALSE
TSS_1542	DS547865	-	14992	70.6	706	(oTSS)	FALSE
TSS_1543	DS547865	+	15005	1.0714285714285714	15	(asTSS: EDI_316410)	TRUE
TSS_1544	DS547865	-	15049	2021-09-25	259	(oTSS)	FALSE
TSS_1545	DS547865	-	15102	1.0	10	(iTSS: EDI_316410)	FALSE
TSS_1546	DS547865	-	15130	2021-03-03	33	(iTSS: EDI_316410)	FALSE
TSS_1547	DS547865	-	15199	2021-08-02	28	(iTSS: EDI_316410)	FALSE
TSS_1548	DS547865	+	15228	2845.3571428571427	39835	(oTSS)	FALSE
TSS_1549	DS547865	-	15246	2021-03-01	13	(iTSS: EDI_316410)	FALSE
TSS_1550	DS547865	-	15282	2021-09-01	19	(iTSS: EDI_316410)	FALSE
TSS_1551	DS547865	-	15328	2021-08-01	18	(iTSS: EDI_316410)	FALSE
TSS_1552	DS547865	-	15346	2021-09-01	19	(iTSS: EDI_316410)	FALSE
TSS_1553	DS547865	-	15389	2021-03-01	13	(gTSS: EDI_316410)	FALSE
TSS_1554	DS547865	-	15421	0.9	9	(gTSS: EDI_316410)	FALSE
TSS_1555	DS547865	+	15436	0.5714285714285714	8	(oTSS)	FALSE
TSS_1556	DS547865	-	15458	2021-02-05	52	(gTSS: EDI_316410)	TRUE
TSS_1557	DS547865	-	15472	0.4	4	(gTSS: EDI_316410)	FALSE
TSS_1558	DS547865	-	15551	248.2	2482	(oTSS)	FALSE
TSS_1559	DS547865	+	15604	3.357142857142857	47	(oTSS)	FALSE
TSS_1560	DS547865	+	15627	0.35714285714285715	5	(oTSS)	FALSE
TSS_1561	DS547865	-	15655	2476-09-01	24769	(oTSS)	FALSE
TSS_1562	DS547865	+	15656	1.1428571428571428	16	(oTSS)	FALSE
TSS_1563	DS547865	+	15677	0.7142857142857143	10	(oTSS)	FALSE
TSS_1564	DS547865	+	15704	0.5	7	(oTSS)	FALSE
TSS_1565	DS547865	+	15726	0.2857142857142857	4	(oTSS)	FALSE
TSS_1566	DS547865	+	15742	0.5714285714285714	8	(oTSS)	FALSE
TSS_1567	DS547865	+	15764	0.5714285714285714	8	(oTSS)	FALSE
TSS_1568	DS547865	+	15803	4.857142857142857	68	(oTSS)	FALSE
TSS_1569	DS547865	-	15835	390.2	3902	(oTSS)	FALSE
TSS_1570	DS547865	+	15839	10.142857142857142	142	(oTSS)	FALSE
TSS_1571	DS547865	+	15853	0.2857142857142857	4	(oTSS)	FALSE
TSS_1572	DS547865	-	16005	2021-07-01	17	(oTSS)	FALSE
TSS_1573	DS547865	+	16048	281.7857142857143	3945	(asTSS: EDI_316420)	TRUE
TSS_1574	DS547865	-	16112	66.7	667	(iTSS: EDI_316420)	FALSE
TSS_1575	DS547865	-	16253	2021-02-01	12	(iTSS: EDI_316420)	FALSE
TSS_1576	DS547865	-	16283	0.4	4	(iTSS: EDI_316420)	FALSE
TSS_1577	DS547865	-	16340	120.3	1203	(iTSS: EDI_316420)	FALSE
TSS_1578	DS547865	-	16423	2021-04-09	94	(iTSS: EDI_316420)	FALSE
TSS_1579	DS547865	-	16455	2021-01-15	151	(iTSS: EDI_316420)	FALSE
TSS_1580	DS547865	+	16456	27278.285714285714	381896	(oTSS)	FALSE
TSS_1581	DS547865	-	16558	34.7	347	(iTSS: EDI_316420)	FALSE
TSS_1582	DS547865	-	16654	69.1	691	(gTSS: EDI_316420)	TRUE
TSS_1583	DS547865	-	16671	0.9	9	(gTSS: EDI_316420)	FALSE
TSS_1584	DS547865	-	16696	2021-01-27	271	(gTSS: EDI_316420)	FALSE
TSS_1585	DS547865	+	16724	12.357142857142858	173	(gTSS: EDI_316430)	TRUE
TSS_1586	DS547865	-	16813	3487-04-01	34874	(oTSS)	FALSE
TSS_1587	DS547865	+	16819	0.2857142857142857	4	(iTSS: EDI_316430)	FALSE
TSS_1588	DS547865	+	16872	0.5	7	(iTSS: EDI_316430)	FALSE
TSS_1589	DS547865	+	16917	0.6428571428571429	9	(iTSS: EDI_316430)	FALSE
TSS_1590	DS547865	-	16919	2021-08-19	198	(oTSS)	FALSE
TSS_1591	DS547865	+	16974	0.6428571428571429	9	(iTSS: EDI_316430)	FALSE
TSS_1592	DS547865	-	17017	709.8	7098	(oTSS)	FALSE
TSS_1593	DS547865	+	17027	0.42857142857142855	6	(iTSS: EDI_316430)	FALSE
TSS_1594	DS547865	-	17230	137.4	1374	(oTSS)	FALSE
TSS_1595	DS547865	-	17296	152.0	1520	(oTSS)	FALSE
TSS_1596	DS547865	+	17316	0.35714285714285715	5	(iTSS: EDI_316430)	FALSE
TSS_1597	DS547865	-	17441	181.7	1817	(oTSS)	FALSE
TSS_1598	DS547865	-	17570	96.0	960	(oTSS)	FALSE
TSS_1599	DS547865	-	17708	1433.7	14337	(oTSS)	FALSE
TSS_1600	DS547865	-	17820	77.5	775	(oTSS)	FALSE
TSS_1601	DS547865	-	17854	2021-06-02	26	(oTSS)	FALSE
TSS_1602	DS547865	-	17875	2021-03-07	73	(oTSS)	FALSE
TSS_1603	DS547865	-	17954	148.8	1488	(oTSS)	FALSE
TSS_1604	DS547865	-	18168	178.9	1789	(oTSS)	FALSE
TSS_1605	DS547865	+	18309	2021-05-01	21	(iTSS: EDI_316430), (asTSS: EDI_316440)	FALSE
TSS_1606	DS547865	-	18339	15.0	150	(asTSS: EDI_316430)	FALSE
TSS_1607	DS547865	-	18374	8.0	80	(asTSS: EDI_316430)	FALSE
TSS_1608	DS547865	+	18422	9.928571428571429	139	(asTSS: EDI_316440)	TRUE
TSS_1609	DS547865	-	18435	2021-02-24	242	(asTSS: EDI_316430), (iTSS: EDI_316440)	TRUE
TSS_1610	DS547865	+	18452	2021-05-02	35	(asTSS: EDI_316440)	FALSE
TSS_1611	DS547865	+	18481	0.2857142857142857	4	(asTSS: EDI_316440)	FALSE
TSS_1612	DS547865	-	18492	294.7	2947	(iTSS: EDI_316440)	FALSE
TSS_1613	DS547865	-	18506	0.4	4	(iTSS: EDI_316440)	FALSE
TSS_1614	DS547865	+	18525	1.2142857142857142	17	(oTSS)	FALSE
TSS_1615	DS547865	-	18526	0.6	6	(iTSS: EDI_316440)	FALSE
TSS_1616	DS547865	-	18541	2021-09-03	39	(iTSS: EDI_316440)	FALSE
TSS_1617	DS547865	+	18548	3.2857142857142856	46	(oTSS)	FALSE
TSS_1618	DS547865	+	18578	13.214285714285714	185	(oTSS)	FALSE
TSS_1619	DS547865	-	18601	42.9	429	(iTSS: EDI_316440)	FALSE
TSS_1620	DS547865	+	18625	11.071428571428571	155	(oTSS)	FALSE
TSS_1621	DS547865	-	18627	2021-06-01	16	(iTSS: EDI_316440)	FALSE
TSS_1622	DS547865	+	18643	0.35714285714285715	5	(oTSS)	FALSE
TSS_1623	DS547865	+	18662	4.285714285714286	60	(oTSS)	FALSE
TSS_1624	DS547865	+	18686	8.214285714285714	115	(oTSS)	FALSE
TSS_1625	DS547865	+	18701	0.2857142857142857	4	(oTSS)	FALSE
TSS_1626	DS547865	-	18705	2021-05-02	25	(iTSS: EDI_316440)	FALSE
TSS_1627	DS547865	-	18729	0.7	7	(iTSS: EDI_316440)	FALSE
TSS_1628	DS547865	+	18734	0.6428571428571429	9	(oTSS)	FALSE
TSS_1629	DS547865	-	18757	2021-04-10	104	(iTSS: EDI_316440)	FALSE
TSS_1630	DS547865	+	18785	4.428571428571429	62	(oTSS)	FALSE
TSS_1631	DS547865	-	18804	2021-02-13	132	(iTSS: EDI_316440)	FALSE
TSS_1632	DS547865	+	18816	0.35714285714285715	5	(oTSS)	FALSE
TSS_1633	DS547865	-	18825	2021-02-01	12	(iTSS: EDI_316440)	FALSE
TSS_1634	DS547865	+	18828	2021-05-11	161	(oTSS)	FALSE
TSS_1635	DS547865	-	18870	2021-04-06	64	(iTSS: EDI_316440)	FALSE
TSS_1636	DS547865	-	18885	0.8	8	(iTSS: EDI_316440)	FALSE
TSS_1637	DS547865	+	18893	59.42857142857143	832	(oTSS)	FALSE
TSS_1638	DS547865	-	18900	1.0	10	(iTSS: EDI_316440)	FALSE
TSS_1639	DS547865	-	18924	1.0	10	(iTSS: EDI_316440)	FALSE
TSS_1640	DS547865	-	18952	0.8	8	(iTSS: EDI_316440)	FALSE
TSS_1641	DS547865	-	18969	0.8	8	(iTSS: EDI_316440)	FALSE
TSS_1642	DS547865	-	18984	0.4	4	(iTSS: EDI_316440)	FALSE
TSS_1643	DS547865	+	18985	57.857142857142854	810	(oTSS)	FALSE
TSS_1644	DS547865	-	19008	2021-08-06	68	(iTSS: EDI_316440)	FALSE
TSS_1645	DS547865	+	19029	4.285714285714286	60	(oTSS)	FALSE
TSS_1646	DS547865	-	19062	0.8	8	(iTSS: EDI_316440)	FALSE
TSS_1647	DS547865	+	19095	2.7857142857142856	39	(oTSS)	FALSE
TSS_1648	DS547865	-	19108	2021-06-08	86	(iTSS: EDI_316440)	FALSE
TSS_1649	DS547865	+	19149	30.285714285714285	424	(oTSS)	FALSE
TSS_1650	DS547865	-	19158	40.0	400	(iTSS: EDI_316440)	FALSE
TSS_1651	DS547865	-	19173	2021-08-01	18	(iTSS: EDI_316440)	FALSE
TSS_1652	DS547865	-	19209	2021-05-09	95	(iTSS: EDI_316440)	FALSE
TSS_1653	DS547865	+	19236	136.35714285714286	1909	(oTSS)	FALSE
TSS_1654	DS547865	-	19248	2021-03-06	63	(iTSS: EDI_316440)	FALSE
TSS_1655	DS547865	+	19320	36.285714285714285	508	(oTSS)	FALSE
TSS_1656	DS547865	-	19338	2021-09-22	229	(iTSS: EDI_316440)	FALSE
TSS_1657	DS547865	+	19349	0.6428571428571429	9	(oTSS)	FALSE
TSS_1658	DS547865	+	19374	3.2142857142857144	45	(oTSS)	FALSE
TSS_1659	DS547865	-	19401	0.7	7	(iTSS: EDI_316440)	FALSE
TSS_1660	DS547865	+	19422	60.142857142857146	842	(oTSS)	FALSE
TSS_1661	DS547865	-	19434	358.8	3588	(iTSS: EDI_316440)	FALSE
TSS_1662	DS547865	+	19454	3.357142857142857	47	(oTSS)	FALSE
TSS_1663	DS547865	+	19473	4.785714285714286	67	(oTSS)	FALSE
TSS_1664	DS547865	+	19494	50.642857142857146	709	(oTSS)	FALSE
TSS_1665	DS547865	+	19510	0.7857142857142857	11	(oTSS)	FALSE
TSS_1666	DS547865	-	19511	0.9	9	(iTSS: EDI_316440)	FALSE
TSS_1667	DS547865	-	19548	64.1	641	(iTSS: EDI_316440)	FALSE
TSS_1668	DS547865	+	19569	37.42857142857143	524	(oTSS)	FALSE
TSS_1669	DS547865	+	19590	0.6428571428571429	9	(oTSS)	FALSE
TSS_1670	DS547865	-	19625	86.9	869	(iTSS: EDI_316440)	FALSE
TSS_1671	DS547865	+	19631	6.357142857142857	89	(oTSS)	FALSE
TSS_1672	DS547865	+	19676	1.0	14	(oTSS)	FALSE
TSS_1673	DS547865	-	19696	2021-03-11	113	(iTSS: EDI_316440)	FALSE
TSS_1674	DS547865	+	19725	3.357142857142857	47	(oTSS)	FALSE
TSS_1675	DS547865	-	19746	0.4	4	(iTSS: EDI_316440)	FALSE
TSS_1676	DS547865	+	19783	29.285714285714285	410	(oTSS)	FALSE
TSS_1677	DS547865	-	19791	226.7	2267	(iTSS: EDI_316440)	FALSE
TSS_1678	DS547865	-	19823	2021-01-01	11	(iTSS: EDI_316440)	FALSE
TSS_1679	DS547865	-	19859	55.4	554	(iTSS: EDI_316440)	FALSE
TSS_1680	DS547865	+	19866	0.2857142857142857	4	(oTSS)	FALSE
TSS_1681	DS547865	+	19903	102.07142857142857	1429	(oTSS)	FALSE
TSS_1682	DS547865	-	19916	2021-08-03	38	(iTSS: EDI_316440)	FALSE
TSS_1683	DS547865	-	19959	2021-06-02	26	(iTSS: EDI_316440)	FALSE
TSS_1684	DS547865	+	19965	0.2857142857142857	4	(oTSS)	FALSE
TSS_1685	DS547865	+	19979	2021-05-02	35	(oTSS)	FALSE
TSS_1686	DS547865	-	20001	2021-01-01	11	(iTSS: EDI_316440)	FALSE
TSS_1687	DS547865	+	20010	2.357142857142857	33	(oTSS)	FALSE
TSS_1688	DS547865	-	20039	2.0	20	(iTSS: EDI_316440)	FALSE
TSS_1689	DS547865	-	20063	2021-07-01	17	(iTSS: EDI_316440)	FALSE
TSS_1690	DS547865	-	20103	2021-01-12	121	(iTSS: EDI_316440)	FALSE
TSS_1691	DS547865	+	20114	129.35714285714286	1811	(oTSS)	FALSE
TSS_1692	DS547865	-	20128	2021-05-02	25	(iTSS: EDI_316440)	FALSE
TSS_1693	DS547865	+	20153	2.4285714285714284	34	(oTSS)	FALSE
TSS_1694	DS547865	-	20220	2021-03-11	113	(iTSS: EDI_316440)	FALSE
TSS_1695	DS547865	+	20229	237.35714285714286	3323	(oTSS)	FALSE
TSS_1696	DS547865	-	20256	0.4	4	(iTSS: EDI_316440)	FALSE
TSS_1697	DS547865	-	20271	3.0	30	(iTSS: EDI_316440)	FALSE
TSS_1698	DS547865	+	20275	92.92857142857143	1301	(oTSS)	FALSE
TSS_1699	DS547865	-	20313	2021-05-05	55	(iTSS: EDI_316440)	FALSE
TSS_1700	DS547865	+	20333	239.92857142857142	3359	(oTSS)	FALSE
TSS_1701	DS547865	-	20344	2021-07-04	47	(iTSS: EDI_316440)	FALSE
TSS_1702	DS547865	-	20388	2021-04-02	24	(iTSS: EDI_316440)	FALSE
TSS_1703	DS547865	-	20400	0.4	4	(iTSS: EDI_316440)	FALSE
TSS_1704	DS547865	+	20401	0.35714285714285715	5	(oTSS)	FALSE
TSS_1705	DS547865	+	20414	0.2857142857142857	4	(oTSS)	FALSE
TSS_1706	DS547865	-	20436	0.5	5	(iTSS: EDI_316440)	FALSE
TSS_1707	DS547865	-	20455	1.0	10	(iTSS: EDI_316440)	FALSE
TSS_1708	DS547865	-	20475	0.4	4	(iTSS: EDI_316440)	FALSE
TSS_1709	DS547865	-	20493	2021-08-01	18	(iTSS: EDI_316440)	FALSE
TSS_1710	DS547865	-	20505	2021-03-14	143	(iTSS: EDI_316440)	FALSE
TSS_1711	DS547865	-	20544	2021-05-03	35	(iTSS: EDI_316440)	FALSE
TSS_1712	DS547865	+	20553	136.14285714285714	1906	(oTSS)	FALSE
TSS_1713	DS547865	+	20579	3.4285714285714284	48	(oTSS)	FALSE
TSS_1714	DS547865	-	20599	0.5	5	(iTSS: EDI_316440)	FALSE
TSS_1715	DS547865	-	20616	1.0	10	(iTSS: EDI_316440)	FALSE
TSS_1716	DS547865	+	20618	0.35714285714285715	5	(oTSS)	FALSE
TSS_1717	DS547865	+	20638	0.7142857142857143	10	(oTSS)	FALSE
TSS_1718	DS547865	-	20640	2021-01-05	51	(iTSS: EDI_316440)	FALSE
TSS_1719	DS547865	+	20662	343.57142857142856	4810	(oTSS)	FALSE
TSS_1720	DS547865	-	20689	0.7	7	(iTSS: EDI_316440)	FALSE
TSS_1721	DS547865	-	20722	0.7	7	(iTSS: EDI_316440)	FALSE
TSS_1722	DS547865	+	20739	2021-05-04	63	(oTSS)	FALSE
TSS_1723	DS547865	+	20760	95.92857142857143	1343	(oTSS)	FALSE
TSS_1724	DS547865	-	20764	0.9	9	(iTSS: EDI_316440)	FALSE
TSS_1725	DS547865	-	20790	2021-08-06	68	(iTSS: EDI_316440)	FALSE
TSS_1726	DS547865	-	20802	0.6	6	(iTSS: EDI_316440)	FALSE
TSS_1727	DS547865	-	20831	2021-04-02	24	(iTSS: EDI_316440)	FALSE
TSS_1728	DS547865	+	20841	15.642857142857142	219	(oTSS)	FALSE
TSS_1729	DS547865	+	20863	0.6428571428571429	9	(oTSS)	FALSE
TSS_1730	DS547865	-	20867	0.4	4	(iTSS: EDI_316440)	FALSE
TSS_1731	DS547865	-	20921	2021-01-02	21	(iTSS: EDI_316440)	FALSE
TSS_1732	DS547865	+	20927	2.357142857142857	33	(oTSS)	FALSE
TSS_1733	DS547865	-	20934	2021-06-01	16	(iTSS: EDI_316440)	FALSE
TSS_1734	DS547865	-	20975	2021-02-01	12	(iTSS: EDI_316440)	FALSE
TSS_1735	DS547865	-	21020	73.3	733	(iTSS: EDI_316440)	FALSE
TSS_1736	DS547865	-	21044	2021-05-10	105	(iTSS: EDI_316440)	FALSE
TSS_1737	DS547865	+	21051	800.2857142857143	11204	(oTSS)	FALSE
TSS_1738	DS547865	+	21088	2.0714285714285716	29	(oTSS)	FALSE
TSS_1739	DS547865	-	21110	2021-08-24	248	(iTSS: EDI_316440)	FALSE
TSS_1740	DS547865	-	21158	0.5	5	(iTSS: EDI_316440)	FALSE
TSS_1741	DS547865	-	21191	46.9	469	(iTSS: EDI_316440)	FALSE
TSS_1742	DS547865	+	21216	76.57142857142857	1072	(oTSS)	FALSE
TSS_1743	DS547865	-	21248	2021-01-06	61	(iTSS: EDI_316440)	FALSE
TSS_1744	DS547865	-	21288	0.5	5	(iTSS: EDI_316440)	FALSE
TSS_1745	DS547865	-	21301	0.5	5	(iTSS: EDI_316440)	FALSE
TSS_1746	DS547865	-	21330	0.4	4	(iTSS: EDI_316440)	FALSE
TSS_1747	DS547865	+	21335	66.28571428571429	928	(oTSS)	FALSE
TSS_1748	DS547865	-	21362	2021-08-01	18	(iTSS: EDI_316440)	FALSE
TSS_1749	DS547865	-	21413	32.3	323	(iTSS: EDI_316440)	FALSE
TSS_1750	DS547865	+	21442	202.64285714285714	2837	(oTSS)	FALSE
TSS_1751	DS547865	+	21495	1256.0	17584	(oTSS)	FALSE
TSS_1752	DS547865	-	21500	2021-05-01	15	(iTSS: EDI_316440)	FALSE
TSS_1753	DS547865	-	21518	60.0	600	(iTSS: EDI_316440)	FALSE
TSS_1754	DS547865	+	21571	54.714285714285715	766	(oTSS)	FALSE
TSS_1755	DS547865	-	21583	1.0	10	(iTSS: EDI_316440)	FALSE
TSS_1756	DS547865	-	21618	2021-05-09	95	(iTSS: EDI_316440)	FALSE
TSS_1757	DS547865	+	21644	443.7857142857143	6213	(oTSS)	FALSE
TSS_1758	DS547865	-	21678	6.0	60	(iTSS: EDI_316440)	FALSE
TSS_1759	DS547865	-	21733	0.9	9	(iTSS: EDI_316440)	FALSE
TSS_1760	DS547865	+	21753	630.9285714285714	8833	(oTSS)	FALSE
TSS_1761	DS547865	-	21776	0.4	4	(iTSS: EDI_316440)	FALSE
TSS_1762	DS547865	-	21819	8.0	80	(iTSS: EDI_316440)	FALSE
TSS_1763	DS547865	+	21842	28.357142857142858	397	(asTSS: EDI_316460)	TRUE
TSS_1764	DS547865	-	21864	2021-05-16	165	(gTSS: EDI_316440)	TRUE
TSS_1765	DS547865	-	21907	0.4	4	(gTSS: EDI_316440), (iTSS: EDI_316460)	FALSE
TSS_1766	DS547865	+	21916	9.714285714285714	136	(asTSS: EDI_316460)	FALSE
TSS_1767	DS547865	-	21938	2021-08-07	78	(gTSS: EDI_316440), (iTSS: EDI_316460)	FALSE
TSS_1768	DS547865	-	21968	0.9	9	(iTSS: EDI_316460)	FALSE
TSS_1769	DS547865	-	21998	2021-01-01	11	(iTSS: EDI_316460)	FALSE
TSS_1770	DS547865	+	22000	446.92857142857144	6257	(oTSS)	FALSE
TSS_1771	DS547865	-	22022	59.1	591	(iTSS: EDI_316460)	FALSE
TSS_1772	DS547865	+	22041	8.0	112	(oTSS)	FALSE
TSS_1773	DS547865	-	22079	2021-05-06	65	(iTSS: EDI_316460)	FALSE
TSS_1774	DS547865	-	22103	2021-02-01	12	(iTSS: EDI_316460)	FALSE
TSS_1775	DS547865	-	22124	8.0	80	(iTSS: EDI_316460)	FALSE
TSS_1776	DS547865	-	22139	0.4	4	(iTSS: EDI_316460)	FALSE
TSS_1777	DS547865	+	22153	15.928571428571429	223	(oTSS)	FALSE
TSS_1778	DS547865	-	22190	2021-01-15	151	(iTSS: EDI_316460)	FALSE
TSS_1779	DS547865	-	22217	0.4	4	(iTSS: EDI_316460)	FALSE
TSS_1780	DS547865	-	22251	2021-03-22	223	(iTSS: EDI_316460)	FALSE
TSS_1781	DS547865	+	22258	2021-05-07	105	(oTSS)	FALSE
TSS_1782	DS547865	-	22283	0.9	9	(iTSS: EDI_316460)	FALSE
TSS_1783	DS547865	+	22294	0.6428571428571429	9	(oTSS)	FALSE
TSS_1784	DS547865	-	22304	2021-08-04	48	(iTSS: EDI_316460)	FALSE
TSS_1785	DS547865	-	22328	1.0	10	(iTSS: EDI_316460)	FALSE
TSS_1786	DS547865	-	22376	2021-05-13	135	(iTSS: EDI_316460)	FALSE
TSS_1787	DS547865	+	22379	350.42857142857144	4906	(oTSS)	FALSE
TSS_1788	DS547865	-	22423	29.2	292	(iTSS: EDI_316460)	FALSE
TSS_1789	DS547865	-	22448	2021-09-01	19	(iTSS: EDI_316460)	FALSE
TSS_1790	DS547865	+	22453	32.0	448	(oTSS)	FALSE
TSS_1791	DS547865	-	22468	0.6	6	(iTSS: EDI_316460)	FALSE
TSS_1792	DS547865	-	22500	2021-05-01	15	(iTSS: EDI_316460)	FALSE
TSS_1793	DS547865	+	22515	96.28571428571429	1348	(oTSS)	FALSE
TSS_1794	DS547865	+	22534	3.7142857142857144	52	(oTSS)	FALSE
TSS_1795	DS547865	-	22535	2.0	20	(iTSS: EDI_316460)	FALSE
TSS_1796	DS547865	-	22574	2021-09-02	29	(iTSS: EDI_316460)	FALSE
TSS_1797	DS547865	-	22596	2021-08-23	238	(iTSS: EDI_316460)	FALSE
TSS_1798	DS547865	+	22617	230.57142857142858	3228	(oTSS)	FALSE
TSS_1799	DS547865	-	22709	0.9	9	(iTSS: EDI_316460)	FALSE
TSS_1800	DS547865	-	22740	2021-08-07	78	(iTSS: EDI_316460)	FALSE
TSS_1801	DS547865	+	22788	15.071428571428571	211	(oTSS)	FALSE
TSS_1802	DS547865	-	22793	31.6	316	(iTSS: EDI_316460)	FALSE
TSS_1803	DS547865	-	22811	2021-02-01	12	(iTSS: EDI_316460)	FALSE
TSS_1804	DS547865	+	22812	2.857142857142857	40	(oTSS)	FALSE
TSS_1805	DS547865	+	22833	13.214285714285714	185	(oTSS)	FALSE
TSS_1806	DS547865	-	22854	2021-02-01	12	(iTSS: EDI_316460)	FALSE
TSS_1807	DS547865	+	22879	48.142857142857146	674	(oTSS)	FALSE
TSS_1808	DS547865	+	22915	52.642857142857146	737	(oTSS)	FALSE
TSS_1809	DS547865	-	22916	2021-09-07	79	(iTSS: EDI_316460)	FALSE
TSS_1810	DS547865	+	22954	2021-05-03	49	(oTSS)	FALSE
TSS_1811	DS547865	-	22979	0.8	8	(iTSS: EDI_316460)	FALSE
TSS_1812	DS547865	-	23041	73.5	735	(iTSS: EDI_316460)	FALSE
TSS_1813	DS547865	+	23052	156.78571428571428	2195	(oTSS)	FALSE
TSS_1814	DS547865	-	23066	47.5	475	(iTSS: EDI_316460)	FALSE
TSS_1815	DS547865	+	23098	153.07142857142858	2143	(oTSS)	FALSE
TSS_1816	DS547865	-	23161	48.0	480	(iTSS: EDI_316460)	FALSE
TSS_1817	DS547865	+	23175	33.142857142857146	464	(oTSS)	FALSE
TSS_1818	DS547865	-	23219	2021-08-12	128	(iTSS: EDI_316460)	FALSE
TSS_1819	DS547865	+	23260	436.2142857142857	6107	(oTSS)	FALSE
TSS_1820	DS547865	-	23286	2021-03-06	63	(iTSS: EDI_316460)	FALSE
TSS_1821	DS547865	+	23349	91.57142857142857	1282	(oTSS)	FALSE
TSS_1822	DS547865	-	23372	0.9	9	(iTSS: EDI_316460)	FALSE
TSS_1823	DS547865	-	23398	2021-05-01	15	(iTSS: EDI_316460)	FALSE
TSS_1824	DS547865	+	23403	39.0	546	(oTSS)	FALSE
TSS_1825	DS547865	+	23440	35.785714285714285	501	(oTSS)	FALSE
TSS_1826	DS547865	-	23462	2021-03-01	13	(iTSS: EDI_316460)	FALSE
TSS_1827	DS547865	+	23489	6.357142857142857	89	(oTSS)	FALSE
TSS_1828	DS547865	+	23527	178.5	2499	(oTSS)	FALSE
TSS_1829	DS547865	-	23554	154.3	1543	(iTSS: EDI_316460)	FALSE
TSS_1830	DS547865	+	23565	95.35714285714286	1335	(oTSS)	FALSE
TSS_1831	DS547865	-	23681	0.8	8	(gTSS: EDI_316460)	TRUE
TSS_1832	DS547865	-	23739	108.2	1082	(oTSS)	FALSE
TSS_1833	DS547865	+	23749	201.64285714285714	2823	(iTSS: EDI_316470)	FALSE
TSS_1834	DS547865	-	23788	0.9	9	(oTSS)	FALSE
TSS_1835	DS547865	-	23799	0.7	7	(oTSS)	FALSE
TSS_1836	DS547865	-	23819	2021-05-04	45	(oTSS)	FALSE
TSS_1837	DS547865	-	23846	107.9	1079	(oTSS)	FALSE
TSS_1838	DS547865	+	23935	49.42857142857143	692	(iTSS: EDI_316470)	FALSE
TSS_1839	DS547865	-	23986	0.4	4	(oTSS)	FALSE
TSS_1840	DS547865	-	23997	2021-02-01	12	(oTSS)	FALSE
TSS_1841	DS547865	+	24011	2021-05-15	217	(iTSS: EDI_316470)	FALSE
TSS_1842	DS547865	-	24030	322.7	3227	(oTSS)	FALSE
TSS_1843	DS547865	+	24033	4.928571428571429	69	(iTSS: EDI_316470)	FALSE
TSS_1844	DS547865	-	24049	2021-04-12	124	(oTSS)	FALSE
TSS_1845	DS547865	+	24055	1.2857142857142858	18	(iTSS: EDI_316470)	FALSE
TSS_1846	DS547865	-	24099	6.0	60	(oTSS)	FALSE
TSS_1847	DS547865	+	24119	0.35714285714285715	5	(iTSS: EDI_316470)	FALSE
TSS_1848	DS547865	+	24136	0.5	7	(iTSS: EDI_316470)	FALSE
TSS_1849	DS547865	-	24137	1.0	10	(oTSS)	FALSE
TSS_1850	DS547865	-	24158	2021-05-05	55	(oTSS)	FALSE
TSS_1851	DS547865	+	24163	179.71428571428572	2516	(iTSS: EDI_316470)	FALSE
TSS_1852	DS547865	-	24171	2021-01-01	11	(oTSS)	FALSE
TSS_1853	DS547865	-	24201	2021-02-21	212	(asTSS: EDI_316470)	FALSE
TSS_1854	DS547865	+	24205	31.0	434	(iTSS: EDI_316470)	FALSE
TSS_1855	DS547865	-	24239	2021-04-21	214	(asTSS: EDI_316470)	TRUE
TSS_1856	DS547865	+	24251	15.142857142857142	212	(iTSS: EDI_316470)	FALSE
TSS_1857	DS547865	+	24300	3.357142857142857	47	(oTSS)	FALSE
TSS_1858	DS547865	-	24329	2021-08-05	58	(asTSS: EDI_316470)	FALSE
TSS_1859	DS547865	+	24348	3.642857142857143	51	(oTSS)	FALSE
TSS_1860	DS547865	-	24390	2021-06-13	136	(asTSS: EDI_316470)	FALSE
TSS_1861	DS547865	+	24429	2021-05-06	91	(oTSS)	FALSE
TSS_1862	DS547865	-	24430	32.5	325	(oTSS)	FALSE
TSS_1863	DS547865	+	24453	21.714285714285715	304	(oTSS)	FALSE
TSS_1864	DS547865	-	24467	2021-09-01	19	(oTSS)	FALSE
TSS_1865	DS547865	+	24484	3.4285714285714284	48	(oTSS)	FALSE
TSS_1866	DS547865	-	24485	2021-05-27	275	(oTSS)	FALSE
TSS_1867	DS547865	-	24504	2021-07-01	17	(oTSS)	FALSE
TSS_1868	DS547865	+	24526	0.6428571428571429	9	(gTSS: EDI_316480)	FALSE
TSS_1869	DS547865	-	24543	2021-03-15	153	(oTSS)	FALSE
TSS_1870	DS547865	+	24562	25.142857142857142	352	(gTSS: EDI_316480)	TRUE
TSS_1871	DS547865	-	24596	2021-09-18	189	(oTSS)	FALSE
TSS_1872	DS547865	+	24648	11.142857142857142	156	(iTSS: EDI_316480)	FALSE
TSS_1873	DS547865	-	24665	2021-05-05	55	(oTSS)	FALSE
TSS_1874	DS547865	+	24676	87.92857142857143	1231	(iTSS: EDI_316480)	FALSE
TSS_1875	DS547865	-	24713	2021-01-03	31	(oTSS)	FALSE
TSS_1876	DS547865	+	24763	270.7857142857143	3791	(iTSS: EDI_316480)	FALSE
TSS_1877	DS547865	-	24778	33.5	335	(oTSS)	FALSE
TSS_1878	DS547865	-	24797	2021-03-01	13	(oTSS)	FALSE
TSS_1879	DS547865	-	24820	5.0	50	(oTSS)	FALSE
TSS_1880	DS547865	+	24874	2.642857142857143	37	(iTSS: EDI_316480)	FALSE
TSS_1881	DS547865	+	24901	5.571428571428571	78	(iTSS: EDI_316480)	FALSE
TSS_1882	DS547865	-	24902	2021-07-01	17	(oTSS)	FALSE
TSS_1883	DS547865	-	24946	2021-07-02	27	(oTSS)	FALSE
TSS_1884	DS547865	-	24996	2021-09-11	119	(oTSS)	FALSE
TSS_1885	DS547865	+	25015	66.07142857142857	925	(iTSS: EDI_316480)	FALSE
TSS_1886	DS547865	+	25065	162.85714285714286	2280	(iTSS: EDI_316480)	FALSE
TSS_1887	DS547865	-	25091	2021-04-06	64	(oTSS)	FALSE
TSS_1888	DS547865	-	25107	2021-04-01	14	(oTSS)	FALSE
TSS_1889	DS547865	-	25118	0.6	6	(oTSS)	FALSE
TSS_1890	DS547865	-	25155	2021-02-02	22	(oTSS)	FALSE
TSS_1891	DS547865	-	25205	82.1	821	(oTSS)	FALSE
TSS_1892	DS547865	+	25240	998.7857142857143	13983	(iTSS: EDI_316480)	FALSE
TSS_1893	DS547865	-	25266	2021-05-10	105	(oTSS)	FALSE
TSS_1894	DS547865	+	25269	0.5714285714285714	8	(iTSS: EDI_316480)	FALSE
TSS_1895	DS547865	-	25296	2021-03-01	13	(oTSS)	FALSE
TSS_1896	DS547865	+	25305	2.0714285714285716	29	(iTSS: EDI_316480)	FALSE
TSS_1897	DS547865	-	25325	2021-08-01	18	(asTSS: EDI_316480)	FALSE
TSS_1898	DS547865	-	25382	2021-06-19	196	(asTSS: EDI_316480)	TRUE
TSS_1899	DS547865	+	25388	136.35714285714286	1909	(iTSS: EDI_316480)	FALSE
TSS_1900	DS547865	+	25485	462.7142857142857	6478	(oTSS)	FALSE
TSS_1901	DS547865	-	25507	0.4	4	(asTSS: EDI_316480)	FALSE
TSS_1902	DS547865	+	25536	12.642857142857142	177	(oTSS)	FALSE
TSS_1903	DS547865	-	25601	0.4	4	(oTSS)	FALSE
TSS_1904	DS547865	+	25663	0.5714285714285714	8	(oTSS)	FALSE
TSS_1905	DS547866	+	806	0.35714285714285715	5	(gTSS: EDI_120510)	TRUE
TSS_1906	DS547867	-	1616	0.4	4	(iTSS: EDI_033270)	FALSE
TSS_1907	DS547868	+	819	0.35714285714285715	5	(oTSS)	FALSE
TSS_1908	DS547868	+	901	2.4285714285714284	34	(oTSS)	FALSE
TSS_1909	DS547870	+	33	0.42857142857142855	6	(oTSS)	FALSE
TSS_1910	DS547870	+	800	0.5714285714285714	8	(oTSS)	FALSE
TSS_1911	DS547870	+	861	6.571428571428571	92	(oTSS)	FALSE
TSS_1912	DS547870	+	897	4.142857142857143	58	(oTSS)	FALSE
TSS_1913	DS547870	+	962	0.42857142857142855	6	(oTSS)	FALSE
TSS_1914	DS547870	+	982	0.42857142857142855	6	(oTSS)	FALSE
TSS_1915	DS547870	+	1007	0.2857142857142857	4	(oTSS)	FALSE
TSS_1916	DS547870	+	1046	103.5	1449	(oTSS)	FALSE
TSS_1917	DS547870	+	1063	1.0714285714285714	15	(oTSS)	FALSE
TSS_1918	DS547872	+	1462	0.5	7	(gTSS: EDI_094380)	TRUE
TSS_1919	DS547873	+	3553	0.5714285714285714	8	(gTSS: EDI_233520)	TRUE
TSS_1920	DS547873	-	5415	2021-09-02	29	(oTSS)	FALSE
TSS_1921	DS547873	-	6414	0.4	4	(oTSS)	FALSE
TSS_1922	DS547873	-	7204	0.4	4	(oTSS)	FALSE
TSS_1923	DS547873	+	8461	0.6428571428571429	9	(gTSS: EDI_233650)	TRUE
TSS_1924	DS547873	-	9061	0.4	4	(oTSS)	FALSE
TSS_1925	DS547873	-	9279	0.4	4	(oTSS)	FALSE
TSS_1926	DS547873	+	9526	0.5714285714285714	8	(iTSS: EDI_233650)	FALSE
TSS_1927	DS547873	+	20412	0.7857142857142857	11	(oTSS)	FALSE
TSS_1928	DS547873	-	23715	0.4	4	(iTSS: EDI_233890)	FALSE
TSS_1929	DS547873	-	23991	0.5	5	(iTSS: EDI_233890)	FALSE
TSS_1930	DS547873	-	24041	0.4	4	(iTSS: EDI_233890)	FALSE
TSS_1931	DS547873	-	24136	0.5	5	(iTSS: EDI_233890)	FALSE
TSS_1932	DS547873	-	24164	0.5	5	(iTSS: EDI_233890)	FALSE
TSS_1933	DS547873	-	24229	0.8	8	(iTSS: EDI_233890)	FALSE
TSS_1934	DS547873	-	24307	0.7	7	(iTSS: EDI_233890)	FALSE
TSS_1935	DS547873	-	24402	0.4	4	(iTSS: EDI_233890)	FALSE
TSS_1936	DS547873	-	24471	2021-04-02	24	(iTSS: EDI_233890)	FALSE
TSS_1937	DS547873	-	24485	0.5	5	(iTSS: EDI_233890)	FALSE
TSS_1938	DS547873	-	24714	0.4	4	(iTSS: EDI_233890)	FALSE
TSS_1939	DS547873	-	24805	0.5	5	(iTSS: EDI_233890)	FALSE
TSS_1940	DS547873	-	24837	0.5	5	(iTSS: EDI_233890)	FALSE
TSS_1941	DS547873	-	24865	0.5	5	(iTSS: EDI_233890)	FALSE
TSS_1942	DS547873	-	25043	0.8	8	(iTSS: EDI_233890)	FALSE
TSS_1943	DS547873	-	25351	0.4	4	(iTSS: EDI_233890)	FALSE
TSS_1944	DS547873	-	25366	0.9	9	(iTSS: EDI_233890)	FALSE
TSS_1945	DS547873	-	25484	0.4	4	(iTSS: EDI_233890)	FALSE
TSS_1946	DS547873	-	25760	0.7	7	(iTSS: EDI_233890)	FALSE
TSS_1947	DS547873	-	25932	0.4	4	(iTSS: EDI_233890)	FALSE
TSS_1948	DS547873	-	26284	0.6	6	(iTSS: EDI_233890)	FALSE
TSS_1949	DS547873	-	26414	0.6	6	(iTSS: EDI_233890)	FALSE
TSS_1950	DS547873	-	26628	1.0	10	(iTSS: EDI_233890)	FALSE
TSS_1951	DS547873	-	26892	0.7	7	(iTSS: EDI_233890)	FALSE
TSS_1952	DS547873	-	26923	0.4	4	(iTSS: EDI_233890)	FALSE
TSS_1953	DS547873	-	27008	2021-08-04	48	(iTSS: EDI_233890)	FALSE
TSS_1954	DS547873	+	28785	0.35714285714285715	5	(oTSS)	FALSE
TSS_1955	DS547873	-	29055	0.8	8	(gTSS: EDI_233910)	TRUE
TSS_1956	DS547873	-	31959	2021-08-02	28	(gTSS: EDI_233930)	TRUE
TSS_1957	DS547873	+	33538	0.2857142857142857	4	(oTSS)	FALSE
TSS_1958	DS547873	+	40849	0.2857142857142857	4	(iTSS: EDI_233970)	FALSE
TSS_1959	DS547877	-	323	2021-03-07	73	(oTSS)	FALSE
TSS_1960	DS547877	-	374	0.4	4	(oTSS)	FALSE
TSS_1961	DS547877	-	416	19.0	190	(oTSS)	FALSE
TSS_1962	DS547877	-	445	0.8	8	(oTSS)	FALSE
TSS_1963	DS547877	-	583	0.5	5	(oTSS)	FALSE
TSS_1964	DS547877	-	596	2021-07-05	57	(oTSS)	FALSE
TSS_1965	DS547877	-	610	2021-01-02	21	(oTSS)	FALSE
TSS_1966	DS547877	-	650	2021-05-01	15	(oTSS)	FALSE
TSS_1967	DS547877	-	695	2021-04-07	74	(oTSS)	FALSE
TSS_1968	DS547877	-	714	2021-06-01	16	(oTSS)	FALSE
TSS_1969	DS547877	-	740	2021-01-01	11	(oTSS)	FALSE
TSS_1970	DS547877	-	752	0.4	4	(oTSS)	FALSE
TSS_1971	DS547877	-	792	2021-02-01	12	(oTSS)	FALSE
TSS_1972	DS547877	-	824	0.5	5	(oTSS)	FALSE
TSS_1973	DS547877	+	971	5.642857142857143	79	(oTSS)	FALSE
TSS_1974	DS547877	+	1010	309.14285714285717	4328	(oTSS)	FALSE
TSS_1975	DS547877	-	1123	0.7	7	(oTSS)	FALSE
TSS_1976	DS547877	+	1171	438.7142857142857	6142	(oTSS)	FALSE
TSS_1977	DS547877	-	1201	5.0	50	(oTSS)	FALSE
TSS_1978	DS547877	-	1222	0.4	4	(oTSS)	FALSE
TSS_1979	DS547877	+	1245	0.42857142857142855	6	(oTSS)	FALSE
TSS_1980	DS547877	+	1260	0.35714285714285715	5	(oTSS)	FALSE
TSS_1981	DS547877	-	1261	2021-02-02	22	(oTSS)	FALSE
TSS_1982	DS547877	-	1272	0.4	4	(oTSS)	FALSE
TSS_1983	DS547877	+	1295	2.7142857142857144	38	(oTSS)	FALSE
TSS_1984	DS547877	-	1308	0.9	9	(oTSS)	FALSE
TSS_1985	DS547877	-	1324	2021-03-02	23	(oTSS)	FALSE
TSS_1986	DS547877	-	1349	2021-04-05	54	(oTSS)	FALSE
TSS_1987	DS547877	-	1391	2021-04-13	134	(oTSS)	FALSE
TSS_1988	DS547877	-	1495	5021.0	50210	(oTSS)	FALSE
TSS_1989	DS547877	-	1635	0.7	7	(oTSS)	FALSE
TSS_1990	DS547877	+	1644	0.2857142857142857	4	(oTSS)	FALSE
TSS_1991	DS547877	-	1724	43.2	432	(oTSS)	FALSE
TSS_1992	DS547877	-	1785	0.7	7	(oTSS)	FALSE
TSS_1993	DS547877	-	1805	2021-01-02	21	(oTSS)	FALSE
TSS_1994	DS547877	-	1850	0.9	9	(oTSS)	FALSE
TSS_1995	DS547877	+	2015	0.6428571428571429	9	(asTSS: EDI_126100)	TRUE
TSS_1996	DS547877	+	2044	0.35714285714285715	5	(asTSS: EDI_126100)	FALSE
TSS_1997	DS547877	+	2055	0.35714285714285715	5	(asTSS: EDI_126100)	FALSE
[truncated: 37,101 more rows]

## Sheet: E. moshkovskii
Mornico et al., 2021. RNA sequencing reveals widespread transcription of natural antisense RNAs in Entamoeba species
Table S4. List of TSS identified in Entamoeba species
ID	Contig	Strand	Peak position	Peak normalized cov	Peak coverage	Annotation	pTSS
TSS_1	EmLa_contig00013	+	9	2.0	24	(oTSS)	FALSE
TSS_2	EmLa_contig00013	+	49	0.75	9	(oTSS)	FALSE
TSS_3	EmLa_contig00013	+	146	5.666666666666667	68	(oTSS)	FALSE
TSS_4	EmLa_contig00013	+	174	4.25	51	(oTSS)	FALSE
TSS_5	EmLa_contig00013	+	245	5.0	60	(oTSS)	FALSE
TSS_6	EmLa_contig00013	+	285	6.25	75	(oTSS)	FALSE
TSS_7	EmLa_contig00013	+	346	0.4166666666666667	5	(oTSS)	FALSE
TSS_8	EmLa_contig00013	+	365	1.4166666666666667	17	(oTSS)	FALSE
TSS_9	EmLa_contig00013	+	414	4.666666666666667	56	(oTSS)	FALSE
TSS_10	EmLa_contig00019	-	1068	0.45454545454545453	5	(gTSS: EMO_123550)	TRUE
TSS_11	EmLa_contig00029	-	28	0.6363636363636364	7	(oTSS)	FALSE
TSS_12	EmLa_contig00029	-	44	12.454545454545455	137	(oTSS)	FALSE
TSS_13	EmLa_contig00029	-	76	0.6363636363636364	7	(oTSS)	FALSE
TSS_14	EmLa_contig00029	-	115	2.0	22	(oTSS)	FALSE
TSS_15	EmLa_contig00029	+	157	2.4166666666666665	29	(asTSS: EMO_123590)	TRUE
TSS_16	EmLa_contig00029	-	181	29.545454545454547	325	(oTSS)	FALSE
TSS_17	EmLa_contig00029	-	200	2.0	22	(oTSS)	FALSE
TSS_18	EmLa_contig00029	-	249	6.363636363636363	70	(iTSS: EMO_123590)	FALSE
TSS_19	EmLa_contig00029	-	283	0.7272727272727273	8	(iTSS: EMO_123590)	FALSE
TSS_20	EmLa_contig00029	-	321	19.09090909090909	210	(iTSS: EMO_123590)	FALSE
TSS_21	EmLa_contig00029	-	349	1.5454545454545454	17	(iTSS: EMO_123590)	FALSE
TSS_22	EmLa_contig00029	+	376	2.0	24	(oTSS)	FALSE
TSS_23	EmLa_contig00029	-	380	3.727272727272727	41	(iTSS: EMO_123590)	FALSE
TSS_24	EmLa_contig00029	+	387	1.0	12	(oTSS)	FALSE
TSS_25	EmLa_contig00029	+	426	3.0	36	(oTSS)	FALSE
TSS_26	EmLa_contig00029	-	481	0.6363636363636364	7	(iTSS: EMO_123590)	FALSE
TSS_27	EmLa_contig00029	+	482	0.5	6	(oTSS)	FALSE
TSS_28	EmLa_contig00029	-	493	7.636363636363637	84	(iTSS: EMO_123590)	FALSE
TSS_29	EmLa_contig00029	+	507	2.4166666666666665	29	(oTSS)	FALSE
TSS_30	EmLa_contig00029	-	517	0.9090909090909091	10	(iTSS: EMO_123590)	FALSE
TSS_31	EmLa_contig00029	-	565	8.272727272727273	91	(iTSS: EMO_123590)	FALSE
TSS_32	EmLa_contig00029	-	593	1.1818181818181819	13	(iTSS: EMO_123590)	FALSE
TSS_33	EmLa_contig00029	-	644	0.6363636363636364	7	(gTSS: EMO_123590)	TRUE
TSS_34	EmLa_contig00032	+	31	0.5833333333333334	7	(oTSS)	FALSE
TSS_35	EmLa_contig00032	+	43	0.5	6	(asTSS: EMO_123600)	FALSE
TSS_36	EmLa_contig00032	+	69	1.0833333333333333	13	(asTSS: EMO_123600)	FALSE
TSS_37	EmLa_contig00032	+	104	11.916666666666666	143	(asTSS: EMO_123600)	FALSE
TSS_38	EmLa_contig00032	+	118	1.1666666666666667	14	(asTSS: EMO_123600)	FALSE
TSS_39	EmLa_contig00032	+	202	22.75	273	(asTSS: EMO_123600)	TRUE
TSS_40	EmLa_contig00032	+	251	1.6666666666666667	20	(oTSS)	FALSE
TSS_41	EmLa_contig00032	+	290	0.3333333333333333	4	(oTSS)	FALSE
TSS_42	EmLa_contig00032	+	313	2.6666666666666665	32	(oTSS)	FALSE
TSS_43	EmLa_contig00032	+	409	11.833333333333334	142	(oTSS)	FALSE
TSS_44	EmLa_contig00032	+	432	0.5833333333333334	7	(oTSS)	FALSE
TSS_45	EmLa_contig00032	+	452	1.6666666666666667	20	(oTSS)	FALSE
TSS_46	EmLa_contig00032	+	466	2021-05-02	30	(oTSS)	FALSE
TSS_47	EmLa_contig00032	+	521	0.6666666666666666	8	(oTSS)	FALSE
TSS_48	EmLa_contig00032	+	597	3.3333333333333335	40	(oTSS)	FALSE
TSS_49	EmLa_contig00032	+	643	0.5833333333333334	7	(oTSS)	FALSE
TSS_50	EmLa_contig00032	+	705	3.4166666666666665	41	(oTSS)	FALSE
TSS_51	EmLa_contig00032	+	756	23.666666666666668	284	(oTSS)	FALSE
TSS_52	EmLa_contig00032	+	776	5.166666666666667	62	(oTSS)	FALSE
TSS_53	EmLa_contig00032	+	802	2021-05-07	90	(oTSS)	FALSE
TSS_54	EmLa_contig00032	+	820	0.5	6	(oTSS)	FALSE
TSS_55	EmLa_contig00032	+	838	0.8333333333333334	10	(oTSS)	FALSE
TSS_56	EmLa_contig00032	+	854	42.416666666666664	509	(oTSS)	FALSE
TSS_57	EmLa_contig00032	-	879	5.636363636363637	62	(iTSS: EMO_123600)	FALSE
TSS_58	EmLa_contig00032	-	892	0.36363636363636365	4	(iTSS: EMO_123600)	FALSE
TSS_59	EmLa_contig00032	-	935	2.727272727272727	30	(iTSS: EMO_123600)	FALSE
TSS_60	EmLa_contig00032	+	941	2021-05-28	342	(oTSS)	FALSE
TSS_61	EmLa_contig00032	-	951	1.5454545454545454	17	(iTSS: EMO_123600)	FALSE
TSS_62	EmLa_contig00032	-	963	0.7272727272727273	8	(iTSS: EMO_123600)	FALSE
TSS_63	EmLa_contig00032	+	989	1.0	12	(oTSS)	FALSE
TSS_64	EmLa_contig00032	+	1020	0.8333333333333334	10	(oTSS)	FALSE
TSS_65	EmLa_contig00032	+	1063	49.833333333333336	598	(oTSS)	FALSE
TSS_66	EmLa_contig00032	-	1065	3.0	33	(iTSS: EMO_123600)	FALSE
TSS_67	EmLa_contig00032	-	1079	6.545454545454546	72	(iTSS: EMO_123600)	FALSE
TSS_68	EmLa_contig00032	+	1096	6.25	75	(oTSS)	FALSE
TSS_69	EmLa_contig00032	-	1118	0.36363636363636365	4	(iTSS: EMO_123600)	FALSE
TSS_70	EmLa_contig00032	+	1124	0.5833333333333334	7	(oTSS)	FALSE
TSS_71	EmLa_contig00032	-	1165	1.0	11	(iTSS: EMO_123600)	FALSE
TSS_72	EmLa_contig00032	+	1172	16.0	192	(oTSS)	FALSE
TSS_73	EmLa_contig00032	+	1199	5.0	60	(oTSS)	FALSE
TSS_74	EmLa_contig00032	+	1219	1.5833333333333333	19	(oTSS)	FALSE
TSS_75	EmLa_contig00032	-	1232	61.72727272727273	679	(iTSS: EMO_123600)	FALSE
TSS_76	EmLa_contig00032	+	1271	2021-05-16	198	(oTSS)	FALSE
TSS_77	EmLa_contig00032	-	1272	0.36363636363636365	4	(iTSS: EMO_123600)	FALSE
TSS_78	EmLa_contig00032	-	1289	2.090909090909091	23	(iTSS: EMO_123600)	FALSE
TSS_79	EmLa_contig00032	+	1350	36.5	438	(oTSS)	FALSE
TSS_80	EmLa_contig00032	+	1396	4.25	51	(oTSS)	FALSE
TSS_81	EmLa_contig00032	+	1481	1.3333333333333333	16	(oTSS)	FALSE
TSS_82	EmLa_contig00032	+	1530	9.666666666666666	116	(oTSS)	FALSE
TSS_83	EmLa_contig00032	+	1603	0.3333333333333333	4	(oTSS)	FALSE
TSS_84	EmLa_contig00032	+	1622	10.416666666666666	125	(oTSS)	FALSE
TSS_85	EmLa_contig00032	+	1643	1.0833333333333333	13	(oTSS)	FALSE
TSS_86	EmLa_contig00032	+	1701	0.3333333333333333	4	(oTSS)	FALSE
TSS_87	EmLa_contig00032	+	1726	0.4166666666666667	5	(oTSS)	FALSE
TSS_88	EmLa_contig00032	+	1751	9.916666666666666	119	(oTSS)	FALSE
TSS_89	EmLa_contig00032	+	1811	3.6666666666666665	44	(oTSS)	FALSE
TSS_90	EmLa_contig00042	+	3	2.0	24	(oTSS)	FALSE
TSS_91	EmLa_contig00042	+	14	0.3333333333333333	4	(oTSS)	FALSE
TSS_92	EmLa_contig00042	+	36	1.0833333333333333	13	(oTSS)	FALSE
TSS_93	EmLa_contig00042	+	48	0.4166666666666667	5	(oTSS)	FALSE
TSS_94	EmLa_contig00042	+	66	2.6666666666666665	32	(oTSS)	FALSE
TSS_95	EmLa_contig00042	+	193	453.5833333333333	5443	(oTSS)	FALSE
TSS_96	EmLa_contig00042	+	224	37.0	444	(oTSS)	FALSE
TSS_97	EmLa_contig00042	+	299	14.083333333333334	169	(oTSS)	FALSE
TSS_98	EmLa_contig00042	+	353	4.083333333333333	49	(oTSS)	FALSE
TSS_99	EmLa_contig00042	+	380	2.9166666666666665	35	(oTSS)	FALSE
TSS_100	EmLa_contig00042	+	558	0.5	6	(oTSS)	FALSE
TSS_101	EmLa_contig00042	+	700	16.416666666666668	197	(oTSS)	FALSE
TSS_102	EmLa_contig00053	-	178	0.36363636363636365	4	(iTSS: EMO_123630)	FALSE
TSS_103	EmLa_contig00053	-	202	0.36363636363636365	4	(iTSS: EMO_123630)	FALSE
TSS_104	EmLa_contig00053	-	281	0.9090909090909091	10	(iTSS: EMO_123630)	FALSE
TSS_105	EmLa_contig00053	-	356	1.0	11	(iTSS: EMO_123630)	FALSE
TSS_106	EmLa_contig00053	-	383	0.45454545454545453	5	(iTSS: EMO_123630)	FALSE
TSS_107	EmLa_contig00053	-	425	3.4545454545454546	38	(iTSS: EMO_123630)	FALSE
TSS_108	EmLa_contig00053	-	513	0.9090909090909091	10	(iTSS: EMO_123630)	FALSE
TSS_109	EmLa_contig00053	-	644	0.36363636363636365	4	(iTSS: EMO_123630)	FALSE
TSS_110	EmLa_contig00053	-	688	0.45454545454545453	5	(iTSS: EMO_123630)	FALSE
TSS_111	EmLa_contig00058	+	11	1.25	15	(oTSS)	FALSE
TSS_112	EmLa_contig00058	+	23	0.5	6	(oTSS)	FALSE
TSS_113	EmLa_contig00058	-	223	1.5454545454545454	17	(oTSS)	FALSE
TSS_114	EmLa_contig00058	-	243	0.6363636363636364	7	(oTSS)	FALSE
TSS_115	EmLa_contig00058	-	523	3.3636363636363638	37	(oTSS)	FALSE
TSS_116	EmLa_contig00062	+	9	18.333333333333332	220	(oTSS)	FALSE
TSS_117	EmLa_contig00062	-	38	251.27272727272728	2764	(oTSS)	FALSE
TSS_118	EmLa_contig00062	+	61	20.916666666666668	251	(oTSS)	FALSE
TSS_119	EmLa_contig00062	-	74	0.7272727272727273	8	(oTSS)	FALSE
TSS_120	EmLa_contig00062	+	99	2021-05-15	186	(oTSS)	FALSE
TSS_121	EmLa_contig00062	-	131	385.09090909090907	4236	(oTSS)	FALSE
TSS_122	EmLa_contig00062	-	191	28.727272727272727	316	(oTSS)	FALSE
TSS_123	EmLa_contig00062	-	230	1.2727272727272727	14	(oTSS)	FALSE
TSS_124	EmLa_contig00062	-	285	7.545454545454546	83	(oTSS)	FALSE
TSS_125	EmLa_contig00062	-	336	10.909090909090908	120	(oTSS)	FALSE
TSS_126	EmLa_contig00062	+	375	187.83333333333334	2254	(oTSS)	FALSE
TSS_127	EmLa_contig00062	-	379	0.45454545454545453	5	(oTSS)	FALSE
TSS_128	EmLa_contig00062	-	404	5.090909090909091	56	(oTSS)	FALSE
TSS_129	EmLa_contig00062	+	508	577.75	6933	(oTSS)	FALSE
TSS_130	EmLa_contig00062	-	535	3.6363636363636362	40	(oTSS)	FALSE
TSS_131	EmLa_contig00062	-	572	0.8181818181818182	9	(oTSS)	FALSE
TSS_132	EmLa_contig00062	+	641	2021-05-28	342	(oTSS)	FALSE
TSS_133	EmLa_contig00062	-	693	1.6363636363636365	18	(oTSS)	FALSE
TSS_134	EmLa_contig00065	+	201	2.0833333333333335	25	(oTSS)	FALSE
TSS_135	EmLa_contig00065	+	236	0.5	6	(oTSS)	FALSE
TSS_136	EmLa_contig00065	+	254	4.416666666666667	53	(oTSS)	FALSE
TSS_137	EmLa_contig00065	+	306	0.4166666666666667	5	(oTSS)	FALSE
TSS_138	EmLa_contig00065	+	359	0.3333333333333333	4	(oTSS)	FALSE
TSS_139	EmLa_contig00065	+	396	65.16666666666667	782	(oTSS)	FALSE
TSS_140	EmLa_contig00065	+	457	80.25	963	(oTSS)	FALSE
TSS_141	EmLa_contig00065	+	470	0.3333333333333333	4	(oTSS)	FALSE
TSS_142	EmLa_contig00065	+	511	2.0833333333333335	25	(oTSS)	FALSE
TSS_143	EmLa_contig00065	+	523	0.3333333333333333	4	(oTSS)	FALSE
TSS_144	EmLa_contig00067	+	1016	64.58333333333333	775	(oTSS)	FALSE
TSS_145	EmLa_contig00069	+	7	109.41666666666667	1313	(oTSS)	FALSE
TSS_146	EmLa_contig00069	+	106	31.166666666666668	374	(oTSS)	FALSE
TSS_147	EmLa_contig00069	+	120	2.75	33	(oTSS)	FALSE
TSS_148	EmLa_contig00069	+	191	31.166666666666668	374	(oTSS)	FALSE
TSS_149	EmLa_contig00069	+	241	11.833333333333334	142	(oTSS)	FALSE
TSS_150	EmLa_contig00069	+	297	38.333333333333336	460	(oTSS)	FALSE
TSS_151	EmLa_contig00069	+	470	71.33333333333333	856	(oTSS)	FALSE
TSS_152	EmLa_contig00069	+	506	0.3333333333333333	4	(oTSS)	FALSE
TSS_153	EmLa_contig00069	+	526	0.5833333333333334	7	(oTSS)	FALSE
TSS_154	EmLa_contig00069	+	564	1.75	21	(oTSS)	FALSE
TSS_155	EmLa_contig00073	+	129	0.75	9	(oTSS)	FALSE
TSS_156	EmLa_contig00073	+	162	2021-05-01	18	(oTSS)	FALSE
TSS_157	EmLa_contig00073	+	358	2021-05-01	18	(oTSS)	FALSE
TSS_158	EmLa_contig00073	+	447	44.583333333333336	535	(oTSS)	FALSE
TSS_159	EmLa_contig00073	+	487	3.5833333333333335	43	(oTSS)	FALSE
TSS_160	EmLa_contig00073	-	491	0.5454545454545454	6	(oTSS)	FALSE
TSS_161	EmLa_contig00073	-	514	0.5454545454545454	6	(oTSS)	FALSE
TSS_162	EmLa_contig00073	+	526	68.5	822	(oTSS)	FALSE
TSS_163	EmLa_contig00073	-	529	0.8181818181818182	9	(oTSS)	FALSE
TSS_164	EmLa_contig00073	-	542	3.8181818181818183	42	(oTSS)	FALSE
TSS_165	EmLa_contig00073	-	559	4.181818181818182	46	(oTSS)	FALSE
TSS_166	EmLa_contig00073	-	577	8.181818181818182	90	(oTSS)	FALSE
TSS_167	EmLa_contig00073	+	586	254.58333333333334	3055	(oTSS)	FALSE
TSS_168	EmLa_contig00073	-	620	2.727272727272727	30	(oTSS)	FALSE
TSS_169	EmLa_contig00073	+	624	8.666666666666666	104	(oTSS)	FALSE
TSS_170	EmLa_contig00075	+	20	40.833333333333336	490	(asTSS: EMO_123720)	TRUE
TSS_171	EmLa_contig00075	+	42	0.5833333333333334	7	(asTSS: EMO_123720)	FALSE
TSS_172	EmLa_contig00075	+	66	3.0833333333333335	37	(asTSS: EMO_123720)	FALSE
TSS_173	EmLa_contig00075	+	169	135.25	1623	(oTSS)	FALSE
TSS_174	EmLa_contig00075	+	216	1.3333333333333333	16	(oTSS)	FALSE
TSS_175	EmLa_contig00075	+	248	55.75	669	(oTSS)	FALSE
TSS_176	EmLa_contig00075	+	289	0.75	9	(oTSS)	FALSE
TSS_177	EmLa_contig00075	+	313	16.666666666666668	200	(oTSS)	FALSE
TSS_178	EmLa_contig00075	+	407	18.416666666666668	221	(oTSS)	FALSE
TSS_179	EmLa_contig00075	+	447	62.333333333333336	748	(oTSS)	FALSE
TSS_180	EmLa_contig00075	+	511	24.25	291	(oTSS)	FALSE
TSS_181	EmLa_contig00076	+	6	1.3333333333333333	16	(oTSS)	FALSE
TSS_182	EmLa_contig00076	+	32	0.3333333333333333	4	(oTSS)	FALSE
TSS_183	EmLa_contig00076	+	46	0.5833333333333334	7	(oTSS)	FALSE
TSS_184	EmLa_contig00076	+	81	118.16666666666667	1418	(oTSS)	FALSE
TSS_185	EmLa_contig00076	-	105	0.8181818181818182	9	(oTSS)	FALSE
TSS_186	EmLa_contig00076	+	107	10.166666666666666	122	(oTSS)	FALSE
TSS_187	EmLa_contig00076	-	135	8.636363636363637	95	(oTSS)	FALSE
TSS_188	EmLa_contig00076	-	150	2.5454545454545454	28	(oTSS)	FALSE
TSS_189	EmLa_contig00076	-	169	0.36363636363636365	4	(oTSS)	FALSE
TSS_190	EmLa_contig00076	+	173	170.5	2046	(oTSS)	FALSE
TSS_191	EmLa_contig00076	-	226	60.27272727272727	663	(oTSS)	FALSE
TSS_192	EmLa_contig00076	-	275	17.0	187	(oTSS)	FALSE
TSS_193	EmLa_contig00076	-	354	6.090909090909091	67	(oTSS)	FALSE
TSS_194	EmLa_contig00076	+	371	68.83333333333333	826	(oTSS)	FALSE
TSS_195	EmLa_contig00076	-	374	1.4545454545454546	16	(oTSS)	FALSE
TSS_196	EmLa_contig00076	+	428	90.66666666666667	1088	(oTSS)	FALSE
TSS_197	EmLa_contig00076	-	429	3.1818181818181817	35	(oTSS)	FALSE
TSS_198	EmLa_contig00076	-	476	24.09090909090909	265	(oTSS)	FALSE
TSS_199	EmLa_contig00076	+	491	27.083333333333332	325	(oTSS)	FALSE
TSS_200	EmLa_contig00076	-	518	0.7272727272727273	8	(oTSS)	FALSE
TSS_201	EmLa_contig00076	+	526	37.916666666666664	455	(oTSS)	FALSE
TSS_202	EmLa_contig00076	-	545	53.27272727272727	586	(oTSS)	FALSE
TSS_203	EmLa_contig00076	-	564	3.5454545454545454	39	(oTSS)	FALSE
TSS_204	EmLa_contig00076	-	587	0.45454545454545453	5	(oTSS)	FALSE
TSS_205	EmLa_contig00093	+	23	0.3333333333333333	4	(oTSS)	FALSE
TSS_206	EmLa_contig00093	+	52	2.1666666666666665	26	(oTSS)	FALSE
TSS_207	EmLa_contig00093	+	76	3.25	39	(oTSS)	FALSE
TSS_208	EmLa_contig00095	+	309	2.6666666666666665	32	(oTSS)	FALSE
TSS_209	EmLa_contig00097	+	40	74.08333333333333	889	(iTSS: EMO_123750)	FALSE
TSS_210	EmLa_contig00097	+	94	0.75	9	(iTSS: EMO_123750)	FALSE
TSS_211	EmLa_contig00097	+	147	0.6666666666666666	8	(iTSS: EMO_123750)	FALSE
TSS_212	EmLa_contig00097	+	398	0.4166666666666667	5	(iTSS: EMO_123750)	FALSE
TSS_213	EmLa_contig00097	+	413	0.3333333333333333	4	(iTSS: EMO_123750)	FALSE
TSS_214	EmLa_contig00097	+	439	0.5	6	(iTSS: EMO_123750)	FALSE
TSS_215	EmLa_contig00097	+	515	1.4166666666666667	17	(iTSS: EMO_123750)	FALSE
TSS_216	EmLa_contig00097	+	630	0.4166666666666667	5	(iTSS: EMO_123750)	FALSE
TSS_217	EmLa_contig00097	+	924	0.4166666666666667	5	(iTSS: EMO_123750)	FALSE
TSS_218	EmLa_contig00097	+	944	0.75	9	(iTSS: EMO_123750)	FALSE
TSS_219	EmLa_contig00097	+	1048	0.4166666666666667	5	(iTSS: EMO_123750)	FALSE
TSS_220	EmLa_contig00097	+	1061	0.8333333333333334	10	(iTSS: EMO_123750)	FALSE
TSS_221	EmLa_contig00097	+	1138	1.9166666666666667	23	(iTSS: EMO_123750)	FALSE
TSS_222	EmLa_contig00098	-	27	1.5454545454545454	17	(oTSS)	FALSE
TSS_223	EmLa_contig00098	-	46	5.818181818181818	64	(oTSS)	FALSE
TSS_224	EmLa_contig00098	-	114	21.272727272727273	234	(oTSS)	FALSE
TSS_225	EmLa_contig00098	-	145	3.727272727272727	41	(oTSS)	FALSE
TSS_226	EmLa_contig00098	-	167	0.36363636363636365	4	(oTSS)	FALSE
TSS_227	EmLa_contig00098	-	258	1.3636363636363635	15	(oTSS)	FALSE
TSS_228	EmLa_contig00098	+	334	0.4166666666666667	5	(oTSS)	FALSE
TSS_229	EmLa_contig00098	+	388	0.3333333333333333	4	(oTSS)	FALSE
TSS_230	EmLa_contig00098	+	412	0.6666666666666666	8	(oTSS)	FALSE
TSS_231	EmLa_contig00135	-	95	0.6363636363636364	7	(oTSS)	FALSE
TSS_232	EmLa_contig00146	+	31	7.166666666666667	86	(oTSS)	FALSE
TSS_233	EmLa_contig00146	+	56	1.6666666666666667	20	(oTSS)	FALSE
TSS_234	EmLa_contig00146	+	76	0.4166666666666667	5	(oTSS)	FALSE
TSS_235	EmLa_contig00146	+	99	3.1666666666666665	38	(oTSS)	FALSE
TSS_236	EmLa_contig00146	+	116	0.4166666666666667	5	(oTSS)	FALSE
TSS_237	EmLa_contig00146	+	163	12.833333333333334	154	(oTSS)	FALSE
TSS_238	EmLa_contig00146	+	208	2.0833333333333335	25	(oTSS)	FALSE
TSS_239	EmLa_contig00146	+	289	0.3333333333333333	4	(oTSS)	FALSE
TSS_240	EmLa_contig00146	+	311	0.5833333333333334	7	(oTSS)	FALSE
TSS_241	EmLa_contig00146	+	378	19.083333333333332	229	(oTSS)	FALSE
TSS_242	EmLa_contig00146	+	396	0.6666666666666666	8	(oTSS)	FALSE
TSS_243	EmLa_contig00146	+	422	4.666666666666667	56	(oTSS)	FALSE
TSS_244	EmLa_contig00146	+	452	0.4166666666666667	5	(oTSS)	FALSE
TSS_245	EmLa_contig00146	+	466	0.8333333333333334	10	(oTSS)	FALSE
TSS_246	EmLa_contig00146	+	486	0.3333333333333333	4	(oTSS)	FALSE
TSS_247	EmLa_contig00151	+	4	0.5833333333333334	7	(oTSS)	FALSE
TSS_248	EmLa_contig00155	+	17	51.333333333333336	616	(oTSS)	FALSE
TSS_249	EmLa_contig00155	+	43	0.4166666666666667	5	(oTSS)	FALSE
TSS_250	EmLa_contig00155	-	44	1.5454545454545454	17	(oTSS)	FALSE
TSS_251	EmLa_contig00155	+	91	181.5	2178	(oTSS)	FALSE
TSS_252	EmLa_contig00155	+	125	0.8333333333333334	10	(oTSS)	FALSE
TSS_253	EmLa_contig00155	-	126	0.5454545454545454	6	(oTSS)	FALSE
TSS_254	EmLa_contig00155	+	259	1.0833333333333333	13	(gTSS: EMO_123840)	TRUE
TSS_255	EmLa_contig00155	-	282	1.9090909090909092	21	(oTSS)	FALSE
TSS_256	EmLa_contig00155	-	311	0.5454545454545454	6	(oTSS)	FALSE
TSS_257	EmLa_contig00155	-	335	31.727272727272727	349	(oTSS)	FALSE
TSS_258	EmLa_contig00155	-	358	30.09090909090909	331	(oTSS)	FALSE
TSS_259	EmLa_contig00155	+	364	1.5833333333333333	19	(iTSS: EMO_123840)	FALSE
TSS_260	EmLa_contig00155	-	408	48.54545454545455	534	(oTSS)	FALSE
TSS_261	EmLa_contig00155	-	463	0.6363636363636364	7	(oTSS)	FALSE
TSS_262	EmLa_contig00155	-	490	1.2727272727272727	14	(oTSS)	FALSE
TSS_263	EmLa_contig00155	-	511	10.272727272727273	113	(oTSS)	FALSE
TSS_264	EmLa_contig00155	-	561	20.363636363636363	224	(oTSS)	FALSE
TSS_265	EmLa_contig00155	+	602	0.5	6	(iTSS: EMO_123840)	FALSE
TSS_266	EmLa_contig00155	-	605	2.272727272727273	25	(oTSS)	FALSE
TSS_267	EmLa_contig00155	-	658	30.727272727272727	338	(oTSS)	FALSE
TSS_268	EmLa_contig00155	-	695	1.3636363636363635	15	(oTSS)	FALSE
TSS_269	EmLa_contig00155	-	715	0.5454545454545454	6	(oTSS)	FALSE
TSS_270	EmLa_contig00155	-	747	77.0	847	(oTSS)	FALSE
TSS_271	EmLa_contig00155	+	837	0.5	6	(iTSS: EMO_123840)	FALSE
TSS_272	EmLa_contig00155	+	860	1.75	21	(iTSS: EMO_123840)	FALSE
TSS_273	EmLa_contig00155	-	861	42.81818181818182	471	(oTSS)	FALSE
TSS_274	EmLa_contig00155	-	884	0.7272727272727273	8	(oTSS)	FALSE
TSS_275	EmLa_contig00155	-	921	1.0909090909090908	12	(oTSS)	FALSE
TSS_276	EmLa_contig00155	+	940	0.6666666666666666	8	(iTSS: EMO_123840)	FALSE
TSS_277	EmLa_contig00155	-	947	2.0	22	(oTSS)	FALSE
TSS_278	EmLa_contig00155	-	961	1.2727272727272727	14	(oTSS)	FALSE
TSS_279	EmLa_contig00155	-	983	0.8181818181818182	9	(oTSS)	FALSE
TSS_280	EmLa_contig00155	-	1025	29.0	319	(asTSS: EMO_123840)	FALSE
TSS_281	EmLa_contig00155	-	1086	46.72727272727273	514	(asTSS: EMO_123840)	TRUE
TSS_282	EmLa_contig00180	+	335	0.4166666666666667	5	(gTSS: EMO_123860)	TRUE
TSS_283	EmLa_contig00185	+	24	1.3333333333333333	16	(asTSS: EMO_123880)	FALSE
TSS_284	EmLa_contig00185	+	42	1.9166666666666667	23	(asTSS: EMO_123880)	TRUE
TSS_285	EmLa_contig00185	+	98	1.4166666666666667	17	(asTSS: EMO_123880)	FALSE
TSS_286	EmLa_contig00185	+	110	1.6666666666666667	20	(oTSS)	FALSE
TSS_287	EmLa_contig00185	+	139	48.166666666666664	578	(oTSS)	FALSE
TSS_288	EmLa_contig00185	+	178	1.5833333333333333	19	(oTSS)	FALSE
TSS_289	EmLa_contig00185	+	196	1.0833333333333333	13	(oTSS)	FALSE
TSS_290	EmLa_contig00185	+	218	0.3333333333333333	4	(oTSS)	FALSE
TSS_291	EmLa_contig00185	+	238	0.6666666666666666	8	(oTSS)	FALSE
TSS_292	EmLa_contig00185	+	273	1.0	12	(oTSS)	FALSE
TSS_293	EmLa_contig00185	+	299	1.75	21	(oTSS)	FALSE
TSS_294	EmLa_contig00185	+	325	10.25	123	(oTSS)	FALSE
TSS_295	EmLa_contig00185	+	349	604.9166666666666	7259	(oTSS)	FALSE
TSS_296	EmLa_contig00185	+	384	26.166666666666668	314	(oTSS)	FALSE
TSS_297	EmLa_contig00185	+	410	35.166666666666664	422	(oTSS)	FALSE
TSS_298	EmLa_contig00185	+	430	14.75	177	(oTSS)	FALSE
TSS_299	EmLa_contig00185	+	472	269.5	3234	(oTSS)	FALSE
TSS_300	EmLa_contig00185	+	549	61.583333333333336	739	(oTSS)	FALSE
TSS_301	EmLa_contig00185	+	586	55.916666666666664	671	(oTSS)	FALSE
TSS_302	EmLa_contig00185	+	621	0.4166666666666667	5	(oTSS)	FALSE
TSS_303	EmLa_contig00185	+	634	0.6666666666666666	8	(oTSS)	FALSE
TSS_304	EmLa_contig00185	+	658	14.75	177	(oTSS)	FALSE
TSS_305	EmLa_contig00185	+	706	144.25	1731	(oTSS)	FALSE
TSS_306	EmLa_contig00185	+	757	1.4166666666666667	17	(oTSS)	FALSE
TSS_307	EmLa_contig00185	+	779	4.833333333333333	58	(oTSS)	FALSE
TSS_308	EmLa_contig00185	+	837	31.75	381	(oTSS)	FALSE
TSS_309	EmLa_contig00185	+	878	0.5	6	(oTSS)	FALSE
TSS_310	EmLa_contig00185	+	914	0.6666666666666666	8	(oTSS)	FALSE
TSS_311	EmLa_contig00199	-	1284	2.8181818181818183	31	(oTSS)	FALSE
TSS_312	EmLa_contig00199	-	1311	91.9090909090909	1011	(oTSS)	FALSE
TSS_313	EmLa_contig00206	+	9	1.0	12	(oTSS)	FALSE
TSS_314	EmLa_contig00206	+	56	16.083333333333332	193	(oTSS)	FALSE
TSS_315	EmLa_contig00206	+	106	0.5	6	(oTSS)	FALSE
TSS_316	EmLa_contig00206	+	134	50.083333333333336	601	(oTSS)	FALSE
TSS_317	EmLa_contig00206	+	239	126.08333333333333	1513	(oTSS)	FALSE
TSS_318	EmLa_contig00206	-	264	0.36363636363636365	4	(oTSS)	FALSE
TSS_319	EmLa_contig00206	+	298	7.25	87	(oTSS)	FALSE
TSS_320	EmLa_contig00206	+	356	10.333333333333334	124	(oTSS)	FALSE
TSS_321	EmLa_contig00206	+	381	0.5	6	(oTSS)	FALSE
TSS_322	EmLa_contig00206	-	384	1.1818181818181819	13	(oTSS)	FALSE
TSS_323	EmLa_contig00206	-	395	1.4545454545454546	16	(oTSS)	FALSE
TSS_324	EmLa_contig00206	+	398	53.5	642	(oTSS)	FALSE
TSS_325	EmLa_contig00206	-	435	0.36363636363636365	4	(oTSS)	FALSE
TSS_326	EmLa_contig00206	-	467	6.454545454545454	71	(oTSS)	FALSE
TSS_327	EmLa_contig00206	-	497	3.5454545454545454	39	(oTSS)	FALSE
TSS_328	EmLa_contig00206	-	525	0.45454545454545453	5	(oTSS)	FALSE
TSS_329	EmLa_contig00206	-	543	0.45454545454545453	5	(oTSS)	FALSE
TSS_330	EmLa_contig00206	+	580	130.41666666666666	1565	(oTSS)	FALSE
TSS_331	EmLa_contig00206	-	590	0.8181818181818182	9	(oTSS)	FALSE
TSS_332	EmLa_contig00207	+	19	16.333333333333332	196	(asTSS: EMO_123960)	TRUE
TSS_333	EmLa_contig00207	-	41	7.363636363636363	81	(iTSS: EMO_123960)	FALSE
TSS_334	EmLa_contig00207	-	68	3.6363636363636362	40	(iTSS: EMO_123960)	FALSE
TSS_335	EmLa_contig00207	+	72	6.666666666666667	80	(asTSS: EMO_123960)	FALSE
TSS_336	EmLa_contig00207	-	79	2.272727272727273	25	(iTSS: EMO_123960)	FALSE
TSS_337	EmLa_contig00207	+	182	39.75	477	(oTSS)	FALSE
TSS_338	EmLa_contig00207	-	188	28.0	308	(iTSS: EMO_123960)	FALSE
TSS_339	EmLa_contig00207	-	230	25.636363636363637	282	(iTSS: EMO_123960)	FALSE
TSS_340	EmLa_contig00207	+	232	2021-05-02	30	(oTSS)	FALSE
TSS_341	EmLa_contig00207	-	257	2.3636363636363638	26	(iTSS: EMO_123960)	FALSE
TSS_342	EmLa_contig00207	-	269	0.36363636363636365	4	(iTSS: EMO_123960)	FALSE
TSS_343	EmLa_contig00207	+	274	14.166666666666666	170	(oTSS)	FALSE
TSS_344	EmLa_contig00207	-	310	8.636363636363637	95	(iTSS: EMO_123960)	FALSE
TSS_345	EmLa_contig00207	-	349	0.6363636363636364	7	(iTSS: EMO_123960)	FALSE
TSS_346	EmLa_contig00207	+	373	422.4166666666667	5069	(oTSS)	FALSE
TSS_347	EmLa_contig00207	-	382	9.090909090909092	100	(iTSS: EMO_123960)	FALSE
TSS_348	EmLa_contig00207	+	495	0.3333333333333333	4	(oTSS)	FALSE
TSS_349	EmLa_contig00213	-	30	4.7272727272727275	52	(oTSS)	FALSE
TSS_350	EmLa_contig00213	-	51	0.6363636363636364	7	(oTSS)	FALSE
TSS_351	EmLa_contig00213	-	73	1.3636363636363635	15	(oTSS)	FALSE
TSS_352	EmLa_contig00213	-	92	0.9090909090909091	10	(oTSS)	FALSE
TSS_353	EmLa_contig00213	-	146	26.272727272727273	289	(iTSS: EMO_123990)	FALSE
TSS_354	EmLa_contig00213	-	179	267.6363636363636	2944	(iTSS: EMO_123990)	FALSE
TSS_355	EmLa_contig00213	+	183	17.666666666666668	212	(asTSS: EMO_123990)	TRUE
TSS_356	EmLa_contig00213	-	221	0.7272727272727273	8	(iTSS: EMO_123990)	FALSE
TSS_357	EmLa_contig00213	+	239	11.333333333333334	136	(oTSS)	FALSE
TSS_358	EmLa_contig00213	-	259	28.181818181818183	310	(iTSS: EMO_123990)	FALSE
TSS_359	EmLa_contig00213	-	291	69.63636363636364	766	(iTSS: EMO_123990)	FALSE
TSS_360	EmLa_contig00213	+	312	60.583333333333336	727	(oTSS)	FALSE
TSS_361	EmLa_contig00213	+	387	78.66666666666667	944	(oTSS)	FALSE
TSS_362	EmLa_contig00213	-	409	219.0	2409	(iTSS: EMO_123990)	FALSE
TSS_363	EmLa_contig00213	-	447	1.7272727272727273	19	(iTSS: EMO_123990)	FALSE
TSS_364	EmLa_contig00213	+	498	6.083333333333333	73	(oTSS)	FALSE
TSS_365	EmLa_contig00213	-	499	42.90909090909091	472	(iTSS: EMO_123990)	FALSE
TSS_366	EmLa_contig00221	+	40	1.0	12	(oTSS)	FALSE
TSS_367	EmLa_contig00221	-	344	0.36363636363636365	4	(oTSS)	FALSE
TSS_368	EmLa_contig00251	+	135	56.583333333333336	679	(oTSS)	FALSE
TSS_369	EmLa_contig00251	+	157	24.75	297	(oTSS)	FALSE
TSS_370	EmLa_contig00251	+	239	4.666666666666667	56	(oTSS)	FALSE
TSS_371	EmLa_contig00251	+	270	0.5833333333333334	7	(oTSS)	FALSE
TSS_372	EmLa_contig00251	+	281	2.0833333333333335	25	(oTSS)	FALSE
TSS_373	EmLa_contig00251	+	319	0.4166666666666667	5	(oTSS)	FALSE
TSS_374	EmLa_contig00251	+	363	66.75	801	(oTSS)	FALSE
TSS_375	EmLa_contig00251	+	418	267.75	3213	(oTSS)	FALSE
TSS_376	EmLa_contig00251	+	639	5.416666666666667	65	(oTSS)	FALSE
TSS_377	EmLa_contig00251	+	684	0.4166666666666667	5	(oTSS)	FALSE
TSS_378	EmLa_contig00251	+	698	1.4166666666666667	17	(oTSS)	FALSE
TSS_379	EmLa_contig00251	+	762	4.916666666666667	59	(oTSS)	FALSE
TSS_380	EmLa_contig00251	+	776	2021-05-04	54	(oTSS)	FALSE
TSS_381	EmLa_contig00251	+	887	1.3333333333333333	16	(oTSS)	FALSE
TSS_382	EmLa_contig00251	+	948	0.3333333333333333	4	(oTSS)	FALSE
TSS_383	EmLa_contig00251	+	978	74.58333333333333	895	(oTSS)	FALSE
TSS_384	EmLa_contig00252	+	9	0.9166666666666666	11	(oTSS)	FALSE
TSS_385	EmLa_contig00252	+	25	0.3333333333333333	4	(oTSS)	FALSE
TSS_386	EmLa_contig00252	-	77	1.0909090909090908	12	(oTSS)	FALSE
TSS_387	EmLa_contig00252	-	109	0.45454545454545453	5	(oTSS)	FALSE
TSS_388	EmLa_contig00252	-	175	0.36363636363636365	4	(oTSS)	FALSE
TSS_389	EmLa_contig00252	+	419	0.3333333333333333	4	(oTSS)	FALSE
TSS_390	EmLa_contig00252	+	437	0.4166666666666667	5	(oTSS)	FALSE
TSS_391	EmLa_contig00252	+	482	0.75	9	(oTSS)	FALSE
TSS_392	EmLa_contig00252	+	518	1.0	12	(oTSS)	FALSE
TSS_393	EmLa_contig00252	+	538	6.833333333333333	82	(oTSS)	FALSE
TSS_394	EmLa_contig00252	+	573	5.583333333333333	67	(oTSS)	FALSE
TSS_395	EmLa_contig00252	+	595	0.75	9	(oTSS)	FALSE
TSS_396	EmLa_contig00252	+	628	1.1666666666666667	14	(oTSS)	FALSE
TSS_397	EmLa_contig00252	+	653	7.666666666666667	92	(oTSS)	FALSE
TSS_398	EmLa_contig00252	+	677	1.0833333333333333	13	(oTSS)	FALSE
TSS_399	EmLa_contig00252	+	702	2.0	24	(oTSS)	FALSE
TSS_400	EmLa_contig00252	+	725	5.666666666666667	68	(oTSS)	FALSE
TSS_401	EmLa_contig00252	+	753	9.25	111	(oTSS)	FALSE
TSS_402	EmLa_contig00252	-	1142	0.36363636363636365	4	(oTSS)	FALSE
TSS_403	EmLa_contig00252	-	1205	6.7272727272727275	74	(oTSS)	FALSE
TSS_404	EmLa_contig00252	-	1223	0.36363636363636365	4	(oTSS)	FALSE
TSS_405	EmLa_contig00252	-	1241	0.5454545454545454	6	(oTSS)	FALSE
TSS_406	EmLa_contig00252	+	1257	0.6666666666666666	8	(iTSS: EMO_124040)	FALSE
TSS_407	EmLa_contig00252	-	1285	0.7272727272727273	8	(oTSS)	FALSE
TSS_408	EmLa_contig00252	-	1317	0.7272727272727273	8	(oTSS)	FALSE
TSS_409	EmLa_contig00252	-	1331	2.6363636363636362	29	(oTSS)	FALSE
TSS_410	EmLa_contig00252	-	1429	0.9090909090909091	10	(asTSS: EMO_124040)	TRUE
TSS_411	EmLa_contig00257	-	61	35.09090909090909	386	(oTSS)	FALSE
TSS_412	EmLa_contig00257	-	118	2.3636363636363638	26	(oTSS)	FALSE
TSS_413	EmLa_contig00257	-	144	30.818181818181817	339	(oTSS)	FALSE
TSS_414	EmLa_contig00257	-	363	248.0	2728	(oTSS)	FALSE
TSS_415	EmLa_contig00257	-	432	23.545454545454547	259	(oTSS)	FALSE
TSS_416	EmLa_contig00257	-	482	460.0	5060	(oTSS)	FALSE
TSS_417	EmLa_contig00257	-	517	2.0	22	(oTSS)	FALSE
TSS_418	EmLa_contig00257	-	573	20.0	220	(oTSS)	FALSE
TSS_419	EmLa_contig00257	-	606	6.454545454545454	71	(oTSS)	FALSE
TSS_420	EmLa_contig00257	-	641	1.3636363636363635	15	(oTSS)	FALSE
TSS_421	EmLa_contig00257	-	665	42.90909090909091	472	(oTSS)	FALSE
TSS_422	EmLa_contig00257	-	685	5.636363636363637	62	(oTSS)	FALSE
TSS_423	EmLa_contig00257	+	698	0.4166666666666667	5	(iTSS: EMO_124050)	FALSE
TSS_424	EmLa_contig00257	+	738	0.3333333333333333	4	(iTSS: EMO_124050)	FALSE
TSS_425	EmLa_contig00257	-	742	23.727272727272727	261	(oTSS)	FALSE
TSS_426	EmLa_contig00257	-	790	0.9090909090909091	10	(oTSS)	FALSE
TSS_427	EmLa_contig00257	-	811	38.81818181818182	427	(oTSS)	FALSE
TSS_428	EmLa_contig00257	-	842	17.0	187	(oTSS)	FALSE
TSS_429	EmLa_contig00257	-	870	1.3636363636363635	15	(oTSS)	FALSE
TSS_430	EmLa_contig00257	-	898	6.545454545454546	72	(oTSS)	FALSE
TSS_431	EmLa_contig00257	-	930	1.6363636363636365	18	(oTSS)	FALSE
TSS_432	EmLa_contig00257	-	972	510.8181818181818	5619	(oTSS)	FALSE
TSS_433	EmLa_contig00257	-	1035	4.454545454545454	49	(oTSS)	FALSE
TSS_434	EmLa_contig00257	-	1060	0.5454545454545454	6	(oTSS)	FALSE
TSS_435	EmLa_contig00257	-	1085	1.7272727272727273	19	(oTSS)	FALSE
TSS_436	EmLa_contig00257	+	1120	0.4166666666666667	5	(iTSS: EMO_124050)	FALSE
TSS_437	EmLa_contig00257	-	1134	345.90909090909093	3805	(oTSS)	FALSE
TSS_438	EmLa_contig00257	-	1182	0.36363636363636365	4	(oTSS)	FALSE
TSS_439	EmLa_contig00257	-	1223	28.727272727272727	316	(oTSS)	FALSE
TSS_440	EmLa_contig00257	-	1284	221.63636363636363	2438	(oTSS)	FALSE
TSS_441	EmLa_contig00257	-	1357	154.8181818181818	1703	(oTSS)	FALSE
TSS_442	EmLa_contig00257	-	1472	56.90909090909091	626	(oTSS)	FALSE
TSS_443	EmLa_contig00257	-	1502	1.4545454545454546	16	(oTSS)	FALSE
TSS_444	EmLa_contig00257	+	1556	0.3333333333333333	4	(iTSS: EMO_124050)	FALSE
TSS_445	EmLa_contig00257	-	1590	10.909090909090908	120	(asTSS: EMO_124050)	FALSE
TSS_446	EmLa_contig00257	-	1612	8.181818181818182	90	(asTSS: EMO_124050)	FALSE
TSS_447	EmLa_contig00257	-	1635	14.0	154	(asTSS: EMO_124050)	TRUE
TSS_448	EmLa_contig00266	+	50	21.416666666666668	257	(oTSS)	FALSE
TSS_449	EmLa_contig00266	+	142	84.41666666666667	1013	(oTSS)	FALSE
TSS_450	EmLa_contig00266	+	184	38.0	456	(oTSS)	FALSE
TSS_451	EmLa_contig00266	+	233	41.833333333333336	502	(oTSS)	FALSE
TSS_452	EmLa_contig00266	+	253	16.25	195	(oTSS)	FALSE
TSS_453	EmLa_contig00266	+	311	2.1666666666666665	26	(oTSS)	FALSE
TSS_454	EmLa_contig00266	+	355	24.083333333333332	289	(oTSS)	FALSE
TSS_455	EmLa_contig00266	+	395	2.0	24	(oTSS)	FALSE
TSS_456	EmLa_contig00266	+	432	37.75	453	(oTSS)	FALSE
TSS_457	EmLa_contig00266	+	492	6.583333333333333	79	(oTSS)	FALSE
TSS_458	EmLa_contig00266	+	535	12.333333333333334	148	(oTSS)	FALSE
TSS_459	EmLa_contig00268	-	896	1.0	11	(oTSS)	FALSE
TSS_460	EmLa_contig00268	-	937	5.181818181818182	57	(oTSS)	FALSE
TSS_461	EmLa_contig00268	+	948	1.0	12	(oTSS)	FALSE
TSS_462	EmLa_contig00268	+	1012	0.3333333333333333	4	(oTSS)	FALSE
TSS_463	EmLa_contig00268	+	1108	1.5833333333333333	19	(oTSS)	FALSE
TSS_464	EmLa_contig00268	+	1141	1.25	15	(oTSS)	FALSE
TSS_465	EmLa_contig00268	-	1178	0.6363636363636364	7	(oTSS)	FALSE
TSS_466	EmLa_contig00268	+	1183	0.5	6	(oTSS)	FALSE
TSS_467	EmLa_contig00268	+	1230	0.3333333333333333	4	(oTSS)	FALSE
TSS_468	EmLa_contig00268	+	1256	0.4166666666666667	5	(oTSS)	FALSE
TSS_469	EmLa_contig00268	+	1298	103.25	1239	(oTSS)	FALSE
TSS_470	EmLa_contig00268	+	1326	0.5	6	(oTSS)	FALSE
TSS_471	EmLa_contig00268	+	1439	4.916666666666667	59	(oTSS)	FALSE
TSS_472	EmLa_contig00268	+	1494	20.583333333333332	247	(oTSS)	FALSE
TSS_473	EmLa_contig00268	+	1537	54.5	654	(oTSS)	FALSE
TSS_474	EmLa_contig00268	+	1581	1.1666666666666667	14	(oTSS)	FALSE
TSS_475	EmLa_contig00268	+	1619	2021-05-06	78	(oTSS)	FALSE
TSS_476	EmLa_contig00268	+	1707	22.666666666666668	272	(oTSS)	FALSE
TSS_477	EmLa_contig00268	+	1759	0.3333333333333333	4	(oTSS)	FALSE
TSS_478	EmLa_contig00273	+	12	0.4166666666666667	5	(oTSS)	FALSE
TSS_479	EmLa_contig00273	-	47	26.0	286	(oTSS)	FALSE
TSS_480	EmLa_contig00273	-	126	22.454545454545453	247	(oTSS)	FALSE
TSS_481	EmLa_contig00273	-	170	0.7272727272727273	8	(oTSS)	FALSE
TSS_482	EmLa_contig00273	-	215	8.363636363636363	92	(oTSS)	FALSE
TSS_483	EmLa_contig00273	+	306	1.75	21	(oTSS)	FALSE
TSS_484	EmLa_contig00273	-	329	42.09090909090909	463	(oTSS)	FALSE
TSS_485	EmLa_contig00280	+	68	3.8333333333333335	46	(oTSS)	FALSE
TSS_486	EmLa_contig00280	-	81	0.36363636363636365	4	(oTSS)	FALSE
TSS_487	EmLa_contig00280	-	317	1.6363636363636365	18	(oTSS)	FALSE
TSS_488	EmLa_contig00280	-	374	2.909090909090909	32	(oTSS)	FALSE
TSS_489	EmLa_contig00280	-	385	0.6363636363636364	7	(oTSS)	FALSE
TSS_490	EmLa_contig00280	-	416	93.0909090909091	1024	(oTSS)	FALSE
TSS_491	EmLa_contig00280	-	536	6.363636363636363	70	(oTSS)	FALSE
TSS_492	EmLa_contig00293	-	32	1.0	11	(oTSS)	FALSE
TSS_493	EmLa_contig00293	-	44	4.545454545454546	50	(oTSS)	FALSE
TSS_494	EmLa_contig00293	+	372	8.083333333333334	97	(oTSS)	FALSE
TSS_495	EmLa_contig00293	+	519	1.3333333333333333	16	(oTSS)	FALSE
TSS_496	EmLa_contig00293	-	541	2.090909090909091	23	(oTSS)	FALSE
TSS_497	EmLa_contig00293	+	542	0.3333333333333333	4	(oTSS)	FALSE
TSS_498	EmLa_contig00293	+	564	0.5833333333333334	7	(oTSS)	FALSE
TSS_499	EmLa_contig00293	-	565	5.363636363636363	59	(oTSS)	FALSE
TSS_500	EmLa_contig00293	-	601	0.36363636363636365	4	(oTSS)	FALSE
TSS_501	EmLa_contig00293	-	665	42.27272727272727	465	(oTSS)	FALSE
TSS_502	EmLa_contig00293	+	680	0.3333333333333333	4	(oTSS)	FALSE
TSS_503	EmLa_contig00293	-	711	0.8181818181818182	9	(oTSS)	FALSE
TSS_504	EmLa_contig00293	-	824	1.9090909090909092	21	(oTSS)	FALSE
TSS_505	EmLa_contig00294	+	251	0.4166666666666667	5	(oTSS)	FALSE
TSS_506	EmLa_contig00294	+	1052	1.9166666666666667	23	(oTSS)	FALSE
TSS_507	EmLa_contig00294	+	1230	11.916666666666666	143	(oTSS)	FALSE
TSS_508	EmLa_contig00294	+	1274	1.0	12	(oTSS)	FALSE
TSS_509	EmLa_contig00301	+	37	123.33333333333333	1480	(oTSS)	FALSE
TSS_510	EmLa_contig00301	+	107	37.75	453	(oTSS)	FALSE
TSS_511	EmLa_contig00301	+	154	37.5	450	(oTSS)	FALSE
TSS_512	EmLa_contig00301	+	230	14.25	171	(oTSS)	FALSE
TSS_513	EmLa_contig00301	+	265	143.33333333333334	1720	(oTSS)	FALSE
TSS_514	EmLa_contig00301	+	291	4.25	51	(oTSS)	FALSE
TSS_515	EmLa_contig00301	+	320	1.0	12	(oTSS)	FALSE
TSS_516	EmLa_contig00301	-	369	1.2727272727272727	14	(oTSS)	FALSE
TSS_517	EmLa_contig00301	+	383	71.41666666666667	857	(oTSS)	FALSE
TSS_518	EmLa_contig00301	-	393	0.5454545454545454	6	(oTSS)	FALSE
TSS_519	EmLa_contig00301	+	437	1.0833333333333333	13	(oTSS)	FALSE
TSS_520	EmLa_contig00301	-	444	3.1818181818181817	35	(oTSS)	FALSE
TSS_521	EmLa_contig00301	+	456	5.166666666666667	62	(oTSS)	FALSE
TSS_522	EmLa_contig00301	+	488	66.08333333333333	793	(oTSS)	FALSE
TSS_523	EmLa_contig00301	-	533	0.45454545454545453	5	(oTSS)	FALSE
TSS_524	EmLa_contig00301	-	561	1.3636363636363635	15	(oTSS)	FALSE
TSS_525	EmLa_contig00322	+	19	572.0833333333334	6865	(asTSS: EMO_124210)	TRUE
TSS_526	EmLa_contig00322	+	121	10.833333333333334	130	(oTSS)	FALSE
TSS_527	EmLa_contig00322	+	333	665.25	7983	(oTSS)	FALSE
TSS_528	EmLa_contig00322	+	473	8.75	105	(oTSS)	FALSE
TSS_529	EmLa_contig00322	-	498	0.36363636363636365	4	(iTSS: EMO_124210)	FALSE
TSS_530	EmLa_contig00322	+	502	8.583333333333334	103	(oTSS)	FALSE
TSS_531	EmLa_contig00322	-	521	8.727272727272727	96	(iTSS: EMO_124210)	FALSE
TSS_532	EmLa_contig00322	-	539	2.272727272727273	25	(iTSS: EMO_124210), (gTSS: EMO_124210)	TRUE
TSS_533	EmLa_contig00337	-	50	9.727272727272727	107	(oTSS)	FALSE
TSS_534	EmLa_contig00337	-	78	6.636363636363637	73	(oTSS)	FALSE
TSS_535	EmLa_contig00337	-	125	3.0	33	(oTSS)	FALSE
TSS_536	EmLa_contig00337	-	158	22.818181818181817	251	(oTSS)	FALSE
TSS_537	EmLa_contig00337	-	194	0.6363636363636364	7	(oTSS)	FALSE
TSS_538	EmLa_contig00337	-	242	6.363636363636363	70	(oTSS)	FALSE
TSS_539	EmLa_contig00337	-	275	1.5454545454545454	17	(oTSS)	FALSE
TSS_540	EmLa_contig00337	-	295	1.1818181818181819	13	(oTSS)	FALSE
TSS_541	EmLa_contig00337	-	315	1.0909090909090908	12	(oTSS)	FALSE
TSS_542	EmLa_contig00337	-	354	531.1818181818181	5843	(oTSS)	FALSE
TSS_543	EmLa_contig00337	-	392	344.45454545454544	3789	(oTSS)	FALSE
TSS_544	EmLa_contig00337	-	492	124.45454545454545	1369	(asTSS: EMO_124230)	FALSE
TSS_545	EmLa_contig00337	-	548	132.72727272727272	1460	(asTSS: EMO_124230)	TRUE
TSS_546	EmLa_contig00338	+	21	2.6666666666666665	32	(oTSS)	FALSE
TSS_547	EmLa_contig00338	-	24	1.6363636363636365	18	(oTSS)	FALSE
TSS_548	EmLa_contig00338	+	55	2021-05-02	30	(asTSS: EMO_124240)	FALSE
TSS_549	EmLa_contig00338	+	94	0.4166666666666667	5	(asTSS: EMO_124240)	FALSE
TSS_550	EmLa_contig00338	+	146	3.1666666666666665	38	(asTSS: EMO_124240)	FALSE
TSS_551	EmLa_contig00338	+	166	0.75	9	(asTSS: EMO_124240)	FALSE
TSS_552	EmLa_contig00338	+	212	102.58333333333333	1231	(asTSS: EMO_124240)	TRUE
TSS_553	EmLa_contig00338	+	279	1.5833333333333333	19	(oTSS)	FALSE
TSS_554	EmLa_contig00338	+	321	0.3333333333333333	4	(oTSS)	FALSE
TSS_555	EmLa_contig00338	+	349	45.916666666666664	551	(oTSS)	FALSE
TSS_556	EmLa_contig00338	+	404	3.1666666666666665	38	(oTSS)	FALSE
TSS_557	EmLa_contig00338	+	432	1.8333333333333333	22	(oTSS)	FALSE
TSS_558	EmLa_contig00338	+	537	446.0	5352	(oTSS)	FALSE
TSS_559	EmLa_contig00338	+	566	10.166666666666666	122	(oTSS)	FALSE
TSS_560	EmLa_contig00338	+	676	77.25	927	(oTSS)	FALSE
TSS_561	EmLa_contig00338	+	770	45.583333333333336	547	(oTSS)	FALSE
TSS_562	EmLa_contig00338	+	792	3.6666666666666665	44	(oTSS)	FALSE
TSS_563	EmLa_contig00338	+	827	137.91666666666666	1655	(oTSS)	FALSE
TSS_564	EmLa_contig00338	+	900	9.166666666666666	110	(oTSS)	FALSE
TSS_565	EmLa_contig00338	-	944	0.36363636363636365	4	(iTSS: EMO_124240)	FALSE
TSS_566	EmLa_contig00338	+	977	763.3333333333334	9160	(oTSS)	FALSE
TSS_567	EmLa_contig00338	+	1135	48.416666666666664	581	(oTSS)	FALSE
TSS_568	EmLa_contig00338	-	1210	0.45454545454545453	5	(iTSS: EMO_124240)	FALSE
TSS_569	EmLa_contig00338	+	1321	1497.9166666666667	17975	(oTSS)	FALSE
TSS_570	EmLa_contig00338	+	1582	902.5833333333334	10831	(oTSS)	FALSE
TSS_571	EmLa_contig00338	+	1653	0.5	6	(oTSS)	FALSE
TSS_572	EmLa_contig00338	-	1657	0.45454545454545453	5	(iTSS: EMO_124240)	FALSE
TSS_573	EmLa_contig00338	-	1668	0.36363636363636365	4	(iTSS: EMO_124240)	FALSE
TSS_574	EmLa_contig00338	+	1684	1.5833333333333333	19	(oTSS)	FALSE
TSS_575	EmLa_contig00338	+	1723	4.0	48	(oTSS)	FALSE
TSS_576	EmLa_contig00338	+	1861	0.3333333333333333	4	(oTSS)	FALSE
TSS_577	EmLa_contig00346	+	1214	0.5	6	(oTSS)	FALSE
TSS_578	EmLa_contig00360	-	105	0.5454545454545454	6	(oTSS)	FALSE
TSS_579	EmLa_contig00360	-	148	22.636363636363637	249	(oTSS)	FALSE
TSS_580	EmLa_contig00360	-	189	0.45454545454545453	5	(oTSS)	FALSE
TSS_581	EmLa_contig00361	-	127	7.090909090909091	78	(oTSS)	FALSE
TSS_582	EmLa_contig00361	-	162	0.36363636363636365	4	(oTSS)	FALSE
TSS_583	EmLa_contig00361	-	194	2.4545454545454546	27	(oTSS)	FALSE
TSS_584	EmLa_contig00361	-	216	0.45454545454545453	5	(oTSS)	FALSE
TSS_585	EmLa_contig00361	-	254	24.90909090909091	274	(oTSS)	FALSE
TSS_586	EmLa_contig00361	-	300	22.454545454545453	247	(oTSS)	FALSE
TSS_587	EmLa_contig00361	-	368	1.5454545454545454	17	(oTSS)	FALSE
TSS_588	EmLa_contig00361	-	556	1.0909090909090908	12	(oTSS)	FALSE
TSS_589	EmLa_contig00361	-	625	3.1818181818181817	35	(oTSS)	FALSE
TSS_590	EmLa_contig00361	-	684	0.7272727272727273	8	(oTSS)	FALSE
TSS_591	EmLa_contig00361	-	723	25.09090909090909	276	(oTSS)	FALSE
TSS_592	EmLa_contig00361	+	755	1.0833333333333333	13	(oTSS)	FALSE
TSS_593	EmLa_contig00368	-	71	11.818181818181818	130	(oTSS)	FALSE
TSS_594	EmLa_contig00369	+	35	0.8333333333333334	10	(oTSS)	FALSE
TSS_595	EmLa_contig00369	+	46	0.75	9	(oTSS)	FALSE
TSS_596	EmLa_contig00369	+	70	0.5833333333333334	7	(oTSS)	FALSE
TSS_597	EmLa_contig00369	+	116	157.66666666666666	1892	(oTSS)	FALSE
TSS_598	EmLa_contig00369	-	142	0.6363636363636364	7	(oTSS)	FALSE
TSS_599	EmLa_contig00369	+	163	1.0833333333333333	13	(oTSS)	FALSE
TSS_600	EmLa_contig00369	+	193	5.416666666666667	65	(oTSS)	FALSE
TSS_601	EmLa_contig00369	+	233	27.666666666666668	332	(oTSS)	FALSE
TSS_602	EmLa_contig00369	+	254	1.0833333333333333	13	(oTSS)	FALSE
TSS_603	EmLa_contig00369	+	265	0.9166666666666666	11	(oTSS)	FALSE
TSS_604	EmLa_contig00369	+	354	0.5	6	(oTSS)	FALSE
TSS_605	EmLa_contig00369	+	391	1.9166666666666667	23	(oTSS)	FALSE
TSS_606	EmLa_contig00372	+	228	0.3333333333333333	4	(oTSS)	FALSE
TSS_607	EmLa_contig00372	-	249	3.090909090909091	34	(oTSS)	FALSE
TSS_608	EmLa_contig00372	-	265	5.909090909090909	65	(oTSS)	FALSE
TSS_609	EmLa_contig00372	+	288	0.5	6	(asTSS: EMO_124300)	FALSE
TSS_610	EmLa_contig00372	-	317	0.36363636363636365	4	(oTSS)	FALSE
TSS_611	EmLa_contig00372	+	325	2021-05-01	18	(asTSS: EMO_124300)	FALSE
TSS_612	EmLa_contig00372	-	330	0.8181818181818182	9	(oTSS)	FALSE
TSS_613	EmLa_contig00372	-	386	0.5454545454545454	6	(iTSS: EMO_124300)	FALSE
TSS_614	EmLa_contig00372	+	435	3.3333333333333335	40	(asTSS: EMO_124300)	TRUE
TSS_615	EmLa_contig00372	+	459	2021-05-01	18	(asTSS: EMO_124300)	FALSE
TSS_616	EmLa_contig00372	+	483	1.25	15	(oTSS)	FALSE
TSS_617	EmLa_contig00372	-	507	39.09090909090909	430	(iTSS: EMO_124300)	FALSE
TSS_618	EmLa_contig00372	+	521	0.6666666666666666	8	(oTSS)	FALSE
TSS_619	EmLa_contig00372	+	536	2.75	33	(oTSS)	FALSE
TSS_620	EmLa_contig00372	-	541	6.454545454545454	71	(iTSS: EMO_124300)	FALSE
TSS_621	EmLa_contig00372	+	561	25.666666666666668	308	(oTSS)	FALSE
TSS_622	EmLa_contig00372	+	596	0.3333333333333333	4	(oTSS)	FALSE
TSS_623	EmLa_contig00372	-	613	1.8181818181818181	20	(iTSS: EMO_124300)	FALSE
TSS_624	EmLa_contig00372	+	622	18.0	216	(oTSS)	FALSE
TSS_625	EmLa_contig00372	+	639	2.3333333333333335	28	(oTSS)	FALSE
TSS_626	EmLa_contig00372	-	648	25.363636363636363	279	(iTSS: EMO_124300)	FALSE
TSS_627	EmLa_contig00372	+	662	0.4166666666666667	5	(oTSS)	FALSE
TSS_628	EmLa_contig00372	+	685	1.9166666666666667	23	(oTSS)	FALSE
TSS_629	EmLa_contig00372	+	723	0.3333333333333333	4	(oTSS)	FALSE
TSS_630	EmLa_contig00372	-	726	21.90909090909091	241	(iTSS: EMO_124300)	FALSE
TSS_631	EmLa_contig00372	+	741	2021-05-15	186	(oTSS)	FALSE
TSS_632	EmLa_contig00372	+	765	0.4166666666666667	5	(oTSS)	FALSE
TSS_633	EmLa_contig00372	-	766	241.54545454545453	2657	(iTSS: EMO_124300)	FALSE
TSS_634	EmLa_contig00380	+	15	1.0	12	(oTSS)	FALSE
TSS_635	EmLa_contig00380	+	46	4.25	51	(oTSS)	FALSE
TSS_636	EmLa_contig00380	-	47	3.090909090909091	34	(oTSS)	FALSE
TSS_637	EmLa_contig00380	+	162	1471.1666666666667	17654	(oTSS)	FALSE
TSS_638	EmLa_contig00380	-	188	0.7272727272727273	8	(oTSS)	FALSE
TSS_639	EmLa_contig00380	+	270	42.583333333333336	511	(oTSS)	FALSE
TSS_640	EmLa_contig00380	+	573	135.16666666666666	1622	(oTSS)	FALSE
TSS_641	EmLa_contig00380	+	620	133.41666666666666	1601	(oTSS)	FALSE
TSS_642	EmLa_contig00380	+	661	2.75	33	(oTSS)	FALSE
TSS_643	EmLa_contig00380	+	681	4.333333333333333	52	(oTSS)	FALSE
TSS_644	EmLa_contig00380	+	765	43.083333333333336	517	(oTSS)	FALSE
TSS_645	EmLa_contig00380	+	830	421.4166666666667	5057	(oTSS)	FALSE
TSS_646	EmLa_contig00380	+	980	1597.4166666666667	19169	(oTSS)	FALSE
TSS_647	EmLa_contig00380	+	1049	142.25	1707	(oTSS)	FALSE
TSS_648	EmLa_contig00380	+	1156	203.66666666666666	2444	(oTSS)	FALSE
TSS_649	EmLa_contig00400	-	363	0.36363636363636365	4	(oTSS)	FALSE
TSS_650	EmLa_contig00400	-	389	0.5454545454545454	6	(oTSS)	FALSE
TSS_651	EmLa_contig00400	-	416	1.4545454545454546	16	(oTSS)	FALSE
TSS_652	EmLa_contig00400	-	520	1.4545454545454546	16	(oTSS)	FALSE
TSS_653	EmLa_contig00400	-	656	11.727272727272727	129	(oTSS)	FALSE
TSS_654	EmLa_contig00400	-	747	2.909090909090909	32	(oTSS)	FALSE
TSS_655	EmLa_contig00400	-	770	1.0909090909090908	12	(oTSS)	FALSE
TSS_656	EmLa_contig00400	-	791	2.3636363636363638	26	(oTSS)	FALSE
TSS_657	EmLa_contig00400	-	832	0.8181818181818182	9	(oTSS)	FALSE
TSS_658	EmLa_contig00400	-	844	9.636363636363637	106	(oTSS)	FALSE
TSS_659	EmLa_contig00400	-	870	0.5454545454545454	6	(oTSS)	FALSE
TSS_660	EmLa_contig00400	-	882	0.45454545454545453	5	(oTSS)	FALSE
TSS_661	EmLa_contig00400	-	937	7.090909090909091	78	(oTSS)	FALSE
TSS_662	EmLa_contig00400	-	1048	1.8181818181818181	20	(oTSS)	FALSE
TSS_663	EmLa_contig00400	-	1091	0.36363636363636365	4	(oTSS)	FALSE
TSS_664	EmLa_contig00400	-	1173	5.0	55	(oTSS)	FALSE
TSS_665	EmLa_contig00400	-	1191	4.7272727272727275	52	(oTSS)	FALSE
TSS_666	EmLa_contig00400	-	1216	2.090909090909091	23	(oTSS)	FALSE
TSS_667	EmLa_contig00400	-	1248	6.0	66	(oTSS)	FALSE
TSS_668	EmLa_contig00400	-	1266	1.4545454545454546	16	(oTSS)	FALSE
TSS_669	EmLa_contig00400	-	1432	0.36363636363636365	4	(oTSS)	FALSE
TSS_670	EmLa_contig00401	+	159	1.0833333333333333	13	(oTSS)	FALSE
TSS_671	EmLa_contig00403	-	37	1.9090909090909092	21	(oTSS)	FALSE
TSS_672	EmLa_contig00403	-	91	1.0909090909090908	12	(oTSS)	FALSE
TSS_673	EmLa_contig00403	-	139	5.909090909090909	65	(oTSS)	FALSE
TSS_674	EmLa_contig00403	-	163	3.6363636363636362	40	(oTSS)	FALSE
TSS_675	EmLa_contig00403	-	206	29.545454545454547	325	(oTSS)	FALSE
TSS_676	EmLa_contig00403	-	291	0.45454545454545453	5	(oTSS)	FALSE
TSS_677	EmLa_contig00403	-	309	0.45454545454545453	5	(oTSS)	FALSE
TSS_678	EmLa_contig00403	-	358	8.636363636363637	95	(oTSS)	FALSE
TSS_679	EmLa_contig00403	-	389	0.5454545454545454	6	(oTSS)	FALSE
TSS_680	EmLa_contig00403	-	428	10.0	110	(oTSS)	FALSE
TSS_681	EmLa_contig00403	-	458	1.5454545454545454	17	(oTSS)	FALSE
TSS_682	EmLa_contig00403	-	490	2.3636363636363638	26	(oTSS)	FALSE
TSS_683	EmLa_contig00413	+	169	1.0833333333333333	13	(oTSS)	FALSE
TSS_684	EmLa_contig00413	+	185	0.5833333333333334	7	(oTSS)	FALSE
TSS_685	EmLa_contig00413	+	203	11.25	135	(oTSS)	FALSE
TSS_686	EmLa_contig00413	+	242	0.3333333333333333	4	(oTSS)	FALSE
TSS_687	EmLa_contig00413	+	260	1.9166666666666667	23	(oTSS)	FALSE
TSS_688	EmLa_contig00413	-	263	0.36363636363636365	4	(oTSS)	FALSE
TSS_689	EmLa_contig00416	+	12	0.6666666666666666	8	(oTSS)	FALSE
TSS_690	EmLa_contig00416	+	60	2021-05-01	18	(oTSS)	FALSE
TSS_691	EmLa_contig00416	+	84	0.4166666666666667	5	(oTSS)	FALSE
TSS_692	EmLa_contig00416	+	116	22.833333333333332	274	(oTSS)	FALSE
TSS_693	EmLa_contig00416	+	144	0.8333333333333334	10	(oTSS)	FALSE
TSS_694	EmLa_contig00416	-	146	7.818181818181818	86	(oTSS)	FALSE
TSS_695	EmLa_contig00416	+	167	5.916666666666667	71	(oTSS)	FALSE
TSS_696	EmLa_contig00416	-	191	1.3636363636363635	15	(oTSS)	FALSE
TSS_697	EmLa_contig00416	+	209	38.75	465	(oTSS)	FALSE
TSS_698	EmLa_contig00416	-	225	0.7272727272727273	8	(oTSS)	FALSE
TSS_699	EmLa_contig00416	+	237	1.75	21	(oTSS)	FALSE
TSS_700	EmLa_contig00416	-	238	7.454545454545454	82	(oTSS)	FALSE
TSS_701	EmLa_contig00416	-	272	0.5454545454545454	6	(oTSS)	FALSE
TSS_702	EmLa_contig00416	-	290	2.8181818181818183	31	(oTSS)	FALSE
TSS_703	EmLa_contig00416	-	310	0.9090909090909091	10	(oTSS)	FALSE
TSS_704	EmLa_contig00416	+	320	2.4166666666666665	29	(oTSS)	FALSE
TSS_705	EmLa_contig00416	-	336	2.090909090909091	23	(oTSS)	FALSE
TSS_706	EmLa_contig00416	+	368	9.833333333333334	118	(oTSS)	FALSE
TSS_707	EmLa_contig00416	-	384	26.90909090909091	296	(oTSS)	FALSE
TSS_708	EmLa_contig00416	-	409	3.5454545454545454	39	(oTSS)	FALSE
TSS_709	EmLa_contig00416	+	418	0.3333333333333333	4	(oTSS)	FALSE
TSS_710	EmLa_contig00416	-	426	0.9090909090909091	10	(oTSS)	FALSE
TSS_711	EmLa_contig00416	-	472	9.090909090909092	100	(oTSS)	FALSE
TSS_712	EmLa_contig00416	+	481	20.25	243	(oTSS)	FALSE
TSS_713	EmLa_contig00416	+	508	12.833333333333334	154	(oTSS)	FALSE
TSS_714	EmLa_contig00416	-	509	37.90909090909091	417	(oTSS)	FALSE
TSS_715	EmLa_contig00416	-	546	1.2727272727272727	14	(oTSS)	FALSE
TSS_716	EmLa_contig00418	+	22	0.3333333333333333	4	(oTSS)	FALSE
TSS_717	EmLa_contig00418	-	684	0.36363636363636365	4	(oTSS)	FALSE
TSS_718	EmLa_contig00424	+	32	1.0833333333333333	13	(iTSS: EMO_124440)	FALSE
TSS_719	EmLa_contig00424	+	44	0.3333333333333333	4	(iTSS: EMO_124440)	FALSE
TSS_720	EmLa_contig00424	-	49	12.181818181818182	134	(oTSS)	FALSE
TSS_721	EmLa_contig00424	+	56	16.083333333333332	193	(iTSS: EMO_124440)	FALSE
TSS_722	EmLa_contig00424	-	81	6.454545454545454	71	(oTSS)	FALSE
TSS_723	EmLa_contig00424	+	86	2.25	27	(iTSS: EMO_124440)	FALSE
TSS_724	EmLa_contig00424	-	106	46.36363636363637	510	(oTSS)	FALSE
TSS_725	EmLa_contig00424	+	140	0.8333333333333334	10	(iTSS: EMO_124440)	FALSE
TSS_726	EmLa_contig00424	+	167	11.416666666666666	137	(iTSS: EMO_124440)	FALSE
TSS_727	EmLa_contig00424	-	199	1.0909090909090908	12	(oTSS)	FALSE
TSS_728	EmLa_contig00424	-	230	0.45454545454545453	5	(oTSS)	FALSE
TSS_729	EmLa_contig00424	+	239	0.8333333333333334	10	(iTSS: EMO_124440)	FALSE
TSS_730	EmLa_contig00424	-	249	83.72727272727273	921	(oTSS)	FALSE
TSS_731	EmLa_contig00424	-	315	86.36363636363636	950	(oTSS)	FALSE
TSS_732	EmLa_contig00424	-	372	0.6363636363636364	7	(asTSS: EMO_124440)	FALSE
TSS_733	EmLa_contig00424	-	402	1.1818181818181819	13	(asTSS: EMO_124440)	FALSE
TSS_734	EmLa_contig00424	-	424	0.45454545454545453	5	(asTSS: EMO_124440)	FALSE
TSS_735	EmLa_contig00424	-	477	0.36363636363636365	4	(asTSS: EMO_124440)	FALSE
TSS_736	EmLa_contig00424	-	495	2.1818181818181817	24	(asTSS: EMO_124440)	TRUE
TSS_737	EmLa_contig00424	-	523	0.6363636363636364	7	(asTSS: EMO_124440)	FALSE
TSS_738	EmLa_contig00424	-	544	15.545454545454545	171	(oTSS)	FALSE
TSS_739	EmLa_contig00424	-	588	9.181818181818182	101	(oTSS)	FALSE
TSS_740	EmLa_contig00424	-	640	14.272727272727273	157	(oTSS)	FALSE
TSS_741	EmLa_contig00424	-	691	0.9090909090909091	10	(oTSS)	FALSE
TSS_742	EmLa_contig00425	-	103	0.8181818181818182	9	(oTSS)	FALSE
TSS_743	EmLa_contig00425	-	120	0.45454545454545453	5	(oTSS)	FALSE
TSS_744	EmLa_contig00425	-	220	7.181818181818182	79	(oTSS)	FALSE
TSS_745	EmLa_contig00425	-	269	3.6363636363636362	40	(oTSS)	FALSE
TSS_746	EmLa_contig00425	-	337	0.8181818181818182	9	(oTSS)	FALSE
TSS_747	EmLa_contig00425	-	399	2.8181818181818183	31	(oTSS)	FALSE
TSS_748	EmLa_contig00425	-	435	7.454545454545454	82	(oTSS)	FALSE
TSS_749	EmLa_contig00425	-	507	1.4545454545454546	16	(oTSS)	FALSE
TSS_750	EmLa_contig00425	-	528	0.45454545454545453	5	(oTSS)	FALSE
TSS_751	EmLa_contig00425	-	564	1.0	11	(oTSS)	FALSE
TSS_752	EmLa_contig00425	-	602	4.0	44	(oTSS)	FALSE
TSS_753	EmLa_contig00432	-	50	3.1818181818181817	35	(oTSS)	FALSE
TSS_754	EmLa_contig00432	-	79	0.5454545454545454	6	(oTSS)	FALSE
TSS_755	EmLa_contig00432	-	107	2.727272727272727	30	(oTSS)	FALSE
TSS_756	EmLa_contig00432	-	227	114.72727272727273	1262	(oTSS)	FALSE
TSS_757	EmLa_contig00432	-	284	1.1818181818181819	13	(oTSS)	FALSE
TSS_758	EmLa_contig00432	-	323	1.8181818181818181	20	(oTSS)	FALSE
TSS_759	EmLa_contig00432	-	342	1.1818181818181819	13	(oTSS)	FALSE
TSS_760	EmLa_contig00432	-	374	6.818181818181818	75	(oTSS)	FALSE
TSS_761	EmLa_contig00432	-	400	1.2727272727272727	14	(oTSS)	FALSE
TSS_762	EmLa_contig00432	-	425	3.0	33	(oTSS)	FALSE
TSS_763	EmLa_contig00432	-	449	1.5454545454545454	17	(oTSS)	FALSE
TSS_764	EmLa_contig00432	-	466	0.36363636363636365	4	(oTSS)	FALSE
TSS_765	EmLa_contig00432	-	505	1.4545454545454546	16	(oTSS)	FALSE
TSS_766	EmLa_contig00432	-	533	41.27272727272727	454	(oTSS)	FALSE
TSS_767	EmLa_contig00432	-	603	1.0	11	(oTSS)	FALSE
TSS_768	EmLa_contig00432	-	643	10.909090909090908	120	(oTSS)	FALSE
TSS_769	EmLa_contig00432	-	670	5.0	55	(oTSS)	FALSE
TSS_770	EmLa_contig00432	-	698	2.1818181818181817	24	(oTSS)	FALSE
TSS_771	EmLa_contig00432	-	724	6.545454545454546	72	(oTSS)	FALSE
TSS_772	EmLa_contig00436	+	12	0.6666666666666666	8	(asTSS: EMO_124470)	FALSE
TSS_773	EmLa_contig00436	+	50	22.333333333333332	268	(asTSS: EMO_124470)	TRUE
TSS_774	EmLa_contig00436	+	143	38.25	459	(oTSS)	FALSE
TSS_775	EmLa_contig00436	-	240	6.909090909090909	76	(iTSS: EMO_124470)	FALSE
TSS_776	EmLa_contig00436	+	303	175.5	2106	(oTSS)	FALSE
TSS_777	EmLa_contig00436	-	384	0.36363636363636365	4	(iTSS: EMO_124470)	FALSE
TSS_778	EmLa_contig00436	+	510	255.75	3069	(oTSS)	FALSE
TSS_779	EmLa_contig00436	+	613	6.25	75	(oTSS)	FALSE
TSS_780	EmLa_contig00436	+	675	8.666666666666666	104	(oTSS)	FALSE
TSS_781	EmLa_contig00436	+	809	157.83333333333334	1894	(oTSS)	FALSE
TSS_782	EmLa_contig00436	+	832	2021-05-06	78	(oTSS)	FALSE
TSS_783	EmLa_contig00436	+	912	105.33333333333333	1264	(oTSS)	FALSE
TSS_784	EmLa_contig00436	+	1004	12.0	144	(oTSS)	FALSE
TSS_785	EmLa_contig00436	+	1037	1.6666666666666667	20	(oTSS)	FALSE
TSS_786	EmLa_contig00436	+	1085	12.75	153	(oTSS)	FALSE
TSS_787	EmLa_contig00451	+	1	2021-05-01	18	(oTSS)	FALSE
TSS_788	EmLa_contig00451	-	34	210.0909090909091	2311	(oTSS)	FALSE
TSS_789	EmLa_contig00451	+	74	7.666666666666667	92	(oTSS)	FALSE
TSS_790	EmLa_contig00451	-	128	36.54545454545455	402	(oTSS)	FALSE
TSS_791	EmLa_contig00451	-	161	1.0909090909090908	12	(oTSS)	FALSE
TSS_792	EmLa_contig00451	-	240	3.4545454545454546	38	(oTSS)	FALSE
TSS_793	EmLa_contig00451	-	256	6.636363636363637	73	(oTSS)	FALSE
TSS_794	EmLa_contig00451	-	1241	0.36363636363636365	4	(oTSS)	FALSE
TSS_795	EmLa_contig00452	+	16	0.3333333333333333	4	(oTSS)	FALSE
TSS_796	EmLa_contig00452	+	52	0.5833333333333334	7	(oTSS)	FALSE
TSS_797	EmLa_contig00452	-	53	44.27272727272727	487	(oTSS)	FALSE
TSS_798	EmLa_contig00452	+	63	61.333333333333336	736	(oTSS)	FALSE
TSS_799	EmLa_contig00452	-	149	121.81818181818181	1340	(oTSS)	FALSE
TSS_800	EmLa_contig00452	+	158	5.333333333333333	64	(oTSS)	FALSE
TSS_801	EmLa_contig00452	+	210	88.08333333333333	1057	(oTSS)	FALSE
TSS_802	EmLa_contig00452	-	236	1.1818181818181819	13	(oTSS)	FALSE
TSS_803	EmLa_contig00452	+	240	0.6666666666666666	8	(oTSS)	FALSE
TSS_804	EmLa_contig00452	-	259	0.9090909090909091	10	(oTSS)	FALSE
TSS_805	EmLa_contig00452	+	266	2.3333333333333335	28	(oTSS)	FALSE
TSS_806	EmLa_contig00452	-	295	12.909090909090908	142	(oTSS)	FALSE
TSS_807	EmLa_contig00452	-	311	2.8181818181818183	31	(oTSS)	FALSE
TSS_808	EmLa_contig00452	-	359	13.636363636363637	150	(oTSS)	FALSE
TSS_809	EmLa_contig00452	-	409	1.1818181818181819	13	(oTSS)	FALSE
TSS_810	EmLa_contig00452	+	411	4.833333333333333	58	(oTSS)	FALSE
TSS_811	EmLa_contig00452	-	445	0.6363636363636364	7	(oTSS)	FALSE
TSS_812	EmLa_contig00452	+	477	4.333333333333333	52	(oTSS)	FALSE
TSS_813	EmLa_contig00452	+	498	1.6666666666666667	20	(oTSS)	FALSE
TSS_814	EmLa_contig00452	-	499	1.0909090909090908	12	(oTSS)	FALSE
TSS_815	EmLa_contig00452	+	529	0.4166666666666667	5	(oTSS)	FALSE
TSS_816	EmLa_contig00452	+	559	1.6666666666666667	20	(oTSS)	FALSE
TSS_817	EmLa_contig00452	+	578	0.5833333333333334	7	(oTSS)	FALSE
TSS_818	EmLa_contig00452	+	630	37.25	447	(oTSS)	FALSE
TSS_819	EmLa_contig00452	-	667	0.45454545454545453	5	(oTSS)	FALSE
TSS_820	EmLa_contig00452	+	692	11.833333333333334	142	(oTSS)	FALSE
TSS_821	EmLa_contig00452	+	731	20.583333333333332	247	(oTSS)	FALSE
TSS_822	EmLa_contig00452	+	794	25.416666666666668	305	(oTSS)	FALSE
TSS_823	EmLa_contig00452	+	853	0.9166666666666666	11	(oTSS)	FALSE
TSS_824	EmLa_contig00452	+	868	2.25	27	(oTSS)	FALSE
TSS_825	EmLa_contig00452	+	908	7.25	87	(oTSS)	FALSE
TSS_826	EmLa_contig00452	+	975	4.416666666666667	53	(oTSS)	FALSE
TSS_827	EmLa_contig00452	+	997	2.25	27	(oTSS)	FALSE
TSS_828	EmLa_contig00452	+	1021	31.666666666666668	380	(oTSS)	FALSE
TSS_829	EmLa_contig00452	+	1060	2021-05-02	30	(oTSS)	FALSE
TSS_830	EmLa_contig00452	+	1110	97.5	1170	(oTSS)	FALSE
TSS_831	EmLa_contig00452	+	1230	4.333333333333333	52	(oTSS)	FALSE
TSS_832	EmLa_contig00452	+	1285	5.583333333333333	67	(oTSS)	FALSE
TSS_833	EmLa_contig00452	+	1323	2.4166666666666665	29	(oTSS)	FALSE
TSS_834	EmLa_contig00452	-	1329	0.6363636363636364	7	(oTSS)	FALSE
TSS_835	EmLa_contig00452	+	1427	810.0	9720	(oTSS)	FALSE
TSS_836	EmLa_contig00452	-	1444	2.272727272727273	25	(oTSS)	FALSE
TSS_837	EmLa_contig00452	+	1467	1.5833333333333333	19	(oTSS)	FALSE
TSS_838	EmLa_contig00455	+	55	18.333333333333332	220	(asTSS: EMO_124540)	FALSE
TSS_839	EmLa_contig00455	+	88	22.083333333333332	265	(asTSS: EMO_124540)	FALSE
TSS_840	EmLa_contig00455	-	90	1.2727272727272727	14	(iTSS: EMO_124540)	FALSE
TSS_841	EmLa_contig00455	+	117	29.083333333333332	349	(asTSS: EMO_124540)	TRUE
TSS_842	EmLa_contig00455	-	148	326.6363636363636	3593	(iTSS: EMO_124540)	FALSE
TSS_843	EmLa_contig00455	+	170	2021-05-04	54	(oTSS)	FALSE
TSS_844	EmLa_contig00455	-	194	2.090909090909091	23	(iTSS: EMO_124540)	FALSE
TSS_845	EmLa_contig00455	-	205	0.45454545454545453	5	(iTSS: EMO_124540)	FALSE
TSS_846	EmLa_contig00455	+	246	16.333333333333332	196	(oTSS)	FALSE
TSS_847	EmLa_contig00455	-	248	1.0909090909090908	12	(iTSS: EMO_124540)	FALSE
TSS_848	EmLa_contig00455	-	263	1.4545454545454546	16	(iTSS: EMO_124540)	FALSE
TSS_849	EmLa_contig00455	+	283	0.4166666666666667	5	(oTSS)	FALSE
TSS_850	EmLa_contig00455	-	285	1.9090909090909092	21	(iTSS: EMO_124540)	FALSE
TSS_851	EmLa_contig00455	+	304	21.333333333333332	256	(oTSS)	FALSE
TSS_852	EmLa_contig00455	-	330	23.0	253	(iTSS: EMO_124540)	FALSE
TSS_853	EmLa_contig00455	+	344	10.166666666666666	122	(oTSS)	FALSE
TSS_854	EmLa_contig00455	+	376	75.75	909	(oTSS)	FALSE
TSS_855	EmLa_contig00455	-	401	32.54545454545455	358	(iTSS: EMO_124540)	FALSE
TSS_856	EmLa_contig00455	-	427	32.45454545454545	357	(iTSS: EMO_124540)	FALSE
TSS_857	EmLa_contig00455	+	452	35.833333333333336	430	(oTSS)	FALSE
TSS_858	EmLa_contig00455	-	475	4.0	44	(iTSS: EMO_124540)	FALSE
TSS_859	EmLa_contig00455	-	491	3.8181818181818183	42	(iTSS: EMO_124540)	FALSE
TSS_860	EmLa_contig00459	+	10	61.916666666666664	743	(oTSS)	FALSE
TSS_861	EmLa_contig00459	+	37	3.0833333333333335	37	(oTSS)	FALSE
TSS_862	EmLa_contig00459	+	53	2021-05-02	30	(oTSS)	FALSE
TSS_863	EmLa_contig00459	+	97	6.583333333333333	79	(oTSS)	FALSE
TSS_864	EmLa_contig00459	+	109	0.3333333333333333	4	(oTSS)	FALSE
TSS_865	EmLa_contig00459	+	125	2.4166666666666665	29	(oTSS)	FALSE
TSS_866	EmLa_contig00459	+	163	8.083333333333334	97	(oTSS)	FALSE
TSS_867	EmLa_contig00459	+	187	1.6666666666666667	20	(oTSS)	FALSE
TSS_868	EmLa_contig00459	+	221	0.9166666666666666	11	(oTSS)	FALSE
TSS_869	EmLa_contig00459	+	234	1.25	15	(oTSS)	FALSE
TSS_870	EmLa_contig00459	+	272	60.25	723	(oTSS)	FALSE
TSS_871	EmLa_contig00459	+	303	0.5	6	(oTSS)	FALSE
TSS_872	EmLa_contig00459	+	327	1.5833333333333333	19	(oTSS)	FALSE
TSS_873	EmLa_contig00459	+	343	2021-05-05	66	(oTSS)	FALSE
TSS_874	EmLa_contig00459	+	360	0.5	6	(oTSS)	FALSE
TSS_875	EmLa_contig00459	+	399	5.583333333333333	67	(oTSS)	FALSE
TSS_876	EmLa_contig00459	+	423	3.5833333333333335	43	(oTSS)	FALSE
TSS_877	EmLa_contig00459	+	438	0.6666666666666666	8	(oTSS)	FALSE
TSS_878	EmLa_contig00459	+	459	12.166666666666666	146	(oTSS)	FALSE
TSS_879	EmLa_contig00459	+	507	2021-05-09	114	(oTSS)	FALSE
TSS_880	EmLa_contig00459	+	532	0.5833333333333334	7	(oTSS)	FALSE
TSS_881	EmLa_contig00459	+	555	2021-05-02	30	(oTSS)	FALSE
TSS_882	EmLa_contig00459	+	597	2021-05-01	18	(oTSS)	FALSE
TSS_883	EmLa_contig00459	+	666	3.5833333333333335	43	(oTSS)	FALSE
TSS_884	EmLa_contig00459	+	681	0.3333333333333333	4	(oTSS)	FALSE
TSS_885	EmLa_contig00459	+	695	1.25	15	(oTSS)	FALSE
TSS_886	EmLa_contig00459	+	751	3.0	36	(oTSS)	FALSE
TSS_887	EmLa_contig00459	+	789	10.666666666666666	128	(oTSS)	FALSE
TSS_888	EmLa_contig00459	+	847	0.9166666666666666	11	(oTSS)	FALSE
TSS_889	EmLa_contig00459	+	864	30.75	369	(oTSS)	FALSE
TSS_890	EmLa_contig00459	+	920	0.75	9	(oTSS)	FALSE
TSS_891	EmLa_contig00459	+	958	12.333333333333334	148	(oTSS)	FALSE
TSS_892	EmLa_contig00459	+	1020	0.6666666666666666	8	(oTSS)	FALSE
TSS_893	EmLa_contig00459	+	1107	3.5833333333333335	43	(oTSS)	FALSE
TSS_894	EmLa_contig00459	+	1163	2021-05-01	18	(oTSS)	FALSE
TSS_895	EmLa_contig00459	+	1191	0.3333333333333333	4	(oTSS)	FALSE
TSS_896	EmLa_contig00459	+	1207	2021-05-17	210	(oTSS)	FALSE
TSS_897	EmLa_contig00459	+	1246	1.75	21	(oTSS)	FALSE
TSS_898	EmLa_contig00459	+	1279	26.083333333333332	313	(oTSS)	FALSE
TSS_899	EmLa_contig00459	+	1318	2021-05-31	378	(oTSS)	FALSE
TSS_900	EmLa_contig00459	+	1351	0.8333333333333334	10	(oTSS)	FALSE
TSS_901	EmLa_contig00459	+	1409	5.416666666666667	65	(oTSS)	FALSE
TSS_902	EmLa_contig00459	+	1499	11.0	132	(oTSS)	FALSE
TSS_903	EmLa_contig00459	+	1547	23.083333333333332	277	(oTSS)	FALSE
TSS_904	EmLa_contig00459	+	1573	0.3333333333333333	4	(oTSS)	FALSE
TSS_905	EmLa_contig00461	+	3	0.3333333333333333	4	(oTSS)	FALSE
TSS_906	EmLa_contig00461	+	40	10.166666666666666	122	(oTSS)	FALSE
TSS_907	EmLa_contig00461	+	82	232.41666666666666	2789	(oTSS)	FALSE
TSS_908	EmLa_contig00461	-	193	0.5454545454545454	6	(oTSS)	FALSE
TSS_909	EmLa_contig00461	+	232	97.08333333333333	1165	(oTSS)	FALSE
TSS_910	EmLa_contig00461	+	287	9.333333333333334	112	(oTSS)	FALSE
TSS_911	EmLa_contig00461	+	319	2.1666666666666665	26	(oTSS)	FALSE
TSS_912	EmLa_contig00461	+	336	1.25	15	(oTSS)	FALSE
TSS_913	EmLa_contig00461	+	360	43.0	516	(oTSS)	FALSE
TSS_914	EmLa_contig00461	+	381	0.5	6	(oTSS)	FALSE
TSS_915	EmLa_contig00461	+	403	0.5	6	(oTSS)	FALSE
TSS_916	EmLa_contig00461	+	425	10.166666666666666	122	(oTSS)	FALSE
TSS_917	EmLa_contig00461	+	465	9.833333333333334	118	(oTSS)	FALSE
TSS_918	EmLa_contig00461	+	529	5.333333333333333	64	(oTSS)	FALSE
TSS_919	EmLa_contig00461	+	553	0.3333333333333333	4	(oTSS)	FALSE
TSS_920	EmLa_contig00461	+	600	74.58333333333333	895	(oTSS)	FALSE
TSS_921	EmLa_contig00461	+	642	746.0	8952	(oTSS)	FALSE
TSS_922	EmLa_contig00461	-	696	0.7272727272727273	8	(oTSS)	FALSE
TSS_923	EmLa_contig00461	+	776	0.5	6	(oTSS)	FALSE
TSS_924	EmLa_contig00464	+	379	0.3333333333333333	4	(oTSS)	FALSE
TSS_925	EmLa_contig00469	-	482	0.7272727272727273	8	(asTSS: EMO_124580)	TRUE
TSS_926	EmLa_contig00472	-	110	0.36363636363636365	4	(oTSS)	FALSE
TSS_927	EmLa_contig00472	-	180	0.45454545454545453	5	(oTSS)	FALSE
TSS_928	EmLa_contig00472	+	306	19.833333333333332	238	(oTSS)	FALSE
TSS_929	EmLa_contig00472	+	363	5.75	69	(oTSS)	FALSE
TSS_930	EmLa_contig00472	+	381	0.75	9	(oTSS)	FALSE
TSS_931	EmLa_contig00472	+	392	0.8333333333333334	10	(oTSS)	FALSE
TSS_932	EmLa_contig00472	+	450	1.25	15	(oTSS)	FALSE
TSS_933	EmLa_contig00472	+	529	81.25	975	(oTSS)	FALSE
TSS_934	EmLa_contig00472	+	541	3.0833333333333335	37	(oTSS)	FALSE
TSS_935	EmLa_contig00472	+	579	2021-05-02	30	(oTSS)	FALSE
TSS_936	EmLa_contig00472	+	609	0.75	9	(oTSS)	FALSE
TSS_937	EmLa_contig00472	+	624	0.3333333333333333	4	(oTSS)	FALSE
TSS_938	EmLa_contig00472	+	658	1.6666666666666667	20	(oTSS)	FALSE
TSS_939	EmLa_contig00472	+	678	0.75	9	(oTSS)	FALSE
TSS_940	EmLa_contig00472	+	726	6.583333333333333	79	(oTSS)	FALSE
TSS_941	EmLa_contig00472	+	772	3.4166666666666665	41	(oTSS)	FALSE
TSS_942	EmLa_contig00472	+	818	1.75	21	(oTSS)	FALSE
TSS_943	EmLa_contig00472	+	838	0.5	6	(oTSS)	FALSE
TSS_944	EmLa_contig00472	+	875	1.6666666666666667	20	(oTSS)	FALSE
TSS_945	EmLa_contig00472	+	893	2021-05-13	162	(oTSS)	FALSE
TSS_946	EmLa_contig00472	+	910	6.583333333333333	79	(oTSS)	FALSE
TSS_947	EmLa_contig00472	+	967	0.5	6	(oTSS)	FALSE
TSS_948	EmLa_contig00472	+	1028	107.0	1284	(oTSS)	FALSE
TSS_949	EmLa_contig00472	+	1118	16.0	192	(asTSS: EMO_124590)	TRUE
TSS_950	EmLa_contig00472	+	1159	12.0	144	(asTSS: EMO_124590)	FALSE
TSS_951	EmLa_contig00472	+	1217	1.75	21	(asTSS: EMO_124590)	FALSE
TSS_952	EmLa_contig00472	+	1256	3.4166666666666665	41	(oTSS)	FALSE
TSS_953	EmLa_contig00472	+	1280	0.5	6	(oTSS)	FALSE
TSS_954	EmLa_contig00472	+	1299	4.75	57	(oTSS)	FALSE
TSS_955	EmLa_contig00472	+	1355	19.666666666666668	236	(oTSS)	FALSE
TSS_956	EmLa_contig00472	+	1391	23.833333333333332	286	(oTSS)	FALSE
TSS_957	EmLa_contig00472	+	1428	0.9166666666666666	11	(oTSS)	FALSE
TSS_958	EmLa_contig00472	+	1449	0.75	9	(oTSS)	FALSE
TSS_959	EmLa_contig00472	+	1489	16.083333333333332	193	(oTSS)	FALSE
TSS_960	EmLa_contig00472	+	1535	0.3333333333333333	4	(oTSS)	FALSE
TSS_961	EmLa_contig00472	+	1560	2021-05-11	138	(oTSS)	FALSE
TSS_962	EmLa_contig00472	+	1603	0.5	6	(oTSS)	FALSE
TSS_963	EmLa_contig00472	+	1627	12.0	144	(oTSS)	FALSE
TSS_964	EmLa_contig00472	+	1673	2.0	24	(oTSS)	FALSE
TSS_965	EmLa_contig00472	+	1697	9.0	108	(oTSS)	FALSE
TSS_966	EmLa_contig00472	+	1797	29.25	351	(oTSS)	FALSE
TSS_967	EmLa_contig00472	+	1849	5.583333333333333	67	(oTSS)	FALSE
TSS_968	EmLa_contig00472	-	1863	0.45454545454545453	5	(oTSS)	FALSE
TSS_969	EmLa_contig00475	+	9	2021-05-21	258	(oTSS)	FALSE
TSS_970	EmLa_contig00475	-	31	1.0	11	(oTSS)	FALSE
TSS_971	EmLa_contig00475	+	78	0.3333333333333333	4	(oTSS)	FALSE
TSS_972	EmLa_contig00475	+	192	0.3333333333333333	4	(oTSS)	FALSE
TSS_973	EmLa_contig00475	-	313	0.45454545454545453	5	(oTSS)	FALSE
TSS_974	EmLa_contig00475	-	418	0.36363636363636365	4	(oTSS)	FALSE
TSS_975	EmLa_contig00475	-	479	8.727272727272727	96	(oTSS)	FALSE
TSS_976	EmLa_contig00475	-	585	2.6363636363636362	29	(oTSS)	FALSE
TSS_977	EmLa_contig00475	-	606	12.181818181818182	134	(oTSS)	FALSE
TSS_978	EmLa_contig00475	-	669	6.181818181818182	68	(oTSS)	FALSE
TSS_979	EmLa_contig00475	-	723	76.0	836	(oTSS)	FALSE
TSS_980	EmLa_contig00475	-	776	0.6363636363636364	7	(oTSS)	FALSE
TSS_981	EmLa_contig00475	-	810	1.4545454545454546	16	(oTSS)	FALSE
TSS_982	EmLa_contig00475	-	872	2.0	22	(oTSS)	FALSE
TSS_983	EmLa_contig00475	-	885	0.8181818181818182	9	(oTSS)	FALSE
TSS_984	EmLa_contig00475	-	907	0.36363636363636365	4	(oTSS)	FALSE
TSS_985	EmLa_contig00475	-	929	2.3636363636363638	26	(oTSS)	FALSE
TSS_986	EmLa_contig00475	+	937	1.25	15	(oTSS)	FALSE
TSS_987	EmLa_contig00475	-	944	0.36363636363636365	4	(oTSS)	FALSE
TSS_988	EmLa_contig00475	+	949	0.5	6	(oTSS)	FALSE
TSS_989	EmLa_contig00475	-	959	1.1818181818181819	13	(oTSS)	FALSE
TSS_990	EmLa_contig00475	+	988	1.0	12	(oTSS)	FALSE
TSS_991	EmLa_contig00475	-	1011	2.6363636363636362	29	(oTSS)	FALSE
TSS_992	EmLa_contig00475	-	1036	14.0	154	(oTSS)	FALSE
TSS_993	EmLa_contig00475	+	1067	0.6666666666666666	8	(oTSS)	FALSE
TSS_994	EmLa_contig00475	-	1071	4.181818181818182	46	(oTSS)	FALSE
TSS_995	EmLa_contig00475	+	1086	3.25	39	(oTSS)	FALSE
TSS_996	EmLa_contig00475	+	1100	3.1666666666666665	38	(oTSS)	FALSE
TSS_997	EmLa_contig00475	-	1101	381.3636363636364	4195	(oTSS)	FALSE
TSS_998	EmLa_contig00475	+	1112	7.083333333333333	85	(oTSS)	FALSE
TSS_999	EmLa_contig00475	-	1142	32.81818181818182	361	(oTSS)	FALSE
TSS_1000	EmLa_contig00475	+	1175	3.25	39	(oTSS)	FALSE
TSS_1001	EmLa_contig00475	-	1178	29.90909090909091	329	(oTSS)	FALSE
TSS_1002	EmLa_contig00475	+	1191	36.916666666666664	443	(oTSS)	FALSE
TSS_1003	EmLa_contig00475	-	1213	2.6363636363636362	29	(oTSS)	FALSE
TSS_1004	EmLa_contig00475	+	1284	2021-05-01	18	(oTSS)	FALSE
TSS_1005	EmLa_contig00475	+	1300	0.9166666666666666	11	(oTSS)	FALSE
TSS_1006	EmLa_contig00475	+	1344	0.3333333333333333	4	(oTSS)	FALSE
TSS_1007	EmLa_contig00475	+	1360	0.3333333333333333	4	(oTSS)	FALSE
TSS_1008	EmLa_contig00475	+	1432	3.0	36	(oTSS)	FALSE
TSS_1009	EmLa_contig00475	-	1481	0.9090909090909091	10	(oTSS)	FALSE
TSS_1010	EmLa_contig00475	+	1488	0.5	6	(oTSS)	FALSE
TSS_1011	EmLa_contig00475	-	1498	0.9090909090909091	10	(oTSS)	FALSE
TSS_1012	EmLa_contig00475	-	1513	1.0909090909090908	12	(oTSS)	FALSE
TSS_1013	EmLa_contig00475	+	1516	2.0	24	(oTSS)	FALSE
TSS_1014	EmLa_contig00475	+	1541	0.5833333333333334	7	(oTSS)	FALSE
TSS_1015	EmLa_contig00475	-	1547	25.363636363636363	279	(oTSS)	FALSE
TSS_1016	EmLa_contig00475	+	1556	1.0	12	(oTSS)	FALSE
TSS_1017	EmLa_contig00475	+	1578	1.1666666666666667	14	(oTSS)	FALSE
TSS_1018	EmLa_contig00475	+	1629	0.6666666666666666	8	(oTSS)	FALSE
TSS_1019	EmLa_contig00475	-	1636	0.45454545454545453	5	(oTSS)	FALSE
TSS_1020	EmLa_contig00475	+	1646	1.5833333333333333	19	(oTSS)	FALSE
TSS_1021	EmLa_contig00483	-	250	0.45454545454545453	5	(oTSS)	FALSE
TSS_1022	EmLa_contig00483	-	261	0.6363636363636364	7	(oTSS)	FALSE
TSS_1023	EmLa_contig00483	+	295	0.6666666666666666	8	(asTSS: EMO_124630)	FALSE
TSS_1024	EmLa_contig00483	+	328	3.6666666666666665	44	(asTSS: EMO_124630)	FALSE
TSS_1025	EmLa_contig00483	-	331	0.36363636363636365	4	(oTSS)	FALSE
TSS_1026	EmLa_contig00483	-	343	0.6363636363636364	7	(oTSS)	FALSE
TSS_1027	EmLa_contig00483	+	369	58.166666666666664	698	(asTSS: EMO_124630)	FALSE
TSS_1028	EmLa_contig00483	-	370	0.9090909090909091	10	(oTSS)	FALSE
TSS_1029	EmLa_contig00483	-	389	4.2727272727272725	47	(iTSS: EMO_124630)	FALSE
TSS_1030	EmLa_contig00483	-	409	0.36363636363636365	4	(iTSS: EMO_124630)	FALSE
TSS_1031	EmLa_contig00483	+	460	237.91666666666666	2855	(asTSS: EMO_124630)	TRUE
TSS_1032	EmLa_contig00483	-	472	1.1818181818181819	13	(iTSS: EMO_124630)	FALSE
TSS_1033	EmLa_contig00483	-	513	25.454545454545453	280	(iTSS: EMO_124630)	FALSE
TSS_1034	EmLa_contig00483	+	592	1222.3333333333333	14668	(oTSS)	FALSE
TSS_1035	EmLa_contig00483	+	661	118.83333333333333	1426	(oTSS)	FALSE
TSS_1036	EmLa_contig00483	-	666	0.36363636363636365	4	(iTSS: EMO_124630)	FALSE
TSS_1037	EmLa_contig00483	+	748	340.4166666666667	4085	(oTSS)	FALSE
TSS_1038	EmLa_contig00483	+	804	7.833333333333333	94	(oTSS)	FALSE
TSS_1039	EmLa_contig00483	+	859	3.4166666666666665	41	(oTSS)	FALSE
TSS_1040	EmLa_contig00483	+	874	2.1666666666666665	26	(oTSS)	FALSE
TSS_1041	EmLa_contig00483	+	889	2021-05-07	90	(oTSS)	FALSE
TSS_1042	EmLa_contig00483	+	938	1.0	12	(oTSS)	FALSE
TSS_1043	EmLa_contig00487	-	39	12.545454545454545	138	(oTSS)	FALSE
TSS_1044	EmLa_contig00487	-	72	34.72727272727273	382	(oTSS)	FALSE
TSS_1045	EmLa_contig00487	-	102	0.5454545454545454	6	(oTSS)	FALSE
TSS_1046	EmLa_contig00487	-	203	0.36363636363636365	4	(oTSS)	FALSE
TSS_1047	EmLa_contig00487	-	234	0.9090909090909091	10	(oTSS)	FALSE
TSS_1048	EmLa_contig00487	-	247	9.181818181818182	101	(oTSS)	FALSE
TSS_1049	EmLa_contig00487	-	307	3.5454545454545454	39	(oTSS)	FALSE
TSS_1050	EmLa_contig00487	-	327	1.2727272727272727	14	(oTSS)	FALSE
TSS_1051	EmLa_contig00487	-	347	2.090909090909091	23	(oTSS)	FALSE
TSS_1052	EmLa_contig00487	-	390	3.727272727272727	41	(oTSS)	FALSE
TSS_1053	EmLa_contig00487	-	441	4.2727272727272725	47	(oTSS)	FALSE
TSS_1054	EmLa_contig00487	-	457	3.0	33	(oTSS)	FALSE
TSS_1055	EmLa_contig00487	-	482	0.5454545454545454	6	(oTSS)	FALSE
TSS_1056	EmLa_contig00498	+	8	119.33333333333333	1432	(oTSS)	FALSE
TSS_1057	EmLa_contig00498	-	45	299.45454545454544	3294	(oTSS)	FALSE
TSS_1058	EmLa_contig00498	+	86	461.8333333333333	5542	(oTSS)	FALSE
TSS_1059	EmLa_contig00498	-	198	277.45454545454544	3052	(oTSS)	FALSE
TSS_1060	EmLa_contig00498	-	237	1.0	11	(oTSS)	FALSE
TSS_1061	EmLa_contig00498	-	260	4.909090909090909	54	(oTSS)	FALSE
TSS_1062	EmLa_contig00498	-	288	13.363636363636363	147	(oTSS)	FALSE
TSS_1063	EmLa_contig00498	+	298	22.833333333333332	274	(oTSS)	FALSE
TSS_1064	EmLa_contig00498	-	299	4.636363636363637	51	(oTSS)	FALSE
TSS_1065	EmLa_contig00498	+	327	4.666666666666667	56	(oTSS)	FALSE
TSS_1066	EmLa_contig00498	-	340	63.36363636363637	697	(oTSS)	FALSE
TSS_1067	EmLa_contig00498	+	345	8.916666666666666	107	(oTSS)	FALSE
TSS_1068	EmLa_contig00498	+	409	232.58333333333334	2791	(oTSS)	FALSE
TSS_1069	EmLa_contig00498	-	438	19.545454545454547	215	(oTSS)	FALSE
TSS_1070	EmLa_contig00498	+	445	5.833333333333333	70	(oTSS)	FALSE
TSS_1071	EmLa_contig00498	+	523	27.666666666666668	332	(oTSS)	FALSE
TSS_1072	EmLa_contig00498	-	561	1307.0	14377	(oTSS)	FALSE
TSS_1073	EmLa_contig00502	+	37	0.8333333333333334	10	(oTSS)	FALSE
TSS_1074	EmLa_contig00502	+	112	7.583333333333333	91	(oTSS)	FALSE
TSS_1075	EmLa_contig00502	+	158	5.083333333333333	61	(oTSS)	FALSE
TSS_1076	EmLa_contig00503	-	398	0.36363636363636365	4	(iTSS: EMO_124670)	FALSE
TSS_1077	EmLa_contig00503	-	428	0.45454545454545453	5	(iTSS: EMO_124670)	FALSE
TSS_1078	EmLa_contig00503	-	960	1.2727272727272727	14	(iTSS: EMO_124670)	FALSE
TSS_1079	EmLa_contig00506	-	31	1.3636363636363635	15	(oTSS)	FALSE
TSS_1080	EmLa_contig00506	+	41	13.166666666666666	158	(iTSS: EMO_124690)	FALSE
TSS_1081	EmLa_contig00506	-	76	0.8181818181818182	9	(oTSS)	FALSE
TSS_1082	EmLa_contig00506	-	99	3.8181818181818183	42	(oTSS)	FALSE
TSS_1083	EmLa_contig00506	+	157	154.41666666666666	1853	(iTSS: EMO_124690)	FALSE
TSS_1084	EmLa_contig00506	-	158	13.454545454545455	148	(oTSS)	FALSE
TSS_1085	EmLa_contig00506	+	199	0.5	6	(iTSS: EMO_124690)	FALSE
TSS_1086	EmLa_contig00506	-	200	1.7272727272727273	19	(oTSS)	FALSE
TSS_1087	EmLa_contig00506	+	212	0.6666666666666666	8	(iTSS: EMO_124690)	FALSE
TSS_1088	EmLa_contig00506	-	214	0.8181818181818182	9	(oTSS)	FALSE
TSS_1089	EmLa_contig00506	-	235	0.9090909090909091	10	(oTSS)	FALSE
TSS_1090	EmLa_contig00506	+	276	430.9166666666667	5171	(iTSS: EMO_124690)	FALSE
TSS_1091	EmLa_contig00506	-	326	58.81818181818182	647	(oTSS)	FALSE
TSS_1092	EmLa_contig00506	+	329	0.5833333333333334	7	(iTSS: EMO_124690)	FALSE
TSS_1093	EmLa_contig00506	+	370	1.75	21	(iTSS: EMO_124690)	FALSE
TSS_1094	EmLa_contig00506	-	385	93.72727272727273	1031	(oTSS)	FALSE
TSS_1095	EmLa_contig00506	+	414	592.5	7110	(iTSS: EMO_124690)	FALSE
TSS_1096	EmLa_contig00506	+	436	1.25	15	(iTSS: EMO_124690)	FALSE
TSS_1097	EmLa_contig00506	-	439	64.0909090909091	705	(oTSS)	FALSE
TSS_1098	EmLa_contig00506	-	462	1.2727272727272727	14	(oTSS)	FALSE
TSS_1099	EmLa_contig00506	+	477	2021-05-16	198	(iTSS: EMO_124690)	FALSE
TSS_1100	EmLa_contig00506	-	493	194.9090909090909	2144	(oTSS)	FALSE
TSS_1101	EmLa_contig00506	+	505	0.9166666666666666	11	(iTSS: EMO_124690)	FALSE
TSS_1102	EmLa_contig00506	+	531	6.083333333333333	73	(iTSS: EMO_124690)	FALSE
TSS_1103	EmLa_contig00506	+	562	58.25	699	(iTSS: EMO_124690)	FALSE
TSS_1104	EmLa_contig00506	-	563	15.272727272727273	168	(oTSS)	FALSE
TSS_1105	EmLa_contig00506	-	613	30.363636363636363	334	(oTSS)	FALSE
TSS_1106	EmLa_contig00506	+	651	22.666666666666668	272	(iTSS: EMO_124690)	FALSE
TSS_1107	EmLa_contig00506	-	652	0.45454545454545453	5	(oTSS)	FALSE
TSS_1108	EmLa_contig00506	+	709	45.416666666666664	545	(iTSS: EMO_124690)	FALSE
TSS_1109	EmLa_contig00506	+	734	2.5833333333333335	31	(iTSS: EMO_124690)	FALSE
TSS_1110	EmLa_contig00513	+	9	4.666666666666667	56	(asTSS: EMO_124720)	FALSE
TSS_1111	EmLa_contig00513	+	32	0.4166666666666667	5	(asTSS: EMO_124720)	FALSE
TSS_1112	EmLa_contig00513	+	63	0.5833333333333334	7	(asTSS: EMO_124720)	FALSE
TSS_1113	EmLa_contig00513	+	106	78.66666666666667	944	(asTSS: EMO_124720)	TRUE
TSS_1114	EmLa_contig00513	-	116	2.0	22	(iTSS: EMO_124720)	FALSE
TSS_1115	EmLa_contig00513	-	159	0.7272727272727273	8	(iTSS: EMO_124720)	FALSE
TSS_1116	EmLa_contig00513	+	183	1.9166666666666667	23	(oTSS)	FALSE
TSS_1117	EmLa_contig00513	-	243	0.6363636363636364	7	(iTSS: EMO_124720)	FALSE
TSS_1118	EmLa_contig00513	+	266	187.33333333333334	2248	(oTSS)	FALSE
TSS_1119	EmLa_contig00513	-	267	0.8181818181818182	9	(iTSS: EMO_124720)	FALSE
TSS_1120	EmLa_contig00513	-	309	0.6363636363636364	7	(iTSS: EMO_124720)	FALSE
TSS_1121	EmLa_contig00513	-	329	0.5454545454545454	6	(iTSS: EMO_124720)	FALSE
TSS_1122	EmLa_contig00513	-	345	0.6363636363636364	7	(iTSS: EMO_124720)	FALSE
TSS_1123	EmLa_contig00513	+	399	9.0	108	(oTSS)	FALSE
TSS_1124	EmLa_contig00513	+	435	2021-05-05	66	(oTSS)	FALSE
TSS_1125	EmLa_contig00513	-	443	2.6363636363636362	29	(iTSS: EMO_124720)	FALSE
TSS_1126	EmLa_contig00513	+	482	9.416666666666666	113	(oTSS)	FALSE
TSS_1127	EmLa_contig00513	-	490	1.0909090909090908	12	(iTSS: EMO_124720)	FALSE
TSS_1128	EmLa_contig00513	+	518	2.25	27	(oTSS)	FALSE
TSS_1129	EmLa_contig00513	-	544	55.27272727272727	608	(gTSS: EMO_124720)	TRUE
TSS_1130	EmLa_contig00514	-	31	5.090909090909091	56	(oTSS)	FALSE
TSS_1131	EmLa_contig00514	-	75	7.090909090909091	78	(oTSS)	FALSE
TSS_1132	EmLa_contig00514	+	98	1.9166666666666667	23	(oTSS)	FALSE
TSS_1133	EmLa_contig00514	-	133	70.63636363636364	777	(oTSS)	FALSE
TSS_1134	EmLa_contig00514	+	136	6.916666666666667	83	(oTSS)	FALSE
TSS_1135	EmLa_contig00514	+	184	1.0833333333333333	13	(oTSS)	FALSE
TSS_1136	EmLa_contig00514	-	219	23.90909090909091	263	(oTSS)	FALSE
TSS_1137	EmLa_contig00514	+	235	0.6666666666666666	8	(oTSS)	FALSE
TSS_1138	EmLa_contig00514	-	257	6.2727272727272725	69	(oTSS)	FALSE
TSS_1139	EmLa_contig00514	+	278	0.3333333333333333	4	(oTSS)	FALSE
TSS_1140	EmLa_contig00514	-	360	1.0	11	(oTSS)	FALSE
TSS_1141	EmLa_contig00514	-	373	0.45454545454545453	5	(oTSS)	FALSE
TSS_1142	EmLa_contig00514	+	405	1.3333333333333333	16	(oTSS)	FALSE
TSS_1143	EmLa_contig00514	-	430	29.0	319	(oTSS)	FALSE
TSS_1144	EmLa_contig00514	-	469	44.72727272727273	492	(oTSS)	FALSE
TSS_1145	EmLa_contig00514	-	504	8.727272727272727	96	(oTSS)	FALSE
TSS_1146	EmLa_contig00515	+	242	1.0	12	(gTSS: EMO_124740)	TRUE
TSS_1147	EmLa_contig00520	+	428	0.4166666666666667	5	(iTSS: EMO_124750)	FALSE
TSS_1148	EmLa_contig00520	+	1074	2.3333333333333335	28	(oTSS)	FALSE
TSS_1149	EmLa_contig00520	+	1132	477.0	5724	(oTSS)	FALSE
TSS_1150	EmLa_contig00520	+	1196	7.333333333333333	88	(oTSS)	FALSE
TSS_1151	EmLa_contig00520	+	1211	1.1666666666666667	14	(oTSS)	FALSE
TSS_1152	EmLa_contig00520	+	1236	2.8333333333333335	34	(oTSS)	FALSE
TSS_1153	EmLa_contig00520	+	1256	0.8333333333333334	10	(oTSS)	FALSE
TSS_1154	EmLa_contig00522	+	4	26.583333333333332	319	(oTSS)	FALSE
TSS_1155	EmLa_contig00522	-	38	3.6363636363636362	40	(oTSS)	FALSE
TSS_1156	EmLa_contig00522	+	82	44.083333333333336	529	(oTSS)	FALSE
TSS_1157	EmLa_contig00522	-	86	1.1818181818181819	13	(oTSS)	FALSE
TSS_1158	EmLa_contig00522	-	104	11.090909090909092	122	(oTSS)	FALSE
TSS_1159	EmLa_contig00522	+	106	3.3333333333333335	40	(oTSS)	FALSE
TSS_1160	EmLa_contig00522	+	129	0.75	9	(oTSS)	FALSE
TSS_1161	EmLa_contig00522	-	131	2.5454545454545454	28	(oTSS)	FALSE
TSS_1162	EmLa_contig00522	-	143	0.5454545454545454	6	(oTSS)	FALSE
TSS_1163	EmLa_contig00522	+	148	2.3333333333333335	28	(oTSS)	FALSE
TSS_1164	EmLa_contig00522	-	177	0.5454545454545454	6	(oTSS)	FALSE
TSS_1165	EmLa_contig00522	+	197	0.8333333333333334	10	(oTSS)	FALSE
TSS_1166	EmLa_contig00522	+	214	1.0	12	(oTSS)	FALSE
TSS_1167	EmLa_contig00522	-	490	1.3636363636363635	15	(oTSS)	FALSE
TSS_1168	EmLa_contig00522	-	517	2.272727272727273	25	(oTSS)	FALSE
TSS_1169	EmLa_contig00522	-	551	0.45454545454545453	5	(oTSS)	FALSE
TSS_1170	EmLa_contig00522	-	661	0.7272727272727273	8	(oTSS)	FALSE
TSS_1171	EmLa_contig00522	+	665	0.9166666666666666	11	(oTSS)	FALSE
TSS_1172	EmLa_contig00522	+	678	1.75	21	(oTSS)	FALSE
TSS_1173	EmLa_contig00522	-	682	0.8181818181818182	9	(oTSS)	FALSE
TSS_1174	EmLa_contig00522	-	707	6.181818181818182	68	(oTSS)	FALSE
TSS_1175	EmLa_contig00522	+	763	13.166666666666666	158	(oTSS)	FALSE
TSS_1176	EmLa_contig00522	-	777	4.181818181818182	46	(oTSS)	FALSE
TSS_1177	EmLa_contig00522	+	797	0.4166666666666667	5	(oTSS)	FALSE
TSS_1178	EmLa_contig00522	-	803	0.7272727272727273	8	(oTSS)	FALSE
TSS_1179	EmLa_contig00522	+	810	51.25	615	(oTSS)	FALSE
TSS_1180	EmLa_contig00522	+	848	0.3333333333333333	4	(oTSS)	FALSE
TSS_1181	EmLa_contig00522	-	849	0.5454545454545454	6	(oTSS)	FALSE
TSS_1182	EmLa_contig00522	+	871	98.83333333333333	1186	(oTSS)	FALSE
TSS_1183	EmLa_contig00522	-	952	0.7272727272727273	8	(oTSS)	FALSE
TSS_1184	EmLa_contig00528	-	289	0.36363636363636365	4	(oTSS)	FALSE
TSS_1185	EmLa_contig00528	-	381	15.454545454545455	170	(oTSS)	FALSE
TSS_1186	EmLa_contig00528	-	429	1.6363636363636365	18	(oTSS)	FALSE
TSS_1187	EmLa_contig00528	-	500	3.3636363636363638	37	(oTSS)	FALSE
TSS_1188	EmLa_contig00528	-	537	0.36363636363636365	4	(oTSS)	FALSE
TSS_1189	EmLa_contig00528	-	558	0.9090909090909091	10	(oTSS)	FALSE
TSS_1190	EmLa_contig00528	-	573	0.5454545454545454	6	(oTSS)	FALSE
TSS_1191	EmLa_contig00528	-	624	6.636363636363637	73	(oTSS)	FALSE
TSS_1192	EmLa_contig00528	-	693	1.0	11	(oTSS)	FALSE
TSS_1193	EmLa_contig00528	-	726	14.818181818181818	163	(oTSS)	FALSE
TSS_1194	EmLa_contig00528	-	775	1.4545454545454546	16	(oTSS)	FALSE
TSS_1195	EmLa_contig00528	+	842	3.0833333333333335	37	(oTSS)	FALSE
TSS_1196	EmLa_contig00528	+	880	1.3333333333333333	16	(oTSS)	FALSE
TSS_1197	EmLa_contig00528	-	903	0.8181818181818182	9	(oTSS)	FALSE
TSS_1198	EmLa_contig00528	-	1002	1.0909090909090908	12	(oTSS)	FALSE
TSS_1199	EmLa_contig00537	+	21	11.416666666666666	137	(asTSS: EMO_124760)	TRUE
TSS_1200	EmLa_contig00537	-	32	0.36363636363636365	4	(iTSS: EMO_124760)	FALSE
TSS_1201	EmLa_contig00537	-	43	6.454545454545454	71	(iTSS: EMO_124760)	FALSE
TSS_1202	EmLa_contig00537	+	60	2.1666666666666665	26	(asTSS: EMO_124760)	FALSE
TSS_1203	EmLa_contig00537	-	86	0.7272727272727273	8	(iTSS: EMO_124760)	FALSE
TSS_1204	EmLa_contig00537	-	116	0.45454545454545453	5	(iTSS: EMO_124760)	FALSE
TSS_1205	EmLa_contig00537	+	129	87.91666666666667	1055	(oTSS)	FALSE
TSS_1206	EmLa_contig00537	-	164	0.5454545454545454	6	(iTSS: EMO_124760)	FALSE
TSS_1207	EmLa_contig00537	-	178	4.909090909090909	54	(iTSS: EMO_124760)	FALSE
TSS_1208	EmLa_contig00537	+	196	0.9166666666666666	11	(oTSS)	FALSE
TSS_1209	EmLa_contig00537	+	223	141.66666666666666	1700	(oTSS)	FALSE
TSS_1210	EmLa_contig00537	+	406	8.083333333333334	97	(oTSS)	FALSE
TSS_1211	EmLa_contig00537	+	472	23.666666666666668	284	(oTSS)	FALSE
TSS_1212	EmLa_contig00537	+	509	2.75	33	(oTSS)	FALSE
TSS_1213	EmLa_contig00537	+	539	1.3333333333333333	16	(oTSS)	FALSE
TSS_1214	EmLa_contig00537	+	550	0.4166666666666667	5	(oTSS)	FALSE
TSS_1215	EmLa_contig00537	+	679	85.41666666666667	1025	(oTSS)	FALSE
TSS_1216	EmLa_contig00537	+	715	89.08333333333333	1069	(oTSS)	FALSE
TSS_1217	EmLa_contig00537	+	768	62.333333333333336	748	(oTSS)	FALSE
TSS_1218	EmLa_contig00537	+	796	18.75	225	(oTSS)	FALSE
TSS_1219	EmLa_contig00537	+	846	192.33333333333334	2308	(oTSS)	FALSE
TSS_1220	EmLa_contig00537	+	1013	27.0	324	(oTSS)	FALSE
TSS_1221	EmLa_contig00537	+	1066	0.3333333333333333	4	(oTSS)	FALSE
TSS_1222	EmLa_contig00537	+	1083	9.0	108	(oTSS)	FALSE
TSS_1223	EmLa_contig00538	-	57	0.9090909090909091	10	(oTSS)	FALSE
TSS_1224	EmLa_contig00538	-	237	1.1818181818181819	13	(oTSS)	FALSE
TSS_1225	EmLa_contig00546	+	7	8.416666666666666	101	(oTSS)	FALSE
TSS_1226	EmLa_contig00546	+	59	11.333333333333334	136	(oTSS)	FALSE
TSS_1227	EmLa_contig00546	+	75	4.583333333333333	55	(oTSS)	FALSE
TSS_1228	EmLa_contig00546	+	112	9.166666666666666	110	(oTSS)	FALSE
TSS_1229	EmLa_contig00546	+	173	5.916666666666667	71	(oTSS)	FALSE
TSS_1230	EmLa_contig00546	+	190	2.25	27	(oTSS)	FALSE
TSS_1231	EmLa_contig00546	-	190	0.45454545454545453	5	(oTSS)	FALSE
TSS_1232	EmLa_contig00546	+	218	78.0	936	(oTSS)	FALSE
TSS_1233	EmLa_contig00546	+	238	15.333333333333334	184	(oTSS)	FALSE
TSS_1234	EmLa_contig00546	+	325	12.75	153	(oTSS)	FALSE
TSS_1235	EmLa_contig00546	+	426	441.0833333333333	5293	(oTSS)	FALSE
TSS_1236	EmLa_contig00546	+	474	9.666666666666666	116	(oTSS)	FALSE
TSS_1237	EmLa_contig00546	+	521	69.66666666666667	836	(oTSS)	FALSE
TSS_1238	EmLa_contig00546	+	575	8.25	99	(oTSS)	FALSE
TSS_1239	EmLa_contig00546	+	615	1.6666666666666667	20	(oTSS)	FALSE
TSS_1240	EmLa_contig00546	+	633	23.666666666666668	284	(oTSS)	FALSE
TSS_1241	EmLa_contig00546	-	671	1.0	11	(oTSS)	FALSE
TSS_1242	EmLa_contig00546	+	680	17.583333333333332	211	(oTSS)	FALSE
TSS_1243	EmLa_contig00546	-	788	0.36363636363636365	4	(oTSS)	FALSE
TSS_1244	EmLa_contig00546	-	815	2.8181818181818183	31	(oTSS)	FALSE
TSS_1245	EmLa_contig00546	-	907	1.7272727272727273	19	(oTSS)	FALSE
TSS_1246	EmLa_contig00546	+	964	391.5833333333333	4699	(oTSS)	FALSE
TSS_1247	EmLa_contig00546	+	1003	3.25	39	(oTSS)	FALSE
TSS_1248	EmLa_contig00546	+	1105	123.08333333333333	1477	(oTSS)	FALSE
TSS_1249	EmLa_contig00564	-	1471	0.45454545454545453	5	(gTSS: EMO_124810)	TRUE
TSS_1250	EmLa_contig00565	+	14	1.4166666666666667	17	(oTSS)	FALSE
TSS_1251	EmLa_contig00565	+	30	10.166666666666666	122	(oTSS)	FALSE
TSS_1252	EmLa_contig00565	+	57	2.4166666666666665	29	(oTSS)	FALSE
TSS_1253	EmLa_contig00565	-	80	101.72727272727273	1119	(oTSS)	FALSE
TSS_1254	EmLa_contig00565	+	83	5.666666666666667	68	(oTSS)	FALSE
TSS_1255	EmLa_contig00565	+	96	5.333333333333333	64	(oTSS)	FALSE
TSS_1256	EmLa_contig00565	+	131	9.75	117	(oTSS)	FALSE
TSS_1257	EmLa_contig00565	+	152	0.5	6	(oTSS)	FALSE
TSS_1258	EmLa_contig00565	-	164	1.0	11	(oTSS)	FALSE
TSS_1259	EmLa_contig00565	+	198	0.9166666666666666	11	(oTSS)	FALSE
TSS_1260	EmLa_contig00565	-	202	12.454545454545455	137	(oTSS)	FALSE
TSS_1261	EmLa_contig00565	+	211	0.3333333333333333	4	(oTSS)	FALSE
TSS_1262	EmLa_contig00565	-	223	2.4545454545454546	27	(oTSS)	FALSE
TSS_1263	EmLa_contig00565	+	232	0.5833333333333334	7	(oTSS)	FALSE
TSS_1264	EmLa_contig00565	+	246	1.25	15	(oTSS)	FALSE
TSS_1265	EmLa_contig00565	+	325	2021-05-02	30	(oTSS)	FALSE
TSS_1266	EmLa_contig00565	+	339	1.3333333333333333	16	(oTSS)	FALSE
TSS_1267	EmLa_contig00565	-	362	0.5454545454545454	6	(oTSS)	FALSE
TSS_1268	EmLa_contig00565	+	364	0.4166666666666667	5	(oTSS)	FALSE
TSS_1269	EmLa_contig00565	+	395	0.5	6	(oTSS)	FALSE
TSS_1270	EmLa_contig00565	-	403	8.454545454545455	93	(oTSS)	FALSE
TSS_1271	EmLa_contig00565	+	420	6.25	75	(oTSS)	FALSE
TSS_1272	EmLa_contig00565	+	531	57.333333333333336	688	(oTSS)	FALSE
TSS_1273	EmLa_contig00565	-	560	0.5454545454545454	6	(oTSS)	FALSE
TSS_1274	EmLa_contig00565	+	563	1.75	21	(oTSS)	FALSE
TSS_1275	EmLa_contig00565	+	587	13.166666666666666	158	(oTSS)	FALSE
TSS_1276	EmLa_contig00565	+	609	7.333333333333333	88	(oTSS)	FALSE
TSS_1277	EmLa_contig00565	+	696	91.41666666666667	1097	(oTSS)	FALSE
TSS_1278	EmLa_contig00565	+	739	387.0833333333333	4645	(oTSS)	FALSE
TSS_1279	EmLa_contig00565	-	764	0.45454545454545453	5	(oTSS)	FALSE
TSS_1280	EmLa_contig00565	+	817	0.4166666666666667	5	(oTSS)	FALSE
TSS_1281	EmLa_contig00565	+	840	3.0833333333333335	37	(oTSS)	FALSE
TSS_1282	EmLa_contig00565	+	859	2.0	24	(oTSS)	FALSE
TSS_1283	EmLa_contig00565	+	897	0.5	6	(oTSS)	FALSE
TSS_1284	EmLa_contig00565	+	909	0.3333333333333333	4	(oTSS)	FALSE
TSS_1285	EmLa_contig00565	+	980	22.416666666666668	269	(oTSS)	FALSE
TSS_1286	EmLa_contig00565	+	1014	1.8333333333333333	22	(oTSS)	FALSE
TSS_1287	EmLa_contig00565	+	1038	3.5833333333333335	43	(oTSS)	FALSE
TSS_1288	EmLa_contig00565	+	1050	0.4166666666666667	5	(oTSS)	FALSE
TSS_1289	EmLa_contig00565	+	1091	2021-05-03	42	(oTSS)	FALSE
TSS_1290	EmLa_contig00565	+	1116	0.5	6	(oTSS)	FALSE
TSS_1291	EmLa_contig00565	-	1131	0.45454545454545453	5	(oTSS)	FALSE
TSS_1292	EmLa_contig00569	-	52	0.36363636363636365	4	(oTSS)	FALSE
TSS_1293	EmLa_contig00569	-	91	0.8181818181818182	9	(oTSS)	FALSE
TSS_1294	EmLa_contig00569	-	121	0.36363636363636365	4	(oTSS)	FALSE
TSS_1295	EmLa_contig00569	-	132	0.7272727272727273	8	(oTSS)	FALSE
TSS_1296	EmLa_contig00569	-	148	0.36363636363636365	4	(oTSS)	FALSE
TSS_1297	EmLa_contig00569	-	290	23.454545454545453	258	(oTSS)	FALSE
TSS_1298	EmLa_contig00577	+	47	12.333333333333334	148	(gTSS: EMO_124870)	TRUE
TSS_1299	EmLa_contig00582	+	148	0.6666666666666666	8	(oTSS)	FALSE
TSS_1300	EmLa_contig00582	+	184	0.75	9	(oTSS)	FALSE
TSS_1301	EmLa_contig00582	+	247	8.166666666666666	98	(oTSS)	FALSE
TSS_1302	EmLa_contig00582	+	279	1.1666666666666667	14	(oTSS)	FALSE
TSS_1303	EmLa_contig00582	+	317	35.333333333333336	424	(oTSS)	FALSE
TSS_1304	EmLa_contig00582	+	385	0.3333333333333333	4	(asTSS: EMO_124890)	FALSE
TSS_1305	EmLa_contig00582	+	419	7.0	84	(asTSS: EMO_124890)	FALSE
TSS_1306	EmLa_contig00582	+	459	2.25	27	(asTSS: EMO_124890)	FALSE
TSS_1307	EmLa_contig00582	-	488	0.36363636363636365	4	(iTSS: EMO_124890)	FALSE
TSS_1308	EmLa_contig00582	+	533	23.583333333333332	283	(asTSS: EMO_124890)	TRUE
TSS_1309	EmLa_contig00582	+	553	1.1666666666666667	14	(asTSS: EMO_124890)	FALSE
TSS_1310	EmLa_contig00582	+	619	3.0833333333333335	37	(oTSS)	FALSE
TSS_1311	EmLa_contig00582	+	634	0.3333333333333333	4	(oTSS)	FALSE
TSS_1312	EmLa_contig00582	+	681	68.58333333333333	823	(oTSS)	FALSE
TSS_1313	EmLa_contig00582	+	700	1.0833333333333333	13	(oTSS)	FALSE
TSS_1314	EmLa_contig00582	+	739	29.333333333333332	352	(oTSS)	FALSE
TSS_1315	EmLa_contig00582	+	787	15.666666666666666	188	(oTSS)	FALSE
TSS_1316	EmLa_contig00582	+	819	17.0	204	(oTSS)	FALSE
TSS_1317	EmLa_contig00582	+	846	0.8333333333333334	10	(oTSS)	FALSE
TSS_1318	EmLa_contig00582	+	861	0.6666666666666666	8	(oTSS)	FALSE
TSS_1319	EmLa_contig00582	+	926	11.166666666666666	134	(oTSS)	FALSE
TSS_1320	EmLa_contig00582	+	965	4.0	48	(oTSS)	FALSE
TSS_1321	EmLa_contig00587	+	33	0.3333333333333333	4	(oTSS)	FALSE
TSS_1322	EmLa_contig00587	-	49	0.36363636363636365	4	(oTSS)	FALSE
TSS_1323	EmLa_contig00587	+	61	1.9166666666666667	23	(oTSS)	FALSE
TSS_1324	EmLa_contig00587	-	71	5.363636363636363	59	(oTSS)	FALSE
TSS_1325	EmLa_contig00587	+	122	14.75	177	(oTSS)	FALSE
TSS_1326	EmLa_contig00587	-	147	24.09090909090909	265	(oTSS)	FALSE
TSS_1327	EmLa_contig00587	+	154	3.1666666666666665	38	(oTSS)	FALSE
TSS_1328	EmLa_contig00587	-	180	11.363636363636363	125	(oTSS)	FALSE
TSS_1329	EmLa_contig00587	+	202	40.083333333333336	481	(oTSS)	FALSE
TSS_1330	EmLa_contig00587	+	240	6.0	72	(oTSS)	FALSE
TSS_1331	EmLa_contig00587	-	246	1.6363636363636365	18	(oTSS)	FALSE
TSS_1332	EmLa_contig00587	+	275	12.25	147	(oTSS)	FALSE
TSS_1333	EmLa_contig00587	+	308	0.4166666666666667	5	(oTSS)	FALSE
TSS_1334	EmLa_contig00587	-	309	23.454545454545453	258	(oTSS)	FALSE
TSS_1335	EmLa_contig00587	+	319	0.75	9	(oTSS)	FALSE
TSS_1336	EmLa_contig00587	-	322	2.6363636363636362	29	(oTSS)	FALSE
TSS_1337	EmLa_contig00587	+	348	0.6666666666666666	8	(oTSS)	FALSE
TSS_1338	EmLa_contig00587	-	354	1.0909090909090908	12	(oTSS)	FALSE
TSS_1339	EmLa_contig00587	+	372	11.833333333333334	142	(oTSS)	FALSE
TSS_1340	EmLa_contig00587	-	380	2.3636363636363638	26	(oTSS)	FALSE
TSS_1341	EmLa_contig00587	+	406	2021-05-18	222	(oTSS)	FALSE
TSS_1342	EmLa_contig00587	-	446	0.36363636363636365	4	(oTSS)	FALSE
TSS_1343	EmLa_contig00587	-	464	0.36363636363636365	4	(oTSS)	FALSE
TSS_1344	EmLa_contig00587	+	472	89.41666666666667	1073	(oTSS)	FALSE
TSS_1345	EmLa_contig00587	-	506	1.8181818181818181	20	(oTSS)	FALSE
TSS_1346	EmLa_contig00612	-	29	244.72727272727272	2692	(oTSS)	FALSE
TSS_1347	EmLa_contig00612	-	108	64.36363636363636	708	(oTSS)	FALSE
TSS_1348	EmLa_contig00612	+	132	1.9166666666666667	23	(oTSS)	FALSE
TSS_1349	EmLa_contig00612	-	208	377.8181818181818	4156	(oTSS)	FALSE
TSS_1350	EmLa_contig00612	-	377	448.54545454545456	4934	(oTSS)	FALSE
TSS_1351	EmLa_contig00612	-	450	70.45454545454545	775	(oTSS)	FALSE
TSS_1352	EmLa_contig00612	+	478	0.3333333333333333	4	(oTSS)	FALSE
TSS_1353	EmLa_contig00612	-	506	0.5454545454545454	6	(oTSS)	FALSE
TSS_1354	EmLa_contig00621	+	2	0.4166666666666667	5	(oTSS)	FALSE
TSS_1355	EmLa_contig00621	+	25	4.916666666666667	59	(oTSS)	FALSE
TSS_1356	EmLa_contig00621	+	49	0.4166666666666667	5	(oTSS)	FALSE
TSS_1357	EmLa_contig00621	+	61	0.4166666666666667	5	(oTSS)	FALSE
TSS_1358	EmLa_contig00621	+	139	42.166666666666664	506	(oTSS)	FALSE
TSS_1359	EmLa_contig00621	+	308	327.9166666666667	3935	(oTSS)	FALSE
TSS_1360	EmLa_contig00621	+	403	207.25	2487	(oTSS)	FALSE
TSS_1361	EmLa_contig00621	+	446	1.75	21	(oTSS)	FALSE
TSS_1362	EmLa_contig00621	+	479	32.5	390	(oTSS)	FALSE
TSS_1363	EmLa_contig00627	-	42	66.45454545454545	731	(oTSS)	FALSE
TSS_1364	EmLa_contig00627	-	81	0.36363636363636365	4	(oTSS)	FALSE
TSS_1365	EmLa_contig00627	-	138	176.8181818181818	1945	(oTSS)	FALSE
TSS_1366	EmLa_contig00627	-	177	13.818181818181818	152	(oTSS)	FALSE
TSS_1367	EmLa_contig00627	-	225	65.0	715	(oTSS)	FALSE
TSS_1368	EmLa_contig00627	-	271	162.45454545454547	1787	(oTSS)	FALSE
TSS_1369	EmLa_contig00627	-	370	52.09090909090909	573	(oTSS)	FALSE
TSS_1370	EmLa_contig00627	-	435	19.181818181818183	211	(oTSS)	FALSE
TSS_1371	EmLa_contig00627	-	477	6.454545454545454	71	(oTSS)	FALSE
TSS_1372	EmLa_contig00627	+	563	2.25	27	(oTSS)	FALSE
TSS_1373	EmLa_contig00644	+	2	1.1666666666666667	14	(oTSS)	FALSE
TSS_1374	EmLa_contig00644	+	23	7.416666666666667	89	(oTSS)	FALSE
TSS_1375	EmLa_contig00644	-	41	62.36363636363637	686	(oTSS)	FALSE
TSS_1376	EmLa_contig00644	+	76	2021-05-01	18	(oTSS)	FALSE
TSS_1377	EmLa_contig00644	+	95	3.0	36	(oTSS)	FALSE
TSS_1378	EmLa_contig00644	-	97	7.818181818181818	86	(oTSS)	FALSE
TSS_1379	EmLa_contig00644	+	128	5.416666666666667	65	(oTSS)	FALSE
TSS_1380	EmLa_contig00644	+	145	3.9166666666666665	47	(oTSS)	FALSE
TSS_1381	EmLa_contig00644	-	153	142.0	1562	(oTSS)	FALSE
TSS_1382	EmLa_contig00644	+	168	5.666666666666667	68	(oTSS)	FALSE
TSS_1383	EmLa_contig00644	-	184	0.5454545454545454	6	(oTSS)	FALSE
TSS_1384	EmLa_contig00644	+	190	2.1666666666666665	26	(oTSS)	FALSE
TSS_1385	EmLa_contig00644	-	197	3.0	33	(oTSS)	FALSE
TSS_1386	EmLa_contig00644	+	224	0.6666666666666666	8	(asTSS: EMO_125010)	FALSE
TSS_1387	EmLa_contig00644	+	245	0.8333333333333334	10	(asTSS: EMO_125010)	FALSE
TSS_1388	EmLa_contig00644	-	246	1.0909090909090908	12	(oTSS)	FALSE
TSS_1389	EmLa_contig00644	+	267	0.3333333333333333	4	(asTSS: EMO_125010)	FALSE
TSS_1390	EmLa_contig00644	-	268	24.818181818181817	273	(oTSS)	FALSE
TSS_1391	EmLa_contig00644	+	278	1.4166666666666667	17	(asTSS: EMO_125010)	FALSE
TSS_1392	EmLa_contig00644	+	299	1.1666666666666667	14	(asTSS: EMO_125010)	FALSE
TSS_1393	EmLa_contig00644	+	318	10.416666666666666	125	(asTSS: EMO_125010)	FALSE
TSS_1394	EmLa_contig00644	-	326	5.181818181818182	57	(iTSS: EMO_125010)	FALSE
TSS_1395	EmLa_contig00644	-	370	0.45454545454545453	5	(iTSS: EMO_125010)	FALSE
TSS_1396	EmLa_contig00644	+	383	30.666666666666668	368	(asTSS: EMO_125010)	TRUE
TSS_1397	EmLa_contig00644	-	391	5.0	55	(iTSS: EMO_125010)	FALSE
TSS_1398	EmLa_contig00644	+	437	5.666666666666667	68	(oTSS)	FALSE
TSS_1399	EmLa_contig00644	-	468	1.3636363636363635	15	(iTSS: EMO_125010)	FALSE
TSS_1400	EmLa_contig00644	+	477	13.666666666666666	164	(oTSS)	FALSE
TSS_1401	EmLa_contig00644	-	495	24.363636363636363	268	(iTSS: EMO_125010)	FALSE
TSS_1402	EmLa_contig00644	-	565	0.45454545454545453	5	(iTSS: EMO_125010)	FALSE
TSS_1403	EmLa_contig00644	+	572	188.33333333333334	2260	(oTSS)	FALSE
TSS_1404	EmLa_contig00644	-	589	52.81818181818182	581	(iTSS: EMO_125010)	FALSE
TSS_1405	EmLa_contig00644	+	618	3.25	39	(oTSS)	FALSE
TSS_1406	EmLa_contig00644	-	645	0.8181818181818182	9	(iTSS: EMO_125010)	FALSE
TSS_1407	EmLa_contig00644	+	685	11.166666666666666	134	(oTSS)	FALSE
TSS_1408	EmLa_contig00644	-	710	12.727272727272727	140	(iTSS: EMO_125010)	FALSE
TSS_1409	EmLa_contig00644	-	742	3.6363636363636362	40	(iTSS: EMO_125010)	FALSE
TSS_1410	EmLa_contig00644	+	785	0.3333333333333333	4	(oTSS)	FALSE
TSS_1411	EmLa_contig00644	+	799	0.8333333333333334	10	(oTSS)	FALSE
TSS_1412	EmLa_contig00644	-	834	2.090909090909091	23	(gTSS: EMO_125010)	TRUE
TSS_1413	EmLa_contig00644	+	844	20.333333333333332	244	(oTSS)	FALSE
TSS_1414	EmLa_contig00644	-	872	9.727272727272727	107	(oTSS)	FALSE
TSS_1415	EmLa_contig00644	+	935	77.33333333333333	928	(oTSS)	FALSE
TSS_1416	EmLa_contig00644	-	964	7.7272727272727275	85	(oTSS)	FALSE
TSS_1417	EmLa_contig00644	-	990	3.3636363636363638	37	(oTSS)	FALSE
TSS_1418	EmLa_contig00644	+	991	2021-05-01	18	(oTSS)	FALSE
TSS_1419	EmLa_contig00644	-	1016	12.454545454545455	137	(oTSS)	FALSE
TSS_1420	EmLa_contig00644	+	1039	4.583333333333333	55	(oTSS)	FALSE
TSS_1421	EmLa_contig00644	-	1044	0.8181818181818182	9	(oTSS)	FALSE
TSS_1422	EmLa_contig00644	-	1068	1.6363636363636365	18	(oTSS)	FALSE
TSS_1423	EmLa_contig00644	-	1100	7.636363636363637	84	(oTSS)	FALSE
TSS_1424	EmLa_contig00644	+	1114	5.75	69	(oTSS)	FALSE
TSS_1425	EmLa_contig00644	-	1131	0.9090909090909091	10	(oTSS)	FALSE
TSS_1426	EmLa_contig00647	+	97	0.4166666666666667	5	(oTSS)	FALSE
TSS_1427	EmLa_contig00647	-	115	8.636363636363637	95	(oTSS)	FALSE
TSS_1428	EmLa_contig00647	-	168	3.909090909090909	43	(oTSS)	FALSE
TSS_1429	EmLa_contig00647	-	204	1.4545454545454546	16	(oTSS)	FALSE
TSS_1430	EmLa_contig00647	-	223	1.0	11	(oTSS)	FALSE
TSS_1431	EmLa_contig00647	-	263	22.181818181818183	244	(oTSS)	FALSE
TSS_1432	EmLa_contig00647	-	289	1.0909090909090908	12	(oTSS)	FALSE
TSS_1433	EmLa_contig00647	-	318	2.727272727272727	30	(oTSS)	FALSE
TSS_1434	EmLa_contig00647	-	331	2.272727272727273	25	(oTSS)	FALSE
TSS_1435	EmLa_contig00647	-	361	7.7272727272727275	85	(oTSS)	FALSE
TSS_1436	EmLa_contig00647	-	384	11.363636363636363	125	(oTSS)	FALSE
TSS_1437	EmLa_contig00647	-	414	6.090909090909091	67	(oTSS)	FALSE
TSS_1438	EmLa_contig00647	-	445	20.636363636363637	227	(oTSS)	FALSE
TSS_1439	EmLa_contig00647	-	568	339.3636363636364	3733	(oTSS)	FALSE
TSS_1440	EmLa_contig00647	+	762	2.25	27	(iTSS: EMO_125040)	FALSE
TSS_1441	EmLa_contig00647	+	836	0.3333333333333333	4	(iTSS: EMO_125040)	FALSE
TSS_1442	EmLa_contig00647	-	964	15.272727272727273	168	(oTSS)	FALSE
TSS_1443	EmLa_contig00647	-	995	2.4545454545454546	27	(oTSS)	FALSE
TSS_1444	EmLa_contig00647	-	1020	0.5454545454545454	6	(oTSS)	FALSE
TSS_1445	EmLa_contig00647	-	1040	1.9090909090909092	21	(oTSS)	FALSE
TSS_1446	EmLa_contig00647	-	1078	18.727272727272727	206	(oTSS)	FALSE
TSS_1447	EmLa_contig00647	-	1103	0.45454545454545453	5	(oTSS)	FALSE
TSS_1448	EmLa_contig00647	-	1147	0.45454545454545453	5	(oTSS)	FALSE
TSS_1449	EmLa_contig00647	-	1195	0.8181818181818182	9	(oTSS)	FALSE
TSS_1450	EmLa_contig00647	-	1226	0.5454545454545454	6	(oTSS)	FALSE
TSS_1451	EmLa_contig00647	-	1341	1.4545454545454546	16	(oTSS)	FALSE
TSS_1452	EmLa_contig00647	-	1380	0.36363636363636365	4	(oTSS)	FALSE
TSS_1453	EmLa_contig00647	-	1437	1.0909090909090908	12	(oTSS)	FALSE
TSS_1454	EmLa_contig00647	-	1498	0.6363636363636364	7	(oTSS)	FALSE
TSS_1455	EmLa_contig00647	-	1514	0.7272727272727273	8	(oTSS)	FALSE
TSS_1456	EmLa_contig00647	-	1563	0.36363636363636365	4	(oTSS)	FALSE
TSS_1457	EmLa_contig00647	-	1773	0.36363636363636365	4	(asTSS: EMO_125040)	TRUE
TSS_1458	EmLa_contig00647	-	1975	0.36363636363636365	4	(oTSS)	FALSE
TSS_1459	EmLa_contig00650	-	47	2.727272727272727	30	(oTSS)	FALSE
TSS_1460	EmLa_contig00650	+	120	33.916666666666664	407	(iTSS: EMO_125050)	FALSE
TSS_1461	EmLa_contig00650	+	180	0.4166666666666667	5	(iTSS: EMO_125050)	FALSE
TSS_1462	EmLa_contig00650	+	206	2.0833333333333335	25	(iTSS: EMO_125050)	FALSE
TSS_1463	EmLa_contig00650	+	230	2.6666666666666665	32	(iTSS: EMO_125050)	FALSE
TSS_1464	EmLa_contig00650	+	244	3.75	45	(iTSS: EMO_125050)	FALSE
TSS_1465	EmLa_contig00650	+	361	27.833333333333332	334	(iTSS: EMO_125050)	FALSE
TSS_1466	EmLa_contig00650	+	384	12.916666666666666	155	(iTSS: EMO_125050)	FALSE
TSS_1467	EmLa_contig00650	+	424	27.0	324	(iTSS: EMO_125050)	FALSE
TSS_1468	EmLa_contig00650	+	464	1.9166666666666667	23	(iTSS: EMO_125050)	FALSE
TSS_1469	EmLa_contig00650	+	509	29.916666666666668	359	(iTSS: EMO_125050)	FALSE
TSS_1470	EmLa_contig00654	-	747	1.4545454545454546	16	(gTSS: EMO_125060)	TRUE
TSS_1471	EmLa_contig00660	+	256	0.5833333333333334	7	(oTSS)	FALSE
TSS_1472	EmLa_contig00660	+	294	4.0	48	(oTSS)	FALSE
TSS_1473	EmLa_contig00660	+	386	10.166666666666666	122	(oTSS)	FALSE
TSS_1474	EmLa_contig00660	+	428	8.833333333333334	106	(oTSS)	FALSE
TSS_1475	EmLa_contig00660	+	460	2.5833333333333335	31	(oTSS)	FALSE
TSS_1476	EmLa_contig00662	-	255	1.4545454545454546	16	(oTSS)	FALSE
TSS_1477	EmLa_contig00662	-	270	11.636363636363637	128	(oTSS)	FALSE
TSS_1478	EmLa_contig00662	-	400	1.5454545454545454	17	(oTSS)	FALSE
TSS_1479	EmLa_contig00662	-	440	6.0	66	(oTSS)	FALSE
TSS_1480	EmLa_contig00663	+	47	0.8333333333333334	10	(iTSS: EMO_125080)	FALSE
TSS_1481	EmLa_contig00663	+	251	0.4166666666666667	5	(iTSS: EMO_125080)	FALSE
TSS_1482	EmLa_contig00663	+	310	0.4166666666666667	5	(iTSS: EMO_125080)	FALSE
TSS_1483	EmLa_contig00674	-	123	0.36363636363636365	4	(oTSS)	FALSE
TSS_1484	EmLa_contig00674	+	267	5.916666666666667	71	(oTSS)	FALSE
TSS_1485	EmLa_contig00674	+	308	1.8333333333333333	22	(oTSS)	FALSE
TSS_1486	EmLa_contig00674	+	326	4.75	57	(oTSS)	FALSE
TSS_1487	EmLa_contig00674	+	364	4.083333333333333	49	(oTSS)	FALSE
TSS_1488	EmLa_contig00674	+	426	89.0	1068	(oTSS)	FALSE
TSS_1489	EmLa_contig00674	+	449	15.416666666666666	185	(oTSS)	FALSE
TSS_1490	EmLa_contig00674	-	451	1.3636363636363635	15	(oTSS)	FALSE
TSS_1491	EmLa_contig00689	+	4	0.3333333333333333	4	(oTSS)	FALSE
TSS_1492	EmLa_contig00689	-	26	0.36363636363636365	4	(oTSS)	FALSE
TSS_1493	EmLa_contig00692	-	364	4.0	44	(iTSS: EMO_125100)	FALSE
TSS_1494	EmLa_contig00692	-	660	0.45454545454545453	5	(gTSS: EMO_125100)	TRUE
TSS_1495	EmLa_contig00722	+	1100	1.9166666666666667	23	(oTSS)	FALSE
TSS_1496	EmLa_contig00731	+	16	2021-05-26	318	(iTSS: EMO_125170)	FALSE
TSS_1497	EmLa_contig00731	-	37	23.0	253	(oTSS)	FALSE
TSS_1498	EmLa_contig00731	+	41	1.25	15	(iTSS: EMO_125170)	FALSE
TSS_1499	EmLa_contig00731	-	70	0.36363636363636365	4	(oTSS)	FALSE
TSS_1500	EmLa_contig00731	+	81	6.0	72	(iTSS: EMO_125170)	FALSE
TSS_1501	EmLa_contig00731	-	124	2.5454545454545454	28	(oTSS)	FALSE
TSS_1502	EmLa_contig00731	+	143	0.9166666666666666	11	(iTSS: EMO_125170)	FALSE
TSS_1503	EmLa_contig00731	-	150	0.6363636363636364	7	(oTSS)	FALSE
TSS_1504	EmLa_contig00731	-	164	2.5454545454545454	28	(oTSS)	FALSE
TSS_1505	EmLa_contig00731	+	168	0.5833333333333334	7	(iTSS: EMO_125170)	FALSE
TSS_1506	EmLa_contig00731	-	196	4.363636363636363	48	(oTSS)	FALSE
TSS_1507	EmLa_contig00731	-	207	0.5454545454545454	6	(oTSS)	FALSE
TSS_1508	EmLa_contig00731	-	221	3.3636363636363638	37	(oTSS)	FALSE
TSS_1509	EmLa_contig00731	+	227	157.08333333333334	1885	(iTSS: EMO_125170)	FALSE
TSS_1510	EmLa_contig00731	-	280	184.0	2024	(oTSS)	FALSE
TSS_1511	EmLa_contig00731	-	318	0.5454545454545454	6	(oTSS)	FALSE
TSS_1512	EmLa_contig00731	-	388	3.5454545454545454	39	(asTSS: EMO_125170)	FALSE
TSS_1513	EmLa_contig00731	+	399	2.0	24	(iTSS: EMO_125170), (asTSS: EMO_125180)	FALSE
TSS_1514	EmLa_contig00731	-	424	4.545454545454546	50	(asTSS: EMO_125170)	TRUE
TSS_1515	EmLa_contig00731	+	439	4.583333333333333	55	(iTSS: EMO_125170), (asTSS: EMO_125180)	FALSE
TSS_1516	EmLa_contig00731	+	461	0.4166666666666667	5	(asTSS: EMO_125180)	FALSE
TSS_1517	EmLa_contig00731	+	493	0.8333333333333334	10	(asTSS: EMO_125180)	FALSE
TSS_1518	EmLa_contig00731	+	510	1.3333333333333333	16	(asTSS: EMO_125180)	FALSE
TSS_1519	EmLa_contig00731	+	548	25.416666666666668	305	(asTSS: EMO_125180)	TRUE
TSS_1520	EmLa_contig00731	+	600	3.8333333333333335	46	(oTSS)	FALSE
TSS_1521	EmLa_contig00731	+	638	1.75	21	(oTSS)	FALSE
TSS_1522	EmLa_contig00731	+	675	1.6666666666666667	20	(oTSS)	FALSE
TSS_1523	EmLa_contig00731	+	706	1.1666666666666667	14	(oTSS)	FALSE
TSS_1524	EmLa_contig00731	+	723	0.4166666666666667	5	(oTSS)	FALSE
TSS_1525	EmLa_contig00731	+	747	1.6666666666666667	20	(oTSS)	FALSE
TSS_1526	EmLa_contig00731	+	791	14.416666666666666	173	(oTSS)	FALSE
TSS_1527	EmLa_contig00731	+	832	2.0	24	(oTSS)	FALSE
TSS_1528	EmLa_contig00731	+	880	106.33333333333333	1276	(oTSS)	FALSE
TSS_1529	EmLa_contig00731	+	936	0.3333333333333333	4	(oTSS)	FALSE
TSS_1530	EmLa_contig00731	+	948	0.5	6	(oTSS)	FALSE
TSS_1531	EmLa_contig00731	+	970	0.8333333333333334	10	(oTSS)	FALSE
TSS_1532	EmLa_contig00731	+	1008	13.25	159	(oTSS)	FALSE
TSS_1533	EmLa_contig00731	+	1020	0.4166666666666667	5	(oTSS)	FALSE
TSS_1534	EmLa_contig00731	+	1070	190.16666666666666	2282	(oTSS)	FALSE
TSS_1535	EmLa_contig00731	+	1155	19.0	228	(oTSS)	FALSE
TSS_1536	EmLa_contig00731	+	1181	2021-05-03	42	(oTSS)	FALSE
TSS_1537	EmLa_contig00731	+	1233	8.666666666666666	104	(oTSS)	FALSE
TSS_1538	EmLa_contig00731	+	1247	0.4166666666666667	5	(oTSS)	FALSE
TSS_1539	EmLa_contig00731	+	1283	6.666666666666667	80	(oTSS)	FALSE
TSS_1540	EmLa_contig00731	+	1306	0.6666666666666666	8	(oTSS)	FALSE
TSS_1541	EmLa_contig00731	+	1342	6.0	72	(oTSS)	FALSE
TSS_1542	EmLa_contig00731	+	1358	0.6666666666666666	8	(oTSS)	FALSE
TSS_1543	EmLa_contig00731	+	1383	4.666666666666667	56	(oTSS)	FALSE
TSS_1544	EmLa_contig00731	+	1402	3.0	36	(oTSS)	FALSE
TSS_1545	EmLa_contig00731	+	1422	3.6666666666666665	44	(oTSS)	FALSE
TSS_1546	EmLa_contig00731	+	1461	0.75	9	(oTSS)	FALSE
TSS_1547	EmLa_contig00731	+	1477	2.1666666666666665	26	(oTSS)	FALSE
TSS_1548	EmLa_contig00731	+	1499	4.083333333333333	49	(oTSS)	FALSE
TSS_1549	EmLa_contig00745	+	63	2.1666666666666665	26	(oTSS)	FALSE
TSS_1550	EmLa_contig00745	-	64	1.5454545454545454	17	(oTSS)	FALSE
TSS_1551	EmLa_contig00745	+	82	0.9166666666666666	11	(oTSS)	FALSE
TSS_1552	EmLa_contig00749	+	477	30.25	363	(oTSS)	FALSE
TSS_1553	EmLa_contig00756	+	23	7.166666666666667	86	(oTSS)	FALSE
TSS_1554	EmLa_contig00756	-	43	1.4545454545454546	16	(oTSS)	FALSE
TSS_1555	EmLa_contig00756	-	59	0.5454545454545454	6	(oTSS)	FALSE
TSS_1556	EmLa_contig00756	+	66	9.166666666666666	110	(oTSS)	FALSE
TSS_1557	EmLa_contig00756	-	76	1.0909090909090908	12	(oTSS)	FALSE
TSS_1558	EmLa_contig00756	+	93	15.75	189	(oTSS)	FALSE
TSS_1559	EmLa_contig00756	-	98	0.45454545454545453	5	(oTSS)	FALSE
TSS_1560	EmLa_contig00756	-	117	2.6363636363636362	29	(oTSS)	FALSE
TSS_1561	EmLa_contig00756	+	130	21.666666666666668	260	(oTSS)	FALSE
TSS_1562	EmLa_contig00756	+	150	0.9166666666666666	11	(oTSS)	FALSE
TSS_1563	EmLa_contig00756	-	201	0.45454545454545453	5	(oTSS)	FALSE
TSS_1564	EmLa_contig00756	+	1204	0.5	6	(oTSS)	FALSE
TSS_1565	EmLa_contig00756	+	1281	0.4166666666666667	5	(oTSS)	FALSE
TSS_1566	EmLa_contig00756	+	1383	5.833333333333333	70	(oTSS)	FALSE
TSS_1567	EmLa_contig00756	+	1400	1.1666666666666667	14	(oTSS)	FALSE
TSS_1568	EmLa_contig00756	+	1436	0.9166666666666666	11	(oTSS)	FALSE
TSS_1569	EmLa_contig00756	+	1461	1.0	12	(oTSS)	FALSE
TSS_1570	EmLa_contig00756	+	1537	0.3333333333333333	4	(oTSS)	FALSE
TSS_1571	EmLa_contig00773	+	29	9.583333333333334	115	(oTSS)	FALSE
TSS_1572	EmLa_contig00773	-	83	6.090909090909091	67	(oTSS)	FALSE
TSS_1573	EmLa_contig00773	-	119	0.7272727272727273	8	(oTSS)	FALSE
TSS_1574	EmLa_contig00773	-	140	8.636363636363637	95	(oTSS)	FALSE
TSS_1575	EmLa_contig00773	+	1003	1.25	15	(oTSS)	FALSE
TSS_1576	EmLa_contig00773	+	1026	3.25	39	(oTSS)	FALSE
TSS_1577	EmLa_contig00781	-	150	2.4545454545454546	27	(oTSS)	FALSE
TSS_1578	EmLa_contig00781	-	192	5.363636363636363	59	(oTSS)	FALSE
TSS_1579	EmLa_contig00781	-	267	1.6363636363636365	18	(oTSS)	FALSE
TSS_1580	EmLa_contig00781	-	335	189.72727272727272	2087	(oTSS)	FALSE
TSS_1581	EmLa_contig00781	-	360	0.36363636363636365	4	(oTSS)	FALSE
TSS_1582	EmLa_contig00781	-	420	1.2727272727272727	14	(oTSS)	FALSE
TSS_1583	EmLa_contig00781	-	464	287.72727272727275	3165	(oTSS)	FALSE
TSS_1584	EmLa_contig00781	+	489	0.8333333333333334	10	(oTSS)	FALSE
TSS_1585	EmLa_contig00781	-	608	570.4545454545455	6275	(oTSS)	FALSE
TSS_1586	EmLa_contig00781	+	627	7.583333333333333	91	(oTSS)	FALSE
TSS_1587	EmLa_contig00781	+	660	5.916666666666667	71	(oTSS)	FALSE
TSS_1588	EmLa_contig00781	-	697	0.5454545454545454	6	(oTSS)	FALSE
TSS_1589	EmLa_contig00781	-	720	3.0	33	(oTSS)	FALSE
TSS_1590	EmLa_contig00781	+	740	7.75	93	(oTSS)	FALSE
TSS_1591	EmLa_contig00781	-	758	1.1818181818181819	13	(oTSS)	FALSE
TSS_1592	EmLa_contig00781	-	783	0.6363636363636364	7	(oTSS)	FALSE
TSS_1593	EmLa_contig00795	-	468	1.5454545454545454	17	(gTSS: EMO_125300)	TRUE
TSS_1594	EmLa_contig00795	+	1141	0.5	6	(iTSS: EMO_125310)	FALSE
TSS_1595	EmLa_contig00798	-	934	0.45454545454545453	5	(gTSS: EMO_125330)	TRUE
TSS_1596	EmLa_contig00811	-	264	0.5454545454545454	6	(oTSS)	FALSE
TSS_1597	EmLa_contig00811	-	913	0.36363636363636365	4	(iTSS: EMO_125380)	FALSE
TSS_1598	EmLa_contig00811	-	1470	0.36363636363636365	4	(iTSS: EMO_125380)	FALSE
TSS_1599	EmLa_contig00814	+	396	0.4166666666666667	5	(iTSS: EMO_125400)	FALSE
TSS_1600	EmLa_contig00814	+	421	0.3333333333333333	4	(iTSS: EMO_125400)	FALSE
TSS_1601	EmLa_contig00816	+	1351	2021-05-06	78	(oTSS)	FALSE
TSS_1602	EmLa_contig00822	-	239	2.5454545454545454	28	(oTSS)	FALSE
TSS_1603	EmLa_contig00822	-	348	0.45454545454545453	5	(oTSS)	FALSE
TSS_1604	EmLa_contig00822	-	375	0.36363636363636365	4	(oTSS)	FALSE
TSS_1605	EmLa_contig00822	-	400	0.8181818181818182	9	(oTSS)	FALSE
TSS_1606	EmLa_contig00822	-	441	37.27272727272727	410	(oTSS)	FALSE
TSS_1607	EmLa_contig00822	-	452	0.8181818181818182	9	(oTSS)	FALSE
TSS_1608	EmLa_contig00822	-	495	26.545454545454547	292	(oTSS)	FALSE
TSS_1609	EmLa_contig00824	+	10	1.1666666666666667	14	(oTSS)	FALSE
TSS_1610	EmLa_contig00824	-	30	6.363636363636363	70	(oTSS)	FALSE
TSS_1611	EmLa_contig00824	-	60	0.7272727272727273	8	(oTSS)	FALSE
TSS_1612	EmLa_contig00824	-	103	63.18181818181818	695	(oTSS)	FALSE
TSS_1613	EmLa_contig00824	-	153	41.63636363636363	458	(oTSS)	FALSE
TSS_1614	EmLa_contig00824	-	169	1.2727272727272727	14	(oTSS)	FALSE
TSS_1615	EmLa_contig00824	+	191	1.3333333333333333	16	(oTSS)	FALSE
TSS_1616	EmLa_contig00824	-	296	94.0	1034	(oTSS)	FALSE
TSS_1617	EmLa_contig00824	+	325	0.5833333333333334	7	(oTSS)	FALSE
TSS_1618	EmLa_contig00824	-	334	5.818181818181818	64	(oTSS)	FALSE
TSS_1619	EmLa_contig00824	-	373	0.8181818181818182	9	(oTSS)	FALSE
TSS_1620	EmLa_contig00824	-	437	9.0	99	(oTSS)	FALSE
TSS_1621	EmLa_contig00824	-	466	3.909090909090909	43	(oTSS)	FALSE
TSS_1622	EmLa_contig00824	-	483	8.727272727272727	96	(oTSS)	FALSE
TSS_1623	EmLa_contig00824	-	508	2.090909090909091	23	(oTSS)	FALSE
TSS_1624	EmLa_contig00824	-	545	2.1818181818181817	24	(oTSS)	FALSE
TSS_1625	EmLa_contig00824	+	558	0.3333333333333333	4	(iTSS: EMO_125450)	FALSE
TSS_1626	EmLa_contig00824	-	590	29.727272727272727	327	(oTSS)	FALSE
TSS_1627	EmLa_contig00824	-	632	1.0	11	(oTSS)	FALSE
TSS_1628	EmLa_contig00824	-	711	620.0	6820	(oTSS)	FALSE
TSS_1629	EmLa_contig00824	+	799	0.3333333333333333	4	(iTSS: EMO_125450)	FALSE
TSS_1630	EmLa_contig00824	-	799	17.272727272727273	190	(oTSS)	FALSE
TSS_1631	EmLa_contig00824	-	852	65.0909090909091	716	(oTSS)	FALSE
TSS_1632	EmLa_contig00824	-	942	41.54545454545455	457	(oTSS)	FALSE
TSS_1633	EmLa_contig00824	-	977	5.636363636363637	62	(oTSS)	FALSE
TSS_1634	EmLa_contig00824	-	1014	5.090909090909091	56	(oTSS)	FALSE
TSS_1635	EmLa_contig00824	-	1034	0.36363636363636365	4	(oTSS)	FALSE
TSS_1636	EmLa_contig00824	-	1073	4.545454545454546	50	(oTSS)	FALSE
TSS_1637	EmLa_contig00824	-	1170	21.818181818181817	240	(oTSS)	FALSE
TSS_1638	EmLa_contig00824	-	1240	12.363636363636363	136	(oTSS)	FALSE
TSS_1639	EmLa_contig00824	-	1271	3.909090909090909	43	(oTSS)	FALSE
TSS_1640	EmLa_contig00824	-	1351	45.72727272727273	503	(oTSS)	FALSE
TSS_1641	EmLa_contig00824	-	1476	2.909090909090909	32	(asTSS: EMO_125450)	TRUE
TSS_1642	EmLa_contig00824	-	1518	1.1818181818181819	13	(asTSS: EMO_125450)	FALSE
TSS_1643	EmLa_contig00828	+	10	9.583333333333334	115	(asTSS: EMO_125460)	TRUE
TSS_1644	EmLa_contig00828	+	36	1.0833333333333333	13	(asTSS: EMO_125460)	FALSE
TSS_1645	EmLa_contig00828	+	67	1.5833333333333333	19	(asTSS: EMO_125460)	FALSE
TSS_1646	EmLa_contig00828	+	126	59.25	711	(oTSS)	FALSE
TSS_1647	EmLa_contig00828	+	185	4.25	51	(oTSS)	FALSE
TSS_1648	EmLa_contig00828	+	220	85.08333333333333	1021	(oTSS)	FALSE
TSS_1649	EmLa_contig00828	+	244	5.666666666666667	68	(oTSS)	FALSE
TSS_1650	EmLa_contig00828	+	378	53.0	636	(oTSS)	FALSE
TSS_1651	EmLa_contig00828	+	438	108.33333333333333	1300	(oTSS)	FALSE
TSS_1652	EmLa_contig00828	+	523	2.4166666666666665	29	(oTSS)	FALSE
TSS_1653	EmLa_contig00828	-	560	0.36363636363636365	4	(iTSS: EMO_125460)	FALSE
TSS_1654	EmLa_contig00828	+	588	269.5833333333333	3235	(oTSS)	FALSE
TSS_1655	EmLa_contig00828	+	690	37.916666666666664	455	(oTSS)	FALSE
TSS_1656	EmLa_contig00828	+	736	11.416666666666666	137	(oTSS)	FALSE
TSS_1657	EmLa_contig00828	+	825	479.6666666666667	5756	(oTSS)	FALSE
TSS_1658	EmLa_contig00828	+	871	35.583333333333336	427	(oTSS)	FALSE
TSS_1659	EmLa_contig00828	+	927	80.91666666666667	971	(oTSS)	FALSE
TSS_1660	EmLa_contig00828	+	971	15.25	183	(oTSS)	FALSE
TSS_1661	EmLa_contig00828	+	1025	17.333333333333332	208	(oTSS)	FALSE
TSS_1662	EmLa_contig00828	+	1065	0.75	9	(oTSS)	FALSE
TSS_1663	EmLa_contig00828	+	1104	7.833333333333333	94	(oTSS)	FALSE
TSS_1664	EmLa_contig00828	-	1700	63.09090909090909	694	(oTSS)	FALSE
TSS_1665	EmLa_contig00828	-	1716	0.7272727272727273	8	(oTSS)	FALSE
TSS_1666	EmLa_contig00837	-	24	4.0	44	(oTSS)	FALSE
TSS_1667	EmLa_contig00837	-	120	0.5454545454545454	6	(oTSS)	FALSE
TSS_1668	EmLa_contig00837	-	174	12.909090909090908	142	(oTSS)	FALSE
TSS_1669	EmLa_contig00837	-	229	0.6363636363636364	7	(oTSS)	FALSE
TSS_1670	EmLa_contig00837	-	254	82.72727272727273	910	(iTSS: EMO_125520)	FALSE
TSS_1671	EmLa_contig00837	+	271	0.75	9	(asTSS: EMO_125520)	TRUE
TSS_1672	EmLa_contig00837	-	305	325.27272727272725	3578	(iTSS: EMO_125520)	FALSE
TSS_1673	EmLa_contig00837	-	336	4.909090909090909	54	(iTSS: EMO_125520)	FALSE
TSS_1674	EmLa_contig00837	+	357	80.58333333333333	967	(oTSS)	FALSE
TSS_1675	EmLa_contig00837	-	378	53.27272727272727	586	(iTSS: EMO_125520)	FALSE
TSS_1676	EmLa_contig00837	+	403	189.83333333333334	2278	(oTSS)	FALSE
TSS_1677	EmLa_contig00837	-	405	0.45454545454545453	5	(iTSS: EMO_125520)	FALSE
TSS_1678	EmLa_contig00837	-	467	94.45454545454545	1039	(iTSS: EMO_125520)	FALSE
TSS_1679	EmLa_contig00837	+	503	3.3333333333333335	40	(oTSS)	FALSE
TSS_1680	EmLa_contig00837	+	517	43.666666666666664	524	(oTSS)	FALSE
TSS_1681	EmLa_contig00837	-	518	15.181818181818182	167	(iTSS: EMO_125520)	FALSE
TSS_1682	EmLa_contig00837	-	539	0.8181818181818182	9	(iTSS: EMO_125520)	FALSE
TSS_1683	EmLa_contig00837	+	544	1.3333333333333333	16	(oTSS)	FALSE
TSS_1684	EmLa_contig00837	+	556	4.916666666666667	59	(oTSS)	FALSE
TSS_1685	EmLa_contig00837	-	578	101.18181818181819	1113	(iTSS: EMO_125520)	FALSE
TSS_1686	EmLa_contig00837	+	592	8.916666666666666	107	(oTSS)	FALSE
TSS_1687	EmLa_contig00837	-	658	25.181818181818183	277	(iTSS: EMO_125520)	FALSE
TSS_1688	EmLa_contig00837	-	686	27.181818181818183	299	(iTSS: EMO_125520)	FALSE
TSS_1689	EmLa_contig00837	+	687	54.833333333333336	658	(oTSS)	FALSE
TSS_1690	EmLa_contig00837	-	720	0.36363636363636365	4	(iTSS: EMO_125520)	FALSE
TSS_1691	EmLa_contig00837	+	736	14.75	177	(oTSS)	FALSE
TSS_1692	EmLa_contig00837	-	751	18.818181818181817	207	(gTSS: EMO_125520)	TRUE
TSS_1693	EmLa_contig00837	-	780	0.36363636363636365	4	(gTSS: EMO_125520)	FALSE
TSS_1694	EmLa_contig00837	+	783	17.25	207	(oTSS)	FALSE
TSS_1695	EmLa_contig00837	+	809	2021-05-03	42	(oTSS)	FALSE
TSS_1696	EmLa_contig00837	+	829	2021-05-05	66	(oTSS)	FALSE
TSS_1697	EmLa_contig00837	-	832	6.636363636363637	73	(oTSS)	FALSE
TSS_1698	EmLa_contig00837	+	851	4.083333333333333	49	(oTSS)	FALSE
TSS_1699	EmLa_contig00837	-	853	77.18181818181819	849	(oTSS)	FALSE
TSS_1700	EmLa_contig00837	-	888	0.6363636363636364	7	(oTSS)	FALSE
TSS_1701	EmLa_contig00849	+	2	1.3333333333333333	16	(oTSS)	FALSE
TSS_1702	EmLa_contig00849	+	32	0.75	9	(oTSS)	FALSE
TSS_1703	EmLa_contig00849	-	42	4.090909090909091	45	(oTSS)	FALSE
TSS_1704	EmLa_contig00849	+	55	0.4166666666666667	5	(oTSS)	FALSE
TSS_1705	EmLa_contig00849	+	77	3.0833333333333335	37	(oTSS)	FALSE
TSS_1706	EmLa_contig00849	-	88	6.818181818181818	75	(oTSS)	FALSE
TSS_1707	EmLa_contig00849	-	126	2.4545454545454546	27	(oTSS)	FALSE
TSS_1708	EmLa_contig00849	+	145	2.0	24	(oTSS)	FALSE
TSS_1709	EmLa_contig00849	+	173	0.9166666666666666	11	(oTSS)	FALSE
TSS_1710	EmLa_contig00849	-	175	143.27272727272728	1576	(oTSS)	FALSE
TSS_1711	EmLa_contig00849	+	207	1.4166666666666667	17	(oTSS)	FALSE
TSS_1712	EmLa_contig00849	+	221	0.4166666666666667	5	(oTSS)	FALSE
TSS_1713	EmLa_contig00849	-	241	9.545454545454545	105	(oTSS)	FALSE
TSS_1714	EmLa_contig00849	-	264	1.2727272727272727	14	(oTSS)	FALSE
TSS_1715	EmLa_contig00849	+	283	2.9166666666666665	35	(oTSS)	FALSE
TSS_1716	EmLa_contig00849	-	285	3.0	33	(oTSS)	FALSE
TSS_1717	EmLa_contig00849	-	306	0.9090909090909091	10	(oTSS)	FALSE
TSS_1718	EmLa_contig00849	+	317	14.916666666666666	179	(oTSS)	FALSE
TSS_1719	EmLa_contig00849	-	342	1.7272727272727273	19	(oTSS)	FALSE
TSS_1720	EmLa_contig00849	+	351	0.4166666666666667	5	(oTSS)	FALSE
TSS_1721	EmLa_contig00849	+	367	1.3333333333333333	16	(oTSS)	FALSE
TSS_1722	EmLa_contig00849	+	397	0.6666666666666666	8	(oTSS)	FALSE
TSS_1723	EmLa_contig00849	-	408	2.4545454545454546	27	(oTSS)	FALSE
TSS_1724	EmLa_contig00849	+	410	0.5833333333333334	7	(oTSS)	FALSE
TSS_1725	EmLa_contig00849	-	420	27.454545454545453	302	(oTSS)	FALSE
TSS_1726	EmLa_contig00849	+	436	0.5	6	(oTSS)	FALSE
TSS_1727	EmLa_contig00849	-	473	0.7272727272727273	8	(oTSS)	FALSE
TSS_1728	EmLa_contig00849	-	485	0.36363636363636365	4	(oTSS)	FALSE
TSS_1729	EmLa_contig00849	+	488	8.75	105	(oTSS)	FALSE
TSS_1730	EmLa_contig00849	-	496	0.6363636363636364	7	(oTSS)	FALSE
TSS_1731	EmLa_contig00849	+	547	0.5833333333333334	7	(oTSS)	FALSE
TSS_1732	EmLa_contig00849	+	574	19.083333333333332	229	(oTSS)	FALSE
TSS_1733	EmLa_contig00849	-	596	86.81818181818181	955	(oTSS)	FALSE
TSS_1734	EmLa_contig00849	+	609	0.4166666666666667	5	(oTSS)	FALSE
TSS_1735	EmLa_contig00849	-	617	0.6363636363636364	7	(oTSS)	FALSE
TSS_1736	EmLa_contig00849	+	623	2.1666666666666665	26	(oTSS)	FALSE
TSS_1737	EmLa_contig00849	-	647	1.5454545454545454	17	(oTSS)	FALSE
TSS_1738	EmLa_contig00849	-	659	0.5454545454545454	6	(oTSS)	FALSE
TSS_1739	EmLa_contig00849	+	676	3.75	45	(oTSS)	FALSE
TSS_1740	EmLa_contig00849	+	706	0.5833333333333334	7	(oTSS)	FALSE
TSS_1741	EmLa_contig00849	-	713	6.636363636363637	73	(oTSS)	FALSE
TSS_1742	EmLa_contig00849	-	734	1.0	11	(oTSS)	FALSE
TSS_1743	EmLa_contig00849	+	735	0.3333333333333333	4	(oTSS)	FALSE
TSS_1744	EmLa_contig00849	+	750	0.5	6	(oTSS)	FALSE
TSS_1745	EmLa_contig00849	+	807	0.5	6	(oTSS)	FALSE
TSS_1746	EmLa_contig00849	+	821	0.4166666666666667	5	(oTSS)	FALSE
TSS_1747	EmLa_contig00861	+	605	0.75	9	(oTSS)	FALSE
TSS_1748	EmLa_contig00861	-	633	18.0	198	(oTSS)	FALSE
TSS_1749	EmLa_contig00862	+	183	17.666666666666668	212	(oTSS)	FALSE
TSS_1750	EmLa_contig00862	-	284	0.6363636363636364	7	(oTSS)	FALSE
TSS_1751	EmLa_contig00862	-	314	3.4545454545454546	38	(oTSS)	FALSE
TSS_1752	EmLa_contig00862	-	345	72.27272727272727	795	(oTSS)	FALSE
TSS_1753	EmLa_contig00862	-	422	3.3636363636363638	37	(oTSS)	FALSE
TSS_1754	EmLa_contig00862	-	459	0.5454545454545454	6	(oTSS)	FALSE
TSS_1755	EmLa_contig00862	-	484	0.36363636363636365	4	(oTSS)	FALSE
TSS_1756	EmLa_contig00862	-	521	6.636363636363637	73	(oTSS)	FALSE
TSS_1757	EmLa_contig00863	+	12	1.5833333333333333	19	(oTSS)	FALSE
TSS_1758	EmLa_contig00863	+	46	0.5	6	(oTSS)	FALSE
TSS_1759	EmLa_contig00863	+	66	2.25	27	(oTSS)	FALSE
TSS_1760	EmLa_contig00863	+	84	1.9166666666666667	23	(oTSS)	FALSE
TSS_1761	EmLa_contig00863	+	109	9.166666666666666	110	(oTSS)	FALSE
TSS_1762	EmLa_contig00863	+	173	2021-05-04	54	(oTSS)	FALSE
TSS_1763	EmLa_contig00863	+	189	0.75	9	(oTSS)	FALSE
TSS_1764	EmLa_contig00863	+	248	5.583333333333333	67	(oTSS)	FALSE
TSS_1765	EmLa_contig00863	+	268	0.75	9	(oTSS)	FALSE
TSS_1766	EmLa_contig00863	+	298	6.083333333333333	73	(oTSS)	FALSE
TSS_1767	EmLa_contig00863	+	316	6.0	72	(oTSS)	FALSE
TSS_1768	EmLa_contig00863	+	361	7.416666666666667	89	(oTSS)	FALSE
TSS_1769	EmLa_contig00863	+	399	1.25	15	(oTSS)	FALSE
TSS_1770	EmLa_contig00863	+	415	1.4166666666666667	17	(oTSS)	FALSE
TSS_1771	EmLa_contig00863	+	450	70.58333333333333	847	(oTSS)	FALSE
TSS_1772	EmLa_contig00863	+	484	1.0	12	(oTSS)	FALSE
TSS_1773	EmLa_contig00880	-	153	0.45454545454545453	5	(oTSS)	FALSE
TSS_1774	EmLa_contig00880	-	241	1.2727272727272727	14	(oTSS)	FALSE
TSS_1775	EmLa_contig00880	-	298	1.3636363636363635	15	(oTSS)	FALSE
TSS_1776	EmLa_contig00880	-	426	0.36363636363636365	4	(oTSS)	FALSE
TSS_1777	EmLa_contig00880	+	430	0.5833333333333334	7	(oTSS)	FALSE
TSS_1778	EmLa_contig00880	+	441	2.25	27	(oTSS)	FALSE
TSS_1779	EmLa_contig00880	-	450	0.9090909090909091	10	(oTSS)	FALSE
TSS_1780	EmLa_contig00880	-	465	1.0	11	(oTSS)	FALSE
TSS_1781	EmLa_contig00880	-	488	14.909090909090908	164	(oTSS)	FALSE
TSS_1782	EmLa_contig00880	-	500	1.1818181818181819	13	(oTSS)	FALSE
TSS_1783	EmLa_contig00880	-	525	2.0	22	(oTSS)	FALSE
TSS_1784	EmLa_contig00880	+	532	420.9166666666667	5051	(oTSS)	FALSE
TSS_1785	EmLa_contig00880	-	553	0.5454545454545454	6	(oTSS)	FALSE
TSS_1786	EmLa_contig00880	+	636	29.416666666666668	353	(oTSS)	FALSE
TSS_1787	EmLa_contig00880	-	659	172.72727272727272	1900	(oTSS)	FALSE
TSS_1788	EmLa_contig00881	-	366	0.5454545454545454	6	(gTSS: EMO_125600)	TRUE
TSS_1789	EmLa_contig00893	+	100	0.4166666666666667	5	(gTSS: EMO_125630)	TRUE
TSS_1790	EmLa_contig00895	-	502	6.818181818181818	75	(oTSS)	FALSE
TSS_1791	EmLa_contig00895	-	574	9.545454545454545	105	(oTSS)	FALSE
TSS_1792	EmLa_contig00895	-	595	0.36363636363636365	4	(oTSS)	FALSE
TSS_1793	EmLa_contig00895	-	623	41.18181818181818	453	(oTSS)	FALSE
TSS_1794	EmLa_contig00895	-	668	66.36363636363636	730	(oTSS)	FALSE
TSS_1795	EmLa_contig00895	-	742	1.2727272727272727	14	(oTSS)	FALSE
TSS_1796	EmLa_contig00895	-	768	4.363636363636363	48	(oTSS)	FALSE
TSS_1797	EmLa_contig00895	-	803	11.909090909090908	131	(oTSS)	FALSE
TSS_1798	EmLa_contig00895	-	862	0.36363636363636365	4	(asTSS: EMO_125640)	FALSE
TSS_1799	EmLa_contig00895	-	876	3.0	33	(asTSS: EMO_125640)	FALSE
TSS_1800	EmLa_contig00895	-	896	0.6363636363636364	7	(asTSS: EMO_125640)	FALSE
TSS_1801	EmLa_contig00895	-	923	0.45454545454545453	5	(asTSS: EMO_125640)	FALSE
TSS_1802	EmLa_contig00895	-	941	0.6363636363636364	7	(asTSS: EMO_125640)	FALSE
TSS_1803	EmLa_contig00895	-	955	0.8181818181818182	9	(asTSS: EMO_125640)	FALSE
TSS_1804	EmLa_contig00895	-	979	5.545454545454546	61	(asTSS: EMO_125640)	TRUE
TSS_1805	EmLa_contig00895	-	1030	2.4545454545454546	27	(asTSS: EMO_125640)	FALSE
TSS_1806	EmLa_contig00895	-	1047	1.5454545454545454	17	(oTSS)	FALSE
TSS_1807	EmLa_contig00895	-	1058	0.7272727272727273	8	(oTSS)	FALSE
TSS_1808	EmLa_contig00895	-	1086	4.818181818181818	53	(oTSS)	FALSE
TSS_1809	EmLa_contig00896	-	109	13.727272727272727	151	(oTSS)	FALSE
TSS_1810	EmLa_contig00896	-	142	0.8181818181818182	9	(oTSS)	FALSE
TSS_1811	EmLa_contig00896	+	211	0.5	6	(oTSS)	FALSE
TSS_1812	EmLa_contig00896	-	230	6.818181818181818	75	(oTSS)	FALSE
TSS_1813	EmLa_contig00897	+	380	0.6666666666666666	8	(oTSS)	FALSE
TSS_1814	EmLa_contig00897	+	418	61.333333333333336	736	(oTSS)	FALSE
TSS_1815	EmLa_contig00897	-	439	5.454545454545454	60	(gTSS: EMO_125650)	TRUE
TSS_1816	EmLa_contig00902	+	768	0.8333333333333334	10	(oTSS)	FALSE
TSS_1817	EmLa_contig00902	+	848	2021-05-04	54	(oTSS)	FALSE
TSS_1818	EmLa_contig00902	+	870	1.0	12	(oTSS)	FALSE
TSS_1819	EmLa_contig00902	-	889	0.5454545454545454	6	(oTSS)	FALSE
TSS_1820	EmLa_contig00902	+	905	2.75	33	(oTSS)	FALSE
TSS_1821	EmLa_contig00902	-	938	0.6363636363636364	7	(oTSS)	FALSE
TSS_1822	EmLa_contig00902	+	980	5.083333333333333	61	(oTSS)	FALSE
TSS_1823	EmLa_contig00902	+	1021	50.5	606	(oTSS)	FALSE
TSS_1824	EmLa_contig00902	-	1039	1.0909090909090908	12	(oTSS)	FALSE
TSS_1825	EmLa_contig00923	-	165	18.0	198	(iTSS: EMO_125700)	FALSE
TSS_1826	EmLa_contig00923	-	220	0.9090909090909091	10	(iTSS: EMO_125700)	FALSE
TSS_1827	EmLa_contig00923	-	273	446.1818181818182	4908	(iTSS: EMO_125700)	FALSE
TSS_1828	EmLa_contig00923	-	321	56.63636363636363	623	(iTSS: EMO_125700)	FALSE
TSS_1829	EmLa_contig00923	+	392	0.4166666666666667	5	(oTSS)	FALSE
TSS_1830	EmLa_contig00923	+	412	0.5833333333333334	7	(oTSS)	FALSE
TSS_1831	EmLa_contig00923	-	435	1.2727272727272727	14	(iTSS: EMO_125700)	FALSE
TSS_1832	EmLa_contig00923	-	460	0.8181818181818182	9	(iTSS: EMO_125700)	FALSE
TSS_1833	EmLa_contig00923	-	485	0.8181818181818182	9	(iTSS: EMO_125700)	FALSE
TSS_1834	EmLa_contig00923	+	511	0.5	6	(oTSS)	FALSE
TSS_1835	EmLa_contig00923	-	534	134.54545454545453	1480	(iTSS: EMO_125700)	FALSE
TSS_1836	EmLa_contig00923	+	545	1.4166666666666667	17	(oTSS)	FALSE
TSS_1837	EmLa_contig00923	+	593	0.5	6	(oTSS)	FALSE
TSS_1838	EmLa_contig00923	-	618	8.454545454545455	93	(iTSS: EMO_125700)	FALSE
TSS_1839	EmLa_contig00923	-	648	1.5454545454545454	17	(iTSS: EMO_125700)	FALSE
TSS_1840	EmLa_contig00923	+	709	5.416666666666667	65	(oTSS)	FALSE
TSS_1841	EmLa_contig00923	-	732	9.818181818181818	108	(iTSS: EMO_125700)	FALSE
TSS_1842	EmLa_contig00923	+	747	0.3333333333333333	4	(oTSS)	FALSE
TSS_1843	EmLa_contig00923	-	750	2.3636363636363638	26	(iTSS: EMO_125700)	FALSE
TSS_1844	EmLa_contig00923	+	782	0.3333333333333333	4	(oTSS)	FALSE
TSS_1845	EmLa_contig00923	+	798	0.4166666666666667	5	(oTSS)	FALSE
TSS_1846	EmLa_contig00923	-	836	32.27272727272727	355	(iTSS: EMO_125700)	FALSE
TSS_1847	EmLa_contig00923	+	876	37.916666666666664	455	(oTSS)	FALSE
TSS_1848	EmLa_contig00923	-	877	0.6363636363636364	7	(iTSS: EMO_125700)	FALSE
TSS_1849	EmLa_contig00923	-	898	372.27272727272725	4095	(iTSS: EMO_125700)	FALSE
TSS_1850	EmLa_contig00923	+	907	28.583333333333332	343	(oTSS)	FALSE
TSS_1851	EmLa_contig00966	+	42	12.0	144	(oTSS)	FALSE
TSS_1852	EmLa_contig00966	+	83	3.0	36	(oTSS)	FALSE
TSS_1853	EmLa_contig00966	+	111	5.25	63	(oTSS)	FALSE
TSS_1854	EmLa_contig00966	+	159	1.3333333333333333	16	(oTSS)	FALSE
TSS_1855	EmLa_contig00966	+	209	2021-05-01	18	(oTSS)	FALSE
TSS_1856	EmLa_contig00966	+	261	14.083333333333334	169	(oTSS)	FALSE
TSS_1857	EmLa_contig00966	-	268	0.45454545454545453	5	(oTSS)	FALSE
TSS_1858	EmLa_contig00966	+	298	47.916666666666664	575	(oTSS)	FALSE
TSS_1859	EmLa_contig00966	-	362	4.181818181818182	46	(oTSS)	FALSE
TSS_1860	EmLa_contig00966	+	367	30.75	369	(oTSS)	FALSE
TSS_1861	EmLa_contig00966	+	384	2021-05-01	18	(oTSS)	FALSE
TSS_1862	EmLa_contig00966	-	385	2.8181818181818183	31	(oTSS)	FALSE
TSS_1863	EmLa_contig00966	+	395	12.166666666666666	146	(oTSS)	FALSE
TSS_1864	EmLa_contig00966	+	425	2.0	24	(oTSS)	FALSE
TSS_1865	EmLa_contig00966	-	426	3.3636363636363638	37	(oTSS)	FALSE
TSS_1866	EmLa_contig00966	+	455	3.4166666666666665	41	(oTSS)	FALSE
TSS_1867	EmLa_contig00966	+	474	10.25	123	(oTSS)	FALSE
TSS_1868	EmLa_contig00966	-	511	0.45454545454545453	5	(oTSS)	FALSE
TSS_1869	EmLa_contig00966	-	559	0.36363636363636365	4	(oTSS)	FALSE
TSS_1870	EmLa_contig00966	-	606	2.1818181818181817	24	(oTSS)	FALSE
TSS_1871	EmLa_contig00966	+	631	0.75	9	(oTSS)	FALSE
TSS_1872	EmLa_contig00966	-	697	0.6363636363636364	7	(oTSS)	FALSE
TSS_1873	EmLa_contig00966	-	733	2.4545454545454546	27	(oTSS)	FALSE
TSS_1874	EmLa_contig00966	-	774	0.9090909090909091	10	(oTSS)	FALSE
TSS_1875	EmLa_contig00966	-	813	7.909090909090909	87	(oTSS)	FALSE
TSS_1876	EmLa_contig00966	-	836	16.727272727272727	184	(oTSS)	FALSE
TSS_1877	EmLa_contig00966	+	880	775.8333333333334	9310	(oTSS)	FALSE
TSS_1878	EmLa_contig00966	-	909	13.0	143	(oTSS)	FALSE
TSS_1879	EmLa_contig00966	-	974	15.090909090909092	166	(oTSS)	FALSE
TSS_1880	EmLa_contig00966	+	1031	597.3333333333334	7168	(oTSS)	FALSE
TSS_1881	EmLa_contig00966	-	1038	1732.5454545454545	19058	(oTSS)	FALSE
TSS_1882	EmLa_contig00983	+	10	1.3333333333333333	16	(oTSS)	FALSE
TSS_1883	EmLa_contig00983	+	35	0.5	6	(oTSS)	FALSE
TSS_1884	EmLa_contig00983	+	52	5.333333333333333	64	(oTSS)	FALSE
TSS_1885	EmLa_contig00983	+	76	0.4166666666666667	5	(oTSS)	FALSE
TSS_1886	EmLa_contig00983	+	89	13.666666666666666	164	(oTSS)	FALSE
TSS_1887	EmLa_contig00983	+	129	0.4166666666666667	5	(oTSS)	FALSE
TSS_1888	EmLa_contig00983	+	171	3.3333333333333335	40	(oTSS)	FALSE
TSS_1889	EmLa_contig00983	+	268	11.666666666666666	140	(oTSS)	FALSE
TSS_1890	EmLa_contig00983	+	343	0.6666666666666666	8	(oTSS)	FALSE
TSS_1891	EmLa_contig00983	+	382	0.5	6	(oTSS)	FALSE
TSS_1892	EmLa_contig00983	+	393	1.1666666666666667	14	(oTSS)	FALSE
TSS_1893	EmLa_contig00989	+	34	1.0833333333333333	13	(oTSS)	FALSE
TSS_1894	EmLa_contig00989	-	46	5.7272727272727275	63	(oTSS)	FALSE
TSS_1895	EmLa_contig00989	-	78	0.45454545454545453	5	(oTSS)	FALSE
TSS_1896	EmLa_contig00989	-	294	0.36363636363636365	4	(oTSS)	FALSE
TSS_1897	EmLa_contig00989	+	300	0.5	6	(oTSS)	FALSE
TSS_1898	EmLa_contig00989	+	411	0.4166666666666667	5	(oTSS)	FALSE
TSS_1899	EmLa_contig00989	+	438	2.0833333333333335	25	(oTSS)	FALSE
TSS_1900	EmLa_contig00989	-	475	500.0	5500	(oTSS)	FALSE
TSS_1901	EmLa_contig00989	+	513	1.0	12	(oTSS)	FALSE
TSS_1902	EmLa_contig00989	+	543	0.5	6	(oTSS)	FALSE
TSS_1903	EmLa_contig00989	-	600	202.8181818181818	2231	(oTSS)	FALSE
TSS_1904	EmLa_contig00994	-	523	0.5454545454545454	6	(gTSS: EMO_125780)	TRUE
TSS_1905	EmLa_contig00998	+	29	1.3333333333333333	16	(asTSS: EMO_125790)	FALSE
TSS_1906	EmLa_contig00998	-	30	0.36363636363636365	4	(oTSS)	FALSE
TSS_1907	EmLa_contig00998	+	46	1.0	12	(asTSS: EMO_125790)	FALSE
TSS_1908	EmLa_contig00998	-	55	2.0	22	(oTSS)	FALSE
TSS_1909	EmLa_contig00998	-	80	9.545454545454545	105	(oTSS)	FALSE
TSS_1910	EmLa_contig00998	+	91	1.75	21	(asTSS: EMO_125790)	FALSE
TSS_1911	EmLa_contig00998	+	103	12.166666666666666	146	(asTSS: EMO_125790)	TRUE
TSS_1912	EmLa_contig00998	-	124	0.5454545454545454	6	(iTSS: EMO_125790)	FALSE
TSS_1913	EmLa_contig00998	-	139	10.818181818181818	119	(iTSS: EMO_125790)	FALSE
TSS_1914	EmLa_contig00998	+	167	1.3333333333333333	16	(asTSS: EMO_125790)	FALSE
TSS_1915	EmLa_contig00998	+	193	473.5833333333333	5683	(oTSS)	FALSE
TSS_1916	EmLa_contig00998	-	200	3.909090909090909	43	(iTSS: EMO_125790)	FALSE
TSS_1917	EmLa_contig00998	-	223	0.36363636363636365	4	(iTSS: EMO_125790)	FALSE
TSS_1918	EmLa_contig00998	-	243	4.0	44	(iTSS: EMO_125790)	FALSE
TSS_1919	EmLa_contig00998	+	256	2.5833333333333335	31	(oTSS)	FALSE
TSS_1920	EmLa_contig00998	+	293	6.833333333333333	82	(oTSS)	FALSE
TSS_1921	EmLa_contig00998	-	319	0.36363636363636365	4	(iTSS: EMO_125790)	FALSE
TSS_1922	EmLa_contig00998	+	345	0.5833333333333334	7	(oTSS)	FALSE
TSS_1923	EmLa_contig00998	+	369	17.666666666666668	212	(oTSS)	FALSE
TSS_1924	EmLa_contig00998	-	374	0.8181818181818182	9	(iTSS: EMO_125790)	FALSE
TSS_1925	EmLa_contig00998	-	400	1.0909090909090908	12	(iTSS: EMO_125790)	FALSE
TSS_1926	EmLa_contig00998	+	401	70.58333333333333	847	(oTSS)	FALSE
TSS_1927	EmLa_contig00998	-	424	17.90909090909091	197	(iTSS: EMO_125790)	FALSE
TSS_1928	EmLa_contig00998	+	459	25.166666666666668	302	(oTSS)	FALSE
TSS_1929	EmLa_contig01001	-	209	0.45454545454545453	5	(oTSS)	FALSE
TSS_1930	EmLa_contig01001	-	587	396.27272727272725	4359	(oTSS)	FALSE
TSS_1931	EmLa_contig01001	-	681	21.09090909090909	232	(oTSS)	FALSE
TSS_1932	EmLa_contig01001	-	693	2.8181818181818183	31	(oTSS)	FALSE
TSS_1933	EmLa_contig01001	-	716	0.36363636363636365	4	(oTSS)	FALSE
TSS_1934	EmLa_contig01001	-	750	6.090909090909091	67	(oTSS)	FALSE
TSS_1935	EmLa_contig01001	-	806	40.18181818181818	442	(oTSS)	FALSE
TSS_1936	EmLa_contig01001	-	857	937.7272727272727	10315	(oTSS)	FALSE
TSS_1937	EmLa_contig01001	-	885	18.545454545454547	204	(oTSS)	FALSE
TSS_1938	EmLa_contig01001	-	918	16.363636363636363	180	(oTSS)	FALSE
TSS_1939	EmLa_contig01001	-	950	1.0909090909090908	12	(oTSS)	FALSE
TSS_1940	EmLa_contig01004	-	584	0.5454545454545454	6	(oTSS)	FALSE
TSS_1941	EmLa_contig01009	-	649	0.36363636363636365	4	(oTSS)	FALSE
TSS_1942	EmLa_contig01015	+	3	1.6666666666666667	20	(oTSS)	FALSE
TSS_1943	EmLa_contig01015	+	56	0.4166666666666667	5	(oTSS)	FALSE
TSS_1944	EmLa_contig01015	+	88	0.4166666666666667	5	(oTSS)	FALSE
TSS_1945	EmLa_contig01015	+	119	21.75	261	(oTSS)	FALSE
TSS_1946	EmLa_contig01015	+	186	9.916666666666666	119	(oTSS)	FALSE
TSS_1947	EmLa_contig01015	+	232	2021-05-02	30	(oTSS)	FALSE
TSS_1948	EmLa_contig01015	+	339	33.333333333333336	400	(oTSS)	FALSE
TSS_1949	EmLa_contig01015	+	398	2021-05-03	42	(oTSS)	FALSE
TSS_1950	EmLa_contig01015	-	421	3.4545454545454546	38	(oTSS)	FALSE
TSS_1951	EmLa_contig01015	+	432	0.9166666666666666	11	(oTSS)	FALSE
TSS_1952	EmLa_contig01015	+	458	0.5	6	(oTSS)	FALSE
TSS_1953	EmLa_contig01015	-	461	14.090909090909092	155	(oTSS)	FALSE
TSS_1954	EmLa_contig01015	+	481	0.5	6	(oTSS)	FALSE
TSS_1955	EmLa_contig01015	+	499	0.4166666666666667	5	(oTSS)	FALSE
TSS_1956	EmLa_contig01015	-	507	15.909090909090908	175	(oTSS)	FALSE
TSS_1957	EmLa_contig01015	+	524	2021-05-04	54	(oTSS)	FALSE
TSS_1958	EmLa_contig01015	-	549	0.45454545454545453	5	(oTSS)	FALSE
TSS_1959	EmLa_contig01016	-	107	2.0	22	(oTSS)	FALSE
TSS_1960	EmLa_contig01016	-	159	0.36363636363636365	4	(oTSS)	FALSE
TSS_1961	EmLa_contig01016	-	196	5.545454545454546	61	(oTSS)	FALSE
TSS_1962	EmLa_contig01016	-	238	0.36363636363636365	4	(oTSS)	FALSE
TSS_1963	EmLa_contig01016	-	264	1.9090909090909092	21	(oTSS)	FALSE
TSS_1964	EmLa_contig01016	-	290	2.5454545454545454	28	(oTSS)	FALSE
TSS_1965	EmLa_contig01016	-	325	1.2727272727272727	14	(oTSS)	FALSE
TSS_1966	EmLa_contig01016	-	357	7.909090909090909	87	(oTSS)	FALSE
TSS_1967	EmLa_contig01016	+	367	3.0833333333333335	37	(oTSS)	FALSE
TSS_1968	EmLa_contig01016	-	423	0.36363636363636365	4	(oTSS)	FALSE
TSS_1969	EmLa_contig01016	+	451	5.583333333333333	67	(oTSS)	FALSE
TSS_1970	EmLa_contig01016	-	452	12.090909090909092	133	(oTSS)	FALSE
TSS_1971	EmLa_contig01016	+	507	3.75	45	(oTSS)	FALSE
TSS_1972	EmLa_contig01016	-	529	20.363636363636363	224	(oTSS)	FALSE
TSS_1973	EmLa_contig01030	-	54	0.45454545454545453	5	(oTSS)	FALSE
TSS_1974	EmLa_contig01031	+	1159	0.5833333333333334	7	(oTSS)	FALSE
TSS_1975	EmLa_contig01055	-	36	0.7272727272727273	8	(oTSS)	FALSE
TSS_1976	EmLa_contig01055	+	184	11.833333333333334	142	(gTSS: EMO_125940)	TRUE
TSS_1977	EmLa_contig01060	-	624	0.8181818181818182	9	(iTSS: EMO_125950)	FALSE
TSS_1978	EmLa_contig01069	-	736	0.5454545454545454	6	(oTSS)	FALSE
TSS_1979	EmLa_contig01073	+	44	0.5	6	(iTSS: EMO_125990)	FALSE
TSS_1980	EmLa_contig01073	+	110	2.0	24	(iTSS: EMO_125990)	FALSE
TSS_1981	EmLa_contig01073	+	227	1.25	15	(iTSS: EMO_125990)	FALSE
TSS_1982	EmLa_contig01073	+	396	1.5833333333333333	19	(oTSS)	FALSE
TSS_1983	EmLa_contig01073	+	424	0.3333333333333333	4	(oTSS)	FALSE
TSS_1984	EmLa_contig01073	+	450	0.9166666666666666	11	(oTSS)	FALSE
TSS_1985	EmLa_contig01073	+	479	9.166666666666666	110	(oTSS)	FALSE
TSS_1986	EmLa_contig01073	+	513	0.5	6	(oTSS)	FALSE
TSS_1987	EmLa_contig01073	+	563	4.833333333333333	58	(oTSS)	FALSE
TSS_1988	EmLa_contig01073	+	580	0.5	6	(oTSS)	FALSE
TSS_1989	EmLa_contig01074	-	81	1.9090909090909092	21	(oTSS)	FALSE
TSS_1990	EmLa_contig01074	-	108	2.3636363636363638	26	(oTSS)	FALSE
TSS_1991	EmLa_contig01074	-	165	0.7272727272727273	8	(oTSS)	FALSE
TSS_1992	EmLa_contig01074	-	182	0.45454545454545453	5	(oTSS)	FALSE
TSS_1993	EmLa_contig01074	-	281	18.181818181818183	200	(oTSS)	FALSE
TSS_1994	EmLa_contig01077	-	28	0.6363636363636364	7	(oTSS)	FALSE
TSS_1995	EmLa_contig01077	-	55	0.7272727272727273	8	(oTSS)	FALSE
TSS_1996	EmLa_contig01077	-	93	3.272727272727273	36	(oTSS)	FALSE
TSS_1997	EmLa_contig01077	-	124	0.36363636363636365	4	(oTSS)	FALSE
[truncated: 71,058 more rows]

## Sheet: E. invadens
Mornico et al., 2022. RNA sequencing reveals widespread transcription of natural antisense RNAs in Entamoeba species
Table S5. List of TSS identified in Entamoeba species
ID	Contig	Strand	Peak position	Peak normalized cov	Peak coverage	Annotation	pTSS
TSS_1	KB206125	+	338	2021-08-01	9	(oTSS)	FALSE
TSS_2	KB206125	+	586	2021-04-01	7	(oTSS)	FALSE
TSS_3	KB206125	+	761	2021-08-01	9	(oTSS)	FALSE
TSS_4	KB206125	+	1130	2021-02-01	6	(oTSS)	FALSE
TSS_5	KB206125	-	1347	2021-06-01	8	(oTSS)	FALSE
TSS_6	KB206125	+	1378	2021-02-02	11	(oTSS)	FALSE
TSS_7	KB206126	+	206	0.8	4	(oTSS)	FALSE
TSS_8	KB206126	-	452	0.8	4	(oTSS)	FALSE
TSS_9	KB206127	-	552	0.8	4	(oTSS)	FALSE
TSS_10	KB206127	-	564	2021-06-02	13	(oTSS)	FALSE
TSS_11	KB206127	-	762	2021-04-01	7	(oTSS)	FALSE
TSS_12	KB206127	-	929	2.0	10	(oTSS)	FALSE
TSS_13	KB206127	+	934	0.8	4	(iTSS: EIN_013810)	FALSE
TSS_14	KB206127	-	953	2021-06-01	8	(oTSS)	FALSE
TSS_15	KB206127	+	964	5.0	25	(iTSS: EIN_013810)	FALSE
TSS_16	KB206127	-	973	2021-02-05	26	(oTSS)	FALSE
TSS_17	KB206127	+	979	2021-02-02	11	(iTSS: EIN_013810)	FALSE
TSS_18	KB206127	-	1004	2021-02-02	11	(oTSS)	FALSE
TSS_19	KB206127	+	1027	2021-02-03	16	(iTSS: EIN_013810)	FALSE
TSS_20	KB206127	-	1070	2021-02-01	6	(oTSS)	FALSE
TSS_21	KB206127	+	1145	0.8	4	(iTSS: EIN_013810)	FALSE
TSS_22	KB206127	-	1149	14.0	70	(oTSS)	FALSE
TSS_23	KB206127	+	1156	2021-04-02	12	(iTSS: EIN_013810)	FALSE
TSS_24	KB206127	+	1199	5.0	25	(iTSS: EIN_013810)	FALSE
TSS_25	KB206127	-	1225	2021-04-17	87	(asTSS: EIN_013810)	TRUE
TSS_26	KB206127	-	1258	2021-06-07	38	(asTSS: EIN_013810)	FALSE
TSS_27	KB206127	-	1269	1.0	5	(asTSS: EIN_013810)	FALSE
TSS_28	KB206128	+	6238	2021-02-01	6	(oTSS)	FALSE
TSS_29	KB206128	+	6394	0.8	4	(oTSS)	FALSE
TSS_30	KB206128	+	6463	2021-04-04	22	(oTSS)	FALSE
TSS_31	KB206128	+	6484	1.0	5	(oTSS)	FALSE
TSS_32	KB206128	+	6514	461.2	2306	(oTSS)	FALSE
TSS_33	KB206128	+	6563	90.8	454	(oTSS)	FALSE
TSS_34	KB206128	+	6653	7.0	35	(oTSS)	FALSE
TSS_35	KB206128	-	6655	2021-06-17	88	(iTSS: EIN_411830)	FALSE
TSS_36	KB206128	+	6685	2021-04-01	7	(oTSS)	FALSE
TSS_37	KB206128	+	6718	46.0	230	(oTSS)	FALSE
TSS_38	KB206128	+	6752	84.0	420	(oTSS)	FALSE
TSS_39	KB206128	-	6804	1.0	5	(iTSS: EIN_411830)	FALSE
TSS_40	KB206128	+	6805	2021-08-01	9	(oTSS)	FALSE
TSS_41	KB206128	+	6825	2021-04-14	72	(oTSS)	FALSE
TSS_42	KB206128	+	6854	2021-02-03	16	(oTSS)	FALSE
TSS_43	KB206128	+	6868	1.0	5	(oTSS)	FALSE
TSS_44	KB206128	-	6881	0.8	4	(iTSS: EIN_411830)	FALSE
TSS_45	KB206128	+	6913	21.0	105	(oTSS)	FALSE
TSS_46	KB206128	+	6936	2021-02-01	6	(oTSS)	FALSE
TSS_47	KB206128	-	6936	2021-06-01	8	(iTSS: EIN_411830)	FALSE
TSS_48	KB206128	+	7050	2021-04-03	17	(oTSS)	FALSE
TSS_49	KB206128	+	7081	2021-08-04	24	(oTSS)	FALSE
TSS_50	KB206128	+	7095	2021-08-06	34	(oTSS)	FALSE
TSS_51	KB206128	+	7106	2021-06-01	8	(oTSS)	FALSE
TSS_52	KB206128	+	7246	2021-04-03	17	(oTSS)	FALSE
TSS_53	KB206128	+	7262	11.0	55	(oTSS)	FALSE
TSS_54	KB206128	-	8882	0.8	4	(oTSS)	FALSE
TSS_55	KB206128	-	8905	2021-06-12	63	(oTSS)	FALSE
TSS_56	KB206128	-	8935	1.0	5	(oTSS)	FALSE
TSS_57	KB206128	+	9486	0.8	4	(oTSS)	FALSE
TSS_58	KB206128	-	9493	0.8	4	(oTSS)	FALSE
TSS_59	KB206128	+	9538	6.0	30	(oTSS)	FALSE
TSS_60	KB206128	+	9554	2021-02-01	6	(oTSS)	FALSE
TSS_61	KB206128	-	9584	0.8	4	(oTSS)	FALSE
TSS_62	KB206128	+	9612	2021-06-24	123	(oTSS)	FALSE
TSS_63	KB206128	-	9633	2021-04-13	67	(oTSS)	FALSE
TSS_64	KB206128	-	9687	2021-06-01	8	(oTSS)	FALSE
TSS_65	KB206128	+	9695	2021-04-01	7	(oTSS)	FALSE
TSS_66	KB206128	-	9750	2021-04-10	52	(oTSS)	FALSE
TSS_67	KB206128	-	9765	2021-02-01	6	(oTSS)	FALSE
TSS_68	KB206128	-	9786	2021-06-01	8	(oTSS)	FALSE
TSS_69	KB206128	+	9799	2021-08-07	39	(oTSS)	FALSE
TSS_70	KB206128	+	9909	0.8	4	(oTSS)	FALSE
TSS_71	KB206128	-	9931	1.0	5	(oTSS)	FALSE
TSS_72	KB206128	+	9933	2021-04-05	27	(oTSS)	FALSE
TSS_73	KB206128	-	9959	0.8	4	(oTSS)	FALSE
TSS_74	KB206128	+	9976	2021-08-10	54	(oTSS)	FALSE
TSS_75	KB206128	+	9988	2021-02-08	41	(oTSS)	FALSE
TSS_76	KB206128	-	9997	0.8	4	(oTSS)	FALSE
TSS_77	KB206128	+	10053	1.0	5	(oTSS)	FALSE
TSS_78	KB206128	-	10086	2021-06-07	38	(oTSS)	FALSE
TSS_79	KB206128	+	10096	2021-08-01	9	(oTSS)	FALSE
TSS_80	KB206128	+	10179	0.8	4	(oTSS)	FALSE
TSS_81	KB206128	+	10243	2021-02-01	6	(oTSS)	FALSE
TSS_82	KB206128	-	10280	2021-08-06	34	(oTSS)	FALSE
TSS_83	KB206128	+	12919	2021-08-01	9	(oTSS)	FALSE
TSS_84	KB206128	-	13893	0.8	4	(oTSS)	FALSE
TSS_85	KB206128	+	15360	0.8	4	(gTSS: EIN_412040)	TRUE
TSS_86	KB206128	+	15399	1.0	5	(iTSS: EIN_412040)	FALSE
TSS_87	KB206128	+	15435	2021-08-01	9	(iTSS: EIN_412040)	FALSE
TSS_88	KB206128	+	15493	12.0	60	(iTSS: EIN_412040)	FALSE
TSS_89	KB206128	+	15505	2021-06-02	13	(iTSS: EIN_412040)	FALSE
TSS_90	KB206128	+	15521	2021-02-04	21	(iTSS: EIN_412040)	FALSE
TSS_91	KB206128	+	15540	2021-08-01	9	(iTSS: EIN_412040)	FALSE
TSS_92	KB206128	+	15571	13.0	65	(iTSS: EIN_412040)	FALSE
TSS_93	KB206128	+	15605	41.8	209	(iTSS: EIN_412040)	FALSE
TSS_94	KB206128	+	15653	2021-02-16	81	(iTSS: EIN_412040)	FALSE
TSS_95	KB206128	-	15725	7.0	35	(oTSS)	FALSE
TSS_96	KB206128	-	15739	0.8	4	(oTSS)	FALSE
TSS_97	KB206128	+	15749	2021-06-10	53	(iTSS: EIN_412040)	FALSE
TSS_98	KB206128	+	15772	2021-08-01	9	(iTSS: EIN_412040)	FALSE
TSS_99	KB206128	+	15789	2021-02-06	31	(iTSS: EIN_412040)	FALSE
TSS_100	KB206128	-	15801	2021-02-04	21	(oTSS)	FALSE
TSS_101	KB206128	-	15814	2021-08-09	49	(oTSS)	FALSE
TSS_102	KB206128	+	15830	2021-08-19	99	(iTSS: EIN_412040)	FALSE
TSS_103	KB206128	+	15894	1.0	5	(iTSS: EIN_412040)	FALSE
TSS_104	KB206128	+	19330	0.8	4	(oTSS)	FALSE
TSS_105	KB206128	+	21216	2021-02-03	16	(iTSS: EIN_412050)	FALSE
TSS_106	KB206128	+	25141	8835-04-01	44177	(oTSS)	FALSE
TSS_107	KB206128	+	26115	20.0	100	(gTSS: EIN_412170)	TRUE
TSS_108	KB206128	+	62491	2021-04-06	32	(iTSS: EIN_412490)	FALSE
TSS_109	KB206128	+	66201	0.8	4	(oTSS)	FALSE
TSS_110	KB206128	-	73747	2021-04-03	17	(oTSS)	FALSE
TSS_111	KB206130	-	1515	2021-06-23	118	(oTSS)	FALSE
TSS_112	KB206130	-	1526	2021-06-03	18	(oTSS)	FALSE
TSS_113	KB206130	-	1619	1.0	5	(oTSS)	FALSE
TSS_114	KB206130	-	1748	3.0	15	(oTSS)	FALSE
TSS_115	KB206131	-	30	2021-08-04	24	(oTSS)	FALSE
TSS_116	KB206131	+	145	2021-02-01	6	(iTSS: EIN_416030)	FALSE
TSS_117	KB206131	-	147	2021-08-16	84	(oTSS)	FALSE
TSS_118	KB206131	+	158	2021-08-02	14	(iTSS: EIN_416030)	FALSE
TSS_119	KB206131	-	193	41.2	206	(oTSS)	FALSE
TSS_120	KB206131	+	205	1.0	5	(iTSS: EIN_416030)	FALSE
TSS_121	KB206131	-	216	0.8	4	(oTSS)	FALSE
TSS_122	KB206131	+	217	1.0	5	(iTSS: EIN_416030)	FALSE
TSS_123	KB206131	+	247	0.8	4	(iTSS: EIN_416030)	FALSE
TSS_124	KB206131	-	254	235.0	1175	(oTSS)	FALSE
TSS_125	KB206131	-	284	0.8	4	(oTSS)	FALSE
TSS_126	KB206131	-	302	1.0	5	(oTSS)	FALSE
TSS_127	KB206131	+	320	2021-06-01	8	(iTSS: EIN_416030)	FALSE
TSS_128	KB206131	-	357	2021-08-02	14	(oTSS)	FALSE
TSS_129	KB206131	-	414	2021-08-20	104	(oTSS)	FALSE
TSS_130	KB206131	-	440	2021-02-03	16	(oTSS)	FALSE
TSS_131	KB206133	+	2688	2021-04-01	7	(oTSS)	FALSE
TSS_132	KB206133	+	6567	0.8	4	(oTSS)	FALSE
TSS_133	KB206133	-	7712	2021-08-02	14	(oTSS)	FALSE
TSS_134	KB206133	-	7761	2021-02-06	31	(oTSS)	FALSE
TSS_135	KB206133	+	7770	2021-02-06	31	(oTSS)	FALSE
TSS_136	KB206133	-	7816	2021-04-01	7	(oTSS)	FALSE
TSS_137	KB206133	+	7840	2021-08-20	104	(oTSS)	FALSE
TSS_138	KB206133	-	7874	2021-04-01	7	(oTSS)	FALSE
TSS_139	KB206133	+	7907	4.0	20	(oTSS)	FALSE
TSS_140	KB206133	-	7928	2021-06-03	18	(oTSS)	FALSE
TSS_141	KB206133	+	8011	2021-06-09	48	(oTSS)	FALSE
TSS_142	KB206133	-	8047	2021-08-09	49	(oTSS)	FALSE
TSS_143	KB206133	+	8056	148.6	743	(oTSS)	FALSE
TSS_144	KB206133	-	8094	0.8	4	(oTSS)	FALSE
TSS_145	KB206133	+	8182	2021-06-02	13	(oTSS)	FALSE
TSS_146	KB206133	-	8190	0.8	4	(oTSS)	FALSE
TSS_147	KB206133	-	8208	210.4	1052	(oTSS)	FALSE
TSS_148	KB206133	+	8218	1.0	5	(oTSS)	FALSE
TSS_149	KB206133	-	8222	2021-04-03	17	(oTSS)	FALSE
TSS_150	KB206133	+	8252	2021-02-03	16	(oTSS)	FALSE
TSS_151	KB206133	-	8275	2021-08-04	24	(oTSS)	FALSE
TSS_152	KB206133	-	8292	2021-02-03	16	(oTSS)	FALSE
TSS_153	KB206133	-	8335	2021-04-01	7	(oTSS)	FALSE
TSS_154	KB206133	+	8355	140.0	700	(oTSS)	FALSE
TSS_155	KB206133	-	8357	0.8	4	(oTSS)	FALSE
TSS_156	KB206133	-	8372	2021-02-01	6	(oTSS)	FALSE
TSS_157	KB206133	+	8400	2021-02-02	11	(oTSS)	FALSE
TSS_158	KB206133	+	8425	2021-08-10	54	(oTSS)	FALSE
TSS_159	KB206133	-	8462	2021-04-03	17	(oTSS)	FALSE
TSS_160	KB206133	+	8489	2021-08-24	124	(oTSS)	FALSE
TSS_161	KB206133	-	8528	2021-06-01	8	(oTSS)	FALSE
TSS_162	KB206133	+	8536	28.0	140	(oTSS)	FALSE
TSS_163	KB206133	+	8556	1.0	5	(oTSS)	FALSE
TSS_164	KB206133	+	8585	2021-04-01	7	(oTSS)	FALSE
TSS_165	KB206133	+	8596	2021-04-11	57	(oTSS)	FALSE
TSS_166	KB206133	+	8614	2021-04-01	7	(oTSS)	FALSE
TSS_167	KB206133	+	8625	2021-04-01	7	(oTSS)	FALSE
TSS_168	KB206133	+	8640	115.8	579	(oTSS)	FALSE
TSS_169	KB206133	+	8672	1.0	5	(oTSS)	FALSE
TSS_170	KB206133	+	8685	2021-08-25	129	(oTSS)	FALSE
TSS_171	KB206133	+	8725	2021-06-02	13	(oTSS)	FALSE
TSS_172	KB206133	+	8756	2021-02-19	96	(oTSS)	FALSE
TSS_173	KB206133	+	8820	2021-04-16	82	(oTSS)	FALSE
TSS_174	KB206133	+	8868	2021-04-02	12	(oTSS)	FALSE
TSS_175	KB206133	+	8950	2021-04-04	22	(oTSS)	FALSE
TSS_176	KB206133	+	8973	346.8	1734	(oTSS)	FALSE
TSS_177	KB206133	+	9146	2021-06-09	48	(oTSS)	FALSE
TSS_178	KB206133	+	9219	2021-08-02	14	(oTSS)	FALSE
TSS_179	KB206133	+	9252	2021-02-01	6	(oTSS)	FALSE
TSS_180	KB206133	+	9354	2021-08-03	19	(oTSS)	FALSE
TSS_181	KB206133	+	9402	2021-04-03	17	(oTSS)	FALSE
TSS_182	KB206133	+	9469	2021-04-06	32	(oTSS)	FALSE
TSS_183	KB206133	+	9572	0.8	4	(oTSS)	FALSE
TSS_184	KB206133	+	9619	135.8	679	(oTSS)	FALSE
TSS_185	KB206133	+	9692	3.0	15	(oTSS)	FALSE
TSS_186	KB206133	+	9740	2021-02-19	96	(oTSS)	FALSE
TSS_187	KB206133	+	9759	2021-04-06	32	(oTSS)	FALSE
TSS_188	KB206133	+	9783	2021-06-11	58	(oTSS)	FALSE
TSS_189	KB206133	+	9816	4.0	20	(oTSS)	FALSE
TSS_190	KB206133	+	9882	2021-08-01	9	(oTSS)	FALSE
TSS_191	KB206133	+	9895	3.0	15	(oTSS)	FALSE
TSS_192	KB206133	+	9976	2021-04-02	12	(oTSS)	FALSE
TSS_193	KB206133	+	9995	2021-04-01	7	(oTSS)	FALSE
TSS_194	KB206133	+	10042	0.8	4	(oTSS)	FALSE
TSS_195	KB206133	+	10076	2021-06-01	8	(oTSS)	FALSE
TSS_196	KB206133	+	10089	2021-06-01	8	(oTSS)	FALSE
TSS_197	KB206133	+	10104	2021-08-07	39	(oTSS)	FALSE
TSS_198	KB206133	+	10130	2021-02-01	6	(oTSS)	FALSE
TSS_199	KB206135	+	648	2021-02-01	6	(oTSS)	FALSE
TSS_200	KB206135	+	669	2021-06-03	18	(oTSS)	FALSE
TSS_201	KB206135	+	683	2021-08-02	14	(oTSS)	FALSE
TSS_202	KB206135	+	897	2021-02-01	6	(oTSS)	FALSE
TSS_203	KB206135	+	935	0.8	4	(oTSS)	FALSE
TSS_204	KB206136	+	79	2021-04-04	22	(oTSS)	FALSE
TSS_205	KB206136	+	178	2021-06-01	8	(oTSS)	FALSE
TSS_206	KB206136	-	1999	2021-02-01	6	(oTSS)	FALSE
TSS_207	KB206136	-	2311	2021-02-07	36	(oTSS)	FALSE
TSS_208	KB206136	-	2345	2021-06-01	8	(oTSS)	FALSE
TSS_209	KB206136	-	2409	0.8	4	(oTSS)	FALSE
TSS_210	KB206136	-	2483	2021-08-01	9	(oTSS)	FALSE
TSS_211	KB206136	-	2689	2.0	10	(oTSS)	FALSE
TSS_212	KB206136	-	2709	2021-08-03	19	(oTSS)	FALSE
TSS_213	KB206136	-	2877	2021-02-01	6	(oTSS)	FALSE
TSS_214	KB206136	+	2920	2021-04-07	37	(oTSS)	FALSE
TSS_215	KB206136	-	2946	0.8	4	(oTSS)	FALSE
TSS_216	KB206136	+	2952	54.8	274	(oTSS)	FALSE
TSS_217	KB206136	+	4231	0.8	4	(oTSS)	FALSE
TSS_218	KB206136	+	4288	2021-08-01	9	(oTSS)	FALSE
TSS_219	KB206136	+	4332	61.4	307	(oTSS)	FALSE
TSS_220	KB206136	+	4408	2021-06-12	63	(oTSS)	FALSE
TSS_221	KB206136	+	4422	2021-06-01	8	(oTSS)	FALSE
TSS_222	KB206136	+	4486	2021-02-03	16	(oTSS)	FALSE
TSS_223	KB206136	+	4558	2021-02-07	36	(oTSS)	FALSE
TSS_224	KB206136	+	4569	0.8	4	(oTSS)	FALSE
TSS_225	KB206136	+	5605	2021-08-02	14	(oTSS)	FALSE
TSS_226	KB206136	+	5696	66.2	331	(oTSS)	FALSE
TSS_227	KB206136	+	5723	2021-08-13	69	(oTSS)	FALSE
TSS_228	KB206136	+	5738	2021-02-01	6	(oTSS)	FALSE
TSS_229	KB206136	+	5765	2021-02-06	31	(oTSS)	FALSE
TSS_230	KB206136	+	5861	2021-08-10	54	(oTSS)	FALSE
TSS_231	KB206136	+	5921	34.2	171	(oTSS)	FALSE
TSS_232	KB206136	+	5962	2021-02-03	16	(oTSS)	FALSE
TSS_233	KB206136	+	5976	4.0	20	(oTSS)	FALSE
TSS_234	KB206136	+	6015	1.0	5	(oTSS)	FALSE
TSS_235	KB206136	+	6117	0.8	4	(oTSS)	FALSE
TSS_236	KB206136	+	6136	0.8	4	(oTSS)	FALSE
TSS_237	KB206136	+	6151	2021-02-02	11	(oTSS)	FALSE
TSS_238	KB206136	+	6240	0.8	4	(oTSS)	FALSE
TSS_239	KB206136	+	6412	2021-06-01	8	(oTSS)	FALSE
TSS_240	KB206136	+	6497	0.8	4	(oTSS)	FALSE
TSS_241	KB206136	+	6508	2021-02-07	36	(oTSS)	FALSE
TSS_242	KB206136	-	6520	2021-06-01	8	(oTSS)	FALSE
TSS_243	KB206136	+	6531	2021-06-06	33	(oTSS)	FALSE
TSS_244	KB206136	-	6532	0.8	4	(oTSS)	FALSE
TSS_245	KB206136	-	6592	2021-06-01	8	(oTSS)	FALSE
TSS_246	KB206136	+	6612	2021-08-16	84	(oTSS)	FALSE
TSS_247	KB206136	+	6653	2021-04-01	7	(oTSS)	FALSE
TSS_248	KB206136	+	6734	2021-02-12	61	(oTSS)	FALSE
TSS_249	KB206136	+	6942	2021-04-28	142	(oTSS)	FALSE
TSS_250	KB206136	+	6985	32.6	163	(oTSS)	FALSE
TSS_251	KB206136	+	7031	2021-02-01	6	(oTSS)	FALSE
TSS_252	KB206136	+	7072	2021-04-08	42	(oTSS)	FALSE
TSS_253	KB206136	+	7088	2021-04-08	42	(oTSS)	FALSE
TSS_254	KB206136	+	7115	1.0	5	(oTSS)	FALSE
TSS_255	KB206136	+	7151	2021-04-09	47	(oTSS)	FALSE
TSS_256	KB206136	+	7194	1.0	5	(oTSS)	FALSE
TSS_257	KB206136	+	7222	2021-06-04	23	(oTSS)	FALSE
TSS_258	KB206136	+	7252	53.6	268	(oTSS)	FALSE
TSS_259	KB206136	+	7338	0.8	4	(oTSS)	FALSE
TSS_260	KB206136	+	7364	81.2	406	(oTSS)	FALSE
TSS_261	KB206136	+	7402	78.8	394	(oTSS)	FALSE
TSS_262	KB206136	+	7464	0.8	4	(oTSS)	FALSE
TSS_263	KB206136	-	7990	1.0	5	(oTSS)	FALSE
TSS_264	KB206136	+	8869	2021-06-01	8	(oTSS)	FALSE
TSS_265	KB206136	+	8898	2021-06-01	8	(oTSS)	FALSE
TSS_266	KB206136	-	8928	2021-08-02	14	(oTSS)	FALSE
TSS_267	KB206136	+	8984	31.6	158	(oTSS)	FALSE
TSS_268	KB206136	+	9014	0.8	4	(oTSS)	FALSE
TSS_269	KB206136	+	9029	2021-02-01	6	(oTSS)	FALSE
TSS_270	KB206136	+	9232	2021-04-01	7	(oTSS)	FALSE
TSS_271	KB206136	+	9264	2021-06-04	23	(oTSS)	FALSE
TSS_272	KB206136	+	9294	2021-06-01	8	(oTSS)	FALSE
TSS_273	KB206136	-	9302	2021-08-03	19	(oTSS)	FALSE
TSS_274	KB206136	+	9318	0.8	4	(oTSS)	FALSE
TSS_275	KB206136	+	9348	2021-04-08	42	(oTSS)	FALSE
TSS_276	KB206136	-	9349	56.8	284	(oTSS)	FALSE
TSS_277	KB206136	+	9375	2021-08-24	124	(oTSS)	FALSE
TSS_278	KB206136	-	9394	3.0	15	(oTSS)	FALSE
TSS_279	KB206136	-	9405	1.0	5	(oTSS)	FALSE
TSS_280	KB206136	+	9408	2021-02-02	11	(oTSS)	FALSE
TSS_281	KB206136	-	9443	2021-04-13	67	(oTSS)	FALSE
TSS_282	KB206136	+	9449	2021-06-04	23	(oTSS)	FALSE
TSS_283	KB206136	+	9461	0.8	4	(oTSS)	FALSE
TSS_284	KB206136	-	9471	4.0	20	(oTSS)	FALSE
TSS_285	KB206136	+	9477	32.2	161	(oTSS)	FALSE
TSS_286	KB206136	-	9487	2021-06-10	53	(oTSS)	FALSE
TSS_287	KB206136	+	9533	107.4	537	(oTSS)	FALSE
TSS_288	KB206136	+	9575	177.6	888	(oTSS)	FALSE
TSS_289	KB206136	-	9577	119.6	598	(oTSS)	FALSE
TSS_290	KB206136	-	9633	2021-02-08	41	(oTSS)	FALSE
TSS_291	KB206136	-	9652	2021-02-26	131	(oTSS)	FALSE
TSS_292	KB206136	+	9664	211.6	1058	(oTSS)	FALSE
TSS_293	KB206136	-	9697	45.6	228	(oTSS)	FALSE
TSS_294	KB206136	+	9744	85.4	427	(oTSS)	FALSE
TSS_295	KB206136	-	9758	2021-08-04	24	(oTSS)	FALSE
TSS_296	KB206136	-	9799	53.0	265	(oTSS)	FALSE
TSS_297	KB206136	+	9801	57.6	288	(oTSS)	FALSE
TSS_298	KB206136	+	9838	2021-04-28	142	(oTSS)	FALSE
TSS_299	KB206136	+	9882	2021-04-17	87	(oTSS)	FALSE
TSS_300	KB206136	-	9882	117.0	585	(oTSS)	FALSE
TSS_301	KB206136	-	9921	2021-04-13	67	(oTSS)	FALSE
TSS_302	KB206136	+	9929	104.2	521	(oTSS)	FALSE
TSS_303	KB206136	-	9960	2021-04-10	52	(oTSS)	FALSE
TSS_304	KB206136	+	9974	2021-06-17	88	(oTSS)	FALSE
TSS_305	KB206136	-	9991	59.4	297	(oTSS)	FALSE
TSS_306	KB206136	+	10032	164.4	822	(oTSS)	FALSE
TSS_307	KB206136	+	10117	48.8	244	(oTSS)	FALSE
TSS_308	KB206136	-	10122	2462-04-01	12312	(oTSS)	FALSE
TSS_309	KB206136	+	10190	7.0	35	(oTSS)	FALSE
TSS_310	KB206136	-	10212	127.4	637	(oTSS)	FALSE
TSS_311	KB206136	+	10216	49.4	247	(oTSS)	FALSE
TSS_312	KB206136	-	10253	2021-08-04	24	(oTSS)	FALSE
TSS_313	KB206136	+	10256	2021-04-05	27	(oTSS)	FALSE
TSS_314	KB206136	-	10268	2021-08-01	9	(oTSS)	FALSE
TSS_315	KB206136	+	10275	0.8	4	(oTSS)	FALSE
TSS_316	KB206136	+	10288	670.8	3354	(oTSS)	FALSE
TSS_317	KB206136	-	10309	2021-04-11	57	(oTSS)	FALSE
TSS_318	KB206136	-	10336	2021-06-01	8	(oTSS)	FALSE
TSS_319	KB206136	+	10345	19.0	95	(oTSS)	FALSE
TSS_320	KB206136	-	10373	264.4	1322	(oTSS)	FALSE
TSS_321	KB206136	+	10395	267.4	1337	(oTSS)	FALSE
TSS_322	KB206136	+	10417	1.0	5	(oTSS)	FALSE
TSS_323	KB206136	-	10421	114.8	574	(oTSS)	FALSE
TSS_324	KB206136	+	10431	2021-02-06	31	(oTSS)	FALSE
TSS_325	KB206136	+	10444	2021-06-07	38	(oTSS)	FALSE
TSS_326	KB206136	-	10469	2021-04-20	102	(oTSS)	FALSE
TSS_327	KB206136	+	10505	91.8	459	(oTSS)	FALSE
TSS_328	KB206136	-	10516	9.0	45	(oTSS)	FALSE
TSS_329	KB206136	+	10542	2021-06-19	98	(oTSS)	FALSE
TSS_330	KB206136	-	10548	2021-08-05	29	(oTSS)	FALSE
TSS_331	KB206136	+	10586	2021-04-19	97	(oTSS)	FALSE
TSS_332	KB206136	-	10595	2021-04-01	7	(oTSS)	FALSE
TSS_333	KB206136	+	10617	2021-04-26	132	(oTSS)	FALSE
TSS_334	KB206136	+	10633	69.4	347	(oTSS)	FALSE
TSS_335	KB206136	+	10670	2021-08-02	14	(oTSS)	FALSE
TSS_336	KB206136	+	10685	2021-04-01	7	(oTSS)	FALSE
TSS_337	KB206136	-	10703	4.0	20	(oTSS)	FALSE
TSS_338	KB206136	+	10785	2021-08-15	79	(oTSS)	FALSE
TSS_339	KB206136	-	10880	0.8	4	(oTSS)	FALSE
TSS_340	KB206136	-	11228	2021-02-09	46	(oTSS)	FALSE
TSS_341	KB206136	-	11241	0.8	4	(oTSS)	FALSE
TSS_342	KB206136	+	11267	2021-08-10	54	(oTSS)	FALSE
TSS_343	KB206136	-	11283	2021-02-17	86	(oTSS)	FALSE
TSS_344	KB206136	+	11293	0.8	4	(oTSS)	FALSE
TSS_345	KB206136	+	11334	35.6	178	(oTSS)	FALSE
TSS_346	KB206136	+	11349	2021-02-18	91	(oTSS)	FALSE
TSS_347	KB206136	-	11356	19.0	95	(oTSS)	FALSE
TSS_348	KB206136	+	11372	13.0	65	(oTSS)	FALSE
TSS_349	KB206136	+	11389	0.8	4	(oTSS)	FALSE
TSS_350	KB206136	-	11405	31.0	155	(oTSS)	FALSE
TSS_351	KB206136	+	11444	37.0	185	(oTSS)	FALSE
TSS_352	KB206136	-	11470	2021-04-15	77	(oTSS)	FALSE
TSS_353	KB206136	-	11489	2021-04-04	22	(oTSS)	FALSE
TSS_354	KB206136	-	11507	2021-06-03	18	(oTSS)	FALSE
TSS_355	KB206136	-	11533	2021-04-02	12	(oTSS)	FALSE
TSS_356	KB206136	+	11538	2021-02-03	16	(oTSS)	FALSE
TSS_357	KB206136	-	11640	2021-02-03	16	(oTSS)	FALSE
TSS_358	KB206136	-	11682	585.6	2928	(oTSS)	FALSE
TSS_359	KB206136	-	11715	2021-04-01	7	(oTSS)	FALSE
TSS_360	KB206136	-	11739	2021-06-01	8	(oTSS)	FALSE
TSS_361	KB206136	+	11783	0.8	4	(gTSS: EIN_260640)	FALSE
TSS_362	KB206136	-	11789	360.4	1802	(oTSS)	FALSE
TSS_363	KB206136	+	11805	0.8	4	(gTSS: EIN_260640)	FALSE
TSS_364	KB206136	+	11823	2021-04-05	27	(gTSS: EIN_260640)	TRUE
TSS_365	KB206136	+	11864	222.2	1111	(iTSS: EIN_260640)	FALSE
TSS_366	KB206136	+	11915	76.2	381	(iTSS: EIN_260640)	FALSE
TSS_367	KB206136	+	11965	2021-08-03	19	(iTSS: EIN_260640)	FALSE
TSS_368	KB206136	-	11970	185.2	926	(oTSS)	FALSE
TSS_369	KB206136	+	11979	54.4	272	(iTSS: EIN_260640)	FALSE
TSS_370	KB206136	+	11999	2021-08-05	29	(iTSS: EIN_260640)	FALSE
TSS_371	KB206136	-	12029	14.0	70	(oTSS)	FALSE
TSS_372	KB206136	+	12031	2021-04-14	72	(iTSS: EIN_260640)	FALSE
TSS_373	KB206136	-	12058	194.2	971	(oTSS)	FALSE
TSS_374	KB206136	+	12068	2021-02-01	6	(iTSS: EIN_260640)	FALSE
TSS_375	KB206136	+	12087	19.0	95	(iTSS: EIN_260640)	FALSE
TSS_376	KB206136	-	12109	2369-08-01	11849	(oTSS)	FALSE
TSS_377	KB206136	+	12145	2021-08-09	49	(iTSS: EIN_260640)	FALSE
TSS_378	KB206136	+	12174	404.0	2020	(iTSS: EIN_260640)	FALSE
TSS_379	KB206136	-	12179	2.0	10	(asTSS: EIN_260640)	FALSE
TSS_380	KB206136	-	12218	192.8	964	(asTSS: EIN_260640)	TRUE
TSS_381	KB206136	+	12225	2021-06-01	8	(iTSS: EIN_260640)	FALSE
TSS_382	KB206136	+	12237	6.0	30	(oTSS)	FALSE
TSS_383	KB206136	-	12263	0.8	4	(asTSS: EIN_260640)	FALSE
TSS_384	KB206136	-	12300	9.0	45	(asTSS: EIN_260640)	FALSE
TSS_385	KB206136	-	12661	2021-08-02	14	(oTSS)	FALSE
TSS_386	KB206136	+	12717	2021-04-08	42	(oTSS)	FALSE
TSS_387	KB206136	-	12932	2021-08-01	9	(oTSS)	FALSE
TSS_388	KB206136	-	13700	2021-02-03	16	(iTSS: EIN_260650)	FALSE
TSS_389	KB206136	-	13777	2.0	10	(iTSS: EIN_260650)	FALSE
TSS_390	KB206136	-	13830	2021-08-01	9	(iTSS: EIN_260650)	FALSE
TSS_391	KB206136	+	13872	1.0	5	(oTSS)	FALSE
TSS_392	KB206136	-	13880	41.6	208	(iTSS: EIN_260650)	FALSE
TSS_393	KB206136	-	13910	2021-02-01	6	(iTSS: EIN_260650)	FALSE
TSS_394	KB206136	+	13948	2021-08-03	19	(oTSS)	FALSE
TSS_395	KB206136	+	14004	2021-08-26	134	(oTSS)	FALSE
TSS_396	KB206136	+	14019	1.0	5	(oTSS)	FALSE
TSS_397	KB206136	-	14033	2021-08-12	64	(iTSS: EIN_260650)	FALSE
TSS_398	KB206136	-	14078	1.0	5	(iTSS: EIN_260650)	FALSE
TSS_399	KB206136	+	14083	2021-06-06	33	(oTSS)	FALSE
TSS_400	KB206136	+	14143	2021-04-02	12	(oTSS)	FALSE
TSS_401	KB206136	+	14158	2021-04-01	7	(oTSS)	FALSE
TSS_402	KB206136	+	14171	2021-02-10	51	(oTSS)	FALSE
TSS_403	KB206136	+	14195	2021-02-11	56	(oTSS)	FALSE
TSS_404	KB206136	-	14204	2021-04-01	7	(iTSS: EIN_260650)	FALSE
TSS_405	KB206136	+	14207	1.0	5	(oTSS)	FALSE
TSS_406	KB206136	+	14227	2021-08-02	14	(oTSS)	FALSE
TSS_407	KB206136	-	14229	2021-02-01	6	(iTSS: EIN_260650)	FALSE
TSS_408	KB206136	-	14240	36.0	180	(iTSS: EIN_260650)	FALSE
TSS_409	KB206136	+	14253	3.0	15	(oTSS)	FALSE
TSS_410	KB206136	+	14275	1.0	5	(oTSS)	FALSE
TSS_411	KB206136	+	14304	2021-04-04	22	(oTSS)	FALSE
TSS_412	KB206136	+	14383	15.0	75	(oTSS)	FALSE
TSS_413	KB206136	-	14402	223.2	1116	(gTSS: EIN_260650)	TRUE
TSS_414	KB206136	+	14410	1.0	5	(oTSS)	FALSE
TSS_415	KB206136	+	14431	2021-08-03	19	(oTSS)	FALSE
TSS_416	KB206136	+	14461	2021-02-03	16	(oTSS)	FALSE
TSS_417	KB206136	-	14476	2021-08-05	29	(oTSS)	FALSE
TSS_418	KB206136	-	14495	2021-08-02	14	(oTSS)	FALSE
TSS_419	KB206136	+	14498	99.0	495	(oTSS)	FALSE
TSS_420	KB206136	+	14542	2021-02-01	6	(asTSS: EIN_260660)	FALSE
TSS_421	KB206136	+	14558	19.0	95	(asTSS: EIN_260660)	FALSE
TSS_422	KB206136	-	14564	2021-02-04	21	(oTSS)	FALSE
TSS_423	KB206136	+	14575	2021-08-02	14	(asTSS: EIN_260660)	FALSE
TSS_424	KB206136	-	14604	2021-08-13	69	(oTSS)	FALSE
TSS_425	KB206136	-	14629	2021-02-02	11	(oTSS)	FALSE
TSS_426	KB206136	+	14681	94.6	473	(asTSS: EIN_260660)	TRUE
TSS_427	KB206136	-	14687	2021-06-10	53	(iTSS: EIN_260660)	FALSE
TSS_428	KB206136	-	14721	82.6	413	(iTSS: EIN_260660)	FALSE
TSS_429	KB206136	-	14745	2021-08-05	29	(iTSS: EIN_260660)	FALSE
TSS_430	KB206136	+	14769	18.0	90	(oTSS)	FALSE
TSS_431	KB206136	-	14803	2021-02-12	61	(iTSS: EIN_260660)	FALSE
TSS_432	KB206136	+	14842	2021-04-09	47	(oTSS)	FALSE
TSS_433	KB206136	-	14858	21.0	105	(iTSS: EIN_260660)	FALSE
TSS_434	KB206136	+	14868	2021-02-01	6	(oTSS)	FALSE
TSS_435	KB206136	-	14892	0.8	4	(iTSS: EIN_260660)	FALSE
TSS_436	KB206136	+	14909	35.0	175	(oTSS)	FALSE
TSS_437	KB206136	-	14917	0.8	4	(iTSS: EIN_260660)	FALSE
TSS_438	KB206136	-	14931	2021-02-20	101	(iTSS: EIN_260660)	FALSE
TSS_439	KB206136	+	14947	2021-04-11	57	(oTSS)	FALSE
TSS_440	KB206136	-	14980	26.0	130	(iTSS: EIN_260660)	FALSE
TSS_441	KB206136	-	15007	2021-02-01	6	(iTSS: EIN_260660)	FALSE
TSS_442	KB206136	+	15019	42.4	212	(oTSS)	FALSE
TSS_443	KB206136	-	15045	19.0	95	(gTSS: EIN_260660)	TRUE
TSS_444	KB206136	-	15064	2021-08-02	14	(gTSS: EIN_260660)	FALSE
TSS_445	KB206136	-	15082	2021-04-03	17	(gTSS: EIN_260660)	FALSE
TSS_446	KB206136	-	15108	2021-02-04	21	(gTSS: EIN_260660)	FALSE
TSS_447	KB206136	+	15113	2021-08-01	9	(oTSS)	FALSE
TSS_448	KB206136	-	15215	2021-06-02	13	(oTSS)	FALSE
TSS_449	KB206136	-	15257	589.0	2945	(oTSS)	FALSE
TSS_450	KB206136	-	15314	2.0	10	(oTSS)	FALSE
TSS_451	KB206136	-	15348	1.0	5	(oTSS)	FALSE
TSS_452	KB206136	-	15370	2021-08-02	14	(oTSS)	FALSE
TSS_453	KB206136	-	15408	318.6	1593	(oTSS)	FALSE
TSS_454	KB206136	-	15432	2021-06-06	33	(oTSS)	FALSE
TSS_455	KB206136	-	15485	2021-04-12	62	(oTSS)	FALSE
TSS_456	KB206136	-	15519	2021-04-23	117	(oTSS)	FALSE
TSS_457	KB206136	-	15549	65.0	325	(oTSS)	FALSE
TSS_458	KB206136	-	15637	10.0	50	(oTSS)	FALSE
TSS_459	KB206136	-	15673	2021-02-23	116	(oTSS)	FALSE
TSS_460	KB206136	-	15688	2021-04-01	7	(oTSS)	FALSE
TSS_461	KB206136	-	15702	1.0	5	(oTSS)	FALSE
TSS_462	KB206136	-	15744	34.6	173	(oTSS)	FALSE
TSS_463	KB206136	-	15790	2021-02-01	6	(oTSS)	FALSE
TSS_464	KB206136	-	15833	311.8	1559	(oTSS)	FALSE
TSS_465	KB206136	-	15866	2021-08-07	39	(oTSS)	FALSE
TSS_466	KB206136	-	15907	2021-06-01	8	(oTSS)	FALSE
TSS_467	KB206136	-	15920	2021-02-03	16	(oTSS)	FALSE
TSS_468	KB206136	-	15939	2021-02-16	81	(oTSS)	FALSE
TSS_469	KB206136	-	15982	63.2	316	(oTSS)	FALSE
TSS_470	KB206136	-	16048	2021-08-02	14	(oTSS)	FALSE
TSS_471	KB206136	-	16102	2021-06-04	23	(oTSS)	FALSE
TSS_472	KB206136	+	16758	2021-04-01	7	(oTSS)	FALSE
TSS_473	KB206136	+	16801	0.8	4	(oTSS)	FALSE
TSS_474	KB206136	+	16822	0.8	4	(oTSS)	FALSE
TSS_475	KB206136	+	16888	2021-08-01	9	(oTSS)	FALSE
TSS_476	KB206136	+	16947	2.0	10	(oTSS)	FALSE
TSS_477	KB206136	+	17001	2.0	10	(oTSS)	FALSE
TSS_478	KB206136	+	17017	2021-02-01	6	(oTSS)	FALSE
TSS_479	KB206136	+	17037	62.8	314	(oTSS)	FALSE
TSS_480	KB206136	+	17054	2021-02-01	6	(oTSS)	FALSE
TSS_481	KB206136	+	17087	2.0	10	(oTSS)	FALSE
TSS_482	KB206136	+	17121	0.8	4	(oTSS)	FALSE
TSS_483	KB206136	+	17195	2021-02-03	16	(oTSS)	FALSE
TSS_484	KB206136	+	17287	2021-04-04	22	(oTSS)	FALSE
TSS_485	KB206136	-	17324	14.0	70	(oTSS)	FALSE
TSS_486	KB206136	+	17336	3.0	15	(oTSS)	FALSE
TSS_487	KB206136	+	17352	2021-08-04	24	(oTSS)	FALSE
TSS_488	KB206136	+	17374	2021-08-02	14	(oTSS)	FALSE
TSS_489	KB206136	-	17382	1.0	5	(oTSS)	FALSE
TSS_490	KB206136	+	17415	3.0	15	(oTSS)	FALSE
TSS_491	KB206136	+	17427	2021-04-03	17	(oTSS)	FALSE
TSS_492	KB206136	-	17428	2021-06-04	23	(oTSS)	FALSE
TSS_493	KB206136	+	17452	2021-02-03	16	(oTSS)	FALSE
TSS_494	KB206136	-	17471	0.8	4	(oTSS)	FALSE
TSS_495	KB206136	-	17488	2021-06-01	8	(oTSS)	FALSE
TSS_496	KB206136	+	17500	1.0	5	(oTSS)	FALSE
TSS_497	KB206136	+	17535	2021-08-09	49	(oTSS)	FALSE
TSS_498	KB206136	+	17569	0.8	4	(oTSS)	FALSE
TSS_499	KB206136	-	17582	0.8	4	(oTSS)	FALSE
TSS_500	KB206136	+	17597	2021-04-26	132	(oTSS)	FALSE
TSS_501	KB206136	-	17599	2021-08-01	9	(oTSS)	FALSE
TSS_502	KB206136	-	17625	2021-08-18	94	(oTSS)	FALSE
TSS_503	KB206136	+	17661	2021-06-10	53	(oTSS)	FALSE
TSS_504	KB206136	-	17681	1.0	5	(oTSS)	FALSE
TSS_505	KB206136	+	17683	2021-08-09	49	(oTSS)	FALSE
TSS_506	KB206136	+	17695	2021-04-04	22	(oTSS)	FALSE
TSS_507	KB206136	-	17698	0.8	4	(oTSS)	FALSE
TSS_508	KB206136	+	17761	2021-04-01	7	(oTSS)	FALSE
TSS_509	KB206136	-	17763	1.0	5	(oTSS)	FALSE
TSS_510	KB206136	+	17820	2021-08-02	14	(oTSS)	FALSE
TSS_511	KB206136	-	18586	2021-08-01	9	(oTSS)	FALSE
TSS_512	KB206136	-	18710	2021-08-02	14	(oTSS)	FALSE
TSS_513	KB206136	-	18739	2021-08-02	14	(oTSS)	FALSE
TSS_514	KB206136	-	18806	2021-06-01	8	(oTSS)	FALSE
TSS_515	KB206136	-	18982	2021-02-02	11	(oTSS)	FALSE
TSS_516	KB206136	-	19036	1.0	5	(oTSS)	FALSE
TSS_517	KB206136	+	19057	2021-06-01	8	(oTSS)	FALSE
TSS_518	KB206136	-	19122	21.0	105	(oTSS)	FALSE
TSS_519	KB206136	-	19199	2021-06-04	23	(oTSS)	FALSE
TSS_520	KB206136	+	19204	2021-04-02	12	(oTSS)	FALSE
TSS_521	KB206136	+	19232	2021-06-01	8	(oTSS)	FALSE
TSS_522	KB206136	+	19282	2021-08-01	9	(oTSS)	FALSE
TSS_523	KB206136	-	19381	0.8	4	(oTSS)	FALSE
TSS_524	KB206136	+	19420	2021-08-01	9	(oTSS)	FALSE
TSS_525	KB206136	-	19424	2021-04-01	7	(oTSS)	FALSE
TSS_526	KB206136	+	19593	2021-04-11	57	(oTSS)	FALSE
TSS_527	KB206136	-	19637	2021-04-01	7	(oTSS)	FALSE
TSS_528	KB206136	-	20112	0.8	4	(oTSS)	FALSE
TSS_529	KB206136	+	21767	0.8	4	(oTSS)	FALSE
TSS_530	KB206136	+	21945	2021-02-01	6	(oTSS)	FALSE
TSS_531	KB206136	+	22106	0.8	4	(oTSS)	FALSE
TSS_532	KB206136	+	22117	0.8	4	(oTSS)	FALSE
TSS_533	KB206136	+	22134	0.8	4	(oTSS)	FALSE
TSS_534	KB206136	+	22160	2021-06-01	8	(oTSS)	FALSE
TSS_535	KB206136	+	22183	2021-06-12	63	(oTSS)	FALSE
TSS_536	KB206136	+	23568	2021-02-01	6	(oTSS)	FALSE
TSS_537	KB206136	-	23573	7.0	35	(oTSS)	FALSE
TSS_538	KB206136	+	23609	2021-02-02	11	(oTSS)	FALSE
TSS_539	KB206136	-	23624	3.0	15	(oTSS)	FALSE
TSS_540	KB206136	-	23685	2021-02-01	6	(oTSS)	FALSE
TSS_541	KB206136	+	23696	2.0	10	(oTSS)	FALSE
TSS_542	KB206136	+	23754	2.0	10	(oTSS)	FALSE
TSS_543	KB206136	-	23908	0.8	4	(oTSS)	FALSE
TSS_544	KB206136	-	23943	2021-02-01	6	(oTSS)	FALSE
TSS_545	KB206136	+	23948	40.6	203	(oTSS)	FALSE
TSS_546	KB206136	+	24106	2021-02-20	101	(oTSS)	FALSE
TSS_547	KB206136	+	24129	2021-06-01	8	(oTSS)	FALSE
TSS_548	KB206136	-	24181	2021-06-01	8	(oTSS)	FALSE
TSS_549	KB206136	+	24213	3.0	15	(oTSS)	FALSE
TSS_550	KB206136	-	24293	0.8	4	(oTSS)	FALSE
[truncated: 150,925 more rows]
