# Supplementary material for: RNA Sequencing Reveals Widespread Transcription of Natural Antisense RNAs in Entamoeba Species
Source: Microorganisms. 2022 Feb 8;10(2):396. doi: 10.3390/microorganisms10020396 (PMC8874941; doi:10.3390/microorganisms10020396)
Supplement: Supplementary file 1 [file microorganisms-10-00396-s001.zip › Table S6 - PAS.xlsx]

## Sheet: E. histolytica
Mornico et al., 2021. RNA sequencing reveals widespread transcription of natural antisense RNAs in Entamoeba species
Table S5. List of PAS identified in Entamoeba species (E. histolytica)
PAS_id	Contig	Strand	Position	Annotation
PAS_1	DS571145	-	4689	(NATpolyA: EHI_151180)
PAS_2	DS571145	-	5193	(NATpolyA: EHI_151180)
PAS_3	DS571145	+	6009	(polyA: EHI_151180), (NATpolyA: EHI_151190)
PAS_5	DS571145	+	8984	(polyA: EHI_151200)
PAS_6	DS571145	-	13909	(polyA: EHI_151230)
PAS_7	DS571145	-	14731	(polyA: EHI_151240)
PAS_9	DS571145	-	24996	(NATpolyA: EHI_151260)
PAS_10	DS571145	+	29289	(polyA: EHI_151270)
PAS_11	DS571145	-	30978	(NATpolyA: EHI_151280)
PAS_13	DS571145	-	31946	(NATpolyA: EHI_151290)
PAS_14	DS571145	-	32350	(NATpolyA: EHI_151290)
PAS_15	DS571145	-	32987	(polyA: EHI_151300)
PAS_17	DS571145	+	36625	(NATpolyA: EHI_151330)
PAS_18	DS571145	-	44379	(NATpolyA: EHI_151350)
PAS_19	DS571145	+	44484	(polyA: EHI_151350)
PAS_20	DS571145	-	45138	(NATpolyA: EHI_151360)
PAS_23	DS571145	-	48690	(polyA: EHI_151380)
PAS_24	DS571145	-	49702	(polyA: EHI_151390)
PAS_25	DS571145	+	60292	(NATpolyA: EHI_151420)
PAS_26	DS571145	-	69791	(NATpolyA: EHI_151460)
PAS_28	DS571145	+	69998	(polyA: EHI_151460)
PAS_32	DS571145	-	72412	(NATpolyA: EHI_151480)
PAS_37	DS571145	-	72461	(NATpolyA: EHI_151480)
PAS_38	DS571145	-	72603	(NATpolyA: EHI_151480)
PAS_42	DS571145	+	73242	(polyA: EHI_151480)
PAS_43	DS571145	-	73321	(NATpolyA: EHI_151490)
PAS_44	DS571145	-	87046	(NATpolyA: EHI_151550)
PAS_45	DS571145	+	87207	(polyA: EHI_151550)
PAS_47	DS571145	-	93661	(polyA: EHI_151600)
PAS_49	DS571145	+	99142	(polyA: EHI_151620)
PAS_51	DS571145	+	107912	(polyA: EHI_151630)
PAS_52	DS571145	-	110214	(NATpolyA: EHI_151640)
PAS_53	DS571145	-	111234	(NATpolyA: EHI_151640)
PAS_54	DS571145	+	111375	(polyA: EHI_151640)
PAS_55	DS571145	-	134495	(NATpolyA: EHI_151740)
PAS_56	DS571145	-	149164	(NATpolyA: EHI_151790)
PAS_57	DS571145	-	150110	(polyA: EHI_151800)
PAS_59	DS571145	-	151708	(NATpolyA: EHI_151810)
PAS_60	DS571145	+	152073	(polyA: EHI_151810)
PAS_61	DS571145	+	155260	(polyA: EHI_151820)
PAS_64	DS571145	+	175229	(polyA: EHI_151920)
PAS_65	DS571145	+	179914	(polyA: EHI_151940)
PAS_66	DS571145	-	181172	(polyA: EHI_151960)
PAS_67	DS571145	-	186914	(NATpolyA: EHI_151990)
PAS_68	DS571145	-	189999	(NATpolyA: EHI_152010)
PAS_69	DS571145	-	190143	(NATpolyA: EHI_152010)
PAS_70	DS571145	-	206010	(polyA: EHI_152080)
PAS_71	DS571145	-	213981	(NATpolyA: EHI_152120)
PAS_72	DS571145	-	223553	(polyA: EHI_152180)
PAS_75	DS571145	-	224569	(polyA: EHI_152190)
PAS_76	DS571145	-	226734	(NATpolyA: EHI_152200)
PAS_78	DS571145	-	229030	(NATpolyA: EHI_152210)
PAS_79	DS571145	-	229961	(NATpolyA: EHI_152220)
PAS_81	DS571145	-	230736	(NATpolyA: EHI_152220)
PAS_82	DS571145	-	231247	(polyA: EHI_152230)
PAS_83	DS571145	-	233047	(polyA: EHI_152250)
PAS_86	DS571145	-	233067	(polyA: EHI_152250)
PAS_87	DS571145	-	234158	(polyA: EHI_152270)
PAS_88	DS571145	+	239929	(NATpolyA: EHI_152290)
PAS_89	DS571145	-	242731	(NATpolyA: EHI_152310)
PAS_90	DS571145	-	243181	(NATpolyA: EHI_152310)
PAS_91	DS571145	+	243547	(polyA: EHI_152310)
PAS_92	DS571145	+	243568	(polyA: EHI_152310)
PAS_95	DS571145	-	246396	(NATpolyA: EHI_152330)
PAS_96	DS571145	+	246471	(polyA: EHI_152330)
PAS_98	DS571145	-	248419	(NATpolyA: EHI_152340)
PAS_99	DS571145	+	248747	(polyA: EHI_152340)
PAS_102	DS571145	-	256827	(NATpolyA: EHI_152390), (polyA: EHI_152400)
PAS_106	DS571145	-	270896	(polyA: EHI_152450)
PAS_108	DS571145	-	278380	(polyA: EHI_152500)
PAS_109	DS571145	-	279650	(NATpolyA: EHI_152510)
PAS_110	DS571145	-	280417	(NATpolyA: EHI_152520)
PAS_111	DS571145	-	283579	(NATpolyA: EHI_152540)
PAS_113	DS571145	-	283775	(NATpolyA: EHI_152540)
PAS_114	DS571145	+	283980	(polyA: EHI_152540)
PAS_117	DS571145	-	284752	(NATpolyA: EHI_152560)
PAS_118	DS571145	+	286034	(polyA: EHI_152570)
PAS_119	DS571145	+	286057	(polyA: EHI_152570)
PAS_120	DS571145	-	292547	(polyA: EHI_152610)
PAS_121	DS571145	-	298927	(NATpolyA: EHI_152630)
PAS_122	DS571145	-	301320	(polyA: EHI_152650)
PAS_123	DS571145	-	303378	(polyA: EHI_152660)
PAS_126	DS571145	-	304205	(polyA: EHI_152670)
PAS_127	DS571145	-	307504	(NATpolyA: EHI_152680)
PAS_128	DS571145	+	307763	(polyA: EHI_152680)
PAS_129	DS571145	+	307795	(polyA: EHI_152680)
PAS_134	DS571145	+	308441	(NATpolyA: EHI_152690)
PAS_135	DS571145	+	308591	(NATpolyA: EHI_152690)
PAS_136	DS571145	-	312162	(polyA: EHI_152700)
PAS_139	DS571145	-	315993	(NATpolyA: EHI_152730)
PAS_140	DS571145	-	320552	(NATpolyA: EHI_152750)
PAS_141	DS571145	+	320672	(polyA: EHI_152750)
PAS_142	DS571145	-	321262	(NATpolyA: EHI_152760)
PAS_143	DS571145	-	321476	(NATpolyA: EHI_152760)
PAS_144	DS571145	-	321510	(NATpolyA: EHI_152760)
PAS_145	DS571145	-	321579	(NATpolyA: EHI_152760)
PAS_146	DS571145	+	321976	(polyA: EHI_152760)
PAS_147	DS571145	+	326276	(polyA: EHI_152780)
PAS_152	DS571145	-	327824	(NATpolyA: EHI_152790), (polyA: EHI_152800)
PAS_153	DS571145	-	327839	(NATpolyA: EHI_152790), (polyA: EHI_152800)
PAS_154	DS571145	+	327851	(polyA: EHI_152790)
PAS_155	DS571145	-	336579	(NATpolyA: EHI_152860)
PAS_157	DS571145	-	339419	(polyA: EHI_152880)
PAS_158	DS571145	+	342548	(NATpolyA: EHI_152890)
PAS_159	DS571145	-	345043	(NATpolyA: EHI_152910)
PAS_161	DS571145	-	345914	(polyA: EHI_152920)
PAS_164	DS571145	+	346333	(NATpolyA: EHI_152920)
PAS_165	DS571145	-	347704	(polyA: EHI_152930)
PAS_166	DS571145	+	348004	(NATpolyA: EHI_152930)
PAS_167	DS571145	-	359798	(polyA: EHI_152970)
PAS_169	DS571145	+	360273	(NATpolyA: EHI_152970)
PAS_170	DS571145	+	361989	(NATpolyA: EHI_152990)
PAS_171	DS571145	+	370326	(polyA: EHI_153040)
PAS_174	DS571145	+	370341	(polyA: EHI_153040)
PAS_176	DS571145	-	378019	(NATpolyA: EHI_153050)
PAS_177	DS571145	+	380264	(polyA: EHI_153060)
PAS_178	DS571145	+	381959	(polyA: EHI_153070)
PAS_179	DS571145	+	383534	(polyA: EHI_153080)
PAS_181	DS571145	+	383564	(polyA: EHI_153080)
PAS_182	DS571145	-	383751	(NATpolyA: EHI_153090)
PAS_184	DS571145	+	384384	(polyA: EHI_153090)
PAS_186	DS571145	+	405449	(polyA: EHI_153190)
PAS_187	DS571145	-	411225	(polyA: EHI_153240)
PAS_188	DS571145	+	411966	(NATpolyA: EHI_153240)
PAS_190	DS571145	+	412177	(NATpolyA: EHI_153240)
PAS_191	DS571145	+	412389	(NATpolyA: EHI_153240)
PAS_193	DS571145	+	415034	(polyA: EHI_153250)
PAS_194	DS571145	-	415065	(polyA: EHI_153260)
PAS_196	DS571145	-	421621	(NATpolyA: EHI_153290)
PAS_197	DS571145	-	421759	(NATpolyA: EHI_153290)
PAS_198	DS571145	-	426752	(NATpolyA: EHI_153320)
PAS_201	DS571145	+	427693	(polyA: EHI_153330)
PAS_203	DS571145	-	427907	(NATpolyA: EHI_153340)
PAS_204	DS571145	+	431320	(polyA: EHI_153360)
PAS_206	DS571145	-	434022	(NATpolyA: EHI_153370)
PAS_209	DS571145	-	436064	(NATpolyA: EHI_153380)
PAS_210	DS571145	-	436165	(NATpolyA: EHI_153380)
PAS_213	DS571145	-	438860	(NATpolyA: EHI_153390)
PAS_215	DS571145	+	439062	(polyA: EHI_153390)
PAS_217	DS571145	-	445573	(polyA: EHI_153430)
PAS_218	DS571145	+	446418	(NATpolyA: EHI_153430)
PAS_219	DS571145	-	448190	(NATpolyA: EHI_153440)
PAS_220	DS571145	+	448938	(polyA: EHI_153440)
PAS_221	DS571145	-	451513	(NATpolyA: EHI_153470)
PAS_222	DS571145	+	452911	(polyA: EHI_153480)
PAS_223	DS571145	-	455194	(NATpolyA: EHI_153490)
PAS_226	DS571145	+	455311	(polyA: EHI_153490)
PAS_228	DS571145	-	461952	(polyA: EHI_153540)
PAS_229	DS571145	-	474715	(NATpolyA: EHI_153610)
PAS_230	DS571145	-	482220	(NATpolyA: EHI_153650)
PAS_231	DS571145	+	482372	(polyA: EHI_153650)
PAS_235	DS571145	-	483649	(NATpolyA: EHI_153660)
PAS_236	DS571145	+	483843	(polyA: EHI_153660)
PAS_238	DS571145	-	486774	(NATpolyA: EHI_153680)
PAS_241	DS571145	-	487283	(NATpolyA: EHI_153680)
PAS_242	DS571145	-	488038	(NATpolyA: EHI_153690)
PAS_243	DS571145	+	488309	(polyA: EHI_153690)
PAS_247	DS571145	+	489915	(polyA: EHI_153700), (NATpolyA: EHI_153710)
PAS_249	DS571145	-	492632	(polyA: EHI_153720)
PAS_250	DS571145	+	496370	(NATpolyA: EHI_153740)
PAS_251	DS571145	-	497315	(NATpolyA: EHI_153750)
PAS_253	DS571145	-	497386	(NATpolyA: EHI_153750)
PAS_254	DS571145	+	497685	(polyA: EHI_153750)
PAS_255	DS571145	-	517693	(NATpolyA: EHI_153800)
PAS_256	DS571145	+	518162	(polyA: EHI_153800)
PAS_257	DS571145	-	527080	(polyA: EHI_153830)
PAS_260	DS571146	-	6065	(polyA: EHI_148020)
PAS_261	DS571146	+	8454	(polyA: EHI_148040)
PAS_262	DS571146	+	9956	(polyA: EHI_148050)
PAS_268	DS571146	-	11916	(polyA: EHI_148060)
PAS_269	DS571146	-	14588	(NATpolyA: EHI_148070)
PAS_273	DS571146	-	15557	(polyA: EHI_148090)
PAS_275	DS571146	+	24625	(polyA: EHI_148140)
PAS_276	DS571146	+	24858	(NATpolyA: EHI_148150)
PAS_277	DS571146	-	25878	(polyA: EHI_148160)
PAS_279	DS571146	-	31560	(NATpolyA: EHI_148190)
PAS_281	DS571146	-	31622	(NATpolyA: EHI_148190)
PAS_284	DS571146	-	31951	(NATpolyA: EHI_148190)
PAS_287	DS571146	-	31994	(NATpolyA: EHI_148190)
PAS_288	DS571146	+	32146	(polyA: EHI_148190)
PAS_290	DS571146	-	34268	(polyA: EHI_148210)
PAS_292	DS571146	-	35773	(polyA: EHI_148220)
PAS_293	DS571146	+	38853	(polyA: EHI_148230)
PAS_294	DS571146	-	39213	(NATpolyA: EHI_148240)
PAS_295	DS571146	+	39610	(polyA: EHI_148240)
PAS_296	DS571146	+	45745	(NATpolyA: EHI_148250)
PAS_297	DS571146	-	46956	(polyA: EHI_148270)
PAS_299	DS571146	-	49592	(polyA: EHI_148280)
PAS_301	DS571146	-	52601	(NATpolyA: EHI_148290)
PAS_302	DS571146	-	52733	(NATpolyA: EHI_148290)
PAS_303	DS571146	+	53258	(polyA: EHI_148290)
PAS_305	DS571146	-	56282	(NATpolyA: EHI_148310)
PAS_306	DS571146	+	57591	(polyA: EHI_148310)
PAS_308	DS571146	-	57822	(polyA: EHI_148320)
PAS_310	DS571146	-	62846	(polyA: EHI_148350)
PAS_311	DS571146	-	63420	(polyA: EHI_148360)
PAS_312	DS571146	-	70059	(NATpolyA: EHI_148410)
PAS_313	DS571146	-	82034	(NATpolyA: EHI_148460)
PAS_315	DS571146	+	83955	(polyA: EHI_148470)
PAS_317	DS571146	-	86515	(NATpolyA: EHI_148480)
PAS_318	DS571146	+	86664	(polyA: EHI_148480)
PAS_320	DS571146	-	103428	(polyA: EHI_148560)
PAS_321	DS571146	+	108008	(NATpolyA: EHI_148570)
PAS_322	DS571146	-	109964	(NATpolyA: EHI_148580)
PAS_323	DS571146	+	110690	(polyA: EHI_148580)
PAS_324	DS571146	-	110850	(polyA: EHI_148590)
PAS_325	DS571146	-	118450	(polyA: EHI_148620)
PAS_326	DS571146	-	120978	(polyA: EHI_148630)
PAS_327	DS571146	+	121511	(NATpolyA: EHI_148630)
PAS_328	DS571146	-	127489	(polyA: EHI_148680)
PAS_329	DS571146	-	132113	(polyA: EHI_148690)
PAS_330	DS571146	+	144069	(polyA: EHI_148750)
PAS_332	DS571146	+	144767	(NATpolyA: EHI_148760)
PAS_333	DS571146	+	156801	(polyA: EHI_148780)
PAS_337	DS571146	-	157914	(polyA: EHI_148790)
PAS_338	DS571146	-	167119	(polyA: EHI_148820)
PAS_339	DS571146	+	168011	(NATpolyA: EHI_148830)
PAS_340	DS571146	+	171135	(polyA: EHI_148850)
PAS_343	DS571146	-	171318	(NATpolyA: EHI_148860)
PAS_345	DS571146	-	172200	(NATpolyA: EHI_148860)
PAS_348	DS571146	+	172631	(polyA: EHI_148860)
PAS_352	DS571146	+	177478	(NATpolyA: EHI_148880)
PAS_353	DS571146	+	179219	(polyA: EHI_148890)
PAS_357	DS571146	-	179269	(polyA: EHI_148900)
PAS_359	DS571146	-	185548	(NATpolyA: EHI_148920)
PAS_360	DS571146	-	197822	(polyA: EHI_148980)
PAS_361	DS571146	-	199692	(polyA: EHI_148990)
PAS_362	DS571146	+	202669	(polyA: EHI_149000)
PAS_363	DS571146	+	205088	(NATpolyA: EHI_149030)
PAS_364	DS571147	-	3836	(polyA: EHI_044480)
PAS_367	DS571147	+	11619	(polyA: EHI_044520)
PAS_368	DS571147	-	15809	(NATpolyA: EHI_044540)
PAS_369	DS571147	+	17346	(polyA: EHI_044550)
PAS_371	DS571147	-	18454	(NATpolyA: EHI_044570)
PAS_372	DS571147	+	20015	(polyA: EHI_044580)
PAS_373	DS571147	+	20798	(polyA: EHI_044590)
PAS_374	DS571147	+	20816	(polyA: EHI_044590)
PAS_375	DS571147	-	22272	(NATpolyA: EHI_044610)
PAS_377	DS571147	+	24508	(polyA: EHI_044620)
PAS_378	DS571147	-	25090	(polyA: EHI_044640)
PAS_379	DS571147	-	36688	(polyA: EHI_044730)
PAS_381	DS571147	-	42187	(NATpolyA: EHI_044740)
PAS_383	DS571147	+	42482	(polyA: EHI_044740)
PAS_385	DS571147	-	43946	(NATpolyA: EHI_044760)
PAS_387	DS571147	-	45624	(NATpolyA: EHI_044760)
PAS_389	DS571147	-	45911	(polyA: EHI_044770)
PAS_390	DS571147	-	45929	(polyA: EHI_044770)
PAS_391	DS571147	+	49898	(polyA: EHI_044800)
PAS_392	DS571147	-	49968	(polyA: EHI_044810)
PAS_394	DS571147	+	51336	(polyA: EHI_044820)
PAS_396	DS571147	+	51364	(polyA: EHI_044820)
PAS_397	DS571147	+	51664	(polyA: EHI_044830)
PAS_398	DS571147	+	51683	(polyA: EHI_044830)
PAS_399	DS571147	-	55433	(NATpolyA: EHI_044850)
PAS_400	DS571147	+	55858	(polyA: EHI_044850)
PAS_401	DS571147	+	56828	(polyA: EHI_044860)
PAS_402	DS571147	-	57742	(NATpolyA: EHI_044870)
PAS_403	DS571147	-	65716	(polyA: EHI_044930)
PAS_404	DS571147	+	69216	(polyA: EHI_044940)
PAS_406	DS571147	-	71283	(polyA: EHI_044970)
PAS_408	DS571147	+	80057	(polyA: EHI_045000)
PAS_409	DS571147	-	80091	(polyA: EHI_045010)
PAS_411	DS571147	-	83416	(NATpolyA: EHI_045030)
PAS_412	DS571147	+	90522	(polyA: EHI_045070)
PAS_415	DS571147	-	94695	(polyA: EHI_045110)
PAS_416	DS571147	-	94839	(polyA: EHI_045110)
PAS_417	DS571147	-	97416	(NATpolyA: EHI_045120)
PAS_418	DS571147	-	97525	(NATpolyA: EHI_045120)
PAS_419	DS571147	+	110185	(polyA: EHI_045200)
PAS_420	DS571147	-	119633	(polyA: EHI_045280)
PAS_422	DS571147	+	128151	(polyA: EHI_045300)
PAS_423	DS571147	+	128169	(polyA: EHI_045300)
PAS_425	DS571147	-	128214	(polyA: EHI_045310)
PAS_426	DS571147	-	129710	(polyA: EHI_045320)
PAS_427	DS571147	-	131222	(NATpolyA: EHI_045330)
PAS_428	DS571147	+	131437	(polyA: EHI_045330)
PAS_429	DS571147	-	141474	(polyA: EHI_045400)
PAS_430	DS571147	-	156246	(polyA: EHI_045480)
PAS_431	DS571147	+	157365	(NATpolyA: EHI_045490)
PAS_432	DS571147	-	173860	(NATpolyA: EHI_045560)
PAS_435	DS571147	+	178926	(NATpolyA: EHI_045590)
PAS_437	DS571148	+	14562	(polyA: EHI_011800)
PAS_438	DS571148	+	14615	(polyA: EHI_011800)
PAS_439	DS571148	-	23097	(polyA: EHI_011870)
PAS_443	DS571148	-	23832	(polyA: EHI_011880)
PAS_444	DS571148	-	26277	(NATpolyA: EHI_011890)
PAS_446	DS571148	-	26431	(NATpolyA: EHI_011890)
PAS_447	DS571148	-	27879	(NATpolyA: EHI_011900)
PAS_451	DS571148	-	27912	(NATpolyA: EHI_011900)
PAS_453	DS571148	+	27967	(polyA: EHI_011900)
PAS_454	DS571148	-	30463	(polyA: EHI_011920)
PAS_455	DS571148	+	36261	(polyA: EHI_011940)
PAS_458	DS571148	-	36688	(NATpolyA: EHI_011950)
PAS_460	DS571148	-	37100	(NATpolyA: EHI_011950)
PAS_461	DS571148	+	37391	(polyA: EHI_011950)
PAS_463	DS571148	+	37453	(polyA: EHI_011950)
PAS_465	DS571148	+	37534	(polyA: EHI_011950), (NATpolyA: EHI_011960)
PAS_467	DS571148	+	48034	(polyA: EHI_012010)
PAS_468	DS571148	-	49659	(polyA: EHI_012020)
PAS_469	DS571148	+	52921	(NATpolyA: EHI_012040)
PAS_470	DS571148	-	54963	(polyA: EHI_012060)
PAS_471	DS571148	+	57492	(NATpolyA: EHI_012080)
PAS_473	DS571148	-	62097	(polyA: EHI_012120)
PAS_474	DS571148	-	62118	(polyA: EHI_012120)
PAS_475	DS571148	-	65462	(polyA: EHI_012140)
PAS_477	DS571148	-	67892	(NATpolyA: EHI_012160)
PAS_478	DS571148	+	69691	(polyA: EHI_012160)
PAS_479	DS571148	-	70486	(NATpolyA: EHI_012170)
PAS_480	DS571148	+	71160	(polyA: EHI_012170)
PAS_483	DS571148	-	71163	(polyA: EHI_012180)
PAS_484	DS571148	-	80885	(NATpolyA: EHI_012230)
PAS_485	DS571148	-	81177	(NATpolyA: EHI_012230)
PAS_487	DS571148	-	81396	(NATpolyA: EHI_012230)
PAS_492	DS571148	-	81621	(NATpolyA: EHI_012230)
PAS_493	DS571148	+	81935	(polyA: EHI_012230)
PAS_496	DS571148	+	82879	(polyA: EHI_012240)
PAS_499	DS571148	+	84471	(polyA: EHI_012250)
PAS_500	DS571148	-	86206	(polyA: EHI_012270)
PAS_502	DS571148	+	95190	(NATpolyA: EHI_012290)
PAS_503	DS571148	-	118510	(NATpolyA: EHI_012340)
PAS_505	DS571148	-	120655	(NATpolyA: EHI_012340)
PAS_507	DS571148	-	120865	(NATpolyA: EHI_012340), (polyA: EHI_012350)
PAS_509	DS571148	+	120921	(polyA: EHI_012340)
PAS_512	DS571148	-	121860	(polyA: EHI_012360)
PAS_513	DS571148	-	125918	(NATpolyA: EHI_012380)
PAS_514	DS571148	+	126502	(polyA: EHI_012380)
PAS_516	DS571148	-	127054	(polyA: EHI_012390)
PAS_517	DS571148	+	128406	(polyA: EHI_012400)
PAS_518	DS571148	-	129269	(NATpolyA: EHI_012410)
PAS_521	DS571148	-	142286	(polyA: EHI_012460)
PAS_522	DS571148	-	147003	(polyA: EHI_012480)
PAS_525	DS571148	-	147843	(polyA: EHI_012490)
PAS_526	DS571148	+	150550	(NATpolyA: EHI_012500)
PAS_527	DS571148	-	161972	(NATpolyA: EHI_012540)
PAS_528	DS571148	-	170976	(polyA: EHI_012570)
PAS_529	DS571148	-	170997	(polyA: EHI_012570)
PAS_534	DS571149	-	678	(polyA: EHI_050100)
PAS_537	DS571149	-	4019	(NATpolyA: EHI_050110)
PAS_541	DS571149	+	4433	(polyA: EHI_050110)
PAS_542	DS571149	-	6090	(NATpolyA: EHI_050120)
PAS_543	DS571149	-	6330	(polyA: EHI_050130)
PAS_547	DS571149	-	13074	(polyA: EHI_050270)
PAS_548	DS571149	+	15571	(polyA: EHI_050280)
PAS_549	DS571149	-	15611	(polyA: EHI_050290)
PAS_550	DS571149	+	15808	(NATpolyA: EHI_050290)
PAS_551	DS571149	-	17350	(polyA: EHI_050310)
PAS_553	DS571149	-	19046	(polyA: EHI_050330)
PAS_554	DS571149	+	33158	(polyA: EHI_050390)
PAS_555	DS571149	-	43427	(NATpolyA: EHI_050460)
PAS_556	DS571149	+	43632	(polyA: EHI_050460)
PAS_557	DS571149	-	44340	(NATpolyA: EHI_050470)
PAS_558	DS571149	+	44599	(polyA: EHI_050470)
PAS_559	DS571149	-	53338	(polyA: EHI_050510)
PAS_561	DS571149	-	55366	(NATpolyA: EHI_050520)
PAS_562	DS571149	+	55417	(polyA: EHI_050520)
PAS_564	DS571149	-	61104	(NATpolyA: EHI_050550)
PAS_566	DS571149	-	61502	(NATpolyA: EHI_050550)
PAS_567	DS571149	+	61755	(polyA: EHI_050550)
PAS_569	DS571149	-	62740	(NATpolyA: EHI_050560)
PAS_570	DS571149	+	64288	(polyA: EHI_050570)
PAS_571	DS571149	-	71355	(NATpolyA: EHI_050610)
PAS_572	DS571149	-	90869	(NATpolyA: EHI_050660)
PAS_575	DS571149	-	91114	(NATpolyA: EHI_050660)
PAS_578	DS571149	+	93481	(polyA: EHI_050670)
PAS_579	DS571149	-	99579	(NATpolyA: EHI_050720)
PAS_580	DS571149	-	102518	(polyA: EHI_050740)
PAS_583	DS571149	-	102574	(polyA: EHI_050740)
PAS_586	DS571149	-	107773	(polyA: EHI_050770)
PAS_590	DS571149	+	108741	(NATpolyA: EHI_050770)
PAS_591	DS571149	-	116507	(NATpolyA: EHI_050800)
PAS_592	DS571149	+	117345	(polyA: EHI_050800)
PAS_594	DS571149	-	128250	(polyA: EHI_050850)
PAS_597	DS571149	-	133322	(polyA: EHI_050880)
PAS_598	DS571149	-	137530	(NATpolyA: EHI_050900)
PAS_601	DS571149	-	137706	(NATpolyA: EHI_050900)
PAS_604	DS571149	+	139063	(polyA: EHI_050900)
PAS_605	DS571149	-	144838	(polyA: EHI_050930)
PAS_606	DS571149	-	146651	(polyA: EHI_050940)
PAS_607	DS571149	-	146692	(polyA: EHI_050940)
PAS_608	DS571149	+	146955	(NATpolyA: EHI_050940)
PAS_615	DS571149	-	150348	(NATpolyA: EHI_050950)
PAS_617	DS571149	+	150540	(polyA: EHI_050950)
PAS_618	DS571149	-	152782	(NATpolyA: EHI_050960)
PAS_619	DS571149	+	153311	(polyA: EHI_050960)
PAS_626	DS571149	-	153856	(polyA: EHI_050970)
PAS_629	DS571149	-	163113	(polyA: EHI_051010)
PAS_630	DS571149	-	167223	(NATpolyA: EHI_051020)
PAS_631	DS571149	-	170507	(polyA: EHI_051050)
PAS_633	DS571149	-	172102	(NATpolyA: EHI_051060)
PAS_634	DS571149	-	173080	(NATpolyA: EHI_051060)
PAS_635	DS571149	+	175474	(polyA: EHI_051060)
PAS_636	DS571150	+	7405	(polyA: EHI_067850)
PAS_637	DS571150	+	7420	(polyA: EHI_067850)
PAS_639	DS571150	+	21185	(polyA: EHI_067900)
PAS_643	DS571150	-	40217	(NATpolyA: EHI_067970)
PAS_644	DS571150	-	46724	(NATpolyA: EHI_068010)
PAS_645	DS571150	-	61645	(polyA: EHI_068100)
PAS_651	DS571150	-	67026	(polyA: EHI_068120)
PAS_652	DS571150	+	78125	(polyA: EHI_068160)
PAS_656	DS571150	+	81804	(polyA: EHI_068190)
PAS_659	DS571150	+	82256	(polyA: EHI_068200)
PAS_660	DS571150	-	82321	(polyA: EHI_068210)
PAS_661	DS571150	-	85999	(polyA: EHI_068250)
PAS_662	DS571150	-	87753	(polyA: EHI_068260)
PAS_663	DS571150	-	88333	(polyA: EHI_068270)
PAS_669	DS571150	-	92747	(polyA: EHI_068290)
PAS_673	DS571150	-	96417	(NATpolyA: EHI_068310)
PAS_680	DS571150	-	97541	(polyA: EHI_068320)
PAS_682	DS571150	-	100938	(NATpolyA: EHI_068330)
PAS_684	DS571150	-	101101	(NATpolyA: EHI_068330)
PAS_685	DS571150	+	101246	(polyA: EHI_068330)
PAS_686	DS571150	+	101262	(polyA: EHI_068330)
PAS_687	DS571150	-	107069	(NATpolyA: EHI_068360)
PAS_689	DS571150	-	112309	(polyA: EHI_068400)
PAS_691	DS571150	-	115483	(NATpolyA: EHI_068410)
PAS_692	DS571150	+	116190	(polyA: EHI_068410)
PAS_693	DS571150	-	120671	(NATpolyA: EHI_068430)
PAS_694	DS571150	-	120803	(NATpolyA: EHI_068430)
PAS_695	DS571150	-	127430	(polyA: EHI_068470)
PAS_696	DS571150	+	129003	(polyA: EHI_068480)
PAS_697	DS571150	-	130729	(polyA: EHI_068500)
PAS_700	DS571150	-	133004	(NATpolyA: EHI_068510)
PAS_701	DS571150	-	138654	(polyA: EHI_068530)
PAS_702	DS571150	-	148231	(NATpolyA: EHI_068550)
PAS_704	DS571150	-	149509	(NATpolyA: EHI_068560)
PAS_706	DS571150	+	149699	(polyA: EHI_068560)
PAS_707	DS571150	+	150800	(polyA: EHI_068580)
PAS_708	DS571150	-	152016	(NATpolyA: EHI_068590)
PAS_710	DS571150	+	159222	(polyA: EHI_068630)
PAS_711	DS571150	+	164198	(polyA: EHI_068660)
PAS_712	DS571150	-	165112	(polyA: EHI_068680)
PAS_713	DS571150	+	166400	(polyA: EHI_068690), (NATpolyA: EHI_068700)
PAS_714	DS571150	-	168929	(NATpolyA: EHI_068710)
PAS_718	DS571150	-	168959	(NATpolyA: EHI_068710)
PAS_719	DS571150	+	173852	(polyA: EHI_068720)
PAS_720	DS571151	-	2495	(NATpolyA: EHI_110120)
PAS_725	DS571151	+	2709	(polyA: EHI_110120)
PAS_726	DS571151	+	5822	(polyA: EHI_110130)
PAS_727	DS571151	+	8220	(NATpolyA: EHI_110150)
PAS_730	DS571151	-	8927	(polyA: EHI_110160)
PAS_732	DS571151	+	24256	(polyA: EHI_110180)
PAS_733	DS571151	-	26992	(polyA: EHI_110220)
PAS_734	DS571151	-	27092	(polyA: EHI_110220)
PAS_735	DS571151	-	39231	(NATpolyA: EHI_110280)
PAS_737	DS571151	+	39928	(polyA: EHI_110280)
PAS_744	DS571151	-	42999	(NATpolyA: EHI_110300)
PAS_745	DS571151	-	44599	(polyA: EHI_110320)
PAS_746	DS571151	+	48478	(polyA: EHI_110340)
PAS_747	DS571151	+	51917	(polyA: EHI_110360)
PAS_749	DS571151	-	57005	(polyA: EHI_110390)
PAS_751	DS571151	-	59250	(NATpolyA: EHI_110400)
PAS_754	DS571151	-	59648	(NATpolyA: EHI_110400)
PAS_756	DS571151	+	59888	(polyA: EHI_110400)
PAS_758	DS571151	+	60871	(polyA: EHI_110410), (NATpolyA: EHI_110420)
PAS_761	DS571151	-	72944	(NATpolyA: EHI_110450)
PAS_762	DS571151	-	73707	(NATpolyA: EHI_110460)
PAS_764	DS571151	+	74276	(polyA: EHI_110460)
PAS_767	DS571151	-	81751	(polyA: EHI_110500)
PAS_768	DS571151	-	83472	(polyA: EHI_110510)
PAS_769	DS571151	-	84974	(polyA: EHI_110520)
PAS_771	DS571151	+	85333	(NATpolyA: EHI_110520)
PAS_772	DS571151	+	91081	(polyA: EHI_110530)
PAS_773	DS571151	-	91252	(polyA: EHI_110540)
PAS_774	DS571151	-	94219	(NATpolyA: EHI_110550)
PAS_775	DS571151	+	108977	(polyA: EHI_110580)
PAS_776	DS571151	-	110874	(NATpolyA: EHI_110590)
PAS_777	DS571151	-	111348	(NATpolyA: EHI_110590)
PAS_778	DS571151	-	112334	(NATpolyA: EHI_110600)
PAS_781	DS571151	+	112466	(polyA: EHI_110600)
PAS_783	DS571151	-	112515	(polyA: EHI_110610)
PAS_785	DS571151	+	115337	(polyA: EHI_110620)
PAS_787	DS571151	+	115353	(polyA: EHI_110620)
PAS_792	DS571151	+	119608	(polyA: EHI_110640)
PAS_793	DS571151	-	133974	(polyA: EHI_110720)
PAS_794	DS571151	-	136165	(polyA: EHI_110730)
PAS_795	DS571151	-	140598	(NATpolyA: EHI_110740)
PAS_796	DS571151	+	143155	(polyA: EHI_110740)
PAS_797	DS571151	-	143265	(polyA: EHI_110750)
PAS_798	DS571151	+	149976	(polyA: EHI_110780)
PAS_799	DS571151	-	150920	(polyA: EHI_110790)
PAS_800	DS571151	+	151904	(NATpolyA: EHI_110790)
PAS_803	DS571151	-	157237	(NATpolyA: EHI_110810)
PAS_804	DS571151	+	158289	(polyA: EHI_110810)
PAS_805	DS571152	-	2966	(polyA: EHI_049290)
PAS_806	DS571152	-	6467	(NATpolyA: EHI_049310)
PAS_807	DS571152	-	6604	(NATpolyA: EHI_049310)
PAS_808	DS571152	-	7442	(NATpolyA: EHI_049310)
PAS_809	DS571152	+	7916	(polyA: EHI_049310)
PAS_810	DS571152	-	8355	(polyA: EHI_049320)
PAS_812	DS571152	+	8798	(NATpolyA: EHI_049320)
PAS_813	DS571152	+	11738	(polyA: EHI_049330)
PAS_814	DS571152	-	13206	(NATpolyA: EHI_049350)
PAS_816	DS571152	-	13464	(NATpolyA: EHI_049350)
PAS_817	DS571152	-	13563	(NATpolyA: EHI_049350)
PAS_818	DS571152	+	14404	(polyA: EHI_049350)
PAS_819	DS571152	+	14964	(polyA: EHI_049360)
PAS_821	DS571152	-	23317	(NATpolyA: EHI_049400)
PAS_824	DS571152	+	23348	(polyA: EHI_049400)
PAS_825	DS571152	-	29506	(NATpolyA: EHI_049420)
PAS_826	DS571152	-	29615	(NATpolyA: EHI_049420)
PAS_827	DS571152	-	29967	(NATpolyA: EHI_049420), (polyA: EHI_049430)
PAS_828	DS571152	-	35142	(NATpolyA: EHI_049450)
PAS_830	DS571152	+	45411	(polyA: EHI_049480)
PAS_831	DS571152	-	45486	(polyA: EHI_049490)
PAS_833	DS571152	-	49475	(polyA: EHI_049500)
PAS_834	DS571152	-	51817	(polyA: EHI_049520)
PAS_835	DS571152	+	53590	(polyA: EHI_049530)
PAS_840	DS571152	-	64204	(NATpolyA: EHI_049600)
PAS_842	DS571152	-	69007	(polyA: EHI_049620)
PAS_843	DS571152	+	83123	(NATpolyA: EHI_049660)
PAS_844	DS571152	-	84144	(polyA: EHI_049670)
PAS_845	DS571152	-	93758	(polyA: EHI_049690)
PAS_846	DS571152	+	101833	(NATpolyA: EHI_049710)
PAS_847	DS571152	-	104501	(polyA: EHI_049730)
PAS_848	DS571152	+	106948	(NATpolyA: EHI_049740)
PAS_850	DS571152	-	117077	(NATpolyA: EHI_049780)
PAS_854	DS571152	-	119951	(NATpolyA: EHI_049790)
PAS_855	DS571152	+	120389	(polyA: EHI_049790)
PAS_856	DS571152	-	120500	(polyA: EHI_049800)
PAS_861	DS571152	-	120525	(polyA: EHI_049800)
PAS_862	DS571152	-	126517	(NATpolyA: EHI_049820)
PAS_863	DS571152	+	132334	(polyA: EHI_049860)
PAS_864	DS571152	-	133353	(NATpolyA: EHI_049870)
PAS_866	DS571152	-	135507	(polyA: EHI_049900)
PAS_868	DS571152	-	138547	(NATpolyA: EHI_049910)
PAS_869	DS571152	+	139638	(polyA: EHI_049910)
PAS_870	DS571152	-	140209	(NATpolyA: EHI_049920)
PAS_872	DS571152	-	140534	(NATpolyA: EHI_049920)
PAS_877	DS571152	-	140730	(NATpolyA: EHI_049920)
PAS_878	DS571152	+	141354	(polyA: EHI_049920)
PAS_879	DS571152	-	143284	(polyA: EHI_049940)
PAS_881	DS571152	-	145506	(polyA: EHI_049950)
PAS_882	DS571152	-	163518	(NATpolyA: EHI_049990)
PAS_883	DS571152	+	163633	(polyA: EHI_049990)
PAS_884	DS571153	-	30478	(NATpolyA: EHI_022890)
PAS_885	DS571153	-	30985	(NATpolyA: EHI_022890)
PAS_886	DS571153	+	31073	(polyA: EHI_022890)
PAS_888	DS571153	-	32388	(polyA: EHI_022920)
PAS_889	DS571153	-	36108	(NATpolyA: EHI_022940)
PAS_891	DS571153	+	37417	(polyA: EHI_022940)
PAS_892	DS571153	-	40080	(polyA: EHI_022960)
PAS_893	DS571153	+	40927	(NATpolyA: EHI_022960)
PAS_895	DS571153	+	41007	(NATpolyA: EHI_022960)
PAS_896	DS571153	+	41075	(NATpolyA: EHI_022960)
PAS_897	DS571153	+	41151	(NATpolyA: EHI_022960)
PAS_901	DS571153	+	41307	(NATpolyA: EHI_022960)
PAS_902	DS571153	+	43803	(polyA: EHI_022970)
PAS_903	DS571153	-	44203	(NATpolyA: EHI_022980)
PAS_904	DS571153	+	45063	(polyA: EHI_022980)
PAS_905	DS571153	+	55050	(polyA: EHI_023010)
PAS_907	DS571153	+	59550	(NATpolyA: EHI_023050)
PAS_908	DS571153	-	64239	(polyA: EHI_023070)
PAS_909	DS571153	+	67507	(NATpolyA: EHI_023090)
PAS_910	DS571153	-	71346	(polyA: EHI_023110)
PAS_911	DS571153	+	77205	(polyA: EHI_023130)
PAS_912	DS571153	-	86821	(polyA: EHI_023180)
PAS_913	DS571153	+	93222	(polyA: EHI_023220)
PAS_916	DS571153	+	93240	(polyA: EHI_023220)
PAS_917	DS571153	-	94450	(polyA: EHI_023230)
PAS_918	DS571153	-	94484	(polyA: EHI_023230)
PAS_920	DS571153	-	94546	(polyA: EHI_023230)
PAS_922	DS571153	-	99786	(polyA: EHI_023260)
PAS_924	DS571153	-	106360	(polyA: EHI_023300)
PAS_925	DS571153	+	107052	(NATpolyA: EHI_023300)
PAS_926	DS571153	-	110241	(polyA: EHI_023320)
PAS_928	DS571153	-	118538	(NATpolyA: EHI_023340)
PAS_929	DS571153	+	119073	(polyA: EHI_023340)
PAS_930	DS571153	-	120264	(polyA: EHI_023360)
PAS_932	DS571153	-	132589	(polyA: EHI_023410)
PAS_934	DS571153	-	145710	(NATpolyA: EHI_023450)
PAS_935	DS571153	-	153155	(polyA: EHI_023470)
PAS_936	DS571153	-	157511	(NATpolyA: EHI_023480)
PAS_937	DS571153	+	157569	(polyA: EHI_023480)
PAS_938	DS571153	+	162295	(polyA: EHI_023500)
PAS_939	DS571154	-	729	(polyA: EHI_178440)
PAS_940	DS571154	+	11482	(polyA: EHI_178460)
PAS_941	DS571154	-	19387	(NATpolyA: EHI_178470)
PAS_942	DS571154	-	19768	(NATpolyA: EHI_178470)
PAS_943	DS571154	-	20422	(NATpolyA: EHI_178470), (polyA: EHI_178480)
PAS_944	DS571154	-	23623	(NATpolyA: EHI_178490)
PAS_945	DS571154	-	23723	(NATpolyA: EHI_178490)
PAS_947	DS571154	+	23821	(polyA: EHI_178490)
PAS_951	DS571154	-	28326	(NATpolyA: EHI_178510)
PAS_954	DS571154	+	30310	(NATpolyA: EHI_178520)
PAS_955	DS571154	-	47177	(polyA: EHI_178590)
PAS_957	DS571154	-	47203	(polyA: EHI_178590)
PAS_959	DS571154	-	47273	(polyA: EHI_178590)
PAS_960	DS571154	-	55593	(polyA: EHI_178620)
PAS_961	DS571154	-	57686	(polyA: EHI_178640)
PAS_962	DS571154	-	57987	(polyA: EHI_178650)
PAS_964	DS571154	+	76513	(polyA: EHI_178720)
PAS_966	DS571154	-	78360	(NATpolyA: EHI_178730)
PAS_967	DS571154	-	79103	(polyA: EHI_178740)
PAS_969	DS571154	-	79169	(polyA: EHI_178740)
PAS_970	DS571154	-	79210	(polyA: EHI_178740)
PAS_971	DS571154	+	83323	(NATpolyA: EHI_178770)
PAS_975	DS571154	+	96127	(polyA: EHI_178820)
PAS_977	DS571154	-	106305	(NATpolyA: EHI_178880)
PAS_979	DS571154	+	107409	(polyA: EHI_178890)
PAS_980	DS571154	-	109287	(polyA: EHI_178910)
PAS_981	DS571154	+	111499	(polyA: EHI_178920)
PAS_982	DS571154	-	115222	(polyA: EHI_178960)
PAS_984	DS571154	+	119811	(polyA: EHI_178970)
PAS_986	DS571154	+	121022	(NATpolyA: EHI_178980)
PAS_988	DS571154	+	126223	(polyA: EHI_179000)
PAS_989	DS571154	-	126276	(polyA: EHI_179010)
PAS_991	DS571154	-	128326	(NATpolyA: EHI_179020)
PAS_992	DS571154	+	129221	(polyA: EHI_179020)
PAS_996	DS571154	+	133363	(polyA: EHI_179050)
PAS_998	DS571154	+	154655	(polyA: EHI_179100)
PAS_1000	DS571155	-	7020	(polyA: EHI_092080)
PAS_1001	DS571155	-	7046	(polyA: EHI_092080)
PAS_1002	DS571155	+	20636	(polyA: EHI_092110)
PAS_1003	DS571155	+	20663	(polyA: EHI_092110)
PAS_1004	DS571155	-	20927	(polyA: EHI_092120)
PAS_1005	DS571155	-	21353	(polyA: EHI_092130)
PAS_1006	DS571155	-	22695	(NATpolyA: EHI_092140)
PAS_1007	DS571155	+	23038	(polyA: EHI_092140)
PAS_1008	DS571155	+	25614	(polyA: EHI_092160)
PAS_1009	DS571155	-	47985	(polyA: EHI_092270)
PAS_1010	DS571155	+	68387	(polyA: EHI_092320)
PAS_1011	DS571155	-	71494	(polyA: EHI_092360)
PAS_1012	DS571155	+	80678	(polyA: EHI_092370)
PAS_1018	DS571155	-	96857	(polyA: EHI_092380)
PAS_1020	DS571155	+	100068	(polyA: EHI_092390)
PAS_1021	DS571155	-	104465	(polyA: EHI_092430)
PAS_1022	DS571155	-	107070	(NATpolyA: EHI_092450), (polyA: EHI_092460)
PAS_1023	DS571155	+	107175	(polyA: EHI_092450)
PAS_1024	DS571155	+	108578	(polyA: EHI_092470)
PAS_1026	DS571155	+	125876	(polyA: EHI_092550)
PAS_1031	DS571155	+	128509	(NATpolyA: EHI_092580)
PAS_1032	DS571155	-	131512	(NATpolyA: EHI_092590)
PAS_1033	DS571155	-	131646	(NATpolyA: EHI_092590)
PAS_1035	DS571155	-	131851	(NATpolyA: EHI_092590)
PAS_1036	DS571155	-	133046	(NATpolyA: EHI_092600)
PAS_1037	DS571155	-	133062	(NATpolyA: EHI_092600)
PAS_1038	DS571155	+	133265	(polyA: EHI_092600)
PAS_1039	DS571155	-	135852	(NATpolyA: EHI_092630)
PAS_1041	DS571155	+	136189	(polyA: EHI_092630)
PAS_1042	DS571155	+	137803	(polyA: EHI_092640)
PAS_1043	DS571155	+	139010	(NATpolyA: EHI_092650)
PAS_1046	DS571155	-	140155	(polyA: EHI_092660)
PAS_1049	DS571155	-	146031	(NATpolyA: EHI_092680)
PAS_1050	DS571155	+	146253	(polyA: EHI_092680)
PAS_1051	DS571155	-	152016	(NATpolyA: EHI_092710), (polyA: EHI_092720)
PAS_1053	DS571155	-	152116	(polyA: EHI_092720)
PAS_1057	DS571155	-	153527	(NATpolyA: EHI_092730)
PAS_1058	DS571156	+	6614	(polyA: EHI_182470)
PAS_1059	DS571156	-	18043	(polyA: EHI_182560)
PAS_1060	DS571156	+	19275	(NATpolyA: EHI_182570)
PAS_1061	DS571156	-	21232	(NATpolyA: EHI_182580)
PAS_1064	DS571156	-	21363	(NATpolyA: EHI_182580)
PAS_1067	DS571156	-	21954	(polyA: EHI_182590)
PAS_1069	DS571156	-	22305	(polyA: EHI_182600)
PAS_1071	DS571156	+	25576	(NATpolyA: EHI_182620)
PAS_1072	DS571156	+	30432	(polyA: EHI_182660)
PAS_1074	DS571156	+	31577	(polyA: EHI_182670)
PAS_1075	DS571156	-	32454	(NATpolyA: EHI_182680), (polyA: EHI_182690)
PAS_1076	DS571156	-	38069	(NATpolyA: EHI_182720)
PAS_1077	DS571156	-	39763	(NATpolyA: EHI_182730)
PAS_1079	DS571156	+	40257	(polyA: EHI_182730)
PAS_1080	DS571156	+	40510	(NATpolyA: EHI_182740)
PAS_1083	DS571156	-	42712	(polyA: EHI_182750)
PAS_1084	DS571156	-	48748	(NATpolyA: EHI_182770)
PAS_1089	DS571156	+	48956	(polyA: EHI_182770)
PAS_1090	DS571156	-	49010	(polyA: EHI_182780)
PAS_1091	DS571156	-	51138	(NATpolyA: EHI_182790)
PAS_1095	DS571156	-	51316	(NATpolyA: EHI_182790)
PAS_1096	DS571156	-	51510	(NATpolyA: EHI_182790)
PAS_1097	DS571156	+	51674	(polyA: EHI_182790)
PAS_1099	DS571156	-	52100	(NATpolyA: EHI_182800), (polyA: EHI_182810)
PAS_1100	DS571156	+	52139	(polyA: EHI_182800), (NATpolyA: EHI_182810)
PAS_1101	DS571156	-	55819	(NATpolyA: EHI_182820)
PAS_1102	DS571156	-	59084	(polyA: EHI_182850)
PAS_1103	DS571156	+	61112	(polyA: EHI_182860)
PAS_1104	DS571156	+	61143	(polyA: EHI_182860)
PAS_1105	DS571156	-	65482	(polyA: EHI_182900)
PAS_1110	DS571156	-	68648	(polyA: EHI_182920)
PAS_1111	DS571156	-	70517	(NATpolyA: EHI_182930)
PAS_1112	DS571156	+	72217	(polyA: EHI_182930)
PAS_1113	DS571156	-	76821	(polyA: EHI_182950)
PAS_1114	DS571156	-	83854	(NATpolyA: EHI_182970)
PAS_1115	DS571156	+	84131	(polyA: EHI_182970)
PAS_1117	DS571156	-	84197	(polyA: EHI_182980)
PAS_1118	DS571156	-	85845	(NATpolyA: EHI_182990)
PAS_1120	DS571156	+	86048	(polyA: EHI_182990)
PAS_1122	DS571156	-	89563	(polyA: EHI_183010)
PAS_1123	DS571156	+	92229	(NATpolyA: EHI_183030)
PAS_1124	DS571156	-	93380	(polyA: EHI_183050)
PAS_1125	DS571156	-	94121	(polyA: EHI_183060)
PAS_1126	DS571156	-	96235	(NATpolyA: EHI_183070)
PAS_1127	DS571156	-	104561	(NATpolyA: EHI_183110)
PAS_1128	DS571156	-	105665	(polyA: EHI_183120)
PAS_1129	DS571156	+	107746	(NATpolyA: EHI_183120)
PAS_1131	DS571156	+	115032	(polyA: EHI_183150)
PAS_1135	DS571156	+	116789	(polyA: EHI_183160)
PAS_1140	DS571156	+	119812	(polyA: EHI_183170), (NATpolyA: EHI_183180)
PAS_1143	DS571156	+	141379	(polyA: EHI_183220)
PAS_1144	DS571156	+	143063	(polyA: EHI_183240)
PAS_1145	DS571156	+	146899	(polyA: EHI_183270), (NATpolyA: EHI_183280)
PAS_1146	DS571157	-	12395	(polyA: EHI_196890)
PAS_1148	DS571157	-	17662	(polyA: EHI_196920)
PAS_1149	DS571157	-	17679	(polyA: EHI_196920)
PAS_1150	DS571157	-	17697	(polyA: EHI_196920)
PAS_1152	DS571157	+	18509	(NATpolyA: EHI_196930)
PAS_1153	DS571157	+	18950	(NATpolyA: EHI_196930)
PAS_1154	DS571157	-	24438	(NATpolyA: EHI_196950)
PAS_1155	DS571157	+	24779	(polyA: EHI_196950), (NATpolyA: EHI_196960)
PAS_1156	DS571157	+	36108	(polyA: EHI_196990)
PAS_1157	DS571157	-	39897	(NATpolyA: EHI_197010)
PAS_1158	DS571157	+	40852	(polyA: EHI_197010)
PAS_1160	DS571157	+	40869	(polyA: EHI_197010)
PAS_1161	DS571157	-	40925	(polyA: EHI_197020)
PAS_1162	DS571157	-	41661	(polyA: EHI_197030)
PAS_1164	DS571157	+	41872	(NATpolyA: EHI_197030)
PAS_1165	DS571157	-	45258	(polyA: EHI_197050)
PAS_1166	DS571157	+	48055	(polyA: EHI_197060)
PAS_1167	DS571157	+	54415	(NATpolyA: EHI_197100)
PAS_1169	DS571157	+	54754	(NATpolyA: EHI_197100)
PAS_1171	DS571157	+	58679	(polyA: EHI_197120)
PAS_1172	DS571157	-	73389	(NATpolyA: EHI_197190)
PAS_1173	DS571157	-	73598	(polyA: EHI_197200)
PAS_1175	DS571157	+	90910	(polyA: EHI_197270)
PAS_1178	DS571157	-	95513	(polyA: EHI_197300)
PAS_1179	DS571157	+	99758	(NATpolyA: EHI_197310)
PAS_1180	DS571157	-	116765	(polyA: EHI_197360)
PAS_1181	DS571157	-	122013	(polyA: EHI_197390)
PAS_1183	DS571157	+	125909	(NATpolyA: EHI_197400)
PAS_1185	DS571157	-	129456	(polyA: EHI_197440)
PAS_1186	DS571157	-	133413	(NATpolyA: EHI_197460)
PAS_1187	DS571157	-	133558	(NATpolyA: EHI_197460)
PAS_1188	DS571157	+	133866	(polyA: EHI_197460)
PAS_1189	DS571157	+	136101	(polyA: EHI_197480)
PAS_1190	DS571157	-	136594	(NATpolyA: EHI_197490)
PAS_1195	DS571157	-	139261	(NATpolyA: EHI_197510)
PAS_1198	DS571157	-	139435	(NATpolyA: EHI_197510)
PAS_1199	DS571157	-	139457	(NATpolyA: EHI_197510)
PAS_1203	DS571157	-	139574	(NATpolyA: EHI_197510)
PAS_1204	DS571157	-	145503	(NATpolyA: EHI_197540)
PAS_1205	DS571157	-	147538	(NATpolyA: EHI_197550)
PAS_1206	DS571157	+	149306	(polyA: EHI_197560)
PAS_1207	DS571158	+	11877	(polyA: EHI_103250)
PAS_1209	DS571158	+	23660	(polyA: EHI_103290)
PAS_1210	DS571158	+	25775	(polyA: EHI_103310)
PAS_1212	DS571158	-	30866	(polyA: EHI_103350)
PAS_1213	DS571158	+	40186	(NATpolyA: EHI_103410)
PAS_1214	DS571158	+	40295	(NATpolyA: EHI_103410)
PAS_1215	DS571158	-	45534	(NATpolyA: EHI_103430)
PAS_1216	DS571158	+	46009	(polyA: EHI_103430)
PAS_1217	DS571158	+	47004	(polyA: EHI_103440)
PAS_1218	DS571158	-	48804	(NATpolyA: EHI_103460)
PAS_1219	DS571158	-	49104	(NATpolyA: EHI_103460)
PAS_1221	DS571158	-	50017	(polyA: EHI_103470)
PAS_1222	DS571158	-	55608	(NATpolyA: EHI_103510)
PAS_1223	DS571158	-	55705	(NATpolyA: EHI_103510)
PAS_1224	DS571158	+	55740	(polyA: EHI_103510)
PAS_1225	DS571158	-	63687	(NATpolyA: EHI_103540)
PAS_1226	DS571158	+	64808	(polyA: EHI_103540)
PAS_1227	DS571158	+	69813	(polyA: EHI_103580)
PAS_1228	DS571158	-	77505	(NATpolyA: EHI_103590)
PAS_1229	DS571158	-	77740	(NATpolyA: EHI_103590)
PAS_1231	DS571158	+	84205	(polyA: EHI_103620)
PAS_1232	DS571158	-	85453	(polyA: EHI_103640)
PAS_1234	DS571158	+	95219	(NATpolyA: EHI_103690)
PAS_1235	DS571158	-	96413	(polyA: EHI_103700)
PAS_1236	DS571158	-	104066	(NATpolyA: EHI_103720)
PAS_1237	DS571158	-	104084	(NATpolyA: EHI_103720)
PAS_1239	DS571158	-	104906	(NATpolyA: EHI_103720)
PAS_1240	DS571158	+	105234	(polyA: EHI_103720)
PAS_1241	DS571158	+	105260	(polyA: EHI_103720)
PAS_1242	DS571158	-	114672	(polyA: EHI_103750)
PAS_1243	DS571158	+	120168	(polyA: EHI_103780)
PAS_1244	DS571158	-	122879	(polyA: EHI_103800)
PAS_1248	DS571158	+	129440	(NATpolyA: EHI_103830)
PAS_1249	DS571158	+	129650	(NATpolyA: EHI_103830)
PAS_1250	DS571158	+	130895	(NATpolyA: EHI_103830)
PAS_1251	DS571158	+	135535	(polyA: EHI_103850)
PAS_1254	DS571159	-	9332	(NATpolyA: EHI_186320)
PAS_1255	DS571159	-	18267	(polyA: EHI_186360)
PAS_1256	DS571159	-	22282	(polyA: EHI_186480)
PAS_1257	DS571159	-	26343	(polyA: EHI_186720)
PAS_1258	DS571159	-	27945	(polyA: EHI_186730)
PAS_1259	DS571159	-	37834	(NATpolyA: EHI_186770)
PAS_1260	DS571159	+	38141	(polyA: EHI_186770)
PAS_1262	DS571159	+	38168	(polyA: EHI_186770)
PAS_1263	DS571159	-	39625	(NATpolyA: EHI_186790)
PAS_1264	DS571159	+	41215	(polyA: EHI_186790)
PAS_1265	DS571159	-	45843	(NATpolyA: EHI_186810)
PAS_1266	DS571159	-	47018	(NATpolyA: EHI_186820)
PAS_1267	DS571159	-	47670	(NATpolyA: EHI_186820)
PAS_1268	DS571159	+	48010	(polyA: EHI_186820)
PAS_1270	DS571159	-	48299	(NATpolyA: EHI_186830)
PAS_1272	DS571159	+	48523	(polyA: EHI_186830)
PAS_1273	DS571159	-	48633	(polyA: EHI_186840)
PAS_1277	DS571159	-	54955	(NATpolyA: EHI_186860)
PAS_1278	DS571159	-	58651	(NATpolyA: EHI_186880)
PAS_1279	DS571159	+	59004	(polyA: EHI_186880)
PAS_1280	DS571159	-	60208	(polyA: EHI_186890)
PAS_1281	DS571159	+	63374	(polyA: EHI_186900)
PAS_1283	DS571159	-	63971	(NATpolyA: EHI_186910)
PAS_1284	DS571159	+	70995	(polyA: EHI_186950)
PAS_1286	DS571159	-	71053	(polyA: EHI_186960)
PAS_1289	DS571159	-	71892	(NATpolyA: EHI_186970)
PAS_1290	DS571159	+	72150	(polyA: EHI_186970)
PAS_1295	DS571159	-	75189	(NATpolyA: EHI_186990)
PAS_1296	DS571159	+	75836	(polyA: EHI_186990)
PAS_1297	DS571159	+	78054	(polyA: EHI_187000)
PAS_1298	DS571159	-	79834	(NATpolyA: EHI_187020)
PAS_1299	DS571159	+	79982	(polyA: EHI_187020)
PAS_1303	DS571159	+	90796	(polyA: EHI_187060)
PAS_1305	DS571159	-	94939	(polyA: EHI_187080)
PAS_1306	DS571159	+	98556	(polyA: EHI_187090)
PAS_1309	DS571159	-	101064	(polyA: EHI_187110)
PAS_1310	DS571159	-	104734	(NATpolyA: EHI_187120)
PAS_1311	DS571159	-	111000	(NATpolyA: EHI_187150)
PAS_1312	DS571159	+	111875	(polyA: EHI_187150)
PAS_1313	DS571159	-	112030	(polyA: EHI_187160)
PAS_1314	DS571159	-	117256	(NATpolyA: EHI_187180)
PAS_1316	DS571159	-	118100	(NATpolyA: EHI_187180)
PAS_1317	DS571159	-	119944	(NATpolyA: EHI_187200)
PAS_1318	DS571159	+	122853	(polyA: EHI_187210)
PAS_1319	DS571159	-	123039	(NATpolyA: EHI_187220)
PAS_1320	DS571159	-	125349	(NATpolyA: EHI_187230)
PAS_1321	DS571159	+	125634	(polyA: EHI_187230)
PAS_1323	DS571159	-	128773	(NATpolyA: EHI_187250)
PAS_1324	DS571159	-	135051	(NATpolyA: EHI_187280)
PAS_1325	DS571160	-	19650	(NATpolyA: EHI_125650)
PAS_1328	DS571160	+	21263	(polyA: EHI_125650)
PAS_1330	DS571160	-	22410	(NATpolyA: EHI_125660)
PAS_1331	DS571160	+	22667	(polyA: EHI_125660)
PAS_1332	DS571160	-	30581	(polyA: EHI_125720)
PAS_1333	DS571160	-	32163	(polyA: EHI_125730)
PAS_1336	DS571160	-	34216	(polyA: EHI_125740)
PAS_1337	DS571160	+	34856	(NATpolyA: EHI_125740)
PAS_1340	DS571160	-	40491	(polyA: EHI_125780)
PAS_1341	DS571160	-	44158	(NATpolyA: EHI_125800)
PAS_1343	DS571160	+	44296	(polyA: EHI_125800)
PAS_1344	DS571160	-	48307	(NATpolyA: EHI_125830)
PAS_1345	DS571160	+	48483	(polyA: EHI_125830)
PAS_1346	DS571160	+	49214	(polyA: EHI_125840)
PAS_1355	DS571160	-	51837	(NATpolyA: EHI_125860)
PAS_1356	DS571160	-	52047	(NATpolyA: EHI_125860), (polyA: EHI_125870)
PAS_1357	DS571160	+	52137	(polyA: EHI_125860)
PAS_1358	DS571160	-	61380	(NATpolyA: EHI_125880)
PAS_1359	DS571160	-	61732	(NATpolyA: EHI_125880)
PAS_1366	DS571160	-	63109	(NATpolyA: EHI_125890)
PAS_1367	DS571160	+	63416	(polyA: EHI_125890)
PAS_1369	DS571160	+	64222	(NATpolyA: EHI_125900)
PAS_1370	DS571160	-	69986	(NATpolyA: EHI_125920)
PAS_1371	DS571160	+	70147	(polyA: EHI_125920)
PAS_1373	DS571160	-	72347	(NATpolyA: EHI_125930)
PAS_1374	DS571160	-	72899	(polyA: EHI_125940)
PAS_1375	DS571160	-	75967	(polyA: EHI_125950)
PAS_1376	DS571160	-	78522	(polyA: EHI_125970)
PAS_1377	DS571160	-	80722	(polyA: EHI_125990)
PAS_1378	DS571160	-	87240	(NATpolyA: EHI_126030)
PAS_1379	DS571160	-	96867	(polyA: EHI_126080)
PAS_1380	DS571160	-	98731	(NATpolyA: EHI_126090)
PAS_1381	DS571160	+	105151	(polyA: EHI_126110)
PAS_1382	DS571160	+	108486	(polyA: EHI_126140)
PAS_1383	DS571160	-	116526	(polyA: EHI_126190)
PAS_1385	DS571160	+	131325	(polyA: EHI_126250)
PAS_1386	DS571160	+	134912	(polyA: EHI_126270)
PAS_1390	DS571160	-	135156	(polyA: EHI_126280)
PAS_1392	DS571160	-	138343	(polyA: EHI_126310)
PAS_1394	DS571161	-	7040	(polyA: EHI_141330)
PAS_1395	DS571161	-	8635	(polyA: EHI_141340)
PAS_1396	DS571161	-	12669	(NATpolyA: EHI_141350)
PAS_1397	DS571161	-	12923	(NATpolyA: EHI_141350)
PAS_1398	DS571161	-	14998	(NATpolyA: EHI_141360)
PAS_1399	DS571161	-	15781	(polyA: EHI_141370)
PAS_1400	DS571161	-	17273	(polyA: EHI_141380)
PAS_1402	DS571161	-	23300	(NATpolyA: EHI_141410)
PAS_1405	DS571161	-	23671	(NATpolyA: EHI_141410)
PAS_1406	DS571161	+	36893	(polyA: EHI_141800)
PAS_1408	DS571161	-	36933	(polyA: EHI_141810)
PAS_1409	DS571161	-	38261	(NATpolyA: EHI_141820)
PAS_1410	DS571161	-	42325	(NATpolyA: EHI_141820)
PAS_1411	DS571161	-	43616	(polyA: EHI_141830)
PAS_1412	DS571161	+	45615	(polyA: EHI_141840)
PAS_1413	DS571161	-	51911	(polyA: EHI_141860)
PAS_1414	DS571161	-	56545	(NATpolyA: EHI_141880)
PAS_1415	DS571161	+	57160	(polyA: EHI_141880)
PAS_1417	DS571161	-	57796	(polyA: EHI_141900)
PAS_1419	DS571161	+	59130	(NATpolyA: EHI_141900)
PAS_1420	DS571161	-	61706	(polyA: EHI_141910)
PAS_1421	DS571161	-	64687	(NATpolyA: EHI_141930)
PAS_1422	DS571161	-	65299	(NATpolyA: EHI_141930)
PAS_1423	DS571161	+	65557	(polyA: EHI_141930)
PAS_1424	DS571161	-	65798	(polyA: EHI_141940)
PAS_1425	DS571161	+	65909	(NATpolyA: EHI_141940)
PAS_1426	DS571161	-	72313	(polyA: EHI_141960)
PAS_1427	DS571161	-	77624	(polyA: EHI_141990)
PAS_1428	DS571161	-	82532	(polyA: EHI_142020)
PAS_1430	DS571161	+	92029	(polyA: EHI_142090)
PAS_1431	DS571161	-	100557	(polyA: EHI_142140)
PAS_1432	DS571161	-	101782	(polyA: EHI_142150)
PAS_1433	DS571161	-	110881	(polyA: EHI_142190)
PAS_1434	DS571161	-	114140	(polyA: EHI_142210)
PAS_1436	DS571161	+	119768	(polyA: EHI_142230)
PAS_1437	DS571161	+	122530	(polyA: EHI_142250)
PAS_1440	DS571161	-	122774	(polyA: EHI_142260)
PAS_1442	DS571161	-	122947	(polyA: EHI_142260)
PAS_1443	DS571162	-	16610	(NATpolyA: EHI_155180)
PAS_1444	DS571162	-	16663	(NATpolyA: EHI_155180)
PAS_1447	DS571162	+	16873	(polyA: EHI_155180)
PAS_1448	DS571162	-	22724	(polyA: EHI_155220)
PAS_1449	DS571162	-	25561	(NATpolyA: EHI_155240)
PAS_1450	DS571162	+	25844	(polyA: EHI_155240)
PAS_1452	DS571162	+	28053	(polyA: EHI_155250)
PAS_1453	DS571162	-	28638	(NATpolyA: EHI_155260)
PAS_1454	DS571162	+	29608	(polyA: EHI_155270)
PAS_1456	DS571162	-	34460	(NATpolyA: EHI_155310)
PAS_1457	DS571162	-	36438	(NATpolyA: EHI_155320), (polyA: EHI_155330)
PAS_1458	DS571162	-	37308	(NATpolyA: EHI_155340)
PAS_1459	DS571162	-	38533	(polyA: EHI_155360)
PAS_1460	DS571162	-	41587	(NATpolyA: EHI_155380)
PAS_1461	DS571162	+	41634	(polyA: EHI_155370)
PAS_1462	DS571162	+	42026	(polyA: EHI_155380)
PAS_1464	DS571162	-	43836	(polyA: EHI_155410)
PAS_1465	DS571162	-	44800	(NATpolyA: EHI_155420)
PAS_1466	DS571162	+	45057	(polyA: EHI_155420)
PAS_1467	DS571162	+	48712	(polyA: EHI_155440)
PAS_1468	DS571162	+	48840	(polyA: EHI_155440)
PAS_1469	DS571162	-	60855	(NATpolyA: EHI_155450)
PAS_1470	DS571162	+	61342	(polyA: EHI_155450)
PAS_1471	DS571162	-	63303	(polyA: EHI_155470)
PAS_1472	DS571162	+	64681	(NATpolyA: EHI_155480)
PAS_1473	DS571162	-	67624	(polyA: EHI_155500)
PAS_1474	DS571162	+	67702	(NATpolyA: EHI_155500)
PAS_1476	DS571162	-	70950	(NATpolyA: EHI_155510)
PAS_1478	DS571162	-	72806	(NATpolyA: EHI_155520)
PAS_1481	DS571162	-	73021	(NATpolyA: EHI_155520)
PAS_1484	DS571162	+	74085	(polyA: EHI_155520)
PAS_1486	DS571162	-	74116	(polyA: EHI_155530)
PAS_1488	DS571162	-	74132	(polyA: EHI_155530)
PAS_1489	DS571162	-	79252	(NATpolyA: EHI_155550)
PAS_1490	DS571162	+	79615	(polyA: EHI_155550)
PAS_1492	DS571162	-	82285	(NATpolyA: EHI_155570)
PAS_1493	DS571162	-	82401	(NATpolyA: EHI_155570)
PAS_1496	DS571162	+	83860	(polyA: EHI_155580)
PAS_1498	DS571162	-	83889	(polyA: EHI_155590)
PAS_1499	DS571162	+	84461	(NATpolyA: EHI_155590)
PAS_1500	DS571162	-	91998	(NATpolyA: EHI_155620)
PAS_1501	DS571162	-	93194	(NATpolyA: EHI_155620)
PAS_1503	DS571162	+	97266	(NATpolyA: EHI_155650)
PAS_1504	DS571162	-	105979	(polyA: EHI_155670)
PAS_1505	DS571162	+	107640	(polyA: EHI_155680)
PAS_1506	DS571162	-	109461	(polyA: EHI_155700)
PAS_1508	DS571162	-	114964	(NATpolyA: EHI_155710)
PAS_1509	DS571162	-	115831	(polyA: EHI_155720)
PAS_1510	DS571162	-	117163	(polyA: EHI_155730)
PAS_1511	DS571162	-	119522	(NATpolyA: EHI_155740)
PAS_1512	DS571162	-	119615	(NATpolyA: EHI_155740)
PAS_1513	DS571162	-	119723	(NATpolyA: EHI_155740)
PAS_1514	DS571162	-	119800	(NATpolyA: EHI_155740)
PAS_1515	DS571162	+	120276	(polyA: EHI_155740)
PAS_1516	DS571162	-	121856	(NATpolyA: EHI_155750)
PAS_1517	DS571162	-	124886	(polyA: EHI_155770)
PAS_1519	DS571162	-	131583	(polyA: EHI_155790)
PAS_1520	DS571163	-	2616	(polyA: EHI_096150)
PAS_1521	DS571163	-	3812	(NATpolyA: EHI_096160)
PAS_1522	DS571163	-	7933	(NATpolyA: EHI_096180)
PAS_1523	DS571163	+	8060	(polyA: EHI_096180)
PAS_1524	DS571163	+	10279	(polyA: EHI_096200)
PAS_1525	DS571163	-	10948	(NATpolyA: EHI_096210)
PAS_1526	DS571163	+	11283	(polyA: EHI_096210)
PAS_1527	DS571163	+	14377	(polyA: EHI_096230)
PAS_1528	DS571163	-	15105	(polyA: EHI_096250)
PAS_1530	DS571163	+	19506	(polyA: EHI_096260)
PAS_1531	DS571163	-	21688	(NATpolyA: EHI_096280)
PAS_1533	DS571163	-	29488	(NATpolyA: EHI_096320)
PAS_1534	DS571163	+	29695	(polyA: EHI_096320)
PAS_1535	DS571163	+	32605	(polyA: EHI_096340)
PAS_1536	DS571163	+	34920	(polyA: EHI_096350)
PAS_1537	DS571163	+	37322	(polyA: EHI_096360)
PAS_1538	DS571163	+	40854	(polyA: EHI_096370)
PAS_1540	DS571163	-	42895	(NATpolyA: EHI_096380), (polyA: EHI_096390)
PAS_1543	DS571163	+	43462	(NATpolyA: EHI_096390)
PAS_1544	DS571163	-	45396	(NATpolyA: EHI_096400)
PAS_1546	DS571163	-	48877	(polyA: EHI_096440)
PAS_1547	DS571163	-	48924	(polyA: EHI_096440)
PAS_1548	DS571163	+	60502	(NATpolyA: EHI_096510)
PAS_1549	DS571163	-	63234	(polyA: EHI_096530)
PAS_1550	DS571163	-	64284	(NATpolyA: EHI_096540)
PAS_1551	DS571163	-	65156	(NATpolyA: EHI_096540)
PAS_1552	DS571163	-	66114	(NATpolyA: EHI_096550)
PAS_1554	DS571163	-	69771	(polyA: EHI_096570)
PAS_1555	DS571163	-	75154	(NATpolyA: EHI_096600)
PAS_1556	DS571163	-	75187	(NATpolyA: EHI_096600)
PAS_1558	DS571163	-	84068	(polyA: EHI_096650)
PAS_1559	DS571163	-	84162	(polyA: EHI_096650)
PAS_1561	DS571163	-	86799	(polyA: EHI_096660)
PAS_1562	DS571163	-	105432	(NATpolyA: EHI_096710)
PAS_1563	DS571163	-	105759	(NATpolyA: EHI_096710)
PAS_1564	DS571163	-	105826	(NATpolyA: EHI_096710)
PAS_1565	DS571163	-	105925	(NATpolyA: EHI_096710)
PAS_1566	DS571163	+	106553	(polyA: EHI_096710)
PAS_1567	DS571163	-	109350	(polyA: EHI_096730)
PAS_1568	DS571163	-	110948	(polyA: EHI_096750)
PAS_1569	DS571163	+	118269	(NATpolyA: EHI_096800)
PAS_1570	DS571163	-	119196	(NATpolyA: EHI_096810)
PAS_1572	DS571163	+	120431	(polyA: EHI_096810)
PAS_1573	DS571163	+	121205	(polyA: EHI_096820)
PAS_1574	DS571164	-	9751	(NATpolyA: EHI_069060)
PAS_1575	DS571164	+	10025	(polyA: EHI_069060)
PAS_1578	DS571164	-	15408	(polyA: EHI_069110)
PAS_1579	DS571164	-	15451	(polyA: EHI_069110)
PAS_1582	DS571164	+	21424	(polyA: EHI_069130)
PAS_1583	DS571164	+	22657	(polyA: EHI_069140)
PAS_1585	DS571164	-	22922	(polyA: EHI_069150)
PAS_1586	DS571164	-	22942	(polyA: EHI_069150)
PAS_1587	DS571164	+	26775	(NATpolyA: EHI_069170)
PAS_1588	DS571164	-	37966	(polyA: EHI_069200)
PAS_1589	DS571164	+	47411	(polyA: EHI_069230)
PAS_1590	DS571164	+	54188	(polyA: EHI_069260)
PAS_1591	DS571164	-	55834	(NATpolyA: EHI_069270), (polyA: EHI_069280)
PAS_1594	DS571164	+	55911	(polyA: EHI_069270)
PAS_1595	DS571164	+	55936	(polyA: EHI_069270)
PAS_1596	DS571164	+	55957	(polyA: EHI_069270)
PAS_1600	DS571164	-	55985	(polyA: EHI_069280)
PAS_1601	DS571164	+	67539	(NATpolyA: EHI_069350)
PAS_1602	DS571164	+	70030	(polyA: EHI_069370)
PAS_1603	DS571164	-	71380	(NATpolyA: EHI_069380)
PAS_1604	DS571164	-	71867	(NATpolyA: EHI_069390)
PAS_1605	DS571164	+	72773	(polyA: EHI_069390)
PAS_1607	DS571164	-	93198	(polyA: EHI_069450)
PAS_1608	DS571164	-	93230	(polyA: EHI_069450)
PAS_1609	DS571164	+	93464	(NATpolyA: EHI_069450)
PAS_1614	DS571164	-	100175	(polyA: EHI_069480)
PAS_1615	DS571164	+	104364	(polyA: EHI_069490)
PAS_1616	DS571164	+	105387	(polyA: EHI_069500)
PAS_1619	DS571164	-	116160	(polyA: EHI_069540)
PAS_1620	DS571164	-	119643	(NATpolyA: EHI_069560)
PAS_1621	DS571164	-	119686	(NATpolyA: EHI_069560)
PAS_1624	DS571164	-	120015	(NATpolyA: EHI_069560)
PAS_1625	DS571164	+	120191	(polyA: EHI_069560)
PAS_1626	DS571164	-	121138	(NATpolyA: EHI_069570)
PAS_1627	DS571164	-	123302	(polyA: EHI_069600)
PAS_1630	DS571164	-	123951	(polyA: EHI_069610)
PAS_1631	DS571164	-	124003	(polyA: EHI_069610)
PAS_1632	DS571164	+	127963	(polyA: EHI_069630)
PAS_1633	DS571165	-	722	(polyA: EHI_198550)
PAS_1634	DS571165	-	2453	(NATpolyA: EHI_198560)
PAS_1636	DS571165	-	5296	(polyA: EHI_198580)
PAS_1637	DS571165	+	7471	(NATpolyA: EHI_198590)
PAS_1639	DS571165	-	8058	(NATpolyA: EHI_198600)
PAS_1640	DS571165	-	8821	(NATpolyA: EHI_198600)
PAS_1641	DS571165	+	9158	(polyA: EHI_198600)
PAS_1642	DS571165	+	9860	(polyA: EHI_198610)
PAS_1643	DS571165	-	10697	(NATpolyA: EHI_198620)
PAS_1644	DS571165	-	25755	(polyA: EHI_198670)
PAS_1645	DS571165	+	25940	(NATpolyA: EHI_198670)
PAS_1646	DS571165	-	27601	(polyA: EHI_198680)
PAS_1647	DS571165	-	29687	(NATpolyA: EHI_198690), (polyA: EHI_198700)
PAS_1649	DS571165	+	29778	(polyA: EHI_198690)
PAS_1651	DS571165	-	29812	(polyA: EHI_198700)
PAS_1652	DS571165	-	31524	(NATpolyA: EHI_198710)
PAS_1653	DS571165	+	34757	(polyA: EHI_198740)
PAS_1654	DS571165	-	37816	(NATpolyA: EHI_198760)
PAS_1656	DS571165	-	38229	(NATpolyA: EHI_198760)
PAS_1657	DS571165	+	38474	(polyA: EHI_198760)
PAS_1658	DS571165	-	38512	(polyA: EHI_198770)
PAS_1660	DS571165	-	39884	(polyA: EHI_198780)
PAS_1661	DS571165	-	46097	(NATpolyA: EHI_198800)
PAS_1663	DS571165	+	55174	(NATpolyA: EHI_198840)
PAS_1664	DS571165	-	58252	(polyA: EHI_198870)
PAS_1666	DS571165	-	58268	(polyA: EHI_198870)
PAS_1669	DS571165	-	60740	(polyA: EHI_198890)
PAS_1670	DS571165	+	72440	(NATpolyA: EHI_198910)
PAS_1672	DS571165	-	74093	(NATpolyA: EHI_198930)
PAS_1673	DS571165	-	74209	(NATpolyA: EHI_198930)
PAS_1675	DS571165	+	75207	(polyA: EHI_198930)
PAS_1678	DS571165	+	75226	(polyA: EHI_198930)
PAS_1679	DS571165	-	76891	(NATpolyA: EHI_198940)
PAS_1680	DS571165	+	79742	(NATpolyA: EHI_198960)
PAS_1681	DS571165	+	94337	(polyA: EHI_199000)
PAS_1682	DS571165	-	99020	(NATpolyA: EHI_199020)
PAS_1683	DS571165	-	102480	(polyA: EHI_199050)
PAS_1684	DS571165	-	111130	(NATpolyA: EHI_199110)
PAS_1685	DS571165	+	111773	(polyA: EHI_199110)
PAS_1686	DS571165	-	113111	(NATpolyA: EHI_199120)
PAS_1687	DS571165	+	114033	(polyA: EHI_199120)
PAS_1688	DS571165	-	118819	(polyA: EHI_199160)
PAS_1689	DS571166	-	3097	(polyA: EHI_126870)
PAS_1694	DS571166	-	3126	(polyA: EHI_126870)
PAS_1695	DS571166	-	3711	(polyA: EHI_126880)
PAS_1696	DS571166	-	6274	(polyA: EHI_126900)
PAS_1698	DS571166	-	6294	(polyA: EHI_126900)
PAS_1699	DS571166	-	10878	(polyA: EHI_126920)
PAS_1700	DS571166	+	14790	(polyA: EHI_126940)
PAS_1701	DS571166	-	15667	(NATpolyA: EHI_126950)
PAS_1704	DS571166	+	16056	(polyA: EHI_126950)
PAS_1705	DS571166	-	16423	(NATpolyA: EHI_126960)
PAS_1706	DS571166	+	19448	(polyA: EHI_126970)
PAS_1707	DS571166	-	20152	(polyA: EHI_126990)
PAS_1708	DS571166	-	24217	(NATpolyA: EHI_127000)
PAS_1710	DS571166	-	28906	(NATpolyA: EHI_127030)
PAS_1712	DS571166	+	30118	(polyA: EHI_127030)
PAS_1713	DS571166	+	32923	(polyA: EHI_127040)
PAS_1715	DS571166	+	42792	(NATpolyA: EHI_127100)
PAS_1718	DS571166	-	44727	(NATpolyA: EHI_127120)
PAS_1720	DS571166	+	47538	(NATpolyA: EHI_127140)
PAS_1721	DS571166	-	49528	(polyA: EHI_127160)
PAS_1722	DS571166	+	50884	(NATpolyA: EHI_127170)
PAS_1725	DS571166	-	56924	(polyA: EHI_127200)
PAS_1726	DS571166	-	69046	(NATpolyA: EHI_127240)
PAS_1729	DS571166	-	69186	(NATpolyA: EHI_127240)
PAS_1730	DS571166	-	70326	(NATpolyA: EHI_127250)
PAS_1732	DS571166	+	71477	(polyA: EHI_127250)
PAS_1735	DS571166	-	73972	(NATpolyA: EHI_127270), (polyA: EHI_127280)
PAS_1736	DS571166	-	79577	(polyA: EHI_127310)
PAS_1737	DS571166	-	85990	(polyA: EHI_127330)
PAS_1738	DS571166	-	88599	(NATpolyA: EHI_127340)
PAS_1739	DS571166	-	90111	(NATpolyA: EHI_127350), (polyA: EHI_127360)
PAS_1740	DS571166	+	93550	(polyA: EHI_127380)
PAS_1742	DS571166	-	101602	(NATpolyA: EHI_127410)
PAS_1743	DS571166	-	101737	(NATpolyA: EHI_127410)
PAS_1747	DS571166	+	102226	(polyA: EHI_127410)
PAS_1748	DS571166	-	103393	(NATpolyA: EHI_127420)
PAS_1749	DS571166	-	104581	(NATpolyA: EHI_127420)
PAS_1750	DS571166	-	104965	(polyA: EHI_127430)
PAS_1751	DS571166	-	113479	(polyA: EHI_127460)
PAS_1753	DS571167	-	8189	(polyA: EHI_159150)
PAS_1756	DS571167	-	9710	(polyA: EHI_159160)
PAS_1757	DS571167	+	10002	(NATpolyA: EHI_159160)
PAS_1758	DS571167	-	20758	(NATpolyA: EHI_159300)
PAS_1760	DS571167	+	27986	(NATpolyA: EHI_159330)
PAS_1761	DS571167	-	29120	(polyA: EHI_159450)
PAS_1763	DS571167	-	33429	(polyA: EHI_159480)
PAS_1764	DS571167	+	33736	(NATpolyA: EHI_159480)
PAS_1765	DS571167	-	34729	(polyA: EHI_159490)
PAS_1766	DS571167	-	34743	(polyA: EHI_159490)
PAS_1768	DS571167	+	36238	(NATpolyA: EHI_159500)
PAS_1769	DS571167	-	38267	(polyA: EHI_159510)
PAS_1770	DS571167	+	43999	(polyA: EHI_159560)
PAS_1771	DS571167	-	44906	(polyA: EHI_159580)
PAS_1778	DS571167	-	48624	(polyA: EHI_159600)
PAS_1779	DS571167	+	54360	(polyA: EHI_159630)
PAS_1780	DS571167	-	59356	(polyA: EHI_159680)
PAS_1781	DS571167	-	60426	(polyA: EHI_159690)
PAS_1783	DS571167	-	67240	(NATpolyA: EHI_159720)
PAS_1785	DS571167	-	70319	(polyA: EHI_159740)
PAS_1789	DS571167	-	90131	(polyA: EHI_159800)
PAS_1791	DS571167	-	90269	(polyA: EHI_159800)
PAS_1792	DS571167	-	90293	(polyA: EHI_159800)
PAS_1793	DS571167	+	91559	(NATpolyA: EHI_159810)
PAS_1794	DS571167	-	93404	(NATpolyA: EHI_159830)
PAS_1795	DS571167	+	93758	(polyA: EHI_159830)
PAS_1796	DS571167	+	96709	(polyA: EHI_159840)
PAS_1799	DS571167	-	103640	(polyA: EHI_159870)
PAS_1801	DS571167	-	110403	(polyA: EHI_159900)
PAS_1802	DS571168	-	14160	(polyA: EHI_012940)
PAS_1803	DS571168	-	39625	(polyA: EHI_013020)
PAS_1805	DS571168	+	45659	(polyA: EHI_013040)
PAS_1806	DS571168	-	45719	(polyA: EHI_013050)
PAS_1807	DS571168	+	46022	(NATpolyA: EHI_013050)
PAS_1808	DS571168	+	46143	(NATpolyA: EHI_013050)
PAS_1811	DS571168	-	62977	(polyA: EHI_013090)
PAS_1814	DS571168	+	64362	(polyA: EHI_013100)
PAS_1815	DS571168	-	80383	(NATpolyA: EHI_013170)
PAS_1816	DS571168	+	81266	(polyA: EHI_013170)
PAS_1817	DS571168	-	84871	(polyA: EHI_013190)
PAS_1818	DS571168	+	88542	(NATpolyA: EHI_013210)
PAS_1819	DS571168	+	93065	(polyA: EHI_013220)
PAS_1820	DS571168	-	94138	(NATpolyA: EHI_013230)
PAS_1821	DS571168	+	103540	(polyA: EHI_013260)
PAS_1824	DS571168	-	104599	(NATpolyA: EHI_013270), (polyA: EHI_013280)
PAS_1826	DS571168	+	104644	(polyA: EHI_013270)
PAS_1827	DS571169	-	1931	(polyA: EHI_098180)
PAS_1829	DS571169	-	15189	(polyA: EHI_098230)
PAS_1830	DS571169	+	15479	(NATpolyA: EHI_098230)
PAS_1831	DS571169	-	22628	(NATpolyA: EHI_098270)
PAS_1832	DS571169	-	23158	(polyA: EHI_098280)
PAS_1833	DS571169	+	23429	(NATpolyA: EHI_098280)
PAS_1834	DS571169	-	25615	(NATpolyA: EHI_098290)
PAS_1837	DS571169	+	26364	(polyA: EHI_098290)
PAS_1838	DS571169	-	29138	(NATpolyA: EHI_098310)
PAS_1839	DS571169	-	46153	(polyA: EHI_098360)
PAS_1841	DS571169	+	51114	(NATpolyA: EHI_098370)
PAS_1843	DS571169	-	55644	(NATpolyA: EHI_098380)
PAS_1844	DS571169	-	58143	(NATpolyA: EHI_098390)
PAS_1845	DS571169	+	58314	(polyA: EHI_098390)
PAS_1846	DS571169	-	65924	(NATpolyA: EHI_098410)
PAS_1847	DS571169	-	68689	(NATpolyA: EHI_098420)
PAS_1848	DS571169	+	74355	(polyA: EHI_098440)
PAS_1850	DS571169	-	76963	(NATpolyA: EHI_098450)
PAS_1851	DS571169	-	81402	(polyA: EHI_098470)
PAS_1852	DS571169	-	81438	(polyA: EHI_098470)
PAS_1853	DS571169	-	91114	(NATpolyA: EHI_098510)
PAS_1855	DS571169	+	91332	(polyA: EHI_098510)
PAS_1856	DS571169	-	98005	(NATpolyA: EHI_098560)
PAS_1858	DS571169	-	98593	(NATpolyA: EHI_098560)
PAS_1860	DS571169	-	101630	(polyA: EHI_098570)
PAS_1861	DS571169	-	108308	(polyA: EHI_098610)
PAS_1862	DS571169	-	108325	(polyA: EHI_098610)
PAS_1864	DS571169	+	108391	(NATpolyA: EHI_098610)
PAS_1867	DS571169	-	109874	(NATpolyA: EHI_098620)
PAS_1875	DS571169	-	110129	(NATpolyA: EHI_098620)
PAS_1876	DS571169	-	110222	(NATpolyA: EHI_098620)
PAS_1877	DS571170	-	10936	(polyA: EHI_130660)
PAS_1878	DS571170	+	12083	(polyA: EHI_130670)
PAS_1880	DS571170	-	15046	(polyA: EHI_130700)
PAS_1881	DS571170	-	15062	(polyA: EHI_130700)
PAS_1883	DS571170	-	19147	(NATpolyA: EHI_130720)
PAS_1884	DS571170	+	19623	(polyA: EHI_130720)
PAS_1886	DS571170	-	20993	(polyA: EHI_130740)
PAS_1887	DS571170	+	21762	(NATpolyA: EHI_130740)
PAS_1888	DS571170	+	28837	(polyA: EHI_130880)
PAS_1892	DS571170	-	35085	(NATpolyA: EHI_130920)
PAS_1893	DS571170	-	41529	(NATpolyA: EHI_130920)
PAS_1895	DS571170	-	42106	(polyA: EHI_130930)
PAS_1896	DS571170	+	45161	(polyA: EHI_130950)
PAS_1897	DS571170	-	45232	(polyA: EHI_130960)
PAS_1898	DS571170	-	45255	(polyA: EHI_130960)
PAS_1900	DS571170	+	47123	(NATpolyA: EHI_130970)
PAS_1901	DS571170	+	47675	(NATpolyA: EHI_130970)
PAS_1902	DS571170	-	55678	(NATpolyA: EHI_130990)
PAS_1903	DS571170	+	55876	(polyA: EHI_130990)
PAS_1904	DS571170	+	57064	(polyA: EHI_131000)
PAS_1906	DS571170	+	58210	(polyA: EHI_131010), (NATpolyA: EHI_131020)
PAS_1908	DS571170	+	64695	(polyA: EHI_131030)
PAS_1911	DS571170	-	66514	(polyA: EHI_131050)
PAS_1913	DS571170	+	76869	(polyA: EHI_131080)
PAS_1914	DS571170	-	77838	(polyA: EHI_131100)
PAS_1915	DS571170	-	79901	(polyA: EHI_131120)
PAS_1918	DS571170	-	81353	(NATpolyA: EHI_131130)
PAS_1921	DS571170	-	81371	(NATpolyA: EHI_131130)
PAS_1922	DS571170	-	81502	(NATpolyA: EHI_131130)
PAS_1923	DS571170	-	81594	(NATpolyA: EHI_131130)
PAS_1925	DS571170	-	81703	(NATpolyA: EHI_131130)
PAS_1926	DS571170	+	82400	(polyA: EHI_131130)
PAS_1927	DS571170	+	85988	(polyA: EHI_131150)
PAS_1928	DS571170	+	87461	(polyA: EHI_131160)
PAS_1929	DS571170	+	91116	(polyA: EHI_131190)
PAS_1931	DS571170	-	92283	(polyA: EHI_131210)
PAS_1932	DS571170	-	99115	(NATpolyA: EHI_131240)
PAS_1934	DS571170	-	104772	(NATpolyA: EHI_131260)
PAS_1936	DS571171	-	10831	(NATpolyA: EHI_073330)
PAS_1937	DS571171	-	11972	(polyA: EHI_073340)
PAS_1939	DS571171	-	13098	(polyA: EHI_073350)
PAS_1940	DS571171	-	13202	(polyA: EHI_073350)
PAS_1942	DS571171	-	13938	(polyA: EHI_073360)
PAS_1945	DS571171	-	17969	(NATpolyA: EHI_073380)
PAS_1946	DS571171	-	18086	(NATpolyA: EHI_073380)
PAS_1947	DS571171	-	19728	(NATpolyA: EHI_073390)
PAS_1948	DS571171	+	20229	(polyA: EHI_073390)
PAS_1950	DS571171	+	27232	(polyA: EHI_073420)
PAS_1951	DS571171	-	31376	(NATpolyA: EHI_073440)
PAS_1952	DS571171	-	34298	(NATpolyA: EHI_073460)
PAS_1954	DS571171	-	34945	(NATpolyA: EHI_073460)
PAS_1955	DS571171	+	35625	(polyA: EHI_073460)
PAS_1956	DS571171	-	35761	(polyA: EHI_073470)
PAS_1957	DS571171	-	51062	(NATpolyA: EHI_073550)
PAS_1958	DS571171	+	59241	(polyA: EHI_073580)
PAS_1959	DS571171	-	60130	(NATpolyA: EHI_073590)
PAS_1960	DS571171	+	60292	(polyA: EHI_073590)
PAS_1962	DS571171	-	60568	(NATpolyA: EHI_073600)
PAS_1963	DS571171	+	60874	(polyA: EHI_073600)
PAS_1965	DS571171	+	69180	(NATpolyA: EHI_073630)
PAS_1972	DS571171	+	77001	(NATpolyA: EHI_073630)
PAS_1973	DS571171	-	88036	(NATpolyA: EHI_073640)
PAS_1975	DS571171	-	88253	(NATpolyA: EHI_073640)
PAS_1978	DS571171	+	92063	(polyA: EHI_073650)
PAS_1979	DS571171	-	105685	(NATpolyA: EHI_073680)
PAS_1981	DS571172	+	8704	(polyA: EHI_013890)
PAS_1982	DS571172	-	8943	(polyA: EHI_013895)
PAS_1983	DS571172	-	8977	(polyA: EHI_013895)
PAS_1985	DS571172	-	9343	(polyA: EHI_013900)
PAS_1987	DS571172	-	9365	(polyA: EHI_013900)
PAS_1988	DS571172	+	11929	(polyA: EHI_013910)
PAS_1989	DS571172	+	11943	(polyA: EHI_013910)
PAS_1991	DS571172	+	38004	(NATpolyA: EHI_014020)
PAS_1992	DS571172	-	38735	(polyA: EHI_014030)
PAS_1993	DS571172	+	46231	(polyA: EHI_014050)
PAS_1994	DS571172	-	46862	(NATpolyA: EHI_014060)
PAS_1995	DS571172	+	47133	(polyA: EHI_014060)
PAS_1996	DS571172	-	54430	(NATpolyA: EHI_014110)
PAS_1997	DS571172	+	54515	(polyA: EHI_014110)
PAS_1998	DS571172	+	54533	(polyA: EHI_014110)
PAS_1999	DS571172	+	67389	(polyA: EHI_014160)
PAS_2000	DS571172	-	67906	(NATpolyA: EHI_014170)
PAS_2001	DS571172	-	73983	(NATpolyA: EHI_014190)
PAS_2003	DS571172	-	74426	(NATpolyA: EHI_014190)
PAS_2004	DS571172	-	74820	(NATpolyA: EHI_014190)
PAS_2005	DS571172	+	76798	(polyA: EHI_014200)
PAS_2006	DS571172	-	78306	(polyA: EHI_014220)
PAS_2007	DS571172	-	79113	(polyA: EHI_014230)
PAS_2010	DS571172	+	82218	(polyA: EHI_014250)
PAS_2011	DS571172	-	83668	(polyA: EHI_014280)
PAS_2012	DS571172	+	92085	(polyA: EHI_014320)
PAS_2014	DS571172	-	96276	(NATpolyA: EHI_014340)
PAS_2015	DS571172	-	98710	(NATpolyA: EHI_014350), (polyA: EHI_014360)
PAS_2016	DS571172	+	98843	(polyA: EHI_014350)
PAS_2017	DS571172	-	98873	(polyA: EHI_014360)
PAS_2018	DS571172	+	99371	(NATpolyA: EHI_014360)
PAS_2021	DS571172	-	106793	(NATpolyA: EHI_014400)
PAS_2022	DS571172	+	107131	(polyA: EHI_014400)
PAS_2029	DS571172	+	107190	(polyA: EHI_014400)
PAS_2030	DS571172	-	107444	(polyA: EHI_014410)
PAS_2031	DS571173	+	11619	(polyA: EHI_087330), (NATpolyA: EHI_087340)
PAS_2032	DS571173	+	14251	(polyA: EHI_087350)
PAS_2036	DS571173	-	14303	(polyA: EHI_087360)
PAS_2037	DS571173	-	15344	(NATpolyA: EHI_087370)
PAS_2038	DS571173	+	16941	(polyA: EHI_087380)
PAS_2039	DS571173	-	19438	(NATpolyA: EHI_087400)
PAS_2042	DS571173	-	19451	(NATpolyA: EHI_087400)
PAS_2043	DS571173	+	20934	(polyA: EHI_087410)
PAS_2044	DS571173	+	29677	(polyA: EHI_087430)
PAS_2045	DS571173	+	29796	(polyA: EHI_087430)
PAS_2047	DS571173	-	30201	(polyA: EHI_087540)
PAS_2048	DS571173	-	30225	(polyA: EHI_087540)
PAS_2056	DS571173	+	32703	(NATpolyA: EHI_087550)
PAS_2060	DS571173	+	35459	(NATpolyA: EHI_087560)
PAS_2061	DS571173	+	37520	(polyA: EHI_087570)
PAS_2064	DS571173	-	37566	(polyA: EHI_087580)
PAS_2065	DS571173	+	38771	(NATpolyA: EHI_087580)
PAS_2067	DS571173	-	41934	(NATpolyA: EHI_087610)
PAS_2068	DS571173	+	42360	(polyA: EHI_087610)
PAS_2069	DS571173	-	44188	(polyA: EHI_087630)
PAS_2070	DS571173	-	47539	(NATpolyA: EHI_087650)
PAS_2071	DS571173	+	47976	(polyA: EHI_087650)
PAS_2072	DS571173	+	47996	(polyA: EHI_087650), (NATpolyA: EHI_087660)
PAS_2077	DS571173	-	60549	(polyA: EHI_087720)
PAS_2078	DS571173	-	60623	(polyA: EHI_087720)
PAS_2079	DS571173	-	60639	(polyA: EHI_087720)
PAS_2081	DS571173	-	60670	(polyA: EHI_087720)
PAS_2082	DS571173	-	71519	(polyA: EHI_087770)
PAS_2083	DS571173	+	71760	(NATpolyA: EHI_087770)
PAS_2084	DS571173	+	76981	(polyA: EHI_087790)
PAS_2085	DS571173	-	77395	(polyA: EHI_087800)
PAS_2086	DS571173	+	77475	(NATpolyA: EHI_087800)
PAS_2087	DS571173	-	82316	(polyA: EHI_087820)
PAS_2088	DS571173	-	85684	(NATpolyA: EHI_087830)
PAS_2090	DS571173	-	86022	(NATpolyA: EHI_087830)
PAS_2091	DS571173	+	86352	(polyA: EHI_087830)
PAS_2092	DS571173	+	86371	(polyA: EHI_087830)
PAS_2093	DS571173	-	89288	(NATpolyA: EHI_087840)
PAS_2094	DS571173	+	89645	(polyA: EHI_087840)
PAS_2095	DS571173	+	92809	(NATpolyA: EHI_087860)
PAS_2097	DS571173	+	101406	(polyA: EHI_087900)
PAS_2098	DS571174	-	2191	(polyA: EHI_035370)
PAS_2104	DS571174	-	9677	(polyA: EHI_035410)
PAS_2105	DS571174	-	18217	(NATpolyA: EHI_035440)
PAS_2107	DS571174	-	18256	(NATpolyA: EHI_035440)
PAS_2110	DS571174	+	19457	(polyA: EHI_035440)
PAS_2111	DS571174	-	21294	(NATpolyA: EHI_035460)
PAS_2113	DS571174	+	21787	(polyA: EHI_035460)
PAS_2114	DS571174	-	25172	(NATpolyA: EHI_035480)
PAS_2115	DS571174	-	31841	(NATpolyA: EHI_035510)
PAS_2116	DS571174	-	32333	(NATpolyA: EHI_035510)
PAS_2120	DS571174	+	32688	(polyA: EHI_035510)
PAS_2124	DS571174	-	37365	(NATpolyA: EHI_035540)
PAS_2125	DS571174	-	39054	(NATpolyA: EHI_035550)
PAS_2126	DS571174	+	41862	(NATpolyA: EHI_035560)
PAS_2129	DS571174	-	53764	(polyA: EHI_035600)
PAS_2130	DS571174	-	63202	(polyA: EHI_035660)
PAS_2131	DS571174	-	65146	(NATpolyA: EHI_035670)
PAS_2132	DS571174	+	65194	(polyA: EHI_035670)
PAS_2133	DS571174	-	68132	(polyA: EHI_035690)
PAS_2135	DS571174	-	68149	(polyA: EHI_035690)
PAS_2137	DS571174	-	77649	(NATpolyA: EHI_035730)
PAS_2139	DS571174	-	78270	(NATpolyA: EHI_035730)
PAS_2140	DS571174	+	84077	(polyA: EHI_035760)
PAS_2141	DS571174	-	84109	(polyA: EHI_035770)
PAS_2142	DS571174	+	89277	(polyA: EHI_035790)
PAS_2143	DS571174	-	94589	(NATpolyA: EHI_035810)
PAS_2146	DS571174	-	95129	(polyA: EHI_035820)
PAS_2147	DS571175	-	4289	(NATpolyA: EHI_176970)
PAS_2148	DS571175	+	4772	(polyA: EHI_176970)
PAS_2149	DS571175	-	10535	(NATpolyA: EHI_176990)
PAS_2150	DS571175	-	10776	(polyA: EHI_177000)
PAS_2151	DS571175	+	10781	(polyA: EHI_176990)
PAS_2152	DS571175	-	24868	(polyA: EHI_177180)
PAS_2153	DS571175	-	26030	(polyA: EHI_177190)
PAS_2154	DS571175	+	34322	(NATpolyA: EHI_177300)
PAS_2156	DS571175	+	34464	(NATpolyA: EHI_177300)
PAS_2157	DS571175	-	38493	(polyA: EHI_177320)
PAS_2158	DS571175	-	40492	(polyA: EHI_177330)
PAS_2159	DS571175	+	41726	(NATpolyA: EHI_177330)
PAS_2160	DS571175	-	42440	(polyA: EHI_177340)
PAS_2161	DS571175	+	48109	(polyA: EHI_177370)
PAS_2162	DS571175	-	50326	(NATpolyA: EHI_177400)
PAS_2169	DS571175	-	50541	(NATpolyA: EHI_177400)
PAS_2172	DS571175	-	50801	(NATpolyA: EHI_177400)
PAS_2174	DS571175	-	62013	(polyA: EHI_177450)
PAS_2175	DS571175	+	66085	(polyA: EHI_177470)
PAS_2176	DS571175	+	67138	(NATpolyA: EHI_177490)
PAS_2180	DS571175	-	69567	(NATpolyA: EHI_177510)
PAS_2181	DS571175	-	70111	(NATpolyA: EHI_177510)
PAS_2183	DS571175	+	71239	(polyA: EHI_177520)
PAS_2186	DS571175	-	75004	(polyA: EHI_177550)
PAS_2188	DS571175	-	81584	(NATpolyA: EHI_177590)
PAS_2189	DS571175	+	82083	(polyA: EHI_177590)
PAS_2190	DS571175	+	83750	(polyA: EHI_177600)
PAS_2194	DS571175	-	84893	(NATpolyA: EHI_177620)
PAS_2197	DS571175	+	85326	(polyA: EHI_177620)
PAS_2198	DS571175	-	88310	(polyA: EHI_177630)
PAS_2199	DS571175	-	89495	(polyA: EHI_177640)
PAS_2200	DS571175	+	89747	(NATpolyA: EHI_177640)
PAS_2203	DS571175	-	91162	(polyA: EHI_177650)
PAS_2204	DS571175	-	92008	(polyA: EHI_177660)
PAS_2207	DS571176	+	25769	(polyA: EHI_051470)
PAS_2208	DS571176	-	25806	(polyA: EHI_051580)
PAS_2210	DS571176	+	25842	(polyA: EHI_051470), (NATpolyA: EHI_051580)
PAS_2212	DS571176	-	28961	(NATpolyA: EHI_051700)
PAS_2213	DS571176	-	30986	(polyA: EHI_051710)
PAS_2215	DS571176	+	41521	(NATpolyA: EHI_051760)
PAS_2217	DS571176	+	47943	(polyA: EHI_051790)
PAS_2218	DS571176	-	59294	(NATpolyA: EHI_051840)
PAS_2224	DS571176	+	59406	(polyA: EHI_051840)
PAS_2225	DS571176	+	70800	(polyA: EHI_051850)
PAS_2229	DS571176	+	81121	(polyA: EHI_051890)
PAS_2230	DS571176	-	81468	(NATpolyA: EHI_051900)
PAS_2231	DS571177	-	7387	(polyA: EHI_166800)
PAS_2233	DS571177	+	11170	(polyA: EHI_166810)
PAS_2235	DS571177	-	18941	(NATpolyA: EHI_166840)
PAS_2236	DS571177	+	20729	(polyA: EHI_166850)
PAS_2237	DS571177	-	20743	(polyA: EHI_166860)
PAS_2238	DS571177	-	23105	(NATpolyA: EHI_166880)
PAS_2239	DS571177	+	28699	(polyA: EHI_166900)
PAS_2241	DS571177	+	60132	(polyA: EHI_167000), (NATpolyA: EHI_167010)
PAS_2243	DS571177	+	66327	(polyA: EHI_167030)
PAS_2244	DS571177	+	67413	(polyA: EHI_167040)
PAS_2245	DS571177	-	67723	(polyA: EHI_167050)
PAS_2252	DS571177	-	70521	(NATpolyA: EHI_167060)
PAS_2253	DS571177	+	71082	(polyA: EHI_167060)
PAS_2254	DS571177	-	72386	(NATpolyA: EHI_167070)
PAS_2255	DS571177	+	81831	(polyA: EHI_167130)
PAS_2256	DS571177	-	81872	(polyA: EHI_167140)
PAS_2257	DS571177	-	89509	(NATpolyA: EHI_167170)
PAS_2258	DS571178	+	2834	(polyA: EHI_007460)
PAS_2259	DS571178	+	2851	(polyA: EHI_007460)
PAS_2261	DS571178	+	8396	(polyA: EHI_007490)
PAS_2262	DS571178	-	8441	(polyA: EHI_007500)
PAS_2263	DS571178	+	12449	(polyA: EHI_007510)
PAS_2264	DS571178	+	13817	(polyA: EHI_007620)
PAS_2265	DS571178	+	14399	(NATpolyA: EHI_007630)
PAS_2266	DS571178	-	17273	(NATpolyA: EHI_007640)
PAS_2267	DS571178	-	18197	(NATpolyA: EHI_007640)
PAS_2269	DS571178	+	21890	(polyA: EHI_007750)
PAS_2271	DS571178	-	22862	(polyA: EHI_007770)
PAS_2272	DS571178	-	27036	(NATpolyA: EHI_007890)
PAS_2281	DS571178	-	27510	(NATpolyA: EHI_007900)
PAS_2282	DS571178	+	35009	(polyA: EHI_007930)
PAS_2283	DS571178	-	35613	(polyA: EHI_007940)
PAS_2285	DS571178	-	38853	(polyA: EHI_007960)
PAS_2286	DS571178	-	38931	(polyA: EHI_007960)
PAS_2287	DS571178	+	39002	(NATpolyA: EHI_007960)
PAS_2288	DS571178	-	41454	(polyA: EHI_007980)
PAS_2290	DS571178	+	41540	(NATpolyA: EHI_007980)
PAS_2291	DS571178	-	46703	(NATpolyA: EHI_008010)
PAS_2293	DS571178	+	47020	(polyA: EHI_008010)
PAS_2295	DS571178	-	52312	(NATpolyA: EHI_008030)
PAS_2296	DS571178	-	52613	(NATpolyA: EHI_008030)
PAS_2299	DS571178	+	57268	(NATpolyA: EHI_008050)
PAS_2300	DS571178	-	65077	(NATpolyA: EHI_008080)
PAS_2301	DS571178	+	65562	(polyA: EHI_008080)
PAS_2303	DS571178	+	67284	(polyA: EHI_008090)
PAS_2304	DS571178	-	68531	(NATpolyA: EHI_008100)
PAS_2305	DS571178	+	68943	(polyA: EHI_008100)
PAS_2306	DS571178	-	70950	(polyA: EHI_008120)
PAS_2307	DS571178	-	74154	(NATpolyA: EHI_008130)
PAS_2308	DS571178	+	74448	(polyA: EHI_008130)
PAS_2309	DS571178	-	77414	(NATpolyA: EHI_008150)
PAS_2311	DS571178	+	77481	(polyA: EHI_008150)
PAS_2314	DS571178	+	79140	(polyA: EHI_008160)
PAS_2317	DS571178	+	85733	(polyA: EHI_008190)
PAS_2318	DS571178	-	86799	(NATpolyA: EHI_008200)
PAS_2320	DS571178	+	86941	(polyA: EHI_008200)
PAS_2321	DS571178	-	87713	(polyA: EHI_008210)
PAS_2322	DS571178	+	91030	(polyA: EHI_008220)
PAS_2324	DS571178	+	91966	(polyA: EHI_008230)
PAS_2325	DS571179	+	3718	(polyA: EHI_093570)
PAS_2326	DS571179	+	4495	(polyA: EHI_093580)
PAS_2328	DS571179	+	4513	(polyA: EHI_093580)
PAS_2329	DS571179	-	6268	(NATpolyA: EHI_093690)
PAS_2330	DS571179	+	6861	(polyA: EHI_093690)
PAS_2332	DS571179	-	8184	(NATpolyA: EHI_093710)
PAS_2334	DS571179	+	9743	(polyA: EHI_093710)
PAS_2337	DS571179	-	11628	(NATpolyA: EHI_093720)
PAS_2338	DS571179	+	13038	(polyA: EHI_093730)
PAS_2340	DS571179	-	13961	(NATpolyA: EHI_093740)
PAS_2342	DS571179	+	14188	(polyA: EHI_093740)
PAS_2345	DS571179	-	17839	(polyA: EHI_093770)
PAS_2346	DS571179	-	22947	(polyA: EHI_093790)
PAS_2348	DS571179	-	24601	(polyA: EHI_093800)
PAS_2349	DS571179	-	25610	(NATpolyA: EHI_093810)
PAS_2350	DS571179	-	25747	(NATpolyA: EHI_093810)
PAS_2352	DS571179	+	27456	(polyA: EHI_093820)
PAS_2353	DS571179	-	32522	(NATpolyA: EHI_093840)
PAS_2357	DS571179	-	32964	(NATpolyA: EHI_093840)
PAS_2358	DS571179	-	33109	(NATpolyA: EHI_093840)
PAS_2359	DS571179	+	33191	(polyA: EHI_093840)
PAS_2360	DS571179	+	43404	(polyA: EHI_093870)
PAS_2361	DS571179	-	43438	(polyA: EHI_093880)
PAS_2362	DS571179	-	62828	(NATpolyA: EHI_093960)
PAS_2364	DS571179	+	66385	(polyA: EHI_093970)
PAS_2365	DS571179	-	71506	(NATpolyA: EHI_094000)
PAS_2366	DS571179	-	71560	(NATpolyA: EHI_094000)
PAS_2367	DS571179	-	71912	(polyA: EHI_094010)
PAS_2368	DS571179	-	73305	(polyA: EHI_094020)
PAS_2369	DS571179	-	85911	(NATpolyA: EHI_094100)
PAS_2370	DS571179	-	85964	(NATpolyA: EHI_094100)
PAS_2371	DS571179	+	86391	(polyA: EHI_094100)
PAS_2373	DS571179	+	86429	(polyA: EHI_094100)
PAS_2374	DS571179	-	87082	(polyA: EHI_094120)
PAS_2376	DS571180	-	1461	(polyA: EHI_118390)
PAS_2378	DS571180	-	9092	(NATpolyA: EHI_118410)
PAS_2385	DS571180	-	12929	(NATpolyA: EHI_118440)
PAS_2386	DS571180	-	13865	(polyA: EHI_118450)
PAS_2388	DS571180	-	15150	(NATpolyA: EHI_118460)
PAS_2391	DS571180	+	15337	(polyA: EHI_118460)
PAS_2392	DS571180	-	19414	(NATpolyA: EHI_118480)
PAS_2393	DS571180	-	20231	(polyA: EHI_118490)
PAS_2394	DS571180	-	42193	(NATpolyA: EHI_118660)
PAS_2396	DS571180	-	42237	(NATpolyA: EHI_118660)
PAS_2399	DS571180	-	43348	(polyA: EHI_118670)
PAS_2400	DS571180	+	47034	(polyA: EHI_118680)
PAS_2403	DS571180	+	50666	(polyA: EHI_118700)
PAS_2405	DS571180	-	50703	(polyA: EHI_118710)
PAS_2406	DS571180	+	52206	(polyA: EHI_118720)
PAS_2407	DS571180	-	52809	(polyA: EHI_118740)
PAS_2409	DS571180	+	55266	(polyA: EHI_118750)
PAS_2413	DS571180	-	55639	(NATpolyA: EHI_118760)
PAS_2414	DS571180	-	58581	(polyA: EHI_118770)
PAS_2415	DS571180	-	61205	(polyA: EHI_118780)
PAS_2417	DS571180	-	70556	(NATpolyA: EHI_118810)
PAS_2418	DS571180	-	72679	(polyA: EHI_118820)
PAS_2419	DS571180	-	76651	(polyA: EHI_118840)
PAS_2421	DS571180	-	79165	(NATpolyA: EHI_118850)
PAS_2423	DS571180	+	79837	(polyA: EHI_118850)
PAS_2425	DS571180	-	83616	(polyA: EHI_118880)
PAS_2426	DS571180	-	89052	(polyA: EHI_118900)
PAS_2427	DS571180	+	90886	(NATpolyA: EHI_118910)
PAS_2428	DS571180	-	91851	(NATpolyA: EHI_118920)
PAS_2429	DS571180	+	92261	(polyA: EHI_118920)
PAS_2430	DS571181	+	2731	(polyA: EHI_004170)
PAS_2431	DS571181	+	10986	(polyA: EHI_004200)
PAS_2435	DS571181	-	14328	(NATpolyA: EHI_004230)
PAS_2437	DS571181	-	27282	(polyA: EHI_004350)
PAS_2439	DS571181	-	30465	(NATpolyA: EHI_004360)
PAS_2440	DS571181	-	30536	(NATpolyA: EHI_004360)
PAS_2441	DS571181	-	32983	(NATpolyA: EHI_004370)
PAS_2443	DS571181	+	33396	(polyA: EHI_004370)
PAS_2444	DS571181	-	53844	(NATpolyA: EHI_004460)
PAS_2446	DS571181	-	53857	(NATpolyA: EHI_004460)
PAS_2447	DS571181	-	54696	(NATpolyA: EHI_004470)
PAS_2448	DS571181	+	56670	(polyA: EHI_004490)
PAS_2449	DS571181	+	65734	(NATpolyA: EHI_004530)
PAS_2450	DS571181	-	75868	(NATpolyA: EHI_004580)
PAS_2452	DS571181	-	81257	(NATpolyA: EHI_004600)
PAS_2454	DS571181	+	81743	(polyA: EHI_004600)
PAS_2457	DS571181	-	82249	(polyA: EHI_004610)
PAS_2462	DS571181	-	84561	(NATpolyA: EHI_004620)
PAS_2463	DS571182	+	3510	(polyA: EHI_010260), (NATpolyA: EHI_010270)
PAS_2464	DS571182	-	6002	(polyA: EHI_010290)
PAS_2465	DS571182	+	6258	(NATpolyA: EHI_010290)
PAS_2466	DS571182	+	9925	(polyA: EHI_010300)
PAS_2468	DS571182	-	15108	(polyA: EHI_010340)
PAS_2469	DS571182	-	17205	(NATpolyA: EHI_010350)
PAS_2470	DS571182	-	17304	(NATpolyA: EHI_010350)
PAS_2471	DS571182	+	17528	(polyA: EHI_010350)
PAS_2472	DS571182	-	29709	(NATpolyA: EHI_010510)
PAS_2475	DS571182	+	29824	(polyA: EHI_010510)
PAS_2477	DS571182	-	31113	(polyA: EHI_010530)
PAS_2479	DS571182	-	33311	(NATpolyA: EHI_010540)
PAS_2480	DS571182	+	39175	(polyA: EHI_010550)
PAS_2481	DS571182	-	41733	(NATpolyA: EHI_010560)
PAS_2482	DS571182	-	41897	(NATpolyA: EHI_010560)
PAS_2484	DS571182	+	42327	(polyA: EHI_010560)
PAS_2485	DS571182	-	42584	(NATpolyA: EHI_010570)
PAS_2486	DS571182	-	43023	(NATpolyA: EHI_010570)
PAS_2488	DS571182	+	43388	(polyA: EHI_010570)
PAS_2489	DS571182	+	47627	(NATpolyA: EHI_010600)
PAS_2490	DS571182	+	63468	(polyA: EHI_010650)
PAS_2492	DS571182	-	66138	(polyA: EHI_010680)
PAS_2493	DS571182	-	68151	(polyA: EHI_010690)
PAS_2494	DS571182	-	72675	(NATpolyA: EHI_010710)
PAS_2495	DS571182	-	72924	(NATpolyA: EHI_010710)
PAS_2496	DS571182	+	73295	(polyA: EHI_010710)
PAS_2497	DS571182	-	82673	(NATpolyA: EHI_010740)
PAS_2499	DS571182	+	85341	(polyA: EHI_010750)
PAS_2500	DS571183	+	842	(polyA: EHI_117790)
PAS_2503	DS571183	+	892	(polyA: EHI_117790)
PAS_2506	DS571183	-	5521	(NATpolyA: EHI_117810)
PAS_2507	DS571183	-	6922	(NATpolyA: EHI_117820)
PAS_2508	DS571183	-	7578	(polyA: EHI_117840)
PAS_2510	DS571183	-	7703	(polyA: EHI_117840)
PAS_2511	DS571183	+	10408	(polyA: EHI_117850)
PAS_2512	DS571183	+	10423	(polyA: EHI_117850)
PAS_2513	DS571183	-	18844	(NATpolyA: EHI_117870), (polyA: EHI_117880)
PAS_2514	DS571183	-	18901	(NATpolyA: EHI_117870), (polyA: EHI_117880)
PAS_2515	DS571183	-	18950	(NATpolyA: EHI_117870), (polyA: EHI_117880)
PAS_2517	DS571183	+	18988	(polyA: EHI_117870), (NATpolyA: EHI_117880)
PAS_2518	DS571183	-	19866	(NATpolyA: EHI_117890)
PAS_2521	DS571183	+	20221	(polyA: EHI_117890)
PAS_2522	DS571183	-	21455	(polyA: EHI_117910)
PAS_2523	DS571183	-	22874	(polyA: EHI_117920)
PAS_2525	DS571183	-	27742	(polyA: EHI_117960)
PAS_2526	DS571183	-	32204	(NATpolyA: EHI_117990)
PAS_2530	DS571183	+	32542	(polyA: EHI_117990)
PAS_2531	DS571183	-	39446	(NATpolyA: EHI_118040), (polyA: EHI_118050)
PAS_2532	DS571183	+	39530	(polyA: EHI_118040), (NATpolyA: EHI_118050)
PAS_2534	DS571183	+	41010	(NATpolyA: EHI_118050)
PAS_2535	DS571183	-	46616	(polyA: EHI_118080)
PAS_2536	DS571183	+	46822	(NATpolyA: EHI_118080)
PAS_2537	DS571183	-	54651	(NATpolyA: EHI_118120)
PAS_2538	DS571183	-	59463	(polyA: EHI_118140)
PAS_2539	DS571183	-	60884	(polyA: EHI_118160)
PAS_2543	DS571183	-	62952	(polyA: EHI_118170)
PAS_2544	DS571183	-	64791	(polyA: EHI_118180)
PAS_2545	DS571183	+	70307	(polyA: EHI_118210)
PAS_2549	DS571183	-	74068	(NATpolyA: EHI_118240)
PAS_2550	DS571183	-	74642	(NATpolyA: EHI_118240)
PAS_2551	DS571183	+	75594	(polyA: EHI_118250)
PAS_2558	DS571183	-	76060	(polyA: EHI_118260)
PAS_2559	DS571183	-	82476	(NATpolyA: EHI_118270)
PAS_2563	DS571183	-	82554	(NATpolyA: EHI_118270)
PAS_2564	DS571183	+	82772	(polyA: EHI_118270)
PAS_2565	DS571184	-	3619	(polyA: EHI_009240)
PAS_2566	DS571184	-	6394	(polyA: EHI_009260)
PAS_2567	DS571184	+	12063	(NATpolyA: EHI_009380)
PAS_2572	DS571184	-	16201	(polyA: EHI_009400)
PAS_2573	DS571184	+	16262	(NATpolyA: EHI_009400)
PAS_2576	DS571184	-	16904	(NATpolyA: EHI_009405)
PAS_2578	DS571184	+	17038	(polyA: EHI_009405)
PAS_2579	DS571184	-	17138	(NATpolyA: EHI_009410)
PAS_2580	DS571184	+	19040	(polyA: EHI_009410)
PAS_2581	DS571184	-	20659	(polyA: EHI_009430)
PAS_2582	DS571184	-	23462	(NATpolyA: EHI_009450)
PAS_2583	DS571184	+	23935	(polyA: EHI_009450)
PAS_2589	DS571184	-	26112	(polyA: EHI_009460)
PAS_2590	DS571184	+	30929	(polyA: EHI_009470)
PAS_2591	DS571184	-	43293	(NATpolyA: EHI_009530)
PAS_2592	DS571184	-	43677	(NATpolyA: EHI_009530)
PAS_2594	DS571184	+	44742	(polyA: EHI_009530)
PAS_2596	DS571184	-	49787	(polyA: EHI_009570)
PAS_2598	DS571184	-	63982	(NATpolyA: EHI_009590)
PAS_2600	DS571184	-	64219	(NATpolyA: EHI_009590)
PAS_2601	DS571184	-	71717	(polyA: EHI_009620)
PAS_2604	DS571184	-	78032	(NATpolyA: EHI_009640)
PAS_2606	DS571184	-	86173	(polyA: EHI_009680)
PAS_2609	DS571184	-	86188	(polyA: EHI_009680)
PAS_2613	DS571184	-	86203	(polyA: EHI_009680)
PAS_2615	DS571185	-	12029	(NATpolyA: EHI_104360)
PAS_2616	DS571185	+	12435	(polyA: EHI_104360)
PAS_2617	DS571185	-	14812	(NATpolyA: EHI_104380)
PAS_2618	DS571185	-	14884	(NATpolyA: EHI_104380)
PAS_2619	DS571185	-	15099	(NATpolyA: EHI_104380)
PAS_2620	DS571185	+	15475	(polyA: EHI_104380)
PAS_2621	DS571185	+	20167	(polyA: EHI_104390)
PAS_2622	DS571185	+	21160	(NATpolyA: EHI_104400)
PAS_2625	DS571185	+	31398	(polyA: EHI_104440)
PAS_2627	DS571185	+	33205	(polyA: EHI_104450)
PAS_2633	DS571185	-	38238	(polyA: EHI_104500)
PAS_2634	DS571185	+	43523	(NATpolyA: EHI_104520)
PAS_2636	DS571185	-	51203	(polyA: EHI_104570)
PAS_2637	DS571185	+	54774	(NATpolyA: EHI_104570)
PAS_2638	DS571185	-	59023	(NATpolyA: EHI_104580)
PAS_2640	DS571185	+	59960	(NATpolyA: EHI_104590)
PAS_2641	DS571185	+	60277	(NATpolyA: EHI_104590)
PAS_2644	DS571185	-	61136	(polyA: EHI_104600)
PAS_2645	DS571185	-	65652	(polyA: EHI_104630)
PAS_2646	DS571185	+	70907	(polyA: EHI_104660)
PAS_2647	DS571185	-	72070	(NATpolyA: EHI_104670), (polyA: EHI_104680)
PAS_2648	DS571185	-	85423	(polyA: EHI_104740)
PAS_2649	DS571185	-	88939	(polyA: EHI_104770)
PAS_2652	DS571186	+	2682	(polyA: EHI_000240)
PAS_2654	DS571186	+	2702	(polyA: EHI_000240)
PAS_2656	DS571186	+	3570	(polyA: EHI_000250)
PAS_2658	DS571186	-	3624	(polyA: EHI_000260)
PAS_2661	DS571186	-	9811	(NATpolyA: EHI_000290)
PAS_2662	DS571186	-	12243	(polyA: EHI_000410)
PAS_2663	DS571186	-	14925	(polyA: EHI_000430)
PAS_2665	DS571186	-	17025	(polyA: EHI_000440)
PAS_2666	DS571186	-	30899	(polyA: EHI_000480)
PAS_2669	DS571186	+	31158	(NATpolyA: EHI_000480)
PAS_2670	DS571186	-	32794	(polyA: EHI_000490)
PAS_2672	DS571186	-	34641	(polyA: EHI_000510)
PAS_2673	DS571186	-	36998	(polyA: EHI_000520)
PAS_2678	DS571186	-	41460	(NATpolyA: EHI_000540)
PAS_2680	DS571186	+	44566	(polyA: EHI_000570)
PAS_2681	DS571186	-	45603	(polyA: EHI_000590)
PAS_2682	DS571186	-	49256	(NATpolyA: EHI_000610)
PAS_2683	DS571186	+	49725	(polyA: EHI_000610)
PAS_2685	DS571186	-	51837	(polyA: EHI_000640)
PAS_2689	DS571186	-	51938	(polyA: EHI_000640)
PAS_2690	DS571186	-	55346	(NATpolyA: EHI_000660), (polyA: EHI_000670)
PAS_2692	DS571186	+	55547	(polyA: EHI_000660), (NATpolyA: EHI_000670)
PAS_2695	DS571186	+	58033	(polyA: EHI_000690)
PAS_2697	DS571186	-	73251	(polyA: EHI_000730)
PAS_2698	DS571186	-	75800	(NATpolyA: EHI_000740)
PAS_2703	DS571186	-	84957	(NATpolyA: EHI_000780), (polyA: EHI_000790)
PAS_2704	DS571186	-	85007	(polyA: EHI_000790)
PAS_2705	DS571186	+	85660	(NATpolyA: EHI_000790)
PAS_2706	DS571186	-	85844	(polyA: EHI_000800)
PAS_2707	DS571187	-	18356	(NATpolyA: EHI_137690)
PAS_2708	DS571187	+	20299	(polyA: EHI_137700)
PAS_2710	DS571187	-	21050	(NATpolyA: EHI_137710)
PAS_2711	DS571187	-	22352	(NATpolyA: EHI_137720)
PAS_2714	DS571187	+	22639	(polyA: EHI_137720)
PAS_2715	DS571187	-	24641	(polyA: EHI_137740)
PAS_2716	DS571187	+	24820	(NATpolyA: EHI_137740)
PAS_2720	DS571187	-	28218	(NATpolyA: EHI_137760)
PAS_2725	DS571187	-	35190	(NATpolyA: EHI_137790)
PAS_2727	DS571187	-	46626	(NATpolyA: EHI_137830)
PAS_2728	DS571187	-	46755	(NATpolyA: EHI_137830)
PAS_2729	DS571187	+	48468	(polyA: EHI_137840)
PAS_2733	DS571187	+	49982	(polyA: EHI_137850)
PAS_2734	DS571187	-	52140	(NATpolyA: EHI_137870)
PAS_2735	DS571187	+	52330	(polyA: EHI_137870)
PAS_2740	DS571187	-	53724	(NATpolyA: EHI_137900)
PAS_2742	DS571187	-	60267	(NATpolyA: EHI_137920)
PAS_2744	DS571187	-	60619	(NATpolyA: EHI_137920)
PAS_2745	DS571187	+	62377	(NATpolyA: EHI_137940)
PAS_2747	DS571187	+	63286	(NATpolyA: EHI_137940)
PAS_2751	DS571187	+	65788	(polyA: EHI_137950), (NATpolyA: EHI_137960)
PAS_2752	DS571187	-	71811	(polyA: EHI_137970)
PAS_2755	DS571187	+	79762	(NATpolyA: EHI_138030)
PAS_2756	DS571187	-	84008	(NATpolyA: EHI_138050)
PAS_2757	DS571187	+	85195	(polyA: EHI_138060)
PAS_2768	DS571187	-	86725	(NATpolyA: EHI_138080)
PAS_2769	DS571188	-	11276	(polyA: EHI_124190)
PAS_2771	DS571188	+	13523	(polyA: EHI_124300)
PAS_2777	DS571188	+	13552	(polyA: EHI_124300)
PAS_2778	DS571188	+	18593	(polyA: EHI_124330)
PAS_2780	DS571188	-	21636	(polyA: EHI_124360)
PAS_2781	DS571188	-	21660	(polyA: EHI_124360)
PAS_2782	DS571188	-	23046	(NATpolyA: EHI_124370)
PAS_2786	DS571188	+	24294	(polyA: EHI_124380)
PAS_2789	DS571188	-	32689	(NATpolyA: EHI_124400), (polyA: EHI_124410)
PAS_2791	DS571188	+	32793	(polyA: EHI_124400)
PAS_2799	DS571188	-	40003	(NATpolyA: EHI_124450)
PAS_2802	DS571188	-	40070	(NATpolyA: EHI_124450)
PAS_2804	DS571188	-	42215	(polyA: EHI_124470)
PAS_2805	DS571188	-	44673	(NATpolyA: EHI_124480)
PAS_2808	DS571188	-	56945	(NATpolyA: EHI_124510)
PAS_2809	DS571188	+	57364	(polyA: EHI_124510)
PAS_2818	DS571188	+	57385	(polyA: EHI_124510)
PAS_2821	DS571188	-	57547	(polyA: EHI_124520)
PAS_2824	DS571188	-	58920	(NATpolyA: EHI_124530)
PAS_2825	DS571188	+	59780	(polyA: EHI_124530)
PAS_2827	DS571188	-	66940	(polyA: EHI_124560)
PAS_2833	DS571188	-	70320	(NATpolyA: EHI_124570)
PAS_2834	DS571188	+	71110	(polyA: EHI_124570)
PAS_2835	DS571188	+	76768	(polyA: EHI_124610)
PAS_2836	DS571188	+	77449	(NATpolyA: EHI_124620)
PAS_2840	DS571189	-	20232	(polyA: EHI_174640)
PAS_2843	DS571189	-	24975	(polyA: EHI_174660)
PAS_2844	DS571189	-	26129	(NATpolyA: EHI_174670)
PAS_2846	DS571189	+	26619	(polyA: EHI_174670)
PAS_2849	DS571189	-	32925	(polyA: EHI_174890)
PAS_2852	DS571189	-	35352	(polyA: EHI_174910)
PAS_2853	DS571189	-	35368	(polyA: EHI_174910)
PAS_2854	DS571189	-	48240	(NATpolyA: EHI_174940)
PAS_2861	DS571189	-	49658	(polyA: EHI_174960)
PAS_2863	DS571189	-	51465	(polyA: EHI_174980)
PAS_2866	DS571189	-	54694	(polyA: EHI_175020)
PAS_2868	DS571189	-	56641	(NATpolyA: EHI_175030)
PAS_2869	DS571189	-	57556	(NATpolyA: EHI_175030)
PAS_2872	DS571189	-	58289	(polyA: EHI_175040)
PAS_2874	DS571189	-	61239	(NATpolyA: EHI_175050)
PAS_2878	DS571189	-	61759	(NATpolyA: EHI_175050)
PAS_2881	DS571189	+	62332	(polyA: EHI_175050)
PAS_2882	DS571189	+	69510	(polyA: EHI_175100)
PAS_2884	DS571189	-	70112	(polyA: EHI_175110)
PAS_2887	DS571189	+	74978	(polyA: EHI_175120)
PAS_2888	DS571190	-	8156	(polyA: EHI_038580)
PAS_2895	DS571190	-	8886	(polyA: EHI_038590)
PAS_2896	DS571190	-	12065	(polyA: EHI_038620)
PAS_2899	DS571190	-	17050	(polyA: EHI_038670)
PAS_2900	DS571190	-	20572	(NATpolyA: EHI_038690)
PAS_2907	DS571190	-	37005	(NATpolyA: EHI_038860)
PAS_2909	DS571190	+	37184	(polyA: EHI_038860)
PAS_2912	DS571190	+	40449	(polyA: EHI_038880)
PAS_2913	DS571190	+	56025	(NATpolyA: EHI_038940)
PAS_2919	DS571190	-	64162	(NATpolyA: EHI_038960)
PAS_2922	DS571190	-	70732	(polyA: EHI_039000)
PAS_2924	DS571190	-	71831	(polyA: EHI_039010)
PAS_2925	DS571190	+	73327	(polyA: EHI_039020)
PAS_2927	DS571190	+	73351	(polyA: EHI_039020)
PAS_2928	DS571190	-	79138	(NATpolyA: EHI_039060)
PAS_2929	DS571190	+	80737	(polyA: EHI_039070)
PAS_2930	DS571191	+	1735	(polyA: EHI_194040)
PAS_2931	DS571191	-	5805	(polyA: EHI_194060)
PAS_2932	DS571191	+	6077	(NATpolyA: EHI_194060)
PAS_2933	DS571191	+	8272	(polyA: EHI_194075)
PAS_2934	DS571191	-	13525	(NATpolyA: EHI_194200)
PAS_2935	DS571191	-	13650	(NATpolyA: EHI_194200)
PAS_2938	DS571191	-	14281	(NATpolyA: EHI_194200)
PAS_2939	DS571191	-	18047	(NATpolyA: EHI_194230)
PAS_2943	DS571191	-	18543	(NATpolyA: EHI_194240)
PAS_2944	DS571191	-	18742	(NATpolyA: EHI_194240)
PAS_2945	DS571191	+	18872	(polyA: EHI_194240)
PAS_2946	DS571191	+	20600	(polyA: EHI_194260)
PAS_2947	DS571191	-	20823	(polyA: EHI_194270)
PAS_2949	DS571191	+	23548	(NATpolyA: EHI_194290)
PAS_2950	DS571191	-	24892	(NATpolyA: EHI_194300)
PAS_2951	DS571191	-	26361	(NATpolyA: EHI_194310)
PAS_2954	DS571191	+	27137	(polyA: EHI_194310)
PAS_2956	DS571191	-	31181	(NATpolyA: EHI_194330)
PAS_2957	DS571191	+	31649	(polyA: EHI_194330)
PAS_2958	DS571191	+	35019	(NATpolyA: EHI_194350)
PAS_2959	DS571191	-	37469	(NATpolyA: EHI_194370)
PAS_2960	DS571191	+	40417	(polyA: EHI_194390)
PAS_2961	DS571191	+	43178	(polyA: EHI_194410), (NATpolyA: EHI_194420)
PAS_2963	DS571191	-	53171	(polyA: EHI_194490)
PAS_2965	DS571191	-	55011	(NATpolyA: EHI_194500)
PAS_2966	DS571191	-	55100	(NATpolyA: EHI_194500)
PAS_2969	DS571191	+	55310	(polyA: EHI_194500)
PAS_2971	DS571191	+	57293	(polyA: EHI_194520)
PAS_2972	DS571191	-	60955	(NATpolyA: EHI_194540)
PAS_2973	DS571191	-	61036	(NATpolyA: EHI_194540)
PAS_2974	DS571191	+	61204	(polyA: EHI_194540)
PAS_2975	DS571191	-	62298	(NATpolyA: EHI_194550)
PAS_2977	DS571191	+	62530	(polyA: EHI_194550)
PAS_2978	DS571191	+	64441	(polyA: EHI_194560)
PAS_2980	DS571191	-	65584	(NATpolyA: EHI_194570)
PAS_2985	DS571191	+	67109	(polyA: EHI_194580)
PAS_2990	DS571191	+	69737	(NATpolyA: EHI_194590)
PAS_2993	DS571191	-	71204	(polyA: EHI_194600)
PAS_2994	DS571192	-	7127	(polyA: EHI_065490)
PAS_2995	DS571192	-	20621	(NATpolyA: EHI_065610)
PAS_2996	DS571192	-	23895	(NATpolyA: EHI_065630)
PAS_2997	DS571192	-	24182	(NATpolyA: EHI_065630)
PAS_2998	DS571192	-	26033	(NATpolyA: EHI_065640)
PAS_3000	DS571192	-	28484	(polyA: EHI_065650)
PAS_3001	DS571192	+	33916	(polyA: EHI_065670)
PAS_3003	DS571192	+	46057	(NATpolyA: EHI_065700)
PAS_3009	DS571192	+	49049	(polyA: EHI_065710)
PAS_3010	DS571192	+	51322	(polyA: EHI_065730)
PAS_3011	DS571192	-	51393	(polyA: EHI_065740)
PAS_3014	DS571192	-	52597	(NATpolyA: EHI_065750)
PAS_3015	DS571192	-	52701	(NATpolyA: EHI_065750)
PAS_3018	DS571192	+	52828	(polyA: EHI_065750)
PAS_3022	DS571192	-	56651	(NATpolyA: EHI_065770)
PAS_3024	DS571192	-	59110	(polyA: EHI_065780)
PAS_3025	DS571192	+	60498	(polyA: EHI_065790)
PAS_3026	DS571192	-	60535	(polyA: EHI_065800)
PAS_3027	DS571192	-	62570	(polyA: EHI_065820)
PAS_3028	DS571192	-	64481	(NATpolyA: EHI_065830)
PAS_3029	DS571192	+	64639	(polyA: EHI_065830)
PAS_3032	DS571192	-	64709	(polyA: EHI_065840)
PAS_3033	DS571192	-	68253	(NATpolyA: EHI_065850)
PAS_3040	DS571192	+	72251	(polyA: EHI_065870)
PAS_3042	DS571192	+	73837	(polyA: EHI_065880)
PAS_3047	DS571192	+	78830	(polyA: EHI_065890)
PAS_3049	DS571193	-	24256	(polyA: EHI_134490)
PAS_3051	DS571193	-	35381	(polyA: EHI_134620)
PAS_3054	DS571193	-	37546	(NATpolyA: EHI_134630)
PAS_3055	DS571193	+	39223	(polyA: EHI_134640)
PAS_3056	DS571193	-	39351	(polyA: EHI_134650)
PAS_3057	DS571193	+	41971	(polyA: EHI_134660), (NATpolyA: EHI_134670)
PAS_3058	DS571193	-	42877	(polyA: EHI_134680)
PAS_3059	DS571193	+	50519	(polyA: EHI_134700)
PAS_3060	DS571193	-	51659	(polyA: EHI_134720)
PAS_3067	DS571193	-	51683	(polyA: EHI_134720)
PAS_3068	DS571193	-	54522	(NATpolyA: EHI_134740)
PAS_3069	DS571193	-	57935	(NATpolyA: EHI_134750)
PAS_3070	DS571193	-	60512	(NATpolyA: EHI_134760)
PAS_3071	DS571193	-	60723	(polyA: EHI_134770)
PAS_3074	DS571193	-	65281	(NATpolyA: EHI_134790), (polyA: EHI_134800)
PAS_3079	DS571193	-	72855	(NATpolyA: EHI_134830)
PAS_3080	DS571193	-	72963	(NATpolyA: EHI_134830)
PAS_3084	DS571193	-	73237	(NATpolyA: EHI_134830)
PAS_3090	DS571193	+	73803	(polyA: EHI_134830)
PAS_3092	DS571194	-	840	(polyA: EHI_021190)
PAS_3093	DS571194	+	1156	(NATpolyA: EHI_021190)
PAS_3094	DS571194	-	8045	(NATpolyA: EHI_021230)
PAS_3095	DS571194	-	13340	(polyA: EHI_021260)
PAS_3096	DS571194	+	27294	(NATpolyA: EHI_021300)
PAS_3097	DS571194	+	41512	(polyA: EHI_021360)
PAS_3098	DS571194	-	49893	(polyA: EHI_021410)
PAS_3099	DS571194	-	50882	(polyA: EHI_021420)
PAS_3100	DS571194	+	51339	(NATpolyA: EHI_021420)
PAS_3104	DS571194	-	51678	(polyA: EHI_021430)
PAS_3107	DS571194	-	51853	(polyA: EHI_021430)
PAS_3108	DS571194	+	55195	(polyA: EHI_021450)
PAS_3110	DS571194	+	67256	(NATpolyA: EHI_021520)
PAS_3111	DS571194	+	70373	(NATpolyA: EHI_021540)
PAS_3114	DS571195	-	16094	(NATpolyA: EHI_004780)
PAS_3115	DS571195	+	16296	(polyA: EHI_004780)
PAS_3116	DS571195	-	16599	(NATpolyA: EHI_004790)
PAS_3117	DS571195	-	16685	(NATpolyA: EHI_004790)
PAS_3118	DS571195	-	17159	(NATpolyA: EHI_004790)
PAS_3119	DS571195	-	17325	(NATpolyA: EHI_004790)
PAS_3124	DS571195	+	17678	(polyA: EHI_004790)
PAS_3125	DS571195	-	29109	(NATpolyA: EHI_004860)
PAS_3132	DS571195	+	32938	(NATpolyA: EHI_004880)
PAS_3134	DS571195	+	41248	(polyA: EHI_004920)
PAS_3135	DS571195	+	42186	(NATpolyA: EHI_004940)
PAS_3139	DS571195	+	44777	(polyA: EHI_004960)
PAS_3142	DS571195	-	45404	(NATpolyA: EHI_004970)
PAS_3143	DS571195	+	45595	(polyA: EHI_004970)
PAS_3144	DS571195	-	46442	(NATpolyA: EHI_004980)
PAS_3147	DS571195	-	46459	(NATpolyA: EHI_004980)
PAS_3148	DS571195	-	46839	(NATpolyA: EHI_004980)
PAS_3149	DS571195	-	47086	(NATpolyA: EHI_004980)
PAS_3150	DS571195	+	47141	(polyA: EHI_004980)
PAS_3152	DS571195	+	50040	(polyA: EHI_004990)
PAS_3154	DS571195	+	50071	(polyA: EHI_004990), (NATpolyA: EHI_005000)
PAS_3158	DS571195	-	50533	(polyA: EHI_005010)
PAS_3159	DS571195	-	52205	(polyA: EHI_005020)
PAS_3161	DS571195	+	52444	(NATpolyA: EHI_005020)
PAS_3168	DS571195	-	64315	(NATpolyA: EHI_005100)
PAS_3169	DS571195	+	67096	(polyA: EHI_005120)
PAS_3170	DS571195	-	70974	(NATpolyA: EHI_005140)
PAS_3171	DS571195	-	73861	(NATpolyA: EHI_005150)
PAS_3177	DS571195	+	74015	(polyA: EHI_005150)
PAS_3178	DS571196	-	7063	(NATpolyA: EHI_064310)
PAS_3181	DS571196	-	18181	(NATpolyA: EHI_064440)
PAS_3182	DS571196	-	18223	(NATpolyA: EHI_064440)
PAS_3183	DS571196	-	21340	(NATpolyA: EHI_064450)
PAS_3187	DS571196	-	37743	(NATpolyA: EHI_064510)
PAS_3194	DS571196	-	37988	(NATpolyA: EHI_064510)
PAS_3195	DS571196	-	39175	(polyA: EHI_064530)
PAS_3198	DS571196	-	39326	(polyA: EHI_064530)
PAS_3199	DS571196	-	45082	(NATpolyA: EHI_064570)
PAS_3200	DS571196	+	45440	(polyA: EHI_064570)
PAS_3202	DS571196	+	45458	(polyA: EHI_064570)
PAS_3208	DS571196	+	59275	(polyA: EHI_064640)
PAS_3217	DS571196	+	59289	(polyA: EHI_064640)
PAS_3222	DS571196	+	62546	(polyA: EHI_064660)
PAS_3223	DS571196	+	64472	(polyA: EHI_064680)
PAS_3225	DS571196	+	68048	(polyA: EHI_064690)
PAS_3227	DS571196	-	71722	(NATpolyA: EHI_064710)
PAS_3229	DS571196	+	72950	(polyA: EHI_064710)
PAS_3231	DS571196	+	72964	(polyA: EHI_064710)
PAS_3237	DS571197	-	10351	(polyA: EHI_006690)
PAS_3241	DS571197	+	14953	(polyA: EHI_006700)
PAS_3242	DS571197	-	21068	(NATpolyA: EHI_006740)
PAS_3244	DS571197	-	21338	(NATpolyA: EHI_006740)
PAS_3246	DS571197	+	26124	(polyA: EHI_006760), (NATpolyA: EHI_006770)
PAS_3249	DS571197	+	32502	(polyA: EHI_006810)
PAS_3250	DS571197	-	36229	(NATpolyA: EHI_006830), (polyA: EHI_006840)
PAS_3251	DS571197	-	40359	(polyA: EHI_006860)
PAS_3252	DS571197	+	40924	(NATpolyA: EHI_006860)
PAS_3253	DS571197	+	47630	(polyA: EHI_006890)
PAS_3254	DS571197	-	48586	(polyA: EHI_006910)
PAS_3255	DS571197	-	51491	(NATpolyA: EHI_006930)
PAS_3259	DS571197	-	51909	(NATpolyA: EHI_006930)
PAS_3260	DS571197	+	54002	(NATpolyA: EHI_006950)
PAS_3261	DS571197	-	57510	(polyA: EHI_006980)
PAS_3263	DS571197	+	64648	(NATpolyA: EHI_007000)
PAS_3266	DS571197	+	69466	(polyA: EHI_007010)
PAS_3268	DS571197	-	69489	(polyA: EHI_007020)
PAS_3274	DS571197	-	71522	(NATpolyA: EHI_007030)
PAS_3275	DS571197	-	72089	(NATpolyA: EHI_007030)
PAS_3276	DS571197	-	72309	(NATpolyA: EHI_007030)
PAS_3277	DS571197	-	72371	(NATpolyA: EHI_007030)
PAS_3280	DS571198	-	1672	(polyA: EHI_024230)
PAS_3284	DS571198	-	3046	(polyA: EHI_024240)
PAS_3288	DS571198	-	7416	(NATpolyA: EHI_024350)
PAS_3290	DS571198	-	10001	(NATpolyA: EHI_024370), (polyA: EHI_024380)
PAS_3296	DS571198	-	10026	(NATpolyA: EHI_024370), (polyA: EHI_024380)
PAS_3299	DS571198	+	10119	(polyA: EHI_024370)
PAS_3304	DS571198	-	12081	(polyA: EHI_024390)
PAS_3309	DS571198	-	16542	(NATpolyA: EHI_024410)
PAS_3312	DS571198	+	20452	(polyA: EHI_024420)
PAS_3313	DS571198	-	20926	(NATpolyA: EHI_024430)
PAS_3314	DS571198	-	24248	(polyA: EHI_024460)
PAS_3315	DS571198	-	26519	(polyA: EHI_024470)
PAS_3316	DS571198	-	29004	(NATpolyA: EHI_024490)
PAS_3317	DS571198	+	30204	(polyA: EHI_024500)
PAS_3319	DS571198	+	31133	(polyA: EHI_024510)
PAS_3320	DS571198	+	49032	(polyA: EHI_024560)
PAS_3322	DS571198	-	65760	(polyA: EHI_024640)
PAS_3324	DS571198	-	70207	(NATpolyA: EHI_024650)
PAS_3328	DS571198	+	72864	(polyA: EHI_024680)
PAS_3329	DS571198	-	73512	(NATpolyA: EHI_024690)
PAS_3333	DS571198	-	73598	(NATpolyA: EHI_024690)
PAS_3334	DS571198	-	73645	(NATpolyA: EHI_024690)
PAS_3335	DS571199	+	8396	(NATpolyA: EHI_008360)
PAS_3336	DS571199	-	9217	(NATpolyA: EHI_008370)
PAS_3338	DS571199	+	9826	(polyA: EHI_008370)
PAS_3339	DS571199	-	10392	(NATpolyA: EHI_008380)
PAS_3340	DS571199	-	11681	(NATpolyA: EHI_008380)
PAS_3341	DS571199	-	11948	(NATpolyA: EHI_008380)
PAS_3342	DS571199	+	12420	(polyA: EHI_008380)
PAS_3358	DS571199	+	16321	(polyA: EHI_008400)
PAS_3359	DS571199	-	19675	(NATpolyA: EHI_008420)
PAS_3360	DS571199	-	24389	(NATpolyA: EHI_008450)
PAS_3361	DS571199	-	24534	(NATpolyA: EHI_008450)
PAS_3364	DS571199	+	28074	(NATpolyA: EHI_008580)
PAS_3368	DS571199	-	33126	(polyA: EHI_008610)
PAS_3371	DS571199	-	34671	(polyA: EHI_008620)
PAS_3378	DS571199	-	41877	(polyA: EHI_008650)
PAS_3379	DS571199	-	41895	(polyA: EHI_008650)
PAS_3383	DS571199	+	43475	(polyA: EHI_008660)
PAS_3387	DS571199	+	45834	(polyA: EHI_008670)
PAS_3389	DS571199	-	47383	(NATpolyA: EHI_008680)
PAS_3390	DS571199	+	48309	(polyA: EHI_008680)
PAS_3394	DS571199	-	53997	(NATpolyA: EHI_008720)
PAS_3395	DS571199	-	54261	(NATpolyA: EHI_008720)
PAS_3396	DS571199	-	55264	(polyA: EHI_008730)
PAS_3397	DS571199	+	64963	(polyA: EHI_008760)
[truncated: 2,465 more rows]

## Sheet: E. dispar
Mornico et al., 2021. RNA sequencing reveals widespread transcription of natural antisense RNAs in Entamoeba species
Table S5. List of PAS identified in Entamoeba species (E. dispar)
PAS_id	Contig	Strand	Position	Annotation
PAS_2	DS547757	-	2926	(NATpolyA: EDI_009220)
PAS_3	DS547757	+	3568	(polyA: EDI_009220)
PAS_12	DS547757	+	3594	(polyA: EDI_009220)
PAS_13	DS547757	-	6452	(NATpolyA: EDI_009230)
PAS_15	DS547772	+	1945	(NATpolyA: EDI_046890)
PAS_17	DS547772	-	4006	(NATpolyA: EDI_046900)
PAS_18	DS547772	-	5124	(polyA: EDI_046910)
PAS_20	DS547772	+	5129	(polyA: EDI_046900)
PAS_21	DS547772	-	9690	(NATpolyA: EDI_046920)
PAS_23	DS547772	-	9792	(NATpolyA: EDI_046920)
PAS_24	DS547772	-	9853	(NATpolyA: EDI_046920)
PAS_26	DS547772	+	10013	(polyA: EDI_046920)
PAS_27	DS547772	-	11393	(NATpolyA: EDI_046930)
PAS_28	DS547772	-	11509	(NATpolyA: EDI_046930)
PAS_31	DS547772	-	11789	(NATpolyA: EDI_046930)
PAS_32	DS547772	+	14948	(polyA: EDI_047040)
PAS_33	DS547772	-	15473	(NATpolyA: EDI_047050)
PAS_35	DS547772	-	15890	(NATpolyA: EDI_047050)
PAS_37	DS547772	-	16051	(NATpolyA: EDI_047050)
PAS_38	DS547772	+	24105	(polyA: EDI_047170)
PAS_39	DS547777	-	402	(NATpolyA: EDI_086210)
PAS_40	DS547779	-	2486	(polyA: EDI_131240)
PAS_46	DS547779	+	4085	(polyA: EDI_131350)
PAS_47	DS547779	-	4751	(NATpolyA: EDI_131360)
PAS_49	DS547779	-	4873	(NATpolyA: EDI_131360)
PAS_53	DS547779	+	5160	(polyA: EDI_131360)
PAS_58	DS547779	+	10958	(polyA: EDI_131490)
PAS_59	DS547780	-	253	(polyA: EDI_249590)
PAS_60	DS547782	-	3644	(polyA: EDI_058630)
PAS_62	DS547782	-	3818	(polyA: EDI_058630)
PAS_64	DS547782	-	5194	(NATpolyA: EDI_058640), (polyA: EDI_058650)
PAS_65	DS547782	-	7852	(polyA: EDI_058660)
PAS_66	DS547782	-	10304	(polyA: EDI_058670)
PAS_67	DS547782	+	10693	(NATpolyA: EDI_058670)
PAS_68	DS547782	-	12998	(NATpolyA: EDI_058680)
PAS_71	DS547783	-	3262	(polyA: EDI_203270)
PAS_72	DS547783	-	9002	(NATpolyA: EDI_203280)
PAS_76	DS547783	-	9086	(NATpolyA: EDI_203280)
PAS_77	DS547783	-	9215	(NATpolyA: EDI_203280)
PAS_78	DS547783	-	12525	(NATpolyA: EDI_203290), (polyA: EDI_203300)
PAS_81	DS547783	-	18468	(polyA: EDI_203310)
PAS_82	DS547783	+	19008	(NATpolyA: EDI_203310)
PAS_83	DS547783	+	20576	(polyA: EDI_203330)
PAS_84	DS547783	+	22373	(NATpolyA: EDI_203440)
PAS_85	DS547783	-	34181	(NATpolyA: EDI_203450)
PAS_86	DS547783	+	34769	(polyA: EDI_203450)
PAS_87	DS547783	+	34790	(polyA: EDI_203450)
PAS_88	DS547783	+	35742	(polyA: EDI_203460)
PAS_89	DS547786	+	3600	(polyA: EDI_283960)
PAS_90	DS547786	-	3920	(polyA: EDI_283970)
PAS_97	DS547786	-	4878	(polyA: EDI_283980)
PAS_98	DS547786	-	5566	(polyA: EDI_283990)
PAS_99	DS547786	-	7328	(polyA: EDI_284000)
PAS_101	DS547786	+	11543	(polyA: EDI_284030)
PAS_102	DS547786	-	12013	(NATpolyA: EDI_284040)
PAS_103	DS547786	+	12481	(polyA: EDI_284040)
PAS_104	DS547786	-	12580	(polyA: EDI_284050)
PAS_107	DS547786	-	14442	(polyA: EDI_284060)
PAS_108	DS547786	+	14581	(NATpolyA: EDI_284060)
PAS_110	DS547786	-	16822	(NATpolyA: EDI_284070)
PAS_111	DS547786	-	18582	(NATpolyA: EDI_284080)
PAS_113	DS547786	-	19463	(NATpolyA: EDI_284080)
PAS_115	DS547786	-	19733	(NATpolyA: EDI_284080)
PAS_116	DS547786	-	22453	(polyA: EDI_284100)
PAS_117	DS547786	+	25475	(NATpolyA: EDI_284110)
PAS_124	DS547786	-	26659	(polyA: EDI_284120)
PAS_126	DS547786	-	47229	(polyA: EDI_284170)
PAS_129	DS547786	-	47822	(polyA: EDI_284180)
PAS_133	DS547786	-	47847	(polyA: EDI_284180)
PAS_134	DS547786	-	52575	(polyA: EDI_284200)
PAS_136	DS547786	+	54136	(NATpolyA: EDI_284210)
PAS_137	DS547786	+	54159	(NATpolyA: EDI_284210)
PAS_138	DS547786	-	58041	(polyA: EDI_284240)
PAS_140	DS547786	-	59649	(polyA: EDI_284250)
PAS_141	DS547786	-	61988	(polyA: EDI_284270)
PAS_142	DS547786	+	65828	(NATpolyA: EDI_284280)
PAS_144	DS547796	+	969	(polyA: EDI_090490)
PAS_145	DS547797	+	2258	(polyA: EDI_234550)
PAS_147	DS547797	-	5146	(NATpolyA: EDI_234560)
PAS_148	DS547797	-	5941	(NATpolyA: EDI_234560)
PAS_149	DS547797	-	8051	(polyA: EDI_234580)
PAS_151	DS547797	-	9261	(NATpolyA: EDI_234590)
PAS_154	DS547797	+	9648	(polyA: EDI_234590)
PAS_155	DS547797	-	12766	(NATpolyA: EDI_234620), (polyA: EDI_234630)
PAS_157	DS547797	+	12793	(polyA: EDI_234620)
PAS_158	DS547799	-	560	(polyA: EDI_097650)
PAS_159	DS547802	-	3026	(NATpolyA: EDI_256010)
PAS_160	DS547802	+	3161	(polyA: EDI_256010)
PAS_165	DS547802	-	3952	(NATpolyA: EDI_256020)
PAS_166	DS547804	+	798	(polyA: EDI_028860)
PAS_167	DS547804	-	2053	(NATpolyA: EDI_028870)
PAS_168	DS547804	-	2979	(NATpolyA: EDI_028870)
PAS_169	DS547804	+	3729	(polyA: EDI_028870)
PAS_170	DS547809	+	4013	(NATpolyA: EDI_349790)
PAS_171	DS547810	-	6592	(polyA: EDI_345080)
PAS_172	DS547810	+	6594	(polyA: EDI_344970)
PAS_173	DS547810	+	7073	(NATpolyA: EDI_345080)
PAS_176	DS547810	+	14108	(NATpolyA: EDI_345200)
PAS_177	DS547810	-	15509	(NATpolyA: EDI_345210)
PAS_178	DS547810	-	15555	(NATpolyA: EDI_345210)
PAS_180	DS547810	-	17031	(NATpolyA: EDI_345210)
PAS_188	DS547810	+	17156	(polyA: EDI_345210)
PAS_190	DS547810	-	26599	(NATpolyA: EDI_345250)
PAS_192	DS547810	-	26823	(NATpolyA: EDI_345250), (polyA: EDI_345260)
PAS_193	DS547810	-	31005	(NATpolyA: EDI_345270)
PAS_194	DS547810	-	32251	(NATpolyA: EDI_345280)
PAS_195	DS547810	-	32645	(NATpolyA: EDI_345280)
PAS_197	DS547810	-	32833	(NATpolyA: EDI_345280)
PAS_198	DS547810	-	33146	(NATpolyA: EDI_345280)
PAS_199	DS547810	-	35366	(NATpolyA: EDI_345290)
PAS_200	DS547811	+	560	(NATpolyA: EDI_142830)
PAS_204	DS547811	+	594	(NATpolyA: EDI_142830)
PAS_205	DS547811	+	607	(NATpolyA: EDI_142830)
PAS_207	DS547811	-	710	(polyA: EDI_142840)
PAS_208	DS547812	-	1809	(polyA: EDI_307320)
PAS_212	DS547822	-	2195	(NATpolyA: EDI_145220)
PAS_213	DS547822	-	2450	(NATpolyA: EDI_145220)
PAS_214	DS547822	-	2636	(NATpolyA: EDI_145220)
PAS_215	DS547822	-	3181	(polyA: EDI_145230)
PAS_220	DS547822	-	3290	(polyA: EDI_145230)
PAS_221	DS547822	-	3311	(polyA: EDI_145230)
PAS_222	DS547822	-	7898	(NATpolyA: EDI_145240)
PAS_224	DS547822	+	8524	(polyA: EDI_145240)
PAS_225	DS547822	-	12678	(NATpolyA: EDI_145260)
PAS_227	DS547822	-	14137	(NATpolyA: EDI_145260)
PAS_229	DS547822	+	16386	(polyA: EDI_145260)
PAS_230	DS547822	-	16555	(polyA: EDI_145270)
PAS_231	DS547822	+	17342	(NATpolyA: EDI_145270)
PAS_233	DS547822	+	18246	(polyA: EDI_145280)
PAS_234	DS547822	-	20653	(polyA: EDI_145400)
PAS_235	DS547824	+	3817	(polyA: EDI_013440)
PAS_236	DS547824	+	4494	(NATpolyA: EDI_013450)
PAS_239	DS547824	-	5853	(NATpolyA: EDI_013460)
PAS_240	DS547824	-	6512	(NATpolyA: EDI_013460)
PAS_241	DS547824	-	6968	(polyA: EDI_013470)
PAS_243	DS547824	-	6991	(polyA: EDI_013470)
PAS_245	DS547824	-	10927	(NATpolyA: EDI_013480)
PAS_247	DS547824	-	11125	(NATpolyA: EDI_013480)
PAS_249	DS547824	+	11324	(polyA: EDI_013480)
PAS_250	DS547824	+	14921	(polyA: EDI_013500)
PAS_252	DS547824	+	20347	(polyA: EDI_013540)
PAS_254	DS547824	-	20398	(polyA: EDI_013550)
PAS_255	DS547824	-	21652	(polyA: EDI_013560)
PAS_262	DS547824	+	26890	(polyA: EDI_013570)
PAS_264	DS547824	-	27237	(polyA: EDI_013580)
PAS_265	DS547824	-	30619	(NATpolyA: EDI_013690)
PAS_266	DS547824	-	34712	(NATpolyA: EDI_013710)
PAS_268	DS547824	-	35083	(NATpolyA: EDI_013710)
PAS_271	DS547824	+	35901	(polyA: EDI_013710)
PAS_272	DS547824	+	35983	(polyA: EDI_013710)
PAS_273	DS547824	+	36004	(polyA: EDI_013710)
PAS_276	DS547824	+	40803	(polyA: EDI_013720)
PAS_277	DS547824	+	40821	(polyA: EDI_013720)
PAS_279	DS547824	-	42493	(polyA: EDI_013740)
PAS_280	DS547824	+	46679	(polyA: EDI_013750)
PAS_281	DS547824	+	46700	(polyA: EDI_013750)
PAS_282	DS547824	-	54694	(NATpolyA: EDI_013770)
PAS_284	DS547824	+	54867	(polyA: EDI_013770)
PAS_287	DS547824	-	56453	(NATpolyA: EDI_013780)
PAS_289	DS547824	+	56630	(polyA: EDI_013780)
PAS_292	DS547829	-	1273	(polyA: EDI_137780)
PAS_293	DS547829	-	2361	(NATpolyA: EDI_137790)
PAS_294	DS547829	-	2581	(NATpolyA: EDI_137790)
PAS_295	DS547829	-	2877	(polyA: EDI_137800)
PAS_296	DS547833	-	2746	(NATpolyA: EDI_052090)
PAS_297	DS547833	+	3579	(polyA: EDI_052090)
PAS_298	DS547833	+	11313	(polyA: EDI_052210)
PAS_299	DS547833	-	11367	(polyA: EDI_052220)
PAS_300	DS547835	+	8140	(NATpolyA: EDI_322420)
PAS_301	DS547835	-	13133	(NATpolyA: EDI_322440)
PAS_302	DS547835	-	13154	(NATpolyA: EDI_322440)
PAS_303	DS547835	+	13778	(polyA: EDI_322440)
PAS_306	DS547835	+	14648	(polyA: EDI_322450)
PAS_307	DS547835	-	21117	(NATpolyA: EDI_322470)
PAS_308	DS547835	-	22133	(NATpolyA: EDI_322470)
PAS_309	DS547835	-	22892	(NATpolyA: EDI_322470)
PAS_310	DS547835	+	23077	(polyA: EDI_322470)
PAS_314	DS547835	-	28393	(NATpolyA: EDI_322600)
PAS_315	DS547835	-	29079	(NATpolyA: EDI_322600), (polyA: EDI_322610)
PAS_317	DS547835	-	31916	(NATpolyA: EDI_322720)
PAS_319	DS547835	+	32442	(polyA: EDI_322720)
PAS_321	DS547835	+	38045	(polyA: EDI_322740)
PAS_322	DS547839	-	1176	(NATpolyA: EDI_112430)
PAS_323	DS547839	-	1227	(NATpolyA: EDI_112430)
PAS_324	DS547839	-	1407	(NATpolyA: EDI_112430)
PAS_325	DS547839	+	1741	(polyA: EDI_112430)
PAS_326	DS547839	-	3043	(NATpolyA: EDI_112440)
PAS_327	DS547839	-	3100	(NATpolyA: EDI_112440)
PAS_328	DS547839	-	3467	(NATpolyA: EDI_112440)
PAS_329	DS547839	-	6563	(NATpolyA: EDI_112550)
PAS_333	DS547839	-	6619	(NATpolyA: EDI_112550)
PAS_341	DS547839	-	6819	(NATpolyA: EDI_112550)
PAS_342	DS547839	-	8012	(NATpolyA: EDI_112560)
PAS_343	DS547839	-	8142	(NATpolyA: EDI_112560)
PAS_349	DS547839	-	8185	(NATpolyA: EDI_112560)
PAS_350	DS547839	+	8425	(polyA: EDI_112560)
PAS_351	DS547839	+	9315	(NATpolyA: EDI_112570)
PAS_363	DS547839	+	17794	(polyA: EDI_112615)
PAS_371	DS547839	-	18383	(NATpolyA: EDI_112620)
PAS_372	DS547839	+	18772	(polyA: EDI_112620)
PAS_373	DS547839	-	18831	(polyA: EDI_112730)
PAS_374	DS547839	-	22130	(polyA: EDI_112840)
PAS_375	DS547839	-	23139	(polyA: EDI_112850)
PAS_376	DS547839	-	26838	(polyA: EDI_113060)
PAS_377	DS547839	-	30321	(polyA: EDI_113070)
PAS_378	DS547839	+	30827	(NATpolyA: EDI_113070)
PAS_384	DS547839	-	33137	(polyA: EDI_113080)
PAS_385	DS547839	-	34634	(polyA: EDI_113090)
PAS_387	DS547839	-	39768	(NATpolyA: EDI_113110)
PAS_388	DS547839	-	39806	(NATpolyA: EDI_113110)
PAS_389	DS547839	-	39837	(NATpolyA: EDI_113110)
PAS_391	DS547839	+	40042	(polyA: EDI_113110)
PAS_394	DS547839	-	42456	(NATpolyA: EDI_113130)
PAS_396	DS547839	-	42505	(NATpolyA: EDI_113130)
PAS_397	DS547839	-	42922	(NATpolyA: EDI_113130)
PAS_398	DS547839	+	43286	(polyA: EDI_113130)
PAS_399	DS547839	+	46774	(polyA: EDI_113150)
PAS_400	DS547839	+	47882	(polyA: EDI_113160)
PAS_409	DS547839	-	52592	(NATpolyA: EDI_113190)
PAS_416	DS547839	+	55129	(polyA: EDI_113190)
PAS_418	DS547839	-	57753	(NATpolyA: EDI_113210)
PAS_420	DS547839	-	58514	(polyA: EDI_113220)
PAS_421	DS547839	-	62400	(polyA: EDI_113230)
PAS_422	DS547839	-	65926	(NATpolyA: EDI_113240)
PAS_423	DS547839	-	66175	(polyA: EDI_113250)
PAS_426	DS547839	+	66705	(NATpolyA: EDI_113250)
PAS_427	DS547839	-	67330	(polyA: EDI_113260)
PAS_428	DS547839	-	72291	(polyA: EDI_113290)
PAS_430	DS547839	-	73455	(polyA: EDI_113300)
PAS_431	DS547839	-	76034	(polyA: EDI_113310)
PAS_432	DS547839	-	77581	(polyA: EDI_113320)
PAS_433	DS547839	+	78107	(NATpolyA: EDI_113320)
PAS_435	DS547839	-	84274	(NATpolyA: EDI_113340), (polyA: EDI_113350)
PAS_438	DS547839	+	84355	(polyA: EDI_113340)
PAS_451	DS547839	-	85368	(NATpolyA: EDI_113360)
PAS_453	DS547839	-	90804	(NATpolyA: EDI_113400)
PAS_454	DS547839	-	91997	(NATpolyA: EDI_113400)
PAS_455	DS547839	+	92605	(polyA: EDI_113400)
PAS_457	DS547845	+	2869	(polyA: EDI_150270)
PAS_460	DS547845	+	2888	(polyA: EDI_150270)
PAS_462	DS547848	+	4023	(NATpolyA: EDI_305760)
PAS_465	DS547849	-	4382	(polyA: EDI_153990)
PAS_468	DS547849	+	15941	(polyA: EDI_154020)
PAS_470	DS547849	-	18143	(NATpolyA: EDI_154040)
PAS_475	DS547849	-	20158	(NATpolyA: EDI_154050)
PAS_476	DS547849	+	20452	(polyA: EDI_154050)
PAS_477	DS547849	-	21817	(polyA: EDI_154070)
PAS_478	DS547849	-	22704	(polyA: EDI_154080)
PAS_481	DS547849	-	24245	(polyA: EDI_154090)
PAS_482	DS547849	-	25269	(polyA: EDI_154100)
PAS_483	DS547849	+	26943	(polyA: EDI_154110)
PAS_486	DS547849	-	29550	(NATpolyA: EDI_154120)
PAS_487	DS547849	-	31574	(NATpolyA: EDI_154120)
PAS_489	DS547849	-	32048	(polyA: EDI_154130)
PAS_491	DS547849	-	34494	(polyA: EDI_154140)
PAS_493	DS547849	-	36796	(NATpolyA: EDI_154150)
PAS_494	DS547849	-	37134	(NATpolyA: EDI_154150)
PAS_500	DS547849	-	37537	(NATpolyA: EDI_154150)
PAS_501	DS547849	-	37735	(NATpolyA: EDI_154150)
PAS_502	DS547849	-	37911	(NATpolyA: EDI_154150)
PAS_503	DS547849	-	41763	(polyA: EDI_154160)
PAS_505	DS547849	-	42531	(polyA: EDI_154170)
PAS_507	DS547849	-	44661	(NATpolyA: EDI_154180)
PAS_509	DS547850	-	981	(polyA: EDI_190470)
PAS_513	DS547850	+	1250	(NATpolyA: EDI_190470)
PAS_514	DS547850	+	1564	(NATpolyA: EDI_190470)
PAS_515	DS547850	+	1752	(NATpolyA: EDI_190470)
PAS_517	DS547850	-	4021	(NATpolyA: EDI_190480)
PAS_518	DS547850	+	4079	(polyA: EDI_190480)
PAS_521	DS547850	+	4893	(polyA: EDI_190490)
PAS_522	DS547850	-	5771	(NATpolyA: EDI_190500)
PAS_524	DS547850	+	6161	(polyA: EDI_190500)
PAS_532	DS547850	-	6438	(NATpolyA: EDI_190510)
PAS_533	DS547850	-	6523	(NATpolyA: EDI_190510)
PAS_534	DS547850	+	6679	(polyA: EDI_190510)
PAS_535	DS547850	-	9041	(NATpolyA: EDI_190520)
PAS_537	DS547850	-	9113	(NATpolyA: EDI_190520)
PAS_541	DS547850	+	9543	(polyA: EDI_190520)
PAS_544	DS547850	-	10239	(polyA: EDI_190530)
PAS_545	DS547850	-	12114	(NATpolyA: EDI_190540)
PAS_546	DS547850	-	14056	(NATpolyA: EDI_190540)
PAS_548	DS547850	-	14304	(NATpolyA: EDI_190540)
PAS_549	DS547850	-	15837	(polyA: EDI_190550)
PAS_550	DS547850	-	16372	(polyA: EDI_190560)
PAS_552	DS547850	-	18926	(NATpolyA: EDI_190570)
PAS_553	DS547850	-	21581	(NATpolyA: EDI_190580)
PAS_558	DS547850	-	22109	(NATpolyA: EDI_190580)
PAS_559	DS547850	+	22955	(polyA: EDI_190580)
PAS_562	DS547850	-	25154	(NATpolyA: EDI_190590)
PAS_563	DS547850	+	27874	(polyA: EDI_190600)
PAS_564	DS547850	+	27923	(polyA: EDI_190600)
PAS_568	DS547850	+	33488	(polyA: EDI_190630), (NATpolyA: EDI_190640)
PAS_571	DS547850	-	35991	(polyA: EDI_190660)
PAS_573	DS547850	-	37970	(polyA: EDI_190670)
PAS_575	DS547850	-	38895	(polyA: EDI_190680)
PAS_578	DS547850	-	42572	(NATpolyA: EDI_190690), (polyA: EDI_190700)
PAS_585	DS547850	+	42597	(polyA: EDI_190690)
PAS_593	DS547850	+	45698	(polyA: EDI_190710)
PAS_595	DS547850	+	48360	(polyA: EDI_190720)
PAS_596	DS547850	-	50686	(NATpolyA: EDI_190740)
PAS_597	DS547850	-	51174	(NATpolyA: EDI_190740)
PAS_598	DS547850	+	53170	(polyA: EDI_190750)
PAS_599	DS547850	-	53231	(polyA: EDI_190760)
PAS_602	DS547850	-	55134	(NATpolyA: EDI_190770)
PAS_603	DS547850	-	55238	(NATpolyA: EDI_190770)
PAS_604	DS547850	-	56116	(NATpolyA: EDI_190770)
PAS_611	DS547850	+	57190	(polyA: EDI_190780)
PAS_612	DS547850	+	57209	(polyA: EDI_190780)
PAS_616	DS547850	-	59893	(NATpolyA: EDI_190800)
PAS_617	DS547850	-	60810	(NATpolyA: EDI_190800)
PAS_618	DS547850	+	61120	(polyA: EDI_190800)
PAS_619	DS547850	-	61524	(NATpolyA: EDI_190810)
PAS_620	DS547850	-	62840	(NATpolyA: EDI_190810)
PAS_628	DS547850	-	62885	(NATpolyA: EDI_190810)
PAS_633	DS547850	+	63333	(polyA: EDI_190810)
PAS_635	DS547850	-	63715	(NATpolyA: EDI_190820)
PAS_637	DS547850	-	63804	(NATpolyA: EDI_190820), (polyA: EDI_190830)
PAS_638	DS547850	-	63886	(NATpolyA: EDI_190820), (polyA: EDI_190830)
PAS_640	DS547850	-	63945	(NATpolyA: EDI_190820), (polyA: EDI_190830)
PAS_641	DS547850	-	67310	(polyA: EDI_190840)
PAS_645	DS547850	-	69922	(NATpolyA: EDI_190850)
PAS_646	DS547850	+	70963	(polyA: EDI_190850)
PAS_647	DS547850	-	71427	(NATpolyA: EDI_190860), (polyA: EDI_190870)
PAS_648	DS547850	+	71460	(polyA: EDI_190860), (NATpolyA: EDI_190870)
PAS_651	DS547850	+	75052	(polyA: EDI_190890)
PAS_653	DS547853	-	2556	(NATpolyA: EDI_293890)
PAS_654	DS547861	-	4201	(polyA: EDI_348140)
PAS_656	DS547861	+	5191	(NATpolyA: EDI_348140)
PAS_657	DS547861	+	5222	(NATpolyA: EDI_348140)
PAS_658	DS547861	-	11989	(polyA: EDI_348150)
PAS_660	DS547863	+	3315	(polyA: EDI_345930)
PAS_662	DS547863	+	4925	(polyA: EDI_345940)
PAS_663	DS547863	+	5927	(polyA: EDI_346050)
PAS_665	DS547863	+	6088	(polyA: EDI_346050)
PAS_667	DS547863	+	7367	(polyA: EDI_346060)
PAS_671	DS547863	-	7736	(NATpolyA: EDI_346070)
PAS_672	DS547863	-	8036	(NATpolyA: EDI_346070)
PAS_673	DS547863	-	8197	(NATpolyA: EDI_346070)
PAS_676	DS547863	-	8226	(NATpolyA: EDI_346070)
PAS_678	DS547863	-	8282	(NATpolyA: EDI_346070)
PAS_679	DS547863	-	10678	(NATpolyA: EDI_346090)
PAS_680	DS547863	-	10842	(NATpolyA: EDI_346090), (polyA: EDI_346100)
PAS_681	DS547863	+	11444	(NATpolyA: EDI_346100)
PAS_682	DS547863	-	11919	(polyA: EDI_346110)
PAS_683	DS547863	-	15390	(NATpolyA: EDI_346120)
PAS_684	DS547863	+	16100	(polyA: EDI_346120)
PAS_686	DS547863	-	17892	(NATpolyA: EDI_346140)
PAS_690	DS547863	-	18676	(NATpolyA: EDI_346140)
PAS_692	DS547863	-	18992	(NATpolyA: EDI_346140)
PAS_693	DS547863	-	19123	(NATpolyA: EDI_346140)
PAS_695	DS547863	+	19361	(polyA: EDI_346140)
PAS_696	DS547863	-	19430	(polyA: EDI_346150)
PAS_697	DS547863	+	22482	(polyA: EDI_346170)
PAS_700	DS547863	+	24261	(polyA: EDI_346280)
PAS_701	DS547864	-	988	(polyA: EDI_007950)
PAS_703	DS547864	-	4762	(polyA: EDI_007970)
PAS_704	DS547864	-	5782	(polyA: EDI_007980)
PAS_705	DS547864	-	6241	(polyA: EDI_007990)
PAS_706	DS547864	+	6616	(NATpolyA: EDI_007990)
PAS_711	DS547865	+	16475	(NATpolyA: EDI_316420)
PAS_712	DS547867	-	1322	(polyA: EDI_033270)
PAS_713	DS547873	+	1085	(polyA: EDI_233500)
PAS_714	DS547873	+	3454	(polyA: EDI_233510)
PAS_715	DS547873	-	4146	(NATpolyA: EDI_233520)
PAS_716	DS547873	+	7386	(polyA: EDI_233530)
PAS_717	DS547873	-	8509	(NATpolyA: EDI_233650)
PAS_718	DS547873	-	9001	(NATpolyA: EDI_233650)
PAS_719	DS547873	+	10052	(polyA: EDI_233650)
PAS_721	DS547873	+	12443	(polyA: EDI_233760)
PAS_722	DS547873	-	16251	(NATpolyA: EDI_233870)
PAS_729	DS547873	+	16637	(polyA: EDI_233870)
PAS_730	DS547873	-	19540	(NATpolyA: EDI_233880)
PAS_731	DS547873	+	20306	(polyA: EDI_233880)
PAS_732	DS547873	+	24194	(NATpolyA: EDI_233890)
PAS_734	DS547873	-	27644	(NATpolyA: EDI_233900)
PAS_736	DS547873	-	27679	(NATpolyA: EDI_233900)
PAS_737	DS547873	-	27716	(NATpolyA: EDI_233900)
PAS_738	DS547873	-	28423	(polyA: EDI_233910)
PAS_739	DS547873	+	28452	(polyA: EDI_233900)
PAS_741	DS547873	-	28460	(polyA: EDI_233910)
PAS_742	DS547873	-	30333	(polyA: EDI_233930)
PAS_743	DS547873	-	35062	(NATpolyA: EDI_233940)
PAS_744	DS547873	+	35260	(polyA: EDI_233940)
PAS_745	DS547873	+	38444	(polyA: EDI_233960)
PAS_746	DS547873	-	39721	(NATpolyA: EDI_233970)
PAS_747	DS547873	-	40628	(NATpolyA: EDI_233970)
PAS_748	DS547873	-	40691	(NATpolyA: EDI_233970)
PAS_749	DS547873	+	42291	(polyA: EDI_233970)
PAS_750	DS547885	-	4940	(NATpolyA: EDI_111770)
PAS_751	DS547885	-	5088	(NATpolyA: EDI_111770)
PAS_752	DS547885	+	5411	(polyA: EDI_111770)
PAS_754	DS547885	-	5462	(polyA: EDI_111780)
PAS_757	DS547885	-	5476	(polyA: EDI_111780)
PAS_758	DS547885	-	9189	(NATpolyA: EDI_111800)
PAS_759	DS547885	+	10800	(polyA: EDI_111800)
PAS_760	DS547885	+	10819	(polyA: EDI_111800)
PAS_761	DS547885	-	11283	(polyA: EDI_111810)
PAS_762	DS547885	-	12723	(NATpolyA: EDI_111820)
PAS_764	DS547885	-	12749	(NATpolyA: EDI_111820)
PAS_765	DS547885	-	13872	(NATpolyA: EDI_111830)
PAS_766	DS547885	-	15547	(NATpolyA: EDI_111830)
PAS_767	DS547885	-	16131	(NATpolyA: EDI_111830)
PAS_773	DS547885	-	16151	(NATpolyA: EDI_111830)
PAS_775	DS547885	+	16407	(polyA: EDI_111830)
PAS_776	DS547885	-	16451	(polyA: EDI_111840)
PAS_777	DS547885	+	19015	(polyA: EDI_111860), (NATpolyA: EDI_111870)
PAS_779	DS547885	+	19033	(polyA: EDI_111860), (NATpolyA: EDI_111870)
PAS_780	DS547885	-	23270	(polyA: EDI_112080)
PAS_781	DS547885	-	25623	(polyA: EDI_112090)
PAS_782	DS547896	-	21137	(NATpolyA: EDI_008110)
PAS_783	DS547896	-	21235	(NATpolyA: EDI_008110)
PAS_786	DS547896	-	22131	(polyA: EDI_008120)
PAS_796	DS547896	+	22303	(NATpolyA: EDI_008120)
PAS_799	DS547897	-	5547	(polyA: EDI_211890)
PAS_800	DS547897	+	5888	(NATpolyA: EDI_211890)
PAS_801	DS547905	+	4218	(polyA: EDI_348260)
PAS_802	DS547905	-	4974	(NATpolyA: EDI_348270)
PAS_804	DS547905	-	6387	(polyA: EDI_348280)
PAS_805	DS547905	-	8142	(polyA: EDI_348290)
PAS_806	DS547905	-	8860	(polyA: EDI_348300)
PAS_807	DS547905	-	9526	(polyA: EDI_348310)
PAS_811	DS547905	-	9719	(polyA: EDI_348310)
PAS_814	DS547905	-	12947	(NATpolyA: EDI_348320)
PAS_815	DS547905	-	12970	(NATpolyA: EDI_348320)
PAS_816	DS547905	-	13092	(NATpolyA: EDI_348320)
PAS_817	DS547905	-	13118	(NATpolyA: EDI_348320)
PAS_819	DS547905	-	13566	(NATpolyA: EDI_348320)
PAS_824	DS547905	+	13780	(polyA: EDI_348320)
PAS_825	DS547905	-	13846	(polyA: EDI_348330)
PAS_826	DS547905	+	23137	(polyA: EDI_348580)
PAS_830	DS547905	-	24138	(polyA: EDI_348590)
PAS_832	DS547905	-	25195	(polyA: EDI_348600)
PAS_835	DS547905	-	28299	(polyA: EDI_348710)
PAS_839	DS547905	-	36161	(NATpolyA: EDI_348830)
PAS_840	DS547905	-	36354	(NATpolyA: EDI_348830)
PAS_841	DS547905	+	36594	(polyA: EDI_348830)
PAS_842	DS547905	-	38342	(NATpolyA: EDI_348850)
PAS_848	DS547905	+	38654	(polyA: EDI_348850)
PAS_849	DS547905	-	47534	(NATpolyA: EDI_348870)
PAS_850	DS547905	-	48725	(polyA: EDI_348880)
PAS_852	DS547905	-	48752	(polyA: EDI_348880)
PAS_854	DS547905	+	54544	(NATpolyA: EDI_348900)
PAS_856	DS547905	-	55347	(polyA: EDI_348910)
PAS_858	DS547905	-	56868	(NATpolyA: EDI_348920)
PAS_860	DS547907	-	0	(polyA: EDI_297950)
PAS_861	DS547907	-	519	(polyA: EDI_297960)
PAS_862	DS547907	-	696	(polyA: EDI_297960)
PAS_864	DS547907	-	2794	(NATpolyA: EDI_297970)
PAS_865	DS547907	+	3299	(polyA: EDI_297970)
PAS_866	DS547907	-	3677	(NATpolyA: EDI_297980)
PAS_867	DS547907	+	4167	(polyA: EDI_297980)
PAS_868	DS547907	-	12150	(NATpolyA: EDI_298020)
PAS_869	DS547907	+	12733	(polyA: EDI_298020)
PAS_870	DS547907	+	17026	(polyA: EDI_298050)
PAS_871	DS547907	+	17172	(polyA: EDI_298050)
PAS_875	DS547907	+	28351	(polyA: EDI_298300), (NATpolyA: EDI_298310)
PAS_876	DS547907	-	29229	(polyA: EDI_298320)
PAS_878	DS547907	-	35750	(polyA: EDI_298450)
PAS_880	DS547907	-	36879	(polyA: EDI_298460)
PAS_881	DS547907	-	36895	(polyA: EDI_298460)
PAS_882	DS547907	+	38948	(polyA: EDI_298470)
PAS_883	DS547907	-	40441	(NATpolyA: EDI_298480)
PAS_896	DS547907	-	42820	(NATpolyA: EDI_298480)
PAS_898	DS547907	-	43658	(NATpolyA: EDI_298480)
PAS_899	DS547907	-	43911	(NATpolyA: EDI_298480)
PAS_900	DS547907	-	44498	(NATpolyA: EDI_298480)
PAS_902	DS547907	-	45002	(NATpolyA: EDI_298480)
PAS_903	DS547907	-	45353	(polyA: EDI_298490)
PAS_904	DS547907	-	47380	(polyA: EDI_298500)
PAS_905	DS547907	-	53972	(NATpolyA: EDI_298530)
PAS_906	DS547907	-	58330	(NATpolyA: EDI_298540)
PAS_908	DS547907	-	59035	(polyA: EDI_298550)
PAS_909	DS547907	-	60807	(NATpolyA: EDI_298560)
PAS_911	DS547907	+	61395	(polyA: EDI_298560)
PAS_912	DS547907	+	62441	(NATpolyA: EDI_298570)
PAS_913	DS547907	-	70590	(NATpolyA: EDI_298610)
PAS_914	DS547907	-	74460	(polyA: EDI_298630)
PAS_915	DS547912	-	3703	(NATpolyA: EDI_326790)
PAS_916	DS547912	+	6396	(NATpolyA: EDI_326810)
PAS_918	DS547916	+	2801	(polyA: EDI_094080)
PAS_920	DS547916	+	3405	(polyA: EDI_094090)
PAS_921	DS547916	-	9700	(polyA: EDI_094120)
PAS_922	DS547916	+	9851	(polyA: EDI_094110), (NATpolyA: EDI_094120)
PAS_924	DS547916	-	10336	(polyA: EDI_094130)
PAS_925	DS547916	-	14021	(NATpolyA: EDI_094140)
PAS_930	DS547916	+	14334	(polyA: EDI_094140)
PAS_931	DS547916	+	14355	(polyA: EDI_094140)
PAS_932	DS547916	+	14439	(polyA: EDI_094140)
PAS_933	DS547916	+	15060	(NATpolyA: EDI_094150)
PAS_934	DS547916	-	15874	(polyA: EDI_094160)
PAS_935	DS547916	-	16097	(polyA: EDI_094170)
PAS_936	DS547916	-	16283	(polyA: EDI_094170)
PAS_937	DS547916	+	16585	(NATpolyA: EDI_094170)
PAS_938	DS547922	+	2932	(polyA: EDI_061390)
PAS_939	DS547922	-	3902	(NATpolyA: EDI_061500)
PAS_940	DS547922	+	4397	(polyA: EDI_061500)
PAS_941	DS547922	-	4527	(polyA: EDI_061510)
PAS_943	DS547922	-	9338	(polyA: EDI_061550)
PAS_954	DS547922	+	13093	(polyA: EDI_061560)
PAS_955	DS547922	-	13159	(polyA: EDI_061570)
PAS_957	DS547922	+	16174	(polyA: EDI_061580)
PAS_960	DS547922	-	17049	(polyA: EDI_061590)
PAS_961	DS547922	-	19635	(polyA: EDI_061600)
PAS_966	DS547922	-	22202	(polyA: EDI_061620)
PAS_967	DS547926	-	13203	(polyA: EDI_183760)
PAS_968	DS547927	+	460	(polyA: EDI_035680)
PAS_969	DS547927	-	936	(NATpolyA: EDI_035690)
PAS_970	DS547928	+	6317	(polyA: EDI_223000)
PAS_974	DS547930	-	1576	(NATpolyA: EDI_169900)
PAS_975	DS547930	+	1842	(polyA: EDI_169900)
PAS_977	DS547930	+	1888	(polyA: EDI_169900)
PAS_980	DS547930	-	2518	(NATpolyA: EDI_169910)
PAS_986	DS547930	-	2693	(NATpolyA: EDI_169910), (polyA: EDI_169920)
PAS_987	DS547930	+	2770	(polyA: EDI_169910), (NATpolyA: EDI_169920)
PAS_988	DS547932	-	2519	(polyA: EDI_315300)
PAS_989	DS547932	+	3647	(NATpolyA: EDI_315300)
PAS_990	DS547932	-	8986	(polyA: EDI_315310)
PAS_991	DS547932	-	10267	(polyA: EDI_315320)
PAS_992	DS547932	-	14905	(polyA: EDI_315340)
PAS_993	DS547932	-	18317	(polyA: EDI_315370)
PAS_995	DS547932	-	20402	(NATpolyA: EDI_315380)
PAS_996	DS547932	-	21328	(NATpolyA: EDI_315380), (polyA: EDI_315390)
PAS_997	DS547932	-	23070	(NATpolyA: EDI_315400)
PAS_998	DS547932	+	23798	(polyA: EDI_315400)
PAS_999	DS547932	-	23986	(NATpolyA: EDI_315410)
PAS_1003	DS547932	-	24025	(NATpolyA: EDI_315410)
PAS_1004	DS547932	-	24531	(NATpolyA: EDI_315410)
PAS_1006	DS547932	-	24815	(NATpolyA: EDI_315410)
PAS_1011	DS547932	-	24876	(polyA: EDI_315420)
PAS_1012	DS547932	-	28116	(polyA: EDI_315440)
PAS_1013	DS547932	-	33510	(NATpolyA: EDI_315450)
PAS_1014	DS547932	-	35352	(polyA: EDI_315480)
PAS_1016	DS547932	+	42856	(NATpolyA: EDI_315490)
PAS_1017	DS547932	-	43292	(polyA: EDI_315500)
PAS_1019	DS547933	-	2513	(NATpolyA: EDI_251200), (polyA: EDI_251210)
PAS_1020	DS547933	-	7258	(polyA: EDI_251230)
PAS_1021	DS547933	-	10921	(polyA: EDI_251240)
PAS_1022	DS547933	+	13198	(polyA: EDI_251250)
PAS_1024	DS547933	-	15889	(NATpolyA: EDI_251260)
PAS_1025	DS547933	-	17003	(polyA: EDI_251270)
PAS_1026	DS547933	+	17653	(NATpolyA: EDI_251270)
PAS_1027	DS547933	-	20571	(polyA: EDI_251290)
PAS_1028	DS547933	+	26191	(NATpolyA: EDI_251310)
PAS_1030	DS547933	+	28118	(polyA: EDI_251320)
PAS_1031	DS547933	+	28142	(polyA: EDI_251320)
PAS_1033	DS547933	+	28179	(polyA: EDI_251320)
PAS_1044	DS547933	+	28844	(polyA: EDI_251330)
PAS_1046	DS547933	-	30273	(polyA: EDI_251360)
PAS_1047	DS547933	+	30292	(polyA: EDI_251350), (NATpolyA: EDI_251360)
PAS_1048	DS547933	-	31414	(NATpolyA: EDI_251370)
PAS_1049	DS547933	+	32646	(polyA: EDI_251370)
PAS_1051	DS547933	+	35921	(polyA: EDI_251380)
PAS_1053	DS547933	-	36157	(polyA: EDI_251390)
PAS_1054	DS547933	-	37109	(NATpolyA: EDI_251400)
PAS_1055	DS547933	+	37988	(polyA: EDI_251400)
PAS_1057	DS547933	-	38076	(polyA: EDI_251410)
PAS_1059	DS547933	-	44812	(NATpolyA: EDI_251430)
PAS_1061	DS547933	-	47110	(NATpolyA: EDI_251440)
PAS_1062	DS547933	-	47838	(NATpolyA: EDI_251440)
PAS_1063	DS547933	-	47904	(NATpolyA: EDI_251440)
PAS_1066	DS547933	-	48033	(NATpolyA: EDI_251440)
PAS_1072	DS547933	+	48552	(polyA: EDI_251440)
PAS_1073	DS547933	+	48709	(polyA: EDI_251440)
PAS_1075	DS547933	-	51687	(NATpolyA: EDI_251450)
PAS_1077	DS547933	-	54432	(polyA: EDI_251460)
PAS_1078	DS547933	+	57962	(polyA: EDI_251470)
PAS_1079	DS547933	+	57981	(polyA: EDI_251470)
PAS_1082	DS547933	+	58001	(polyA: EDI_251470)
PAS_1085	DS547933	-	59556	(NATpolyA: EDI_251480)
PAS_1087	DS547933	-	60646	(NATpolyA: EDI_251490)
PAS_1091	DS547933	+	61531	(polyA: EDI_251490)
PAS_1093	DS547933	-	62287	(NATpolyA: EDI_251500)
PAS_1095	DS547933	-	62389	(NATpolyA: EDI_251500)
PAS_1096	DS547933	-	62675	(NATpolyA: EDI_251500)
PAS_1097	DS547933	-	63004	(polyA: EDI_251510)
PAS_1098	DS547933	-	64311	(NATpolyA: EDI_251520)
PAS_1099	DS547933	-	65935	(polyA: EDI_251530)
PAS_1100	DS547933	-	65971	(polyA: EDI_251530)
PAS_1101	DS547933	-	65989	(polyA: EDI_251530)
PAS_1102	DS547933	+	68005	(polyA: EDI_251540)
PAS_1103	DS547933	-	69266	(NATpolyA: EDI_251560)
PAS_1104	DS547933	-	73958	(NATpolyA: EDI_251580)
PAS_1105	DS547933	+	74876	(polyA: EDI_251580)
PAS_1107	DS547933	-	75319	(polyA: EDI_251590)
PAS_1111	DS547933	+	75529	(NATpolyA: EDI_251590)
PAS_1112	DS547933	+	75656	(NATpolyA: EDI_251590)
PAS_1113	DS547933	+	75910	(NATpolyA: EDI_251590)
PAS_1116	DS547933	-	76692	(NATpolyA: EDI_251600)
PAS_1124	DS547933	-	77395	(NATpolyA: EDI_251600)
PAS_1126	DS547933	-	78077	(polyA: EDI_251610)
PAS_1129	DS547933	+	78444	(NATpolyA: EDI_251610)
PAS_1130	DS547933	-	83789	(NATpolyA: EDI_251640)
PAS_1131	DS547933	-	84018	(NATpolyA: EDI_251640)
PAS_1134	DS547933	-	85369	(NATpolyA: EDI_251650)
PAS_1135	DS547933	-	86771	(polyA: EDI_251660)
PAS_1136	DS547933	-	87256	(polyA: EDI_251670)
PAS_1137	DS547933	-	91241	(NATpolyA: EDI_251680), (polyA: EDI_251690)
PAS_1139	DS547933	+	91277	(polyA: EDI_251680)
PAS_1143	DS547933	-	95488	(polyA: EDI_251720)
PAS_1149	DS547933	-	104212	(NATpolyA: EDI_251780)
PAS_1150	DS547933	+	104660	(polyA: EDI_251780)
PAS_1151	DS547933	-	107752	(NATpolyA: EDI_251800)
PAS_1153	DS547933	+	108975	(polyA: EDI_251810)
PAS_1154	DS547933	-	109394	(NATpolyA: EDI_251820)
PAS_1156	DS547933	+	114689	(polyA: EDI_251860)
PAS_1158	DS547933	+	117763	(NATpolyA: EDI_251880)
PAS_1159	DS547933	-	118869	(NATpolyA: EDI_251890)
PAS_1160	DS547933	+	120329	(polyA: EDI_251890)
PAS_1161	DS547933	-	120436	(polyA: EDI_251900)
PAS_1162	DS547935	+	10065	(NATpolyA: EDI_110860)
PAS_1163	DS547935	+	17206	(polyA: EDI_110970)
PAS_1164	DS547935	-	17250	(polyA: EDI_110980)
PAS_1165	DS547935	-	19733	(polyA: EDI_110990)
PAS_1166	DS547935	-	19792	(polyA: EDI_110990)
PAS_1171	DS547935	-	22807	(NATpolyA: EDI_111000)
PAS_1172	DS547935	+	23070	(polyA: EDI_111000)
PAS_1173	DS547935	-	28033	(NATpolyA: EDI_111220)
PAS_1184	DS547935	-	31615	(polyA: EDI_111230)
PAS_1186	DS547935	-	31662	(polyA: EDI_111230)
PAS_1189	DS547938	+	4098	(polyA: EDI_300750)
PAS_1192	DS547938	-	4427	(NATpolyA: EDI_300760)
PAS_1193	DS547938	-	5090	(polyA: EDI_300770)
PAS_1194	DS547938	+	5121	(polyA: EDI_300760)
PAS_1195	DS547938	+	5580	(NATpolyA: EDI_300770)
PAS_1196	DS547940	-	374	(polyA: EDI_060370)
PAS_1197	DS547940	-	1116	(polyA: EDI_060380)
PAS_1198	DS547940	+	1283	(NATpolyA: EDI_060380)
PAS_1199	DS547940	+	6168	(polyA: EDI_060390)
PAS_1200	DS547940	-	6810	(polyA: EDI_060400)
PAS_1202	DS547940	-	7795	(NATpolyA: EDI_060410)
PAS_1203	DS547940	-	8027	(NATpolyA: EDI_060410)
PAS_1205	DS547940	+	8429	(polyA: EDI_060410)
PAS_1206	DS547940	+	11215	(polyA: EDI_060430)
PAS_1207	DS547940	-	16381	(polyA: EDI_060580)
PAS_1208	DS547940	+	16396	(polyA: EDI_060570)
PAS_1218	DS547940	-	18634	(NATpolyA: EDI_060600)
PAS_1219	DS547940	-	18739	(NATpolyA: EDI_060600)
PAS_1221	DS547940	+	26284	(polyA: EDI_060630)
PAS_1222	DS547940	-	26807	(NATpolyA: EDI_060640)
PAS_1223	DS547940	-	26874	(NATpolyA: EDI_060640)
PAS_1226	DS547940	-	26910	(NATpolyA: EDI_060640)
PAS_1227	DS547940	-	27028	(NATpolyA: EDI_060640)
PAS_1228	DS547940	+	27389	(polyA: EDI_060640)
PAS_1229	DS547940	-	27424	(polyA: EDI_060650)
PAS_1231	DS547940	+	27672	(NATpolyA: EDI_060650)
PAS_1234	DS547940	-	31248	(NATpolyA: EDI_060670)
PAS_1236	DS547940	+	31620	(polyA: EDI_060670)
PAS_1238	DS547940	-	31732	(polyA: EDI_060790)
PAS_1239	DS547940	-	31750	(polyA: EDI_060790)
PAS_1240	DS547940	-	35150	(polyA: EDI_060800)
PAS_1241	DS547940	-	42333	(polyA: EDI_060820)
PAS_1243	DS547941	-	8716	(NATpolyA: EDI_285650)
PAS_1244	DS547941	-	8743	(NATpolyA: EDI_285650)
PAS_1245	DS547941	-	8899	(NATpolyA: EDI_285650)
PAS_1246	DS547941	-	9579	(polyA: EDI_285660)
PAS_1249	DS547941	+	12266	(NATpolyA: EDI_285670)
PAS_1250	DS547941	-	14881	(polyA: EDI_285680)
PAS_1251	DS547941	+	15770	(NATpolyA: EDI_285680)
PAS_1252	DS547941	+	16565	(NATpolyA: EDI_285690)
PAS_1253	DS547941	-	17962	(NATpolyA: EDI_285700)
PAS_1255	DS547941	-	18278	(NATpolyA: EDI_285700)
PAS_1259	DS547941	+	18303	(polyA: EDI_285700)
PAS_1260	DS547941	-	18757	(NATpolyA: EDI_285710)
PAS_1261	DS547941	+	20366	(polyA: EDI_285710)
PAS_1265	DS547941	-	21097	(polyA: EDI_285720)
PAS_1266	DS547941	-	22540	(polyA: EDI_285730)
PAS_1267	DS547941	+	22994	(NATpolyA: EDI_285730)
PAS_1268	DS547941	+	25310	(polyA: EDI_285740)
PAS_1270	DS547941	-	25882	(NATpolyA: EDI_285750)
PAS_1271	DS547941	-	25920	(NATpolyA: EDI_285750)
PAS_1276	DS547941	-	26394	(NATpolyA: EDI_285750)
PAS_1277	DS547941	-	26682	(NATpolyA: EDI_285750)
PAS_1278	DS547941	-	26695	(NATpolyA: EDI_285750)
PAS_1279	DS547941	+	27234	(polyA: EDI_285750)
PAS_1280	DS547941	-	28848	(polyA: EDI_285760)
PAS_1281	DS547942	-	2097	(NATpolyA: EDI_131890)
PAS_1283	DS547942	-	4656	(polyA: EDI_131910)
PAS_1284	DS547942	+	4932	(NATpolyA: EDI_131910)
PAS_1285	DS547942	+	8027	(polyA: EDI_131940)
PAS_1286	DS547951	-	1483	(NATpolyA: EDI_266170)
PAS_1287	DS547951	+	2457	(polyA: EDI_266170)
PAS_1292	DS547951	-	3462	(NATpolyA: EDI_266180)
PAS_1296	DS547951	+	5481	(polyA: EDI_266300)
PAS_1299	DS547951	+	7123	(polyA: EDI_266310)
PAS_1300	DS547951	+	11151	(polyA: EDI_266330)
PAS_1301	DS547951	+	12402	(polyA: EDI_266340)
PAS_1302	DS547954	+	1802	(polyA: EDI_319670)
PAS_1303	DS547954	-	3878	(polyA: EDI_319780)
PAS_1304	DS547954	-	6479	(NATpolyA: EDI_319790)
PAS_1305	DS547954	-	6511	(NATpolyA: EDI_319790)
PAS_1306	DS547954	-	7074	(NATpolyA: EDI_319790)
PAS_1307	DS547954	+	7611	(polyA: EDI_319790)
PAS_1309	DS547954	-	9368	(NATpolyA: EDI_319900)
PAS_1310	DS547954	-	12261	(NATpolyA: EDI_319910)
PAS_1315	DS547954	-	12404	(NATpolyA: EDI_319910)
PAS_1316	DS547954	+	12859	(polyA: EDI_319910)
PAS_1322	DS547954	-	13386	(NATpolyA: EDI_319920)
PAS_1324	DS547954	-	13520	(NATpolyA: EDI_319920)
PAS_1325	DS547954	-	14385	(NATpolyA: EDI_319920)
PAS_1326	DS547954	-	14692	(NATpolyA: EDI_319920)
PAS_1327	DS547954	+	14779	(polyA: EDI_319920)
PAS_1344	DS547959	+	2486	(polyA: EDI_210590)
PAS_1345	DS547959	-	2522	(polyA: EDI_210600)
PAS_1346	DS547959	-	4795	(polyA: EDI_210610)
PAS_1347	DS547959	-	8252	(NATpolyA: EDI_210720)
PAS_1350	DS547959	+	8700	(polyA: EDI_210720)
PAS_1351	DS547959	+	8722	(polyA: EDI_210720)
PAS_1353	DS547959	-	8749	(polyA: EDI_210730)
PAS_1354	DS547959	-	10311	(polyA: EDI_210750)
PAS_1356	DS547959	-	14395	(NATpolyA: EDI_210770)
PAS_1357	DS547959	-	14456	(NATpolyA: EDI_210770)
PAS_1358	DS547959	+	15587	(NATpolyA: EDI_210780)
PAS_1359	DS547959	-	17411	(NATpolyA: EDI_210790)
PAS_1362	DS547959	-	17722	(NATpolyA: EDI_210790)
PAS_1363	DS547959	-	18574	(polyA: EDI_210800)
PAS_1366	DS547964	-	901	(NATpolyA: EDI_234080)
PAS_1368	DS547975	-	999	(polyA: EDI_332320)
PAS_1369	DS547975	-	1014	(polyA: EDI_332320)
PAS_1371	DS547975	-	2537	(NATpolyA: EDI_332330)
PAS_1372	DS547975	-	2642	(NATpolyA: EDI_332330)
PAS_1374	DS547975	-	2863	(NATpolyA: EDI_332330)
PAS_1380	DS547975	+	3087	(polyA: EDI_332330)
PAS_1381	DS547975	+	4475	(polyA: EDI_332340)
PAS_1383	DS547975	-	7410	(NATpolyA: EDI_332460)
PAS_1384	DS547975	-	8395	(NATpolyA: EDI_332460)
PAS_1387	DS547975	+	9260	(polyA: EDI_332460)
PAS_1388	DS547975	-	10927	(NATpolyA: EDI_332580)
PAS_1389	DS547975	-	16247	(NATpolyA: EDI_332700)
PAS_1395	DS547975	+	17088	(polyA: EDI_332700)
PAS_1397	DS547980	+	2115	(NATpolyA: EDI_160360)
PAS_1398	DS547989	+	3054	(NATpolyA: EDI_241470)
PAS_1399	DS547992	-	893	(polyA: EDI_112230)
PAS_1400	DS548000	+	5718	(polyA: EDI_299240)
PAS_1401	DS548000	-	7318	(polyA: EDI_299270)
PAS_1403	DS548000	-	7332	(polyA: EDI_299270)
PAS_1404	DS548000	+	12944	(NATpolyA: EDI_299300)
PAS_1405	DS548014	-	313	(polyA: EDI_034170)
PAS_1406	DS548014	-	1908	(polyA: EDI_034180)
PAS_1408	DS548017	-	5767	(polyA: EDI_120010)
PAS_1415	DS548017	-	9935	(polyA: EDI_120040)
PAS_1425	DS548017	-	12007	(NATpolyA: EDI_120050)
PAS_1426	DS548017	-	14799	(NATpolyA: EDI_120060), (polyA: EDI_120070)
PAS_1427	DS548017	-	16915	(NATpolyA: EDI_120080)
PAS_1433	DS548017	+	17862	(polyA: EDI_120090)
PAS_1435	DS548022	-	3077	(polyA: EDI_349280)
PAS_1436	DS548022	-	5417	(NATpolyA: EDI_349290)
PAS_1438	DS548022	+	7426	(polyA: EDI_349410)
PAS_1441	DS548022	-	9399	(NATpolyA: EDI_349420)
PAS_1445	DS548022	-	10253	(NATpolyA: EDI_349420)
PAS_1446	DS548022	-	11097	(NATpolyA: EDI_349420)
PAS_1448	DS548022	+	11370	(polyA: EDI_349420)
PAS_1449	DS548022	-	12550	(polyA: EDI_349540)
PAS_1456	DS548022	+	12732	(NATpolyA: EDI_349540)
PAS_1457	DS548022	+	12753	(NATpolyA: EDI_349540)
PAS_1459	DS548022	-	14503	(NATpolyA: EDI_349560)
PAS_1461	DS548022	-	15082	(NATpolyA: EDI_349560)
PAS_1462	DS548022	-	16149	(NATpolyA: EDI_349560)
PAS_1463	DS548025	+	746	(polyA: EDI_042930)
PAS_1464	DS548035	-	1975	(NATpolyA: EDI_095620)
PAS_1465	DS548035	+	2282	(polyA: EDI_095620)
PAS_1466	DS548035	-	2414	(polyA: EDI_095630)
PAS_1467	DS548035	-	3109	(polyA: EDI_095640)
PAS_1468	DS548035	-	6276	(NATpolyA: EDI_095660)
PAS_1469	DS548035	-	6568	(NATpolyA: EDI_095660)
PAS_1470	DS548035	-	6635	(NATpolyA: EDI_095660)
PAS_1471	DS548035	-	7274	(NATpolyA: EDI_095660)
PAS_1484	DS548035	-	8134	(NATpolyA: EDI_095670)
PAS_1486	DS548035	+	8558	(polyA: EDI_095670)
PAS_1488	DS548035	-	9557	(polyA: EDI_095690)
PAS_1494	DS548035	-	9582	(polyA: EDI_095690)
PAS_1495	DS548035	+	12379	(NATpolyA: EDI_095700)
PAS_1496	DS548037	-	497	(polyA: EDI_132060)
PAS_1519	DS548040	+	962	(polyA: EDI_148260)
PAS_1520	DS548043	-	9629	(NATpolyA: EDI_275760)
PAS_1529	DS548043	-	9673	(NATpolyA: EDI_275760)
PAS_1530	DS548043	-	9893	(NATpolyA: EDI_275760)
PAS_1531	DS548043	+	10265	(polyA: EDI_275760)
PAS_1533	DS548043	+	11622	(polyA: EDI_275770)
PAS_1534	DS548043	+	11717	(polyA: EDI_275770)
PAS_1535	DS548043	-	12397	(NATpolyA: EDI_275780)
PAS_1536	DS548043	-	12592	(NATpolyA: EDI_275780)
PAS_1537	DS548043	-	13689	(NATpolyA: EDI_275790)
PAS_1538	DS548043	-	13791	(NATpolyA: EDI_275790)
PAS_1544	DS548043	+	13979	(polyA: EDI_275790)
PAS_1545	DS548043	-	14106	(polyA: EDI_275800)
PAS_1547	DS548043	-	17080	(NATpolyA: EDI_275810)
PAS_1552	DS548043	-	18766	(polyA: EDI_275830)
PAS_1553	DS548043	-	22558	(polyA: EDI_275840)
PAS_1554	DS548043	+	23040	(NATpolyA: EDI_275840)
PAS_1557	DS548043	-	28774	(polyA: EDI_275860)
PAS_1558	DS548043	-	29559	(polyA: EDI_275870)
PAS_1571	DS548043	+	30418	(NATpolyA: EDI_275870)
PAS_1572	DS548043	-	31298	(polyA: EDI_275880)
PAS_1574	DS548052	+	5562	(polyA: EDI_254030)
PAS_1576	DS548052	-	6533	(NATpolyA: EDI_254040)
PAS_1577	DS548052	-	7871	(NATpolyA: EDI_254040)
PAS_1578	DS548052	+	9032	(polyA: EDI_254040)
PAS_1582	DS548052	+	9101	(polyA: EDI_254040)
PAS_1583	DS548052	-	14509	(NATpolyA: EDI_254070)
PAS_1584	DS548052	-	15000	(NATpolyA: EDI_254070)
PAS_1585	DS548052	+	16849	(polyA: EDI_254070)
PAS_1586	DS548059	-	1405	(polyA: EDI_220380)
PAS_1587	DS548059	-	2084	(NATpolyA: EDI_220490)
PAS_1588	DS548059	-	7762	(polyA: EDI_220520)
PAS_1589	DS548059	-	13963	(NATpolyA: EDI_220640)
PAS_1590	DS548059	-	14757	(polyA: EDI_220750)
PAS_1599	DS548059	+	15016	(NATpolyA: EDI_220750)
PAS_1602	DS548063	-	12955	(NATpolyA: EDI_014550)
PAS_1605	DS548069	-	6539	(polyA: EDI_325810)
PAS_1611	DS548071	-	1599	(polyA: EDI_308030)
PAS_1612	DS548078	-	1100	(NATpolyA: EDI_241570)
PAS_1613	DS548078	-	2935	(NATpolyA: EDI_241590)
PAS_1614	DS548078	-	2987	(NATpolyA: EDI_241590)
PAS_1615	DS548078	-	3588	(NATpolyA: EDI_241590)
PAS_1618	DS548078	-	3978	(polyA: EDI_241600)
PAS_1619	DS548078	+	3986	(polyA: EDI_241590)
PAS_1620	DS548078	-	5579	(polyA: EDI_241610)
PAS_1621	DS548078	+	8267	(polyA: EDI_241620)
PAS_1622	DS548078	-	10948	(polyA: EDI_241750)
PAS_1627	DS548078	+	12906	(NATpolyA: EDI_241750)
PAS_1637	DS548078	+	16398	(NATpolyA: EDI_241960)
PAS_1640	DS548079	+	1714	(polyA: EDI_338540)
PAS_1647	DS548079	+	10393	(polyA: EDI_338680)
PAS_1649	DS548079	-	11660	(polyA: EDI_338690)
PAS_1659	DS548079	+	13948	(NATpolyA: EDI_338690)
PAS_1660	DS548079	-	15800	(NATpolyA: EDI_338710)
PAS_1665	DS548079	-	16360	(NATpolyA: EDI_338710)
PAS_1669	DS548079	-	16685	(NATpolyA: EDI_338710)
PAS_1670	DS548079	-	17189	(NATpolyA: EDI_338710)
PAS_1676	DS548079	+	17747	(polyA: EDI_338710)
PAS_1677	DS548079	-	18801	(polyA: EDI_338730)
PAS_1678	DS548079	-	21369	(polyA: EDI_338750)
PAS_1680	DS548079	+	21406	(polyA: EDI_338740), (NATpolyA: EDI_338750)
PAS_1681	DS548079	-	22128	(polyA: EDI_338860)
PAS_1682	DS548079	-	28053	(NATpolyA: EDI_338880)
PAS_1683	DS548079	-	29626	(NATpolyA: EDI_338880)
PAS_1684	DS548079	+	29786	(polyA: EDI_338880)
PAS_1686	DS548079	-	30911	(polyA: EDI_339000)
PAS_1688	DS548079	-	30935	(polyA: EDI_339000)
PAS_1705	DS548079	-	32800	(NATpolyA: EDI_339010)
PAS_1706	DS548079	-	33581	(NATpolyA: EDI_339120)
PAS_1707	DS548079	-	33649	(NATpolyA: EDI_339120)
PAS_1708	DS548079	+	34003	(polyA: EDI_339120)
PAS_1712	DS548079	-	35319	(NATpolyA: EDI_339130)
PAS_1716	DS548079	-	42949	(NATpolyA: EDI_339160)
PAS_1718	DS548079	-	43988	(NATpolyA: EDI_339160), (polyA: EDI_339170)
PAS_1721	DS548079	-	44102	(NATpolyA: EDI_339160), (polyA: EDI_339170)
PAS_1722	DS548079	-	45389	(NATpolyA: EDI_339180)
PAS_1723	DS548079	+	45822	(polyA: EDI_339180)
PAS_1724	DS548079	-	48805	(NATpolyA: EDI_339200)
PAS_1725	DS548079	+	49336	(polyA: EDI_339200)
PAS_1726	DS548079	+	51936	(polyA: EDI_339220)
PAS_1727	DS548081	-	14326	(NATpolyA: EDI_105270)
PAS_1729	DS548081	-	14793	(NATpolyA: EDI_105270)
PAS_1730	DS548081	+	14833	(polyA: EDI_105270)
PAS_1731	DS548081	+	25405	(polyA: EDI_105290)
PAS_1732	DS548085	+	3096	(NATpolyA: EDI_315100)
PAS_1733	DS548090	-	1950	(polyA: EDI_012140)
PAS_1743	DS548090	-	4268	(polyA: EDI_012260)
PAS_1744	DS548090	-	4287	(polyA: EDI_012260)
PAS_1745	DS548090	-	5816	(NATpolyA: EDI_012270)
PAS_1746	DS548090	-	6097	(NATpolyA: EDI_012270)
PAS_1747	DS548090	-	7607	(NATpolyA: EDI_012280)
PAS_1749	DS548090	+	7855	(polyA: EDI_012280)
PAS_1752	DS548090	-	16926	(polyA: EDI_012330)
PAS_1753	DS548090	-	19834	(NATpolyA: EDI_012340)
PAS_1754	DS548090	-	20408	(polyA: EDI_012350)
PAS_1755	DS548090	-	22291	(NATpolyA: EDI_012360)
PAS_1756	DS548090	+	22812	(polyA: EDI_012360)
PAS_1759	DS548090	+	28614	(polyA: EDI_012580)
PAS_1760	DS548090	+	31963	(polyA: EDI_012610)
PAS_1763	DS548090	+	39743	(NATpolyA: EDI_012650)
PAS_1764	DS548090	-	40039	(polyA: EDI_012660)
PAS_1767	DS548090	+	40256	(NATpolyA: EDI_012660)
PAS_1768	DS548090	+	40881	(NATpolyA: EDI_012660)
PAS_1769	DS548090	+	40924	(NATpolyA: EDI_012660)
PAS_1770	DS548090	+	41168	(NATpolyA: EDI_012660)
PAS_1775	DS548090	+	46380	(polyA: EDI_012680)
PAS_1776	DS548090	+	48033	(polyA: EDI_012690)
PAS_1777	DS548090	-	49971	(NATpolyA: EDI_012700)
PAS_1779	DS548090	-	50093	(NATpolyA: EDI_012700)
PAS_1780	DS548090	-	51035	(NATpolyA: EDI_012700)
PAS_1781	DS548090	+	51180	(polyA: EDI_012700)
PAS_1787	DS548090	-	51389	(polyA: EDI_012710)
PAS_1788	DS548090	-	57008	(polyA: EDI_012740)
PAS_1789	DS548090	-	58575	(NATpolyA: EDI_012750)
PAS_1790	DS548090	-	59834	(NATpolyA: EDI_012760)
PAS_1801	DS548090	-	60188	(polyA: EDI_012770)
PAS_1802	DS548092	+	3011	(polyA: EDI_131690)
PAS_1815	DS548092	+	3027	(polyA: EDI_131690)
PAS_1816	DS548095	-	3371	(NATpolyA: EDI_071410)
PAS_1818	DS548095	-	8096	(NATpolyA: EDI_071530)
PAS_1819	DS548095	+	8744	(polyA: EDI_071530)
PAS_1820	DS548095	+	8760	(polyA: EDI_071530)
PAS_1821	DS548095	-	18546	(NATpolyA: EDI_071570)
PAS_1825	DS548095	+	18699	(polyA: EDI_071570)
PAS_1826	DS548095	-	21361	(NATpolyA: EDI_071590)
PAS_1827	DS548095	+	21413	(polyA: EDI_071590)
PAS_1828	DS548095	-	22029	(NATpolyA: EDI_071600)
PAS_1830	DS548095	-	23520	(NATpolyA: EDI_071600)
PAS_1831	DS548095	-	24771	(NATpolyA: EDI_071610)
PAS_1833	DS548095	-	24977	(NATpolyA: EDI_071610), (polyA: EDI_071620)
PAS_1837	DS548095	+	25004	(polyA: EDI_071610)
PAS_1838	DS548095	-	26014	(NATpolyA: EDI_071630)
PAS_1839	DS548095	-	26299	(NATpolyA: EDI_071630)
PAS_1842	DS548095	+	26446	(polyA: EDI_071630)
PAS_1847	DS548095	-	26576	(polyA: EDI_071640)
PAS_1848	DS548095	-	26646	(polyA: EDI_071640)
PAS_1849	DS548095	-	27771	(polyA: EDI_071650)
PAS_1850	DS548096	-	836	(NATpolyA: EDI_205330)
PAS_1851	DS548096	+	11538	(polyA: EDI_205440)
PAS_1853	DS548097	-	3704	(NATpolyA: EDI_208850)
PAS_1854	DS548097	-	4336	(polyA: EDI_208860)
PAS_1855	DS548097	+	9736	(NATpolyA: EDI_208890)
PAS_1862	DS548104	-	5097	(NATpolyA: EDI_204760)
PAS_1865	DS548104	+	7849	(polyA: EDI_204770)
PAS_1866	DS548104	-	9766	(NATpolyA: EDI_204790)
PAS_1867	DS548104	-	9789	(NATpolyA: EDI_204790)
PAS_1871	DS548104	-	9889	(NATpolyA: EDI_204790)
PAS_1872	DS548104	-	10303	(NATpolyA: EDI_204790)
PAS_1873	DS548104	+	10411	(polyA: EDI_204790)
PAS_1874	DS548104	+	13152	(polyA: EDI_204810)
PAS_1876	DS548104	-	13737	(NATpolyA: EDI_204820)
PAS_1877	DS548106	-	679	(polyA: EDI_155990)
PAS_1881	DS548106	+	977	(NATpolyA: EDI_155990)
PAS_1882	DS548107	-	10078	(NATpolyA: EDI_213610)
PAS_1884	DS548107	+	14345	(polyA: EDI_213620)
PAS_1885	DS548107	-	14540	(NATpolyA: EDI_213630)
PAS_1887	DS548107	-	14668	(NATpolyA: EDI_213630)
PAS_1888	DS548107	+	14862	(polyA: EDI_213630)
PAS_1889	DS548107	+	20570	(polyA: EDI_213650)
PAS_1890	DS548107	-	22103	(NATpolyA: EDI_213660)
PAS_1891	DS548107	-	22966	(NATpolyA: EDI_213660)
PAS_1893	DS548107	+	23544	(polyA: EDI_213660)
PAS_1894	DS548107	-	25221	(NATpolyA: EDI_213670)
PAS_1895	DS548107	-	26448	(NATpolyA: EDI_213670)
PAS_1898	DS548107	+	28786	(polyA: EDI_213670)
PAS_1900	DS548107	-	31498	(polyA: EDI_213690)
PAS_1902	DS548107	-	33079	(polyA: EDI_213700)
PAS_1903	DS548107	-	34001	(polyA: EDI_213710)
PAS_1905	DS548107	+	34319	(NATpolyA: EDI_213710)
PAS_1906	DS548107	+	42861	(polyA: EDI_213750)
PAS_1908	DS548107	-	46203	(polyA: EDI_213780)
PAS_1909	DS548107	-	46372	(polyA: EDI_213780)
PAS_1910	DS548107	-	50000	(NATpolyA: EDI_213800)
PAS_1911	DS548107	-	50050	(NATpolyA: EDI_213800)
PAS_1912	DS548107	+	50588	(polyA: EDI_213800)
PAS_1915	DS548107	+	50609	(polyA: EDI_213800)
PAS_1917	DS548107	-	50657	(polyA: EDI_213810)
PAS_1918	DS548107	+	54481	(polyA: EDI_213830), (NATpolyA: EDI_213840)
PAS_1919	DS548108	-	7230	(NATpolyA: EDI_265520)
PAS_1920	DS548108	+	8059	(polyA: EDI_265520)
PAS_1921	DS548108	-	8245	(polyA: EDI_265530)
PAS_1922	DS548108	-	8264	(polyA: EDI_265530)
PAS_1923	DS548108	-	8869	(polyA: EDI_265540)
PAS_1925	DS548114	+	456	(polyA: EDI_290250)
PAS_1926	DS548114	+	475	(polyA: EDI_290250)
PAS_1927	DS548114	+	2535	(polyA: EDI_290370)
PAS_1928	DS548133	-	4742	(NATpolyA: EDI_261080)
PAS_1930	DS548133	+	5331	(polyA: EDI_261080)
PAS_1935	DS548146	-	19494	(NATpolyA: EDI_237730)
PAS_1936	DS548146	-	22155	(NATpolyA: EDI_237740)
PAS_1937	DS548146	+	23755	(NATpolyA: EDI_237760)
PAS_1938	DS548146	+	24355	(NATpolyA: EDI_237760)
PAS_1941	DS548146	-	29254	(polyA: EDI_237790)
PAS_1943	DS548146	-	29274	(polyA: EDI_237790)
PAS_1945	DS548146	+	29863	(NATpolyA: EDI_237790)
PAS_1946	DS548146	+	32435	(polyA: EDI_237810)
PAS_1947	DS548146	-	34188	(NATpolyA: EDI_237820)
PAS_1948	DS548146	-	34433	(NATpolyA: EDI_237820)
PAS_1949	DS548146	+	34606	(polyA: EDI_237820)
PAS_1950	DS548146	-	35196	(NATpolyA: EDI_237830)
PAS_1952	DS548146	-	35224	(NATpolyA: EDI_237830)
PAS_1954	DS548146	+	35606	(polyA: EDI_237830)
PAS_1955	DS548146	+	36169	(polyA: EDI_237840)
PAS_1956	DS548146	-	36250	(polyA: EDI_237850)
PAS_1957	DS548146	-	37963	(NATpolyA: EDI_237860)
PAS_1960	DS548146	+	39365	(polyA: EDI_237860)
PAS_1962	DS548146	-	40794	(NATpolyA: EDI_237870)
PAS_1967	DS548146	+	40873	(polyA: EDI_237870)
PAS_1969	DS548146	-	50023	(polyA: EDI_237920)
PAS_1972	DS548146	-	53434	(polyA: EDI_237940)
PAS_1973	DS548146	-	59569	(polyA: EDI_237950)
PAS_1974	DS548146	-	59587	(polyA: EDI_237950)
PAS_1975	DS548146	-	62517	(polyA: EDI_237960)
PAS_1976	DS548146	+	62964	(NATpolyA: EDI_237960)
PAS_1977	DS548146	+	63058	(NATpolyA: EDI_237960)
PAS_1979	DS548146	-	67300	(NATpolyA: EDI_237970)
PAS_1980	DS548146	+	67765	(polyA: EDI_237970)
PAS_1981	DS548146	-	69295	(NATpolyA: EDI_237980)
PAS_1982	DS548146	-	69865	(NATpolyA: EDI_237980)
PAS_1983	DS548146	-	70006	(NATpolyA: EDI_237980)
PAS_1984	DS548146	-	70096	(NATpolyA: EDI_237980)
PAS_1993	DS548146	-	70887	(NATpolyA: EDI_237980)
PAS_1994	DS548146	+	73351	(polyA: EDI_237980)
PAS_1995	DS548146	-	73764	(NATpolyA: EDI_237990)
PAS_1997	DS548146	-	74581	(NATpolyA: EDI_237990)
PAS_2003	DS548146	+	75288	(polyA: EDI_237990)
PAS_2005	DS548146	+	75326	(polyA: EDI_237990)
PAS_2006	DS548146	-	75603	(polyA: EDI_238000)
PAS_2008	DS548146	-	79201	(polyA: EDI_238010)
PAS_2010	DS548146	-	80807	(polyA: EDI_238020)
PAS_2011	DS548146	-	82533	(NATpolyA: EDI_238030)
PAS_2012	DS548146	-	83311	(NATpolyA: EDI_238030)
PAS_2016	DS548146	-	84969	(NATpolyA: EDI_238030)
PAS_2029	DS548146	+	85559	(polyA: EDI_238030)
PAS_2030	DS548146	-	87097	(NATpolyA: EDI_238040)
PAS_2032	DS548146	-	90498	(NATpolyA: EDI_238060)
PAS_2033	DS548146	-	90985	(NATpolyA: EDI_238060)
PAS_2035	DS548146	+	91140	(polyA: EDI_238060)
PAS_2036	DS548146	+	92173	(polyA: EDI_238070)
PAS_2037	DS548146	+	105828	(polyA: EDI_238100)
PAS_2038	DS548146	+	105983	(polyA: EDI_238100), (NATpolyA: EDI_238110)
PAS_2040	DS548146	-	109157	(polyA: EDI_238120)
PAS_2041	DS548146	-	110508	(NATpolyA: EDI_238130)
PAS_2047	DS548146	-	110603	(NATpolyA: EDI_238130)
PAS_2048	DS548146	-	111256	(NATpolyA: EDI_238130)
PAS_2051	DS548146	-	111556	(NATpolyA: EDI_238130)
PAS_2053	DS548146	-	111602	(NATpolyA: EDI_238130)
PAS_2054	DS548146	-	111794	(NATpolyA: EDI_238130)
PAS_2055	DS548146	+	111946	(polyA: EDI_238130)
PAS_2057	DS548146	+	112039	(polyA: EDI_238130)
PAS_2062	DS548146	+	112068	(polyA: EDI_238130)
PAS_2063	DS548146	-	113050	(NATpolyA: EDI_238140)
PAS_2065	DS548146	-	115206	(NATpolyA: EDI_238160)
PAS_2066	DS548146	+	115402	(polyA: EDI_238160)
PAS_2067	DS548146	-	115439	(polyA: EDI_238170)
PAS_2068	DS548146	-	116107	(polyA: EDI_238180)
PAS_2069	DS548146	-	116577	(polyA: EDI_238190)
PAS_2070	DS548146	-	121087	(polyA: EDI_238230)
PAS_2071	DS548146	-	123397	(polyA: EDI_238240)
PAS_2072	DS548146	-	123424	(polyA: EDI_238240)
PAS_2073	DS548146	-	129363	(NATpolyA: EDI_238250)
PAS_2074	DS548146	-	130136	(NATpolyA: EDI_238250)
PAS_2075	DS548146	-	130234	(NATpolyA: EDI_238250)
PAS_2076	DS548146	+	130371	(polyA: EDI_238250)
PAS_2092	DS548146	-	132057	(NATpolyA: EDI_238260)
PAS_2093	DS548146	+	133204	(polyA: EDI_238270)
PAS_2094	DS548146	+	133363	(polyA: EDI_238270)
PAS_2095	DS548146	-	137578	(NATpolyA: EDI_238280)
PAS_2096	DS548150	-	495	(polyA: EDI_032570)
PAS_2097	DS548150	+	660	(NATpolyA: EDI_032570)
PAS_2100	DS548150	+	831	(NATpolyA: EDI_032570)
PAS_2101	DS548150	-	5140	(polyA: EDI_032600)
PAS_2102	DS548150	-	9598	(NATpolyA: EDI_032730)
PAS_2103	DS548150	-	10132	(NATpolyA: EDI_032730)
PAS_2104	DS548150	+	10274	(polyA: EDI_032730)
PAS_2105	DS548150	-	10336	(polyA: EDI_032740)
PAS_2106	DS548150	+	25228	(polyA: EDI_032760)
PAS_2107	DS548150	-	29399	(NATpolyA: EDI_032990)
PAS_2112	DS548150	-	30116	(NATpolyA: EDI_032990)
PAS_2116	DS548150	+	30717	(polyA: EDI_032990)
PAS_2117	DS548150	-	30762	(polyA: EDI_033000)
PAS_2118	DS548150	+	33388	(NATpolyA: EDI_033010)
PAS_2119	DS548150	-	33961	(polyA: EDI_033020)
PAS_2120	DS548150	-	36135	(NATpolyA: EDI_033030)
PAS_2121	DS548150	+	37109	(polyA: EDI_033030), (NATpolyA: EDI_033040)
PAS_2122	DS548150	-	43118	(NATpolyA: EDI_033050)
PAS_2124	DS548150	-	43590	(NATpolyA: EDI_033050), (polyA: EDI_033060)
PAS_2125	DS548150	+	44174	(NATpolyA: EDI_033060)
PAS_2126	DS548150	-	44698	(NATpolyA: EDI_033070)
PAS_2127	DS548150	+	45110	(polyA: EDI_033070)
PAS_2128	DS548150	+	45137	(polyA: EDI_033070)
PAS_2129	DS548150	-	45781	(polyA: EDI_033080)
PAS_2130	DS548150	-	46829	(polyA: EDI_033100)
PAS_2131	DS548150	+	46958	(polyA: EDI_033090), (NATpolyA: EDI_033100)
PAS_2132	DS548150	-	48259	(NATpolyA: EDI_033110)
PAS_2134	DS548150	-	49158	(polyA: EDI_033120)
PAS_2135	DS548150	-	49204	(polyA: EDI_033120)
PAS_2138	DS548150	-	50727	(NATpolyA: EDI_033130)
PAS_2139	DS548150	-	50811	(NATpolyA: EDI_033130)
PAS_2140	DS548150	-	53169	(polyA: EDI_033150)
PAS_2144	DS548160	+	1454	(NATpolyA: EDI_310640)
PAS_2145	DS548160	-	3318	(polyA: EDI_310650)
PAS_2149	DS548160	-	9571	(NATpolyA: EDI_310670)
PAS_2150	DS548160	-	12648	(NATpolyA: EDI_310680)
PAS_2151	DS548160	-	12966	(NATpolyA: EDI_310680)
PAS_2152	DS548160	-	13317	(NATpolyA: EDI_310680)
PAS_2160	DS548160	+	13768	(polyA: EDI_310680)
PAS_2161	DS548160	-	14206	(NATpolyA: EDI_310690)
PAS_2162	DS548160	-	14225	(NATpolyA: EDI_310690)
PAS_2163	DS548160	-	14317	(NATpolyA: EDI_310690)
PAS_2164	DS548160	-	14360	(NATpolyA: EDI_310690)
PAS_2165	DS548160	+	14417	(polyA: EDI_310690)
PAS_2167	DS548160	+	14438	(polyA: EDI_310690)
PAS_2168	DS548160	-	14940	(polyA: EDI_310700)
PAS_2169	DS548161	-	1311	(NATpolyA: EDI_126850)
PAS_2170	DS548161	-	1383	(NATpolyA: EDI_126850)
PAS_2171	DS548161	-	2241	(NATpolyA: EDI_126850)
PAS_2172	DS548161	+	2569	(polyA: EDI_126850)
PAS_2174	DS548161	-	3154	(NATpolyA: EDI_126870)
PAS_2176	DS548161	-	3554	(NATpolyA: EDI_126870)
PAS_2177	DS548161	+	3780	(polyA: EDI_126870)
PAS_2178	DS548161	+	5423	(polyA: EDI_126890)
PAS_2180	DS548161	-	11645	(NATpolyA: EDI_127010)
PAS_2181	DS548161	-	11785	(NATpolyA: EDI_127010)
PAS_2189	DS548161	-	12373	(NATpolyA: EDI_127010)
PAS_2190	DS548161	-	12769	(NATpolyA: EDI_127010)
PAS_2193	DS548161	+	12806	(polyA: EDI_127010)
PAS_2194	DS548161	-	13146	(polyA: EDI_127020)
PAS_2195	DS548161	+	13458	(NATpolyA: EDI_127020)
PAS_2196	DS548161	+	13541	(NATpolyA: EDI_127020)
PAS_2197	DS548161	+	13585	(NATpolyA: EDI_127020)
PAS_2199	DS548161	+	13599	(NATpolyA: EDI_127020)
PAS_2200	DS548161	+	13788	(NATpolyA: EDI_127020)
PAS_2202	DS548161	+	13812	(NATpolyA: EDI_127020)
PAS_2203	DS548161	+	13851	(NATpolyA: EDI_127020)
PAS_2204	DS548161	-	20137	(polyA: EDI_127060)
PAS_2205	DS548161	+	20256	(NATpolyA: EDI_127060)
PAS_2206	DS548161	+	25894	(NATpolyA: EDI_127070)
PAS_2210	DS548161	+	26170	(NATpolyA: EDI_127070)
PAS_2214	DS548161	-	28390	(NATpolyA: EDI_127090)
PAS_2215	DS548161	-	28645	(NATpolyA: EDI_127090)
PAS_2217	DS548161	-	28732	(NATpolyA: EDI_127090)
PAS_2218	DS548161	-	28831	(NATpolyA: EDI_127090)
PAS_2219	DS548161	-	28978	(NATpolyA: EDI_127090)
PAS_2223	DS548161	+	29368	(polyA: EDI_127090)
PAS_2224	DS548161	-	31578	(NATpolyA: EDI_127110)
PAS_2229	DS548161	-	31820	(NATpolyA: EDI_127110)
PAS_2230	DS548161	+	32007	(polyA: EDI_127110)
PAS_2233	DS548161	-	36795	(NATpolyA: EDI_127130)
PAS_2241	DS548161	-	36873	(NATpolyA: EDI_127130)
PAS_2242	DS548161	-	39370	(NATpolyA: EDI_127140)
PAS_2243	DS548161	+	43803	(polyA: EDI_127160)
PAS_2246	DS548161	+	44716	(polyA: EDI_127170)
PAS_2247	DS548161	+	44759	(polyA: EDI_127170)
PAS_2248	DS548161	-	44794	(polyA: EDI_127180)
PAS_2254	DS548161	+	46352	(NATpolyA: EDI_127180)
PAS_2255	DS548161	-	47449	(polyA: EDI_127200)
PAS_2257	DS548161	-	51564	(polyA: EDI_127210)
PAS_2258	DS548161	-	51684	(polyA: EDI_127210)
PAS_2259	DS548161	+	51964	(NATpolyA: EDI_127210)
PAS_2260	DS548161	-	53049	(NATpolyA: EDI_127220)
PAS_2261	DS548161	-	53162	(NATpolyA: EDI_127220)
PAS_2263	DS548161	-	53828	(polyA: EDI_127230)
PAS_2264	DS548161	-	61435	(polyA: EDI_127260)
PAS_2270	DS548161	-	65437	(NATpolyA: EDI_127270)
PAS_2271	DS548161	-	65858	(NATpolyA: EDI_127270)
PAS_2285	DS548161	+	66133	(polyA: EDI_127270)
PAS_2286	DS548161	-	67938	(NATpolyA: EDI_127280)
PAS_2288	DS548161	-	68019	(NATpolyA: EDI_127280)
PAS_2291	DS548161	-	68151	(NATpolyA: EDI_127280)
PAS_2292	DS548161	-	68962	(NATpolyA: EDI_127280)
PAS_2293	DS548161	+	69449	(polyA: EDI_127280)
PAS_2296	DS548161	-	70098	(NATpolyA: EDI_127290)
PAS_2298	DS548161	-	70303	(NATpolyA: EDI_127290)
PAS_2299	DS548161	+	70882	(polyA: EDI_127290)
PAS_2300	DS548161	+	71814	(polyA: EDI_127300)
PAS_2301	DS548169	+	5879	(polyA: EDI_080700)
PAS_2302	DS548172	-	448	(polyA: EDI_287100)
PAS_2303	DS548172	+	3637	(polyA: EDI_287220)
PAS_2304	DS548172	+	3656	(polyA: EDI_287220)
PAS_2308	DS548172	+	7006	(polyA: EDI_287230)
PAS_2309	DS548172	-	7961	(NATpolyA: EDI_287240)
PAS_2324	DS548172	-	9010	(polyA: EDI_287250)
PAS_2325	DS548172	-	15385	(NATpolyA: EDI_287470)
PAS_2326	DS548172	-	15524	(NATpolyA: EDI_287470)
PAS_2333	DS548172	+	16084	(polyA: EDI_287470)
PAS_2334	DS548172	+	18351	(polyA: EDI_287480)
PAS_2335	DS548172	+	19557	(NATpolyA: EDI_287490)
PAS_2337	DS548172	+	19659	(NATpolyA: EDI_287490)
PAS_2338	DS548172	-	20651	(NATpolyA: EDI_287500)
PAS_2340	DS548172	-	20851	(NATpolyA: EDI_287500)
PAS_2341	DS548172	+	22888	(polyA: EDI_287500)
PAS_2346	DS548172	-	23792	(NATpolyA: EDI_287510)
PAS_2349	DS548172	+	24117	(polyA: EDI_287510)
PAS_2350	DS548172	-	24695	(polyA: EDI_287520)
PAS_2353	DS548172	-	24837	(polyA: EDI_287520)
PAS_2356	DS548172	-	28491	(polyA: EDI_287630)
PAS_2357	DS548172	+	32439	(polyA: EDI_287640)
PAS_2358	DS548172	+	33987	(polyA: EDI_287650)
PAS_2361	DS548172	+	34069	(polyA: EDI_287650), (NATpolyA: EDI_287660)
PAS_2362	DS548172	+	34442	(NATpolyA: EDI_287660)
PAS_2364	DS548173	+	175	(NATpolyA: EDI_116460)
PAS_2365	DS548173	+	5835	(NATpolyA: EDI_116480)
PAS_2366	DS548173	+	6917	(NATpolyA: EDI_116480)
PAS_2372	DS548173	-	10526	(NATpolyA: EDI_116500)
PAS_2373	DS548174	-	17485	(polyA: EDI_321460)
PAS_2374	DS548174	-	17551	(polyA: EDI_321460)
PAS_2375	DS548174	-	17613	(polyA: EDI_321460)
PAS_2376	DS548174	-	19476	(polyA: EDI_321470)
PAS_2377	DS548174	-	19603	(polyA: EDI_321470)
PAS_2378	DS548174	+	25147	(polyA: EDI_321500)
PAS_2379	DS548174	-	25857	(polyA: EDI_321520)
PAS_2380	DS548174	-	33691	(NATpolyA: EDI_321630)
PAS_2381	DS548174	+	34296	(polyA: EDI_321630)
PAS_2382	DS548180	-	12384	(NATpolyA: EDI_088520)
PAS_2383	DS548180	-	12840	(NATpolyA: EDI_088520)
PAS_2384	DS548180	+	13600	(polyA: EDI_088520)
PAS_2385	DS548184	+	702	(polyA: EDI_336920)
PAS_2386	DS548184	+	724	(polyA: EDI_336920)
PAS_2388	DS548184	+	743	(polyA: EDI_336920)
PAS_2389	DS548184	+	758	(polyA: EDI_336920)
PAS_2390	DS548185	-	514	(NATpolyA: EDI_163950)
PAS_2400	DS548185	-	679	(NATpolyA: EDI_163950)
PAS_2401	DS548191	-	105	(NATpolyA: EDI_254370)
PAS_2404	DS548191	+	516	(polyA: EDI_254370)
PAS_2405	DS548191	-	1065	(polyA: EDI_254380)
PAS_2418	DS548191	-	1520	(polyA: EDI_254390)
PAS_2420	DS548191	-	3230	(NATpolyA: EDI_254500)
PAS_2421	DS548191	-	7384	(NATpolyA: EDI_254620)
PAS_2422	DS548200	-	35	(polyA: EDI_211780)
PAS_2423	DS548207	-	2235	(NATpolyA: EDI_008360)
PAS_2426	DS548207	+	3987	(polyA: EDI_008370)
PAS_2428	DS548207	-	7015	(polyA: EDI_008390)
PAS_2430	DS548207	-	7079	(polyA: EDI_008390)
PAS_2431	DS548207	-	7113	(polyA: EDI_008390)
PAS_2432	DS548207	+	7643	(NATpolyA: EDI_008390)
PAS_2433	DS548207	-	8999	(polyA: EDI_008400)
PAS_2434	DS548207	+	10453	(polyA: EDI_008410)
PAS_2441	DS548207	-	11250	(NATpolyA: EDI_008420)
PAS_2442	DS548207	+	11506	(polyA: EDI_008420)
PAS_2448	DS548207	-	11554	(polyA: EDI_008530)
PAS_2449	DS548207	-	11568	(polyA: EDI_008530)
PAS_2450	DS548207	-	14406	(NATpolyA: EDI_008550)
PAS_2452	DS548207	-	16967	(polyA: EDI_008670)
PAS_2454	DS548207	-	17056	(polyA: EDI_008670)
PAS_2455	DS548207	+	17321	(NATpolyA: EDI_008670)
PAS_2456	DS548215	-	111	(NATpolyA: EDI_067870)
PAS_2457	DS548215	+	845	(polyA: EDI_067870)
PAS_2459	DS548215	-	1659	(NATpolyA: EDI_067880)
PAS_2460	DS548215	-	1761	(NATpolyA: EDI_067880)
PAS_2461	DS548215	+	2700	(polyA: EDI_067880)
PAS_2462	DS548215	-	2743	(polyA: EDI_067890)
PAS_2463	DS548217	-	1904	(polyA: EDI_053580)
PAS_2469	DS548217	+	2042	(NATpolyA: EDI_053580)
PAS_2472	DS548217	+	2553	(NATpolyA: EDI_053580)
PAS_2473	DS548217	-	6025	(polyA: EDI_053690)
PAS_2474	DS548217	+	7181	(NATpolyA: EDI_053700)
PAS_2475	DS548217	+	10115	(polyA: EDI_053710)
PAS_2476	DS548217	+	11619	(NATpolyA: EDI_053720)
PAS_2477	DS548217	-	14746	(NATpolyA: EDI_053840)
PAS_2478	DS548217	-	19243	(NATpolyA: EDI_053860)
PAS_2479	DS548217	+	19382	(polyA: EDI_053860)
PAS_2480	DS548217	+	26427	(NATpolyA: EDI_053870)
PAS_2481	DS548217	-	29182	(polyA: EDI_053980)
PAS_2482	DS548217	+	32547	(polyA: EDI_053990)
PAS_2483	DS548217	-	34178	(NATpolyA: EDI_054000)
PAS_2486	DS548217	-	34463	(NATpolyA: EDI_054000)
PAS_2487	DS548217	+	35886	(polyA: EDI_054020)
PAS_2492	DS548225	-	4294	(NATpolyA: EDI_191940)
PAS_2493	DS548225	-	4376	(NATpolyA: EDI_191940)
PAS_2495	DS548225	+	5348	(polyA: EDI_191940)
PAS_2496	DS548225	-	5412	(polyA: EDI_191950)
PAS_2497	DS548225	-	7707	(polyA: EDI_191960)
PAS_2500	DS548225	+	9880	(NATpolyA: EDI_191960)
PAS_2502	DS548225	+	12455	(polyA: EDI_191970)
PAS_2504	DS548225	-	15452	(polyA: EDI_191980)
PAS_2505	DS548225	-	15474	(polyA: EDI_191980)
PAS_2506	DS548237	-	1263	(NATpolyA: EDI_069250)
PAS_2508	DS548237	+	1808	(polyA: EDI_069250)
PAS_2509	DS548247	-	1690	(polyA: EDI_004360)
PAS_2511	DS548247	+	4559	(NATpolyA: EDI_004370)
PAS_2516	DS548247	+	5145	(NATpolyA: EDI_004370)
PAS_2518	DS548247	-	5691	(polyA: EDI_004480)
PAS_2531	DS548247	-	6529	(polyA: EDI_004490)
PAS_2533	DS548247	+	6746	(NATpolyA: EDI_004490)
PAS_2535	DS548247	+	7371	(NATpolyA: EDI_004490)
PAS_2536	DS548247	-	7986	(polyA: EDI_004500)
PAS_2537	DS548247	-	13551	(NATpolyA: EDI_004520)
PAS_2538	DS548247	+	13873	(polyA: EDI_004520)
PAS_2540	DS548247	-	13953	(NATpolyA: EDI_004530)
PAS_2543	DS548247	-	14161	(NATpolyA: EDI_004530)
PAS_2545	DS548247	-	14219	(NATpolyA: EDI_004530), (polyA: EDI_004540)
PAS_2546	DS548247	-	14275	(NATpolyA: EDI_004530), (polyA: EDI_004540)
PAS_2548	DS548247	+	14344	(polyA: EDI_004530)
PAS_2550	DS548247	-	15779	(NATpolyA: EDI_004550)
PAS_2551	DS548247	+	16232	(polyA: EDI_004550)
PAS_2552	DS548247	-	16277	(polyA: EDI_004560)
PAS_2553	DS548247	+	16289	(polyA: EDI_004550)
PAS_2554	DS548247	-	16830	(NATpolyA: EDI_004570)
PAS_2556	DS548247	-	16935	(NATpolyA: EDI_004570)
PAS_2557	DS548247	+	17307	(polyA: EDI_004570)
PAS_2566	DS548247	+	18314	(polyA: EDI_004690)
PAS_2567	DS548247	-	18387	(polyA: EDI_004700)
PAS_2568	DS548247	-	19254	(polyA: EDI_004710)
PAS_2571	DS548247	+	27857	(NATpolyA: EDI_004960)
PAS_2572	DS548250	-	2966	(NATpolyA: EDI_179830)
PAS_2573	DS548250	-	3185	(NATpolyA: EDI_179830), (polyA: EDI_179940)
PAS_2577	DS548250	+	3217	(polyA: EDI_179830)
PAS_2580	DS548250	-	4262	(polyA: EDI_179950)
PAS_2581	DS548250	-	6513	(NATpolyA: EDI_180060)
PAS_2583	DS548250	-	8654	(polyA: EDI_180080)
PAS_2584	DS548250	+	9087	(NATpolyA: EDI_180080)
PAS_2586	DS548250	+	9565	(NATpolyA: EDI_180185)
PAS_2587	DS548250	-	12803	(polyA: EDI_180210)
PAS_2588	DS548250	+	15099	(polyA: EDI_180220)
PAS_2590	DS548250	-	16290	(NATpolyA: EDI_180230)
PAS_2591	DS548250	-	16380	(NATpolyA: EDI_180230)
PAS_2592	DS548250	-	16460	(NATpolyA: EDI_180230)
PAS_2595	DS548250	-	16914	(NATpolyA: EDI_180230)
PAS_2596	DS548250	-	17232	(NATpolyA: EDI_180230)
PAS_2597	DS548250	-	19775	(NATpolyA: EDI_180240)
PAS_2603	DS548250	-	20411	(polyA: EDI_180250)
PAS_2604	DS548275	+	2597	(polyA: EDI_008980)
PAS_2605	DS548275	-	3230	(NATpolyA: EDI_008990)
PAS_2606	DS548275	+	7377	(NATpolyA: EDI_009010)
PAS_2607	DS548280	-	1571	(NATpolyA: EDI_172750)
PAS_2608	DS548280	+	1815	(polyA: EDI_172750)
PAS_2611	DS548280	-	1856	(polyA: EDI_172760)
PAS_2612	DS548280	+	12167	(polyA: EDI_172880)
PAS_2613	DS548282	-	1497	(NATpolyA: EDI_132920)
PAS_2614	DS548282	-	1847	(NATpolyA: EDI_132920)
PAS_2615	DS548282	-	1989	(NATpolyA: EDI_132920)
PAS_2616	DS548287	-	1347	(polyA: EDI_040590)
PAS_2617	DS548287	+	1855	(NATpolyA: EDI_040590)
PAS_2618	DS548287	+	5840	(polyA: EDI_040700)
PAS_2619	DS548288	+	1988	(NATpolyA: EDI_147520)
PAS_2620	DS548288	+	3910	(NATpolyA: EDI_147520)
PAS_2622	DS548289	-	438	(NATpolyA: EDI_061170)
PAS_2624	DS548289	+	1023	(polyA: EDI_061170)
PAS_2625	DS548290	-	1515	(polyA: EDI_036000)
PAS_2626	DS548290	-	2950	(polyA: EDI_036010)
PAS_2627	DS548290	+	4127	(NATpolyA: EDI_036010)
PAS_2629	DS548292	+	668	(polyA: EDI_072180)
PAS_2631	DS548292	+	5144	(NATpolyA: EDI_072200)
PAS_2632	DS548292	-	8189	(polyA: EDI_072420)
PAS_2634	DS548292	+	8499	(NATpolyA: EDI_072420)
PAS_2635	DS548292	-	12602	(polyA: EDI_072440)
PAS_2636	DS548292	+	12697	(NATpolyA: EDI_072440)
PAS_2637	DS548292	+	12838	(NATpolyA: EDI_072440)
PAS_2639	DS548292	+	12986	(NATpolyA: EDI_072440)
PAS_2642	DS548292	+	13017	(NATpolyA: EDI_072440)
PAS_2646	DS548292	-	13480	(NATpolyA: EDI_072450)
PAS_2647	DS548292	+	16410	(polyA: EDI_072450)
PAS_2648	DS548292	-	16452	(polyA: EDI_072460)
PAS_2649	DS548292	-	18525	(polyA: EDI_072480)
PAS_2650	DS548293	-	6283	(NATpolyA: EDI_249070)
PAS_2651	DS548293	-	8071	(NATpolyA: EDI_249080)
PAS_2653	DS548293	+	8441	(polyA: EDI_249080)
PAS_2657	DS548293	-	8511	(polyA: EDI_249090)
PAS_2658	DS548293	-	10784	(NATpolyA: EDI_249210)
PAS_2659	DS548293	+	13982	(polyA: EDI_249230)
PAS_2660	DS548293	-	14213	(NATpolyA: EDI_249240)
PAS_2661	DS548293	-	14746	(NATpolyA: EDI_249240)
PAS_2663	DS548293	-	20860	(NATpolyA: EDI_249280)
PAS_2664	DS548293	-	21356	(NATpolyA: EDI_249280)
PAS_2674	DS548293	+	23548	(polyA: EDI_249280)
PAS_2675	DS548293	-	23591	(polyA: EDI_249290)
PAS_2677	DS548293	-	24415	(NATpolyA: EDI_249300)
PAS_2678	DS548293	+	24931	(polyA: EDI_249300)
PAS_2679	DS548293	+	24962	(polyA: EDI_249300)
PAS_2681	DS548293	-	25694	(NATpolyA: EDI_249310)
PAS_2683	DS548293	+	25962	(polyA: EDI_249310)
PAS_2687	DS548293	+	26062	(polyA: EDI_249310)
PAS_2689	DS548293	-	28300	(NATpolyA: EDI_249330)
PAS_2690	DS548293	-	28714	(NATpolyA: EDI_249340)
PAS_2691	DS548293	+	28816	(polyA: EDI_249340)
PAS_2701	DS548293	+	29684	(polyA: EDI_249350)
PAS_2702	DS548293	+	30511	(polyA: EDI_249360)
PAS_2703	DS548293	-	30785	(NATpolyA: EDI_249370)
PAS_2704	DS548293	-	35237	(polyA: EDI_249390)
PAS_2706	DS548293	-	35261	(polyA: EDI_249390)
PAS_2707	DS548293	+	35268	(polyA: EDI_249380)
PAS_2709	DS548293	+	35336	(polyA: EDI_249380), (NATpolyA: EDI_249390)
PAS_2710	DS548293	+	35412	(NATpolyA: EDI_249390)
PAS_2711	DS548293	+	35700	(NATpolyA: EDI_249390)
PAS_2712	DS548293	-	36299	(polyA: EDI_249400)
PAS_2713	DS548293	-	36331	(polyA: EDI_249400)
PAS_2714	DS548293	-	43660	(NATpolyA: EDI_249440)
PAS_2716	DS548293	+	44048	(polyA: EDI_249440)
PAS_2722	DS548293	-	49964	(NATpolyA: EDI_249460)
PAS_2723	DS548293	+	50430	(polyA: EDI_249460)
PAS_2729	DS548293	-	51328	(NATpolyA: EDI_249470)
PAS_2730	DS548293	-	52904	(polyA: EDI_249480)
PAS_2734	DS548294	+	2406	(polyA: EDI_104530)
PAS_2735	DS548302	+	1475	(polyA: EDI_312430)
PAS_2736	DS548305	-	9027	(NATpolyA: EDI_180790)
PAS_2740	DS548305	+	9387	(polyA: EDI_180790)
PAS_2741	DS548305	+	9400	(polyA: EDI_180790)
PAS_2742	DS548305	-	9829	(NATpolyA: EDI_180800)
PAS_2743	DS548305	-	10048	(NATpolyA: EDI_180800)
PAS_2744	DS548308	-	4270	(NATpolyA: EDI_009960)
PAS_2745	DS548309	+	2268	(NATpolyA: EDI_301400)
PAS_2754	DS548309	-	7151	(NATpolyA: EDI_301510)
PAS_2755	DS548309	-	7171	(NATpolyA: EDI_301510)
PAS_2756	DS548309	+	7284	(polyA: EDI_301510)
PAS_2757	DS548314	-	1551	(NATpolyA: EDI_038580)
PAS_2758	DS548318	+	159	(NATpolyA: EDI_179510)
PAS_2759	DS548318	-	881	(polyA: EDI_179520)
PAS_2762	DS548325	-	5066	(NATpolyA: EDI_153660)
PAS_2764	DS548325	-	6854	(polyA: EDI_153780)
PAS_2765	DS548337	-	2684	(NATpolyA: EDI_168310)
PAS_2767	DS548337	+	3175	(polyA: EDI_168310)
PAS_2768	DS548337	-	3207	(polyA: EDI_168320)
PAS_2771	DS548337	-	4820	(NATpolyA: EDI_168330)
PAS_2773	DS548337	-	5911	(NATpolyA: EDI_168330)
PAS_2776	DS548337	-	6080	(NATpolyA: EDI_168330)
PAS_2777	DS548337	+	6670	(polyA: EDI_168330)
PAS_2778	DS548337	-	7800	(NATpolyA: EDI_168340)
PAS_2779	DS548337	+	8326	(polyA: EDI_168340)
PAS_2784	DS548337	-	8830	(NATpolyA: EDI_168350)
PAS_2785	DS548337	-	9555	(NATpolyA: EDI_168350)
PAS_2788	DS548337	+	10011	(polyA: EDI_168350)
PAS_2789	DS548337	-	10057	(polyA: EDI_168360)
PAS_2791	DS548337	+	12662	(NATpolyA: EDI_168380)
PAS_2793	DS548337	-	12951	(polyA: EDI_168390)
PAS_2795	DS548337	-	15807	(NATpolyA: EDI_168400)
PAS_2797	DS548337	-	15918	(NATpolyA: EDI_168400)
PAS_2798	DS548337	-	17162	(NATpolyA: EDI_168400)
PAS_2800	DS548337	-	17430	(NATpolyA: EDI_168400)
PAS_2801	DS548337	-	17660	(NATpolyA: EDI_168400)
PAS_2802	DS548337	-	17744	(NATpolyA: EDI_168400)
PAS_2803	DS548337	+	22176	(polyA: EDI_168430)
PAS_2808	DS548337	+	23686	(polyA: EDI_168440)
PAS_2811	DS548337	-	25026	(NATpolyA: EDI_168450)
PAS_2814	DS548337	+	25102	(polyA: EDI_168450)
PAS_2819	DS548341	+	1419	(NATpolyA: EDI_170160)
PAS_2820	DS548355	-	8090	(NATpolyA: EDI_101990)
PAS_2822	DS548355	-	10824	(NATpolyA: EDI_102000)
PAS_2825	DS548355	+	19588	(polyA: EDI_102010)
PAS_2826	DS548367	+	4353	(NATpolyA: EDI_130170)
PAS_2829	DS548367	-	7013	(NATpolyA: EDI_130190)
PAS_2830	DS548367	-	7713	(NATpolyA: EDI_130190)
PAS_2832	DS548367	-	8026	(polyA: EDI_130200)
PAS_2834	DS548367	+	8031	(polyA: EDI_130190)
PAS_2835	DS548367	-	12760	(NATpolyA: EDI_130310)
PAS_2836	DS548367	-	12924	(NATpolyA: EDI_130310)
PAS_2838	DS548367	-	13892	(NATpolyA: EDI_130310), (polyA: EDI_130320)
PAS_2839	DS548367	+	14038	(polyA: EDI_130310)
PAS_2842	DS548367	-	14065	(polyA: EDI_130320)
PAS_2843	DS548367	+	14782	(NATpolyA: EDI_130320)
PAS_2844	DS548367	+	14937	(NATpolyA: EDI_130320)
PAS_2846	DS548367	+	14957	(NATpolyA: EDI_130320)
PAS_2847	DS548367	+	15233	(NATpolyA: EDI_130320)
PAS_2848	DS548367	+	17426	(polyA: EDI_130330)
PAS_2849	DS548367	-	26030	(polyA: EDI_130580)
PAS_2850	DS548367	-	30632	(polyA: EDI_130700)
PAS_2851	DS548367	-	33180	(NATpolyA: EDI_130710)
PAS_2852	DS548367	-	33213	(NATpolyA: EDI_130710)
PAS_2854	DS548367	-	33340	(NATpolyA: EDI_130710)
PAS_2855	DS548367	-	33677	(NATpolyA: EDI_130710)
PAS_2856	DS548367	-	33780	(NATpolyA: EDI_130710)
PAS_2858	DS548367	-	33836	(NATpolyA: EDI_130710)
PAS_2859	DS548367	-	33852	(NATpolyA: EDI_130710)
PAS_2860	DS548367	-	33916	(NATpolyA: EDI_130710)
PAS_2861	DS548367	+	37308	(polyA: EDI_130720)
PAS_2863	DS548367	+	37325	(polyA: EDI_130720)
PAS_2866	DS548367	-	37779	(polyA: EDI_130730)
PAS_2867	DS548367	-	39864	(polyA: EDI_130740)
PAS_2873	DS548367	+	40482	(NATpolyA: EDI_130740)
PAS_2876	DS548367	-	45994	(NATpolyA: EDI_130770)
PAS_2877	DS548367	-	47272	(NATpolyA: EDI_130770)
PAS_2878	DS548367	-	47752	(NATpolyA: EDI_130770)
PAS_2880	DS548367	+	47911	(polyA: EDI_130770)
PAS_2881	DS548367	+	52093	(polyA: EDI_130790)
PAS_2885	DS548367	+	52971	(polyA: EDI_130800)
PAS_2887	DS548367	-	54750	(polyA: EDI_130820)
PAS_2888	DS548367	-	55492	(NATpolyA: EDI_130830)
PAS_2889	DS548367	-	58996	(polyA: EDI_130860)
PAS_2891	DS548367	+	59217	(NATpolyA: EDI_130860)
PAS_2893	DS548367	-	61467	(polyA: EDI_130880)
PAS_2894	DS548367	-	63036	(polyA: EDI_130890)
PAS_2895	DS548367	-	66500	(NATpolyA: EDI_130910)
PAS_2896	DS548367	-	68422	(NATpolyA: EDI_130920)
PAS_2897	DS548367	-	69046	(polyA: EDI_130930)
PAS_2898	DS548367	-	76125	(NATpolyA: EDI_130950)
PAS_2899	DS548367	-	76147	(NATpolyA: EDI_130950)
PAS_2900	DS548367	+	76864	(polyA: EDI_130950)
PAS_2901	DS548367	+	76891	(polyA: EDI_130950)
PAS_2902	DS548367	-	76963	(polyA: EDI_130960)
PAS_2904	DS548367	-	79132	(NATpolyA: EDI_130970)
PAS_2907	DS548367	-	83027	(NATpolyA: EDI_130980)
PAS_2923	DS548367	-	100196	(polyA: EDI_131010)
PAS_2928	DS548367	-	101021	(polyA: EDI_131020)
PAS_2929	DS548367	+	101084	(NATpolyA: EDI_131020)
PAS_2930	DS548367	+	101379	(NATpolyA: EDI_131020)
PAS_2931	DS548367	-	103746	(polyA: EDI_131030)
PAS_2932	DS548370	-	4078	(polyA: EDI_341880)
PAS_2933	DS548370	-	5012	(polyA: EDI_341890)
PAS_2934	DS548370	+	5302	(NATpolyA: EDI_341890)
PAS_2936	DS548370	+	5769	(NATpolyA: EDI_341890)
PAS_2937	DS548370	-	6070	(polyA: EDI_341900)
PAS_2938	DS548370	+	7672	(NATpolyA: EDI_341910)
PAS_2939	DS548370	+	8691	(polyA: EDI_341920)
PAS_2946	DS548370	-	9523	(NATpolyA: EDI_341930)
PAS_2947	DS548370	+	10965	(polyA: EDI_341930)
PAS_2948	DS548370	+	11142	(polyA: EDI_341930)
PAS_2950	DS548370	-	11239	(NATpolyA: EDI_341940)
PAS_2951	DS548370	-	11416	(NATpolyA: EDI_341940)
PAS_2952	DS548370	-	12039	(NATpolyA: EDI_341940)
PAS_2959	DS548370	+	12178	(polyA: EDI_341940)
PAS_2960	DS548370	-	13136	(polyA: EDI_341960)
PAS_2962	DS548370	+	13477	(NATpolyA: EDI_341960)
PAS_2963	DS548370	+	13535	(NATpolyA: EDI_341960)
PAS_2964	DS548370	+	13697	(NATpolyA: EDI_341960)
PAS_2969	DS548370	+	13783	(NATpolyA: EDI_341960)
PAS_2977	DS548370	-	14669	(polyA: EDI_341970)
PAS_2978	DS548370	-	14787	(polyA: EDI_341970)
PAS_2983	DS548370	-	18026	(polyA: EDI_341980)
PAS_2984	DS548370	-	22498	(NATpolyA: EDI_342000)
PAS_2985	DS548370	-	22720	(NATpolyA: EDI_342000)
PAS_2987	DS548370	+	23154	(polyA: EDI_342000)
PAS_2988	DS548370	+	23167	(polyA: EDI_342000)
PAS_2989	DS548370	-	24245	(NATpolyA: EDI_342010)
PAS_2991	DS548370	-	24297	(NATpolyA: EDI_342010)
PAS_3002	DS548370	-	25105	(polyA: EDI_342020)
PAS_3003	DS548370	-	25119	(polyA: EDI_342020)
PAS_3004	DS548370	-	26319	(NATpolyA: EDI_342030)
PAS_3005	DS548370	-	26555	(polyA: EDI_342040)
PAS_3006	DS548370	+	26569	(polyA: EDI_342030)
PAS_3007	DS548370	-	29732	(NATpolyA: EDI_342050)
PAS_3008	DS548370	-	31607	(NATpolyA: EDI_342050)
PAS_3009	DS548370	+	32166	(polyA: EDI_342050)
PAS_3010	DS548370	-	35464	(NATpolyA: EDI_342080), (polyA: EDI_342090)
PAS_3011	DS548370	-	35537	(polyA: EDI_342090)
PAS_3012	DS548370	+	36294	(NATpolyA: EDI_342090)
PAS_3013	DS548370	-	42771	(NATpolyA: EDI_342130)
PAS_3014	DS548370	-	42904	(NATpolyA: EDI_342130)
PAS_3016	DS548370	-	43087	(NATpolyA: EDI_342130)
PAS_3017	DS548370	-	43168	(NATpolyA: EDI_342130)
PAS_3018	DS548370	-	43626	(NATpolyA: EDI_342130), (polyA: EDI_342140)
PAS_3020	DS548370	+	43680	(polyA: EDI_342130)
PAS_3022	DS548370	-	43695	(polyA: EDI_342140)
PAS_3023	DS548370	-	47583	(NATpolyA: EDI_342150)
PAS_3024	DS548370	-	50852	(NATpolyA: EDI_342160)
PAS_3029	DS548370	+	52967	(polyA: EDI_342160)
PAS_3030	DS548370	-	53530	(NATpolyA: EDI_342170), (polyA: EDI_342180)
PAS_3033	DS548370	-	53636	(NATpolyA: EDI_342170), (polyA: EDI_342180)
PAS_3035	DS548370	+	53679	(polyA: EDI_342170), (NATpolyA: EDI_342180)
PAS_3036	DS548370	-	58934	(NATpolyA: EDI_342190)
PAS_3038	DS548370	+	59259	(polyA: EDI_342190)
PAS_3039	DS548370	-	59342	(NATpolyA: EDI_342200)
PAS_3041	DS548370	+	60357	(polyA: EDI_342200)
PAS_3042	DS548370	-	60416	(polyA: EDI_342210)
PAS_3043	DS548370	+	60586	(NATpolyA: EDI_342210)
PAS_3044	DS548370	+	61479	(NATpolyA: EDI_342210)
PAS_3045	DS548370	-	63759	(NATpolyA: EDI_342220)
PAS_3047	DS548370	-	64835	(NATpolyA: EDI_342220)
PAS_3048	DS548370	-	64852	(NATpolyA: EDI_342220)
PAS_3051	DS548370	+	64997	(polyA: EDI_342220)
PAS_3053	DS548370	-	66102	(NATpolyA: EDI_342230)
PAS_3058	DS548370	-	66293	(NATpolyA: EDI_342230)
PAS_3059	DS548370	-	66423	(NATpolyA: EDI_342230)
PAS_3060	DS548370	+	66591	(polyA: EDI_342230)
PAS_3061	DS548370	-	67470	(polyA: EDI_342250)
PAS_3062	DS548370	+	67479	(polyA: EDI_342240), (NATpolyA: EDI_342250)
PAS_3065	DS548370	+	67495	(polyA: EDI_342240), (NATpolyA: EDI_342250)
PAS_3066	DS548370	+	67544	(polyA: EDI_342240), (NATpolyA: EDI_342250)
PAS_3067	DS548370	-	68117	(NATpolyA: EDI_342260)
PAS_3068	DS548370	+	68541	(polyA: EDI_342260)
PAS_3073	DS548377	-	4872	(polyA: EDI_158260)
PAS_3075	DS548377	+	8245	(polyA: EDI_158270)
PAS_3076	DS548377	-	8707	(polyA: EDI_158380)
PAS_3077	DS548377	-	12325	(polyA: EDI_158390)
PAS_3078	DS548377	-	15822	(NATpolyA: EDI_158410)
PAS_3079	DS548377	+	16137	(polyA: EDI_158410)
PAS_3080	DS548377	-	22110	(polyA: EDI_158430)
PAS_3082	DS548377	+	24762	(NATpolyA: EDI_158430)
PAS_3085	DS548377	-	26758	(NATpolyA: EDI_158540)
PAS_3087	DS548377	-	28979	(NATpolyA: EDI_158550)
PAS_3088	DS548377	+	29273	(polyA: EDI_158550)
PAS_3089	DS548377	-	29317	(polyA: EDI_158560)
PAS_3090	DS548377	-	30740	(polyA: EDI_158570)
PAS_3091	DS548377	+	31005	(NATpolyA: EDI_158570)
PAS_3092	DS548377	+	31359	(NATpolyA: EDI_158570)
PAS_3093	DS548377	+	31861	(NATpolyA: EDI_158580)
PAS_3094	DS548377	-	33786	(polyA: EDI_158590)
PAS_3096	DS548377	-	37419	(polyA: EDI_158600)
PAS_3099	DS548377	-	38837	(NATpolyA: EDI_158610)
PAS_3100	DS548377	-	38894	(NATpolyA: EDI_158610), (polyA: EDI_158620)
PAS_3101	DS548377	-	41687	(NATpolyA: EDI_158630)
PAS_3103	DS548377	-	41727	(NATpolyA: EDI_158630)
PAS_3110	DS548377	+	42403	(polyA: EDI_158630)
PAS_3111	DS548377	-	43996	(polyA: EDI_158650)
PAS_3112	DS548377	-	59258	(polyA: EDI_158700)
PAS_3113	DS548377	-	63118	(polyA: EDI_158720)
PAS_3114	DS548381	+	6026	(polyA: EDI_057290)
PAS_3116	DS548381	-	6071	(polyA: EDI_057300)
PAS_3119	DS548381	-	10274	(polyA: EDI_057420)
PAS_3121	DS548389	-	3643	(polyA: EDI_063490)
PAS_3122	DS548389	+	7980	(NATpolyA: EDI_063490)
PAS_3123	DS548389	-	11432	(NATpolyA: EDI_063500)
PAS_3125	DS548389	-	12253	(NATpolyA: EDI_063500)
PAS_3126	DS548389	-	12522	(polyA: EDI_063510)
PAS_3127	DS548389	+	15100	(NATpolyA: EDI_063510)
PAS_3128	DS548389	-	15292	(polyA: EDI_063520)
PAS_3130	DS548389	+	17443	(polyA: EDI_063530)
PAS_3131	DS548389	-	18916	(polyA: EDI_063550)
PAS_3133	DS548389	+	18998	(NATpolyA: EDI_063550)
PAS_3134	DS548389	-	22809	(NATpolyA: EDI_063570)
PAS_3135	DS548389	-	23383	(NATpolyA: EDI_063570), (polyA: EDI_063580)
PAS_3136	DS548389	-	27484	(NATpolyA: EDI_063590)
PAS_3137	DS548389	+	27948	(polyA: EDI_063590)
PAS_3138	DS548389	-	28137	(NATpolyA: EDI_063600)
PAS_3140	DS548389	-	28260	(NATpolyA: EDI_063600)
PAS_3151	DS548389	+	28881	(polyA: EDI_063600)
PAS_3152	DS548389	+	30557	(polyA: EDI_063620)
PAS_3153	DS548389	+	30574	(polyA: EDI_063620)
PAS_3154	DS548389	-	30624	(polyA: EDI_063630)
PAS_3155	DS548389	+	31347	(NATpolyA: EDI_063630)
PAS_3161	DS548390	-	3050	(NATpolyA: EDI_021820)
PAS_3162	DS548390	-	3611	(NATpolyA: EDI_021820)
PAS_3163	DS548390	+	3681	(polyA: EDI_021820)
PAS_3164	DS548390	-	3954	(polyA: EDI_021930)
PAS_3165	DS548390	+	4149	(NATpolyA: EDI_021930)
PAS_3166	DS548390	-	8695	(polyA: EDI_021960)
PAS_3167	DS548390	+	9044	(NATpolyA: EDI_021960)
PAS_3171	DS548390	+	9464	(NATpolyA: EDI_021960)
PAS_3172	DS548390	-	13597	(NATpolyA: EDI_021970)
PAS_3175	DS548390	-	26042	(NATpolyA: EDI_022120)
PAS_3180	DS548390	+	26814	(polyA: EDI_022120)
PAS_3182	DS548390	-	28885	(polyA: EDI_022130)
PAS_3183	DS548393	-	546	(polyA: EDI_243020)
PAS_3184	DS548394	-	1551	(polyA: EDI_089980)
PAS_3185	DS548404	-	4977	(polyA: EDI_311730)
PAS_3186	DS548404	-	5078	(polyA: EDI_311730)
PAS_3187	DS548404	+	11741	(polyA: EDI_311750)
PAS_3189	DS548404	-	12438	(NATpolyA: EDI_311760), (polyA: EDI_311770)
PAS_3190	DS548404	-	12576	(polyA: EDI_311770)
PAS_3191	DS548404	-	14770	(NATpolyA: EDI_311780)
PAS_3192	DS548404	+	15150	(polyA: EDI_311780)
PAS_3194	DS548404	-	15203	(polyA: EDI_311790)
PAS_3197	DS548404	-	16137	(polyA: EDI_311800)
PAS_3198	DS548404	-	17173	(polyA: EDI_311810)
PAS_3201	DS548404	+	17981	(NATpolyA: EDI_311810)
PAS_3202	DS548404	-	19024	(polyA: EDI_311820)
PAS_3203	DS548404	-	21453	(NATpolyA: EDI_311830)
PAS_3206	DS548404	-	22666	(polyA: EDI_311840)
PAS_3209	DS548404	-	24883	(polyA: EDI_311850)
PAS_3210	DS548404	+	28594	(polyA: EDI_311960)
PAS_3211	DS548404	+	36233	(polyA: EDI_311980)
PAS_3220	DS548404	-	38136	(NATpolyA: EDI_311990)
PAS_3221	DS548404	-	38256	(NATpolyA: EDI_311990)
PAS_3222	DS548404	-	38388	(NATpolyA: EDI_311990)
PAS_3223	DS548406	-	3423	(NATpolyA: EDI_005180)
PAS_3224	DS548406	+	3529	(polyA: EDI_005180)
PAS_3225	DS548406	-	3631	(polyA: EDI_005190)
PAS_3226	DS548406	-	3659	(polyA: EDI_005190)
PAS_3227	DS548406	+	6722	(polyA: EDI_005200)
PAS_3228	DS548406	-	7247	(NATpolyA: EDI_005210)
PAS_3230	DS548406	-	7364	(NATpolyA: EDI_005210)
PAS_3231	DS548406	-	7513	(NATpolyA: EDI_005210)
PAS_3232	DS548406	+	7604	(polyA: EDI_005210)
PAS_3234	DS548406	+	8263	(polyA: EDI_005220), (NATpolyA: EDI_005230)
PAS_3239	DS548406	-	11436	(NATpolyA: EDI_005250)
PAS_3240	DS548406	+	11839	(polyA: EDI_005250)
PAS_3241	DS548406	+	12467	(polyA: EDI_005260)
PAS_3242	DS548406	+	12902	(NATpolyA: EDI_005270)
PAS_3244	DS548406	-	16645	(NATpolyA: EDI_005280)
PAS_3245	DS548406	-	16852	(NATpolyA: EDI_005280)
PAS_3246	DS548406	+	18188	(polyA: EDI_005280)
PAS_3247	DS548406	-	21022	(polyA: EDI_005320)
PAS_3250	DS548406	-	21046	(polyA: EDI_005320)
PAS_3253	DS548406	-	21725	(polyA: EDI_005330)
PAS_3254	DS548406	-	26510	(polyA: EDI_005350)
PAS_3256	DS548406	+	28507	(polyA: EDI_005360)
PAS_3257	DS548406	+	30291	(polyA: EDI_005370)
PAS_3259	DS548413	-	345	(polyA: EDI_208530)
PAS_3260	DS548421	-	2248	(NATpolyA: EDI_254170)
PAS_3261	DS548421	+	2526	(polyA: EDI_254170)
PAS_3264	DS548426	+	6759	(polyA: EDI_270190)
PAS_3269	DS548426	-	11562	(NATpolyA: EDI_270210)
PAS_3270	DS548426	-	12122	(NATpolyA: EDI_270210)
PAS_3271	DS548426	-	12213	(NATpolyA: EDI_270210)
PAS_3272	DS548426	-	15204	(NATpolyA: EDI_270230)
PAS_3273	DS548426	+	15529	(polyA: EDI_270230)
PAS_3274	DS548426	-	15835	(polyA: EDI_270240)
PAS_3278	DS548426	-	21803	(polyA: EDI_270250)
PAS_3280	DS548426	+	25209	(polyA: EDI_270260)
PAS_3284	DS548426	-	26429	(NATpolyA: EDI_270270)
PAS_3285	DS548426	+	27045	(polyA: EDI_270270)
PAS_3286	DS548426	-	27091	(polyA: EDI_270280)
PAS_3287	DS548426	-	27681	(polyA: EDI_270290)
PAS_3288	DS548426	-	31267	(polyA: EDI_270500)
PAS_3290	DS548426	-	34255	(NATpolyA: EDI_270520)
PAS_3291	DS548426	-	34569	(NATpolyA: EDI_270520)
PAS_3292	DS548426	-	34867	(NATpolyA: EDI_270520)
PAS_3294	DS548426	+	35124	(polyA: EDI_270520)
PAS_3295	DS548426	-	35347	(polyA: EDI_270530)
PAS_3296	DS548432	-	2626	(polyA: EDI_170580)
PAS_3297	DS548437	+	7073	(polyA: EDI_338130)
PAS_3298	DS548437	+	7095	(polyA: EDI_338130)
PAS_3299	DS548437	-	7175	(polyA: EDI_338140)
PAS_3300	DS548437	-	7200	(polyA: EDI_338140)
PAS_3302	DS548437	-	7226	(polyA: EDI_338140)
PAS_3303	DS548437	-	9110	(NATpolyA: EDI_338150)
PAS_3304	DS548437	-	10703	(NATpolyA: EDI_338170)
PAS_3305	DS548437	+	10816	(polyA: EDI_338170)
PAS_3306	DS548437	-	14586	(NATpolyA: EDI_338190), (polyA: EDI_338200)
PAS_3308	DS548437	+	14644	(polyA: EDI_338190)
PAS_3309	DS548437	+	16712	(polyA: EDI_338210)
PAS_3310	DS548437	+	16766	(polyA: EDI_338210)
PAS_3311	DS548437	+	19301	(polyA: EDI_338220)
PAS_3312	DS548437	-	19809	(NATpolyA: EDI_338230)
PAS_3313	DS548437	+	20660	(polyA: EDI_338230)
PAS_3314	DS548437	-	20913	(NATpolyA: EDI_338240)
PAS_3315	DS548437	+	21535	(polyA: EDI_338240)
PAS_3316	DS548437	-	25552	(NATpolyA: EDI_338270)
PAS_3317	DS548437	-	27811	(NATpolyA: EDI_338280)
PAS_3320	DS548442	-	5854	(polyA: EDI_318480)
PAS_3327	DS548442	-	5885	(polyA: EDI_318480)
PAS_3330	DS548442	+	10059	(polyA: EDI_318490)
PAS_3334	DS548442	+	10082	(polyA: EDI_318490)
PAS_3336	DS548442	-	12987	(polyA: EDI_318500)
PAS_3337	DS548442	-	16635	(polyA: EDI_318620)
PAS_3338	DS548442	+	16901	(NATpolyA: EDI_318620)
PAS_3339	DS548442	-	18282	(NATpolyA: EDI_318630)
PAS_3340	DS548442	+	18834	(polyA: EDI_318630)
PAS_3341	DS548442	+	19850	(polyA: EDI_318640)
PAS_3342	DS548442	-	19913	(polyA: EDI_318650)
PAS_3343	DS548442	-	19937	(polyA: EDI_318650)
PAS_3344	DS548442	-	21351	(polyA: EDI_318660)
PAS_3347	DS548442	-	24776	(NATpolyA: EDI_318670)
PAS_3352	DS548442	-	29779	(polyA: EDI_318690)
PAS_3353	DS548442	-	36406	(polyA: EDI_318720)
PAS_3355	DS548442	+	36450	(polyA: EDI_318710), (NATpolyA: EDI_318720)
PAS_3358	DS548443	+	3084	(polyA: EDI_137420)
PAS_3360	DS548443	+	3104	(polyA: EDI_137420)
PAS_3361	DS548443	-	3237	(NATpolyA: EDI_137430)
PAS_3362	DS548443	+	3246	(polyA: EDI_137420)
PAS_3363	DS548443	+	3736	(polyA: EDI_137430)
PAS_3364	DS548443	+	4318	(polyA: EDI_137440)
PAS_3365	DS548443	+	4331	(polyA: EDI_137440)
PAS_3366	DS548443	-	4360	(polyA: EDI_137450)
PAS_3370	DS548443	-	7348	(polyA: EDI_137460)
PAS_3372	DS548443	-	7482	(polyA: EDI_137460)
PAS_3374	DS548443	+	12180	(polyA: EDI_137570)
PAS_3375	DS548443	+	13723	(NATpolyA: EDI_137580)
PAS_3376	DS548445	-	1992	(polyA: EDI_273810)
PAS_3377	DS548445	+	5882	(polyA: EDI_273920), (NATpolyA: EDI_273930)
PAS_3379	DS548448	+	1374	(NATpolyA: EDI_193690)
PAS_3380	DS548448	-	7324	(NATpolyA: EDI_193900)
PAS_3382	DS548448	+	7487	(polyA: EDI_193900)
PAS_3384	DS548448	-	10205	(NATpolyA: EDI_193920)
PAS_3385	DS548448	-	10823	(polyA: EDI_193930)
PAS_3386	DS548448	-	13033	(polyA: EDI_193950)
PAS_3387	DS548448	+	13420	(NATpolyA: EDI_193950)
PAS_3388	DS548448	-	16643	(NATpolyA: EDI_193970)
PAS_3392	DS548448	-	16904	(NATpolyA: EDI_193970)
PAS_3393	DS548448	+	17053	(polyA: EDI_193970)
PAS_3394	DS548448	-	19189	(NATpolyA: EDI_194180)
PAS_3396	DS548448	-	21022	(NATpolyA: EDI_194180)
PAS_3397	DS548448	+	25078	(polyA: EDI_194200)
PAS_3401	DS548448	+	25792	(NATpolyA: EDI_194210)
PAS_3402	DS548451	-	2936	(polyA: EDI_166150)
PAS_3406	DS548451	-	2957	(polyA: EDI_166150)
PAS_3407	DS548451	-	5713	(NATpolyA: EDI_166160)
PAS_3411	DS548451	+	6264	(polyA: EDI_166160)
PAS_3412	DS548451	-	7083	(polyA: EDI_166170)
PAS_3413	DS548451	-	7147	(polyA: EDI_166170)
PAS_3414	DS548451	-	7167	(polyA: EDI_166170)
PAS_3416	DS548451	+	7413	(NATpolyA: EDI_166170)
PAS_3417	DS548451	-	10026	(NATpolyA: EDI_166180), (polyA: EDI_166190)
PAS_3418	DS548451	+	10104	(polyA: EDI_166180)
PAS_3419	DS548451	-	10162	(polyA: EDI_166190)
PAS_3420	DS548451	-	11013	(NATpolyA: EDI_166200)
PAS_3421	DS548451	-	11141	(NATpolyA: EDI_166200)
PAS_3422	DS548451	-	11676	(NATpolyA: EDI_166200)
PAS_3423	DS548451	+	12427	(polyA: EDI_166200)
PAS_3425	DS548451	-	13693	(polyA: EDI_166220)
PAS_3426	DS548451	-	17757	(polyA: EDI_166240)
PAS_3428	DS548451	+	20840	(NATpolyA: EDI_166360)
PAS_3430	DS548454	+	400	(polyA: EDI_315700)
PAS_3431	DS548454	+	5493	(polyA: EDI_315720)
PAS_3433	DS548454	-	6493	(polyA: EDI_315730)
PAS_3437	DS548454	+	9921	(polyA: EDI_315740)
PAS_3438	DS548454	+	11168	(polyA: EDI_315750)
PAS_3439	DS548454	-	11956	(NATpolyA: EDI_315760)
PAS_3441	DS548454	+	13908	(polyA: EDI_315760)
PAS_3442	DS548454	-	14214	(NATpolyA: EDI_315770)
PAS_3446	DS548454	+	15061	(polyA: EDI_315770)
PAS_3447	DS548454	-	23222	(NATpolyA: EDI_315780)
PAS_3448	DS548454	-	26426	(polyA: EDI_315800)
PAS_3450	DS548454	+	30184	(polyA: EDI_315820)
PAS_3453	DS548454	-	30212	(polyA: EDI_315830)
PAS_3454	DS548454	-	30230	(polyA: EDI_315830)
PAS_3455	DS548454	+	34037	(polyA: EDI_315840)
PAS_3456	DS548454	-	34089	(polyA: EDI_315850)
PAS_3458	DS548454	+	35118	(NATpolyA: EDI_315850)
PAS_3462	DS548454	+	35310	(NATpolyA: EDI_315850)
PAS_3463	DS548454	+	35664	(NATpolyA: EDI_315850)
PAS_3464	DS548454	-	37736	(NATpolyA: EDI_315860)
PAS_3465	DS548454	+	38206	(polyA: EDI_315860)
PAS_3466	DS548454	+	43659	(polyA: EDI_315870)
PAS_3471	DS548454	-	52001	(polyA: EDI_315890)
PAS_3473	DS548454	-	53949	(NATpolyA: EDI_315900)
PAS_3478	DS548454	+	54388	(polyA: EDI_315900)
PAS_3480	DS548454	-	54681	(polyA: EDI_315910)
PAS_3484	DS548454	+	60715	(polyA: EDI_315920)
PAS_3486	DS548454	-	74348	(polyA: EDI_315960)
PAS_3487	DS548454	+	74762	(NATpolyA: EDI_315960)
PAS_3490	DS548454	-	75705	(polyA: EDI_315970)
PAS_3491	DS548454	-	76823	(polyA: EDI_315980)
PAS_3495	DS548454	+	77243	(NATpolyA: EDI_315980)
PAS_3498	DS548454	+	77673	(NATpolyA: EDI_315980)
PAS_3499	DS548459	+	3333	(polyA: EDI_323960)
PAS_3519	DS548459	-	12835	(polyA: EDI_324200)
PAS_3521	DS548459	+	13493	(NATpolyA: EDI_324200)
PAS_3534	DS548459	-	17891	(polyA: EDI_324330)
PAS_3535	DS548459	-	22795	(NATpolyA: EDI_324350)
PAS_3536	DS548459	+	23325	(polyA: EDI_324350)
PAS_3537	DS548466	-	4098	(NATpolyA: EDI_189010)
PAS_3539	DS548474	-	4580	(NATpolyA: EDI_350040)
PAS_3540	DS548474	-	4781	(polyA: EDI_350050)
PAS_3541	DS548474	-	11341	(NATpolyA: EDI_350180)
PAS_3542	DS548474	-	12597	(NATpolyA: EDI_350190)
PAS_3543	DS548474	+	13906	(polyA: EDI_350190)
PAS_3545	DS548474	+	14666	(polyA: EDI_350300)
PAS_3546	DS548474	-	15809	(NATpolyA: EDI_350310)
PAS_3547	DS548474	-	15845	(NATpolyA: EDI_350310)
PAS_3548	DS548474	-	16575	(NATpolyA: EDI_350310), (polyA: EDI_350420)
PAS_3549	DS548474	+	16737	(polyA: EDI_350310)
PAS_3550	DS548477	+	5772	(polyA: EDI_120190)
PAS_3552	DS548477	+	6780	(polyA: EDI_120200)
PAS_3553	DS548477	-	6833	(polyA: EDI_120210)
PAS_3554	DS548477	+	6864	(polyA: EDI_120200)
PAS_3556	DS548477	-	6877	(polyA: EDI_120210)
PAS_3557	DS548477	-	7874	(polyA: EDI_120220)
PAS_3561	DS548477	+	11168	(polyA: EDI_120230)
PAS_3562	DS548477	-	13756	(polyA: EDI_120250)
PAS_3563	DS548477	-	15533	(polyA: EDI_120260)
PAS_3566	DS548477	-	17592	(polyA: EDI_120280)
PAS_3567	DS548477	-	21143	(NATpolyA: EDI_120290)
PAS_3568	DS548477	-	21530	(NATpolyA: EDI_120290)
PAS_3569	DS548477	-	21766	(NATpolyA: EDI_120290)
PAS_3571	DS548477	-	21862	(NATpolyA: EDI_120290)
PAS_3572	DS548477	+	22070	(polyA: EDI_120290)
PAS_3574	DS548477	-	22397	(polyA: EDI_120300)
PAS_3575	DS548477	-	23315	(polyA: EDI_120410)
PAS_3576	DS548481	+	516	(NATpolyA: EDI_003530)
PAS_3577	DS548482	-	466	(polyA: EDI_192970)
PAS_3578	DS548482	-	605	(polyA: EDI_192970)
PAS_3579	DS548486	+	7038	(polyA: EDI_144780)
PAS_3580	DS548486	-	8762	(NATpolyA: EDI_144890), (polyA: EDI_144900)
PAS_3581	DS548487	+	2493	(NATpolyA: EDI_017100)
PAS_3582	DS548487	-	22667	(NATpolyA: EDI_017160)
PAS_3583	DS548487	+	23283	(polyA: EDI_017160)
PAS_3585	DS548487	+	26967	(polyA: EDI_017180), (NATpolyA: EDI_017190)
PAS_3586	DS548487	+	27250	(NATpolyA: EDI_017190)
PAS_3587	DS548487	-	28381	(polyA: EDI_017200)
PAS_3589	DS548487	+	28818	(NATpolyA: EDI_017200)
PAS_3595	DS548487	-	31376	(NATpolyA: EDI_017210)
PAS_3598	DS548487	-	31505	(NATpolyA: EDI_017210)
PAS_3599	DS548487	-	31601	(NATpolyA: EDI_017210)
PAS_3602	DS548487	+	31806	(polyA: EDI_017210)
PAS_3603	DS548487	+	32934	(polyA: EDI_017220)
PAS_3604	DS548487	+	34255	(polyA: EDI_017230)
PAS_3605	DS548487	+	35118	(NATpolyA: EDI_017240)
PAS_3606	DS548487	+	37063	(NATpolyA: EDI_017250)
PAS_3608	DS548496	-	7820	(polyA: EDI_018960)
PAS_3609	DS548496	-	9993	(polyA: EDI_019070)
PAS_3611	DS548496	+	15226	(polyA: EDI_019080)
PAS_3616	DS548496	-	16045	(polyA: EDI_019090)
PAS_3617	DS548496	-	17225	(polyA: EDI_019100)
PAS_3618	DS548496	-	20121	(polyA: EDI_019130)
PAS_3619	DS548496	-	20146	(polyA: EDI_019130)
PAS_3622	DS548496	-	22069	(NATpolyA: EDI_019140)
PAS_3623	DS548496	+	22121	(polyA: EDI_019140)
PAS_3624	DS548500	-	4	(polyA: EDI_037380)
PAS_3626	DS548500	-	23	(polyA: EDI_037380)
PAS_3627	DS548500	+	847	(NATpolyA: EDI_037390)
PAS_3629	DS548500	+	861	(NATpolyA: EDI_037390)
PAS_3631	DS548500	+	1309	(NATpolyA: EDI_037390)
PAS_3632	DS548500	+	1325	(NATpolyA: EDI_037390)
PAS_3634	DS548500	+	1422	(NATpolyA: EDI_037390)
PAS_3639	DS548500	-	2573	(NATpolyA: EDI_037400)
PAS_3641	DS548500	+	3250	(polyA: EDI_037400)
PAS_3643	DS548500	+	3277	(polyA: EDI_037400)
PAS_3645	DS548500	-	6117	(polyA: EDI_037420)
PAS_3651	DS548500	-	10180	(polyA: EDI_037440)
PAS_3656	DS548500	-	11279	(polyA: EDI_037450)
PAS_3657	DS548500	+	12254	(NATpolyA: EDI_037450)
PAS_3658	DS548500	+	13146	(NATpolyA: EDI_037460)
PAS_3659	DS548500	-	13662	(polyA: EDI_037470)
PAS_3660	DS548511	-	8357	(NATpolyA: EDI_102140)
PAS_3661	DS548511	-	8405	(NATpolyA: EDI_102140)
PAS_3665	DS548511	-	12210	(NATpolyA: EDI_102160)
PAS_3666	DS548511	+	12474	(polyA: EDI_102160)
PAS_3667	DS548511	+	12487	(polyA: EDI_102160)
PAS_3678	DS548511	-	18014	(NATpolyA: EDI_102180)
PAS_3679	DS548511	+	19285	(polyA: EDI_102180)
PAS_3680	DS548511	+	19306	(polyA: EDI_102180)
PAS_3681	DS548511	-	19359	(polyA: EDI_102190)
PAS_3682	DS548511	-	23822	(polyA: EDI_102210)
PAS_3683	DS548511	+	24068	(NATpolyA: EDI_102210)
PAS_3686	DS548514	-	8455	(NATpolyA: EDI_022970)
PAS_3687	DS548514	-	9002	(NATpolyA: EDI_022970)
PAS_3688	DS548514	+	9433	(polyA: EDI_022970)
PAS_3689	DS548514	+	9453	(polyA: EDI_022970)
PAS_3690	DS548514	-	16537	(NATpolyA: EDI_023000)
PAS_3691	DS548514	-	17348	(NATpolyA: EDI_023000)
PAS_3697	DS548514	+	18397	(polyA: EDI_023010)
PAS_3699	DS548516	+	1242	(polyA: EDI_066260)
PAS_3700	DS548516	-	4684	(NATpolyA: EDI_066390)
PAS_3701	DS548516	-	4718	(NATpolyA: EDI_066390)
PAS_3703	DS548516	-	4982	(NATpolyA: EDI_066390)
PAS_3705	DS548516	-	5116	(NATpolyA: EDI_066390)
PAS_3706	DS548516	+	5356	(polyA: EDI_066390)
PAS_3708	DS548516	-	6322	(polyA: EDI_066410)
PAS_3709	DS548516	+	6346	(polyA: EDI_066400), (NATpolyA: EDI_066410)
PAS_3711	DS548516	-	7508	(polyA: EDI_066520)
PAS_3712	DS548516	+	8099	(NATpolyA: EDI_066520)
PAS_3713	DS548516	+	9988	(NATpolyA: EDI_066520)
PAS_3714	DS548516	-	12160	(NATpolyA: EDI_066530)
PAS_3715	DS548516	-	13834	(NATpolyA: EDI_066640)
PAS_3717	DS548516	+	14032	(polyA: EDI_066640)
PAS_3718	DS548516	-	14121	(NATpolyA: EDI_066650)
PAS_3719	DS548516	-	14681	(polyA: EDI_066660)
PAS_3720	DS548516	+	14704	(polyA: EDI_066650)
PAS_3723	DS548516	-	14708	(polyA: EDI_066660)
PAS_3725	DS548516	-	20291	(NATpolyA: EDI_066680)
PAS_3729	DS548516	-	24152	(polyA: EDI_066700)
PAS_3730	DS548516	+	24651	(NATpolyA: EDI_066700)
PAS_3731	DS548516	+	26578	(NATpolyA: EDI_066710)
PAS_3733	DS548519	-	7202	(NATpolyA: EDI_013000)
PAS_3734	DS548519	-	7961	(NATpolyA: EDI_013000)
PAS_3735	DS548519	-	8886	(polyA: EDI_013010)
PAS_3736	DS548519	+	10709	(NATpolyA: EDI_013020)
PAS_3738	DS548519	+	11091	(NATpolyA: EDI_013020)
PAS_3739	DS548519	+	11157	(NATpolyA: EDI_013020)
PAS_3740	DS548519	+	13433	(polyA: EDI_013030)
PAS_3741	DS548519	-	13763	(polyA: EDI_013040)
PAS_3742	DS548519	-	13907	(polyA: EDI_013040)
PAS_3746	DS548519	+	21548	(polyA: EDI_013070)
PAS_3747	DS548521	-	5141	(NATpolyA: EDI_244240)
PAS_3748	DS548521	+	5795	(polyA: EDI_244240)
PAS_3749	DS548521	-	9387	(NATpolyA: EDI_244250)
PAS_3761	DS548521	+	10889	(polyA: EDI_244250)
PAS_3764	DS548521	-	12055	(NATpolyA: EDI_244260)
PAS_3765	DS548521	-	13061	(NATpolyA: EDI_244260)
PAS_3766	DS548521	-	13158	(NATpolyA: EDI_244260)
PAS_3769	DS548521	+	13309	(polyA: EDI_244260)
PAS_3774	DS548521	-	13567	(polyA: EDI_244270)
PAS_3777	DS548521	-	13593	(polyA: EDI_244270)
PAS_3778	DS548521	-	13637	(polyA: EDI_244270)
PAS_3779	DS548521	+	13937	(NATpolyA: EDI_244270)
PAS_3780	DS548521	-	28000	(NATpolyA: EDI_244330)
PAS_3781	DS548521	-	28032	(NATpolyA: EDI_244330)
PAS_3786	DS548521	-	29175	(NATpolyA: EDI_244340)
PAS_3787	DS548521	-	29397	(NATpolyA: EDI_244340)
PAS_3792	DS548521	-	30540	(NATpolyA: EDI_244350)
PAS_3794	DS548521	-	30846	(NATpolyA: EDI_244350)
PAS_3795	DS548521	-	30864	(NATpolyA: EDI_244350)
PAS_3796	DS548521	+	31343	(polyA: EDI_244350)
PAS_3798	DS548521	-	31372	(polyA: EDI_244360)
PAS_3799	DS548521	-	31468	(polyA: EDI_244360)
PAS_3800	DS548521	+	36032	(polyA: EDI_244370)
PAS_3801	DS548521	-	38453	(NATpolyA: EDI_244390)
PAS_3803	DS548521	-	38876	(NATpolyA: EDI_244390)
PAS_3805	DS548521	+	40748	(polyA: EDI_244400)
PAS_3806	DS548521	+	43060	(polyA: EDI_244420)
PAS_3807	DS548521	-	43865	(polyA: EDI_244430)
PAS_3811	DS548521	+	44544	(NATpolyA: EDI_244430)
PAS_3812	DS548521	-	46019	(NATpolyA: EDI_244440)
PAS_3815	DS548521	-	46727	(NATpolyA: EDI_244440), (polyA: EDI_244450)
PAS_3816	DS548521	-	46816	(NATpolyA: EDI_244440), (polyA: EDI_244450)
PAS_3818	DS548521	+	46855	(polyA: EDI_244440)
PAS_3819	DS548521	+	47001	(polyA: EDI_244440), (NATpolyA: EDI_244450)
PAS_3822	DS548536	-	6701	(NATpolyA: EDI_184540)
PAS_3824	DS548536	+	7222	(polyA: EDI_184540)
PAS_3825	DS548536	-	7603	(NATpolyA: EDI_184650)
PAS_3829	DS548536	-	7891	(NATpolyA: EDI_184650)
PAS_3830	DS548536	+	9321	(polyA: EDI_184650)
PAS_3831	DS548538	-	431	(NATpolyA: EDI_079330)
PAS_3832	DS548538	+	474	(polyA: EDI_079330)
PAS_3835	DS548554	-	2793	(NATpolyA: EDI_235410)
PAS_3836	DS548554	+	4606	(polyA: EDI_235410)
PAS_3837	DS548555	+	417	(NATpolyA: EDI_317050)
PAS_3841	DS548555	+	601	(NATpolyA: EDI_317050)
PAS_3845	DS548555	+	1023	(NATpolyA: EDI_317050)
PAS_3847	DS548555	+	1359	(NATpolyA: EDI_317050)
PAS_3848	DS548555	+	1747	(NATpolyA: EDI_317050)
PAS_3850	DS548555	-	4738	(NATpolyA: EDI_317060), (polyA: EDI_317070)
PAS_3856	DS548555	-	4791	(polyA: EDI_317070)
PAS_3858	DS548555	-	7080	(polyA: EDI_317090)
PAS_3859	DS548555	-	7095	(polyA: EDI_317090)
PAS_3860	DS548555	+	9435	(polyA: EDI_317100)
PAS_3861	DS548555	-	12173	(NATpolyA: EDI_317110)
PAS_3863	DS548555	+	12464	(polyA: EDI_317110)
PAS_3864	DS548555	+	12492	(polyA: EDI_317110)
PAS_3865	DS548555	-	16697	(polyA: EDI_317130)
PAS_3871	DS548555	+	18197	(NATpolyA: EDI_317140)
PAS_3874	DS548555	+	20113	(polyA: EDI_317160)
PAS_3875	DS548555	-	20147	(polyA: EDI_317170)
PAS_3876	DS548555	-	24004	(polyA: EDI_317200)
PAS_3877	DS548555	+	25837	(polyA: EDI_317210)
PAS_3879	DS548567	-	2157	(NATpolyA: EDI_259450)
PAS_3884	DS548567	-	2764	(NATpolyA: EDI_259460)
PAS_3885	DS548567	-	4562	(NATpolyA: EDI_259470), (polyA: EDI_259480)
PAS_3886	DS548567	+	7434	(polyA: EDI_259500)
PAS_3888	DS548567	-	7523	(polyA: EDI_259510)
PAS_3891	DS548567	-	7542	(polyA: EDI_259510)
PAS_3893	DS548567	-	8333	(polyA: EDI_259520)
PAS_3896	DS548567	+	8728	(NATpolyA: EDI_259520)
PAS_3897	DS548567	-	9949	(NATpolyA: EDI_259530)
PAS_3898	DS548567	+	10589	(polyA: EDI_259530)
PAS_3900	DS548567	+	11321	(polyA: EDI_259540)
PAS_3901	DS548567	-	11394	(polyA: EDI_259550)
PAS_3902	DS548567	-	12349	(NATpolyA: EDI_259560)
PAS_3903	DS548567	-	12919	(NATpolyA: EDI_259560)
PAS_3904	DS548567	+	13319	(polyA: EDI_259560)
PAS_3905	DS548567	+	14600	(NATpolyA: EDI_259570)
PAS_3907	DS548567	+	18140	(polyA: EDI_259590)
PAS_3908	DS548567	-	20059	(NATpolyA: EDI_259610)
PAS_3910	DS548567	-	20402	(polyA: EDI_259620)
PAS_3912	DS548567	-	20456	(polyA: EDI_259620)
[truncated: 6,592 more rows]

## Sheet: E. moshkovskii
Mornico et al., 2022. RNA sequencing reveals widespread transcription of natural antisense RNAs in Entamoeba species
Table S6. List of PAS identified in Entamoeba species (E. moshkovshii)
PAS_id	Contig	Strand	Position	Annotation
PAS_1	EmLa_contig00006	+	725	(polyA: EMO_123530)
PAS_4	EmLa_contig00019	-	1124	(polyA: EMO_123560)
PAS_25	EmLa_contig00053	-	62	(polyA: EMO_123630)
PAS_29	EmLa_contig00059	-	1476	(NATpolyA: EMO_123660)
PAS_31	EmLa_contig00060	-	0	(polyA: EMO_123670)
PAS_32	EmLa_contig00060	+	221	(NATpolyA: EMO_123670)
PAS_33	EmLa_contig00097	-	401	(NATpolyA: EMO_123750)
PAS_34	EmLa_contig00097	-	1232	(NATpolyA: EMO_123750)
PAS_35	EmLa_contig00133	-	78	(polyA: EMO_123780)
PAS_36	EmLa_contig00158	-	66	(polyA: EMO_123850)
PAS_37	EmLa_contig00158	-	80	(polyA: EMO_123850)
PAS_39	EmLa_contig00180	+	826	(polyA: EMO_123860)
PAS_41	EmLa_contig00186	-	466	(polyA: EMO_123900)
PAS_42	EmLa_contig00213	-	108	(polyA: EMO_123990)
PAS_45	EmLa_contig00252	-	48	(polyA: EMO_124030)
PAS_51	EmLa_contig00257	-	1522	(NATpolyA: EMO_124050)
PAS_52	EmLa_contig00292	-	374	(polyA: EMO_124140)
PAS_53	EmLa_contig00300	+	502	(polyA: EMO_124170)
PAS_59	EmLa_contig00300	-	530	(polyA: EMO_124180)
PAS_60	EmLa_contig00337	-	500	(NATpolyA: EMO_124230)
PAS_62	EmLa_contig00338	+	323	(NATpolyA: EMO_124240)
PAS_65	EmLa_contig00338	+	649	(NATpolyA: EMO_124240)
PAS_67	EmLa_contig00338	+	1019	(NATpolyA: EMO_124240)
PAS_69	EmLa_contig00338	+	1141	(NATpolyA: EMO_124240)
PAS_70	EmLa_contig00338	+	1535	(NATpolyA: EMO_124240)
PAS_75	EmLa_contig00338	+	1648	(NATpolyA: EMO_124240)
PAS_76	EmLa_contig00338	+	1675	(NATpolyA: EMO_124240)
PAS_81	EmLa_contig00381	-	56	(NATpolyA: EMO_124320)
PAS_85	EmLa_contig00399	+	862	(polyA: EMO_124340)
PAS_91	EmLa_contig00420	-	104	(polyA: EMO_124430)
PAS_92	EmLa_contig00453	+	1179	(polyA: EMO_124530)
PAS_97	EmLa_contig00480	-	34	(polyA: EMO_124610)
PAS_98	EmLa_contig00480	+	753	(NATpolyA: EMO_124610)
PAS_99	EmLa_contig00482	-	1390	(NATpolyA: EMO_124620)
PAS_100	EmLa_contig00506	-	378	(NATpolyA: EMO_124690)
PAS_101	EmLa_contig00508	-	515	(polyA: EMO_124700)
PAS_103	EmLa_contig00538	-	210	(NATpolyA: EMO_124770)
PAS_104	EmLa_contig00538	-	786	(NATpolyA: EMO_124770)
PAS_105	EmLa_contig00568	+	531	(polyA: EMO_124840)
PAS_110	EmLa_contig00577	+	533	(polyA: EMO_124870)
PAS_116	EmLa_contig00588	-	161	(polyA: EMO_124930)
PAS_120	EmLa_contig00645	-	31	(polyA: EMO_125030)
PAS_122	EmLa_contig00645	+	300	(NATpolyA: EMO_125030)
PAS_124	EmLa_contig00647	-	1328	(NATpolyA: EMO_125040)
PAS_125	EmLa_contig00647	+	1778	(polyA: EMO_125040)
PAS_126	EmLa_contig00654	-	116	(polyA: EMO_125060)
PAS_127	EmLa_contig00663	+	400	(polyA: EMO_125080)
PAS_132	EmLa_contig00663	-	454	(polyA: EMO_125090)
PAS_133	EmLa_contig00692	-	103	(polyA: EMO_125100)
PAS_134	EmLa_contig00692	+	601	(NATpolyA: EMO_125100)
PAS_136	EmLa_contig00710	-	533	(NATpolyA: EMO_125120)
PAS_137	EmLa_contig00726	+	144	(NATpolyA: EMO_125160)
PAS_138	EmLa_contig00749	-	1057	(NATpolyA: EMO_125220)
PAS_139	EmLa_contig00795	-	1052	(NATpolyA: EMO_125310)
PAS_141	EmLa_contig00795	+	1268	(polyA: EMO_125310)
PAS_142	EmLa_contig00798	-	322	(polyA: EMO_125330)
PAS_147	EmLa_contig00811	-	480	(polyA: EMO_125380)
PAS_148	EmLa_contig00811	+	512	(NATpolyA: EMO_125380)
PAS_149	EmLa_contig00816	-	41	(polyA: EMO_125410)
PAS_150	EmLa_contig00832	-	546	(NATpolyA: EMO_125470)
PAS_151	EmLa_contig00832	-	690	(NATpolyA: EMO_125470)
PAS_155	EmLa_contig00832	-	948	(NATpolyA: EMO_125470)
PAS_156	EmLa_contig00832	-	1131	(NATpolyA: EMO_125470)
PAS_172	EmLa_contig00832	-	1263	(NATpolyA: EMO_125470)
PAS_177	EmLa_contig00832	+	1811	(polyA: EMO_125470)
PAS_178	EmLa_contig00833	-	269	(NATpolyA: EMO_125480)
PAS_185	EmLa_contig00881	-	22	(polyA: EMO_125600)
PAS_187	EmLa_contig00881	+	182	(NATpolyA: EMO_125600)
PAS_188	EmLa_contig00985	+	217	(NATpolyA: EMO_125770)
PAS_190	EmLa_contig00985	+	231	(NATpolyA: EMO_125770)
PAS_191	EmLa_contig01032	-	1133	(NATpolyA: EMO_125890)
PAS_194	EmLa_contig01051	-	383	(NATpolyA: EMO_125930)
PAS_196	EmLa_contig01055	-	228	(NATpolyA: EMO_125940)
PAS_197	EmLa_contig01055	-	323	(NATpolyA: EMO_125940)
PAS_198	EmLa_contig01055	-	453	(NATpolyA: EMO_125940)
PAS_202	EmLa_contig01055	-	915	(NATpolyA: EMO_125940)
PAS_204	EmLa_contig01055	-	1060	(NATpolyA: EMO_125940)
PAS_217	EmLa_contig01055	+	1505	(polyA: EMO_125940)
PAS_219	EmLa_contig01065	-	157	(NATpolyA: EMO_125960)
PAS_233	EmLa_contig01065	-	595	(NATpolyA: EMO_125960)
PAS_237	EmLa_contig01094	-	111	(polyA: EMO_126080)
PAS_240	EmLa_contig01124	-	47	(NATpolyA: EMO_126120)
PAS_243	EmLa_contig01141	-	23	(polyA: EMO_126200)
PAS_245	EmLa_contig01149	-	114	(polyA: EMO_126260)
PAS_247	EmLa_contig01149	+	147	(NATpolyA: EMO_126260)
PAS_248	EmLa_contig01162	-	804	(NATpolyA: EMO_126310)
PAS_260	EmLa_contig01180	+	950	(polyA: EMO_126380)
PAS_261	EmLa_contig01180	+	979	(polyA: EMO_126380)
PAS_264	EmLa_contig01184	-	134	(polyA: EMO_126410)
PAS_265	EmLa_contig01195	-	326	(NATpolyA: EMO_126450)
PAS_275	EmLa_contig01232	-	877	(NATpolyA: EMO_126540)
PAS_286	EmLa_contig01264	-	129	(polyA: EMO_126610)
PAS_288	EmLa_contig01264	-	564	(polyA: EMO_126620)
PAS_289	EmLa_contig01264	-	718	(polyA: EMO_126620)
PAS_292	EmLa_contig01277	-	954	(NATpolyA: EMO_126650)
PAS_297	EmLa_contig01283	-	136	(polyA: EMO_126680)
PAS_298	EmLa_contig01294	+	756	(NATpolyA: EMO_126740)
PAS_303	EmLa_contig01300	+	682	(NATpolyA: EMO_126770)
PAS_308	EmLa_contig01300	+	915	(NATpolyA: EMO_126770)
PAS_313	EmLa_contig01300	+	1301	(NATpolyA: EMO_126770)
PAS_316	EmLa_contig01301	-	64	(NATpolyA: EMO_126780)
PAS_317	EmLa_contig01307	+	70	(NATpolyA: EMO_126810)
PAS_318	EmLa_contig01326	+	452	(NATpolyA: EMO_126830)
PAS_323	EmLa_contig01330	+	308	(NATpolyA: EMO_126840)
PAS_326	EmLa_contig01347	+	1308	(polyA: EMO_126900)
PAS_327	EmLa_contig01347	-	1339	(polyA: EMO_126910)
PAS_328	EmLa_contig01347	-	1360	(polyA: EMO_126910)
PAS_329	EmLa_contig01347	-	1375	(polyA: EMO_126910)
PAS_330	EmLa_contig01351	-	217	(polyA: EMO_126930)
PAS_331	EmLa_contig01353	-	390	(NATpolyA: EMO_126940)
PAS_334	EmLa_contig01353	+	777	(polyA: EMO_126940)
PAS_345	EmLa_contig01447	-	134	(NATpolyA: EMO_127310)
PAS_346	EmLa_contig01448	-	368	(NATpolyA: EMO_127320)
PAS_352	EmLa_contig01463	+	656	(polyA: EMO_127380)
PAS_360	EmLa_contig01465	-	445	(NATpolyA: EMO_127400)
PAS_369	EmLa_contig01465	+	705	(polyA: EMO_127400)
PAS_370	EmLa_contig01478	+	830	(polyA: EMO_127420)
PAS_373	EmLa_contig01479	-	732	(NATpolyA: EMO_127440)
PAS_375	EmLa_contig01479	+	892	(polyA: EMO_127440)
PAS_377	EmLa_contig01479	-	929	(polyA: EMO_127450)
PAS_378	EmLa_contig01480	+	1430	(polyA: EMO_127460)
PAS_379	EmLa_contig01523	-	95	(polyA: EMO_127550)
PAS_387	EmLa_contig01523	-	113	(polyA: EMO_127550)
PAS_388	EmLa_contig01531	-	227	(polyA: EMO_127590)
PAS_390	EmLa_contig01533	-	164	(NATpolyA: EMO_127610)
PAS_392	EmLa_contig01533	+	614	(polyA: EMO_127610)
PAS_393	EmLa_contig01560	+	560	(polyA: EMO_127640)
PAS_394	EmLa_contig01562	-	89	(polyA: EMO_127650)
PAS_396	EmLa_contig01569	-	240	(polyA: EMO_127690)
PAS_402	EmLa_contig01571	+	1247	(polyA: EMO_127710)
PAS_407	EmLa_contig01571	+	1266	(polyA: EMO_127710)
PAS_408	EmLa_contig01571	+	1280	(polyA: EMO_127710)
PAS_412	EmLa_contig01578	-	539	(NATpolyA: EMO_127750)
PAS_415	EmLa_contig01578	-	703	(NATpolyA: EMO_127750)
PAS_417	EmLa_contig01579	-	462	(NATpolyA: EMO_127760)
PAS_418	EmLa_contig01579	-	664	(NATpolyA: EMO_127760)
PAS_423	EmLa_contig01579	-	963	(NATpolyA: EMO_127760)
PAS_425	EmLa_contig01595	+	407	(NATpolyA: EMO_127810)
PAS_426	EmLa_contig01595	+	1008	(NATpolyA: EMO_127810)
PAS_428	EmLa_contig01596	-	424	(NATpolyA: EMO_127830)
PAS_429	EmLa_contig01600	-	780	(NATpolyA: EMO_127840)
PAS_434	EmLa_contig01600	+	991	(polyA: EMO_127840)
PAS_435	EmLa_contig01606	-	39	(polyA: EMO_127860)
PAS_445	EmLa_contig01615	+	1176	(polyA: EMO_127920)
PAS_463	EmLa_contig01621	-	1498	(NATpolyA: EMO_127960)
PAS_475	EmLa_contig01648	-	466	(NATpolyA: EMO_128050), (polyA: EMO_128060)
PAS_480	EmLa_contig01648	+	506	(polyA: EMO_128050), (NATpolyA: EMO_128060)
PAS_482	EmLa_contig01648	+	862	(NATpolyA: EMO_128060)
PAS_488	EmLa_contig01655	-	547	(NATpolyA: EMO_128140)
PAS_490	EmLa_contig01655	-	868	(NATpolyA: EMO_128140)
PAS_500	EmLa_contig01659	-	88	(polyA: EMO_128190)
PAS_503	EmLa_contig01659	-	112	(polyA: EMO_128190)
PAS_506	EmLa_contig01659	+	324	(NATpolyA: EMO_128190)
PAS_511	EmLa_contig01659	+	467	(NATpolyA: EMO_128190)
PAS_512	EmLa_contig01686	+	711	(polyA: EMO_128210)
PAS_513	EmLa_contig01686	+	1395	(polyA: EMO_128220)
PAS_518	EmLa_contig01713	-	387	(NATpolyA: EMO_128240)
PAS_519	EmLa_contig01713	+	770	(polyA: EMO_128240)
PAS_520	EmLa_contig01732	-	11	(polyA: EMO_128300)
PAS_521	EmLa_contig01746	-	345	(NATpolyA: EMO_128330)
PAS_522	EmLa_contig01746	-	575	(NATpolyA: EMO_128330)
PAS_533	EmLa_contig01752	-	31	(polyA: EMO_128380)
PAS_536	EmLa_contig01756	-	53	(polyA: EMO_128420)
PAS_538	EmLa_contig01760	-	11	(polyA: EMO_128440)
PAS_539	EmLa_contig01765	-	98	(polyA: EMO_128470)
PAS_544	EmLa_contig01770	-	733	(NATpolyA: EMO_128480)
PAS_545	EmLa_contig01773	-	207	(polyA: EMO_128490)
PAS_548	EmLa_contig01779	-	308	(NATpolyA: EMO_128520)
PAS_550	EmLa_contig01779	-	353	(NATpolyA: EMO_128520)
PAS_551	EmLa_contig01792	-	229	(NATpolyA: EMO_128560)
PAS_552	EmLa_contig01795	+	55	(NATpolyA: EMO_128570)
PAS_553	EmLa_contig01795	+	239	(NATpolyA: EMO_128570)
PAS_554	EmLa_contig01804	-	47	(polyA: EMO_128620)
PAS_558	EmLa_contig01804	-	207	(polyA: EMO_128620)
PAS_568	EmLa_contig01806	-	365	(polyA: EMO_128640)
PAS_569	EmLa_contig01812	+	188	(NATpolyA: EMO_128660)
PAS_570	EmLa_contig01824	+	541	(polyA: EMO_128710)
PAS_571	EmLa_contig01826	-	651	(NATpolyA: EMO_128720)
PAS_574	EmLa_contig01826	+	1722	(polyA: EMO_128720)
PAS_576	EmLa_contig01862	-	292	(polyA: EMO_128790)
PAS_578	EmLa_contig01863	-	355	(polyA: EMO_128810)
PAS_579	EmLa_contig01895	-	19	(polyA: EMO_128890)
PAS_582	EmLa_contig01896	-	1451	(NATpolyA: EMO_128900)
PAS_583	EmLa_contig01896	+	1534	(polyA: EMO_128900)
PAS_600	EmLa_contig01897	+	786	(polyA: EMO_128910)
PAS_623	EmLa_contig01897	+	808	(polyA: EMO_128910)
PAS_624	EmLa_contig01925	-	1022	(NATpolyA: EMO_129000)
PAS_632	EmLa_contig01929	-	972	(NATpolyA: EMO_129030)
PAS_637	EmLa_contig01954	+	968	(NATpolyA: EMO_129050)
PAS_640	EmLa_contig01958	+	453	(NATpolyA: EMO_129060)
PAS_657	EmLa_contig01967	-	251	(polyA: EMO_129090)
PAS_658	EmLa_contig01985	-	382	(polyA: EMO_129150)
PAS_659	EmLa_contig01985	-	402	(polyA: EMO_129150)
PAS_664	EmLa_contig02028	-	1	(polyA: EMO_129260)
PAS_665	EmLa_contig02030	+	257	(NATpolyA: EMO_129280)
PAS_667	EmLa_contig02042	+	631	(polyA: EMO_129340)
PAS_668	EmLa_contig02042	-	750	(polyA: EMO_129350)
PAS_670	EmLa_contig02052	+	75	(NATpolyA: EMO_129390)
PAS_671	EmLa_contig02058	-	564	(NATpolyA: EMO_129430)
PAS_672	EmLa_contig02063	+	1217	(polyA: EMO_129470)
PAS_674	EmLa_contig02135	-	1712	(NATpolyA: EMO_129590)
PAS_677	EmLa_contig02159	-	571	(NATpolyA: EMO_129680)
PAS_681	EmLa_contig02159	-	740	(NATpolyA: EMO_129680)
PAS_686	EmLa_contig02159	+	802	(polyA: EMO_129680)
PAS_695	EmLa_contig02265	-	125	(polyA: EMO_129970)
PAS_696	EmLa_contig02300	-	724	(polyA: EMO_130120)
PAS_700	EmLa_contig02300	+	986	(NATpolyA: EMO_130120)
PAS_703	EmLa_contig02326	-	814	(NATpolyA: EMO_130220)
PAS_704	EmLa_contig02356	-	382	(NATpolyA: EMO_130320)
PAS_709	EmLa_contig02356	-	412	(NATpolyA: EMO_130320)
PAS_715	EmLa_contig02368	-	699	(polyA: EMO_130370)
PAS_718	EmLa_contig02386	-	70	(polyA: EMO_130390)
PAS_719	EmLa_contig02386	+	201	(NATpolyA: EMO_130390)
PAS_729	EmLa_contig02389	+	491	(polyA: EMO_130420)
PAS_732	EmLa_contig02419	+	1113	(polyA: EMO_130460)
PAS_734	EmLa_contig02424	-	86	(NATpolyA: EMO_130500)
PAS_743	EmLa_contig02466	+	491	(polyA: EMO_130570)
PAS_752	EmLa_contig02470	+	1311	(polyA: EMO_130590)
PAS_760	EmLa_contig02525	-	121	(NATpolyA: EMO_130700)
PAS_761	EmLa_contig02537	-	453	(NATpolyA: EMO_130750)
PAS_765	EmLa_contig02537	+	904	(polyA: EMO_130750)
PAS_766	EmLa_contig02562	-	55	(polyA: EMO_130820)
PAS_771	EmLa_contig02592	-	144	(NATpolyA: EMO_130850)
PAS_772	EmLa_contig02592	+	479	(polyA: EMO_130850)
PAS_773	EmLa_contig02605	+	600	(polyA: EMO_130900)
PAS_774	EmLa_contig02609	-	66	(NATpolyA: EMO_130910)
PAS_775	EmLa_contig02609	+	579	(polyA: EMO_130910)
PAS_776	EmLa_contig02623	-	1115	(NATpolyA: EMO_130950)
PAS_777	EmLa_contig02774	-	171	(polyA: EMO_131060)
PAS_778	EmLa_contig02803	-	1	(polyA: EMO_131090)
PAS_779	EmLa_contig02825	-	655	(NATpolyA: EMO_131130)
PAS_780	EmLa_contig02863	-	230	(polyA: EMO_131210)
PAS_781	EmLa_contig02957	-	529	(polyA: EMO_131380)
PAS_787	EmLa_contig03009	-	280	(NATpolyA: EMO_131470)
PAS_789	EmLa_contig03027	+	25	(NATpolyA: EMO_131480)
PAS_801	EmLa_contig03027	+	461	(NATpolyA: EMO_131480)
PAS_806	EmLa_contig03114	-	313	(NATpolyA: EMO_131570)
PAS_811	EmLa_contig03114	-	710	(polyA: EMO_131580)
PAS_812	EmLa_contig03127	+	1300	(polyA: EMO_131590)
PAS_820	EmLa_contig03157	-	251	(NATpolyA: EMO_131610)
PAS_821	EmLa_contig03176	+	246	(NATpolyA: EMO_131620)
PAS_824	EmLa_contig03213	-	778	(NATpolyA: EMO_131690)
PAS_825	EmLa_contig03233	-	506	(polyA: EMO_131720)
PAS_832	EmLa_contig03241	-	761	(NATpolyA: EMO_131740)
PAS_833	EmLa_contig03325	-	1067	(NATpolyA: EMO_131840)
PAS_837	EmLa_contig03325	+	1668	(polyA: EMO_131840)
PAS_838	EmLa_contig03429	-	479	(NATpolyA: EMO_132010)
PAS_841	EmLa_contig03437	-	68	(polyA: EMO_132030)
PAS_844	EmLa_contig03495	-	537	(NATpolyA: EMO_132090)
PAS_845	EmLa_contig03538	-	1	(polyA: EMO_132150)
PAS_846	EmLa_contig03603	+	459	(polyA: EMO_132330)
PAS_849	EmLa_contig03632	-	394	(polyA: EMO_132400)
PAS_851	EmLa_contig03635	-	277	(polyA: EMO_132410)
PAS_852	EmLa_contig03670	+	511	(polyA: EMO_132470)
PAS_853	EmLa_contig03676	+	413	(NATpolyA: EMO_132490)
PAS_857	EmLa_contig03744	+	265	(NATpolyA: EMO_132550)
PAS_858	EmLa_contig03901	-	1051	(NATpolyA: EMO_132790)
PAS_860	EmLa_contig03903	-	0	(polyA: EMO_132800)
PAS_861	EmLa_contig03954	-	1167	(polyA: EMO_132900)
PAS_865	EmLa_contig03968	-	272	(NATpolyA: EMO_132950)
PAS_866	EmLa_contig03968	+	789	(polyA: EMO_132950)
PAS_873	EmLa_contig03968	+	820	(polyA: EMO_132950)
PAS_874	EmLa_contig04080	+	194	(NATpolyA: EMO_133150)
PAS_875	EmLa_contig04139	+	178	(NATpolyA: EMO_133310)
PAS_876	EmLa_contig04170	-	131	(polyA: EMO_133400)
PAS_877	EmLa_contig04176	-	26	(polyA: EMO_133410)
PAS_878	EmLa_contig04296	-	7	(polyA: EMO_133660)
PAS_879	EmLa_contig04341	+	806	(polyA: EMO_133720)
PAS_881	EmLa_contig04420	+	514	(polyA: EMO_133810)
PAS_886	EmLa_contig04420	+	533	(polyA: EMO_133810)
PAS_887	EmLa_contig04431	+	441	(polyA: EMO_133850)
PAS_889	EmLa_contig04473	-	890	(NATpolyA: EMO_133920)
PAS_893	EmLa_contig04486	-	459	(NATpolyA: EMO_133980)
PAS_894	EmLa_contig04493	+	1023	(NATpolyA: EMO_134010)
PAS_895	EmLa_contig04526	+	369	(NATpolyA: EMO_134050)
PAS_898	EmLa_contig04526	+	562	(NATpolyA: EMO_134050)
PAS_903	EmLa_contig04526	+	966	(NATpolyA: EMO_134050)
PAS_905	EmLa_contig04526	+	1204	(NATpolyA: EMO_134050)
PAS_906	EmLa_contig04526	+	1240	(NATpolyA: EMO_134050)
PAS_907	EmLa_contig04526	+	1555	(NATpolyA: EMO_134050)
PAS_909	EmLa_contig04580	+	207	(NATpolyA: EMO_134160)
PAS_910	EmLa_contig04601	-	543	(NATpolyA: EMO_134210)
PAS_911	EmLa_contig04601	-	655	(NATpolyA: EMO_134210)
PAS_912	EmLa_contig04602	-	33	(polyA: EMO_134220)
PAS_913	EmLa_contig04731	-	342	(NATpolyA: EMO_134480)
PAS_914	EmLa_contig04731	-	1099	(NATpolyA: EMO_134480)
PAS_915	EmLa_contig04757	-	75	(polyA: EMO_134510)
PAS_917	EmLa_contig04760	-	338	(NATpolyA: EMO_134530)
PAS_919	EmLa_contig04760	-	370	(NATpolyA: EMO_134530)
PAS_923	EmLa_contig04790	-	498	(NATpolyA: EMO_134650)
PAS_924	EmLa_contig04790	+	1210	(polyA: EMO_134650)
PAS_925	EmLa_contig04795	-	113	(NATpolyA: EMO_134660)
PAS_927	EmLa_contig04795	-	192	(NATpolyA: EMO_134660)
PAS_931	EmLa_contig04795	-	405	(NATpolyA: EMO_134660)
PAS_935	EmLa_contig04796	+	1351	(polyA: EMO_134670)
PAS_936	EmLa_contig04886	-	444	(NATpolyA: EMO_134830)
PAS_937	EmLa_contig04886	-	567	(NATpolyA: EMO_134830)
PAS_941	EmLa_contig04905	-	504	(NATpolyA: EMO_134890)
PAS_942	EmLa_contig04929	-	32	(polyA: EMO_134900)
PAS_943	EmLa_contig04940	+	1299	(polyA: EMO_134930)
PAS_944	EmLa_contig05139	-	174	(polyA: EMO_135250)
PAS_945	EmLa_contig05139	-	188	(polyA: EMO_135250)
PAS_948	EmLa_contig05210	+	342	(polyA: EMO_135450)
PAS_949	EmLa_contig05242	-	43	(polyA: EMO_135540)
PAS_951	EmLa_contig05280	-	55	(polyA: EMO_135660)
PAS_952	EmLa_contig05306	-	353	(NATpolyA: EMO_135720)
PAS_955	EmLa_contig05306	-	556	(NATpolyA: EMO_135720)
PAS_956	EmLa_contig05324	+	978	(polyA: EMO_135770)
PAS_957	EmLa_contig05324	+	1007	(polyA: EMO_135770)
PAS_960	EmLa_contig05434	-	307	(NATpolyA: EMO_136000)
PAS_961	EmLa_contig05434	-	520	(NATpolyA: EMO_136000)
PAS_966	EmLa_contig05434	+	566	(polyA: EMO_136000)
PAS_969	EmLa_contig05439	+	574	(polyA: EMO_136010)
PAS_970	EmLa_contig05443	-	265	(NATpolyA: EMO_136020)
PAS_972	EmLa_contig05443	-	324	(NATpolyA: EMO_136020)
PAS_973	EmLa_contig05443	+	633	(polyA: EMO_136020)
PAS_975	EmLa_contig05443	+	649	(polyA: EMO_136020)
PAS_977	EmLa_contig05449	-	175	(NATpolyA: EMO_136040)
PAS_980	EmLa_contig05449	+	324	(polyA: EMO_136040)
PAS_984	EmLa_contig05559	+	1240	(NATpolyA: EMO_136250)
PAS_985	EmLa_contig05559	+	1371	(NATpolyA: EMO_136250)
PAS_986	EmLa_contig05601	-	420	(NATpolyA: EMO_136360)
PAS_987	EmLa_contig05609	-	9	(polyA: EMO_136370)
PAS_992	EmLa_contig05669	+	610	(NATpolyA: EMO_136480)
PAS_993	EmLa_contig05748	-	522	(NATpolyA: EMO_136610)
PAS_994	EmLa_contig05748	-	910	(NATpolyA: EMO_136610)
PAS_995	EmLa_contig05748	+	1207	(polyA: EMO_136610)
PAS_996	EmLa_contig05763	+	475	(polyA: EMO_136650)
PAS_997	EmLa_contig05765	-	54	(NATpolyA: EMO_136660)
PAS_1002	EmLa_contig05791	+	1358	(polyA: EMO_136720)
PAS_1003	EmLa_contig05842	-	512	(NATpolyA: EMO_136820)
PAS_1006	EmLa_contig05842	+	811	(polyA: EMO_136820)
PAS_1008	EmLa_contig05882	-	170	(NATpolyA: EMO_136950)
PAS_1009	EmLa_contig05894	-	465	(NATpolyA: EMO_136990)
PAS_1010	EmLa_contig05972	-	738	(NATpolyA: EMO_137180)
PAS_1013	EmLa_contig06048	-	130	(polyA: EMO_137340)
PAS_1014	EmLa_contig06077	+	788	(polyA: EMO_137400)
PAS_1015	EmLa_contig06087	+	671	(polyA: EMO_137440)
PAS_1016	EmLa_contig06092	-	76	(polyA: EMO_137470)
PAS_1022	EmLa_contig06118	+	1305	(polyA: EMO_137500)
PAS_1023	EmLa_contig06164	-	14	(polyA: EMO_137590)
PAS_1024	EmLa_contig06168	-	30	(polyA: EMO_137600)
PAS_1026	EmLa_contig06168	-	161	(polyA: EMO_137600)
PAS_1027	EmLa_contig06185	-	360	(NATpolyA: EMO_137610)
PAS_1030	EmLa_contig06227	-	1006	(NATpolyA: EMO_137720)
PAS_1032	EmLa_contig06227	+	1131	(polyA: EMO_137720)
PAS_1034	EmLa_contig06253	-	305	(NATpolyA: EMO_137810)
PAS_1037	EmLa_contig06312	+	576	(polyA: EMO_137910)
PAS_1039	EmLa_contig06320	-	789	(polyA: EMO_137930)
PAS_1040	EmLa_contig06352	+	1718	(polyA: EMO_138090)
PAS_1042	EmLa_contig06359	+	90	(NATpolyA: EMO_138130)
PAS_1043	EmLa_contig06364	-	49	(polyA: EMO_138160)
PAS_1047	EmLa_contig06371	-	252	(polyA: EMO_138190)
PAS_1049	EmLa_contig06376	-	15	(polyA: EMO_138210)
PAS_1051	EmLa_contig06385	+	863	(polyA: EMO_138230)
PAS_1052	EmLa_contig06386	-	215	(NATpolyA: EMO_138240)
PAS_1054	EmLa_contig06408	-	89	(polyA: EMO_138280)
PAS_1055	EmLa_contig06454	+	505	(polyA: EMO_138430)
PAS_1059	EmLa_contig06457	-	89	(NATpolyA: EMO_138440)
PAS_1060	EmLa_contig06457	-	793	(NATpolyA: EMO_138440)
PAS_1062	EmLa_contig06457	-	874	(NATpolyA: EMO_138440)
PAS_1063	EmLa_contig06457	+	1230	(polyA: EMO_138440)
PAS_1065	EmLa_contig06478	-	53	(polyA: EMO_138480)
PAS_1066	EmLa_contig06500	-	508	(NATpolyA: EMO_138550)
PAS_1067	EmLa_contig06507	-	330	(polyA: EMO_138570)
PAS_1068	EmLa_contig06523	-	121	(NATpolyA: EMO_138660)
PAS_1069	EmLa_contig06528	-	735	(NATpolyA: EMO_138680)
PAS_1070	EmLa_contig06556	+	192	(NATpolyA: EMO_138740)
PAS_1071	EmLa_contig06579	+	1298	(polyA: EMO_138780)
PAS_1073	EmLa_contig06644	+	692	(polyA: EMO_138970)
PAS_1074	EmLa_contig06645	-	113	(polyA: EMO_138980)
PAS_1075	EmLa_contig06645	+	623	(NATpolyA: EMO_138980)
PAS_1076	EmLa_contig06723	-	16	(polyA: EMO_139150)
PAS_1077	EmLa_contig06723	-	658	(polyA: EMO_139160)
PAS_1078	EmLa_contig06727	-	658	(NATpolyA: EMO_139200)
PAS_1080	EmLa_contig06750	-	680	(polyA: EMO_139270)
PAS_1081	EmLa_contig06758	-	810	(NATpolyA: EMO_139330)
PAS_1084	EmLa_contig06758	+	930	(polyA: EMO_139330)
PAS_1085	EmLa_contig06762	-	253	(NATpolyA: EMO_139350)
PAS_1086	EmLa_contig06778	-	385	(polyA: EMO_139400)
PAS_1088	EmLa_contig06810	+	1080	(polyA: EMO_139480)
PAS_1089	EmLa_contig06816	-	189	(NATpolyA: EMO_139520)
PAS_1091	EmLa_contig06834	-	398	(NATpolyA: EMO_139570)
PAS_1092	EmLa_contig06948	-	402	(NATpolyA: EMO_139790)
PAS_1094	EmLa_contig06956	+	457	(NATpolyA: EMO_139810)
PAS_1095	EmLa_contig06957	-	820	(NATpolyA: EMO_139820)
PAS_1101	EmLa_contig06968	-	23	(polyA: EMO_139880)
PAS_1102	EmLa_contig07020	-	163	(NATpolyA: EMO_140120)
PAS_1103	EmLa_contig07020	-	459	(NATpolyA: EMO_140120)
PAS_1104	EmLa_contig07042	-	81	(polyA: EMO_140190)
PAS_1108	EmLa_contig07082	-	1069	(polyA: EMO_140290)
PAS_1109	EmLa_contig07082	-	1084	(polyA: EMO_140290)
PAS_1110	EmLa_contig07082	+	1199	(NATpolyA: EMO_140290)
PAS_1111	EmLa_contig07107	-	598	(NATpolyA: EMO_140370)
PAS_1113	EmLa_contig07107	-	1523	(NATpolyA: EMO_140370)
PAS_1117	EmLa_contig07107	+	1563	(polyA: EMO_140370)
PAS_1118	EmLa_contig07136	-	48	(polyA: EMO_140420)
PAS_1119	EmLa_contig07161	-	297	(polyA: EMO_140490)
PAS_1120	EmLa_contig07208	+	545	(polyA: EMO_140530)
PAS_1121	EmLa_contig07238	-	520	(NATpolyA: EMO_140640)
PAS_1122	EmLa_contig07238	+	553	(polyA: EMO_140640)
PAS_1123	EmLa_contig07388	-	1417	(NATpolyA: EMO_140860)
PAS_1124	EmLa_contig07391	-	138	(polyA: EMO_140880)
PAS_1125	EmLa_contig07426	-	21	(polyA: EMO_140950)
PAS_1126	EmLa_contig07436	-	854	(NATpolyA: EMO_140990)
PAS_1128	EmLa_contig07483	-	619	(polyA: EMO_141250)
PAS_1130	EmLa_contig07522	-	162	(polyA: EMO_141350)
PAS_1131	EmLa_contig07534	-	70	(polyA: EMO_141440)
PAS_1134	EmLa_contig07563	-	291	(polyA: EMO_141490)
PAS_1136	EmLa_contig07564	+	705	(polyA: EMO_141500)
PAS_1137	EmLa_contig07572	-	250	(NATpolyA: EMO_141530)
PAS_1138	EmLa_contig07657	-	315	(NATpolyA: EMO_141680)
PAS_1142	EmLa_contig07703	-	119	(polyA: EMO_141860)
PAS_1145	EmLa_contig07703	+	642	(NATpolyA: EMO_141860)
PAS_1146	EmLa_contig07779	-	143	(NATpolyA: EMO_142040)
PAS_1147	EmLa_contig07834	+	289	(NATpolyA: EMO_142150)
PAS_1150	EmLa_contig07943	-	119	(polyA: EMO_142440)
PAS_1151	EmLa_contig07957	+	716	(polyA: EMO_142460)
PAS_1152	EmLa_contig07957	+	732	(polyA: EMO_142460)
PAS_1153	EmLa_contig07957	+	789	(polyA: EMO_142460)
PAS_1156	EmLa_contig07958	-	13	(polyA: EMO_142470)
PAS_1157	EmLa_contig08038	-	186	(polyA: EMO_142620)
PAS_1162	EmLa_contig08038	+	911	(NATpolyA: EMO_142620)
PAS_1166	EmLa_contig08052	-	239	(polyA: EMO_142650)
PAS_1168	EmLa_contig08087	+	649	(polyA: EMO_142710)
PAS_1169	EmLa_contig08106	+	221	(NATpolyA: EMO_142770)
PAS_1170	EmLa_contig08111	-	114	(polyA: EMO_142800)
PAS_1177	EmLa_contig08111	+	150	(NATpolyA: EMO_142800)
PAS_1178	EmLa_contig08111	+	509	(NATpolyA: EMO_142800)
PAS_1179	EmLa_contig08206	-	245	(polyA: EMO_143050)
PAS_1181	EmLa_contig08254	-	25	(polyA: EMO_143130)
PAS_1182	EmLa_contig08308	-	205	(polyA: EMO_143250)
PAS_1183	EmLa_contig08349	-	642	(NATpolyA: EMO_143340)
PAS_1185	EmLa_contig08369	-	267	(NATpolyA: EMO_143400)
PAS_1187	EmLa_contig08369	+	439	(polyA: EMO_143400)
PAS_1190	EmLa_contig08401	+	599	(polyA: EMO_143450)
PAS_1191	EmLa_contig08423	-	751	(polyA: EMO_143470)
PAS_1192	EmLa_contig08424	-	751	(NATpolyA: EMO_143480), (polyA: EMO_143490)
PAS_1193	EmLa_contig08472	-	843	(NATpolyA: EMO_143530)
PAS_1197	EmLa_contig08472	+	1661	(polyA: EMO_143530)
PAS_1199	EmLa_contig08472	+	1701	(polyA: EMO_143530)
PAS_1203	EmLa_contig08537	-	84	(polyA: EMO_143610)
PAS_1204	EmLa_contig08581	-	119	(polyA: EMO_143710)
PAS_1206	EmLa_contig08612	-	116	(polyA: EMO_143790)
PAS_1208	EmLa_contig08654	+	597	(NATpolyA: EMO_143880)
PAS_1209	EmLa_contig08679	-	445	(polyA: EMO_143940)
PAS_1210	EmLa_contig08679	+	996	(NATpolyA: EMO_143940)
PAS_1211	EmLa_contig08690	-	194	(NATpolyA: EMO_143980)
PAS_1212	EmLa_contig08690	-	353	(NATpolyA: EMO_143980)
PAS_1214	EmLa_contig08757	+	1829	(polyA: EMO_144140)
PAS_1215	EmLa_contig08771	-	963	(NATpolyA: EMO_144160)
PAS_1217	EmLa_contig08793	+	141	(NATpolyA: EMO_144180)
PAS_1218	EmLa_contig08793	+	344	(NATpolyA: EMO_144180)
PAS_1220	EmLa_contig08831	-	398	(NATpolyA: EMO_144240)
PAS_1222	EmLa_contig08835	+	614	(NATpolyA: EMO_144250)
PAS_1223	EmLa_contig08839	+	620	(polyA: EMO_144260)
PAS_1224	EmLa_contig08880	+	456	(NATpolyA: EMO_144320)
PAS_1225	EmLa_contig09027	-	1018	(NATpolyA: EMO_144520)
PAS_1228	EmLa_contig09099	+	428	(NATpolyA: EMO_144650)
PAS_1242	EmLa_contig09106	-	150	(polyA: EMO_144690)
PAS_1243	EmLa_contig09293	+	167	(NATpolyA: EMO_145160)
PAS_1244	EmLa_contig09293	+	1148	(polyA: EMO_145170)
PAS_1245	EmLa_contig09349	+	411	(polyA: EMO_145280)
PAS_1248	EmLa_contig09360	+	1066	(polyA: EMO_145330)
PAS_1249	EmLa_contig09432	+	205	(NATpolyA: EMO_145540)
PAS_1256	EmLa_contig09475	-	918	(NATpolyA: EMO_145600)
PAS_1258	EmLa_contig09475	+	1139	(polyA: EMO_145600), (NATpolyA: EMO_145610)
PAS_1259	EmLa_contig09509	+	436	(polyA: EMO_145660)
PAS_1260	EmLa_contig09511	+	41	(NATpolyA: EMO_145670)
PAS_1262	EmLa_contig09648	-	1119	(NATpolyA: EMO_145730)
PAS_1265	EmLa_contig09648	-	1350	(NATpolyA: EMO_145730)
PAS_1269	EmLa_contig09663	-	44	(polyA: EMO_145740)
PAS_1271	EmLa_contig09666	+	437	(polyA: EMO_145760)
PAS_1273	EmLa_contig09668	-	1490	(NATpolyA: EMO_145790)
PAS_1274	EmLa_contig09668	+	1940	(polyA: EMO_145790)
PAS_1275	EmLa_contig09718	-	264	(polyA: EMO_145840)
PAS_1276	EmLa_contig09745	-	203	(polyA: EMO_145910)
PAS_1277	EmLa_contig09809	-	1026	(NATpolyA: EMO_146030)
PAS_1278	EmLa_contig10005	-	159	(NATpolyA: EMO_146320)
PAS_1279	EmLa_contig10005	-	194	(NATpolyA: EMO_146320)
PAS_1280	EmLa_contig10005	-	240	(NATpolyA: EMO_146320)
PAS_1283	EmLa_contig10005	-	270	(NATpolyA: EMO_146320)
PAS_1287	EmLa_contig10334	+	942	(polyA: EMO_146610)
PAS_1290	EmLa_contig10423	-	1603	(polyA: EMO_146700)
PAS_1291	EmLa_contig10471	-	132	(NATpolyA: EMO_146770)
PAS_1292	EmLa_contig10481	-	314	(NATpolyA: EMO_146800)
PAS_1293	EmLa_contig10537	-	330	(polyA: EMO_146920)
PAS_1294	EmLa_contig10537	+	764	(NATpolyA: EMO_146920)
PAS_1298	EmLa_contig10537	+	1033	(NATpolyA: EMO_146920)
PAS_1299	EmLa_contig10538	-	1177	(polyA: EMO_146940)
PAS_1304	EmLa_contig10579	-	126	(NATpolyA: EMO_147010)
PAS_1306	EmLa_contig10687	+	431	(polyA: EMO_147160)
PAS_1307	EmLa_contig10720	-	116	(polyA: EMO_147230)
PAS_1308	EmLa_contig10751	-	74	(polyA: EMO_147280)
PAS_1311	EmLa_contig10788	-	1086	(polyA: EMO_147380)
PAS_1312	EmLa_contig10788	-	1195	(polyA: EMO_147380)
PAS_1313	EmLa_contig10788	-	1208	(polyA: EMO_147380)
PAS_1314	EmLa_contig10871	+	514	(NATpolyA: EMO_147550)
PAS_1315	EmLa_contig10901	-	716	(NATpolyA: EMO_147590)
PAS_1316	EmLa_contig10901	+	993	(polyA: EMO_147590)
PAS_1317	EmLa_contig11144	-	5	(NATpolyA: EMO_147810)
PAS_1320	EmLa_contig11144	+	210	(polyA: EMO_147810)
PAS_1322	EmLa_contig11144	-	1656	(NATpolyA: EMO_147820)
PAS_1323	EmLa_contig11144	+	1853	(polyA: EMO_147820)
PAS_1324	EmLa_contig11145	-	9	(polyA: EMO_147830)
PAS_1326	EmLa_contig11149	-	16	(polyA: EMO_147840)
PAS_1327	EmLa_contig11149	+	627	(NATpolyA: EMO_147840)
PAS_1330	EmLa_contig11152	-	184	(polyA: EMO_147850)
PAS_1331	EmLa_contig11162	-	793	(NATpolyA: EMO_147900)
PAS_1333	EmLa_contig11163	-	1376	(NATpolyA: EMO_147910)
PAS_1334	EmLa_contig11163	-	1629	(NATpolyA: EMO_147910)
PAS_1335	EmLa_contig11287	-	105	(polyA: EMO_148070)
PAS_1336	EmLa_contig11354	+	483	(NATpolyA: EMO_148150)
PAS_1337	EmLa_contig11354	+	772	(NATpolyA: EMO_148150)
PAS_1338	EmLa_contig11410	-	320	(NATpolyA: EMO_148180)
PAS_1339	EmLa_contig11410	-	736	(NATpolyA: EMO_148180)
PAS_1340	EmLa_contig11410	-	774	(NATpolyA: EMO_148180)
PAS_1341	EmLa_contig11410	+	1063	(polyA: EMO_148180)
PAS_1342	EmLa_contig11410	-	1332	(polyA: EMO_148190)
PAS_1343	EmLa_contig11428	-	475	(NATpolyA: EMO_148230)
PAS_1344	EmLa_contig11450	+	928	(NATpolyA: EMO_148240)
PAS_1346	EmLa_contig11469	+	817	(polyA: EMO_148260)
PAS_1347	EmLa_contig11505	-	0	(polyA: EMO_148350)
PAS_1348	EmLa_contig11508	-	57	(polyA: EMO_148360)
PAS_1353	EmLa_contig11508	-	76	(polyA: EMO_148360)
PAS_1354	EmLa_contig11515	-	69	(polyA: EMO_148370)
PAS_1355	EmLa_contig11520	-	301	(NATpolyA: EMO_148400)
PAS_1356	EmLa_contig11535	+	438	(NATpolyA: EMO_148430)
PAS_1357	EmLa_contig11536	+	571	(polyA: EMO_148440)
PAS_1358	EmLa_contig11552	-	1629	(NATpolyA: EMO_148480)
PAS_1359	EmLa_contig11552	+	1906	(polyA: EMO_148480)
PAS_1360	EmLa_contig11570	-	349	(NATpolyA: EMO_148500)
PAS_1364	EmLa_contig11623	+	1468	(NATpolyA: EMO_148620)
PAS_1366	EmLa_contig11664	+	147	(NATpolyA: EMO_148660)
PAS_1367	EmLa_contig11877	+	522	(NATpolyA: EMO_149040)
PAS_1369	EmLa_contig11877	-	1455	(polyA: EMO_149050)
PAS_1370	EmLa_contig11971	-	292	(NATpolyA: EMO_149140)
PAS_1373	EmLa_contig11971	-	541	(NATpolyA: EMO_149140)
PAS_1377	EmLa_contig11971	-	653	(NATpolyA: EMO_149140)
PAS_1379	EmLa_contig11971	+	809	(polyA: EMO_149140)
PAS_1383	EmLa_contig11975	-	275	(polyA: EMO_149150)
PAS_1385	EmLa_contig11991	+	405	(NATpolyA: EMO_149190)
PAS_1386	EmLa_contig12026	-	39	(polyA: EMO_149210)
PAS_1388	EmLa_contig12207	-	17	(polyA: EMO_149370)
PAS_1389	EmLa_contig12359	-	1429	(NATpolyA: EMO_149450)
PAS_1391	EmLa_contig12370	-	5	(polyA: EMO_149460)
PAS_1393	EmLa_contig12484	-	242	(polyA: EMO_149630)
PAS_1395	EmLa_contig12485	+	507	(NATpolyA: EMO_149640)
PAS_1396	EmLa_contig12489	-	133	(NATpolyA: EMO_149650)
PAS_1398	EmLa_contig12499	-	639	(NATpolyA: EMO_149710)
PAS_1400	EmLa_contig12499	+	1441	(polyA: EMO_149710)
PAS_1401	EmLa_contig12503	-	685	(NATpolyA: EMO_149730)
PAS_1402	EmLa_contig12525	+	750	(polyA: EMO_149800)
PAS_1404	EmLa_contig12558	+	103	(NATpolyA: EMO_149890)
PAS_1406	EmLa_contig12618	+	557	(NATpolyA: EMO_150020)
PAS_1407	EmLa_contig12661	+	340	(NATpolyA: EMO_150180)
PAS_1408	EmLa_contig12661	+	435	(NATpolyA: EMO_150180)
PAS_1409	EmLa_contig12853	+	116	(NATpolyA: EMO_150690)
PAS_1410	EmLa_contig12897	-	67	(polyA: EMO_150750)
PAS_1412	EmLa_contig12897	-	86	(polyA: EMO_150750)
PAS_1413	EmLa_contig12953	-	534	(polyA: EMO_150870)
PAS_1418	EmLa_contig12958	-	342	(NATpolyA: EMO_150910)
PAS_1419	EmLa_contig12964	-	604	(NATpolyA: EMO_150920)
PAS_1421	EmLa_contig12964	-	678	(NATpolyA: EMO_150920)
PAS_1422	EmLa_contig12969	+	662	(NATpolyA: EMO_150940)
PAS_1423	EmLa_contig13009	+	305	(NATpolyA: EMO_151000)
PAS_1424	EmLa_contig13257	-	331	(NATpolyA: EMO_151460), (polyA: EMO_151470)
PAS_1426	EmLa_contig13257	+	915	(NATpolyA: EMO_151470)
PAS_1427	EmLa_contig13258	-	191	(polyA: EMO_151490)
PAS_1429	EmLa_contig13274	-	239	(polyA: EMO_151520)
PAS_1430	EmLa_contig13286	-	802	(polyA: EMO_151550)
PAS_1433	EmLa_contig13347	-	630	(NATpolyA: EMO_151660)
PAS_1434	EmLa_contig13532	+	57	(NATpolyA: EMO_151930)
PAS_1437	EmLa_contig13606	-	272	(NATpolyA: EMO_152030)
PAS_1438	EmLa_contig13648	+	84	(NATpolyA: EMO_152150)
PAS_1441	EmLa_contig13732	-	26	(NATpolyA: EMO_152280)
PAS_1442	EmLa_contig13732	-	632	(NATpolyA: EMO_152280)
PAS_1443	EmLa_contig13732	+	854	(polyA: EMO_152280)
PAS_1444	EmLa_contig13871	-	191	(polyA: EMO_152480)
PAS_1447	EmLa_contig13928	-	165	(NATpolyA: EMO_152520)
PAS_1448	EmLa_contig13928	-	414	(NATpolyA: EMO_152520)
PAS_1449	EmLa_contig13981	-	191	(polyA: EMO_152570)
PAS_1451	EmLa_contig13981	+	300	(NATpolyA: EMO_152570)
PAS_1452	EmLa_contig14039	+	35	(NATpolyA: EMO_152580)
PAS_1453	EmLa_contig14185	+	633	(NATpolyA: EMO_152710)
PAS_1454	EmLa_contig14185	+	714	(NATpolyA: EMO_152710)
PAS_1455	EmLa_contig14195	-	419	(polyA: EMO_152750)
PAS_1456	EmLa_contig14195	+	1133	(NATpolyA: EMO_152750)
PAS_1461	EmLa_contig14195	+	1152	(NATpolyA: EMO_152750)
PAS_1462	EmLa_contig14195	+	1408	(NATpolyA: EMO_152750)
PAS_1463	EmLa_contig14207	-	38	(polyA: EMO_152780)
PAS_1465	EmLa_contig14299	+	900	(NATpolyA: EMO_152900)
PAS_1466	EmLa_contig14299	+	1488	(NATpolyA: EMO_152900)
PAS_1467	EmLa_contig14299	+	1519	(NATpolyA: EMO_152900)
PAS_1468	EmLa_contig14404	+	1424	(polyA: EMO_153010)
PAS_1469	EmLa_contig14498	+	109	(NATpolyA: EMO_153180)
PAS_1471	EmLa_contig14498	+	134	(NATpolyA: EMO_153180)
PAS_1472	EmLa_contig14655	-	316	(polyA: EMO_153260)
PAS_1473	EmLa_contig14801	-	313	(NATpolyA: EMO_153590)
PAS_1474	EmLa_contig14813	-	217	(polyA: EMO_153620)
PAS_1475	EmLa_contig14827	-	1345	(polyA: EMO_153650)
PAS_1477	EmLa_contig14827	-	1359	(polyA: EMO_153650)
PAS_1479	EmLa_contig14869	-	503	(NATpolyA: EMO_153720)
PAS_1480	EmLa_contig14879	-	645	(polyA: EMO_153750)
PAS_1481	EmLa_contig14882	-	1016	(NATpolyA: EMO_153770)
PAS_1482	EmLa_contig14923	+	117	(NATpolyA: EMO_153810)
PAS_1483	EmLa_contig14997	+	985	(NATpolyA: EMO_153860)
PAS_1484	EmLa_contig15188	-	1140	(polyA: EMO_154100)
PAS_1485	EmLa_contig15264	+	298	(NATpolyA: EMO_154250)
PAS_1486	EmLa_contig15287	+	131	(NATpolyA: EMO_154330)
PAS_1487	EmLa_contig15315	-	185	(polyA: EMO_154430)
PAS_1489	EmLa_contig15339	-	430	(polyA: EMO_154500)
PAS_1490	EmLa_contig15350	+	1143	(polyA: EMO_154520)
PAS_1495	EmLa_contig15404	+	207	(NATpolyA: EMO_154580)
PAS_1496	EmLa_contig15505	-	466	(polyA: EMO_154710)
PAS_1497	EmLa_contig15528	-	786	(NATpolyA: EMO_154760)
PAS_1499	EmLa_contig15541	-	448	(NATpolyA: EMO_154800)
PAS_1501	EmLa_contig15752	+	352	(polyA: EMO_155160)
PAS_1502	EmLa_contig15770	+	252	(NATpolyA: EMO_155200)
PAS_1506	EmLa_contig15770	-	810	(polyA: EMO_155210)
PAS_1507	EmLa_contig15915	+	748	(polyA: EMO_155460)
PAS_1508	EmLa_contig15925	+	662	(NATpolyA: EMO_155480)
PAS_1509	EmLa_contig16005	-	1115	(NATpolyA: EMO_155620)
PAS_1511	EmLa_contig16011	-	227	(NATpolyA: EMO_155640)
PAS_1513	EmLa_contig16019	-	67	(polyA: EMO_155680)
PAS_1514	EmLa_contig16019	-	81	(polyA: EMO_155680)
PAS_1516	EmLa_contig16061	+	336	(NATpolyA: EMO_155770)
PAS_1517	EmLa_contig16132	-	321	(polyA: EMO_155830)
PAS_1518	EmLa_contig16132	+	631	(NATpolyA: EMO_155830)
PAS_1520	EmLa_contig16161	-	108	(polyA: EMO_155900)
PAS_1523	EmLa_contig16161	-	239	(polyA: EMO_155900)
PAS_1524	EmLa_contig16219	-	45	(polyA: EMO_155960)
PAS_1528	EmLa_contig16402	+	205	(NATpolyA: EMO_156150)
PAS_1529	EmLa_contig16402	+	302	(NATpolyA: EMO_156150)
PAS_1530	EmLa_contig16444	-	655	(NATpolyA: EMO_156180)
PAS_1531	EmLa_contig16504	-	226	(NATpolyA: EMO_156260)
PAS_1532	EmLa_contig16504	-	394	(NATpolyA: EMO_156260)
PAS_1535	EmLa_contig16509	-	84	(NATpolyA: EMO_156270)
PAS_1536	EmLa_contig16509	+	217	(polyA: EMO_156270)
PAS_1539	EmLa_contig16509	-	259	(polyA: EMO_156280)
PAS_1541	EmLa_contig16527	+	311	(polyA: EMO_156340)
PAS_1544	EmLa_contig16532	+	784	(polyA: EMO_156370)
PAS_1546	EmLa_contig16567	-	192	(NATpolyA: EMO_156490)
PAS_1549	EmLa_contig16632	+	1015	(NATpolyA: EMO_156580)
PAS_1550	EmLa_contig18739	-	685	(polyA: EMO_156960)
PAS_1551	EmLa_contig18739	-	875	(polyA: EMO_156960)
PAS_1552	EmLa_scaffold00001	+	940	(polyA: EMO_000010)
PAS_1557	EmLa_scaffold00001	-	1017	(polyA: EMO_000020)
PAS_1558	EmLa_scaffold00001	-	6848	(NATpolyA: EMO_000040)
PAS_1560	EmLa_scaffold00001	+	7617	(polyA: EMO_000040)
PAS_1561	EmLa_scaffold00001	-	9292	(NATpolyA: EMO_000050)
PAS_1564	EmLa_scaffold00001	+	11379	(polyA: EMO_000060)
PAS_1565	EmLa_scaffold00001	-	16941	(polyA: EMO_000090)
PAS_1566	EmLa_scaffold00001	-	17666	(polyA: EMO_000100)
PAS_1567	EmLa_scaffold00001	+	18968	(NATpolyA: EMO_000110)
PAS_1568	EmLa_scaffold00001	-	21438	(NATpolyA: EMO_000120)
PAS_1570	EmLa_scaffold00001	-	22051	(polyA: EMO_000130)
PAS_1572	EmLa_scaffold00004	-	5611	(polyA: EMO_000250)
PAS_1574	EmLa_scaffold00006	-	2117	(NATpolyA: EMO_000300)
PAS_1575	EmLa_scaffold00006	-	2348	(NATpolyA: EMO_000300)
PAS_1581	EmLa_scaffold00006	-	2362	(NATpolyA: EMO_000300)
PAS_1582	EmLa_scaffold00006	-	2562	(NATpolyA: EMO_000300)
PAS_1583	EmLa_scaffold00006	-	2978	(NATpolyA: EMO_000300)
PAS_1584	EmLa_scaffold00006	-	3522	(NATpolyA: EMO_000300)
PAS_1586	EmLa_scaffold00006	-	3709	(NATpolyA: EMO_000300)
PAS_1588	EmLa_scaffold00006	-	3954	(NATpolyA: EMO_000300)
PAS_1589	EmLa_scaffold00006	+	4081	(polyA: EMO_000300)
PAS_1590	EmLa_scaffold00006	-	10419	(polyA: EMO_000320)
PAS_1592	EmLa_scaffold00006	-	13168	(polyA: EMO_000330)
PAS_1596	EmLa_scaffold00006	-	15364	(NATpolyA: EMO_000350)
PAS_1597	EmLa_scaffold00006	-	15989	(NATpolyA: EMO_000350)
PAS_1598	EmLa_scaffold00006	+	16452	(polyA: EMO_000350)
PAS_1600	EmLa_scaffold00006	-	16978	(NATpolyA: EMO_000360)
PAS_1601	EmLa_scaffold00006	+	18095	(polyA: EMO_000360)
PAS_1604	EmLa_scaffold00006	+	18115	(polyA: EMO_000360)
PAS_1605	EmLa_scaffold00006	-	18765	(polyA: EMO_000370)
PAS_1607	EmLa_scaffold00006	-	22239	(polyA: EMO_000390)
PAS_1609	EmLa_scaffold00006	-	22252	(polyA: EMO_000390)
PAS_1610	EmLa_scaffold00006	-	25791	(polyA: EMO_000410)
PAS_1611	EmLa_scaffold00006	-	25809	(polyA: EMO_000410)
PAS_1612	EmLa_scaffold00006	-	28716	(NATpolyA: EMO_000430)
PAS_1613	EmLa_scaffold00006	+	29271	(polyA: EMO_000430)
PAS_1614	EmLa_scaffold00006	+	30428	(NATpolyA: EMO_000440)
PAS_1616	EmLa_scaffold00008	-	345	(polyA: EMO_000460)
PAS_1617	EmLa_scaffold00008	+	1316	(NATpolyA: EMO_000460)
PAS_1618	EmLa_scaffold00008	-	5881	(NATpolyA: EMO_000480)
PAS_1619	EmLa_scaffold00008	-	6429	(polyA: EMO_000490)
PAS_1620	EmLa_scaffold00008	-	7778	(polyA: EMO_000500)
PAS_1621	EmLa_scaffold00008	+	10499	(polyA: EMO_000510)
PAS_1623	EmLa_scaffold00008	+	10641	(polyA: EMO_000510), (NATpolyA: EMO_000520)
PAS_1625	EmLa_scaffold00008	-	13079	(polyA: EMO_000530)
PAS_1628	EmLa_scaffold00008	-	13248	(polyA: EMO_000530)
PAS_1629	EmLa_scaffold00008	+	13623	(NATpolyA: EMO_000530)
PAS_1630	EmLa_scaffold00008	+	13636	(NATpolyA: EMO_000530)
PAS_1631	EmLa_scaffold00008	-	17401	(NATpolyA: EMO_000550)
PAS_1632	EmLa_scaffold00008	-	19378	(polyA: EMO_000560)
PAS_1633	EmLa_scaffold00008	-	20740	(polyA: EMO_000580)
PAS_1634	EmLa_scaffold00008	-	25253	(NATpolyA: EMO_000600)
PAS_1635	EmLa_scaffold00008	-	43262	(NATpolyA: EMO_000710)
PAS_1636	EmLa_scaffold00008	+	43687	(polyA: EMO_000710)
PAS_1637	EmLa_scaffold00008	-	52683	(polyA: EMO_000760)
PAS_1638	EmLa_scaffold00008	-	55762	(polyA: EMO_000770)
PAS_1639	EmLa_scaffold00008	-	59571	(NATpolyA: EMO_000780)
PAS_1640	EmLa_scaffold00008	+	62241	(polyA: EMO_000800)
PAS_1641	EmLa_scaffold00009	+	52381	(polyA: EMO_001000)
PAS_1656	EmLa_scaffold00009	-	71337	(polyA: EMO_001090)
PAS_1660	EmLa_scaffold00009	-	90527	(polyA: EMO_001140)
PAS_1661	EmLa_scaffold00009	-	90546	(polyA: EMO_001140)
PAS_1662	EmLa_scaffold00009	+	90634	(NATpolyA: EMO_001140)
PAS_1663	EmLa_scaffold00009	-	95599	(NATpolyA: EMO_001150)
PAS_1664	EmLa_scaffold00009	-	96727	(NATpolyA: EMO_001160)
PAS_1665	EmLa_scaffold00009	+	97178	(polyA: EMO_001160)
PAS_1666	EmLa_scaffold00009	-	97259	(polyA: EMO_001170)
PAS_1668	EmLa_scaffold00009	-	98731	(polyA: EMO_001180)
PAS_1674	EmLa_scaffold00009	-	100245	(polyA: EMO_001190)
PAS_1676	EmLa_scaffold00009	-	101802	(NATpolyA: EMO_001200)
PAS_1677	EmLa_scaffold00009	-	101847	(NATpolyA: EMO_001200)
PAS_1682	EmLa_scaffold00009	-	102092	(NATpolyA: EMO_001200)
PAS_1683	EmLa_scaffold00009	+	102307	(polyA: EMO_001200)
PAS_1684	EmLa_scaffold00010	-	1	(polyA: EMO_001210)
PAS_1686	EmLa_scaffold00012	-	3349	(NATpolyA: EMO_001370)
PAS_1688	EmLa_scaffold00012	-	3426	(NATpolyA: EMO_001370)
PAS_1689	EmLa_scaffold00012	+	4723	(polyA: EMO_001370)
PAS_1690	EmLa_scaffold00012	-	5432	(NATpolyA: EMO_001380)
PAS_1691	EmLa_scaffold00012	+	7139	(polyA: EMO_001400)
PAS_1692	EmLa_scaffold00012	-	11352	(NATpolyA: EMO_001440)
PAS_1693	EmLa_scaffold00012	+	11775	(polyA: EMO_001440)
PAS_1694	EmLa_scaffold00012	-	14595	(NATpolyA: EMO_001450)
PAS_1698	EmLa_scaffold00012	-	18034	(NATpolyA: EMO_001470)
PAS_1700	EmLa_scaffold00012	-	19065	(NATpolyA: EMO_001470)
PAS_1701	EmLa_scaffold00012	-	21711	(NATpolyA: EMO_001480)
PAS_1703	EmLa_scaffold00012	+	21740	(polyA: EMO_001480)
PAS_1708	EmLa_scaffold00012	-	23103	(polyA: EMO_001500)
PAS_1710	EmLa_scaffold00012	-	24367	(polyA: EMO_001510)
PAS_1711	EmLa_scaffold00012	-	30702	(NATpolyA: EMO_001540)
PAS_1712	EmLa_scaffold00012	-	31404	(NATpolyA: EMO_001540)
PAS_1714	EmLa_scaffold00012	-	32343	(NATpolyA: EMO_001540)
PAS_1717	EmLa_scaffold00012	-	33543	(NATpolyA: EMO_001540)
PAS_1718	EmLa_scaffold00012	+	33671	(polyA: EMO_001540)
PAS_1719	EmLa_scaffold00012	+	36073	(polyA: EMO_001560)
PAS_1720	EmLa_scaffold00012	-	36474	(NATpolyA: EMO_001570)
PAS_1721	EmLa_scaffold00012	+	37106	(polyA: EMO_001570)
PAS_1722	EmLa_scaffold00012	+	38840	(polyA: EMO_001590), (NATpolyA: EMO_001600)
PAS_1727	EmLa_scaffold00012	-	49735	(NATpolyA: EMO_001630)
PAS_1728	EmLa_scaffold00012	+	49945	(polyA: EMO_001630)
PAS_1729	EmLa_scaffold00012	-	50002	(polyA: EMO_001640)
PAS_1730	EmLa_scaffold00012	-	50684	(polyA: EMO_001650)
PAS_1731	EmLa_scaffold00012	-	50858	(polyA: EMO_001650)
PAS_1732	EmLa_scaffold00012	-	51541	(polyA: EMO_001660)
PAS_1733	EmLa_scaffold00013	-	33	(polyA: EMO_001670)
PAS_1734	EmLa_scaffold00013	-	64	(polyA: EMO_001670)
PAS_1735	EmLa_scaffold00013	+	2506	(polyA: EMO_001680)
PAS_1737	EmLa_scaffold00013	+	2527	(polyA: EMO_001680)
PAS_1739	EmLa_scaffold00014	-	1	(polyA: EMO_001690)
PAS_1740	EmLa_scaffold00015	-	427	(NATpolyA: EMO_001700)
PAS_1741	EmLa_scaffold00015	+	875	(polyA: EMO_001700)
PAS_1742	EmLa_scaffold00016	+	3972	(polyA: EMO_001730)
PAS_1743	EmLa_scaffold00016	-	4411	(NATpolyA: EMO_001740)
PAS_1745	EmLa_scaffold00016	-	6925	(polyA: EMO_001770)
PAS_1749	EmLa_scaffold00016	-	13321	(polyA: EMO_001790)
PAS_1751	EmLa_scaffold00016	-	13414	(polyA: EMO_001790)
PAS_1753	EmLa_scaffold00016	+	15506	(polyA: EMO_001800)
PAS_1755	EmLa_scaffold00016	-	15699	(polyA: EMO_001810)
PAS_1756	EmLa_scaffold00016	-	15713	(polyA: EMO_001810)
PAS_1757	EmLa_scaffold00016	+	16365	(NATpolyA: EMO_001810)
PAS_1758	EmLa_scaffold00017	+	1578	(polyA: EMO_001820)
PAS_1759	EmLa_scaffold00017	-	1629	(polyA: EMO_001830)
PAS_1760	EmLa_scaffold00018	-	1113	(polyA: EMO_001860)
PAS_1762	EmLa_scaffold00018	-	2178	(polyA: EMO_001870)
PAS_1765	EmLa_scaffold00018	-	2199	(polyA: EMO_001870)
PAS_1766	EmLa_scaffold00018	+	22306	(polyA: EMO_001940)
PAS_1768	EmLa_scaffold00020	-	156	(polyA: EMO_001980)
PAS_1769	EmLa_scaffold00020	-	171	(polyA: EMO_001980)
PAS_1771	EmLa_scaffold00021	-	6279	(polyA: EMO_002030)
PAS_1772	EmLa_scaffold00021	+	12078	(polyA: EMO_002060)
PAS_1773	EmLa_scaffold00021	-	13624	(polyA: EMO_002070)
PAS_1774	EmLa_scaffold00021	+	14955	(NATpolyA: EMO_002070)
PAS_1775	EmLa_scaffold00021	-	20238	(polyA: EMO_002080)
PAS_1784	EmLa_scaffold00021	-	23246	(NATpolyA: EMO_002090)
PAS_1785	EmLa_scaffold00021	+	23690	(polyA: EMO_002090)
PAS_1786	EmLa_scaffold00021	+	24372	(polyA: EMO_002100)
PAS_1787	EmLa_scaffold00021	-	26560	(polyA: EMO_002130)
PAS_1788	EmLa_scaffold00021	-	43994	(NATpolyA: EMO_002200)
PAS_1791	EmLa_scaffold00021	-	44055	(NATpolyA: EMO_002200), (polyA: EMO_002210)
PAS_1793	EmLa_scaffold00021	+	44209	(polyA: EMO_002200)
PAS_1794	EmLa_scaffold00021	-	51852	(NATpolyA: EMO_002230)
PAS_1795	EmLa_scaffold00021	+	52329	(polyA: EMO_002230)
PAS_1796	EmLa_scaffold00021	-	52904	(NATpolyA: EMO_002240)
PAS_1797	EmLa_scaffold00021	+	57487	(NATpolyA: EMO_002260)
PAS_1799	EmLa_scaffold00021	+	57750	(NATpolyA: EMO_002260)
PAS_1800	EmLa_scaffold00021	-	62283	(polyA: EMO_002280)
PAS_1801	EmLa_scaffold00021	-	66446	(NATpolyA: EMO_002290)
PAS_1804	EmLa_scaffold00021	-	68114	(NATpolyA: EMO_002300)
PAS_1805	EmLa_scaffold00021	-	68130	(NATpolyA: EMO_002300)
PAS_1806	EmLa_scaffold00021	-	70798	(polyA: EMO_002320)
PAS_1807	EmLa_scaffold00021	+	75005	(polyA: EMO_002340)
PAS_1809	EmLa_scaffold00021	-	83585	(NATpolyA: EMO_002370)
PAS_1810	EmLa_scaffold00021	+	84019	(polyA: EMO_002370)
PAS_1813	EmLa_scaffold00021	-	87478	(polyA: EMO_002390)
PAS_1814	EmLa_scaffold00021	-	90993	(polyA: EMO_002410)
PAS_1815	EmLa_scaffold00021	-	100423	(NATpolyA: EMO_002480)
PAS_1817	EmLa_scaffold00021	-	101351	(NATpolyA: EMO_002480)
PAS_1818	EmLa_scaffold00021	+	101505	(polyA: EMO_002480)
PAS_1823	EmLa_scaffold00021	-	103818	(NATpolyA: EMO_002510)
PAS_1825	EmLa_scaffold00021	-	103974	(NATpolyA: EMO_002510)
PAS_1826	EmLa_scaffold00021	+	104678	(polyA: EMO_002510)
PAS_1828	EmLa_scaffold00021	-	105975	(polyA: EMO_002530)
PAS_1829	EmLa_scaffold00021	-	107978	(polyA: EMO_002540)
PAS_1830	EmLa_scaffold00021	+	110576	(NATpolyA: EMO_002550)
PAS_1832	EmLa_scaffold00021	-	112377	(NATpolyA: EMO_002570)
PAS_1834	EmLa_scaffold00021	-	113048	(NATpolyA: EMO_002570)
PAS_1837	EmLa_scaffold00021	+	113785	(polyA: EMO_002570)
PAS_1838	EmLa_scaffold00021	-	115516	(polyA: EMO_002590)
PAS_1839	EmLa_scaffold00021	+	121133	(polyA: EMO_002600)
PAS_1841	EmLa_scaffold00021	-	121374	(polyA: EMO_002610)
PAS_1842	EmLa_scaffold00021	-	122067	(polyA: EMO_002620)
PAS_1843	EmLa_scaffold00021	-	123199	(NATpolyA: EMO_002630)
PAS_1846	EmLa_scaffold00021	-	123275	(NATpolyA: EMO_002630)
PAS_1847	EmLa_scaffold00021	-	123471	(NATpolyA: EMO_002630)
PAS_1853	EmLa_scaffold00021	+	123567	(polyA: EMO_002630)
PAS_1854	EmLa_scaffold00021	-	123622	(polyA: EMO_002640)
PAS_1855	EmLa_scaffold00021	-	123693	(polyA: EMO_002640)
PAS_1856	EmLa_scaffold00021	-	124983	(NATpolyA: EMO_002650)
PAS_1857	EmLa_scaffold00021	+	125221	(polyA: EMO_002650)
PAS_1858	EmLa_scaffold00021	-	125239	(polyA: EMO_002660)
PAS_1859	EmLa_scaffold00021	-	136996	(NATpolyA: EMO_002720)
PAS_1863	EmLa_scaffold00023	-	2621	(polyA: EMO_002820)
PAS_1864	EmLa_scaffold00023	+	2625	(polyA: EMO_002810)
PAS_1866	EmLa_scaffold00023	+	3247	(NATpolyA: EMO_002820)
PAS_1870	EmLa_scaffold00023	+	5077	(NATpolyA: EMO_002820)
PAS_1873	EmLa_scaffold00023	-	11275	(NATpolyA: EMO_002860)
PAS_1876	EmLa_scaffold00023	-	11876	(NATpolyA: EMO_002860)
PAS_1877	EmLa_scaffold00023	-	12020	(NATpolyA: EMO_002860)
PAS_1880	EmLa_scaffold00023	-	12235	(NATpolyA: EMO_002860)
PAS_1881	EmLa_scaffold00026	-	634	(polyA: EMO_002940)
PAS_1882	EmLa_scaffold00026	-	8610	(NATpolyA: EMO_002970)
PAS_1883	EmLa_scaffold00026	-	9538	(NATpolyA: EMO_002970)
PAS_1885	EmLa_scaffold00026	-	10246	(polyA: EMO_002980)
PAS_1898	EmLa_scaffold00026	-	13737	(polyA: EMO_003000)
PAS_1900	EmLa_scaffold00026	-	19022	(NATpolyA: EMO_003020)
PAS_1902	EmLa_scaffold00026	+	20509	(polyA: EMO_003030)
PAS_1903	EmLa_scaffold00027	-	1458	(NATpolyA: EMO_003050)
PAS_1904	EmLa_scaffold00027	+	1663	(polyA: EMO_003050)
PAS_1905	EmLa_scaffold00028	+	1026	(NATpolyA: EMO_003140)
PAS_1906	EmLa_scaffold00028	-	5076	(NATpolyA: EMO_003160)
PAS_1907	EmLa_scaffold00028	+	5494	(polyA: EMO_003160)
PAS_1910	EmLa_scaffold00028	-	7271	(NATpolyA: EMO_003180)
PAS_1911	EmLa_scaffold00028	-	9750	(polyA: EMO_003200)
PAS_1912	EmLa_scaffold00028	-	11341	(polyA: EMO_003210)
PAS_1914	EmLa_scaffold00028	+	11599	(NATpolyA: EMO_003210)
PAS_1915	EmLa_scaffold00028	+	16192	(NATpolyA: EMO_003230)
PAS_1918	EmLa_scaffold00028	-	17855	(polyA: EMO_003250)
PAS_1920	EmLa_scaffold00028	+	18154	(NATpolyA: EMO_003250)
PAS_1921	EmLa_scaffold00028	+	20624	(polyA: EMO_003260)
PAS_1923	EmLa_scaffold00028	+	22408	(polyA: EMO_003270)
PAS_1925	EmLa_scaffold00028	-	22512	(polyA: EMO_003280)
PAS_1926	EmLa_scaffold00028	-	23297	(polyA: EMO_003290)
PAS_1927	EmLa_scaffold00028	-	25228	(polyA: EMO_003310)
PAS_1928	EmLa_scaffold00028	+	28599	(polyA: EMO_003320)
PAS_1929	EmLa_scaffold00028	-	30443	(NATpolyA: EMO_003350)
PAS_1930	EmLa_scaffold00028	-	31869	(NATpolyA: EMO_003350)
PAS_1931	EmLa_scaffold00028	-	31906	(NATpolyA: EMO_003350)
PAS_1932	EmLa_scaffold00028	-	32299	(NATpolyA: EMO_003350)
PAS_1935	EmLa_scaffold00028	-	32453	(NATpolyA: EMO_003350)
PAS_1936	EmLa_scaffold00028	-	36689	(polyA: EMO_003400)
PAS_1941	EmLa_scaffold00028	-	39229	(NATpolyA: EMO_003410)
PAS_1942	EmLa_scaffold00028	-	39632	(NATpolyA: EMO_003410)
PAS_1943	EmLa_scaffold00028	+	40150	(polyA: EMO_003410)
PAS_1944	EmLa_scaffold00028	+	41441	(polyA: EMO_003420)
PAS_1945	EmLa_scaffold00028	+	43664	(NATpolyA: EMO_003430)
PAS_1946	EmLa_scaffold00029	+	6595	(NATpolyA: EMO_003450)
PAS_1948	EmLa_scaffold00029	-	8823	(polyA: EMO_003460)
PAS_1949	EmLa_scaffold00031	-	1121	(polyA: EMO_003550)
PAS_1950	EmLa_scaffold00031	-	3162	(polyA: EMO_003570)
PAS_1952	EmLa_scaffold00031	-	10651	(NATpolyA: EMO_003610)
PAS_1953	EmLa_scaffold00031	+	10787	(polyA: EMO_003610)
PAS_1954	EmLa_scaffold00031	+	10964	(polyA: EMO_003610)
PAS_1959	EmLa_scaffold00031	-	11201	(NATpolyA: EMO_003620)
PAS_1960	EmLa_scaffold00031	+	12131	(polyA: EMO_003620)
PAS_1961	EmLa_scaffold00031	-	15837	(NATpolyA: EMO_003640)
PAS_1962	EmLa_scaffold00031	+	16248	(polyA: EMO_003640)
PAS_1963	EmLa_scaffold00031	+	16401	(polyA: EMO_003640)
PAS_1964	EmLa_scaffold00031	-	18241	(NATpolyA: EMO_003650)
PAS_1966	EmLa_scaffold00031	+	18740	(polyA: EMO_003650)
PAS_1968	EmLa_scaffold00031	-	19716	(polyA: EMO_003670)
PAS_1973	EmLa_scaffold00031	-	23183	(NATpolyA: EMO_003690)
PAS_1974	EmLa_scaffold00031	-	23587	(NATpolyA: EMO_003690)
PAS_1975	EmLa_scaffold00031	+	23775	(polyA: EMO_003690)
PAS_1976	EmLa_scaffold00031	+	23802	(polyA: EMO_003690)
PAS_1977	EmLa_scaffold00031	-	24913	(NATpolyA: EMO_003700)
PAS_1978	EmLa_scaffold00031	-	31141	(NATpolyA: EMO_003750)
PAS_1979	EmLa_scaffold00031	+	31387	(polyA: EMO_003750)
PAS_1986	EmLa_scaffold00031	-	31534	(NATpolyA: EMO_003760)
PAS_1987	EmLa_scaffold00031	-	31660	(NATpolyA: EMO_003760)
PAS_1989	EmLa_scaffold00031	+	32251	(polyA: EMO_003760)
PAS_1990	EmLa_scaffold00031	-	32256	(polyA: EMO_003770)
PAS_1991	EmLa_scaffold00031	-	32296	(polyA: EMO_003770)
PAS_1992	EmLa_scaffold00031	-	33430	(polyA: EMO_003780)
PAS_1994	EmLa_scaffold00031	+	35169	(NATpolyA: EMO_003780)
PAS_1995	EmLa_scaffold00031	+	39208	(polyA: EMO_003790)
PAS_1998	EmLa_scaffold00031	-	39714	(NATpolyA: EMO_003800)
PAS_1999	EmLa_scaffold00031	-	40670	(NATpolyA: EMO_003810)
PAS_2001	EmLa_scaffold00031	-	42061	(NATpolyA: EMO_003810)
PAS_2002	EmLa_scaffold00031	-	42143	(NATpolyA: EMO_003810)
PAS_2003	EmLa_scaffold00031	-	42281	(NATpolyA: EMO_003810)
PAS_2004	EmLa_scaffold00031	-	42557	(NATpolyA: EMO_003810)
PAS_2005	EmLa_scaffold00031	-	43296	(polyA: EMO_003820)
PAS_2006	EmLa_scaffold00031	+	44091	(NATpolyA: EMO_003820)
PAS_2007	EmLa_scaffold00031	+	44451	(NATpolyA: EMO_003820)
PAS_2008	EmLa_scaffold00033	+	2508	(polyA: EMO_003860)
PAS_2009	EmLa_scaffold00036	+	591	(polyA: EMO_003960), (NATpolyA: EMO_003970)
PAS_2010	EmLa_scaffold00036	-	6958	(NATpolyA: EMO_003990)
PAS_2011	EmLa_scaffold00036	-	9117	(NATpolyA: EMO_004000)
PAS_2012	EmLa_scaffold00037	-	12814	(NATpolyA: EMO_004070)
PAS_2013	EmLa_scaffold00037	+	13912	(polyA: EMO_004070)
PAS_2014	EmLa_scaffold00037	-	14911	(NATpolyA: EMO_004080)
PAS_2019	EmLa_scaffold00037	+	15278	(polyA: EMO_004080)
PAS_2021	EmLa_scaffold00037	-	30198	(polyA: EMO_004140)
PAS_2022	EmLa_scaffold00037	-	30244	(polyA: EMO_004140)
PAS_2023	EmLa_scaffold00038	+	3512	(NATpolyA: EMO_004170)
PAS_2025	EmLa_scaffold00039	-	8956	(NATpolyA: EMO_004240)
PAS_2027	EmLa_scaffold00039	+	12381	(polyA: EMO_004240)
PAS_2028	EmLa_scaffold00039	-	16655	(polyA: EMO_004280)
PAS_2029	EmLa_scaffold00039	+	19142	(NATpolyA: EMO_004280)
PAS_2030	EmLa_scaffold00039	-	24185	(NATpolyA: EMO_004300)
PAS_2031	EmLa_scaffold00039	-	24389	(NATpolyA: EMO_004300)
PAS_2032	EmLa_scaffold00039	+	24441	(polyA: EMO_004300)
PAS_2033	EmLa_scaffold00039	+	25498	(polyA: EMO_004310)
PAS_2035	EmLa_scaffold00039	-	25767	(NATpolyA: EMO_004320)
PAS_2037	EmLa_scaffold00039	-	26280	(NATpolyA: EMO_004320)
PAS_2038	EmLa_scaffold00039	-	28956	(polyA: EMO_004350)
PAS_2039	EmLa_scaffold00039	-	34307	(NATpolyA: EMO_004370)
PAS_2040	EmLa_scaffold00039	-	34521	(NATpolyA: EMO_004370)
PAS_2041	EmLa_scaffold00039	-	35835	(NATpolyA: EMO_004380)
PAS_2043	EmLa_scaffold00039	+	35932	(polyA: EMO_004380)
PAS_2044	EmLa_scaffold00040	-	1814	(NATpolyA: EMO_004440)
PAS_2047	EmLa_scaffold00040	-	3154	(NATpolyA: EMO_004440)
PAS_2052	EmLa_scaffold00040	-	3332	(NATpolyA: EMO_004440)
PAS_2053	EmLa_scaffold00040	+	4268	(polyA: EMO_004440)
PAS_2054	EmLa_scaffold00040	-	5054	(polyA: EMO_004460)
PAS_2055	EmLa_scaffold00040	-	6096	(polyA: EMO_004470)
PAS_2059	EmLa_scaffold00040	-	6960	(NATpolyA: EMO_004480)
PAS_2060	EmLa_scaffold00040	+	7748	(polyA: EMO_004480)
PAS_2063	EmLa_scaffold00040	+	7810	(polyA: EMO_004480)
PAS_2064	EmLa_scaffold00040	-	10698	(polyA: EMO_004510)
PAS_2065	EmLa_scaffold00042	-	2487	(NATpolyA: EMO_004590)
PAS_2066	EmLa_scaffold00042	-	2514	(NATpolyA: EMO_004590)
PAS_2067	EmLa_scaffold00042	+	2953	(polyA: EMO_004590)
PAS_2069	EmLa_scaffold00042	-	3544	(NATpolyA: EMO_004600)
PAS_2070	EmLa_scaffold00042	-	5152	(NATpolyA: EMO_004610)
PAS_2071	EmLa_scaffold00042	+	9902	(NATpolyA: EMO_004630)
PAS_2073	EmLa_scaffold00043	+	1033	(polyA: EMO_004700)
PAS_2074	EmLa_scaffold00043	-	2589	(NATpolyA: EMO_004710)
PAS_2075	EmLa_scaffold00043	+	3230	(polyA: EMO_004710)
PAS_2076	EmLa_scaffold00043	-	7346	(NATpolyA: EMO_004730)
PAS_2080	EmLa_scaffold00043	+	7503	(polyA: EMO_004730)
PAS_2084	EmLa_scaffold00043	-	7560	(polyA: EMO_004740)
PAS_2086	EmLa_scaffold00043	-	8694	(polyA: EMO_004750)
PAS_2087	EmLa_scaffold00043	-	9730	(polyA: EMO_004760)
PAS_2088	EmLa_scaffold00043	+	11785	(NATpolyA: EMO_004770)
PAS_2089	EmLa_scaffold00043	-	14769	(polyA: EMO_004790)
PAS_2091	EmLa_scaffold00043	-	14787	(polyA: EMO_004790)
PAS_2092	EmLa_scaffold00044	-	5260	(polyA: EMO_004850)
PAS_2095	EmLa_scaffold00044	-	6513	(polyA: EMO_004860)
PAS_2098	EmLa_scaffold00044	-	8694	(NATpolyA: EMO_004870)
PAS_2100	EmLa_scaffold00044	-	9004	(NATpolyA: EMO_004870)
PAS_2101	EmLa_scaffold00044	+	9377	(polyA: EMO_004870)
PAS_2102	EmLa_scaffold00044	-	11290	(polyA: EMO_004890)
PAS_2106	EmLa_scaffold00044	-	11324	(polyA: EMO_004890)
PAS_2107	EmLa_scaffold00044	+	11434	(NATpolyA: EMO_004890)
PAS_2108	EmLa_scaffold00044	+	23850	(polyA: EMO_004950)
PAS_2109	EmLa_scaffold00044	+	27503	(NATpolyA: EMO_004970)
PAS_2113	EmLa_scaffold00044	-	31377	(polyA: EMO_005000)
PAS_2115	EmLa_scaffold00044	-	31548	(polyA: EMO_005000)
PAS_2117	EmLa_scaffold00044	-	33643	(polyA: EMO_005020)
PAS_2118	EmLa_scaffold00044	+	38933	(polyA: EMO_005040)
PAS_2120	EmLa_scaffold00045	-	418	(NATpolyA: EMO_005050)
PAS_2121	EmLa_scaffold00045	+	707	(polyA: EMO_005050)
PAS_2122	EmLa_scaffold00045	-	3885	(polyA: EMO_005070)
PAS_2123	EmLa_scaffold00045	-	7451	(NATpolyA: EMO_005080)
PAS_2124	EmLa_scaffold00045	+	12887	(polyA: EMO_005110)
PAS_2126	EmLa_scaffold00045	-	12919	(polyA: EMO_005120)
PAS_2127	EmLa_scaffold00045	+	19498	(polyA: EMO_005130)
PAS_2128	EmLa_scaffold00045	+	21528	(polyA: EMO_005150)
PAS_2129	EmLa_scaffold00045	+	21543	(polyA: EMO_005150)
PAS_2130	EmLa_scaffold00045	-	21574	(polyA: EMO_005160)
PAS_2134	EmLa_scaffold00045	-	27573	(polyA: EMO_005170)
PAS_2135	EmLa_scaffold00045	-	32033	(NATpolyA: EMO_005190)
PAS_2136	EmLa_scaffold00045	-	32080	(NATpolyA: EMO_005190)
PAS_2138	EmLa_scaffold00045	+	32679	(polyA: EMO_005190)
PAS_2139	EmLa_scaffold00045	-	37305	(polyA: EMO_005220)
PAS_2141	EmLa_scaffold00045	-	37784	(polyA: EMO_005230)
PAS_2142	EmLa_scaffold00045	-	40330	(NATpolyA: EMO_005240)
PAS_2143	EmLa_scaffold00045	-	40644	(NATpolyA: EMO_005240)
PAS_2145	EmLa_scaffold00045	+	41203	(polyA: EMO_005240)
PAS_2146	EmLa_scaffold00049	+	2210	(polyA: EMO_005310)
PAS_2148	EmLa_scaffold00049	-	6565	(polyA: EMO_005350)
PAS_2149	EmLa_scaffold00049	-	8397	(polyA: EMO_005370)
PAS_2150	EmLa_scaffold00049	-	9166	(polyA: EMO_005380)
PAS_2152	EmLa_scaffold00049	-	10475	(NATpolyA: EMO_005390)
PAS_2154	EmLa_scaffold00049	+	10877	(polyA: EMO_005390)
PAS_2155	EmLa_scaffold00049	+	11754	(polyA: EMO_005400)
PAS_2157	EmLa_scaffold00049	+	11792	(polyA: EMO_005400)
PAS_2158	EmLa_scaffold00049	-	11826	(polyA: EMO_005410)
PAS_2159	EmLa_scaffold00049	-	15121	(NATpolyA: EMO_005420)
PAS_2160	EmLa_scaffold00049	-	15295	(NATpolyA: EMO_005420)
PAS_2163	EmLa_scaffold00049	+	15529	(polyA: EMO_005420)
PAS_2164	EmLa_scaffold00049	-	15759	(NATpolyA: EMO_005430)
PAS_2166	EmLa_scaffold00049	+	15998	(polyA: EMO_005430)
PAS_2167	EmLa_scaffold00049	-	16140	(polyA: EMO_005440)
PAS_2168	EmLa_scaffold00049	-	17478	(NATpolyA: EMO_005450)
PAS_2169	EmLa_scaffold00049	+	18029	(polyA: EMO_005450)
PAS_2176	EmLa_scaffold00050	-	5796	(NATpolyA: EMO_005490)
PAS_2177	EmLa_scaffold00050	-	8747	(polyA: EMO_005510)
PAS_2178	EmLa_scaffold00050	-	10053	(polyA: EMO_005520)
PAS_2179	EmLa_scaffold00050	-	11924	(polyA: EMO_005530)
PAS_2184	EmLa_scaffold00050	-	11969	(polyA: EMO_005530)
PAS_2185	EmLa_scaffold00050	-	14737	(polyA: EMO_005550)
PAS_2186	EmLa_scaffold00050	-	14756	(polyA: EMO_005550)
PAS_2187	EmLa_scaffold00051	-	3043	(polyA: EMO_005570)
PAS_2189	EmLa_scaffold00051	-	4059	(NATpolyA: EMO_005580)
PAS_2190	EmLa_scaffold00051	-	4629	(NATpolyA: EMO_005580)
PAS_2191	EmLa_scaffold00051	+	4760	(polyA: EMO_005580)
PAS_2192	EmLa_scaffold00051	+	4826	(polyA: EMO_005580)
PAS_2193	EmLa_scaffold00053	-	1703	(polyA: EMO_005620)
PAS_2194	EmLa_scaffold00054	-	1557	(polyA: EMO_005720)
PAS_2195	EmLa_scaffold00055	-	594	(NATpolyA: EMO_005740)
PAS_2199	EmLa_scaffold00055	-	639	(NATpolyA: EMO_005740)
PAS_2200	EmLa_scaffold00055	+	1353	(polyA: EMO_005740), (NATpolyA: EMO_005750)
PAS_2209	EmLa_scaffold00055	-	2359	(polyA: EMO_005760)
PAS_2211	EmLa_scaffold00055	-	4488	(polyA: EMO_005770)
PAS_2212	EmLa_scaffold00055	-	4960	(polyA: EMO_005780)
PAS_2213	EmLa_scaffold00055	-	9542	(polyA: EMO_005790)
PAS_2216	EmLa_scaffold00055	+	13247	(polyA: EMO_005800)
PAS_2217	EmLa_scaffold00055	-	13284	(polyA: EMO_005810)
PAS_2218	EmLa_scaffold00055	+	13701	(NATpolyA: EMO_005810)
PAS_2220	EmLa_scaffold00055	-	13852	(polyA: EMO_005820)
PAS_2221	EmLa_scaffold00055	-	19456	(NATpolyA: EMO_005850)
PAS_2222	EmLa_scaffold00055	-	19692	(NATpolyA: EMO_005850)
PAS_2223	EmLa_scaffold00055	+	21643	(polyA: EMO_005850)
PAS_2225	EmLa_scaffold00055	+	22136	(NATpolyA: EMO_005860)
PAS_2226	EmLa_scaffold00055	-	24407	(polyA: EMO_005880)
PAS_2227	EmLa_scaffold00055	-	33872	(NATpolyA: EMO_005890)
PAS_2228	EmLa_scaffold00055	-	33907	(NATpolyA: EMO_005890)
PAS_2229	EmLa_scaffold00055	+	34186	(polyA: EMO_005890), (NATpolyA: EMO_005900)
PAS_2230	EmLa_scaffold00055	-	39544	(polyA: EMO_005920)
PAS_2231	EmLa_scaffold00055	+	43071	(polyA: EMO_005930)
PAS_2232	EmLa_scaffold00055	-	44627	(NATpolyA: EMO_005950)
PAS_2233	EmLa_scaffold00055	-	44689	(NATpolyA: EMO_005950)
PAS_2234	EmLa_scaffold00055	-	44775	(NATpolyA: EMO_005950)
PAS_2235	EmLa_scaffold00055	-	45018	(NATpolyA: EMO_005950)
PAS_2236	EmLa_scaffold00055	-	45096	(NATpolyA: EMO_005950)
PAS_2237	EmLa_scaffold00055	-	45320	(NATpolyA: EMO_005950)
PAS_2241	EmLa_scaffold00055	-	50267	(NATpolyA: EMO_005970)
PAS_2242	EmLa_scaffold00055	+	50350	(polyA: EMO_005970)
PAS_2251	EmLa_scaffold00055	+	53428	(polyA: EMO_005990)
PAS_2253	EmLa_scaffold00055	-	53471	(polyA: EMO_006000)
PAS_2254	EmLa_scaffold00055	-	60177	(polyA: EMO_006030)
PAS_2255	EmLa_scaffold00058	-	91	(polyA: EMO_006130)
PAS_2257	EmLa_scaffold00061	-	3175	(polyA: EMO_006270)
PAS_2260	EmLa_scaffold00061	-	4401	(polyA: EMO_006280)
PAS_2267	EmLa_scaffold00061	-	4579	(polyA: EMO_006280)
PAS_2269	EmLa_scaffold00061	-	5983	(NATpolyA: EMO_006290)
PAS_2271	EmLa_scaffold00061	-	6526	(NATpolyA: EMO_006290)
PAS_2272	EmLa_scaffold00061	+	6621	(polyA: EMO_006290)
PAS_2273	EmLa_scaffold00061	-	6700	(polyA: EMO_006300)
PAS_2276	EmLa_scaffold00061	-	6735	(polyA: EMO_006300)
PAS_2277	EmLa_scaffold00061	+	6843	(NATpolyA: EMO_006300)
PAS_2279	EmLa_scaffold00061	+	6876	(NATpolyA: EMO_006300)
PAS_2282	EmLa_scaffold00061	+	6961	(NATpolyA: EMO_006300)
PAS_2283	EmLa_scaffold00061	-	8353	(NATpolyA: EMO_006310)
PAS_2284	EmLa_scaffold00061	-	8883	(NATpolyA: EMO_006310), (polyA: EMO_006320)
PAS_2287	EmLa_scaffold00061	-	10047	(NATpolyA: EMO_006330)
PAS_2288	EmLa_scaffold00061	-	10431	(NATpolyA: EMO_006330)
PAS_2290	EmLa_scaffold00061	-	11221	(polyA: EMO_006340)
PAS_2291	EmLa_scaffold00061	-	12479	(polyA: EMO_006350)
PAS_2292	EmLa_scaffold00061	+	13691	(NATpolyA: EMO_006350)
PAS_2293	EmLa_scaffold00061	+	13958	(NATpolyA: EMO_006350)
PAS_2294	EmLa_scaffold00061	-	16298	(NATpolyA: EMO_006360)
PAS_2295	EmLa_scaffold00061	-	16601	(polyA: EMO_006370)
PAS_2296	EmLa_scaffold00061	+	17367	(NATpolyA: EMO_006370)
PAS_2297	EmLa_scaffold00061	-	24815	(NATpolyA: EMO_006390)
PAS_2300	EmLa_scaffold00061	+	25238	(polyA: EMO_006390)
PAS_2302	EmLa_scaffold00061	-	37872	(NATpolyA: EMO_006490)
PAS_2303	EmLa_scaffold00061	-	38192	(NATpolyA: EMO_006490)
PAS_2305	EmLa_scaffold00061	-	38874	(NATpolyA: EMO_006490)
PAS_2306	EmLa_scaffold00061	-	38913	(NATpolyA: EMO_006490)
PAS_2308	EmLa_scaffold00061	-	39451	(NATpolyA: EMO_006490)
PAS_2309	EmLa_scaffold00061	-	39752	(NATpolyA: EMO_006490)
PAS_2310	EmLa_scaffold00061	+	40008	(polyA: EMO_006490)
PAS_2311	EmLa_scaffold00061	-	44628	(NATpolyA: EMO_006540)
PAS_2312	EmLa_scaffold00061	-	44995	(NATpolyA: EMO_006540)
PAS_2313	EmLa_scaffold00061	-	45893	(NATpolyA: EMO_006550)
PAS_2315	EmLa_scaffold00061	-	46337	(NATpolyA: EMO_006550)
PAS_2317	EmLa_scaffold00061	-	47178	(NATpolyA: EMO_006560)
PAS_2318	EmLa_scaffold00061	-	47469	(NATpolyA: EMO_006560)
PAS_2319	EmLa_scaffold00061	-	47581	(NATpolyA: EMO_006560)
PAS_2320	EmLa_scaffold00061	+	47700	(polyA: EMO_006560)
PAS_2321	EmLa_scaffold00061	+	47717	(polyA: EMO_006560)
PAS_2322	EmLa_scaffold00061	-	53304	(NATpolyA: EMO_006600)
PAS_2324	EmLa_scaffold00061	+	53492	(polyA: EMO_006600)
PAS_2325	EmLa_scaffold00061	-	53762	(NATpolyA: EMO_006610)
PAS_2326	EmLa_scaffold00061	-	54489	(NATpolyA: EMO_006610), (polyA: EMO_006620)
PAS_2327	EmLa_scaffold00061	+	54521	(polyA: EMO_006610), (NATpolyA: EMO_006620)
PAS_2328	EmLa_scaffold00061	-	56288	(NATpolyA: EMO_006630)
PAS_2329	EmLa_scaffold00061	+	59553	(polyA: EMO_006630)
PAS_2331	EmLa_scaffold00061	+	59585	(polyA: EMO_006630), (NATpolyA: EMO_006640)
PAS_2332	EmLa_scaffold00061	+	61386	(NATpolyA: EMO_006640)
PAS_2336	EmLa_scaffold00062	-	1285	(polyA: EMO_006690)
PAS_2340	EmLa_scaffold00062	-	8658	(NATpolyA: EMO_006720)
PAS_2342	EmLa_scaffold00062	+	10600	(polyA: EMO_006730)
PAS_2343	EmLa_scaffold00062	-	10621	(polyA: EMO_006740)
PAS_2347	EmLa_scaffold00062	-	14656	(NATpolyA: EMO_006750)
PAS_2351	EmLa_scaffold00062	+	15074	(polyA: EMO_006750)
PAS_2352	EmLa_scaffold00062	-	16215	(NATpolyA: EMO_006760)
PAS_2353	EmLa_scaffold00062	-	17108	(polyA: EMO_006780)
PAS_2354	EmLa_scaffold00062	-	18829	(NATpolyA: EMO_006790)
PAS_2355	EmLa_scaffold00062	+	20209	(polyA: EMO_006790)
PAS_2356	EmLa_scaffold00062	-	20786	(polyA: EMO_006810)
PAS_2358	EmLa_scaffold00062	+	22446	(polyA: EMO_006820)
PAS_2360	EmLa_scaffold00062	-	29973	(polyA: EMO_006850)
PAS_2364	EmLa_scaffold00064	-	1697	(NATpolyA: EMO_006900)
PAS_2365	EmLa_scaffold00064	+	3351	(polyA: EMO_006900)
PAS_2366	EmLa_scaffold00064	-	3981	(polyA: EMO_006910)
PAS_2368	EmLa_scaffold00064	+	7168	(polyA: EMO_006920)
PAS_2369	EmLa_scaffold00064	-	9075	(polyA: EMO_006940)
PAS_2373	EmLa_scaffold00064	-	10622	(polyA: EMO_006950)
PAS_2374	EmLa_scaffold00064	-	10680	(polyA: EMO_006950)
PAS_2378	EmLa_scaffold00064	-	13798	(polyA: EMO_006960)
PAS_2379	EmLa_scaffold00064	-	18878	(NATpolyA: EMO_006980)
PAS_2380	EmLa_scaffold00064	+	19404	(polyA: EMO_006980)
PAS_2381	EmLa_scaffold00064	-	20917	(polyA: EMO_007010)
PAS_2383	EmLa_scaffold00064	-	23076	(NATpolyA: EMO_007020)
PAS_2384	EmLa_scaffold00064	-	23924	(NATpolyA: EMO_007020)
PAS_2386	EmLa_scaffold00064	+	24167	(polyA: EMO_007020)
PAS_2387	EmLa_scaffold00064	-	24175	(polyA: EMO_007030)
PAS_2388	EmLa_scaffold00064	+	27731	(polyA: EMO_007040)
PAS_2389	EmLa_scaffold00064	+	31278	(polyA: EMO_007050)
PAS_2390	EmLa_scaffold00064	-	31364	(polyA: EMO_007060)
PAS_2391	EmLa_scaffold00064	-	51448	(polyA: EMO_007200)
PAS_2392	EmLa_scaffold00064	-	52846	(polyA: EMO_007210)
PAS_2393	EmLa_scaffold00064	-	58234	(NATpolyA: EMO_007230)
PAS_2394	EmLa_scaffold00064	+	58577	(polyA: EMO_007230), (NATpolyA: EMO_007240)
PAS_2395	EmLa_scaffold00064	-	59631	(polyA: EMO_007250)
PAS_2396	EmLa_scaffold00064	-	59654	(polyA: EMO_007250)
PAS_2397	EmLa_scaffold00064	-	61780	(polyA: EMO_007260)
PAS_2400	EmLa_scaffold00064	+	66507	(polyA: EMO_007270)
PAS_2401	EmLa_scaffold00064	-	66540	(polyA: EMO_007280)
PAS_2405	EmLa_scaffold00064	-	66594	(polyA: EMO_007280)
PAS_2406	EmLa_scaffold00064	+	67146	(NATpolyA: EMO_007280)
PAS_2407	EmLa_scaffold00064	-	67978	(polyA: EMO_007290)
PAS_2409	EmLa_scaffold00064	+	68362	(NATpolyA: EMO_007290)
PAS_2410	EmLa_scaffold00064	-	71110	(polyA: EMO_007330)
PAS_2412	EmLa_scaffold00064	+	73989	(NATpolyA: EMO_007340)
PAS_2413	EmLa_scaffold00064	+	74697	(NATpolyA: EMO_007340)
PAS_2416	EmLa_scaffold00064	-	77390	(polyA: EMO_007360)
PAS_2417	EmLa_scaffold00064	-	78432	(polyA: EMO_007370)
PAS_2418	EmLa_scaffold00064	+	79739	(NATpolyA: EMO_007370)
PAS_2420	EmLa_scaffold00064	-	82088	(polyA: EMO_007380)
PAS_2421	EmLa_scaffold00064	-	86464	(polyA: EMO_007390)
PAS_2422	EmLa_scaffold00064	+	94698	(polyA: EMO_007400)
PAS_2423	EmLa_scaffold00064	-	95998	(NATpolyA: EMO_007410)
PAS_2425	EmLa_scaffold00064	+	96223	(polyA: EMO_007410)
PAS_2426	EmLa_scaffold00064	+	98487	(polyA: EMO_007430)
PAS_2428	EmLa_scaffold00065	-	2794	(NATpolyA: EMO_007460)
PAS_2430	EmLa_scaffold00065	-	2933	(NATpolyA: EMO_007460)
PAS_2433	EmLa_scaffold00065	-	3105	(NATpolyA: EMO_007460)
PAS_2436	EmLa_scaffold00065	-	4105	(polyA: EMO_007470)
PAS_2437	EmLa_scaffold00065	+	4118	(polyA: EMO_007460)
PAS_2438	EmLa_scaffold00065	-	4123	(polyA: EMO_007470)
PAS_2439	EmLa_scaffold00065	+	6675	(polyA: EMO_007480)
PAS_2442	EmLa_scaffold00065	-	7805	(polyA: EMO_007500)
PAS_2444	EmLa_scaffold00065	+	9421	(NATpolyA: EMO_007500)
PAS_2445	EmLa_scaffold00065	-	12314	(polyA: EMO_007510)
PAS_2446	EmLa_scaffold00065	+	12535	(NATpolyA: EMO_007510)
PAS_2448	EmLa_scaffold00065	+	12551	(NATpolyA: EMO_007510)
PAS_2449	EmLa_scaffold00065	-	14024	(NATpolyA: EMO_007520)
PAS_2451	EmLa_scaffold00065	+	14519	(polyA: EMO_007520)
PAS_2454	EmLa_scaffold00065	-	15252	(NATpolyA: EMO_007530)
PAS_2455	EmLa_scaffold00065	+	15450	(polyA: EMO_007530)
PAS_2457	EmLa_scaffold00065	-	15494	(polyA: EMO_007540)
PAS_2458	EmLa_scaffold00065	+	15555	(polyA: EMO_007530), (NATpolyA: EMO_007540)
PAS_2459	EmLa_scaffold00065	-	17175	(polyA: EMO_007550)
PAS_2462	EmLa_scaffold00065	-	21895	(NATpolyA: EMO_007560)
PAS_2463	EmLa_scaffold00065	-	23153	(NATpolyA: EMO_007560)
PAS_2464	EmLa_scaffold00065	+	23919	(polyA: EMO_007560)
PAS_2466	EmLa_scaffold00065	-	23933	(polyA: EMO_007570)
PAS_2469	EmLa_scaffold00065	+	27205	(NATpolyA: EMO_007580)
PAS_2470	EmLa_scaffold00065	+	27679	(NATpolyA: EMO_007580)
PAS_2472	EmLa_scaffold00065	-	30262	(polyA: EMO_007590)
PAS_2473	EmLa_scaffold00065	-	31280	(polyA: EMO_007600)
PAS_2474	EmLa_scaffold00065	-	31375	(polyA: EMO_007600)
PAS_2475	EmLa_scaffold00065	-	34396	(polyA: EMO_007610)
PAS_2476	EmLa_scaffold00066	-	1011	(NATpolyA: EMO_007650)
PAS_2477	EmLa_scaffold00066	+	1365	(polyA: EMO_007650)
PAS_2478	EmLa_scaffold00066	-	2424	(NATpolyA: EMO_007660)
PAS_2479	EmLa_scaffold00066	-	2680	(NATpolyA: EMO_007660)
PAS_2480	EmLa_scaffold00066	-	4861	(NATpolyA: EMO_007670)
PAS_2481	EmLa_scaffold00066	-	5004	(NATpolyA: EMO_007670)
PAS_2483	EmLa_scaffold00066	+	7725	(polyA: EMO_007680)
PAS_2484	EmLa_scaffold00066	-	13742	(polyA: EMO_007720)
PAS_2485	EmLa_scaffold00066	-	14662	(polyA: EMO_007730)
PAS_2487	EmLa_scaffold00066	-	21669	(NATpolyA: EMO_007770)
PAS_2492	EmLa_scaffold00066	-	21683	(NATpolyA: EMO_007770)
PAS_2493	EmLa_scaffold00066	-	21740	(NATpolyA: EMO_007770)
PAS_2494	EmLa_scaffold00066	-	21758	(NATpolyA: EMO_007770)
PAS_2495	EmLa_scaffold00066	-	21836	(NATpolyA: EMO_007770)
PAS_2498	EmLa_scaffold00066	+	24484	(polyA: EMO_007770)
PAS_2499	EmLa_scaffold00066	-	25861	(polyA: EMO_007790)
PAS_2500	EmLa_scaffold00066	-	26450	(polyA: EMO_007800)
PAS_2501	EmLa_scaffold00066	-	28049	(polyA: EMO_007820)
PAS_2502	EmLa_scaffold00066	-	31428	(NATpolyA: EMO_007840)
PAS_2503	EmLa_scaffold00066	+	32295	(polyA: EMO_007840), (NATpolyA: EMO_007850)
PAS_2504	EmLa_scaffold00066	-	34069	(NATpolyA: EMO_007860)
PAS_2505	EmLa_scaffold00066	+	34937	(polyA: EMO_007860)
PAS_2506	EmLa_scaffold00066	+	35691	(polyA: EMO_007870)
PAS_2507	EmLa_scaffold00067	-	924	(polyA: EMO_007890)
PAS_2508	EmLa_scaffold00067	-	937	(polyA: EMO_007890)
PAS_2512	EmLa_scaffold00067	-	7106	(polyA: EMO_007920)
PAS_2514	EmLa_scaffold00068	-	3084	(polyA: EMO_007960)
PAS_2519	EmLa_scaffold00068	-	4020	(polyA: EMO_007970)
PAS_2520	EmLa_scaffold00068	-	5809	(polyA: EMO_007980)
PAS_2523	EmLa_scaffold00068	-	5911	(polyA: EMO_007980)
PAS_2524	EmLa_scaffold00068	-	9597	(NATpolyA: EMO_007990)
PAS_2525	EmLa_scaffold00068	-	10420	(polyA: EMO_008000)
PAS_2526	EmLa_scaffold00068	-	17017	(NATpolyA: EMO_008020), (polyA: EMO_008030)
PAS_2527	EmLa_scaffold00068	-	17032	(NATpolyA: EMO_008020), (polyA: EMO_008030)
PAS_2528	EmLa_scaffold00068	-	17732	(polyA: EMO_008040)
PAS_2529	EmLa_scaffold00068	+	18723	(NATpolyA: EMO_008040)
PAS_2531	EmLa_scaffold00068	-	22221	(polyA: EMO_008050)
PAS_2533	EmLa_scaffold00068	-	25987	(NATpolyA: EMO_008070)
PAS_2535	EmLa_scaffold00068	-	28223	(polyA: EMO_008080)
PAS_2536	EmLa_scaffold00068	-	29337	(polyA: EMO_008090)
PAS_2537	EmLa_scaffold00068	-	33588	(NATpolyA: EMO_008100)
PAS_2538	EmLa_scaffold00068	-	35641	(NATpolyA: EMO_008100)
PAS_2539	EmLa_scaffold00068	+	36685	(polyA: EMO_008100)
PAS_2544	EmLa_scaffold00068	+	38140	(polyA: EMO_008110)
PAS_2545	EmLa_scaffold00068	+	42555	(polyA: EMO_008140)
PAS_2546	EmLa_scaffold00068	-	44511	(polyA: EMO_008160)
PAS_2550	EmLa_scaffold00068	+	50433	(polyA: EMO_008190)
PAS_2551	EmLa_scaffold00068	-	51347	(NATpolyA: EMO_008210)
PAS_2552	EmLa_scaffold00068	-	51828	(NATpolyA: EMO_008210)
PAS_2553	EmLa_scaffold00068	+	52638	(polyA: EMO_008210)
PAS_2555	EmLa_scaffold00068	-	52660	(NATpolyA: EMO_008220)
PAS_2556	EmLa_scaffold00068	-	53053	(NATpolyA: EMO_008220)
PAS_2557	EmLa_scaffold00068	-	53381	(NATpolyA: EMO_008220)
PAS_2558	EmLa_scaffold00068	-	53480	(NATpolyA: EMO_008220)
PAS_2559	EmLa_scaffold00068	-	53826	(NATpolyA: EMO_008220)
PAS_2560	EmLa_scaffold00068	-	54807	(NATpolyA: EMO_008230)
PAS_2561	EmLa_scaffold00068	-	55016	(NATpolyA: EMO_008230), (polyA: EMO_008240)
PAS_2562	EmLa_scaffold00068	-	56324	(polyA: EMO_008250)
PAS_2563	EmLa_scaffold00068	+	57331	(NATpolyA: EMO_008250)
PAS_2565	EmLa_scaffold00068	-	58574	(polyA: EMO_008260)
PAS_2567	EmLa_scaffold00068	-	60754	(NATpolyA: EMO_008280)
PAS_2569	EmLa_scaffold00068	+	61231	(polyA: EMO_008280)
PAS_2575	EmLa_scaffold00068	+	62279	(polyA: EMO_008290)
PAS_2577	EmLa_scaffold00068	-	62609	(NATpolyA: EMO_008300)
PAS_2607	EmLa_scaffold00068	+	63233	(polyA: EMO_008300)
PAS_2608	EmLa_scaffold00068	-	63293	(polyA: EMO_008310)
PAS_2609	EmLa_scaffold00068	+	68108	(polyA: EMO_008320)
PAS_2611	EmLa_scaffold00068	+	68267	(polyA: EMO_008320)
PAS_2612	EmLa_scaffold00069	-	654	(NATpolyA: EMO_008330)
PAS_2613	EmLa_scaffold00070	+	2474	(polyA: EMO_008370)
PAS_2614	EmLa_scaffold00070	-	3806	(polyA: EMO_008390)
PAS_2615	EmLa_scaffold00070	+	4257	(NATpolyA: EMO_008390)
PAS_2616	EmLa_scaffold00070	-	21348	(NATpolyA: EMO_008450)
PAS_2617	EmLa_scaffold00070	+	22552	(polyA: EMO_008450)
PAS_2618	EmLa_scaffold00070	-	23005	(NATpolyA: EMO_008460), (polyA: EMO_008470)
PAS_2619	EmLa_scaffold00070	-	23044	(NATpolyA: EMO_008460), (polyA: EMO_008470)
PAS_2620	EmLa_scaffold00070	+	23079	(polyA: EMO_008460), (NATpolyA: EMO_008470)
PAS_2621	EmLa_scaffold00070	+	24729	(polyA: EMO_008480)
PAS_2622	EmLa_scaffold00070	-	25935	(polyA: EMO_008500)
PAS_2623	EmLa_scaffold00070	+	27887	(NATpolyA: EMO_008510)
PAS_2627	EmLa_scaffold00070	-	28705	(polyA: EMO_008520)
PAS_2630	EmLa_scaffold00070	-	30724	(polyA: EMO_008540)
PAS_2633	EmLa_scaffold00070	-	33878	(NATpolyA: EMO_008550)
PAS_2634	EmLa_scaffold00070	+	34922	(polyA: EMO_008550)
PAS_2636	EmLa_scaffold00070	-	34983	(polyA: EMO_008560)
PAS_2637	EmLa_scaffold00070	+	37820	(NATpolyA: EMO_008580)
PAS_2645	EmLa_scaffold00070	-	41677	(NATpolyA: EMO_008610)
PAS_2646	EmLa_scaffold00070	-	43124	(NATpolyA: EMO_008610)
PAS_2647	EmLa_scaffold00070	-	44503	(NATpolyA: EMO_008620)
PAS_2648	EmLa_scaffold00071	-	1673	(NATpolyA: EMO_008640)
PAS_2656	EmLa_scaffold00071	-	2755	(NATpolyA: EMO_008640), (polyA: EMO_008650)
PAS_2657	EmLa_scaffold00071	-	4136	(polyA: EMO_008660)
PAS_2658	EmLa_scaffold00071	-	7654	(NATpolyA: EMO_008670)
PAS_2659	EmLa_scaffold00071	-	8648	(NATpolyA: EMO_008670)
PAS_2661	EmLa_scaffold00071	-	10100	(NATpolyA: EMO_008670)
PAS_2664	EmLa_scaffold00071	-	10640	(polyA: EMO_008680)
PAS_2666	EmLa_scaffold00072	-	15381	(polyA: EMO_008830)
PAS_2667	EmLa_scaffold00072	-	15413	(polyA: EMO_008830)
PAS_2668	EmLa_scaffold00072	-	15985	(NATpolyA: EMO_008840)
PAS_2670	EmLa_scaffold00072	-	16659	(NATpolyA: EMO_008840)
PAS_2671	EmLa_scaffold00072	-	16734	(NATpolyA: EMO_008840)
PAS_2672	EmLa_scaffold00072	+	17040	(polyA: EMO_008840)
PAS_2673	EmLa_scaffold00072	+	17053	(polyA: EMO_008840)
PAS_2674	EmLa_scaffold00072	+	17076	(polyA: EMO_008840)
PAS_2675	EmLa_scaffold00072	+	17102	(polyA: EMO_008840)
PAS_2676	EmLa_scaffold00072	-	23641	(polyA: EMO_008880)
PAS_2678	EmLa_scaffold00072	+	27333	(NATpolyA: EMO_008900)
PAS_2679	EmLa_scaffold00072	+	27776	(NATpolyA: EMO_008900)
PAS_2681	EmLa_scaffold00072	-	30868	(polyA: EMO_008910)
PAS_2682	EmLa_scaffold00072	-	33067	(NATpolyA: EMO_008920)
PAS_2683	EmLa_scaffold00072	-	53622	(NATpolyA: EMO_009000)
PAS_2685	EmLa_scaffold00072	-	55781	(polyA: EMO_009020)
PAS_2686	EmLa_scaffold00072	-	57057	(polyA: EMO_009040)
PAS_2687	EmLa_scaffold00072	-	66491	(NATpolyA: EMO_009070)
PAS_2688	EmLa_scaffold00074	+	2626	(polyA: EMO_009200)
PAS_2689	EmLa_scaffold00074	-	2652	(polyA: EMO_009210)
PAS_2690	EmLa_scaffold00075	-	11096	(NATpolyA: EMO_009250)
PAS_2691	EmLa_scaffold00075	+	11282	(polyA: EMO_009250)
PAS_2692	EmLa_scaffold00075	-	12602	(NATpolyA: EMO_009260)
PAS_2693	EmLa_scaffold00075	-	15339	(polyA: EMO_009280)
PAS_2696	EmLa_scaffold00075	-	15420	(polyA: EMO_009280)
PAS_2698	EmLa_scaffold00075	-	15481	(polyA: EMO_009280)
PAS_2699	EmLa_scaffold00075	-	18049	(NATpolyA: EMO_009290)
PAS_2700	EmLa_scaffold00075	-	20568	(NATpolyA: EMO_009300)
PAS_2701	EmLa_scaffold00075	-	21443	(NATpolyA: EMO_009300)
PAS_2704	EmLa_scaffold00075	-	27877	(NATpolyA: EMO_009330)
PAS_2705	EmLa_scaffold00075	+	28826	(polyA: EMO_009330)
PAS_2706	EmLa_scaffold00075	+	28839	(polyA: EMO_009330)
PAS_2707	EmLa_scaffold00075	-	29633	(NATpolyA: EMO_009350)
PAS_2709	EmLa_scaffold00078	-	1996	(polyA: EMO_009430)
PAS_2710	EmLa_scaffold00078	-	2023	(polyA: EMO_009430)
PAS_2711	EmLa_scaffold00078	-	5768	(NATpolyA: EMO_009440)
PAS_2713	EmLa_scaffold00078	-	6901	(polyA: EMO_009450)
PAS_2714	EmLa_scaffold00078	-	9013	(polyA: EMO_009480)
PAS_2715	EmLa_scaffold00078	+	10858	(polyA: EMO_009490)
PAS_2716	EmLa_scaffold00078	-	11026	(polyA: EMO_009500)
PAS_2717	EmLa_scaffold00078	-	11041	(polyA: EMO_009500)
PAS_2718	EmLa_scaffold00078	-	13104	(polyA: EMO_009510)
PAS_2719	EmLa_scaffold00079	-	2796	(NATpolyA: EMO_009530)
PAS_2720	EmLa_scaffold00081	+	5200	(polyA: EMO_009610)
PAS_2725	EmLa_scaffold00082	-	288	(polyA: EMO_009620)
PAS_2727	EmLa_scaffold00084	+	839	(polyA: EMO_009660)
PAS_2730	EmLa_scaffold00084	-	1646	(NATpolyA: EMO_009670)
PAS_2731	EmLa_scaffold00084	-	1691	(NATpolyA: EMO_009670)
PAS_2734	EmLa_scaffold00086	-	2982	(polyA: EMO_009690)
PAS_2736	EmLa_scaffold00086	+	3968	(NATpolyA: EMO_009690)
PAS_2737	EmLa_scaffold00086	+	6048	(polyA: EMO_009700)
PAS_2738	EmLa_scaffold00086	+	8224	(NATpolyA: EMO_009720)
PAS_2739	EmLa_scaffold00086	-	12423	(NATpolyA: EMO_009730)
PAS_2743	EmLa_scaffold00086	+	12680	(polyA: EMO_009730)
PAS_2746	EmLa_scaffold00086	-	12804	(polyA: EMO_009740)
PAS_2749	EmLa_scaffold00087	-	1175	(NATpolyA: EMO_009750)
PAS_2750	EmLa_scaffold00087	+	2226	(polyA: EMO_009750)
PAS_2751	EmLa_scaffold00088	+	917	(polyA: EMO_009760)
PAS_2753	EmLa_scaffold00088	-	1019	(polyA: EMO_009770)
PAS_2754	EmLa_scaffold00088	-	3807	(polyA: EMO_009780)
PAS_2758	EmLa_scaffold00088	-	3871	(polyA: EMO_009780)
PAS_2760	EmLa_scaffold00088	-	7634	(NATpolyA: EMO_009810)
PAS_2762	EmLa_scaffold00088	-	8588	(NATpolyA: EMO_009820)
PAS_2766	EmLa_scaffold00088	-	9103	(polyA: EMO_009830)
PAS_2767	EmLa_scaffold00088	-	9126	(polyA: EMO_009830)
PAS_2768	EmLa_scaffold00088	-	10074	(polyA: EMO_009840)
PAS_2769	EmLa_scaffold00088	-	11627	(polyA: EMO_009850)
PAS_2770	EmLa_scaffold00088	-	12325	(polyA: EMO_009860)
PAS_2771	EmLa_scaffold00088	-	14296	(NATpolyA: EMO_009870)
PAS_2773	EmLa_scaffold00088	+	14562	(polyA: EMO_009870)
PAS_2774	EmLa_scaffold00088	+	15037	(polyA: EMO_009880)
PAS_2775	EmLa_scaffold00088	-	15099	(polyA: EMO_009890)
PAS_2777	EmLa_scaffold00088	-	17257	(NATpolyA: EMO_009900)
PAS_2778	EmLa_scaffold00088	-	18782	(NATpolyA: EMO_009910)
PAS_2779	EmLa_scaffold00088	-	19662	(NATpolyA: EMO_009910)
PAS_2781	EmLa_scaffold00088	-	19737	(NATpolyA: EMO_009910)
PAS_2782	EmLa_scaffold00088	-	19964	(polyA: EMO_009920)
PAS_2783	EmLa_scaffold00088	-	24475	(polyA: EMO_009940)
PAS_2786	EmLa_scaffold00089	+	565	(NATpolyA: EMO_009960)
PAS_2787	EmLa_scaffold00090	-	2466	(polyA: EMO_010010)
PAS_2790	EmLa_scaffold00090	-	5148	(polyA: EMO_010020)
PAS_2791	EmLa_scaffold00090	+	5303	(NATpolyA: EMO_010020)
PAS_2793	EmLa_scaffold00090	-	7966	(polyA: EMO_010030)
PAS_2794	EmLa_scaffold00091	-	4832	(polyA: EMO_010080)
PAS_2795	EmLa_scaffold00091	-	5971	(NATpolyA: EMO_010090)
PAS_2796	EmLa_scaffold00091	-	12998	(polyA: EMO_010120)
PAS_2798	EmLa_scaffold00091	-	14149	(polyA: EMO_010130)
PAS_2800	EmLa_scaffold00091	-	17240	(polyA: EMO_010140)
PAS_2802	EmLa_scaffold00091	-	18336	(NATpolyA: EMO_010150)
PAS_2804	EmLa_scaffold00092	-	349	(polyA: EMO_010160)
PAS_2806	EmLa_scaffold00092	-	2911	(NATpolyA: EMO_010180)
PAS_2808	EmLa_scaffold00092	+	4254	(polyA: EMO_010180)
PAS_2809	EmLa_scaffold00092	-	4298	(polyA: EMO_010190)
PAS_2810	EmLa_scaffold00093	+	14264	(polyA: EMO_010240)
PAS_2811	EmLa_scaffold00094	-	287	(polyA: EMO_010300)
PAS_2813	EmLa_scaffold00094	+	472	(NATpolyA: EMO_010300)
PAS_2814	EmLa_scaffold00094	+	3734	(NATpolyA: EMO_010310)
PAS_2818	EmLa_scaffold00094	+	6863	(polyA: EMO_010320)
PAS_2820	EmLa_scaffold00095	+	2454	(NATpolyA: EMO_010350)
PAS_2821	EmLa_scaffold00096	-	2009	(polyA: EMO_010440)
PAS_2822	EmLa_scaffold00096	-	5467	(NATpolyA: EMO_010450)
PAS_2823	EmLa_scaffold00096	-	6031	(NATpolyA: EMO_010450)
PAS_2824	EmLa_scaffold00096	+	6095	(polyA: EMO_010450)
PAS_2826	EmLa_scaffold00096	+	7111	(polyA: EMO_010460)
PAS_2827	EmLa_scaffold00096	-	8012	(polyA: EMO_010480)
PAS_2828	EmLa_scaffold00096	-	11453	(NATpolyA: EMO_010490)
PAS_2830	EmLa_scaffold00096	-	11857	(NATpolyA: EMO_010490)
PAS_2831	EmLa_scaffold00096	+	12777	(polyA: EMO_010490)
PAS_2832	EmLa_scaffold00096	-	13117	(NATpolyA: EMO_010500)
PAS_2833	EmLa_scaffold00096	+	14543	(polyA: EMO_010500)
PAS_2834	EmLa_scaffold00096	+	14594	(polyA: EMO_010500)
PAS_2835	EmLa_scaffold00096	-	14670	(polyA: EMO_010510)
PAS_2837	EmLa_scaffold00096	+	23149	(polyA: EMO_010530)
PAS_2841	EmLa_scaffold00096	-	24388	(NATpolyA: EMO_010540)
PAS_2842	EmLa_scaffold00096	-	25324	(NATpolyA: EMO_010540)
PAS_2844	EmLa_scaffold00096	-	31416	(polyA: EMO_010570)
PAS_2845	EmLa_scaffold00097	-	5906	(polyA: EMO_010630)
PAS_2846	EmLa_scaffold00097	-	6579	(polyA: EMO_010640)
PAS_2847	EmLa_scaffold00097	+	6741	(NATpolyA: EMO_010640)
PAS_2849	EmLa_scaffold00097	+	15257	(polyA: EMO_010680)
PAS_2850	EmLa_scaffold00097	+	17382	(polyA: EMO_010690)
PAS_2851	EmLa_scaffold00097	-	19403	(NATpolyA: EMO_010710)
PAS_2852	EmLa_scaffold00097	+	20041	(polyA: EMO_010710)
PAS_2855	EmLa_scaffold00097	+	20069	(polyA: EMO_010710)
PAS_2856	EmLa_scaffold00097	-	21271	(polyA: EMO_010720)
PAS_2857	EmLa_scaffold00097	-	21362	(polyA: EMO_010720)
PAS_2860	EmLa_scaffold00097	-	21378	(polyA: EMO_010720)
PAS_2861	EmLa_scaffold00097	+	21535	(NATpolyA: EMO_010720)
PAS_2862	EmLa_scaffold00099	-	478	(NATpolyA: EMO_010740)
PAS_2863	EmLa_scaffold00099	+	2020	(polyA: EMO_010740)
PAS_2864	EmLa_scaffold00099	-	2073	(polyA: EMO_010750)
PAS_2865	EmLa_scaffold00099	-	5510	(polyA: EMO_010790)
PAS_2867	EmLa_scaffold00099	-	9193	(polyA: EMO_010800)
PAS_2868	EmLa_scaffold00099	-	9534	(polyA: EMO_010810)
PAS_2871	EmLa_scaffold00099	-	9635	(polyA: EMO_010810)
PAS_2872	EmLa_scaffold00099	+	9782	(NATpolyA: EMO_010810)
PAS_2873	EmLa_scaffold00099	-	10206	(polyA: EMO_010820)
PAS_2874	EmLa_scaffold00099	+	11930	(polyA: EMO_010830)
PAS_2875	EmLa_scaffold00099	+	11958	(polyA: EMO_010830)
PAS_2876	EmLa_scaffold00099	+	12086	(polyA: EMO_010830)
PAS_2877	EmLa_scaffold00099	-	13300	(polyA: EMO_010850)
PAS_2880	EmLa_scaffold00099	-	13810	(polyA: EMO_010860)
PAS_2881	EmLa_scaffold00099	-	19236	(NATpolyA: EMO_010870)
PAS_2887	EmLa_scaffold00099	-	19899	(NATpolyA: EMO_010870)
PAS_2889	EmLa_scaffold00099	-	19989	(NATpolyA: EMO_010870)
PAS_2890	EmLa_scaffold00099	+	20083	(polyA: EMO_010870)
PAS_2892	EmLa_scaffold00099	+	24516	(NATpolyA: EMO_010880)
PAS_2895	EmLa_scaffold00099	-	27142	(polyA: EMO_010900)
PAS_2896	EmLa_scaffold00099	-	27810	(polyA: EMO_010910)
PAS_2897	EmLa_scaffold00099	-	32992	(NATpolyA: EMO_010920)
PAS_2900	EmLa_scaffold00099	+	33523	(polyA: EMO_010920)
PAS_2901	EmLa_scaffold00099	-	33884	(NATpolyA: EMO_010930)
PAS_2902	EmLa_scaffold00099	+	34183	(polyA: EMO_010930)
PAS_2903	EmLa_scaffold00099	-	34200	(polyA: EMO_010940)
PAS_2904	EmLa_scaffold00099	-	35313	(polyA: EMO_010950)
PAS_2908	EmLa_scaffold00099	-	37550	(NATpolyA: EMO_010960)
PAS_2913	EmLa_scaffold00099	+	37674	(polyA: EMO_010960)
PAS_2914	EmLa_scaffold00099	-	39052	(NATpolyA: EMO_010970)
PAS_2915	EmLa_scaffold00099	+	39698	(polyA: EMO_010970)
PAS_2917	EmLa_scaffold00099	-	39747	(polyA: EMO_010980)
PAS_2919	EmLa_scaffold00099	-	40687	(NATpolyA: EMO_010990)
PAS_2922	EmLa_scaffold00099	-	40814	(NATpolyA: EMO_010990)
PAS_2925	EmLa_scaffold00099	-	41265	(NATpolyA: EMO_010990)
PAS_2926	EmLa_scaffold00099	-	41573	(NATpolyA: EMO_010990)
PAS_2927	EmLa_scaffold00099	+	41650	(polyA: EMO_010990)
PAS_2928	EmLa_scaffold00099	-	41824	(NATpolyA: EMO_011000)
PAS_2930	EmLa_scaffold00099	-	42004	(NATpolyA: EMO_011000)
PAS_2932	EmLa_scaffold00099	+	42555	(polyA: EMO_011000)
PAS_2933	EmLa_scaffold00099	+	42605	(polyA: EMO_011000)
PAS_2935	EmLa_scaffold00099	-	48001	(polyA: EMO_011020)
PAS_2936	EmLa_scaffold00099	-	48016	(polyA: EMO_011020)
PAS_2937	EmLa_scaffold00099	-	52834	(polyA: EMO_011050)
PAS_2938	EmLa_scaffold00099	+	58217	(polyA: EMO_011060)
PAS_2940	EmLa_scaffold00099	+	58232	(polyA: EMO_011060)
PAS_2941	EmLa_scaffold00099	-	58241	(polyA: EMO_011070)
PAS_2942	EmLa_scaffold00102	+	2568	(NATpolyA: EMO_011170)
PAS_2944	EmLa_scaffold00102	-	3967	(polyA: EMO_011180)
PAS_2945	EmLa_scaffold00102	+	6375	(polyA: EMO_011200)
PAS_2949	EmLa_scaffold00102	-	6877	(NATpolyA: EMO_011210)
PAS_2951	EmLa_scaffold00102	-	7498	(NATpolyA: EMO_011210)
PAS_2952	EmLa_scaffold00102	-	7731	(NATpolyA: EMO_011210)
PAS_2955	EmLa_scaffold00102	+	8237	(polyA: EMO_011210)
PAS_2962	EmLa_scaffold00102	-	16464	(NATpolyA: EMO_011270)
PAS_2963	EmLa_scaffold00102	-	16949	(NATpolyA: EMO_011270)
PAS_2964	EmLa_scaffold00102	+	20548	(polyA: EMO_011290)
PAS_2965	EmLa_scaffold00102	-	20572	(polyA: EMO_011300)
PAS_2966	EmLa_scaffold00102	+	22739	(polyA: EMO_011310)
PAS_2967	EmLa_scaffold00102	-	24404	(NATpolyA: EMO_011320)
PAS_2968	EmLa_scaffold00102	-	26823	(polyA: EMO_011350)
PAS_2972	EmLa_scaffold00102	+	29651	(polyA: EMO_011370)
PAS_2973	EmLa_scaffold00102	-	29732	(polyA: EMO_011380)
PAS_2974	EmLa_scaffold00102	-	30735	(polyA: EMO_011390)
PAS_2975	EmLa_scaffold00102	-	31990	(NATpolyA: EMO_011400)
PAS_2976	EmLa_scaffold00102	+	32735	(polyA: EMO_011400)
PAS_2977	EmLa_scaffold00102	-	33265	(NATpolyA: EMO_011410)
PAS_2978	EmLa_scaffold00102	+	33554	(polyA: EMO_011410)
PAS_2980	EmLa_scaffold00102	-	39197	(NATpolyA: EMO_011440)
PAS_2981	EmLa_scaffold00102	-	40483	(NATpolyA: EMO_011440)
PAS_2984	EmLa_scaffold00102	-	40813	(NATpolyA: EMO_011440)
PAS_2985	EmLa_scaffold00102	+	54024	(polyA: EMO_011470)
PAS_2986	EmLa_scaffold00102	-	54764	(NATpolyA: EMO_011480)
PAS_2989	EmLa_scaffold00102	+	55145	(polyA: EMO_011480)
PAS_2991	EmLa_scaffold00102	-	55580	(polyA: EMO_011500)
PAS_2992	EmLa_scaffold00102	+	55612	(polyA: EMO_011490), (NATpolyA: EMO_011500)
PAS_2993	EmLa_scaffold00102	+	55729	(polyA: EMO_011490), (NATpolyA: EMO_011500)
PAS_3000	EmLa_scaffold00102	+	55967	(NATpolyA: EMO_011500)
PAS_3002	EmLa_scaffold00102	-	56509	(polyA: EMO_011510)
PAS_3003	EmLa_scaffold00102	+	56550	(NATpolyA: EMO_011500)
PAS_3004	EmLa_scaffold00102	-	56690	(polyA: EMO_011510)
PAS_3006	EmLa_scaffold00102	-	57649	(polyA: EMO_011520)
PAS_3007	EmLa_scaffold00103	-	2041	(NATpolyA: EMO_011540)
PAS_3009	EmLa_scaffold00103	+	9408	(polyA: EMO_011540)
PAS_3011	EmLa_scaffold00103	+	11132	(polyA: EMO_011550)
PAS_3012	EmLa_scaffold00104	-	3224	(polyA: EMO_011600)
PAS_3013	EmLa_scaffold00104	-	5640	(polyA: EMO_011610)
PAS_3014	EmLa_scaffold00104	+	21255	(polyA: EMO_011680)
PAS_3015	EmLa_scaffold00104	-	29538	(NATpolyA: EMO_011730)
PAS_3017	EmLa_scaffold00104	+	29745	(polyA: EMO_011730)
PAS_3019	EmLa_scaffold00104	+	29874	(polyA: EMO_011730)
PAS_3020	EmLa_scaffold00104	-	30200	(NATpolyA: EMO_011740)
PAS_3021	EmLa_scaffold00104	+	30467	(polyA: EMO_011740)
PAS_3032	EmLa_scaffold00104	+	30576	(polyA: EMO_011740)
PAS_3034	EmLa_scaffold00104	-	33574	(polyA: EMO_011770)
PAS_3036	EmLa_scaffold00104	-	34922	(NATpolyA: EMO_011780)
PAS_3037	EmLa_scaffold00104	-	35624	(NATpolyA: EMO_011780), (polyA: EMO_011790)
PAS_3041	EmLa_scaffold00104	+	35637	(polyA: EMO_011780)
PAS_3043	EmLa_scaffold00105	-	4616	(polyA: EMO_011860)
PAS_3044	EmLa_scaffold00105	+	16662	(polyA: EMO_011900)
PAS_3045	EmLa_scaffold00105	-	22350	(polyA: EMO_011920)
PAS_3047	EmLa_scaffold00105	+	37886	(NATpolyA: EMO_011980)
PAS_3049	EmLa_scaffold00106	-	1198	(NATpolyA: EMO_012120)
PAS_3051	EmLa_scaffold00106	+	1651	(polyA: EMO_012120)
PAS_3052	EmLa_scaffold00106	-	4868	(polyA: EMO_012140)
PAS_3054	EmLa_scaffold00106	-	6355	(polyA: EMO_012150)
PAS_3055	EmLa_scaffold00106	-	10912	(polyA: EMO_012190)
PAS_3056	EmLa_scaffold00106	+	19818	(polyA: EMO_012210)
PAS_3057	EmLa_scaffold00106	+	29085	(polyA: EMO_012260)
PAS_3058	EmLa_scaffold00106	-	29109	(polyA: EMO_012270)
PAS_3062	EmLa_scaffold00106	-	34081	(polyA: EMO_012300)
PAS_3066	EmLa_scaffold00106	-	34102	(polyA: EMO_012300)
PAS_3072	EmLa_scaffold00106	-	36028	(polyA: EMO_012320)
PAS_3074	EmLa_scaffold00106	+	41099	(polyA: EMO_012340)
PAS_3075	EmLa_scaffold00106	-	41150	(polyA: EMO_012350)
PAS_3079	EmLa_scaffold00106	-	43875	(NATpolyA: EMO_012370)
PAS_3081	EmLa_scaffold00106	-	45473	(polyA: EMO_012380)
PAS_3082	EmLa_scaffold00106	+	45517	(polyA: EMO_012370)
PAS_3083	EmLa_scaffold00106	-	47633	(NATpolyA: EMO_012390)
PAS_3084	EmLa_scaffold00106	-	47863	(NATpolyA: EMO_012390)
PAS_3085	EmLa_scaffold00106	-	48104	(NATpolyA: EMO_012390)
PAS_3086	EmLa_scaffold00107	-	77	(polyA: EMO_012420)
PAS_3089	EmLa_scaffold00107	-	4056	(NATpolyA: EMO_012450)
PAS_3090	EmLa_scaffold00108	+	984	(polyA: EMO_012460)
PAS_3091	EmLa_scaffold00108	-	2500	(NATpolyA: EMO_012470)
PAS_3092	EmLa_scaffold00109	-	9	(polyA: EMO_012500)
PAS_3093	EmLa_scaffold00110	-	481	(polyA: EMO_012530)
PAS_3094	EmLa_scaffold00110	-	2165	(NATpolyA: EMO_012540)
PAS_3095	EmLa_scaffold00110	+	2562	(polyA: EMO_012540)
PAS_3096	EmLa_scaffold00112	-	812	(NATpolyA: EMO_012570)
PAS_3097	EmLa_scaffold00112	+	2300	(polyA: EMO_012570)
PAS_3098	EmLa_scaffold00113	-	1327	(NATpolyA: EMO_012590)
PAS_3099	EmLa_scaffold00113	-	4760	(NATpolyA: EMO_012620)
PAS_3101	EmLa_scaffold00113	-	4998	(NATpolyA: EMO_012620)
PAS_3102	EmLa_scaffold00113	+	5808	(polyA: EMO_012620)
PAS_3103	EmLa_scaffold00113	-	8596	(NATpolyA: EMO_012640)
PAS_3105	EmLa_scaffold00113	-	9520	(NATpolyA: EMO_012640)
PAS_3106	EmLa_scaffold00113	-	10134	(NATpolyA: EMO_012640)
PAS_3108	EmLa_scaffold00113	-	10514	(NATpolyA: EMO_012640)
PAS_3109	EmLa_scaffold00113	+	11423	(polyA: EMO_012640)
PAS_3110	EmLa_scaffold00113	+	11866	(polyA: EMO_012650)
PAS_3112	EmLa_scaffold00113	-	12723	(NATpolyA: EMO_012660)
PAS_3113	EmLa_scaffold00113	+	13138	(polyA: EMO_012660)
PAS_3114	EmLa_scaffold00114	-	5041	(NATpolyA: EMO_012690)
PAS_3115	EmLa_scaffold00114	+	5085	(polyA: EMO_012690)
PAS_3116	EmLa_scaffold00114	-	7706	(NATpolyA: EMO_012720)
PAS_3119	EmLa_scaffold00114	-	7838	(NATpolyA: EMO_012720)
PAS_3120	EmLa_scaffold00114	-	7930	(NATpolyA: EMO_012720)
PAS_3121	EmLa_scaffold00114	-	8044	(NATpolyA: EMO_012720)
PAS_3122	EmLa_scaffold00114	-	9596	(NATpolyA: EMO_012740)
PAS_3123	EmLa_scaffold00114	-	11495	(NATpolyA: EMO_012760)
PAS_3124	EmLa_scaffold00114	+	12192	(polyA: EMO_012760)
PAS_3125	EmLa_scaffold00114	-	20609	(NATpolyA: EMO_012790)
PAS_3126	EmLa_scaffold00114	-	21186	(NATpolyA: EMO_012790)
PAS_3127	EmLa_scaffold00114	+	21895	(polyA: EMO_012790)
PAS_3128	EmLa_scaffold00114	-	22554	(NATpolyA: EMO_012800)
PAS_3129	EmLa_scaffold00114	-	22687	(NATpolyA: EMO_012800)
PAS_3131	EmLa_scaffold00114	-	23323	(NATpolyA: EMO_012800)
PAS_3132	EmLa_scaffold00114	-	23587	(NATpolyA: EMO_012800)
PAS_3133	EmLa_scaffold00114	-	24269	(NATpolyA: EMO_012800)
PAS_3134	EmLa_scaffold00114	+	24583	(polyA: EMO_012800)
PAS_3135	EmLa_scaffold00115	-	3081	(NATpolyA: EMO_012820)
PAS_3140	EmLa_scaffold00115	+	10622	(NATpolyA: EMO_012860)
PAS_3142	EmLa_scaffold00115	-	12845	(NATpolyA: EMO_012870)
PAS_3143	EmLa_scaffold00115	-	13255	(NATpolyA: EMO_012870)
PAS_3145	EmLa_scaffold00115	+	13825	(polyA: EMO_012870)
PAS_3146	EmLa_scaffold00115	+	19002	(polyA: EMO_012900)
PAS_3147	EmLa_scaffold00115	-	19038	(polyA: EMO_012910)
PAS_3148	EmLa_scaffold00115	-	21376	(NATpolyA: EMO_012920)
PAS_3155	EmLa_scaffold00115	-	21499	(NATpolyA: EMO_012920)
PAS_3156	EmLa_scaffold00115	+	21665	(polyA: EMO_012920)
PAS_3157	EmLa_scaffold00115	-	22376	(NATpolyA: EMO_012930)
PAS_3158	EmLa_scaffold00115	+	22576	(polyA: EMO_012930)
PAS_3159	EmLa_scaffold00115	-	25154	(polyA: EMO_012960)
PAS_3161	EmLa_scaffold00115	-	30663	(NATpolyA: EMO_012990)
PAS_3162	EmLa_scaffold00115	-	31069	(NATpolyA: EMO_012990)
PAS_3165	EmLa_scaffold00115	-	31315	(polyA: EMO_013000)
PAS_3166	EmLa_scaffold00115	-	41351	(NATpolyA: EMO_013040)
PAS_3167	EmLa_scaffold00115	-	41421	(NATpolyA: EMO_013040)
PAS_3168	EmLa_scaffold00115	-	47476	(NATpolyA: EMO_013070)
PAS_3169	EmLa_scaffold00115	+	47522	(polyA: EMO_013070)
PAS_3170	EmLa_scaffold00115	-	48797	(NATpolyA: EMO_013080)
PAS_3171	EmLa_scaffold00115	+	49328	(polyA: EMO_013080)
PAS_3181	EmLa_scaffold00115	-	51695	(polyA: EMO_013100)
PAS_3182	EmLa_scaffold00117	-	1556	(polyA: EMO_013170)
PAS_3187	EmLa_scaffold00117	-	3043	(polyA: EMO_013180)
PAS_3190	EmLa_scaffold00117	-	3070	(polyA: EMO_013180)
PAS_3192	EmLa_scaffold00117	+	3362	(NATpolyA: EMO_013180)
PAS_3193	EmLa_scaffold00117	+	3379	(NATpolyA: EMO_013180)
PAS_3194	EmLa_scaffold00117	-	5041	(NATpolyA: EMO_013190)
PAS_3195	EmLa_scaffold00118	+	488	(NATpolyA: EMO_013210)
PAS_3196	EmLa_scaffold00118	-	1498	(NATpolyA: EMO_013220)
PAS_3197	EmLa_scaffold00118	+	1872	(polyA: EMO_013220)
PAS_3198	EmLa_scaffold00118	-	2717	(NATpolyA: EMO_013230)
PAS_3199	EmLa_scaffold00118	-	2741	(NATpolyA: EMO_013230)
PAS_3200	EmLa_scaffold00118	-	3157	(polyA: EMO_013240)
PAS_3201	EmLa_scaffold00118	-	3171	(polyA: EMO_013240)
PAS_3203	EmLa_scaffold00118	-	3219	(polyA: EMO_013240)
PAS_3204	EmLa_scaffold00118	-	4505	(NATpolyA: EMO_013250)
PAS_3205	EmLa_scaffold00118	-	4585	(NATpolyA: EMO_013250)
PAS_3207	EmLa_scaffold00119	+	616	(polyA: EMO_013270)
PAS_3208	EmLa_scaffold00119	+	1980	(polyA: EMO_013280)
PAS_3209	EmLa_scaffold00121	-	59	(polyA: EMO_013320)
PAS_3216	EmLa_scaffold00121	-	4153	(NATpolyA: EMO_013330)
PAS_3218	EmLa_scaffold00121	+	4954	(polyA: EMO_013330)
PAS_3220	EmLa_scaffold00121	-	4967	(polyA: EMO_013340)
PAS_3221	EmLa_scaffold00121	+	5003	(polyA: EMO_013330), (NATpolyA: EMO_013340)
PAS_3222	EmLa_scaffold00121	-	9833	(NATpolyA: EMO_013360)
PAS_3223	EmLa_scaffold00121	-	10373	(NATpolyA: EMO_013360)
PAS_3224	EmLa_scaffold00121	-	11511	(NATpolyA: EMO_013360), (polyA: EMO_013370)
PAS_3225	EmLa_scaffold00121	-	11649	(NATpolyA: EMO_013360), (polyA: EMO_013370)
PAS_3227	EmLa_scaffold00121	+	11670	(polyA: EMO_013360), (NATpolyA: EMO_013370)
PAS_3228	EmLa_scaffold00121	+	11688	(polyA: EMO_013360), (NATpolyA: EMO_013370)
PAS_3229	EmLa_scaffold00121	-	13448	(NATpolyA: EMO_013380)
PAS_3230	EmLa_scaffold00121	-	13864	(NATpolyA: EMO_013380)
PAS_3231	EmLa_scaffold00121	-	14485	(NATpolyA: EMO_013390)
PAS_3232	EmLa_scaffold00121	+	17847	(polyA: EMO_013410)
PAS_3233	EmLa_scaffold00121	-	18303	(polyA: EMO_013420)
PAS_3234	EmLa_scaffold00121	-	22091	(NATpolyA: EMO_013430)
PAS_3237	EmLa_scaffold00121	-	22635	(NATpolyA: EMO_013430)
PAS_3240	EmLa_scaffold00121	+	22948	(polyA: EMO_013430)
PAS_3242	EmLa_scaffold00121	-	24413	(polyA: EMO_013450)
PAS_3243	EmLa_scaffold00121	-	31214	(polyA: EMO_013460)
PAS_3244	EmLa_scaffold00122	-	3799	(polyA: EMO_013510)
PAS_3246	EmLa_scaffold00123	+	1323	(polyA: EMO_013550)
PAS_3247	EmLa_scaffold00123	+	1777	(polyA: EMO_013560)
PAS_3250	EmLa_scaffold00123	-	1860	(NATpolyA: EMO_013570)
PAS_3251	EmLa_scaffold00123	-	2379	(NATpolyA: EMO_013570)
PAS_3252	EmLa_scaffold00123	+	2786	(polyA: EMO_013570)
PAS_3256	EmLa_scaffold00123	-	6839	(NATpolyA: EMO_013610)
PAS_3257	EmLa_scaffold00123	-	7168	(NATpolyA: EMO_013610)
PAS_3258	EmLa_scaffold00123	-	15715	(NATpolyA: EMO_013650), (polyA: EMO_013660)
PAS_3260	EmLa_scaffold00123	-	15823	(polyA: EMO_013660)
PAS_3261	EmLa_scaffold00123	+	15852	(polyA: EMO_013650), (NATpolyA: EMO_013660)
PAS_3262	EmLa_scaffold00124	-	6093	(NATpolyA: EMO_013730)
PAS_3264	EmLa_scaffold00124	-	7028	(NATpolyA: EMO_013730)
PAS_3265	EmLa_scaffold00124	+	7138	(polyA: EMO_013730)
PAS_3266	EmLa_scaffold00124	-	13288	(NATpolyA: EMO_013760)
PAS_3267	EmLa_scaffold00124	-	14269	(polyA: EMO_013770)
PAS_3269	EmLa_scaffold00124	-	16054	(NATpolyA: EMO_013790)
PAS_3270	EmLa_scaffold00124	+	16432	(polyA: EMO_013790)
PAS_3272	EmLa_scaffold00124	-	16494	(polyA: EMO_013800)
PAS_3273	EmLa_scaffold00124	-	17817	(NATpolyA: EMO_013810)
PAS_3274	EmLa_scaffold00124	+	18136	(polyA: EMO_013810)
PAS_3278	EmLa_scaffold00124	-	22221	(polyA: EMO_013840)
PAS_3279	EmLa_scaffold00124	-	23621	(NATpolyA: EMO_013850)
PAS_3281	EmLa_scaffold00124	-	23817	(NATpolyA: EMO_013850)
PAS_3282	EmLa_scaffold00124	+	23913	(polyA: EMO_013850)
PAS_3283	EmLa_scaffold00124	-	24021	(polyA: EMO_013860)
PAS_3287	EmLa_scaffold00124	-	24041	(polyA: EMO_013860)
PAS_3288	EmLa_scaffold00124	-	27183	(NATpolyA: EMO_013870)
PAS_3289	EmLa_scaffold00124	-	27241	(NATpolyA: EMO_013870)
PAS_3290	EmLa_scaffold00124	+	27893	(polyA: EMO_013870)
PAS_3291	EmLa_scaffold00124	-	37136	(polyA: EMO_013930)
PAS_3292	EmLa_scaffold00124	-	38082	(polyA: EMO_013940)
PAS_3295	EmLa_scaffold00124	+	38610	(NATpolyA: EMO_013940)
PAS_3296	EmLa_scaffold00124	-	39076	(NATpolyA: EMO_013950)
PAS_3297	EmLa_scaffold00124	-	39141	(NATpolyA: EMO_013950)
PAS_3300	EmLa_scaffold00124	-	39161	(NATpolyA: EMO_013950)
PAS_3306	EmLa_scaffold00124	+	39546	(polyA: EMO_013950)
PAS_3310	EmLa_scaffold00124	-	41660	(NATpolyA: EMO_013970)
PAS_3317	EmLa_scaffold00124	-	41888	(NATpolyA: EMO_013970), (polyA: EMO_013980)
PAS_3321	EmLa_scaffold00124	+	41940	(polyA: EMO_013970)
PAS_3324	EmLa_scaffold00124	-	41962	(polyA: EMO_013980)
PAS_3331	EmLa_scaffold00124	+	41967	(polyA: EMO_013970)
PAS_3332	EmLa_scaffold00124	-	43461	(NATpolyA: EMO_013990)
PAS_3333	EmLa_scaffold00124	-	45707	(polyA: EMO_014020)
PAS_3334	EmLa_scaffold00124	-	48136	(NATpolyA: EMO_014030)
PAS_3336	EmLa_scaffold00124	-	48179	(NATpolyA: EMO_014030)
PAS_3337	EmLa_scaffold00124	-	49452	(NATpolyA: EMO_014030)
PAS_3339	EmLa_scaffold00124	-	50038	(NATpolyA: EMO_014030)
PAS_3340	EmLa_scaffold00124	+	50417	(polyA: EMO_014030)
PAS_3343	EmLa_scaffold00124	-	53227	(polyA: EMO_014050)
PAS_3345	EmLa_scaffold00124	+	55887	(polyA: EMO_014060)
PAS_3346	EmLa_scaffold00124	-	55888	(polyA: EMO_014070)
PAS_3347	EmLa_scaffold00124	+	59969	(NATpolyA: EMO_014080)
PAS_3348	EmLa_scaffold00124	-	60707	(polyA: EMO_014090)
PAS_3349	EmLa_scaffold00124	-	60745	(polyA: EMO_014090)
PAS_3350	EmLa_scaffold00124	-	61354	(polyA: EMO_014100)
PAS_3351	EmLa_scaffold00124	-	62016	(polyA: EMO_014110)
PAS_3352	EmLa_scaffold00124	-	62030	(polyA: EMO_014110)
PAS_3353	EmLa_scaffold00124	-	63192	(polyA: EMO_014120)
PAS_3360	EmLa_scaffold00124	-	64259	(polyA: EMO_014130)
PAS_3363	EmLa_scaffold00124	-	65929	(polyA: EMO_014140)
PAS_3366	EmLa_scaffold00124	+	68294	(polyA: EMO_014150)
PAS_3367	EmLa_scaffold00124	+	68309	(polyA: EMO_014150)
PAS_3369	EmLa_scaffold00124	-	68765	(NATpolyA: EMO_014160)
PAS_3370	EmLa_scaffold00124	-	69354	(NATpolyA: EMO_014160)
PAS_3372	EmLa_scaffold00124	-	69477	(NATpolyA: EMO_014160)
PAS_3373	EmLa_scaffold00124	-	69556	(NATpolyA: EMO_014160)
PAS_3376	EmLa_scaffold00124	-	69720	(polyA: EMO_014170)
PAS_3377	EmLa_scaffold00124	+	69730	(polyA: EMO_014160)
PAS_3378	EmLa_scaffold00124	-	72809	(NATpolyA: EMO_014180)
PAS_3379	EmLa_scaffold00124	-	73114	(NATpolyA: EMO_014180)
PAS_3380	EmLa_scaffold00124	+	73766	(polyA: EMO_014180)
PAS_3384	EmLa_scaffold00124	-	74263	(NATpolyA: EMO_014190)
PAS_3385	EmLa_scaffold00124	-	74407	(NATpolyA: EMO_014190)
PAS_3387	EmLa_scaffold00124	-	75108	(NATpolyA: EMO_014190)
PAS_3395	EmLa_scaffold00124	+	75831	(polyA: EMO_014190)
PAS_3396	EmLa_scaffold00124	-	78205	(NATpolyA: EMO_014220)
PAS_3397	EmLa_scaffold00124	-	78260	(NATpolyA: EMO_014220)
PAS_3398	EmLa_scaffold00124	-	78322	(NATpolyA: EMO_014220)
PAS_3400	EmLa_scaffold00124	-	78455	(NATpolyA: EMO_014220)
PAS_3402	EmLa_scaffold00124	-	80098	(NATpolyA: EMO_014230)
PAS_3407	EmLa_scaffold00124	+	80626	(polyA: EMO_014230)
PAS_3412	EmLa_scaffold00124	-	80677	(polyA: EMO_014240)
PAS_3413	EmLa_scaffold00124	+	84227	(polyA: EMO_014250)
PAS_3414	EmLa_scaffold00124	-	84269	(polyA: EMO_014260)
PAS_3415	EmLa_scaffold00124	-	86795	(polyA: EMO_014270)
PAS_3425	EmLa_scaffold00124	+	90505	(polyA: EMO_014290)
PAS_3426	EmLa_scaffold00124	-	92960	(NATpolyA: EMO_014310)
PAS_3428	EmLa_scaffold00124	-	93344	(NATpolyA: EMO_014310)
PAS_3429	EmLa_scaffold00124	+	93699	(polyA: EMO_014310)
PAS_3433	EmLa_scaffold00124	-	95453	(NATpolyA: EMO_014320)
PAS_3439	EmLa_scaffold00124	-	97371	(polyA: EMO_014330)
PAS_3441	EmLa_scaffold00124	+	98003	(NATpolyA: EMO_014330)
PAS_3442	EmLa_scaffold00124	+	101925	(NATpolyA: EMO_014350)
PAS_3448	EmLa_scaffold00124	-	103960	(NATpolyA: EMO_014370)
PAS_3449	EmLa_scaffold00124	-	104721	(NATpolyA: EMO_014370)
PAS_3450	EmLa_scaffold00124	-	104922	(NATpolyA: EMO_014370), (polyA: EMO_014380)
PAS_3451	EmLa_scaffold00124	-	104941	(polyA: EMO_014380)
PAS_3452	EmLa_scaffold00124	-	105749	(polyA: EMO_014390)
PAS_3454	EmLa_scaffold00125	-	1110	(polyA: EMO_014410)
PAS_3455	EmLa_scaffold00125	-	1130	(polyA: EMO_014410)
PAS_3456	EmLa_scaffold00125	-	5380	(NATpolyA: EMO_014430)
PAS_3457	EmLa_scaffold00126	-	1273	(polyA: EMO_014460)
PAS_3458	EmLa_scaffold00126	+	1429	(NATpolyA: EMO_014460)
PAS_3459	EmLa_scaffold00126	+	1637	(NATpolyA: EMO_014460)
PAS_3462	EmLa_scaffold00126	+	1678	(NATpolyA: EMO_014460)
PAS_3463	EmLa_scaffold00126	+	2479	(NATpolyA: EMO_014460)
PAS_3464	EmLa_scaffold00126	-	4437	(polyA: EMO_014470)
PAS_3466	EmLa_scaffold00126	-	6910	(NATpolyA: EMO_014480)
PAS_3468	EmLa_scaffold00126	+	7637	(polyA: EMO_014480)
PAS_3471	EmLa_scaffold00126	-	13443	(polyA: EMO_014510)
PAS_3473	EmLa_scaffold00126	+	14174	(NATpolyA: EMO_014510)
PAS_3474	EmLa_scaffold00126	+	14693	(NATpolyA: EMO_014510)
PAS_3475	EmLa_scaffold00126	+	16592	(NATpolyA: EMO_014510)
PAS_3476	EmLa_scaffold00126	+	16637	(NATpolyA: EMO_014510)
PAS_3477	EmLa_scaffold00126	-	18092	(NATpolyA: EMO_014520)
PAS_3480	EmLa_scaffold00126	-	19534	(polyA: EMO_014540)
PAS_3482	EmLa_scaffold00127	-	294	(NATpolyA: EMO_014550)
PAS_3484	EmLa_scaffold00127	+	806	(polyA: EMO_014550)
PAS_3492	EmLa_scaffold00127	+	1990	(polyA: EMO_014560)
PAS_3493	EmLa_scaffold00128	-	573	(polyA: EMO_014590)
PAS_3494	EmLa_scaffold00128	-	7168	(polyA: EMO_014610)
PAS_3495	EmLa_scaffold00128	-	9754	(polyA: EMO_014620)
PAS_3496	EmLa_scaffold00128	-	12425	(polyA: EMO_014630)
PAS_3497	EmLa_scaffold00128	+	12750	(NATpolyA: EMO_014630)
PAS_3498	EmLa_scaffold00128	+	15306	(polyA: EMO_014640)
PAS_3501	EmLa_scaffold00128	+	15320	(polyA: EMO_014640)
PAS_3503	EmLa_scaffold00128	-	17550	(NATpolyA: EMO_014660)
PAS_3509	EmLa_scaffold00128	-	17821	(NATpolyA: EMO_014660)
PAS_3512	EmLa_scaffold00128	-	20094	(NATpolyA: EMO_014670)
PAS_3513	EmLa_scaffold00128	-	21064	(NATpolyA: EMO_014670)
PAS_3514	EmLa_scaffold00128	+	21305	(polyA: EMO_014670)
PAS_3515	EmLa_scaffold00128	-	24623	(NATpolyA: EMO_014690)
PAS_3516	EmLa_scaffold00128	+	24716	(polyA: EMO_014690)
PAS_3520	EmLa_scaffold00128	+	25168	(polyA: EMO_014700)
PAS_3521	EmLa_scaffold00128	-	27244	(polyA: EMO_014720)
PAS_3522	EmLa_scaffold00128	-	29975	(polyA: EMO_014750)
PAS_3547	EmLa_scaffold00128	-	31321	(NATpolyA: EMO_014760)
PAS_3548	EmLa_scaffold00130	-	1014	(NATpolyA: EMO_014810)
PAS_3549	EmLa_scaffold00130	+	2382	(polyA: EMO_014810)
PAS_3550	EmLa_scaffold00130	-	2869	(NATpolyA: EMO_014820)
PAS_3552	EmLa_scaffold00130	+	3818	(polyA: EMO_014820)
PAS_3553	EmLa_scaffold00130	+	4911	(NATpolyA: EMO_014840)
PAS_3556	EmLa_scaffold00130	+	4924	(NATpolyA: EMO_014840)
PAS_3560	EmLa_scaffold00130	-	5195	(polyA: EMO_014850)
PAS_3561	EmLa_scaffold00130	-	7016	(NATpolyA: EMO_014860)
PAS_3565	EmLa_scaffold00130	+	8487	(polyA: EMO_014860)
PAS_3566	EmLa_scaffold00130	-	8499	(polyA: EMO_014870)
PAS_3568	EmLa_scaffold00130	-	9540	(NATpolyA: EMO_014880)
PAS_3569	EmLa_scaffold00130	-	11210	(NATpolyA: EMO_014900)
PAS_3570	EmLa_scaffold00130	-	12432	(polyA: EMO_014910)
PAS_3571	EmLa_scaffold00130	-	12998	(polyA: EMO_014920)
PAS_3572	EmLa_scaffold00130	-	13557	(polyA: EMO_014930)
PAS_3575	EmLa_scaffold00130	-	13689	(polyA: EMO_014930)
PAS_3577	EmLa_scaffold00130	-	13707	(polyA: EMO_014930)
PAS_3578	EmLa_scaffold00130	-	14261	(polyA: EMO_014940)
PAS_3583	EmLa_scaffold00130	-	20186	(NATpolyA: EMO_014950)
PAS_3585	EmLa_scaffold00130	+	20252	(polyA: EMO_014950)
PAS_3586	EmLa_scaffold00130	-	20629	(NATpolyA: EMO_014960)
PAS_3587	EmLa_scaffold00130	-	22896	(NATpolyA: EMO_014980)
PAS_3589	EmLa_scaffold00130	+	23555	(polyA: EMO_014980)
PAS_3592	EmLa_scaffold00130	-	23592	(polyA: EMO_014990)
PAS_3594	EmLa_scaffold00130	+	27786	(polyA: EMO_015000)
PAS_3597	EmLa_scaffold00130	-	28848	(NATpolyA: EMO_015010)
PAS_3598	EmLa_scaffold00130	+	30529	(polyA: EMO_015010)
PAS_3599	EmLa_scaffold00130	+	30548	(polyA: EMO_015010)
PAS_3600	EmLa_scaffold00130	+	32825	(NATpolyA: EMO_015020)
PAS_3602	EmLa_scaffold00130	-	35482	(NATpolyA: EMO_015040)
PAS_3603	EmLa_scaffold00130	-	41758	(polyA: EMO_015070)
PAS_3604	EmLa_scaffold00130	+	42112	(NATpolyA: EMO_015070)
PAS_3605	EmLa_scaffold00130	-	43345	(polyA: EMO_015080)
PAS_3606	EmLa_scaffold00130	+	44234	(NATpolyA: EMO_015080)
PAS_3607	EmLa_scaffold00130	-	44504	(polyA: EMO_015090)
PAS_3608	EmLa_scaffold00131	-	10046	(polyA: EMO_015160)
PAS_3611	EmLa_scaffold00133	-	1669	(NATpolyA: EMO_015200)
PAS_3612	EmLa_scaffold00133	-	3065	(NATpolyA: EMO_015210)
PAS_3614	EmLa_scaffold00133	+	3272	(polyA: EMO_015210)
PAS_3615	EmLa_scaffold00134	-	10814	(NATpolyA: EMO_015260)
PAS_3616	EmLa_scaffold00135	+	2937	(polyA: EMO_015340)
PAS_3617	EmLa_scaffold00135	-	2965	(polyA: EMO_015350)
PAS_3618	EmLa_scaffold00136	+	6416	(polyA: EMO_015380)
PAS_3619	EmLa_scaffold00136	-	10285	(NATpolyA: EMO_015400)
PAS_3620	EmLa_scaffold00136	+	12628	(polyA: EMO_015410)
PAS_3621	EmLa_scaffold00136	+	14313	(polyA: EMO_015420)
PAS_3622	EmLa_scaffold00136	-	14375	(polyA: EMO_015430)
PAS_3624	EmLa_scaffold00138	-	5725	(polyA: EMO_015490)
PAS_3625	EmLa_scaffold00138	+	6114	(NATpolyA: EMO_015490)
PAS_3626	EmLa_scaffold00138	-	11779	(NATpolyA: EMO_015520)
PAS_3627	EmLa_scaffold00138	+	14629	(NATpolyA: EMO_015540)
PAS_3628	EmLa_scaffold00138	-	15302	(polyA: EMO_015550)
PAS_3630	EmLa_scaffold00138	-	17003	(polyA: EMO_015560)
PAS_3631	EmLa_scaffold00138	-	22070	(NATpolyA: EMO_015580)
PAS_3632	EmLa_scaffold00138	+	23344	(polyA: EMO_015580)
PAS_3633	EmLa_scaffold00138	-	23383	(polyA: EMO_015590)
PAS_3635	EmLa_scaffold00138	-	26083	(polyA: EMO_015600)
PAS_3636	EmLa_scaffold00138	-	28588	(NATpolyA: EMO_015610)
PAS_3641	EmLa_scaffold00138	-	29024	(NATpolyA: EMO_015610)
PAS_3642	EmLa_scaffold00138	+	29315	(polyA: EMO_015610)
PAS_3643	EmLa_scaffold00138	-	32942	(NATpolyA: EMO_015630)
PAS_3647	EmLa_scaffold00138	-	33342	(NATpolyA: EMO_015630)
PAS_3648	EmLa_scaffold00138	+	33454	(polyA: EMO_015630)
PAS_3649	EmLa_scaffold00138	-	36744	(NATpolyA: EMO_015660)
PAS_3650	EmLa_scaffold00138	-	37188	(NATpolyA: EMO_015660)
PAS_3651	EmLa_scaffold00138	+	37471	(polyA: EMO_015660)
PAS_3652	EmLa_scaffold00138	-	37506	(polyA: EMO_015670)
PAS_3653	EmLa_scaffold00138	-	41755	(polyA: EMO_015680)
PAS_3655	EmLa_scaffold00138	-	42626	(polyA: EMO_015690)
PAS_3656	EmLa_scaffold00138	-	45975	(polyA: EMO_015720)
PAS_3657	EmLa_scaffold00138	-	50455	(polyA: EMO_015740)
PAS_3658	EmLa_scaffold00138	-	53602	(polyA: EMO_015750)
PAS_3659	EmLa_scaffold00138	-	55265	(NATpolyA: EMO_015760)
PAS_3660	EmLa_scaffold00138	-	58540	(NATpolyA: EMO_015760)
PAS_3661	EmLa_scaffold00138	+	58703	(polyA: EMO_015760)
PAS_3662	EmLa_scaffold00138	-	58862	(NATpolyA: EMO_015770)
PAS_3663	EmLa_scaffold00138	+	59165	(polyA: EMO_015770)
PAS_3664	EmLa_scaffold00138	-	60875	(NATpolyA: EMO_015790)
PAS_3665	EmLa_scaffold00138	-	61270	(NATpolyA: EMO_015790)
PAS_3666	EmLa_scaffold00138	+	62183	(polyA: EMO_015790)
PAS_3668	EmLa_scaffold00138	-	62211	(polyA: EMO_015800)
PAS_3669	EmLa_scaffold00138	-	63335	(polyA: EMO_015810)
PAS_3670	EmLa_scaffold00138	-	64765	(polyA: EMO_015820)
PAS_3671	EmLa_scaffold00138	-	66497	(polyA: EMO_015830)
PAS_3672	EmLa_scaffold00138	-	68347	(polyA: EMO_015840)
PAS_3673	EmLa_scaffold00138	-	70036	(polyA: EMO_015850)
PAS_3674	EmLa_scaffold00138	-	71375	(NATpolyA: EMO_015860)
PAS_3675	EmLa_scaffold00138	+	71881	(polyA: EMO_015860)
PAS_3679	EmLa_scaffold00138	+	83567	(NATpolyA: EMO_015930)
PAS_3680	EmLa_scaffold00138	-	85331	(polyA: EMO_015940)
PAS_3681	EmLa_scaffold00139	+	2011	(polyA: EMO_015970)
PAS_3684	EmLa_scaffold00139	-	6953	(NATpolyA: EMO_015990)
PAS_3685	EmLa_scaffold00139	-	7130	(NATpolyA: EMO_015990)
PAS_3686	EmLa_scaffold00139	-	7897	(polyA: EMO_016000)
PAS_3687	EmLa_scaffold00139	+	8040	(NATpolyA: EMO_016000)
PAS_3688	EmLa_scaffold00140	-	1100	(NATpolyA: EMO_016010)
PAS_3689	EmLa_scaffold00140	+	1188	(polyA: EMO_016010)
PAS_3690	EmLa_scaffold00140	-	4487	(polyA: EMO_016040)
PAS_3691	EmLa_scaffold00140	-	6131	(NATpolyA: EMO_016050)
PAS_3693	EmLa_scaffold00140	-	6653	(NATpolyA: EMO_016050)
PAS_3694	EmLa_scaffold00140	+	6936	(polyA: EMO_016050)
PAS_3695	EmLa_scaffold00140	-	7954	(NATpolyA: EMO_016060)
PAS_3696	EmLa_scaffold00140	+	8176	(polyA: EMO_016060)
PAS_3697	EmLa_scaffold00140	+	8272	(polyA: EMO_016060), (NATpolyA: EMO_016070)
PAS_3698	EmLa_scaffold00140	+	8287	(polyA: EMO_016060), (NATpolyA: EMO_016070)
PAS_3700	EmLa_scaffold00140	+	8303	(polyA: EMO_016060), (NATpolyA: EMO_016070)
PAS_3701	EmLa_scaffold00140	-	10310	(polyA: EMO_016080)
PAS_3702	EmLa_scaffold00140	+	10451	(NATpolyA: EMO_016080)
PAS_3703	EmLa_scaffold00140	+	26113	(polyA: EMO_016140)
PAS_3704	EmLa_scaffold00140	-	26505	(polyA: EMO_016150)
PAS_3705	EmLa_scaffold00140	+	29680	(polyA: EMO_016160)
PAS_3709	EmLa_scaffold00140	-	31882	(NATpolyA: EMO_016180)
PAS_3710	EmLa_scaffold00140	-	33557	(NATpolyA: EMO_016190)
PAS_3711	EmLa_scaffold00140	-	33651	(NATpolyA: EMO_016190)
PAS_3712	EmLa_scaffold00140	-	33689	(NATpolyA: EMO_016190)
PAS_3713	EmLa_scaffold00140	-	33987	(NATpolyA: EMO_016190)
PAS_3714	EmLa_scaffold00140	-	34107	(NATpolyA: EMO_016190)
PAS_3716	EmLa_scaffold00140	-	34227	(polyA: EMO_016200)
PAS_3717	EmLa_scaffold00140	+	34259	(polyA: EMO_016190)
PAS_3718	EmLa_scaffold00140	-	34281	(polyA: EMO_016200)
PAS_3720	EmLa_scaffold00140	-	36820	(NATpolyA: EMO_016220)
PAS_3721	EmLa_scaffold00140	-	37869	(NATpolyA: EMO_016230)
PAS_3725	EmLa_scaffold00140	-	38771	(NATpolyA: EMO_016230)
PAS_3728	EmLa_scaffold00140	-	38962	(NATpolyA: EMO_016230)
PAS_3729	EmLa_scaffold00140	-	48137	(NATpolyA: EMO_016300)
PAS_3731	EmLa_scaffold00140	+	48417	(polyA: EMO_016300)
PAS_3735	EmLa_scaffold00140	+	48432	(polyA: EMO_016300)
PAS_3736	EmLa_scaffold00140	-	48601	(NATpolyA: EMO_016310)
PAS_3739	EmLa_scaffold00140	-	51653	(NATpolyA: EMO_016330)
PAS_3740	EmLa_scaffold00140	+	51923	(polyA: EMO_016330)
PAS_3741	EmLa_scaffold00140	-	51983	(polyA: EMO_016340)
PAS_3743	EmLa_scaffold00140	-	52000	(polyA: EMO_016340)
PAS_3753	EmLa_scaffold00140	-	53129	(polyA: EMO_016350)
PAS_3755	EmLa_scaffold00140	+	54131	(NATpolyA: EMO_016350)
PAS_3757	EmLa_scaffold00140	-	57176	(NATpolyA: EMO_016370)
PAS_3761	EmLa_scaffold00140	+	58378	(polyA: EMO_016370)
PAS_3762	EmLa_scaffold00140	-	58382	(polyA: EMO_016380)
PAS_3765	EmLa_scaffold00140	-	60254	(NATpolyA: EMO_016390)
PAS_3766	EmLa_scaffold00140	-	60357	(NATpolyA: EMO_016390)
PAS_3767	EmLa_scaffold00140	-	60841	(NATpolyA: EMO_016390)
PAS_3769	EmLa_scaffold00140	+	61248	(polyA: EMO_016390)
PAS_3770	EmLa_scaffold00140	-	61980	(NATpolyA: EMO_016400)
PAS_3772	EmLa_scaffold00140	+	62315	(polyA: EMO_016400)
PAS_3773	EmLa_scaffold00140	+	63571	(polyA: EMO_016410)
PAS_3774	EmLa_scaffold00140	-	63633	(polyA: EMO_016420)
PAS_3775	EmLa_scaffold00140	-	63715	(polyA: EMO_016420)
PAS_3780	EmLa_scaffold00140	+	66522	(polyA: EMO_016430)
PAS_3782	EmLa_scaffold00140	-	67237	(NATpolyA: EMO_016440)
PAS_3784	EmLa_scaffold00140	-	67736	(NATpolyA: EMO_016440)
PAS_3785	EmLa_scaffold00140	+	68366	(polyA: EMO_016440)
PAS_3787	EmLa_scaffold00140	-	68402	(polyA: EMO_016450)
PAS_3788	EmLa_scaffold00145	+	302	(NATpolyA: EMO_016580)
PAS_3789	EmLa_scaffold00145	-	1576	(polyA: EMO_016590)
PAS_3790	EmLa_scaffold00145	-	1592	(polyA: EMO_016590)
PAS_3792	EmLa_scaffold00145	+	1863	(NATpolyA: EMO_016590)
PAS_3793	EmLa_scaffold00145	-	2378	(polyA: EMO_016600)
PAS_3794	EmLa_scaffold00146	-	48	(polyA: EMO_016610)
PAS_3796	EmLa_scaffold00146	-	2893	(NATpolyA: EMO_016630)
PAS_3799	EmLa_scaffold00146	+	3113	(polyA: EMO_016630)
PAS_3800	EmLa_scaffold00146	+	4218	(NATpolyA: EMO_016640)
PAS_3802	EmLa_scaffold00148	-	54	(polyA: EMO_016670)
PAS_3803	EmLa_scaffold00148	-	1083	(NATpolyA: EMO_016680)
PAS_3805	EmLa_scaffold00148	-	1965	(NATpolyA: EMO_016680)
PAS_3807	EmLa_scaffold00148	-	2321	(NATpolyA: EMO_016680)
PAS_3808	EmLa_scaffold00149	+	638	(polyA: EMO_016690)
PAS_3809	EmLa_scaffold00149	+	13981	(NATpolyA: EMO_016730)
PAS_3810	EmLa_scaffold00149	-	15158	(polyA: EMO_016750)
PAS_3811	EmLa_scaffold00149	-	18333	(polyA: EMO_016770)
PAS_3812	EmLa_scaffold00149	-	19904	(polyA: EMO_016780)
PAS_3813	EmLa_scaffold00149	-	21190	(NATpolyA: EMO_016790)
PAS_3815	EmLa_scaffold00149	-	21253	(NATpolyA: EMO_016790)
PAS_3821	EmLa_scaffold00149	-	21354	(NATpolyA: EMO_016790)
PAS_3822	EmLa_scaffold00149	-	21444	(NATpolyA: EMO_016790)
PAS_3825	EmLa_scaffold00149	+	21691	(polyA: EMO_016790)
PAS_3826	EmLa_scaffold00149	-	22034	(NATpolyA: EMO_016800)
PAS_3827	EmLa_scaffold00149	-	23002	(NATpolyA: EMO_016800)
PAS_3828	EmLa_scaffold00149	-	24631	(NATpolyA: EMO_016800)
PAS_3829	EmLa_scaffold00149	-	24859	(NATpolyA: EMO_016800)
PAS_3831	EmLa_scaffold00149	-	25913	(polyA: EMO_016810)
PAS_3832	EmLa_scaffold00149	+	25930	(polyA: EMO_016800)
PAS_3833	EmLa_scaffold00149	-	25982	(polyA: EMO_016810)
PAS_3834	EmLa_scaffold00149	+	26172	(NATpolyA: EMO_016810)
PAS_3836	EmLa_scaffold00149	+	26197	(NATpolyA: EMO_016810)
PAS_3837	EmLa_scaffold00149	+	26214	(NATpolyA: EMO_016810)
PAS_3838	EmLa_scaffold00149	+	26340	(NATpolyA: EMO_016810)
PAS_3839	EmLa_scaffold00149	-	29761	(NATpolyA: EMO_016820)
PAS_3840	EmLa_scaffold00149	+	30095	(polyA: EMO_016820)
PAS_3841	EmLa_scaffold00149	-	30349	(NATpolyA: EMO_016830)
PAS_3843	EmLa_scaffold00149	-	31074	(NATpolyA: EMO_016830)
PAS_3844	EmLa_scaffold00149	+	31722	(polyA: EMO_016830)
PAS_3845	EmLa_scaffold00149	-	32699	(polyA: EMO_016850)
PAS_3846	EmLa_scaffold00149	-	34003	(polyA: EMO_016860)
PAS_3847	EmLa_scaffold00149	+	36915	(NATpolyA: EMO_016870)
PAS_3850	EmLa_scaffold00149	+	37100	(NATpolyA: EMO_016870)
PAS_3852	EmLa_scaffold00149	+	39241	(polyA: EMO_016880)
PAS_3855	EmLa_scaffold00149	+	39255	(polyA: EMO_016880)
PAS_3856	EmLa_scaffold00149	-	39500	(polyA: EMO_016890)
PAS_3857	EmLa_scaffold00149	+	39546	(NATpolyA: EMO_016890)
PAS_3858	EmLa_scaffold00149	-	60142	(NATpolyA: EMO_016970)
PAS_3859	EmLa_scaffold00149	-	60963	(NATpolyA: EMO_016970)
PAS_3861	EmLa_scaffold00149	+	61732	(polyA: EMO_016970)
PAS_3862	EmLa_scaffold00149	+	64364	(polyA: EMO_016990)
PAS_3864	EmLa_scaffold00149	-	71358	(NATpolyA: EMO_017040)
PAS_3866	EmLa_scaffold00149	-	71379	(NATpolyA: EMO_017040)
PAS_3867	EmLa_scaffold00149	-	72080	(NATpolyA: EMO_017040)
PAS_3869	EmLa_scaffold00149	-	72220	(NATpolyA: EMO_017040)
PAS_3871	EmLa_scaffold00149	-	75959	(NATpolyA: EMO_017080)
PAS_3872	EmLa_scaffold00149	+	76154	(polyA: EMO_017080)
PAS_3876	EmLa_scaffold00149	+	77348	(polyA: EMO_017090)
PAS_3878	EmLa_scaffold00149	-	77713	(polyA: EMO_017100)
PAS_3879	EmLa_scaffold00149	+	83939	(NATpolyA: EMO_017100)
PAS_3881	EmLa_scaffold00149	-	85523	(polyA: EMO_017110)
PAS_3882	EmLa_scaffold00149	+	93233	(polyA: EMO_017120)
PAS_3883	EmLa_scaffold00149	-	93808	(NATpolyA: EMO_017130)
PAS_3886	EmLa_scaffold00149	-	95470	(NATpolyA: EMO_017130)
PAS_3887	EmLa_scaffold00149	-	95557	(NATpolyA: EMO_017130)
PAS_3889	EmLa_scaffold00149	+	96195	(polyA: EMO_017130)
PAS_3890	EmLa_scaffold00149	+	97089	(polyA: EMO_017140)
PAS_3891	EmLa_scaffold00149	-	97142	(polyA: EMO_017150)
[truncated: 8,078 more rows]

## Sheet: E. invadens
Mornico et al., 2021. RNA sequencing reveals widespread transcription of natural antisense RNAs in Entamoeba species
Table S5. List of PAS identified in Entamoeba species (E. invadens)
PAS_id	Contig	Strand	Position	Annotation
PAS_1	KB206128	+	6539	(NATpolyA: EIN_411830)
PAS_2	KB206128	+	6580	(NATpolyA: EIN_411830)
PAS_4	KB206128	+	25002	(polyA: EIN_412060)
PAS_5	KB206128	-	26585	(NATpolyA: EIN_412170)
PAS_17	KB206128	+	26982	(polyA: EIN_412170)
PAS_27	KB206128	-	29682	(polyA: EIN_412190)
PAS_28	KB206137	-	20368	(polyA: EIN_220930)
PAS_36	KB206139	-	5604	(polyA: EIN_217350)
PAS_40	KB206139	-	7647	(NATpolyA: EIN_217360)
PAS_41	KB206139	+	8013	(polyA: EIN_217360)
PAS_42	KB206149	-	9203	(polyA: EIN_141380)
PAS_45	KB206149	-	11258	(polyA: EIN_141390)
PAS_47	KB206149	+	12002	(NATpolyA: EIN_141390)
PAS_52	KB206149	-	15902	(polyA: EIN_141410)
PAS_53	KB206149	+	16507	(NATpolyA: EIN_141410)
PAS_54	KB206161	+	10504	(NATpolyA: EIN_158170)
PAS_55	KB206168	-	34467	(polyA: EIN_427870)
PAS_62	KB206168	-	37887	(polyA: EIN_428000)
PAS_64	KB206168	+	38338	(NATpolyA: EIN_428000)
PAS_69	KB206168	+	41241	(polyA: EIN_428020)
PAS_70	KB206168	+	45669	(polyA: EIN_428040)
PAS_71	KB206168	-	45709	(polyA: EIN_428050)
PAS_72	KB206168	-	48549	(polyA: EIN_428080)
PAS_73	KB206168	-	59985	(polyA: EIN_428120)
PAS_75	KB206168	-	61414	(polyA: EIN_428130)
PAS_77	KB206168	-	62884	(polyA: EIN_428140)
PAS_78	KB206168	+	66240	(polyA: EIN_428150)
PAS_79	KB206168	+	69007	(polyA: EIN_428170)
PAS_80	KB206168	-	92093	(NATpolyA: EIN_428690)
PAS_81	KB206168	+	92503	(polyA: EIN_428690)
PAS_82	KB206168	-	96239	(NATpolyA: EIN_428710)
PAS_83	KB206168	+	96426	(polyA: EIN_428710)
PAS_84	KB206168	+	97408	(polyA: EIN_428720)
PAS_85	KB206168	-	98063	(NATpolyA: EIN_428730)
PAS_86	KB206168	-	98135	(NATpolyA: EIN_428730)
PAS_87	KB206168	+	98551	(polyA: EIN_428730)
PAS_88	KB206168	-	99066	(NATpolyA: EIN_428740)
PAS_89	KB206168	-	105299	(polyA: EIN_428960)
PAS_90	KB206168	-	108798	(polyA: EIN_428970)
PAS_92	KB206168	-	138530	(NATpolyA: EIN_429030)
PAS_93	KB206168	+	139118	(polyA: EIN_429030)
PAS_94	KB206168	-	142764	(NATpolyA: EIN_429040)
PAS_95	KB206168	-	143275	(polyA: EIN_429050)
PAS_96	KB206168	-	144154	(polyA: EIN_429060)
PAS_97	KB206168	+	145415	(NATpolyA: EIN_429070)
PAS_98	KB206168	+	147055	(polyA: EIN_429080)
PAS_99	KB206168	+	147103	(polyA: EIN_429080)
PAS_100	KB206168	+	152095	(polyA: EIN_429090)
PAS_102	KB206168	+	153661	(polyA: EIN_429100)
PAS_103	KB206168	+	154294	(polyA: EIN_429110)
PAS_104	KB206168	-	154432	(polyA: EIN_429120)
PAS_105	KB206168	-	171873	(NATpolyA: EIN_429130)
PAS_106	KB206168	+	171956	(polyA: EIN_429130)
PAS_107	KB206168	-	176813	(polyA: EIN_429250)
PAS_108	KB206168	-	193612	(polyA: EIN_429370)
PAS_109	KB206168	-	195586	(NATpolyA: EIN_429390)
PAS_110	KB206168	+	196020	(polyA: EIN_429390)
PAS_111	KB206168	-	198616	(polyA: EIN_429510)
PAS_114	KB206168	+	199167	(NATpolyA: EIN_429510)
PAS_115	KB206168	-	199253	(polyA: EIN_429520)
PAS_116	KB206168	-	199269	(polyA: EIN_429520)
PAS_118	KB206168	-	199283	(polyA: EIN_429520)
PAS_119	KB206168	-	199301	(polyA: EIN_429520)
PAS_122	KB206168	+	206322	(polyA: EIN_429530)
PAS_123	KB206168	+	206346	(polyA: EIN_429530)
PAS_124	KB206168	+	215980	(polyA: EIN_429550)
PAS_125	KB206168	+	216877	(polyA: EIN_429560)
PAS_128	KB206168	-	216974	(polyA: EIN_429570)
PAS_132	KB206168	-	218061	(polyA: EIN_429580)
PAS_140	KB206168	-	219221	(polyA: EIN_429590)
PAS_141	KB206168	-	223033	(polyA: EIN_429600)
PAS_142	KB206168	-	227496	(polyA: EIN_429610)
PAS_143	KB206168	+	230228	(polyA: EIN_429620)
PAS_144	KB206168	+	231342	(polyA: EIN_429630)
PAS_145	KB206168	+	232860	(polyA: EIN_429640)
PAS_146	KB206168	-	233049	(NATpolyA: EIN_429650)
PAS_147	KB206168	+	233838	(polyA: EIN_429650)
PAS_148	KB206168	+	234524	(polyA: EIN_429660)
PAS_150	KB206168	+	235971	(polyA: EIN_429670)
PAS_151	KB206168	-	236061	(polyA: EIN_429680)
PAS_152	KB206168	-	236897	(polyA: EIN_429690)
PAS_153	KB206168	+	286802	(polyA: EIN_429730)
PAS_160	KB206168	-	286820	(polyA: EIN_429740)
PAS_163	KB206168	+	292507	(NATpolyA: EIN_429750)
PAS_164	KB206168	-	295592	(polyA: EIN_429760)
PAS_165	KB206168	+	296665	(NATpolyA: EIN_429760)
PAS_166	KB206168	+	297680	(polyA: EIN_429770)
PAS_167	KB206168	+	300800	(polyA: EIN_429790)
PAS_168	KB206168	+	300836	(polyA: EIN_429790)
PAS_169	KB206168	-	301282	(NATpolyA: EIN_429800)
PAS_170	KB206168	+	301633	(polyA: EIN_429800)
PAS_171	KB206168	+	301664	(polyA: EIN_429800)
PAS_172	KB206168	-	302620	(NATpolyA: EIN_429810)
PAS_173	KB206168	-	303363	(NATpolyA: EIN_429810)
PAS_174	KB206168	+	304668	(polyA: EIN_429810)
PAS_175	KB206168	-	305908	(NATpolyA: EIN_429820)
PAS_177	KB206168	+	305986	(polyA: EIN_429820)
PAS_179	KB206168	+	307415	(polyA: EIN_429830)
PAS_181	KB206168	-	312035	(NATpolyA: EIN_429850)
PAS_182	KB206168	+	312180	(polyA: EIN_429850)
PAS_184	KB206168	-	314500	(NATpolyA: EIN_429870)
PAS_185	KB206168	-	314575	(NATpolyA: EIN_429870)
PAS_187	KB206168	+	315092	(polyA: EIN_429870)
PAS_190	KB206168	-	315289	(polyA: EIN_429880)
PAS_191	KB206168	+	315716	(NATpolyA: EIN_429880)
PAS_193	KB206168	-	326278	(NATpolyA: EIN_430090)
PAS_194	KB206168	-	326479	(NATpolyA: EIN_430090)
PAS_195	KB206168	+	327057	(polyA: EIN_430090)
PAS_197	KB206168	-	327790	(NATpolyA: EIN_430100)
PAS_199	KB206168	+	328207	(polyA: EIN_430100)
PAS_200	KB206168	+	329515	(polyA: EIN_430110)
PAS_201	KB206168	+	337600	(polyA: EIN_430150), (NATpolyA: EIN_430160)
PAS_204	KB206168	-	340664	(NATpolyA: EIN_430170)
PAS_205	KB206168	+	341467	(polyA: EIN_430170)
PAS_206	KB206168	+	341578	(polyA: EIN_430170)
PAS_207	KB206168	-	348042	(polyA: EIN_430210)
PAS_209	KB206168	+	348075	(polyA: EIN_430200)
PAS_210	KB206168	-	353889	(polyA: EIN_430250)
PAS_212	KB206168	+	356132	(polyA: EIN_430260)
PAS_213	KB206168	+	356788	(NATpolyA: EIN_430370)
PAS_214	KB206168	-	361796	(polyA: EIN_430380)
PAS_215	KB206168	-	363185	(polyA: EIN_430390)
PAS_216	KB206168	+	365963	(polyA: EIN_430400)
PAS_217	KB206168	-	368610	(NATpolyA: EIN_430410)
PAS_218	KB206168	-	370240	(NATpolyA: EIN_430420)
PAS_220	KB206168	+	370606	(polyA: EIN_430420)
PAS_221	KB206168	+	373167	(polyA: EIN_430440)
PAS_222	KB206168	-	373203	(polyA: EIN_430450)
PAS_224	KB206168	-	374119	(polyA: EIN_430460)
PAS_225	KB206168	-	375757	(NATpolyA: EIN_430470)
PAS_226	KB206168	-	377775	(polyA: EIN_430490)
PAS_227	KB206168	-	378861	(NATpolyA: EIN_430500)
PAS_230	KB206168	+	379593	(polyA: EIN_430500)
PAS_231	KB206168	-	381628	(polyA: EIN_430520)
PAS_232	KB206168	+	382257	(NATpolyA: EIN_430520)
PAS_233	KB206168	-	387376	(NATpolyA: EIN_430530)
PAS_234	KB206168	+	388706	(polyA: EIN_430530)
PAS_236	KB206168	-	388804	(polyA: EIN_430540)
PAS_237	KB206168	-	391634	(polyA: EIN_430550)
PAS_249	KB206168	-	395910	(NATpolyA: EIN_430560)
PAS_250	KB206168	-	396575	(NATpolyA: EIN_430560)
PAS_251	KB206168	+	397209	(polyA: EIN_430560)
PAS_252	KB206168	+	402394	(polyA: EIN_430570)
PAS_259	KB206168	-	403954	(NATpolyA: EIN_430580)
PAS_260	KB206168	+	404291	(polyA: EIN_430580)
PAS_262	KB206168	+	405274	(polyA: EIN_430590)
PAS_267	KB206168	-	405439	(polyA: EIN_430600)
PAS_269	KB206168	+	408242	(NATpolyA: EIN_430610)
PAS_272	KB206168	+	412163	(polyA: EIN_430620)
PAS_273	KB206168	-	412292	(polyA: EIN_430630)
PAS_274	KB206168	-	412344	(polyA: EIN_430630)
PAS_275	KB206168	-	416615	(NATpolyA: EIN_430640)
PAS_276	KB206168	+	416820	(polyA: EIN_430640)
PAS_277	KB206168	+	418250	(polyA: EIN_430650)
PAS_278	KB206168	+	419024	(polyA: EIN_430660)
PAS_279	KB206168	+	423347	(polyA: EIN_430670)
PAS_280	KB206168	-	423350	(polyA: EIN_430680)
PAS_283	KB206168	-	424379	(polyA: EIN_430690)
PAS_284	KB206168	-	427321	(polyA: EIN_430700)
PAS_286	KB206168	+	429135	(polyA: EIN_430710)
PAS_287	KB206168	-	429927	(NATpolyA: EIN_430720)
PAS_288	KB206168	-	434042	(NATpolyA: EIN_430730)
PAS_289	KB206168	-	434609	(NATpolyA: EIN_430730)
PAS_290	KB206168	-	437889	(NATpolyA: EIN_430740)
PAS_291	KB206168	+	438071	(polyA: EIN_430740)
PAS_292	KB206168	-	439136	(polyA: EIN_430750)
PAS_293	KB206168	+	444751	(polyA: EIN_430760)
PAS_294	KB206168	-	444793	(polyA: EIN_430770)
PAS_295	KB206168	-	448260	(NATpolyA: EIN_430780)
PAS_296	KB206168	+	450377	(polyA: EIN_430790)
PAS_297	KB206168	-	450631	(polyA: EIN_430800)
PAS_298	KB206168	-	452341	(NATpolyA: EIN_430810)
PAS_299	KB206168	-	453144	(polyA: EIN_430820)
PAS_300	KB206168	+	456058	(polyA: EIN_430830)
PAS_301	KB206168	+	457229	(polyA: EIN_430840)
PAS_302	KB206168	-	457285	(polyA: EIN_430850)
PAS_304	KB206168	-	458527	(polyA: EIN_430860)
PAS_305	KB206168	-	480638	(NATpolyA: EIN_431200)
PAS_306	KB206169	-	31962	(polyA: EIN_246680)
PAS_307	KB206169	-	34449	(NATpolyA: EIN_246690)
PAS_310	KB206169	+	34637	(polyA: EIN_246690)
PAS_311	KB206169	-	40717	(NATpolyA: EIN_246800)
PAS_312	KB206169	-	42097	(NATpolyA: EIN_246800)
PAS_313	KB206169	-	42151	(NATpolyA: EIN_246800)
PAS_314	KB206169	+	42686	(polyA: EIN_246800)
PAS_316	KB206169	+	46874	(polyA: EIN_246820)
PAS_317	KB206169	+	46895	(polyA: EIN_246820)
PAS_318	KB206169	-	49056	(NATpolyA: EIN_246830)
PAS_320	KB206169	-	50031	(NATpolyA: EIN_246830)
PAS_321	KB206169	-	50226	(NATpolyA: EIN_246830)
PAS_322	KB206169	+	50717	(polyA: EIN_246830)
PAS_323	KB206169	-	50760	(polyA: EIN_246840)
PAS_325	KB206169	+	51217	(NATpolyA: EIN_246840)
PAS_326	KB206169	-	51839	(polyA: EIN_246850)
PAS_328	KB206169	-	54763	(polyA: EIN_246860)
PAS_331	KB206169	-	54813	(polyA: EIN_246860)
PAS_332	KB206169	+	59573	(polyA: EIN_246880)
PAS_334	KB206169	-	61168	(NATpolyA: EIN_246890)
PAS_335	KB206169	+	61490	(polyA: EIN_246890)
PAS_338	KB206169	-	62883	(NATpolyA: EIN_246900)
PAS_339	KB206169	+	63077	(polyA: EIN_246900)
PAS_340	KB206169	+	64648	(polyA: EIN_246910)
PAS_341	KB206169	+	69877	(polyA: EIN_246940)
PAS_343	KB206169	-	69902	(polyA: EIN_246950)
PAS_344	KB206169	-	72625	(NATpolyA: EIN_246960)
PAS_346	KB206169	+	74163	(polyA: EIN_246960)
PAS_347	KB206169	-	74685	(NATpolyA: EIN_246970)
PAS_348	KB206169	+	75307	(polyA: EIN_246970)
PAS_349	KB206169	+	77683	(polyA: EIN_246980)
PAS_350	KB206169	-	78363	(NATpolyA: EIN_246990)
PAS_351	KB206169	+	78400	(polyA: EIN_246990)
PAS_367	KB206169	-	80464	(NATpolyA: EIN_247010)
PAS_368	KB206169	-	81019	(polyA: EIN_247020)
PAS_372	KB206169	-	83537	(polyA: EIN_247030)
PAS_373	KB206169	-	86249	(polyA: EIN_247050)
PAS_374	KB206169	-	89405	(polyA: EIN_247060)
PAS_377	KB206169	-	91391	(polyA: EIN_247070)
PAS_379	KB206169	-	105769	(polyA: EIN_247110)
PAS_382	KB206169	-	105812	(polyA: EIN_247110)
PAS_383	KB206169	-	128916	(polyA: EIN_247150)
PAS_384	KB206169	-	131254	(polyA: EIN_247170)
PAS_393	KB206169	-	133345	(NATpolyA: EIN_247180)
PAS_396	KB206169	+	133766	(polyA: EIN_247180)
PAS_397	KB206169	-	133843	(polyA: EIN_247190)
PAS_398	KB206169	-	135443	(polyA: EIN_247200)
PAS_403	KB206169	+	138593	(polyA: EIN_247420)
PAS_405	KB206169	+	138612	(polyA: EIN_247420)
PAS_407	KB206169	-	138838	(polyA: EIN_247430)
PAS_410	KB206169	-	146551	(polyA: EIN_247460)
PAS_411	KB206169	+	150512	(polyA: EIN_247470)
PAS_412	KB206169	-	150778	(NATpolyA: EIN_247480)
PAS_413	KB206169	+	151486	(polyA: EIN_247480)
PAS_417	KB206169	-	159460	(polyA: EIN_247620)
PAS_418	KB206169	-	172956	(NATpolyA: EIN_247740)
PAS_419	KB206169	-	173442	(NATpolyA: EIN_247740)
PAS_422	KB206169	+	174024	(polyA: EIN_247740)
PAS_423	KB206169	-	179385	(polyA: EIN_247860)
PAS_428	KB206169	-	184757	(NATpolyA: EIN_247990)
PAS_429	KB206169	+	184784	(polyA: EIN_247990)
PAS_430	KB206169	-	185403	(polyA: EIN_248100)
PAS_433	KB206169	+	187511	(polyA: EIN_248110)
PAS_435	KB206169	-	187595	(polyA: EIN_248120)
PAS_437	KB206169	-	198222	(polyA: EIN_248150)
PAS_438	KB206169	+	200050	(NATpolyA: EIN_248150)
PAS_440	KB206169	+	203352	(polyA: EIN_248170)
PAS_441	KB206169	-	207598	(polyA: EIN_248200)
PAS_442	KB206169	+	214839	(polyA: EIN_248210)
PAS_451	KB206169	+	219428	(polyA: EIN_248230)
PAS_453	KB206169	-	244834	(polyA: EIN_248640)
PAS_454	KB206169	-	247831	(NATpolyA: EIN_248760)
PAS_455	KB206169	-	247875	(NATpolyA: EIN_248760)
PAS_456	KB206169	-	248082	(NATpolyA: EIN_248760)
PAS_457	KB206169	+	251082	(polyA: EIN_248770)
PAS_459	KB206169	-	251089	(polyA: EIN_248780)
PAS_460	KB206169	-	252633	(polyA: EIN_248790)
PAS_462	KB206169	+	253120	(NATpolyA: EIN_248790)
PAS_464	KB206169	-	253536	(polyA: EIN_248800)
PAS_466	KB206169	+	254037	(NATpolyA: EIN_248800)
PAS_467	KB206169	-	257462	(polyA: EIN_248820)
PAS_468	KB206169	-	257930	(polyA: EIN_248830)
PAS_469	KB206169	+	261550	(polyA: EIN_248940)
PAS_470	KB206169	-	263639	(polyA: EIN_248960)
PAS_471	KB206169	-	270114	(NATpolyA: EIN_249090)
PAS_472	KB206169	-	270351	(NATpolyA: EIN_249090)
PAS_473	KB206169	-	270526	(NATpolyA: EIN_249090)
PAS_475	KB206169	+	270608	(polyA: EIN_249090)
PAS_476	KB206169	-	275511	(NATpolyA: EIN_249110)
PAS_480	KB206169	+	276267	(polyA: EIN_249110)
PAS_481	KB206169	-	277233	(NATpolyA: EIN_249120)
PAS_482	KB206169	-	278401	(NATpolyA: EIN_249120)
PAS_483	KB206169	+	278945	(polyA: EIN_249120)
PAS_484	KB206169	-	279610	(NATpolyA: EIN_249130)
PAS_486	KB206169	+	283453	(polyA: EIN_249140)
PAS_487	KB206169	+	284421	(NATpolyA: EIN_249150)
PAS_488	KB206169	-	287095	(polyA: EIN_249180)
PAS_490	KB206169	-	289902	(polyA: EIN_249190)
PAS_491	KB206169	+	297756	(polyA: EIN_249200)
PAS_496	KB206169	-	297814	(polyA: EIN_249210)
PAS_501	KB206169	-	301065	(NATpolyA: EIN_249230)
PAS_503	KB206169	+	302339	(polyA: EIN_249230)
PAS_504	KB206169	+	307448	(polyA: EIN_249240)
PAS_505	KB206169	+	307479	(polyA: EIN_249240)
PAS_506	KB206169	+	309085	(polyA: EIN_249250)
PAS_508	KB206169	+	310675	(NATpolyA: EIN_249260)
PAS_510	KB206169	+	311432	(NATpolyA: EIN_249260)
PAS_521	KB206169	-	312472	(polyA: EIN_249270)
PAS_522	KB206169	-	312550	(polyA: EIN_249270)
PAS_528	KB206169	-	323449	(NATpolyA: EIN_249310)
PAS_529	KB206169	-	323909	(NATpolyA: EIN_249310)
PAS_530	KB206169	+	324362	(polyA: EIN_249310)
PAS_531	KB206169	-	325853	(polyA: EIN_249330)
PAS_532	KB206169	-	325870	(polyA: EIN_249330)
PAS_533	KB206169	+	327360	(NATpolyA: EIN_249330)
PAS_534	KB206169	-	327920	(polyA: EIN_249440)
PAS_535	KB206169	+	328063	(NATpolyA: EIN_249440)
PAS_537	KB206169	-	330239	(polyA: EIN_249450)
PAS_538	KB206169	+	332567	(polyA: EIN_249460)
PAS_539	KB206169	-	332714	(polyA: EIN_249470)
PAS_540	KB206169	-	336242	(polyA: EIN_249480)
PAS_541	KB206169	+	340342	(polyA: EIN_249710)
PAS_542	KB206169	-	340480	(polyA: EIN_249720)
PAS_543	KB206169	-	341945	(polyA: EIN_249840)
PAS_544	KB206169	+	343011	(NATpolyA: EIN_249840)
PAS_546	KB206169	+	346481	(polyA: EIN_249960)
PAS_547	KB206169	+	348143	(polyA: EIN_250080)
PAS_548	KB206169	+	354967	(polyA: EIN_250110)
PAS_549	KB206169	-	355024	(polyA: EIN_250120)
PAS_550	KB206169	-	364456	(polyA: EIN_250140)
PAS_551	KB206169	+	366965	(polyA: EIN_250150)
PAS_552	KB206169	+	370778	(polyA: EIN_250160)
PAS_553	KB206169	+	375367	(polyA: EIN_250180)
PAS_554	KB206169	-	375514	(polyA: EIN_250190)
PAS_555	KB206169	-	376681	(polyA: EIN_250200)
PAS_556	KB206169	-	376720	(polyA: EIN_250200)
PAS_558	KB206169	+	379076	(polyA: EIN_250220)
PAS_559	KB206169	-	379115	(polyA: EIN_250230)
PAS_560	KB206169	+	380642	(NATpolyA: EIN_250240)
PAS_561	KB206169	-	383425	(polyA: EIN_250260)
PAS_562	KB206169	-	387494	(polyA: EIN_250270)
PAS_564	KB206169	-	389037	(NATpolyA: EIN_250280)
PAS_565	KB206169	+	390056	(polyA: EIN_250280)
PAS_567	KB206169	-	390864	(polyA: EIN_250300)
PAS_568	KB206169	+	396910	(polyA: EIN_250310)
PAS_585	KB206169	-	397540	(NATpolyA: EIN_250320)
PAS_589	KB206169	-	397925	(NATpolyA: EIN_250320)
PAS_593	KB206169	-	398239	(NATpolyA: EIN_250320)
PAS_595	KB206169	+	398798	(polyA: EIN_250320)
PAS_596	KB206169	+	404690	(polyA: EIN_250340)
PAS_597	KB206169	-	404865	(polyA: EIN_250350)
PAS_598	KB206169	-	408577	(polyA: EIN_250370)
PAS_599	KB206169	-	412209	(polyA: EIN_250380)
PAS_601	KB206169	-	417995	(NATpolyA: EIN_250500)
PAS_602	KB206169	-	418285	(NATpolyA: EIN_250500)
PAS_605	KB206169	+	418330	(polyA: EIN_250500)
PAS_606	KB206169	+	418365	(polyA: EIN_250500)
PAS_608	KB206169	+	420371	(polyA: EIN_250610)
PAS_610	KB206169	-	420692	(polyA: EIN_250620)
PAS_612	KB206169	-	421813	(polyA: EIN_250630)
PAS_613	KB206169	-	424153	(polyA: EIN_250640)
PAS_614	KB206169	-	426432	(polyA: EIN_250750)
PAS_616	KB206169	-	435299	(polyA: EIN_250890)
PAS_621	KB206169	+	439002	(polyA: EIN_250900)
PAS_623	KB206169	-	443210	(polyA: EIN_251020)
PAS_625	KB206169	-	447211	(NATpolyA: EIN_251040)
PAS_626	KB206169	-	447669	(polyA: EIN_251050)
PAS_627	KB206169	-	447696	(polyA: EIN_251050)
PAS_628	KB206169	-	448189	(polyA: EIN_251060)
PAS_629	KB206169	-	448332	(polyA: EIN_251060)
PAS_630	KB206169	+	450271	(polyA: EIN_251070)
PAS_631	KB206169	+	457294	(polyA: EIN_251100)
PAS_632	KB206169	+	457383	(polyA: EIN_251100)
PAS_633	KB206169	-	461171	(polyA: EIN_251130)
PAS_634	KB206169	+	462599	(NATpolyA: EIN_251130)
PAS_635	KB206169	-	464446	(polyA: EIN_251140)
PAS_636	KB206169	-	465498	(polyA: EIN_251150)
PAS_637	KB206169	-	465512	(polyA: EIN_251150)
PAS_638	KB206169	-	469728	(NATpolyA: EIN_251170)
PAS_639	KB206169	-	469781	(NATpolyA: EIN_251170)
PAS_640	KB206169	+	470534	(polyA: EIN_251170)
PAS_641	KB206169	+	470988	(NATpolyA: EIN_251180)
PAS_642	KB206169	+	471223	(NATpolyA: EIN_251180)
PAS_643	KB206169	-	474457	(NATpolyA: EIN_251200)
PAS_644	KB206169	+	474710	(polyA: EIN_251200)
PAS_646	KB206169	+	477228	(polyA: EIN_251210)
PAS_648	KB206169	-	485260	(NATpolyA: EIN_251250)
PAS_649	KB206169	+	485428	(polyA: EIN_251250)
PAS_650	KB206169	-	488820	(NATpolyA: EIN_251260)
PAS_651	KB206169	-	489736	(NATpolyA: EIN_251260)
PAS_652	KB206169	+	489817	(polyA: EIN_251260)
PAS_653	KB206169	-	491491	(polyA: EIN_251380)
PAS_655	KB206169	-	492548	(polyA: EIN_251390)
PAS_657	KB206169	-	494421	(polyA: EIN_251510)
PAS_660	KB206169	+	495137	(NATpolyA: EIN_251510)
PAS_661	KB206169	-	511993	(NATpolyA: EIN_251760)
PAS_662	KB206169	-	512134	(NATpolyA: EIN_251760)
PAS_665	KB206169	+	514490	(polyA: EIN_251770)
PAS_670	KB206169	+	519588	(polyA: EIN_251790)
PAS_671	KB206169	+	520603	(polyA: EIN_251800)
PAS_672	KB206169	+	521548	(polyA: EIN_251810)
PAS_673	KB206169	-	521555	(polyA: EIN_251820)
PAS_674	KB206169	+	522748	(NATpolyA: EIN_251830)
PAS_675	KB206169	+	525576	(polyA: EIN_251840)
PAS_677	KB206169	+	528379	(polyA: EIN_251950)
PAS_680	KB206169	-	528611	(polyA: EIN_251960)
PAS_682	KB206169	-	528631	(polyA: EIN_251960)
PAS_684	KB206169	+	532182	(polyA: EIN_251970)
PAS_685	KB206169	+	533914	(polyA: EIN_251980)
PAS_686	KB206169	+	540149	(polyA: EIN_251990)
PAS_687	KB206169	+	543757	(polyA: EIN_252110)
PAS_689	KB206169	-	546162	(NATpolyA: EIN_252120)
PAS_690	KB206169	-	546551	(NATpolyA: EIN_252120)
PAS_692	KB206169	-	547280	(NATpolyA: EIN_252120)
PAS_693	KB206169	-	549758	(NATpolyA: EIN_252130)
PAS_694	KB206169	+	554670	(polyA: EIN_252160)
PAS_695	KB206169	-	554782	(polyA: EIN_252170)
PAS_696	KB206169	-	556827	(polyA: EIN_252180)
PAS_699	KB206169	-	561511	(NATpolyA: EIN_252310), (polyA: EIN_252320)
PAS_700	KB206169	-	561539	(polyA: EIN_252320)
PAS_701	KB206169	+	561541	(polyA: EIN_252310)
PAS_702	KB206169	-	561579	(polyA: EIN_252320)
PAS_703	KB206169	-	563017	(NATpolyA: EIN_252330)
PAS_704	KB206169	+	563460	(polyA: EIN_252330)
PAS_705	KB206169	+	565498	(polyA: EIN_252340)
PAS_707	KB206169	-	567764	(NATpolyA: EIN_252450)
PAS_708	KB206169	+	567955	(polyA: EIN_252450)
PAS_709	KB206169	+	568954	(polyA: EIN_252460)
PAS_710	KB206169	-	569651	(polyA: EIN_252470)
PAS_712	KB206169	-	581168	(NATpolyA: EIN_252610)
PAS_713	KB206169	-	581540	(NATpolyA: EIN_252610)
PAS_716	KB206169	+	581891	(polyA: EIN_252610)
PAS_718	KB206169	+	581913	(polyA: EIN_252610)
PAS_720	KB206169	-	583476	(NATpolyA: EIN_252620)
PAS_721	KB206169	+	583622	(polyA: EIN_252620)
PAS_729	KB206169	+	584315	(polyA: EIN_252630)
PAS_731	KB206169	+	591477	(polyA: EIN_252790)
PAS_732	KB206169	-	591540	(polyA: EIN_252800)
PAS_733	KB206169	-	594082	(NATpolyA: EIN_252810)
PAS_735	KB206169	+	594675	(polyA: EIN_252810)
PAS_738	KB206169	-	595838	(NATpolyA: EIN_252820)
PAS_739	KB206169	+	596167	(polyA: EIN_252820)
PAS_740	KB206169	+	596190	(polyA: EIN_252820)
PAS_742	KB206169	+	605639	(polyA: EIN_252860)
PAS_743	KB206169	-	609007	(NATpolyA: EIN_252870)
PAS_744	KB206169	-	609148	(NATpolyA: EIN_252870)
PAS_745	KB206169	-	609458	(NATpolyA: EIN_252870)
PAS_746	KB206169	-	610471	(polyA: EIN_252980)
PAS_747	KB206169	+	612542	(NATpolyA: EIN_252990)
PAS_748	KB206169	+	612962	(NATpolyA: EIN_252990)
PAS_749	KB206169	-	618419	(polyA: EIN_253000)
PAS_750	KB206169	-	620515	(polyA: EIN_253010)
PAS_751	KB206169	+	623741	(polyA: EIN_253020)
PAS_752	KB206169	-	626595	(polyA: EIN_253040)
PAS_754	KB206169	-	627558	(polyA: EIN_253160)
PAS_755	KB206169	-	631974	(polyA: EIN_253180)
PAS_757	KB206169	+	634745	(polyA: EIN_253190)
PAS_758	KB206169	-	634952	(polyA: EIN_253200)
PAS_760	KB206169	+	637184	(polyA: EIN_253210)
PAS_761	KB206169	-	637708	(NATpolyA: EIN_253220)
PAS_762	KB206169	-	639515	(NATpolyA: EIN_253220)
PAS_765	KB206169	+	640165	(polyA: EIN_253220)
PAS_766	KB206169	+	641919	(polyA: EIN_253230)
PAS_767	KB206169	+	645937	(polyA: EIN_253250)
PAS_768	KB206169	-	650767	(polyA: EIN_253270)
PAS_770	KB206169	+	652389	(NATpolyA: EIN_253270)
PAS_771	KB206169	-	656878	(polyA: EIN_253280)
PAS_773	KB206169	+	657008	(NATpolyA: EIN_253280)
PAS_776	KB206169	-	658616	(polyA: EIN_253290)
PAS_777	KB206169	+	660946	(NATpolyA: EIN_253290)
PAS_778	KB206169	-	661594	(polyA: EIN_253300)
PAS_779	KB206169	+	663669	(polyA: EIN_253310)
PAS_780	KB206169	-	667807	(polyA: EIN_253330)
PAS_783	KB206169	-	669270	(polyA: EIN_253340)
PAS_784	KB206169	-	672592	(polyA: EIN_253350)
PAS_785	KB206169	+	674508	(polyA: EIN_253360)
PAS_786	KB206169	+	679917	(polyA: EIN_253390)
PAS_787	KB206169	+	687842	(polyA: EIN_253500)
PAS_788	KB206169	+	687855	(polyA: EIN_253500)
PAS_789	KB206169	-	687984	(polyA: EIN_253510)
PAS_790	KB206169	-	692598	(NATpolyA: EIN_253530)
PAS_791	KB206169	+	693065	(polyA: EIN_253530)
PAS_792	KB206169	-	694947	(NATpolyA: EIN_253540)
PAS_794	KB206169	-	697381	(polyA: EIN_253570)
PAS_795	KB206169	-	698436	(polyA: EIN_253580)
PAS_796	KB206169	-	701796	(polyA: EIN_253600)
PAS_797	KB206169	+	702148	(NATpolyA: EIN_253600)
PAS_798	KB206169	+	704061	(polyA: EIN_253610)
PAS_799	KB206169	+	705398	(polyA: EIN_253620)
PAS_800	KB206169	+	710105	(polyA: EIN_253630)
PAS_801	KB206169	-	710126	(polyA: EIN_253640)
PAS_827	KB206169	-	712250	(polyA: EIN_253650)
PAS_828	KB206169	+	735748	(polyA: EIN_254280)
PAS_829	KB206169	+	737130	(polyA: EIN_254290)
PAS_831	KB206169	-	738328	(polyA: EIN_254310)
PAS_832	KB206169	-	745890	(NATpolyA: EIN_254550)
PAS_833	KB206169	+	747593	(polyA: EIN_254570)
PAS_834	KB206169	-	748122	(NATpolyA: EIN_254580)
PAS_835	KB206169	-	748724	(NATpolyA: EIN_254580)
PAS_836	KB206169	+	748944	(polyA: EIN_254580)
PAS_837	KB206169	-	752737	(NATpolyA: EIN_254710)
PAS_838	KB206169	+	762794	(polyA: EIN_254730)
PAS_839	KB206169	-	762832	(polyA: EIN_254740)
PAS_840	KB206169	-	765839	(polyA: EIN_254750)
PAS_841	KB206175	-	107130	(polyA: EIN_340570)
PAS_842	KB206175	-	108969	(polyA: EIN_340580)
PAS_844	KB206175	+	114598	(NATpolyA: EIN_340610)
PAS_845	KB206175	+	117024	(polyA: EIN_340620)
PAS_847	KB206175	-	130715	(polyA: EIN_340630)
PAS_848	KB206175	+	132640	(polyA: EIN_340640)
PAS_849	KB206175	-	136984	(NATpolyA: EIN_340650)
PAS_850	KB206175	+	137614	(polyA: EIN_340650)
PAS_852	KB206175	+	139356	(polyA: EIN_340660)
PAS_853	KB206175	+	143337	(polyA: EIN_340670)
PAS_854	KB206175	-	143838	(polyA: EIN_340680)
PAS_855	KB206175	-	145481	(polyA: EIN_340690)
PAS_866	KB206175	+	146209	(NATpolyA: EIN_340690)
PAS_867	KB206175	-	150597	(polyA: EIN_340710)
PAS_868	KB206175	-	154701	(NATpolyA: EIN_340720)
PAS_869	KB206175	+	155335	(polyA: EIN_340720)
PAS_870	KB206175	-	161761	(NATpolyA: EIN_340740)
PAS_872	KB206175	-	162389	(NATpolyA: EIN_340740)
PAS_873	KB206175	-	162494	(NATpolyA: EIN_340740)
PAS_874	KB206175	+	162604	(polyA: EIN_340740)
PAS_875	KB206175	+	162626	(polyA: EIN_340740)
PAS_876	KB206175	-	162859	(polyA: EIN_340750)
PAS_877	KB206175	+	168189	(polyA: EIN_340760)
PAS_878	KB206175	+	171631	(polyA: EIN_340770)
PAS_879	KB206175	+	174525	(polyA: EIN_340780)
PAS_881	KB206175	-	178093	(polyA: EIN_340790)
PAS_882	KB206175	+	178286	(NATpolyA: EIN_340790)
PAS_883	KB206175	-	206697	(polyA: EIN_341120)
PAS_884	KB206175	-	208239	(polyA: EIN_341130)
PAS_885	KB206175	+	208396	(NATpolyA: EIN_341130)
PAS_886	KB206175	+	211311	(NATpolyA: EIN_341140)
PAS_887	KB206175	-	214720	(NATpolyA: EIN_341160)
PAS_888	KB206175	-	214797	(NATpolyA: EIN_341160)
PAS_889	KB206175	+	216423	(polyA: EIN_341170)
PAS_890	KB206175	-	220666	(polyA: EIN_341200)
PAS_892	KB206175	-	220697	(polyA: EIN_341200)
PAS_896	KB206175	-	228164	(NATpolyA: EIN_341310)
PAS_897	KB206175	-	229429	(NATpolyA: EIN_341310)
PAS_898	KB206175	-	229966	(NATpolyA: EIN_341310)
PAS_899	KB206175	-	230198	(NATpolyA: EIN_341310)
PAS_900	KB206175	+	230265	(polyA: EIN_341310)
PAS_901	KB206175	-	231985	(NATpolyA: EIN_341320)
PAS_902	KB206175	-	232211	(NATpolyA: EIN_341320)
PAS_904	KB206175	+	234562	(polyA: EIN_341330)
PAS_905	KB206175	-	239854	(polyA: EIN_341370)
PAS_906	KB206175	+	240685	(NATpolyA: EIN_341370)
PAS_907	KB206175	+	246494	(polyA: EIN_341380)
PAS_909	KB206175	-	254260	(polyA: EIN_341500)
PAS_910	KB206175	-	280019	(polyA: EIN_341630)
PAS_911	KB206175	+	280687	(NATpolyA: EIN_341630)
PAS_912	KB206175	+	280736	(NATpolyA: EIN_341630)
PAS_913	KB206175	-	281006	(polyA: EIN_341640)
PAS_914	KB206175	-	288272	(polyA: EIN_341760)
PAS_915	KB206175	-	297349	(NATpolyA: EIN_341770)
PAS_920	KB206175	+	298436	(polyA: EIN_341770)
PAS_927	KB206175	-	303011	(NATpolyA: EIN_341790)
PAS_928	KB206175	+	303288	(polyA: EIN_341790)
PAS_929	KB206175	+	303318	(polyA: EIN_341790)
PAS_930	KB206175	-	303523	(polyA: EIN_341800)
PAS_931	KB206175	-	322635	(polyA: EIN_341920)
PAS_932	KB206175	+	332378	(polyA: EIN_341930)
PAS_934	KB206175	+	332969	(polyA: EIN_341940)
PAS_936	KB206175	-	333021	(polyA: EIN_341950)
PAS_937	KB206175	+	338248	(polyA: EIN_342070)
PAS_940	KB206180	+	13557	(polyA: EIN_108410)
PAS_941	KB206180	+	25928	(NATpolyA: EIN_108540)
PAS_942	KB206180	-	38558	(NATpolyA: EIN_108580)
PAS_952	KB206180	+	51856	(polyA: EIN_108930)
PAS_953	KB206180	-	52154	(polyA: EIN_108940)
PAS_954	KB206180	+	60943	(polyA: EIN_108950)
PAS_965	KB206183	-	12684	(NATpolyA: EIN_038210)
PAS_966	KB206183	+	13053	(polyA: EIN_038210)
PAS_967	KB206183	-	13504	(polyA: EIN_038220)
PAS_968	KB206183	-	15896	(polyA: EIN_038230)
PAS_972	KB206183	+	39973	(polyA: EIN_038770)
PAS_985	KB206183	+	63361	(polyA: EIN_039030)
PAS_986	KB206184	+	20634	(polyA: EIN_497460)
PAS_987	KB206184	-	22733	(polyA: EIN_497480)
PAS_988	KB206184	-	23951	(polyA: EIN_497490)
PAS_989	KB206184	+	24571	(NATpolyA: EIN_497490)
PAS_997	KB206184	-	28578	(NATpolyA: EIN_497500)
PAS_998	KB206184	-	29009	(polyA: EIN_497510)
PAS_999	KB206184	-	30130	(polyA: EIN_497520)
PAS_1001	KB206184	-	32027	(polyA: EIN_497530)
PAS_1002	KB206184	-	33580	(polyA: EIN_497540)
PAS_1003	KB206184	-	34936	(polyA: EIN_497550)
PAS_1004	KB206184	+	37353	(polyA: EIN_497560)
PAS_1008	KB206184	-	38648	(NATpolyA: EIN_497570)
PAS_1009	KB206184	+	41273	(polyA: EIN_497580)
PAS_1010	KB206184	+	45531	(polyA: EIN_497700)
PAS_1011	KB206184	-	46021	(NATpolyA: EIN_497710)
PAS_1012	KB206184	+	52500	(polyA: EIN_497720)
PAS_1013	KB206184	+	87928	(polyA: EIN_497860)
PAS_1015	KB206184	+	89349	(polyA: EIN_497870)
PAS_1016	KB206184	-	90037	(NATpolyA: EIN_497880)
PAS_1017	KB206184	+	90120	(polyA: EIN_497880)
PAS_1019	KB206184	+	99108	(polyA: EIN_497930)
PAS_1021	KB206184	+	107850	(NATpolyA: EIN_498080)
PAS_1022	KB206184	-	108576	(polyA: EIN_498090)
PAS_1023	KB206184	-	108716	(polyA: EIN_498090)
PAS_1026	KB206184	-	108749	(polyA: EIN_498090)
PAS_1028	KB206184	-	111462	(polyA: EIN_498100)
PAS_1029	KB206184	-	115049	(NATpolyA: EIN_498120)
PAS_1030	KB206184	+	115449	(polyA: EIN_498120)
PAS_1031	KB206184	-	115824	(NATpolyA: EIN_498130)
PAS_1032	KB206184	+	116113	(polyA: EIN_498130)
PAS_1033	KB206184	+	119817	(polyA: EIN_498260)
PAS_1034	KB206184	-	120132	(NATpolyA: EIN_498270)
PAS_1035	KB206184	+	124248	(polyA: EIN_498280)
PAS_1036	KB206184	-	124305	(polyA: EIN_498290)
PAS_1037	KB206184	-	129633	(polyA: EIN_498300)
PAS_1038	KB206184	-	132109	(NATpolyA: EIN_498310)
PAS_1039	KB206184	-	132310	(NATpolyA: EIN_498310)
PAS_1040	KB206184	+	132539	(polyA: EIN_498310)
PAS_1041	KB206184	+	139076	(polyA: EIN_498340)
PAS_1042	KB206184	+	142217	(polyA: EIN_498350)
PAS_1043	KB206184	-	142226	(polyA: EIN_498360)
PAS_1044	KB206184	-	143479	(NATpolyA: EIN_498370)
PAS_1045	KB206184	-	143969	(NATpolyA: EIN_498370)
PAS_1047	KB206184	+	144607	(polyA: EIN_498370)
PAS_1048	KB206184	-	146532	(polyA: EIN_498390)
PAS_1049	KB206184	+	148785	(NATpolyA: EIN_498390)
PAS_1050	KB206184	-	150191	(polyA: EIN_498400)
PAS_1054	KB206184	-	151242	(polyA: EIN_498410)
PAS_1059	KB206184	-	151264	(polyA: EIN_498410)
PAS_1061	KB206184	+	156932	(polyA: EIN_498430)
PAS_1064	KB206184	+	157641	(polyA: EIN_498440)
PAS_1065	KB206184	-	157668	(polyA: EIN_498450)
PAS_1066	KB206184	-	161419	(polyA: EIN_498460)
PAS_1067	KB206184	-	161461	(polyA: EIN_498460)
PAS_1068	KB206184	-	164744	(NATpolyA: EIN_498470)
PAS_1069	KB206184	+	166043	(polyA: EIN_498480)
PAS_1070	KB206184	+	167761	(polyA: EIN_498590)
PAS_1072	KB206184	-	169611	(polyA: EIN_498610)
PAS_1073	KB206184	-	172309	(NATpolyA: EIN_498730)
PAS_1074	KB206184	-	172686	(NATpolyA: EIN_498730)
PAS_1076	KB206184	+	173383	(polyA: EIN_498840)
PAS_1077	KB206184	-	174643	(polyA: EIN_498850)
PAS_1078	KB206184	-	175775	(polyA: EIN_498860)
PAS_1079	KB206184	-	175852	(polyA: EIN_498860)
PAS_1080	KB206184	-	179270	(NATpolyA: EIN_498870)
PAS_1081	KB206184	+	180238	(polyA: EIN_498870)
PAS_1083	KB206184	+	184405	(polyA: EIN_498880)
PAS_1084	KB206184	-	186680	(polyA: EIN_498890)
PAS_1087	KB206184	+	190497	(polyA: EIN_498900)
PAS_1088	KB206184	-	192953	(polyA: EIN_498920)
PAS_1089	KB206184	-	210050	(polyA: EIN_499270)
PAS_1090	KB206184	-	226750	(NATpolyA: EIN_499380)
PAS_1091	KB206184	+	227166	(polyA: EIN_499380)
PAS_1094	KB206184	+	235248	(NATpolyA: EIN_499390)
PAS_1095	KB206189	-	7955	(NATpolyA: EIN_041830)
PAS_1096	KB206189	+	66097	(polyA: EIN_042660)
PAS_1097	KB206190	-	5657	(polyA: EIN_488770)
PAS_1099	KB206199	-	6334	(NATpolyA: EIN_050180)
PAS_1103	KB206199	+	8540	(polyA: EIN_050180)
PAS_1108	KB206203	-	38759	(NATpolyA: EIN_116270)
PAS_1114	KB206203	-	55422	(polyA: EIN_116310)
PAS_1115	KB206203	-	55469	(polyA: EIN_116310)
PAS_1116	KB206203	-	66382	(polyA: EIN_116440)
PAS_1117	KB206203	+	80679	(polyA: EIN_116480)
PAS_1118	KB206203	+	80704	(polyA: EIN_116480)
PAS_1119	KB206203	-	106121	(polyA: EIN_116720)
PAS_1120	KB206203	+	117215	(polyA: EIN_116760)
PAS_1121	KB206207	+	43703	(NATpolyA: EIN_209180)
PAS_1122	KB206207	+	67156	(polyA: EIN_209510)
PAS_1123	KB206212	+	816	(polyA: EIN_088230)
PAS_1124	KB206215	-	29314	(NATpolyA: EIN_046390)
PAS_1125	KB206215	-	29327	(NATpolyA: EIN_046390)
PAS_1126	KB206215	-	29357	(NATpolyA: EIN_046390)
PAS_1127	KB206215	+	29844	(polyA: EIN_046390)
PAS_1128	KB206215	+	29857	(polyA: EIN_046390)
PAS_1129	KB206215	-	31630	(polyA: EIN_046400)
PAS_1130	KB206215	-	34943	(polyA: EIN_046420)
PAS_1131	KB206215	-	35645	(polyA: EIN_046430)
PAS_1132	KB206215	-	38542	(polyA: EIN_046440)
PAS_1135	KB206215	-	39398	(polyA: EIN_046450)
PAS_1136	KB206215	+	54689	(polyA: EIN_046590)
PAS_1137	KB206215	+	55852	(polyA: EIN_046600)
PAS_1138	KB206215	+	55871	(polyA: EIN_046600)
PAS_1147	KB206215	+	57431	(polyA: EIN_046610)
PAS_1148	KB206215	-	58350	(polyA: EIN_046630)
PAS_1149	KB206215	-	61733	(polyA: EIN_046660)
PAS_1150	KB206215	-	63419	(NATpolyA: EIN_046670)
PAS_1151	KB206215	-	63436	(NATpolyA: EIN_046670)
PAS_1153	KB206215	-	63550	(NATpolyA: EIN_046670)
PAS_1154	KB206215	-	63571	(NATpolyA: EIN_046670)
PAS_1156	KB206215	-	63769	(NATpolyA: EIN_046670)
PAS_1157	KB206215	+	64055	(polyA: EIN_046670)
PAS_1158	KB206215	-	64103	(polyA: EIN_046680)
PAS_1159	KB206215	-	66177	(polyA: EIN_046700)
PAS_1161	KB206215	-	66232	(polyA: EIN_046700)
PAS_1162	KB206215	-	68744	(polyA: EIN_046820)
PAS_1163	KB206215	+	72963	(polyA: EIN_046840)
PAS_1164	KB206215	-	74636	(polyA: EIN_046860)
PAS_1165	KB206215	-	76264	(polyA: EIN_046870)
PAS_1166	KB206215	+	88830	(polyA: EIN_047110)
PAS_1167	KB206215	-	88868	(polyA: EIN_047120)
PAS_1168	KB206215	+	97583	(polyA: EIN_047130)
PAS_1173	KB206215	-	106688	(polyA: EIN_047160)
PAS_1174	KB206215	-	107268	(polyA: EIN_047170)
PAS_1175	KB206215	-	114024	(NATpolyA: EIN_047190)
PAS_1176	KB206215	-	114323	(polyA: EIN_047200)
PAS_1179	KB206215	+	120348	(polyA: EIN_047330)
PAS_1180	KB206215	+	123466	(NATpolyA: EIN_047350)
PAS_1181	KB206215	-	124505	(polyA: EIN_047360)
PAS_1182	KB206215	+	128791	(polyA: EIN_047370)
PAS_1183	KB206215	+	128836	(polyA: EIN_047370)
PAS_1184	KB206215	+	132247	(polyA: EIN_047380)
PAS_1185	KB206215	-	132457	(NATpolyA: EIN_047390)
PAS_1186	KB206215	+	132774	(polyA: EIN_047390)
PAS_1187	KB206215	-	134432	(NATpolyA: EIN_047400)
PAS_1188	KB206215	+	134621	(polyA: EIN_047400)
PAS_1189	KB206215	+	136900	(NATpolyA: EIN_047410)
PAS_1190	KB206215	-	137799	(polyA: EIN_047420)
PAS_1191	KB206215	-	141231	(polyA: EIN_047440)
PAS_1192	KB206215	-	142918	(NATpolyA: EIN_047450)
PAS_1194	KB206215	-	143555	(NATpolyA: EIN_047450)
PAS_1195	KB206215	+	144616	(polyA: EIN_047450)
PAS_1197	KB206215	+	144643	(polyA: EIN_047450)
PAS_1200	KB206215	-	144666	(polyA: EIN_047460)
PAS_1201	KB206215	+	146761	(polyA: EIN_047470)
PAS_1202	KB206215	-	148468	(NATpolyA: EIN_047480)
PAS_1204	KB206215	-	149173	(NATpolyA: EIN_047480)
PAS_1206	KB206215	+	149668	(polyA: EIN_047480)
PAS_1207	KB206215	+	150785	(polyA: EIN_047490)
PAS_1209	KB206215	-	156901	(NATpolyA: EIN_047510)
PAS_1211	KB206215	+	157031	(polyA: EIN_047510)
PAS_1213	KB206215	-	158944	(NATpolyA: EIN_047520)
PAS_1214	KB206215	+	159878	(polyA: EIN_047520)
PAS_1217	KB206215	-	166025	(polyA: EIN_047550)
PAS_1219	KB206215	+	174402	(polyA: EIN_047670)
PAS_1220	KB206215	+	175555	(polyA: EIN_047680)
PAS_1222	KB206215	-	182425	(NATpolyA: EIN_047710), (polyA: EIN_047720)
PAS_1223	KB206215	+	182555	(polyA: EIN_047710)
PAS_1224	KB206215	-	182587	(polyA: EIN_047720)
PAS_1225	KB206215	-	183685	(polyA: EIN_047730)
PAS_1226	KB206215	+	184405	(NATpolyA: EIN_047730)
PAS_1228	KB206215	+	187031	(polyA: EIN_047740)
PAS_1229	KB206215	-	190015	(polyA: EIN_047760)
PAS_1230	KB206215	-	191889	(polyA: EIN_047770)
PAS_1231	KB206215	+	195244	(polyA: EIN_047780)
PAS_1232	KB206215	-	196031	(NATpolyA: EIN_047890)
PAS_1233	KB206215	-	196047	(NATpolyA: EIN_047890)
PAS_1234	KB206215	-	196071	(NATpolyA: EIN_047890)
PAS_1238	KB206215	-	196137	(NATpolyA: EIN_047890)
PAS_1239	KB206215	-	196254	(NATpolyA: EIN_047890), (polyA: EIN_047900)
PAS_1242	KB206215	+	196417	(polyA: EIN_047890)
PAS_1243	KB206215	-	198955	(polyA: EIN_048120)
PAS_1246	KB206215	-	200664	(NATpolyA: EIN_048130)
PAS_1247	KB206215	+	200980	(polyA: EIN_048130)
PAS_1248	KB206215	-	201058	(polyA: EIN_048140)
PAS_1249	KB206215	+	207814	(polyA: EIN_048160)
PAS_1250	KB206215	+	209183	(polyA: EIN_048170)
PAS_1251	KB206215	-	209219	(polyA: EIN_048180)
PAS_1252	KB206215	+	212436	(polyA: EIN_048190)
PAS_1253	KB206215	-	215470	(polyA: EIN_048310)
PAS_1254	KB206215	+	216070	(NATpolyA: EIN_048310)
PAS_1255	KB206215	+	216745	(NATpolyA: EIN_048310)
PAS_1256	KB206229	-	6576	(polyA: EIN_289140)
PAS_1259	KB206235	+	22798	(polyA: EIN_401370)
PAS_1260	KB206235	-	34002	(NATpolyA: EIN_401400)
PAS_1261	KB206235	+	37577	(polyA: EIN_401410)
PAS_1264	KB206237	-	22317	(polyA: EIN_260020)
PAS_1265	KB206237	-	23913	(polyA: EIN_260140)
PAS_1266	KB206244	-	8641	(NATpolyA: EIN_130200)
PAS_1267	KB206244	+	9063	(polyA: EIN_130200)
PAS_1269	KB206244	+	12256	(polyA: EIN_130320)
PAS_1270	KB206244	+	12273	(polyA: EIN_130320)
PAS_1272	KB206244	-	12508	(polyA: EIN_130330)
PAS_1273	KB206244	+	13208	(NATpolyA: EIN_130330)
PAS_1274	KB206244	-	15129	(NATpolyA: EIN_130340)
PAS_1275	KB206244	+	15255	(polyA: EIN_130340)
PAS_1276	KB206244	-	17788	(polyA: EIN_130350)
PAS_1278	KB206244	-	17818	(polyA: EIN_130350)
PAS_1279	KB206244	-	21789	(NATpolyA: EIN_130360)
PAS_1281	KB206244	+	22111	(polyA: EIN_130360)
PAS_1282	KB206244	+	40983	(polyA: EIN_130740)
PAS_1283	KB206244	-	41344	(polyA: EIN_130750)
PAS_1284	KB206244	-	43441	(NATpolyA: EIN_130860)
PAS_1285	KB206244	+	48457	(polyA: EIN_131090)
PAS_1286	KB206244	-	82477	(NATpolyA: EIN_131840)
PAS_1287	KB206244	-	84271	(NATpolyA: EIN_131850)
PAS_1288	KB206244	+	93562	(polyA: EIN_131880)
PAS_1289	KB206244	+	95276	(polyA: EIN_131890)
PAS_1290	KB206244	+	96771	(polyA: EIN_131900)
PAS_1294	KB206244	-	106079	(polyA: EIN_132160)
PAS_1295	KB206244	-	106096	(polyA: EIN_132160)
PAS_1298	KB206244	+	114617	(polyA: EIN_132300)
PAS_1299	KB206244	-	115310	(polyA: EIN_132310)
PAS_1300	KB206244	-	116772	(polyA: EIN_132320)
PAS_1301	KB206244	-	118850	(NATpolyA: EIN_132330)
PAS_1302	KB206244	-	120597	(polyA: EIN_132340)
PAS_1303	KB206244	+	124136	(polyA: EIN_132460)
PAS_1305	KB206245	-	20130	(polyA: EIN_422810)
PAS_1307	KB206245	+	27395	(NATpolyA: EIN_423030)
PAS_1308	KB206245	+	29200	(NATpolyA: EIN_423030)
PAS_1309	KB206245	+	60321	(polyA: EIN_423400)
PAS_1310	KB206248	-	10089	(polyA: EIN_175510)
PAS_1313	KB206248	+	10282	(NATpolyA: EIN_175510)
PAS_1314	KB206248	-	11076	(polyA: EIN_175520)
PAS_1315	KB206248	-	16153	(polyA: EIN_175540)
PAS_1316	KB206248	+	31076	(polyA: EIN_175580)
PAS_1317	KB206248	+	33640	(NATpolyA: EIN_175590)
PAS_1319	KB206248	+	37334	(polyA: EIN_175600)
PAS_1320	KB206248	+	38799	(polyA: EIN_175610)
PAS_1321	KB206248	+	38820	(polyA: EIN_175610)
PAS_1322	KB206248	+	40572	(polyA: EIN_175620)
PAS_1323	KB206248	+	41554	(polyA: EIN_175630)
PAS_1327	KB206248	+	44281	(polyA: EIN_175650)
PAS_1328	KB206248	-	45364	(NATpolyA: EIN_175660)
PAS_1329	KB206248	+	46183	(polyA: EIN_175660)
PAS_1330	KB206248	-	46984	(NATpolyA: EIN_175670)
PAS_1331	KB206248	+	47496	(polyA: EIN_175670)
PAS_1334	KB206248	+	49398	(polyA: EIN_175680)
PAS_1337	KB206248	+	56587	(polyA: EIN_175700)
PAS_1338	KB206248	-	57061	(polyA: EIN_175710)
PAS_1339	KB206248	-	57113	(polyA: EIN_175710)
PAS_1340	KB206248	-	57864	(polyA: EIN_175720)
PAS_1341	KB206248	-	59227	(polyA: EIN_175730)
PAS_1342	KB206248	+	65675	(polyA: EIN_175740)
PAS_1343	KB206248	+	70747	(polyA: EIN_175760)
PAS_1345	KB206248	+	75462	(polyA: EIN_175780)
PAS_1347	KB206248	-	75927	(NATpolyA: EIN_175790)
PAS_1348	KB206248	+	77517	(polyA: EIN_175790)
PAS_1349	KB206248	+	77543	(polyA: EIN_175790)
PAS_1350	KB206248	+	82126	(NATpolyA: EIN_175820)
PAS_1351	KB206248	-	82863	(polyA: EIN_175830)
PAS_1352	KB206248	+	86951	(polyA: EIN_175840)
PAS_1362	KB206248	-	87012	(polyA: EIN_175850)
PAS_1366	KB206248	+	92461	(polyA: EIN_175860)
PAS_1368	KB206248	+	98099	(polyA: EIN_175890)
PAS_1369	KB206248	-	98133	(polyA: EIN_175900)
PAS_1370	KB206248	-	103151	(polyA: EIN_176010)
PAS_1371	KB206248	+	112889	(NATpolyA: EIN_176130)
PAS_1372	KB206248	-	114381	(NATpolyA: EIN_176140)
PAS_1373	KB206248	+	114550	(polyA: EIN_176140)
PAS_1374	KB206248	-	114686	(polyA: EIN_176150)
PAS_1375	KB206248	+	115253	(NATpolyA: EIN_176150)
PAS_1376	KB206248	-	116655	(NATpolyA: EIN_176160)
PAS_1379	KB206248	+	119182	(polyA: EIN_176160)
PAS_1380	KB206248	+	119217	(polyA: EIN_176160)
PAS_1381	KB206248	+	120860	(polyA: EIN_176170)
PAS_1383	KB206248	-	120950	(polyA: EIN_176180)
PAS_1388	KB206248	-	122493	(polyA: EIN_176190)
PAS_1393	KB206248	+	129395	(polyA: EIN_176300)
PAS_1394	KB206248	+	132594	(NATpolyA: EIN_176330)
PAS_1395	KB206248	-	133516	(polyA: EIN_176340)
PAS_1397	KB206248	-	133687	(polyA: EIN_176340)
PAS_1398	KB206248	-	136096	(NATpolyA: EIN_176350), (polyA: EIN_176360)
PAS_1399	KB206248	-	140672	(NATpolyA: EIN_176380)
PAS_1400	KB206248	-	141331	(NATpolyA: EIN_176380), (polyA: EIN_176390)
PAS_1401	KB206248	+	141377	(polyA: EIN_176380)
PAS_1402	KB206248	-	141428	(polyA: EIN_176390)
PAS_1405	KB206248	-	165328	(polyA: EIN_176430)
PAS_1406	KB206248	-	167756	(polyA: EIN_176440)
PAS_1407	KB206248	-	170802	(NATpolyA: EIN_176550)
PAS_1409	KB206248	-	171123	(polyA: EIN_176560)
PAS_1410	KB206248	-	172814	(polyA: EIN_176570)
PAS_1414	KB206248	-	187601	(NATpolyA: EIN_176590)
PAS_1418	KB206248	-	188053	(NATpolyA: EIN_176590), (polyA: EIN_176600)
PAS_1420	KB206248	-	196989	(polyA: EIN_176640)
PAS_1421	KB206248	-	197898	(polyA: EIN_176650)
PAS_1422	KB206248	-	199381	(polyA: EIN_176660)
PAS_1423	KB206248	+	219359	(polyA: EIN_176690)
PAS_1429	KB206248	+	219379	(polyA: EIN_176690)
PAS_1432	KB206248	-	219529	(polyA: EIN_176700)
PAS_1434	KB206248	+	220014	(NATpolyA: EIN_176700)
PAS_1436	KB206248	+	222625	(polyA: EIN_176710)
PAS_1437	KB206248	-	243821	(polyA: EIN_176760)
PAS_1438	KB206248	-	251296	(NATpolyA: EIN_176800)
PAS_1457	KB206248	-	251468	(NATpolyA: EIN_176800)
PAS_1458	KB206248	+	252081	(polyA: EIN_176800)
PAS_1460	KB206248	+	252249	(NATpolyA: EIN_176810)
PAS_1461	KB206248	+	252366	(NATpolyA: EIN_176810)
PAS_1462	KB206248	+	252793	(NATpolyA: EIN_176810)
PAS_1463	KB206248	-	253553	(polyA: EIN_176820)
PAS_1465	KB206248	+	256992	(polyA: EIN_176830)
PAS_1466	KB206248	-	257045	(polyA: EIN_176840)
PAS_1467	KB206248	+	257696	(NATpolyA: EIN_176840)
PAS_1468	KB206248	-	259080	(NATpolyA: EIN_176850)
PAS_1469	KB206248	+	259593	(polyA: EIN_176850)
PAS_1470	KB206248	-	259656	(polyA: EIN_176860)
PAS_1471	KB206248	-	260517	(polyA: EIN_176870)
PAS_1473	KB206248	-	265704	(NATpolyA: EIN_176880)
PAS_1474	KB206248	-	267267	(NATpolyA: EIN_176880)
PAS_1476	KB206248	+	267442	(polyA: EIN_176880)
PAS_1477	KB206248	+	308979	(polyA: EIN_177170)
PAS_1478	KB206248	+	332288	(polyA: EIN_177580)
PAS_1479	KB206248	+	332310	(polyA: EIN_177580)
PAS_1482	KB206248	+	333368	(polyA: EIN_177590)
PAS_1483	KB206248	-	336652	(polyA: EIN_177610)
PAS_1486	KB206248	-	337759	(polyA: EIN_177620)
PAS_1487	KB206248	-	341305	(NATpolyA: EIN_177730)
PAS_1488	KB206248	-	342402	(polyA: EIN_177740)
PAS_1489	KB206248	+	342570	(NATpolyA: EIN_177740)
PAS_1490	KB206248	-	343030	(polyA: EIN_177750)
PAS_1491	KB206248	-	348087	(polyA: EIN_177760)
PAS_1492	KB206248	-	349201	(polyA: EIN_177770)
PAS_1493	KB206248	+	351582	(polyA: EIN_177780)
PAS_1494	KB206248	-	353976	(NATpolyA: EIN_177790)
PAS_1495	KB206248	+	354222	(polyA: EIN_177790)
PAS_1497	KB206248	-	354562	(NATpolyA: EIN_177800)
PAS_1498	KB206248	-	354634	(NATpolyA: EIN_177800)
PAS_1499	KB206248	-	354910	(NATpolyA: EIN_177800)
PAS_1500	KB206248	-	354982	(NATpolyA: EIN_177800)
PAS_1501	KB206248	+	355706	(polyA: EIN_177800)
PAS_1504	KB206248	-	361787	(polyA: EIN_177820)
PAS_1507	KB206248	-	367577	(NATpolyA: EIN_177930)
PAS_1509	KB206248	+	369309	(polyA: EIN_177930)
PAS_1510	KB206248	+	372499	(polyA: EIN_177950)
PAS_1518	KB206248	-	373571	(NATpolyA: EIN_177960)
PAS_1519	KB206248	+	373642	(polyA: EIN_177960)
PAS_1520	KB206248	+	383474	(polyA: EIN_177980)
PAS_1521	KB206248	-	383555	(polyA: EIN_177990)
PAS_1524	KB206248	-	389746	(polyA: EIN_178220)
PAS_1526	KB206248	-	391807	(polyA: EIN_178230)
PAS_1528	KB206248	+	400232	(polyA: EIN_178360)
PAS_1529	KB206248	-	400988	(NATpolyA: EIN_178370)
PAS_1531	KB206248	-	401114	(NATpolyA: EIN_178370)
PAS_1532	KB206248	+	401574	(polyA: EIN_178370)
PAS_1533	KB206248	-	402304	(NATpolyA: EIN_178380)
PAS_1535	KB206248	-	403054	(NATpolyA: EIN_178380)
PAS_1538	KB206248	-	404412	(NATpolyA: EIN_178380)
PAS_1540	KB206248	+	404650	(polyA: EIN_178380)
PAS_1541	KB206248	-	404734	(polyA: EIN_178390)
PAS_1542	KB206248	-	408537	(NATpolyA: EIN_178400), (polyA: EIN_178410)
PAS_1545	KB206248	+	413575	(polyA: EIN_178430)
PAS_1548	KB206248	-	413842	(NATpolyA: EIN_178440)
PAS_1549	KB206248	+	415291	(polyA: EIN_178550)
PAS_1550	KB206248	-	415979	(NATpolyA: EIN_178560)
PAS_1551	KB206248	-	416444	(NATpolyA: EIN_178560)
PAS_1552	KB206248	+	416593	(polyA: EIN_178560)
PAS_1553	KB206248	+	417923	(polyA: EIN_178680)
PAS_1554	KB206248	-	421041	(polyA: EIN_178710)
PAS_1555	KB206248	-	428188	(NATpolyA: EIN_178740)
PAS_1556	KB206248	+	428236	(polyA: EIN_178740)
PAS_1557	KB206248	-	429223	(polyA: EIN_178750)
PAS_1558	KB206248	+	429756	(NATpolyA: EIN_178750)
PAS_1559	KB206248	-	436352	(polyA: EIN_178970)
PAS_1560	KB206248	-	444459	(NATpolyA: EIN_179090)
PAS_1561	KB206248	+	448959	(polyA: EIN_179110)
PAS_1563	KB206248	+	450866	(polyA: EIN_179120)
PAS_1564	KB206248	-	450979	(polyA: EIN_179130)
PAS_1565	KB206248	-	464044	(polyA: EIN_179160)
PAS_1566	KB206248	-	464104	(polyA: EIN_179160)
PAS_1567	KB206248	+	468433	(polyA: EIN_179280)
PAS_1568	KB206248	-	468863	(polyA: EIN_179290)
PAS_1577	KB206248	+	474248	(polyA: EIN_179410)
PAS_1578	KB206248	-	476213	(NATpolyA: EIN_179530)
PAS_1579	KB206248	-	477621	(NATpolyA: EIN_179530)
PAS_1581	KB206248	+	477707	(polyA: EIN_179530)
PAS_1582	KB206248	-	480985	(NATpolyA: EIN_179650), (polyA: EIN_179660)
PAS_1585	KB206248	-	481159	(polyA: EIN_179660)
PAS_1586	KB206248	+	484228	(polyA: EIN_179670)
PAS_1587	KB206248	+	493399	(polyA: EIN_180010)
PAS_1588	KB206248	+	493425	(polyA: EIN_180010)
PAS_1589	KB206248	-	495209	(polyA: EIN_180030)
PAS_1590	KB206248	+	544322	(polyA: EIN_180710)
PAS_1591	KB206248	+	546281	(polyA: EIN_180820)
PAS_1592	KB206248	+	549444	(polyA: EIN_180940)
PAS_1593	KB206248	+	550927	(polyA: EIN_180950)
PAS_1595	KB206248	-	551188	(polyA: EIN_180960)
PAS_1601	KB206248	+	554246	(polyA: EIN_180970)
PAS_1602	KB206248	-	554276	(polyA: EIN_180980)
PAS_1608	KB206248	-	558024	(NATpolyA: EIN_181100)
PAS_1609	KB206248	-	559657	(NATpolyA: EIN_181210)
PAS_1610	KB206248	-	559828	(NATpolyA: EIN_181210)
PAS_1613	KB206248	+	559970	(polyA: EIN_181210)
PAS_1614	KB206248	-	560029	(polyA: EIN_181220)
PAS_1615	KB206248	+	562556	(polyA: EIN_181230)
PAS_1616	KB206248	+	563446	(polyA: EIN_181240)
PAS_1617	KB206248	-	563474	(polyA: EIN_181250)
PAS_1622	KB206248	-	564051	(polyA: EIN_181260)
PAS_1623	KB206248	-	568423	(NATpolyA: EIN_181280)
PAS_1624	KB206248	-	571173	(polyA: EIN_181300)
PAS_1633	KB206248	-	572444	(polyA: EIN_181310)
PAS_1636	KB206248	-	574365	(polyA: EIN_181420)
PAS_1637	KB206248	+	576666	(polyA: EIN_181430)
PAS_1638	KB206248	-	577272	(NATpolyA: EIN_181440)
PAS_1644	KB206248	-	577466	(NATpolyA: EIN_181440)
PAS_1645	KB206248	-	577636	(NATpolyA: EIN_181440)
PAS_1648	KB206248	+	579730	(polyA: EIN_181460)
PAS_1649	KB206248	+	583661	(polyA: EIN_181480)
PAS_1650	KB206248	-	585450	(NATpolyA: EIN_181490)
PAS_1651	KB206248	+	586516	(polyA: EIN_181490)
PAS_1652	KB206248	-	586549	(polyA: EIN_181500)
PAS_1655	KB206248	+	588506	(NATpolyA: EIN_181510)
PAS_1657	KB206248	+	592190	(polyA: EIN_181520)
PAS_1661	KB206248	-	592986	(NATpolyA: EIN_181530)
PAS_1662	KB206248	+	597196	(polyA: EIN_181530)
PAS_1663	KB206248	-	598638	(NATpolyA: EIN_181550)
PAS_1665	KB206248	+	599352	(polyA: EIN_181550)
PAS_1669	KB206248	-	599508	(polyA: EIN_181560)
PAS_1670	KB206248	+	603761	(polyA: EIN_181570)
PAS_1672	KB206248	+	606702	(polyA: EIN_181580)
PAS_1673	KB206248	-	607035	(NATpolyA: EIN_181590)
PAS_1678	KB206248	+	607555	(polyA: EIN_181590)
PAS_1679	KB206248	-	608958	(NATpolyA: EIN_181600)
PAS_1682	KB206248	-	610776	(NATpolyA: EIN_181600)
PAS_1686	KB206248	-	610859	(NATpolyA: EIN_181600)
PAS_1689	KB206248	+	610892	(polyA: EIN_181600)
PAS_1691	KB206248	-	613184	(NATpolyA: EIN_181610)
PAS_1692	KB206248	-	614141	(NATpolyA: EIN_181620)
PAS_1698	KB206248	-	614413	(NATpolyA: EIN_181620)
PAS_1699	KB206248	+	614681	(polyA: EIN_181620)
PAS_1701	KB206248	+	615859	(polyA: EIN_181630)
PAS_1702	KB206248	-	616430	(NATpolyA: EIN_181740)
PAS_1708	KB206248	+	617289	(polyA: EIN_181740)
PAS_1709	KB206248	-	617523	(polyA: EIN_181850)
PAS_1722	KB206248	+	625185	(NATpolyA: EIN_181970)
PAS_1729	KB206248	+	631808	(polyA: EIN_181990)
PAS_1730	KB206248	+	634352	(polyA: EIN_182000)
PAS_1732	KB206248	-	652747	(NATpolyA: EIN_182250)
PAS_1735	KB206248	+	653365	(polyA: EIN_182250)
PAS_1736	KB206248	+	653388	(polyA: EIN_182250)
PAS_1737	KB206248	+	655675	(polyA: EIN_182360)
PAS_1738	KB206248	-	655937	(NATpolyA: EIN_182370)
PAS_1741	KB206248	+	656424	(polyA: EIN_182370)
PAS_1749	KB206248	-	656968	(polyA: EIN_182380)
PAS_1753	KB206248	+	665282	(polyA: EIN_182420)
PAS_1754	KB206248	-	674929	(NATpolyA: EIN_182450)
PAS_1755	KB206248	+	675312	(polyA: EIN_182450)
PAS_1757	KB206248	+	679374	(polyA: EIN_182460)
PAS_1759	KB206248	-	686716	(polyA: EIN_182500)
PAS_1760	KB206248	-	688186	(polyA: EIN_182510)
PAS_1767	KB206248	-	689269	(polyA: EIN_182620)
PAS_1768	KB206248	+	690899	(polyA: EIN_182630)
PAS_1769	KB206248	+	693660	(polyA: EIN_182650)
PAS_1770	KB206248	-	693697	(polyA: EIN_182660)
PAS_1771	KB206248	-	699840	(polyA: EIN_182810)
PAS_1773	KB206248	-	705249	(polyA: EIN_182940)
PAS_1774	KB206248	+	709070	(polyA: EIN_182950)
PAS_1776	KB206248	+	710936	(NATpolyA: EIN_182960)
PAS_1777	KB206248	+	713923	(polyA: EIN_182970)
PAS_1778	KB206248	-	726902	(polyA: EIN_183020)
PAS_1780	KB206248	-	728854	(NATpolyA: EIN_183030)
PAS_1781	KB206248	-	728896	(NATpolyA: EIN_183030)
PAS_1783	KB206248	+	730229	(polyA: EIN_183030)
PAS_1786	KB206248	-	737543	(polyA: EIN_183070)
PAS_1788	KB206248	+	744273	(polyA: EIN_183090)
PAS_1808	KB206248	-	746281	(NATpolyA: EIN_183100)
PAS_1821	KB206248	+	746582	(polyA: EIN_183100)
PAS_1823	KB206248	-	747015	(polyA: EIN_183110)
PAS_1824	KB206248	-	747034	(polyA: EIN_183110)
PAS_1825	KB206248	-	758999	(NATpolyA: EIN_183460)
PAS_1832	KB206248	+	759728	(polyA: EIN_183460)
PAS_1833	KB206248	-	760326	(NATpolyA: EIN_183470)
PAS_1835	KB206248	+	761065	(polyA: EIN_183470)
PAS_1837	KB206248	-	763885	(polyA: EIN_183590)
PAS_1838	KB206248	+	764411	(NATpolyA: EIN_183590)
PAS_1840	KB206248	+	775215	(polyA: EIN_183610)
PAS_1841	KB206248	+	778557	(polyA: EIN_183620)
PAS_1845	KB206248	-	781657	(polyA: EIN_183840)
PAS_1846	KB206248	-	781707	(polyA: EIN_183840)
PAS_1847	KB206248	-	784275	(NATpolyA: EIN_183850)
PAS_1848	KB206248	+	784373	(polyA: EIN_183850)
PAS_1849	KB206248	+	785116	(polyA: EIN_183860), (NATpolyA: EIN_183870)
PAS_1850	KB206248	-	791372	(polyA: EIN_183880)
PAS_1851	KB206248	-	792591	(NATpolyA: EIN_183890)
PAS_1852	KB206248	+	793493	(polyA: EIN_183890)
PAS_1853	KB206248	-	795700	(polyA: EIN_183910)
PAS_1854	KB206248	-	797704	(NATpolyA: EIN_183920)
PAS_1855	KB206248	-	798671	(polyA: EIN_183930)
PAS_1857	KB206248	-	798766	(polyA: EIN_183930)
PAS_1858	KB206248	-	806744	(NATpolyA: EIN_184040)
PAS_1860	KB206248	+	807312	(polyA: EIN_184040)
PAS_1862	KB206248	-	809152	(NATpolyA: EIN_184050)
PAS_1863	KB206248	+	809246	(polyA: EIN_184050)
PAS_1864	KB206248	+	811557	(polyA: EIN_184160)
PAS_1865	KB206248	+	815263	(polyA: EIN_184170)
PAS_1866	KB206248	-	815717	(NATpolyA: EIN_184180)
PAS_1867	KB206248	+	817247	(polyA: EIN_184180)
PAS_1868	KB206248	-	828961	(polyA: EIN_184320)
PAS_1869	KB206248	-	835394	(polyA: EIN_184350)
PAS_1870	KB206248	-	835494	(polyA: EIN_184350)
PAS_1871	KB206248	-	837601	(polyA: EIN_184360)
PAS_1873	KB206248	-	838485	(polyA: EIN_184370)
PAS_1875	KB206248	-	840058	(polyA: EIN_184480)
PAS_1876	KB206248	-	842570	(polyA: EIN_184490)
PAS_1878	KB206248	+	844951	(polyA: EIN_184500)
PAS_1879	KB206248	-	844983	(polyA: EIN_184510)
PAS_1880	KB206248	-	847064	(NATpolyA: EIN_184520)
PAS_1881	KB206248	+	847613	(polyA: EIN_184520)
PAS_1883	KB206248	-	847674	(polyA: EIN_184530)
PAS_1884	KB206248	-	850294	(polyA: EIN_184540)
PAS_1885	KB206248	-	859843	(NATpolyA: EIN_184550)
PAS_1886	KB206248	-	859881	(NATpolyA: EIN_184550)
PAS_1887	KB206248	-	860430	(NATpolyA: EIN_184550)
PAS_1891	KB206248	+	860811	(polyA: EIN_184550)
PAS_1893	KB206248	-	861990	(NATpolyA: EIN_184570)
PAS_1894	KB206248	+	862242	(polyA: EIN_184570)
PAS_1895	KB206248	+	864057	(NATpolyA: EIN_184590)
PAS_1897	KB206248	-	864501	(polyA: EIN_184600)
PAS_1899	KB206248	-	872346	(NATpolyA: EIN_184720)
PAS_1900	KB206248	+	872544	(polyA: EIN_184720)
PAS_1901	KB206248	+	872560	(polyA: EIN_184720)
PAS_1902	KB206248	+	872579	(polyA: EIN_184720)
PAS_1903	KB206248	-	872946	(polyA: EIN_184730)
PAS_1904	KB206248	-	874002	(polyA: EIN_184740)
PAS_1905	KB206248	-	876110	(polyA: EIN_184750)
PAS_1906	KB206248	-	880615	(polyA: EIN_184770)
PAS_1907	KB206248	-	880628	(polyA: EIN_184770)
PAS_1908	KB206248	+	883498	(polyA: EIN_184780)
PAS_1910	KB206248	-	884258	(NATpolyA: EIN_184790)
PAS_1911	KB206248	+	884808	(polyA: EIN_184790)
PAS_1915	KB206248	-	887059	(NATpolyA: EIN_184800)
PAS_1916	KB206248	+	887500	(polyA: EIN_184800)
PAS_1917	KB206248	-	888846	(NATpolyA: EIN_184920)
PAS_1919	KB206248	+	890244	(polyA: EIN_184930)
PAS_1920	KB206248	-	890393	(polyA: EIN_184940)
PAS_1927	KB206248	-	891775	(polyA: EIN_184950)
PAS_1936	KB206248	-	893847	(NATpolyA: EIN_184960)
PAS_1940	KB206248	-	894727	(polyA: EIN_184970)
PAS_1941	KB206248	-	894753	(polyA: EIN_184970)
PAS_1942	KB206248	-	899516	(polyA: EIN_185000)
PAS_1943	KB206248	-	904258	(polyA: EIN_185020)
PAS_1944	KB206248	-	913015	(NATpolyA: EIN_185050)
PAS_1948	KB206248	+	913163	(polyA: EIN_185050)
PAS_1949	KB206248	+	915378	(polyA: EIN_185060)
PAS_1950	KB206248	+	915396	(polyA: EIN_185060)
PAS_1964	KB206248	+	919133	(polyA: EIN_185080)
PAS_1966	KB206248	-	919248	(NATpolyA: EIN_185090)
PAS_1967	KB206248	-	919410	(NATpolyA: EIN_185090)
PAS_1969	KB206248	-	919906	(polyA: EIN_185100)
PAS_1970	KB206248	-	922587	(NATpolyA: EIN_185110)
PAS_1972	KB206248	+	923101	(polyA: EIN_185110)
PAS_1973	KB206248	+	931657	(polyA: EIN_185150)
PAS_1975	KB206248	-	931709	(polyA: EIN_185160)
PAS_1976	KB206248	+	934498	(polyA: EIN_185170)
PAS_1977	KB206248	-	936285	(polyA: EIN_185190)
PAS_1979	KB206248	-	937169	(polyA: EIN_185200)
PAS_1981	KB206248	-	940614	(NATpolyA: EIN_185210)
PAS_1982	KB206248	-	940651	(NATpolyA: EIN_185210)
PAS_1983	KB206248	-	942034	(polyA: EIN_185220)
PAS_1984	KB206248	-	943682	(polyA: EIN_185230)
PAS_1985	KB206248	-	949353	(NATpolyA: EIN_185360)
PAS_1986	KB206248	+	952176	(polyA: EIN_185380)
PAS_1987	KB206248	-	952297	(polyA: EIN_185390)
PAS_1988	KB206248	+	958728	(polyA: EIN_185400)
PAS_1989	KB206248	+	958753	(polyA: EIN_185400)
PAS_1990	KB206248	-	958805	(polyA: EIN_185410)
PAS_1991	KB206248	+	961246	(polyA: EIN_185420)
PAS_1994	KB206248	-	964163	(NATpolyA: EIN_185450)
PAS_1997	KB206248	-	964430	(NATpolyA: EIN_185450)
PAS_2002	KB206248	-	964641	(NATpolyA: EIN_185450)
PAS_2003	KB206248	-	964781	(NATpolyA: EIN_185450)
PAS_2004	KB206248	-	965391	(NATpolyA: EIN_185450)
PAS_2005	KB206248	-	965691	(polyA: EIN_185460)
PAS_2006	KB206248	-	967077	(polyA: EIN_185470)
PAS_2010	KB206248	-	971561	(polyA: EIN_185580)
PAS_2011	KB206248	-	973040	(polyA: EIN_185590)
PAS_2013	KB206248	+	976378	(polyA: EIN_185600)
PAS_2015	KB206248	-	976443	(polyA: EIN_185610)
PAS_2018	KB206248	-	978334	(NATpolyA: EIN_185620)
PAS_2019	KB206248	+	978560	(polyA: EIN_185620)
PAS_2020	KB206248	+	978640	(polyA: EIN_185620)
PAS_2021	KB206248	-	981259	(polyA: EIN_185630)
PAS_2025	KB206248	-	983707	(polyA: EIN_185740)
PAS_2026	KB206248	-	985774	(NATpolyA: EIN_185750)
PAS_2028	KB206248	-	986115	(polyA: EIN_185760)
PAS_2029	KB206248	-	987731	(polyA: EIN_185770)
PAS_2030	KB206248	+	991532	(polyA: EIN_185780)
PAS_2031	KB206248	+	992275	(polyA: EIN_185790)
PAS_2032	KB206248	+	992330	(polyA: EIN_185790)
PAS_2034	KB206248	-	992391	(polyA: EIN_185800)
PAS_2038	KB206248	+	994256	(polyA: EIN_185810)
PAS_2039	KB206248	-	995153	(polyA: EIN_185830)
PAS_2045	KB206248	-	995179	(polyA: EIN_185830)
PAS_2046	KB206248	+	1000154	(polyA: EIN_185850)
PAS_2047	KB206248	-	1000189	(polyA: EIN_185860)
PAS_2058	KB206248	+	1004284	(polyA: EIN_185870)
PAS_2059	KB206248	-	1012515	(polyA: EIN_186000)
PAS_2064	KB206248	+	1012612	(NATpolyA: EIN_186000)
PAS_2066	KB206248	-	1013311	(polyA: EIN_186010)
PAS_2069	KB206248	-	1013324	(polyA: EIN_186010)
PAS_2072	KB206248	-	1015380	(NATpolyA: EIN_186020)
PAS_2087	KB206248	+	1016061	(polyA: EIN_186020)
PAS_2088	KB206248	-	1017713	(polyA: EIN_186040)
PAS_2089	KB206248	-	1017746	(polyA: EIN_186040)
PAS_2090	KB206248	-	1017766	(polyA: EIN_186040)
PAS_2092	KB206248	+	1020051	(polyA: EIN_186050)
PAS_2094	KB206248	-	1022025	(polyA: EIN_186070)
PAS_2095	KB206248	-	1025289	(polyA: EIN_186080)
PAS_2096	KB206248	-	1030648	(polyA: EIN_186090)
PAS_2098	KB206248	+	1033456	(polyA: EIN_186100)
PAS_2099	KB206248	+	1037088	(polyA: EIN_186120)
PAS_2100	KB206248	-	1041817	(polyA: EIN_186160)
PAS_2102	KB206248	-	1048073	(NATpolyA: EIN_186280)
PAS_2103	KB206248	+	1048100	(polyA: EIN_186280)
PAS_2104	KB206248	-	1049736	(NATpolyA: EIN_186290)
PAS_2105	KB206248	+	1050421	(polyA: EIN_186290)
PAS_2107	KB206248	-	1053182	(NATpolyA: EIN_186310)
PAS_2109	KB206248	+	1053507	(polyA: EIN_186310)
PAS_2110	KB206248	+	1056631	(polyA: EIN_186320)
PAS_2113	KB206248	-	1056655	(polyA: EIN_186330)
PAS_2114	KB206248	+	1060618	(polyA: EIN_186340)
PAS_2115	KB206248	-	1064127	(polyA: EIN_186370)
PAS_2116	KB206248	+	1068669	(polyA: EIN_186380)
PAS_2117	KB206248	-	1071860	(NATpolyA: EIN_186390)
PAS_2118	KB206248	+	1072133	(polyA: EIN_186390)
PAS_2127	KB206248	-	1073136	(NATpolyA: EIN_186400)
PAS_2130	KB206248	-	1073232	(NATpolyA: EIN_186400)
PAS_2132	KB206248	-	1073620	(NATpolyA: EIN_186400)
PAS_2133	KB206248	+	1073955	(polyA: EIN_186400)
PAS_2134	KB206248	-	1078524	(polyA: EIN_186420)
PAS_2135	KB206248	-	1082032	(NATpolyA: EIN_186430)
PAS_2144	KB206248	-	1084317	(NATpolyA: EIN_186440)
PAS_2147	KB206248	+	1085643	(polyA: EIN_186440)
PAS_2149	KB206248	-	1086157	(NATpolyA: EIN_186450)
PAS_2152	KB206248	-	1086203	(NATpolyA: EIN_186450)
PAS_2157	KB206248	+	1087528	(polyA: EIN_186450)
PAS_2160	KB206248	-	1087569	(polyA: EIN_186460)
PAS_2169	KB206248	+	1087835	(NATpolyA: EIN_186460)
PAS_2172	KB206248	+	1088614	(NATpolyA: EIN_186460)
PAS_2183	KB206248	-	1090942	(NATpolyA: EIN_186470)
PAS_2185	KB206248	-	1091689	(NATpolyA: EIN_186470)
PAS_2190	KB206248	-	1091854	(NATpolyA: EIN_186470)
PAS_2191	KB206248	-	1091965	(NATpolyA: EIN_186470)
PAS_2192	KB206248	+	1092201	(polyA: EIN_186470)
PAS_2194	KB206248	-	1093558	(NATpolyA: EIN_186480)
PAS_2195	KB206248	+	1093994	(polyA: EIN_186480)
PAS_2196	KB206248	-	1106891	(polyA: EIN_186520)
PAS_2197	KB206248	-	1108585	(polyA: EIN_186530)
PAS_2199	KB206248	-	1110485	(polyA: EIN_186540)
PAS_2200	KB206248	-	1113102	(polyA: EIN_186560)
PAS_2201	KB206248	-	1114853	(NATpolyA: EIN_186570)
PAS_2202	KB206248	+	1115645	(polyA: EIN_186570)
PAS_2203	KB206248	-	1115803	(polyA: EIN_186580)
PAS_2204	KB206248	+	1119267	(polyA: EIN_186590)
PAS_2205	KB206248	-	1119386	(polyA: EIN_186600)
PAS_2207	KB206248	+	1119814	(NATpolyA: EIN_186600)
PAS_2208	KB206248	+	1121902	(polyA: EIN_186610)
PAS_2210	KB206248	-	1122142	(polyA: EIN_186620)
PAS_2211	KB206248	-	1125253	(NATpolyA: EIN_186630)
PAS_2212	KB206248	+	1125611	(polyA: EIN_186630)
PAS_2214	KB206248	+	1127145	(polyA: EIN_186640)
PAS_2215	KB206248	+	1131086	(polyA: EIN_186660)
PAS_2216	KB206248	-	1131474	(polyA: EIN_186770)
PAS_2217	KB206248	+	1137013	(polyA: EIN_186790)
PAS_2218	KB206248	-	1137553	(polyA: EIN_186800)
PAS_2219	KB206248	+	1137774	(NATpolyA: EIN_186800)
PAS_2220	KB206248	+	1137903	(NATpolyA: EIN_186800)
PAS_2221	KB206248	-	1138952	(NATpolyA: EIN_186810)
PAS_2223	KB206248	-	1138985	(NATpolyA: EIN_186810)
PAS_2250	KB206248	-	1138999	(NATpolyA: EIN_186810)
PAS_2254	KB206248	-	1139566	(NATpolyA: EIN_186810)
PAS_2255	KB206248	+	1140385	(polyA: EIN_186810)
PAS_2256	KB206248	+	1142155	(polyA: EIN_186820)
PAS_2258	KB206248	+	1142174	(polyA: EIN_186820)
PAS_2261	KB206248	+	1142963	(polyA: EIN_186830)
PAS_2263	KB206248	-	1144176	(NATpolyA: EIN_186840)
PAS_2264	KB206248	+	1144352	(polyA: EIN_186840)
PAS_2265	KB206248	-	1146453	(NATpolyA: EIN_186960)
PAS_2266	KB206248	+	1146851	(polyA: EIN_186960)
PAS_2269	KB206248	+	1146870	(polyA: EIN_186960)
PAS_2270	KB206248	+	1150320	(polyA: EIN_187080)
PAS_2271	KB206248	-	1151656	(polyA: EIN_187090)
PAS_2273	KB206248	-	1153037	(polyA: EIN_187100)
PAS_2275	KB206248	-	1153057	(polyA: EIN_187100)
PAS_2277	KB206248	+	1154829	(polyA: EIN_187110)
PAS_2278	KB206248	-	1155278	(NATpolyA: EIN_187120)
PAS_2280	KB206248	+	1155471	(polyA: EIN_187120)
PAS_2281	KB206248	-	1155968	(polyA: EIN_187140)
PAS_2283	KB206248	+	1155975	(polyA: EIN_187130)
PAS_2288	KB206248	+	1156416	(NATpolyA: EIN_187140)
PAS_2289	KB206248	+	1159111	(polyA: EIN_187150)
PAS_2290	KB206248	+	1159551	(polyA: EIN_187160)
PAS_2292	KB206248	-	1159718	(polyA: EIN_187170)
PAS_2294	KB206248	+	1171503	(polyA: EIN_187180)
PAS_2296	KB206248	+	1179955	(polyA: EIN_187300)
PAS_2297	KB206248	-	1185751	(polyA: EIN_187340)
PAS_2298	KB206248	-	1187963	(polyA: EIN_187350)
PAS_2299	KB206248	-	1194983	(NATpolyA: EIN_187360)
PAS_2301	KB206248	+	1195513	(polyA: EIN_187360)
PAS_2302	KB206248	+	1196520	(polyA: EIN_187370)
PAS_2303	KB206248	+	1197132	(polyA: EIN_187380)
PAS_2304	KB206248	-	1197251	(polyA: EIN_187390)
PAS_2305	KB206248	+	1198792	(NATpolyA: EIN_187400)
PAS_2306	KB206248	+	1200532	(polyA: EIN_187410)
PAS_2307	KB206257	-	6130	(polyA: EIN_320810)
PAS_2308	KB206257	-	8853	(NATpolyA: EIN_320820)
PAS_2309	KB206257	+	88773	(polyA: EIN_321450)
PAS_2310	KB206257	+	92617	(NATpolyA: EIN_321470)
PAS_2311	KB206257	-	92769	(polyA: EIN_321480)
PAS_2312	KB206257	-	112490	(NATpolyA: EIN_321670)
PAS_2322	KB206257	+	113050	(polyA: EIN_321670)
PAS_2323	KB206257	-	146844	(polyA: EIN_322020)
PAS_2324	KB206257	-	169705	(polyA: EIN_322450)
PAS_2325	KB206267	+	52615	(polyA: EIN_432460)
PAS_2326	KB206267	+	56605	(polyA: EIN_432580)
PAS_2328	KB206267	-	57320	(polyA: EIN_432590)
PAS_2331	KB206267	+	61912	(polyA: EIN_432610)
PAS_2332	KB206272	-	35512	(polyA: EIN_004920)
PAS_2333	KB206272	+	36004	(NATpolyA: EIN_004920)
PAS_2336	KB206272	+	37920	(polyA: EIN_004930)
PAS_2338	KB206272	-	76375	(polyA: EIN_005640)
PAS_2339	KB206272	-	80295	(polyA: EIN_005650)
PAS_2340	KB206272	-	81722	(NATpolyA: EIN_005660)
PAS_2341	KB206272	+	82245	(polyA: EIN_005660)
PAS_2342	KB206272	-	82287	(polyA: EIN_005670)
PAS_2343	KB206272	+	84060	(NATpolyA: EIN_005690)
PAS_2344	KB206272	-	84811	(polyA: EIN_005800)
PAS_2345	KB206272	+	85140	(NATpolyA: EIN_005800)
PAS_2346	KB206272	+	86132	(NATpolyA: EIN_005810)
PAS_2347	KB206272	+	86424	(NATpolyA: EIN_005810)
PAS_2348	KB206272	-	88463	(polyA: EIN_005820)
PAS_2352	KB206272	-	96851	(NATpolyA: EIN_005940)
PAS_2354	KB206272	-	98339	(NATpolyA: EIN_005940)
PAS_2357	KB206272	-	105918	(polyA: EIN_006070)
PAS_2358	KB206272	-	109861	(NATpolyA: EIN_006080)
PAS_2360	KB206272	-	110324	(polyA: EIN_006090)
PAS_2361	KB206272	-	123921	(polyA: EIN_006210)
PAS_2362	KB206272	-	124030	(polyA: EIN_006210)
PAS_2363	KB206272	-	124673	(polyA: EIN_006220)
PAS_2364	KB206272	+	128294	(polyA: EIN_006230)
PAS_2365	KB206280	+	5722	(polyA: EIN_124990)
PAS_2366	KB206281	+	66755	(polyA: EIN_238510)
PAS_2371	KB206281	-	107518	(polyA: EIN_239300)
PAS_2372	KB206281	-	110617	(NATpolyA: EIN_239410)
PAS_2373	KB206281	+	110787	(polyA: EIN_239410)
PAS_2376	KB206281	+	115988	(polyA: EIN_239430)
PAS_2380	KB206281	+	116847	(polyA: EIN_239440)
PAS_2381	KB206281	-	122823	(NATpolyA: EIN_239480)
PAS_2382	KB206281	-	122880	(NATpolyA: EIN_239480)
PAS_2384	KB206281	+	123442	(polyA: EIN_239480)
PAS_2385	KB206291	+	12096	(polyA: EIN_296010)
PAS_2386	KB206291	-	12958	(polyA: EIN_296020)
PAS_2387	KB206291	-	12983	(polyA: EIN_296020)
PAS_2388	KB206292	+	15743	(polyA: EIN_051500)
PAS_2389	KB206292	+	22422	(polyA: EIN_051540)
PAS_2394	KB206292	-	30641	(NATpolyA: EIN_051570)
PAS_2395	KB206292	+	30901	(polyA: EIN_051570)
PAS_2397	KB206292	+	32232	(polyA: EIN_051580)
PAS_2398	KB206292	+	34365	(polyA: EIN_051600)
PAS_2399	KB206292	-	41799	(polyA: EIN_051650)
PAS_2400	KB206292	+	44926	(polyA: EIN_051660)
PAS_2401	KB206292	+	46262	(polyA: EIN_051770)
PAS_2407	KB206292	-	49534	(NATpolyA: EIN_051890)
PAS_2408	KB206292	-	49768	(NATpolyA: EIN_051890)
PAS_2409	KB206292	-	49918	(NATpolyA: EIN_051890)
PAS_2410	KB206292	-	50001	(NATpolyA: EIN_051890)
PAS_2412	KB206292	+	50050	(polyA: EIN_051890)
PAS_2424	KB206292	+	52735	(polyA: EIN_051900)
PAS_2426	KB206292	+	58857	(polyA: EIN_052030)
PAS_2427	KB206292	-	62763	(NATpolyA: EIN_052050)
PAS_2428	KB206292	+	63157	(polyA: EIN_052050)
PAS_2430	KB206292	-	63302	(polyA: EIN_052060)
PAS_2432	KB206292	-	67138	(NATpolyA: EIN_052070)
PAS_2433	KB206292	+	67584	(polyA: EIN_052070)
PAS_2434	KB206292	+	70518	(polyA: EIN_052080)
PAS_2435	KB206292	-	85266	(polyA: EIN_052240)
PAS_2436	KB206292	-	85281	(polyA: EIN_052240)
PAS_2437	KB206292	-	87884	(NATpolyA: EIN_052250)
PAS_2444	KB206292	+	88229	(polyA: EIN_052250)
PAS_2447	KB206292	-	89204	(NATpolyA: EIN_052260)
PAS_2451	KB206292	+	90308	(polyA: EIN_052260)
PAS_2452	KB206292	-	90325	(polyA: EIN_052270)
PAS_2453	KB206292	-	92567	(polyA: EIN_052280)
PAS_2455	KB206292	+	92661	(NATpolyA: EIN_052280)
PAS_2456	KB206292	+	95728	(polyA: EIN_052290)
PAS_2457	KB206292	+	98138	(polyA: EIN_052310)
PAS_2458	KB206292	+	99064	(polyA: EIN_052320)
PAS_2459	KB206292	+	100365	(polyA: EIN_052330)
PAS_2460	KB206292	+	100389	(polyA: EIN_052330)
PAS_2467	KB206292	+	101602	(polyA: EIN_052340)
PAS_2468	KB206292	-	105182	(NATpolyA: EIN_052350)
PAS_2470	KB206292	+	106125	(polyA: EIN_052350)
PAS_2471	KB206292	-	111108	(NATpolyA: EIN_052380)
PAS_2472	KB206292	-	111526	(NATpolyA: EIN_052380)
PAS_2473	KB206292	+	111766	(polyA: EIN_052380)
PAS_2474	KB206292	-	111799	(polyA: EIN_052390)
PAS_2475	KB206292	-	114159	(polyA: EIN_052400)
PAS_2476	KB206292	-	115065	(polyA: EIN_052410)
PAS_2480	KB206292	+	119815	(polyA: EIN_052520)
PAS_2481	KB206292	-	119953	(polyA: EIN_052530)
PAS_2482	KB206292	-	121093	(NATpolyA: EIN_052540)
PAS_2484	KB206292	-	121535	(NATpolyA: EIN_052540)
PAS_2487	KB206292	-	121602	(NATpolyA: EIN_052540)
PAS_2488	KB206292	+	122364	(polyA: EIN_052540)
PAS_2492	KB206292	-	122418	(polyA: EIN_052550)
PAS_2493	KB206292	-	126363	(polyA: EIN_052570)
PAS_2494	KB206292	-	130311	(NATpolyA: EIN_052580)
PAS_2498	KB206292	+	135261	(polyA: EIN_052590)
PAS_2508	KB206292	-	138062	(NATpolyA: EIN_052610)
PAS_2514	KB206292	-	138201	(NATpolyA: EIN_052610)
PAS_2515	KB206292	+	138333	(polyA: EIN_052610)
PAS_2516	KB206292	+	142781	(polyA: EIN_052620)
PAS_2517	KB206292	-	144076	(polyA: EIN_052640)
PAS_2518	KB206292	-	144152	(polyA: EIN_052640)
PAS_2519	KB206292	-	156382	(polyA: EIN_052670)
PAS_2521	KB206292	+	158383	(polyA: EIN_052680)
PAS_2522	KB206292	+	167041	(polyA: EIN_052700)
PAS_2523	KB206292	-	167468	(NATpolyA: EIN_052710)
PAS_2524	KB206292	-	169276	(NATpolyA: EIN_052720)
PAS_2525	KB206292	-	171278	(NATpolyA: EIN_052720)
PAS_2526	KB206292	-	171970	(polyA: EIN_052730)
PAS_2528	KB206292	+	171976	(polyA: EIN_052720)
PAS_2529	KB206292	+	174657	(polyA: EIN_052740)
PAS_2531	KB206292	-	176620	(NATpolyA: EIN_052750), (polyA: EIN_052760)
PAS_2532	KB206292	+	179883	(polyA: EIN_052770)
PAS_2533	KB206292	-	182935	(NATpolyA: EIN_052790)
PAS_2536	KB206292	+	183063	(polyA: EIN_052790)
PAS_2537	KB206292	-	189002	(polyA: EIN_052940)
PAS_2542	KB206292	-	191392	(NATpolyA: EIN_052950)
PAS_2543	KB206292	-	191742	(NATpolyA: EIN_052950), (polyA: EIN_052960)
PAS_2544	KB206292	-	192396	(polyA: EIN_052970)
PAS_2545	KB206292	-	192423	(polyA: EIN_052970)
PAS_2549	KB206292	-	194996	(NATpolyA: EIN_052980)
PAS_2551	KB206292	+	195062	(polyA: EIN_052980)
PAS_2553	KB206292	-	195934	(polyA: EIN_052990)
PAS_2556	KB206292	-	203273	(NATpolyA: EIN_053120)
PAS_2561	KB206292	+	204184	(polyA: EIN_053120)
PAS_2562	KB206292	-	207884	(polyA: EIN_053150)
PAS_2563	KB206292	-	209565	(polyA: EIN_053170)
PAS_2567	KB206292	+	213450	(polyA: EIN_053180)
PAS_2568	KB206292	-	213518	(polyA: EIN_053190)
PAS_2569	KB206292	+	214641	(polyA: EIN_053200)
PAS_2570	KB206292	-	214871	(polyA: EIN_053210)
PAS_2573	KB206292	+	215121	(NATpolyA: EIN_053210)
PAS_2574	KB206292	+	215155	(NATpolyA: EIN_053210)
PAS_2575	KB206292	-	226772	(polyA: EIN_053370)
PAS_2576	KB206292	-	226785	(polyA: EIN_053370)
PAS_2577	KB206292	-	227605	(polyA: EIN_053380)
PAS_2582	KB206292	-	232891	(polyA: EIN_053400)
PAS_2583	KB206292	+	233057	(NATpolyA: EIN_053400)
PAS_2585	KB206292	+	233186	(NATpolyA: EIN_053400)
PAS_2588	KB206292	+	236868	(polyA: EIN_053420)
PAS_2591	KB206292	+	236886	(polyA: EIN_053420)
PAS_2592	KB206292	+	239797	(polyA: EIN_053430)
PAS_2593	KB206292	+	240343	(polyA: EIN_053440)
PAS_2594	KB206292	-	240385	(polyA: EIN_053450)
PAS_2595	KB206292	+	243817	(polyA: EIN_053460)
PAS_2596	KB206292	-	253366	(polyA: EIN_053520)
PAS_2598	KB206292	+	255404	(polyA: EIN_053530)
PAS_2599	KB206292	-	255577	(polyA: EIN_053540)
PAS_2605	KB206292	-	256725	(polyA: EIN_053550)
PAS_2609	KB206292	+	260420	(NATpolyA: EIN_053550)
PAS_2611	KB206292	-	264240	(NATpolyA: EIN_053570)
PAS_2613	KB206292	-	264448	(NATpolyA: EIN_053570)
PAS_2615	KB206292	-	264735	(NATpolyA: EIN_053570)
PAS_2617	KB206292	-	267656	(polyA: EIN_053590)
PAS_2618	KB206292	+	275467	(polyA: EIN_053610)
PAS_2622	KB206292	-	276582	(polyA: EIN_053620)
PAS_2624	KB206292	+	280679	(NATpolyA: EIN_053640)
PAS_2626	KB206292	-	281198	(polyA: EIN_053650)
PAS_2627	KB206292	-	285646	(polyA: EIN_053780)
PAS_2628	KB206292	-	286842	(NATpolyA: EIN_053790)
PAS_2629	KB206292	+	287141	(polyA: EIN_053790)
PAS_2630	KB206292	+	287159	(polyA: EIN_053790)
PAS_2632	KB206292	-	291275	(NATpolyA: EIN_053820)
PAS_2634	KB206292	-	291753	(NATpolyA: EIN_053820)
PAS_2635	KB206292	-	292130	(polyA: EIN_053930)
PAS_2636	KB206292	-	293287	(polyA: EIN_053940)
PAS_2638	KB206292	+	297662	(polyA: EIN_053950)
PAS_2639	KB206292	-	297810	(polyA: EIN_053960)
PAS_2642	KB206292	-	298496	(polyA: EIN_053970)
PAS_2644	KB206292	-	306635	(NATpolyA: EIN_053990)
PAS_2645	KB206292	+	307464	(polyA: EIN_053990)
PAS_2647	KB206292	-	311636	(polyA: EIN_054030)
PAS_2649	KB206292	-	314687	(polyA: EIN_054050)
PAS_2650	KB206292	-	316366	(polyA: EIN_054060)
PAS_2651	KB206292	-	316384	(polyA: EIN_054060)
PAS_2654	KB206292	-	319871	(NATpolyA: EIN_054180)
PAS_2655	KB206292	-	319922	(NATpolyA: EIN_054180)
PAS_2656	KB206292	-	321867	(NATpolyA: EIN_054190)
PAS_2657	KB206292	-	321947	(NATpolyA: EIN_054190)
PAS_2660	KB206292	+	322002	(polyA: EIN_054190)
PAS_2662	KB206292	+	323122	(polyA: EIN_054200)
PAS_2663	KB206292	-	323216	(polyA: EIN_054210)
PAS_2664	KB206292	-	325839	(polyA: EIN_054230)
PAS_2665	KB206292	-	330078	(NATpolyA: EIN_054250)
PAS_2666	KB206292	+	330304	(polyA: EIN_054250)
PAS_2669	KB206292	+	330348	(polyA: EIN_054250)
PAS_2671	KB206292	-	330369	(polyA: EIN_054260)
PAS_2672	KB206292	-	351292	(NATpolyA: EIN_054440)
PAS_2675	KB206292	+	351819	(polyA: EIN_054440)
PAS_2677	KB206292	-	354767	(polyA: EIN_054450)
PAS_2685	KB206292	-	358892	(polyA: EIN_054470)
PAS_2686	KB206292	-	361057	(polyA: EIN_054480)
PAS_2687	KB206292	-	361072	(polyA: EIN_054480)
PAS_2688	KB206292	-	363370	(polyA: EIN_054490)
PAS_2689	KB206292	-	371509	(NATpolyA: EIN_054520)
PAS_2691	KB206292	+	376345	(polyA: EIN_054540)
PAS_2692	KB206292	+	376379	(polyA: EIN_054540)
PAS_2693	KB206292	+	377659	(polyA: EIN_054550)
PAS_2694	KB206292	-	383632	(NATpolyA: EIN_054560)
PAS_2695	KB206292	-	384942	(polyA: EIN_054570)
PAS_2697	KB206292	+	386609	(polyA: EIN_054580)
PAS_2698	KB206292	-	386759	(polyA: EIN_054590)
PAS_2702	KB206292	-	392011	(NATpolyA: EIN_054600)
PAS_2703	KB206292	-	397306	(polyA: EIN_054630)
PAS_2704	KB206292	-	397333	(polyA: EIN_054630)
PAS_2705	KB206292	+	400260	(polyA: EIN_054640)
PAS_2706	KB206292	+	406316	(polyA: EIN_054650)
PAS_2707	KB206292	-	406995	(NATpolyA: EIN_054660)
PAS_2709	KB206292	-	407725	(polyA: EIN_054670)
PAS_2710	KB206292	+	407734	(polyA: EIN_054660)
PAS_2711	KB206292	-	412790	(polyA: EIN_054700)
PAS_2712	KB206292	-	419408	(polyA: EIN_054820)
PAS_2713	KB206292	-	422331	(NATpolyA: EIN_054830)
PAS_2714	KB206292	+	426924	(polyA: EIN_054850)
PAS_2715	KB206292	+	430313	(polyA: EIN_054860)
PAS_2717	KB206292	+	432236	(polyA: EIN_054870)
PAS_2718	KB206292	-	432816	(NATpolyA: EIN_054880)
PAS_2719	KB206292	+	433134	(polyA: EIN_054880)
PAS_2721	KB206292	-	435654	(polyA: EIN_054900)
PAS_2723	KB206292	+	441044	(polyA: EIN_054910)
PAS_2724	KB206292	+	441944	(polyA: EIN_054920)
PAS_2726	KB206292	-	441967	(polyA: EIN_054930)
PAS_2727	KB206292	-	443006	(polyA: EIN_054940)
PAS_2730	KB206292	-	443024	(polyA: EIN_054940)
PAS_2731	KB206292	+	443496	(NATpolyA: EIN_054940)
PAS_2732	KB206292	+	448111	(polyA: EIN_054950)
PAS_2733	KB206292	+	453093	(polyA: EIN_054960)
PAS_2735	KB206292	-	453292	(NATpolyA: EIN_054970)
PAS_2736	KB206292	+	454316	(polyA: EIN_054970)
PAS_2737	KB206292	+	457425	(polyA: EIN_055100)
PAS_2739	KB206292	-	457460	(polyA: EIN_055110)
PAS_2740	KB206292	-	461318	(NATpolyA: EIN_055130)
PAS_2742	KB206292	-	461948	(NATpolyA: EIN_055130)
PAS_2744	KB206292	-	462035	(NATpolyA: EIN_055130)
PAS_2745	KB206292	-	462262	(NATpolyA: EIN_055130)
PAS_2751	KB206292	+	462491	(polyA: EIN_055130)
PAS_2752	KB206292	-	466955	(polyA: EIN_055150)
PAS_2753	KB206292	-	471010	(NATpolyA: EIN_055160)
PAS_2754	KB206292	+	471638	(polyA: EIN_055160)
PAS_2755	KB206292	-	473127	(NATpolyA: EIN_055180)
PAS_2756	KB206292	-	473759	(polyA: EIN_055190)
PAS_2775	KB206292	+	473768	(polyA: EIN_055180)
PAS_2777	KB206292	+	477084	(NATpolyA: EIN_055200)
PAS_2778	KB206292	+	477744	(NATpolyA: EIN_055200)
PAS_2782	KB206292	-	478996	(polyA: EIN_055210)
PAS_2785	KB206292	-	482641	(polyA: EIN_055230)
PAS_2787	KB206292	+	484697	(NATpolyA: EIN_055230)
PAS_2788	KB206292	+	484897	(NATpolyA: EIN_055230)
PAS_2790	KB206292	+	488236	(polyA: EIN_055240)
PAS_2791	KB206292	+	502072	(NATpolyA: EIN_055480)
PAS_2792	KB206292	+	502120	(NATpolyA: EIN_055480)
PAS_2793	KB206292	-	507188	(polyA: EIN_055500)
PAS_2794	KB206292	-	507201	(polyA: EIN_055500)
PAS_2799	KB206292	-	510961	(NATpolyA: EIN_055510)
PAS_2810	KB206292	+	511086	(polyA: EIN_055510)
PAS_2811	KB206292	+	520783	(polyA: EIN_055740)
PAS_2832	KB206292	-	529392	(NATpolyA: EIN_055860)
PAS_2837	KB206292	-	529507	(NATpolyA: EIN_055860)
PAS_2838	KB206292	-	530018	(NATpolyA: EIN_055860)
PAS_2839	KB206292	-	530475	(NATpolyA: EIN_055870)
PAS_2840	KB206292	-	531021	(NATpolyA: EIN_055880)
PAS_2842	KB206292	+	531346	(polyA: EIN_055880)
PAS_2843	KB206292	+	531391	(polyA: EIN_055880)
PAS_2844	KB206292	+	532904	(polyA: EIN_055890)
PAS_2845	KB206292	-	533117	(NATpolyA: EIN_055900)
PAS_2846	KB206292	+	533722	(polyA: EIN_055900)
PAS_2847	KB206292	-	533760	(polyA: EIN_055910)
PAS_2848	KB206292	+	536610	(polyA: EIN_055920)
PAS_2849	KB206292	-	536769	(polyA: EIN_055930)
PAS_2852	KB206292	-	541199	(polyA: EIN_055960)
PAS_2853	KB206292	+	547000	(polyA: EIN_055980)
PAS_2854	KB206292	-	547043	(polyA: EIN_055990)
PAS_2855	KB206292	+	549346	(NATpolyA: EIN_056100)
PAS_2856	KB206292	-	551308	(polyA: EIN_056220)
PAS_2857	KB206292	+	552851	(NATpolyA: EIN_056220)
PAS_2858	KB206292	-	553353	(polyA: EIN_056230)
PAS_2859	KB206292	-	555102	(NATpolyA: EIN_056240)
PAS_2860	KB206292	-	555625	(NATpolyA: EIN_056240)
PAS_2861	KB206292	-	555667	(NATpolyA: EIN_056240)
PAS_2862	KB206292	-	555900	(NATpolyA: EIN_056240)
PAS_2863	KB206292	+	557119	(polyA: EIN_056250)
PAS_2864	KB206292	-	559270	(NATpolyA: EIN_056270)
PAS_2865	KB206292	-	560635	(NATpolyA: EIN_056270), (polyA: EIN_056280)
PAS_2866	KB206292	+	560669	(polyA: EIN_056270)
PAS_2867	KB206292	-	560740	(polyA: EIN_056280)
PAS_2868	KB206292	-	561792	(NATpolyA: EIN_056290)
PAS_2869	KB206292	+	562603	(polyA: EIN_056290)
PAS_2870	KB206292	-	563679	(polyA: EIN_056310)
PAS_2871	KB206292	-	569786	(polyA: EIN_056320)
PAS_2873	KB206292	+	572216	(polyA: EIN_056330)
PAS_2874	KB206292	-	573224	(NATpolyA: EIN_056340)
PAS_2875	KB206292	+	573398	(polyA: EIN_056340)
PAS_2876	KB206292	-	574829	(polyA: EIN_056360)
PAS_2879	KB206292	-	575794	(polyA: EIN_056370)
PAS_2880	KB206292	-	578533	(polyA: EIN_056390)
PAS_2881	KB206292	-	578550	(polyA: EIN_056390)
PAS_2883	KB206292	-	581111	(NATpolyA: EIN_056400)
PAS_2884	KB206292	-	581402	(NATpolyA: EIN_056400)
PAS_2886	KB206292	+	583846	(polyA: EIN_056420)
PAS_2887	KB206292	-	590648	(NATpolyA: EIN_056450)
PAS_2888	KB206292	+	590798	(polyA: EIN_056450)
PAS_2889	KB206292	+	594802	(polyA: EIN_056470)
PAS_2890	KB206292	-	594827	(polyA: EIN_056480)
PAS_2891	KB206292	-	598097	(NATpolyA: EIN_056490)
PAS_2892	KB206292	+	598155	(polyA: EIN_056490)
PAS_2894	KB206292	+	599777	(polyA: EIN_056500), (NATpolyA: EIN_056510)
PAS_2895	KB206292	-	600855	(polyA: EIN_056520)
PAS_2896	KB206292	-	604712	(polyA: EIN_056540)
PAS_2897	KB206292	-	606780	(polyA: EIN_056550)
PAS_2899	KB206292	+	608117	(NATpolyA: EIN_056550)
PAS_2901	KB206292	-	608490	(polyA: EIN_056560)
PAS_2902	KB206292	-	608520	(polyA: EIN_056560)
PAS_2903	KB206292	-	610891	(NATpolyA: EIN_056570)
PAS_2904	KB206292	-	611803	(polyA: EIN_056580)
PAS_2906	KB206292	-	611851	(polyA: EIN_056580)
PAS_2907	KB206292	-	620637	(polyA: EIN_056730)
PAS_2908	KB206292	-	622167	(polyA: EIN_056740)
PAS_2909	KB206292	+	624527	(polyA: EIN_056750)
PAS_2910	KB206292	-	627097	(NATpolyA: EIN_056770)
PAS_2911	KB206292	-	627284	(NATpolyA: EIN_056770)
PAS_2912	KB206292	-	628143	(NATpolyA: EIN_056770)
PAS_2916	KB206292	-	628232	(NATpolyA: EIN_056770)
PAS_2919	KB206292	+	628493	(polyA: EIN_056770)
PAS_2920	KB206292	+	628509	(polyA: EIN_056770)
PAS_2921	KB206292	-	628635	(polyA: EIN_056780)
PAS_2922	KB206292	-	628649	(polyA: EIN_056780)
PAS_2927	KB206292	+	628730	(NATpolyA: EIN_056780)
PAS_2928	KB206292	-	629903	(NATpolyA: EIN_056790)
PAS_2934	KB206292	+	630697	(polyA: EIN_056790)
PAS_2935	KB206292	-	634495	(NATpolyA: EIN_056810)
PAS_2937	KB206292	-	635031	(NATpolyA: EIN_056810)
PAS_2945	KB206292	+	635263	(polyA: EIN_056810)
PAS_2956	KB206292	-	637340	(NATpolyA: EIN_056820)
PAS_2957	KB206292	+	640310	(polyA: EIN_056830)
PAS_2959	KB206292	+	643446	(polyA: EIN_056840)
PAS_2960	KB206292	+	645199	(polyA: EIN_056860)
PAS_2963	KB206292	+	646465	(polyA: EIN_056870)
PAS_2970	KB206292	-	646618	(polyA: EIN_056880)
PAS_2981	KB206292	-	646640	(polyA: EIN_056880)
PAS_2982	KB206292	+	647911	(polyA: EIN_056890)
PAS_2983	KB206292	+	647940	(polyA: EIN_056890)
PAS_2985	KB206292	+	648408	(polyA: EIN_056900)
PAS_2986	KB206292	+	649757	(polyA: EIN_056910)
PAS_2987	KB206292	+	650378	(polyA: EIN_056920)
PAS_2988	KB206292	+	651774	(polyA: EIN_056930)
PAS_2989	KB206292	+	651793	(polyA: EIN_056930)
PAS_2990	KB206292	-	654718	(NATpolyA: EIN_056960)
PAS_2991	KB206292	+	655692	(polyA: EIN_056960)
PAS_3003	KB206292	-	656215	(polyA: EIN_056970)
PAS_3004	KB206292	-	659191	(polyA: EIN_056980)
PAS_3005	KB206292	-	661940	(polyA: EIN_056990)
PAS_3006	KB206292	-	663955	(polyA: EIN_057000)
PAS_3007	KB206292	+	665803	(polyA: EIN_057010)
PAS_3008	KB206292	-	665898	(polyA: EIN_057020)
PAS_3010	KB206292	-	667258	(NATpolyA: EIN_057030)
PAS_3011	KB206292	+	667972	(polyA: EIN_057030)
PAS_3012	KB206292	-	670892	(polyA: EIN_057060)
PAS_3013	KB206292	-	670908	(polyA: EIN_057060)
PAS_3014	KB206292	-	674095	(NATpolyA: EIN_057080)
PAS_3015	KB206292	-	674883	(NATpolyA: EIN_057080)
PAS_3016	KB206292	+	674971	(polyA: EIN_057080)
PAS_3017	KB206292	-	676950	(polyA: EIN_057090)
PAS_3023	KB206292	+	679593	(polyA: EIN_057100)
PAS_3029	KB206292	+	679623	(polyA: EIN_057100)
PAS_3030	KB206292	-	683233	(NATpolyA: EIN_057110)
PAS_3031	KB206292	+	683721	(polyA: EIN_057110)
PAS_3032	KB206292	-	685994	(NATpolyA: EIN_057130)
PAS_3033	KB206292	-	686038	(NATpolyA: EIN_057130)
PAS_3036	KB206292	+	691056	(polyA: EIN_057150)
PAS_3051	KB206292	-	695778	(polyA: EIN_057170)
PAS_3054	KB206292	-	699294	(NATpolyA: EIN_057200)
PAS_3061	KB206292	-	699985	(polyA: EIN_057210)
PAS_3062	KB206292	-	701852	(NATpolyA: EIN_057220)
PAS_3063	KB206292	+	702311	(polyA: EIN_057220)
PAS_3066	KB206292	+	702329	(polyA: EIN_057220)
PAS_3067	KB206292	-	702363	(polyA: EIN_057230)
PAS_3069	KB206292	-	703603	(polyA: EIN_057240)
PAS_3072	KB206292	+	705288	(polyA: EIN_057250)
PAS_3079	KB206292	-	708233	(NATpolyA: EIN_057280)
PAS_3080	KB206292	-	708690	(NATpolyA: EIN_057280)
PAS_3088	KB206292	+	708755	(polyA: EIN_057280)
PAS_3101	KB206292	-	710177	(polyA: EIN_057290)
PAS_3107	KB206292	+	710481	(NATpolyA: EIN_057290)
PAS_3110	KB206292	+	719738	(polyA: EIN_057310)
PAS_3111	KB206292	+	720984	(polyA: EIN_057320)
PAS_3112	KB206292	-	729529	(NATpolyA: EIN_057440)
PAS_3113	KB206292	+	729788	(polyA: EIN_057440)
PAS_3114	KB206292	+	740957	(polyA: EIN_057450)
PAS_3115	KB206292	-	741667	(NATpolyA: EIN_057460)
PAS_3116	KB206292	+	749397	(polyA: EIN_057590)
PAS_3121	KB206292	-	757611	(NATpolyA: EIN_057620)
PAS_3122	KB206292	+	758543	(polyA: EIN_057630)
PAS_3123	KB206292	-	758605	(polyA: EIN_057640)
PAS_3128	KB206292	+	759089	(NATpolyA: EIN_057640)
PAS_3129	KB206292	+	759118	(NATpolyA: EIN_057640)
PAS_3130	KB206292	+	762532	(polyA: EIN_057650)
PAS_3139	KB206292	-	763440	(NATpolyA: EIN_057660)
PAS_3140	KB206292	-	765482	(polyA: EIN_057670)
PAS_3147	KB206292	+	769193	(polyA: EIN_057680)
PAS_3151	KB206292	-	769248	(polyA: EIN_057690)
PAS_3152	KB206292	-	777103	(polyA: EIN_057720)
PAS_3153	KB206292	+	777558	(NATpolyA: EIN_057720)
PAS_3154	KB206292	+	779550	(polyA: EIN_057740)
PAS_3155	KB206292	+	779578	(polyA: EIN_057740)
PAS_3156	KB206292	-	781556	(NATpolyA: EIN_057760)
PAS_3158	KB206292	-	781686	(NATpolyA: EIN_057760)
PAS_3159	KB206292	+	781813	(polyA: EIN_057760)
PAS_3161	KB206292	+	783939	(polyA: EIN_057770)
PAS_3162	KB206292	-	788593	(NATpolyA: EIN_057790), (polyA: EIN_057800)
PAS_3163	KB206292	+	790366	(polyA: EIN_057810)
PAS_3164	KB206292	+	791699	(polyA: EIN_057920)
PAS_3166	KB206292	-	794326	(polyA: EIN_057940)
PAS_3167	KB206292	-	796074	(polyA: EIN_057950)
PAS_3168	KB206292	+	803189	(polyA: EIN_057970)
PAS_3169	KB206292	-	804640	(NATpolyA: EIN_057990)
PAS_3171	KB206292	-	804796	(NATpolyA: EIN_057990)
PAS_3172	KB206292	-	806787	(polyA: EIN_058010)
PAS_3173	KB206292	+	815446	(polyA: EIN_058320)
PAS_3174	KB206292	+	815492	(polyA: EIN_058320)
PAS_3175	KB206292	-	815818	(polyA: EIN_058330)
PAS_3177	KB206292	-	818843	(polyA: EIN_058340)
PAS_3178	KB206292	-	822787	(NATpolyA: EIN_058350)
PAS_3179	KB206292	-	827505	(polyA: EIN_058380)
PAS_3180	KB206292	+	831665	(polyA: EIN_058400)
PAS_3181	KB206292	-	833165	(polyA: EIN_058420)
PAS_3183	KB206292	+	835925	(polyA: EIN_058530)
PAS_3184	KB206292	+	835961	(polyA: EIN_058530)
PAS_3188	KB206292	-	836995	(NATpolyA: EIN_058540)
PAS_3191	KB206292	-	837316	(NATpolyA: EIN_058540)
PAS_3192	KB206292	-	838833	(NATpolyA: EIN_058550)
PAS_3193	KB206292	+	839649	(polyA: EIN_058550)
PAS_3195	KB206292	-	845331	(NATpolyA: EIN_058580)
PAS_3196	KB206292	+	845639	(polyA: EIN_058580)
PAS_3197	KB206292	+	845738	(polyA: EIN_058580)
PAS_3198	KB206292	+	845760	(polyA: EIN_058580)
PAS_3199	KB206292	-	846022	(polyA: EIN_058590)
PAS_3201	KB206292	+	852337	(polyA: EIN_058600)
PAS_3203	KB206292	+	862061	(polyA: EIN_058640)
PAS_3206	KB206292	-	864026	(polyA: EIN_058650)
PAS_3216	KB206292	-	869275	(NATpolyA: EIN_058660)
PAS_3221	KB206292	+	869689	(polyA: EIN_058660)
PAS_3227	KB206292	+	870301	(polyA: EIN_058670)
PAS_3232	KB206292	-	870408	(polyA: EIN_058680)
PAS_3237	KB206292	-	874544	(polyA: EIN_058700)
PAS_3242	KB206292	+	877884	(polyA: EIN_058710)
PAS_3243	KB206292	+	879984	(polyA: EIN_058730)
PAS_3244	KB206292	-	880433	(polyA: EIN_058740)
PAS_3245	KB206292	-	888566	(polyA: EIN_058750)
PAS_3246	KB206292	+	888698	(NATpolyA: EIN_058750)
PAS_3247	KB206292	-	894082	(NATpolyA: EIN_058770), (polyA: EIN_058780)
PAS_3248	KB206292	-	895206	(polyA: EIN_058790)
PAS_3249	KB206292	-	897400	(polyA: EIN_058800)
PAS_3251	KB206292	+	900361	(polyA: EIN_058810)
PAS_3254	KB206292	-	900488	(polyA: EIN_058820)
PAS_3255	KB206292	-	902957	(polyA: EIN_058830)
PAS_3256	KB206292	-	903960	(polyA: EIN_058840)
PAS_3257	KB206292	+	909145	(polyA: EIN_058970)
PAS_3258	KB206292	-	909203	(polyA: EIN_058980)
PAS_3262	KB206292	-	911147	(polyA: EIN_058990)
PAS_3263	KB206292	-	913519	(NATpolyA: EIN_059000)
PAS_3264	KB206292	+	914141	(polyA: EIN_059000)
PAS_3265	KB206292	+	915358	(polyA: EIN_059010)
PAS_3266	KB206292	+	917757	(polyA: EIN_059030)
PAS_3271	KB206292	-	917803	(polyA: EIN_059040)
PAS_3272	KB206292	+	926102	(polyA: EIN_059070)
PAS_3273	KB206292	-	926187	(polyA: EIN_059080)
PAS_3275	KB206292	+	929708	(NATpolyA: EIN_059090)
PAS_3276	KB206292	-	932472	(NATpolyA: EIN_059310)
PAS_3277	KB206292	-	932772	(NATpolyA: EIN_059310)
PAS_3279	KB206292	+	933213	(polyA: EIN_059310)
PAS_3281	KB206292	+	937060	(polyA: EIN_059320)
PAS_3282	KB206292	-	937116	(polyA: EIN_059330)
PAS_3285	KB206292	-	941766	(polyA: EIN_059340)
PAS_3286	KB206292	-	942825	(polyA: EIN_059350)
PAS_3287	KB206292	+	943763	(NATpolyA: EIN_059350)
PAS_3288	KB206292	+	943889	(NATpolyA: EIN_059350)
PAS_3289	KB206292	-	953805	(polyA: EIN_059360)
PAS_3290	KB206292	+	957653	(polyA: EIN_059380)
PAS_3292	KB206292	-	958764	(polyA: EIN_059400)
PAS_3293	KB206292	-	963053	(polyA: EIN_059420)
PAS_3294	KB206292	+	966193	(NATpolyA: EIN_059430)
PAS_3295	KB206292	-	967613	(NATpolyA: EIN_059440)
PAS_3296	KB206292	+	968692	(polyA: EIN_059450)
PAS_3301	KB206292	-	968783	(polyA: EIN_059460)
PAS_3303	KB206292	+	974340	(polyA: EIN_059480)
PAS_3304	KB206292	-	976443	(NATpolyA: EIN_059500)
PAS_3312	KB206292	+	976557	(polyA: EIN_059500)
PAS_3315	KB206292	-	979492	(NATpolyA: EIN_059510)
PAS_3317	KB206292	+	979623	(polyA: EIN_059510)
PAS_3319	KB206292	-	981475	(NATpolyA: EIN_059620)
PAS_3320	KB206292	+	983047	(polyA: EIN_059620)
PAS_3321	KB206292	+	985057	(polyA: EIN_059630)
PAS_3322	KB206292	-	985116	(polyA: EIN_059640)
PAS_3323	KB206292	-	987513	(polyA: EIN_059650)
PAS_3324	KB206292	+	994757	(polyA: EIN_059660), (NATpolyA: EIN_059670)
PAS_3325	KB206292	-	996683	(polyA: EIN_059680)
PAS_3326	KB206292	+	1000213	(polyA: EIN_059700)
PAS_3333	KB206292	+	1001482	(polyA: EIN_059710)
PAS_3340	KB206292	-	1005984	(polyA: EIN_059730)
PAS_3349	KB206292	+	1007524	(NATpolyA: EIN_059730)
PAS_3350	KB206292	-	1009381	(polyA: EIN_059750)
PAS_3351	KB206292	-	1034007	(NATpolyA: EIN_059780)
PAS_3356	KB206292	+	1034080	(polyA: EIN_059780)
PAS_3358	KB206292	+	1037474	(polyA: EIN_059800)
PAS_3361	KB206292	-	1037557	(polyA: EIN_059810)
PAS_3362	KB206292	-	1039890	(polyA: EIN_059820)
PAS_3363	KB206292	+	1042995	(polyA: EIN_059830)
PAS_3366	KB206292	-	1043048	(polyA: EIN_059840)
PAS_3367	KB206292	-	1047209	(polyA: EIN_059970)
PAS_3369	KB206292	-	1051194	(NATpolyA: EIN_060080)
PAS_3371	KB206292	-	1051323	(NATpolyA: EIN_060080)
PAS_3372	KB206292	-	1051359	(NATpolyA: EIN_060080)
PAS_3373	KB206292	+	1051526	(polyA: EIN_060080)
PAS_3374	KB206292	+	1052228	(polyA: EIN_060090)
PAS_3375	KB206292	-	1053904	(NATpolyA: EIN_060100)
PAS_3376	KB206292	-	1054030	(NATpolyA: EIN_060100)
PAS_3378	KB206292	+	1054807	(polyA: EIN_060100)
PAS_3379	KB206292	-	1058141	(NATpolyA: EIN_060120)
PAS_3380	KB206292	-	1058243	(NATpolyA: EIN_060120)
PAS_3382	KB206292	+	1059378	(polyA: EIN_060120)
PAS_3386	KB206292	+	1059392	(polyA: EIN_060120)
PAS_3388	KB206292	-	1059459	(polyA: EIN_060130)
PAS_3389	KB206292	-	1061641	(polyA: EIN_060150)
PAS_3390	KB206292	-	1063404	(polyA: EIN_060160)
PAS_3397	KB206292	-	1066303	(NATpolyA: EIN_060170)
PAS_3399	KB206292	-	1067432	(NATpolyA: EIN_060180)
PAS_3400	KB206292	-	1070252	(NATpolyA: EIN_060190)
PAS_3401	KB206292	+	1070548	(polyA: EIN_060190)
PAS_3410	KB206292	-	1070834	(NATpolyA: EIN_060200)
PAS_3411	KB206292	+	1078024	(polyA: EIN_060220)
PAS_3415	KB206292	-	1085362	(polyA: EIN_060360)
PAS_3416	KB206292	-	1085407	(polyA: EIN_060360)
PAS_3417	KB206292	-	1088478	(polyA: EIN_060380)
PAS_3418	KB206292	+	1091630	(polyA: EIN_060500)
PAS_3419	KB206292	-	1092389	(NATpolyA: EIN_060510)
PAS_3421	KB206292	+	1092840	(polyA: EIN_060510)
PAS_3423	KB206292	+	1092856	(polyA: EIN_060510)
PAS_3424	KB206292	+	1095812	(polyA: EIN_060520)
PAS_3427	KB206292	-	1095945	(polyA: EIN_060530)
PAS_3428	KB206292	+	1099128	(polyA: EIN_060640)
PAS_3429	KB206292	+	1099147	(polyA: EIN_060640)
PAS_3432	KB206292	+	1100821	(polyA: EIN_060650)
PAS_3435	KB206292	-	1100907	(polyA: EIN_060660)
PAS_3436	KB206292	+	1101478	(NATpolyA: EIN_060660)
PAS_3437	KB206292	+	1103839	(NATpolyA: EIN_060670)
PAS_3438	KB206292	+	1104084	(NATpolyA: EIN_060670)
PAS_3445	KB206292	-	1105098	(NATpolyA: EIN_060680)
PAS_3447	KB206292	+	1105723	(polyA: EIN_060680)
PAS_3448	KB206292	+	1106599	(polyA: EIN_060690)
PAS_3449	KB206292	+	1108529	(polyA: EIN_060710)
PAS_3450	KB206292	-	1108713	(NATpolyA: EIN_060820)
PAS_3453	KB206292	+	1108996	(polyA: EIN_060820)
PAS_3454	KB206292	+	1109019	(polyA: EIN_060820)
PAS_3465	KB206292	-	1109546	(polyA: EIN_060830)
PAS_3466	KB206292	+	1110536	(NATpolyA: EIN_060830)
PAS_3467	KB206292	+	1110626	(NATpolyA: EIN_060830)
PAS_3468	KB206292	-	1113176	(NATpolyA: EIN_060840)
PAS_3470	KB206292	+	1113527	(polyA: EIN_060840)
PAS_3473	KB206292	-	1115707	(polyA: EIN_060860)
PAS_3474	KB206292	-	1117546	(polyA: EIN_060870)
PAS_3475	KB206292	+	1119991	(NATpolyA: EIN_060980)
PAS_3476	KB206292	+	1122975	(polyA: EIN_060990)
PAS_3477	KB206292	-	1127225	(NATpolyA: EIN_061020)
PAS_3478	KB206292	-	1128200	(NATpolyA: EIN_061030)
PAS_3479	KB206292	-	1128387	(NATpolyA: EIN_061030)
PAS_3481	KB206292	-	1128861	(NATpolyA: EIN_061030), (polyA: EIN_061040)
PAS_3482	KB206292	+	1128888	(polyA: EIN_061030)
PAS_3483	KB206292	-	1135420	(NATpolyA: EIN_061060)
PAS_3484	KB206292	+	1138279	(polyA: EIN_061060)
PAS_3487	KB206292	-	1138920	(NATpolyA: EIN_061070)
PAS_3491	KB206292	+	1139140	(polyA: EIN_061070)
PAS_3495	KB206292	-	1142164	(NATpolyA: EIN_061080)
PAS_3496	KB206292	+	1142371	(polyA: EIN_061080)
PAS_3501	KB206292	+	1143919	(polyA: EIN_061090)
PAS_3502	KB206292	-	1146801	(polyA: EIN_061100)
PAS_3503	KB206292	+	1147098	(NATpolyA: EIN_061100)
PAS_3504	KB206292	-	1149710	(NATpolyA: EIN_061120)
PAS_3505	KB206292	+	1149862	(polyA: EIN_061120)
PAS_3506	KB206292	-	1151764	(polyA: EIN_061130)
PAS_3507	KB206292	+	1154318	(polyA: EIN_061140)
PAS_3509	KB206292	-	1154348	(polyA: EIN_061150)
PAS_3517	KB206292	+	1158008	(polyA: EIN_061160)
PAS_3518	KB206292	-	1158048	(polyA: EIN_061170)
PAS_3519	KB206292	-	1164574	(polyA: EIN_061190)
PAS_3520	KB206292	-	1173809	(NATpolyA: EIN_061200)
PAS_3521	KB206292	+	1174569	(polyA: EIN_061200)
PAS_3552	KB206292	+	1174595	(polyA: EIN_061200)
PAS_3553	KB206292	-	1176685	(NATpolyA: EIN_061210)
PAS_3560	KB206292	+	1177023	(polyA: EIN_061210)
PAS_3566	KB206292	-	1177061	(polyA: EIN_061220)
PAS_3567	KB206292	-	1178576	(polyA: EIN_061230)
PAS_3577	KB206292	-	1180635	(polyA: EIN_061240)
PAS_3581	KB206292	-	1181588	(polyA: EIN_061250)
PAS_3589	KB206292	-	1183343	(NATpolyA: EIN_061260)
PAS_3594	KB206292	-	1183961	(NATpolyA: EIN_061260)
PAS_3596	KB206292	+	1184454	(polyA: EIN_061260)
PAS_3597	KB206292	-	1185430	(NATpolyA: EIN_061270)
PAS_3598	KB206292	+	1185559	(polyA: EIN_061270)
PAS_3600	KB206292	-	1243584	(NATpolyA: EIN_062450)
PAS_3601	KB206292	-	1243646	(NATpolyA: EIN_062450)
PAS_3602	KB206292	-	1243744	(NATpolyA: EIN_062450)
PAS_3603	KB206292	+	1243854	(polyA: EIN_062450)
PAS_3604	KB206292	-	1257890	(polyA: EIN_062690)
PAS_3605	KB206292	-	1260469	(NATpolyA: EIN_062700)
PAS_3606	KB206292	+	1261428	(polyA: EIN_062700)
PAS_3607	KB206292	-	1266086	(polyA: EIN_062720)
PAS_3608	KB206292	-	1266891	(polyA: EIN_062730)
PAS_3610	KB206292	-	1269960	(polyA: EIN_062740)
PAS_3611	KB206292	-	1269987	(polyA: EIN_062740)
PAS_3612	KB206292	+	1277460	(polyA: EIN_062880)
PAS_3613	KB206292	+	1282432	(polyA: EIN_062900)
PAS_3619	KB206292	-	1283044	(NATpolyA: EIN_062910)
PAS_3620	KB206292	-	1283487	(NATpolyA: EIN_062910)
PAS_3621	KB206292	+	1283520	(polyA: EIN_062910)
PAS_3628	KB206292	-	1286113	(NATpolyA: EIN_063030)
PAS_3629	KB206292	-	1286150	(NATpolyA: EIN_063030)
PAS_3630	KB206292	-	1286434	(NATpolyA: EIN_063030)
PAS_3631	KB206292	-	1286776	(NATpolyA: EIN_063030)
PAS_3632	KB206292	-	1287571	(NATpolyA: EIN_063040)
PAS_3633	KB206292	-	1287673	(NATpolyA: EIN_063040)
PAS_3634	KB206292	+	1288305	(polyA: EIN_063040)
PAS_3635	KB206292	+	1290016	(polyA: EIN_063050)
PAS_3637	KB206292	+	1295106	(polyA: EIN_063180)
PAS_3638	KB206292	+	1298004	(NATpolyA: EIN_063190)
PAS_3639	KB206292	-	1298098	(polyA: EIN_063200)
PAS_3640	KB206292	-	1299588	(polyA: EIN_063210)
PAS_3641	KB206292	+	1299891	(NATpolyA: EIN_063210)
PAS_3643	KB206292	-	1301317	(NATpolyA: EIN_063220)
PAS_3644	KB206292	-	1301693	(NATpolyA: EIN_063220)
PAS_3647	KB206292	+	1303333	(polyA: EIN_063220)
PAS_3649	KB206292	+	1304288	(NATpolyA: EIN_063230)
PAS_3651	KB206292	+	1308160	(polyA: EIN_063340)
PAS_3654	KB206292	-	1308306	(polyA: EIN_063350)
PAS_3655	KB206292	-	1308324	(polyA: EIN_063350)
PAS_3658	KB206292	-	1312883	(polyA: EIN_063470)
PAS_3659	KB206294	-	42451	(polyA: EIN_325530)
PAS_3660	KB206294	+	43188	(NATpolyA: EIN_325530)
PAS_3661	KB206295	+	13963	(polyA: EIN_210860)
PAS_3662	KB206312	+	10352	(polyA: EIN_312630)
PAS_3663	KB206312	-	12631	(NATpolyA: EIN_312740)
PAS_3664	KB206312	+	15997	(polyA: EIN_312740)
PAS_3665	KB206312	-	16111	(polyA: EIN_312750)
PAS_3666	KB206312	-	29687	(polyA: EIN_312780)
PAS_3667	KB206312	-	31806	(polyA: EIN_312790)
PAS_3668	KB206312	-	35910	(NATpolyA: EIN_312800)
PAS_3669	KB206312	-	36191	(NATpolyA: EIN_312800)
PAS_3671	KB206312	-	36581	(polyA: EIN_312810)
PAS_3674	KB206312	-	38348	(polyA: EIN_312820)
PAS_3675	KB206312	-	39008	(polyA: EIN_312830)
PAS_3676	KB206312	-	40508	(polyA: EIN_312840)
PAS_3677	KB206312	-	41054	(polyA: EIN_312850)
PAS_3678	KB206312	-	47574	(NATpolyA: EIN_312870)
PAS_3679	KB206312	-	47673	(NATpolyA: EIN_312870)
PAS_3681	KB206312	+	47717	(polyA: EIN_312870)
PAS_3682	KB206312	-	48031	(polyA: EIN_312880)
PAS_3685	KB206312	-	48743	(polyA: EIN_312890)
PAS_3687	KB206312	-	50068	(NATpolyA: EIN_312900)
PAS_3689	KB206312	-	54285	(polyA: EIN_312920)
PAS_3690	KB206312	+	62060	(polyA: EIN_313040)
PAS_3691	KB206312	-	62220	(polyA: EIN_313050)
PAS_3692	KB206312	+	68968	(polyA: EIN_313080)
PAS_3693	KB206312	-	78028	(NATpolyA: EIN_313130)
PAS_3695	KB206312	+	78563	(polyA: EIN_313130)
PAS_3696	KB206312	+	80054	(polyA: EIN_313140)
PAS_3697	KB206312	+	81450	(polyA: EIN_313260)
PAS_3699	KB206312	-	82445	(polyA: EIN_313270)
PAS_3700	KB206312	+	83449	(NATpolyA: EIN_313270)
PAS_3701	KB206312	-	84804	(NATpolyA: EIN_313280)
PAS_3705	KB206312	+	85419	(polyA: EIN_313280)
[truncated: 6,381 more rows]
