# Supplementary material for: RNA Sequencing Reveals Widespread Transcription of Natural Antisense RNAs in Entamoeba Species
Source: Microorganisms. 2022 Feb 8;10(2):396. doi: 10.3390/microorganisms10020396 (PMC8874941; doi:10.3390/microorganisms10020396)
Supplement: Supplementary file 1 [file microorganisms-10-00396-s001.zip › Table S7 - eggNOG categories.xlsx]

## Sheet: coreNATcore
Mornico et al., 2022. RNA sequencing reveals widespread transcription of natural antisense RNAs in Entamoeba species
Table S7 - Categories eggNOG in genes from coreNATcore
Query	Seed ortholog	e-value	score	matching OGs	COG cat	description
tr|C4LSH9|C4LSH9_ENTHI	5759.rna_EHI_151370-1	0.0	1658.3	3X82T@554915,KOG0291@1,KOG0291@2759	A	WD domain, G-beta repeat
tr|C4LXN0|C4LXN0_ENTHI	5759.rna_EHI_013870-1	4.1e-164	583.9	3X8AT@554915,COG0030@1,KOG0820@2759	A	Belongs to the class I-like SAM-binding methyltransferase superfamily. rRNA adenine N(6)-methyltransferase family
tr|C4M4V3|C4M4V3_ENTHI	5759.rna_EHI_193510-1	1.2e-177	629.0	3X8NQ@554915,COG5176@1,KOG0119@2759	A	Splicing factor 1 helix-hairpin domain
tr|C4M6S9|C4M6S9_ENTHI	5759.rna_EHI_184530-1	0.0	1706.4	3X8D0@554915,COG1643@1,KOG0922@2759	A	Helicase associated domain (HA2) Add an annotation
tr|C4M8E8|C4M8E8_ENTHI	5759.rna_EHI_115370-1	8.3e-204	716.1	3X8B8@554915,COG0430@1,KOG3980@2759	A	RNA 3'-terminal phosphate cyclase (RTC), insert domain
tr|C4LTX9|C4LTX9_ENTHI	5759.rna_EHI_067830-1	0.0	1392.9	3X84K@554915,KOG0306@1,KOG0306@2759	A	Dip2/Utp12 Family
tr|C4M8U4|C4M8U4_ENTHI	5759.rna_EHI_169630-1	2.1e-235	821.6	3X83X@554915,COG0513@1,KOG0342@2759	A	RNA helicase
tr|C4LZM8|C4LZM8_ENTHI	5759.rna_EHI_175030-1	0.0	1132.9	3X8AY@554915,COG0513@1,KOG0335@2759	A	Belongs to the DEAD box helicase family
tr|C4LTD0|C4LTD0_ENTHI	5759.rna_EHI_045170-1	0.0	3449.4	3X85Z@554915,COG1204@1,KOG0951@2759	A	Sec63 Brl domain
tr|C4MA27|C4MA27_ENTHI	5759.rna_EHI_090040-1	0.0	2362.4	3XBR7@554915,COG1643@1,KOG0920@2759	A	AAA domain
tr|C4M1W2|C4M1W2_ENTHI	5759.rna_EHI_027760-1	6.1e-244	849.7	3XD6I@554915,COG0513@1,KOG0330@2759	A	Belongs to the DEAD box helicase family
tr|C4LWY9|C4LWY9_ENTHI	5759.rna_EHI_127160-1	8.3e-150	536.2	3XD4R@554915,KOG1642@1,KOG1642@2759	A	Belongs to the RNase T2 family
tr|C4M1V9|C4M1V9_ENTHI	5759.rna_EHI_027730-1	5.5e-283	979.5	3X8M7@554915,KOG1272@1,KOG1272@2759	A	BING4CT (NUC141) domain
tr|C4M8P6|C4M8P6_ENTHI	5759.rna_EHI_053600-1	0.0	2046.6	3X87G@554915,COG1643@1,KOG0920@2759	A	Helicase associated domain (HA2) Add an annotation
tr|C4LTC7|C4LTC7_ENTHI	5759.rna_EHI_045140-1	2.5e-109	401.4	3XDG0@554915,KOG3934@1,KOG3934@2759	A	Histone RNA hairpin-binding protein RNA-binding domain
tr|C4LUS4|C4LUS4_ENTHI	5759.rna_EHI_178590-1	3.2e-118	431.0	3X91V@554915,KOG3934@1,KOG3934@2759	A	Histone RNA hairpin-binding protein RNA-binding domain
tr|C4LUE0|C4LUE0_ENTHI	5759.rna_EHI_049380-1	3.8e-240	837.0	297KH@1,2RFTQ@2759,3XF6P@554915	A	Pfam:RRM_6
tr|C4LWG7|C4LWG7_ENTHI	5759.rna_EHI_096550-1	2.1e-235	821.2	297KH@1,2REKG@2759,3XDMQ@554915	A	RNA recognition motif
tr|C4M2L3|C4M2L3_ENTHI	5759.rna_EHI_079920-1	4.6e-160	570.5	3X95H@554915,KOG4660@1,KOG4660@2759	A	RNA recognition motif
tr|C4LV84|C4LV84_ENTHI	5759.rna_EHI_183110-1	8.3e-234	816.2	3XFB1@554915,KOG0144@1,KOG0146@2759	A	RNA recognition motif. (a.k.a. RRM, RBD, or RNP domain)
tr|C4M153|C4M153_ENTHI	5759.rna_EHI_107120-1	1.2e-160	572.8	3XBVI@554915,KOG0145@1,KOG0145@2759	A	RNA recognition motif. (a.k.a. RRM, RBD, or RNP domain)
tr|C4M0Z3|C4M0Z3_ENTHI	5759.rna_EHI_135070-1	4e-204	717.2	3X93X@554915,KOG4660@1,KOG4660@2759	A	RNA recognition motif. (a.k.a. RRM, RBD, or RNP domain)
tr|C4M8Y2|C4M8Y2_ENTHI	5759.rna_EHI_080270-1	0.0	1214.5	3XF9X@554915,COG5049@1,KOG2044@2759	AL	XRN 5'-3' exonuclease N-terminus
tr|C4LWP3|C4LWP3_ENTHI	5759.rna_EHI_069550-1	1.1e-115	422.5	3X8RK@554915,COG5182@1,KOG2330@2759	AV	mRNA splicing, via spliceosome
tr|Q5U8N1|Q5U8N1_ENTHI	5759.rna_EHI_142000-1	2.3e-237	827.8	3X846@554915,COG5027@1,KOG2747@2759	B	Belongs to the MYST (SAS MOZ) family
tr|C4M8E6|C4M8E6_ENTHI	5759.rna_EHI_115350-1	0.0	2432.9	3X87R@554915,COG0553@1,KOG0384@2759	B	Chromo (CHRromatin Organisation MOdifier) domain
tr|C4LUR4|C4LUR4_ENTHI	5759.rna_EHI_178480-1	2.2e-63	248.8	3XCV9@554915,COG2036@1,KOG1745@2759	B	Histone H3
tr|C4LYT7|C4LYT7_ENTHI	5759.rna_EHI_010500-1	0.0	1590.5	KOG0266@1,KOG0266@2759	B	WD repeat-containing protein
tr|C4LV20|C4LV20_ENTHI	5759.rna_EHI_092600-1	3.6e-213	747.3	3X8QN@554915,COG5127@1,KOG2909@2759	C	Subunit of the peripheral V1 complex of vacuolar ATPase.
tr|C4M169|C4M169_ENTHI	5759.rna_EHI_107280-1	0.0	1713.0	3X85X@554915,COG1269@1,KOG2189@2759	C	Essential component of the vacuolar proton pump (V- ATPase)
tr|C4M7F5|C4M7F5_ENTHI	5759.rna_EHI_166490-1	2.1e-243	847.8	3X94Z@554915,COG1454@1,KOG3857@2759	C	alcohol dehydrogenase
tr|C4M7K9|C4M7K9_ENTHI	5759.rna_EHI_170420-1	6.2e-63	246.5	COG0526@1,KOG0190@2759	CO	intramolecular oxidoreductase activity, transposing S-S bonds
tr|C4LZ33|C4LZ33_ENTHI	5759.rna_EHI_009590-1	0.0	2652.1	3X83S@554915,KOG0198@1,KOG0198@2759	D	Serine/Threonine protein kinases, catalytic domain
tr|C4LVQ2|C4LVQ2_ENTHI	5759.rna_EHI_186850-1	0.0	1796.6	3XC0Q@554915,KOG1042@1,KOG1042@2759	D	Belongs to the argonaute family
tr|C4LWR1|C4LWR1_ENTHI	5759.rna_EHI_198650-1	1.1e-149	535.8	297R4@1,2RER9@2759,3XDTS@554915	D	Belongs to the cyclin family
tr|C4M7E8|C4M7E8_ENTHI	5759.rna_EHI_166420-1	5.8e-222	776.5	3XD1M@554915,COG5024@1,KOG0653@2759	D	Belongs to the cyclin family
tr|C4LZZ1|C4LZZ1_ENTHI	5759.rna_EHI_065750-1	4.8e-122	443.7	3XAA9@554915,KOG0440@1,KOG1903@2759	D	Mob1/phocein family
tr|C4LWD1|C4LWD1_ENTHI	5759.rna_EHI_096180-1	2.5e-109	401.4	KOG0083@1,KOG0083@2759	DKT	GMP binding
tr|C4M6E4|C4M6E4_ENTHI	5759.rna_EHI_142740-1	7.6e-177	626.3	3X8IN@554915,COG5035@1,KOG2952@2759	DKT	LEM3 (ligand-effect modulator 3) family / CDC50 family
tr|C4LTR6|C4LTR6_ENTHI	5759.rna_EHI_050430-1	1.1e-187	662.5	3XDX8@554915,COG0468@1,KOG1434@2759	DL	Belongs to the RecA family
tr|C4MB98|C4MB98_ENTHI	46681.XP_001739364.1	3.3e-77	294.3	COG5126@1,KOG0027@2759	DTZ	Ca2 -binding protein (EF-Hand superfamily
tr|C4M2U6|C4M2U6_ENTHI	5759.rna_EHI_188790-1	1.7e-125	455.3	3X8SY@554915,COG0325@1,KOG3157@2759	E	Pyridoxal 5'-phosphate (PLP)-binding protein
tr|C4LSR8|C4LSR8_ENTHI	5759.rna_EHI_152310-1	6.6e-159	566.6	2RDEP@2759,3XC7G@554915,COG0115@1	E	Amino-transferase class IV
tr|C4M1V6|C4M1V6_ENTHI	5759.rna_EHI_027700-1	2.2e-281	974.2	3XF0Q@554915,COG0520@1,KOG2142@2759	E	Aminotransferase class-V
tr|C4M049|C4M049_ENTHI	5759.rna_EHI_021340-1	7.9e-257	892.5	3XCBY@554915,COG1362@1,KOG2596@2759	E	Belongs to the peptidase M18 family
tr|C4LV22|C4LV22_ENTHI	5759.rna_EHI_092620-1	1e-237	828.9	3XDXB@554915,KOG2352@1,KOG2352@2759	E	methyltransferase activity
tr|C4LSD2|C4LSD2_ENTHI	5759.rna_EHI_153410-1	2.9e-75	287.7	2RDD9@2759,3XC4P@554915,COG0778@1	E	Nitroreductase family
tr|C4M1U9|C4M1U9_ENTHI	5759.rna_EHI_027630-1	5.6e-167	593.6	3X93K@554915,COG0697@1,KOG2766@2759	EG	CRT-like, chloroquine-resistance transporter-like
tr|C4M3B1|C4M3B1_ENTHI	5759.rna_EHI_175440-1	0.0	1317.8	3X8DX@554915,COG0488@1,KOG0062@2759	EJ	ABC protein
tr|C4LXE8|C4LXE8_ENTHI	5759.rna_EHI_130700-1	3.3e-255	887.1	3X8AP@554915,COG0148@1,KOG2670@2759	F	phosphopyruvate hydratase activity
tr|C4LYE0|C4LYE0_ENTHI	5759.rna_EHI_008040-1	2.5e-115	421.4	3X8NZ@554915,COG0125@1,KOG3327@2759	F	Thymidylate kinase
tr|C4LX69|C4LX69_ENTHI	5759.rna_EHI_012980-1	0.0	1797.7	3X88N@554915,COG0167@1,KOG1799@2759	F	dihydropyrimidine dehydrogenase
tr|C4M750|C4M750_ENTHI	5759.rna_EHI_192100-1	6.7e-104	383.3	3X954@554915,COG0127@1,KOG3222@2759	F	Inosine triphosphate pyrophosphatase
tr|C4LTP3|C4LTP3_ENTHI	5759.rna_EHI_012570-1	3.3e-152	544.3	3X8ND@554915,COG4088@1,KOG3062@2759	F	Chromatin associated protein KTI12
tr|C4LUV9|C4LUV9_ENTHI	5759.rna_EHI_178960-1	0.0	1419.1	2QWQW@2759,3X9DK@554915,COG1042@1	F	CoA binding domain
tr|C4LYW4|C4LYW4_ENTHI	5759.rna_EHI_117800-1	0.0	1113.6	3XBFT@554915,KOG1169@1,KOG1169@2759	F	Diacylglycerol kinase accessory domain (presumed)
tr|C4M8V2|C4M8V2_ENTHI	5759.rna_EHI_169580-1	1.3e-207	728.8	3X9CP@554915,KOG1479@1,KOG1479@2759	F	Nucleoside transporter
tr|C4LZC1|C4LZC1_ENTHI	5759.rna_EHI_000720-1	1.5e-129	468.8	2RCNC@2759,3XB6S@554915,COG0775@1	F	Phosphorylase superfamily
tr|C4M7M1|C4M7M1_ENTHI	5759.rna_EHI_200080-1	4.8e-179	633.6	2CPKN@1,2R1ZJ@2759,3XBVB@554915	F	Phosphorylase superfamily
tr|C4LYJ7|C4LYJ7_ENTHI	5759.rna_EHI_094100-1	1.9e-222	778.1	3X8XD@554915,COG0153@1,KOG0631@2759	G	Galactokinase galactose-binding signature
tr|C4M6Z7|C4M6Z7_ENTHI	46681.XP_001739563.1	1.3e-142	512.3	3X8EY@554915,COG0149@1,KOG1643@2759	G	triosephosphate isomerase
tr|C4LSN1|C4LSN1_ENTHI	5759.rna_EHI_151920-1	1.5e-154	552.0	3X9AX@554915,COG0061@1,KOG2178@2759	G	ATP-NAD kinase
tr|C4M6U8|C4M6U8_ENTHI	5759.rna_EHI_054150-1	3.9e-98	364.0	299CR@1,2RGEJ@2759,3XFYS@554915	G	Belongs to the Nudix hydrolase family
tr|C4M0Q4|C4M0Q4_ENTHI	5759.rna_EHI_009890-1	0.0	2091.6	3XF7R@554915,COG5032@1,KOG0904@2759	G	Belongs to the PI3 PI4-kinase family
tr|C4LV77|C4LV77_ENTHI	5759.rna_EHI_183010-1	2.3e-212	744.6	3XDAA@554915,KOG2754@1,KOG2754@2759	G	Dolichyl-diphosphooligosaccharide-protein glycotransferase, putative
tr|C4M369|C4M369_ENTHI	5759.rna_EHI_086140-1	0.0	2452.9	3XB1G@554915,KOG3417@1,KOG3417@2759	G	Guanine nucleotide exchange factor
tr|C4M4G1|C4M4G1_ENTHI	5759.rna_EHI_041960-1	2.8e-190	671.0	3X8S5@554915,COG0647@1,KOG1618@2759	G	Haloacid dehalogenase-like hydrolase
tr|C4MBF4|C4MBF4_ENTHI	5759.rna_EHI_165800-1	1.3e-201	708.8	3X9CN@554915,COG0406@1,KOG3734@2759	G	Histidine phosphatase superfamily (branch 1)
tr|C4M2I2|C4M2I2_ENTHI	5759.rna_EHI_054510-1	1.3e-165	589.0	3XCKP@554915,COG0524@1,KOG2855@2759	G	pfkB family carbohydrate kinase
tr|C4M360|C4M360_ENTHI	5759.rna_EHI_086050-1	0.0	2344.3	3XBWU@554915,COG0515@1,KOG0192@2759	G	Protein tyrosine kinase
tr|C4LSN7|C4LSN7_ENTHI	5759.rna_EHI_151980-1	1.6e-137	495.4	COG0666@1,KOG2319@2759	GM	guanyl-nucleotide exchange factor activity
tr|C4M907|C4M907_ENTHI	5759.rna_EHI_147720-1	1.2e-182	645.6	3X8A3@554915,COG0639@1,KOG0372@2759	GT	serine threonine-protein phosphatase
tr|C4LVZ4|C4LVZ4_ENTHI	5759.rna_EHI_126090-1	6.6e-156	556.6	3X8ZQ@554915,COG2240@1,KOG2599@2759	H	Pyridoxal kinase
tr|C4M7H0|C4M7H0_ENTHI	5759.rna_EHI_158560-1	0.0	1194.1	3X86K@554915,KOG0822@1,KOG0822@2759	H	Belongs to the class I-like SAM-binding methyltransferase superfamily
tr|C4LWS6|C4LWS6_ENTHI	5759.rna_EHI_198800-1	1.4e-89	335.5	2SFY4@2759,3XCRM@554915,COG0615@1	H	Cytidylyltransferase-like
tr|C4LT28|C4LT28_ENTHI	5759.rna_EHI_148580-1	3.7e-212	743.8	3X8MI@554915,COG0510@1,KOG4720@2759	H	ethanolamine kinase
tr|C4M3S0|C4M3S0_ENTHI	5759.rna_EHI_052810-1	7e-211	739.6	2S2CD@2759,3XFAE@554915,COG0836@1	H	Nucleotidyl transferase
tr|B1N2P3|B1N2P3_ENTHI	5759.rna_EHI_183060-1	5.3e-239	833.2	3X8M4@554915,COG5146@1,KOG2201@2759	H	Pantothenate kinase
tr|C4LSA9|C4LSA9_ENTHI	5759.rna_EHI_153170-1	4.5e-269	933.3	3XEST@554915,KOG3519@1,KOG3519@2759	H	RhoGEF domain
tr|C4LVV3|C4LVV3_ENTHI	5759.rna_EHI_125660-1	9.1e-258	895.6	3X8MY@554915,KOG3770@1,KOG3770@2759	I	Calcineurin-like phosphoesterase
tr|B1N2E7|B1N2E7_ENTHI	5759.rna_EHI_153710-1	1.6e-67	261.9	3X98C@554915,KOG4142@1,KOG4142@2759	I	Methylene-fatty-acyl-phospholipid synthase
tr|C4M4W9|C4M4W9_ENTHI	5759.rna_EHI_029050-1	0.0	1191.8	3XBX4@554915,COG1022@1,KOG1256@2759	I	AMP-binding enzyme C-terminal domain
tr|C4LZY5|C4LZY5_ENTHI	5759.rna_EHI_065690-1	0.0	1187.6	2CRWX@1,2R9GE@2759,3XG6F@554915	I	Ankyrin repeat
tr|C4M026|C4M026_ENTHI	5759.rna_EHI_134770-1	5.9e-112	410.2	3XBZX@554915,COG5273@1,KOG1311@2759	I	Belongs to the DHHC palmitoyltransferase family
tr|C4LWQ0|C4LWQ0_ENTHI	5759.rna_EHI_069630-1	1.7e-119	435.3	3X94C@554915,COG0558@1,KOG3240@2759	I	CDP-diacylglycerol--inositol 3-phosphatidyltransferase
tr|C4M6Y4|C4M6Y4_ENTHI	5759.rna_EHI_056500-1	2e-120	438.3	3XA4V@554915,KOG2761@1,KOG2761@2759	I	in StAR and phosphatidylcholine transfer protein
tr|C4M3J8|C4M3J8_ENTHI	5759.rna_EHI_109680-1	9.4e-129	466.1	3XGWH@554915,KOG2761@1,KOG2761@2759	I	START domain
tr|C4LUQ1|C4LUQ1_ENTHI	5759.rna_EHI_023410-1	4.2e-255	886.7	3X91D@554915,COG1597@1,KOG1116@2759	IT	Sphingosine kinase
tr|C4LXV8|C4LXV8_ENTHI	5759.rna_EHI_087780-1	0.0	1281.2	3XAYD@554915,KOG4471@1,KOG4471@2759	IU	Belongs to the protein-tyrosine phosphatase family. Non-receptor class myotubularin subfamily
tr|C4M4M0|C4M4M0_ENTHI	5759.rna_EHI_031310-1	0.0	1831.2	3X8H7@554915,KOG4471@1,KOG4471@2759	IU	Belongs to the protein-tyrosine phosphatase family. Non-receptor class myotubularin subfamily
tr|C4M8A4|C4M8A4_ENTHI	5759.rna_EHI_019170-1	5.2e-212	743.4	3X8RX@554915,COG1184@1,KOG1465@2759	J	Belongs to the eIF-2B alpha beta delta subunits family
tr|C4M3V4|C4M3V4_ENTHI	5759.rna_EHI_163740-1	0.0	1241.9	3X8D3@554915,KOG0650@1,KOG0650@2759	J	Required for maturation of ribosomal RNAs and formation of the large ribosomal subunit
tr|C4M870|C4M870_ENTHI	5759.rna_EHI_098730-1	3.7e-128	464.2	3X8KP@554915,COG0293@1,KOG1099@2759	J	Methylates the 2'-O-ribose of nucleotides at positions 32 and 34 of the tRNA anticodon loop of substrate tRNAs
tr|C4LWX7|C4LWX7_ENTHI	5759.rna_EHI_127020-1	0.0	1132.9	3X88G@554915,COG0018@1,KOG1195@2759	J	Belongs to the class-I aminoacyl-tRNA synthetase family
tr|C4LWA8|C4LWA8_ENTHI	5759.rna_EHI_155570-1	0.0	1099.3	3X85H@554915,COG0008@1,KOG1147@2759	J	Belongs to the class-I aminoacyl-tRNA synthetase family
tr|C4M6P0|C4M6P0_ENTHI	5759.rna_EHI_161970-1	0.0	2204.5	3X8BJ@554915,COG0495@1,KOG0437@2759	J	Belongs to the class-I aminoacyl-tRNA synthetase family
tr|C4M0C9|C4M0C9_ENTHI	5759.rna_EHI_064630-1	4.5e-310	1069.7	3XE9F@554915,COG0349@1,KOG2206@2759	J	3'-5' exonuclease activity
tr|C4LWW8|C4LWW8_ENTHI	5759.rna_EHI_126920-1	1.3e-273	948.3	3X85Q@554915,COG0017@1,KOG0555@2759	J	Asparaginyl-tRNA synthetase
tr|C4M7W6|C4M7W6_ENTHI	5759.rna_EHI_047740-1	2e-282	977.6	3X8WB@554915,COG2265@1,KOG2187@2759	J	Belongs to the class I-like SAM-binding methyltransferase superfamily. RNA M5U methyltransferase family
tr|C4LUB5|C4LUB5_ENTHI	5759.rna_EHI_110680-1	1.4e-209	735.3	3XFZ5@554915,COG0180@1,KOG2145@2759	J	Belongs to the class-I aminoacyl-tRNA synthetase family
tr|C4LWB7|C4LWB7_ENTHI	5759.rna_EHI_155660-1	0.0	1743.0	3X86Y@554915,COG0480@1,KOG0467@2759	J	Elongation factor G C-terminus
tr|C4LSV8|C4LSV8_ENTHI	5759.rna_EHI_152750-1	1.8e-259	901.4	3X85G@554915,COG1503@1,KOG0688@2759	J	Eukaryotic peptide chain release factor subunit
tr|C4M3B9|C4M3B9_ENTHI	5759.rna_EHI_053010-1	1.5e-277	961.4	3XCPZ@554915,COG5354@1,KOG2315@2759	J	Eukaryotic translation initiation factor eIF2A
tr|C4LWA3|C4LWA3_ENTHI	5759.rna_EHI_155520-1	0.0	1451.8	2QQE3@2759,3XD80@554915,COG3968@1	J	Glutamine synthetase, catalytic domain
tr|C4LSZ7|C4LSZ7_ENTHI	5759.rna_EHI_148270-1	8.3e-229	799.3	3X83G@554915,COG0012@1,KOG1491@2759	J	Hydrolyzes ATP, and can also hydrolyze GTP with lower efficiency. Has lower affinity for GTP
tr|C4M7X2|C4M7X2_ENTHI	5759.rna_EHI_047810-1	0.0	1526.1	3X8DQ@554915,COG0143@1,COG1190@1,KOG1885@2759,KOG2241@2759	J	Lysyl-tRNA synthetase
tr|C4LW44|C4LW44_ENTHI	5759.rna_EHI_141990-1	1.5e-122	445.7	3XBF3@554915,COG1841@1,KOG3184@2759	J	maturation of LSU-rRNA from tricistronic rRNA transcript (SSU-rRNA, 5.8S rRNA, LSU-rRNA)
tr|C4LUX0|C4LUX0_ENTHI	5759.rna_EHI_179100-1	0.0	1218.4	3X94F@554915,KOG2054@1,KOG2054@2759	J	Nrap protein PAP/OAS1-like domain 5
tr|C4M4W8|C4M4W8_ENTHI	5759.rna_EHI_029040-1	0.0	1800.4	3X9B6@554915,KOG2021@1,KOG2021@2759	JUY	Exportin 1-like protein
tr|C4M9E2|C4M9E2_ENTHI	5759.rna_EHI_091540-1	6.2e-148	530.0	3X93R@554915,COG5242@1,KOG2487@2759	K	Transcription factor
sp|A7UFC2|TBPL1_ENTHI	5759.rna_EHI_077240-1	2.2e-114	418.3	3XBJQ@554915,COG2101@1,KOG3302@2759	K	Transcription factor TFIID (or TATA-binding protein, TBP)
tr|Q6IUR3|Q6IUR3_ENTHI	5759.rna_EHI_121760-1	0.0	3123.2	3X8C9@554915,COG0086@1,KOG0260@2759	K	DNA-directed RNA polymerase II large subunit
tr|C4LYH3|C4LYH3_ENTHI	5759.rna_EHI_093820-1	2.8e-235	820.8	2D0KP@1,2SEKB@2759,3X99M@554915	K	A49-like RNA polymerase I associated factor
tr|C4M536|C4M536_ENTHI	5759.rna_EHI_078210-1	7.9e-174	616.3	3X903@554915,COG5600@1,KOG2688@2759	K	PCI domain
tr|C4M4Q8|C4M4Q8_ENTHI	5759.rna_EHI_168220-1	1.4e-80	305.4	3X9AJ@554915,COG2036@1,KOG0869@2759	K	Transcription factor
tr|C4M2B1|C4M2B1_ENTHI	5759.rna_EHI_136420-1	2.2e-96	358.2	3X94P@554915,KOG0724@1,KOG0724@2759	K	SANT SWI3, ADA2, N-CoR and TFIIIB'' DNA-binding domains
tr|C4M9K7|C4M9K7_ENTHI	5759.rna_EHI_189160-1	1.1e-242	845.5	3X9A0@554915,KOG2406@1,KOG2406@2759	K	SGT1 protein
tr|C4LWG3|C4LWG3_ENTHI	5759.rna_EHI_096510-1	9.4e-144	516.2	3X8XT@554915,COG5068@1,KOG0014@2759	K	Transcription factor
tr|C4LUH8|C4LUH8_ENTHI	5759.rna_EHI_049790-1	5e-236	823.5	3X93S@554915,COG5076@1,KOG1474@2759	K	Bromodomain-containing protein
tr|C4LXI3|C4LXI3_ENTHI	5759.rna_EHI_131150-1	6.9e-98	363.2	3XE9W@554915,COG1095@1,KOG3298@2759	K	DNA-directed RNA polymerase II subunit
tr|C4LVU5|C4LVU5_ENTHI	5759.rna_EHI_187280-1	0.0	1366.7	3X8UQ@554915,COG5164@1,KOG1999@2759	K	Early transcription elongation factor of RNA pol II, NGN section
tr|C4LYF6|C4LYF6_ENTHI	5759.rna_EHI_008230-1	1.2e-96	359.0	3XFBG@554915,COG5169@1,KOG0627@2759	K	heat shock factor
tr|C4LUF2|C4LUF2_ENTHI	5759.rna_EHI_049510-1	5.2e-145	520.4	3XBQD@554915,COG5169@1,KOG0627@2759	K	heat shock factor
tr|C4LXU5|C4LXU5_ENTHI	5759.rna_EHI_087630-1	3.8e-153	547.4	3XG2D@554915,COG5169@1,KOG0627@2759	K	heat shock factor
tr|C4M9Q2|C4M9Q2_ENTHI	5759.rna_EHI_055370-1	2.9e-131	474.6	3XAS2@554915,COG5068@1,KOG0014@2759	K	MADS
tr|C4LZP8|C4LZP8_ENTHI	5759.rna_EHI_038640-1	4.7e-73	280.4	29JC2@1,2RSKB@2759,3XG5V@554915	K	SANT SWI3, ADA2, N-CoR and TFIIIB'' DNA-binding domains
tr|C4M4P1|C4M4P1_ENTHI	5759.rna_EHI_168310-1	1.7e-87	328.6	3X9RE@554915,COG5147@1,KOG0048@2759	K	SANT SWI3, ADA2, N-CoR and TFIIIB'' DNA-binding domains
tr|B1N3A9|B1N3A9_ENTHI	5759.rna_EHI_169930-1	1.8e-159	568.5	2EYR2@1,2RC8X@2759,3XAK4@554915	K	sequence-specific DNA binding
tr|C4LZA5|C4LZA5_ENTHI	5759.rna_EHI_000540-1	1.4e-147	528.9	2EYR2@1,2RFAU@2759,3XEJG@554915	K	sequence-specific DNA binding
tr|C4M9D5|C4M9D5_ENTHI	5759.rna_EHI_091460-1	1.2e-244	852.0	3X8I4@554915,COG5095@1,KOG2549@2759	K	TATA box binding protein associated factor
tr|B1N313|B1N313_ENTHI	5759.rna_EHI_007770-1	4.1e-71	273.9	3XGTJ@554915,COG5068@1,KOG0014@2759	K	transcription regulatory region sequence-specific DNA binding
tr|C4LWU2|C4LWU2_ENTHI	5759.rna_EHI_198960-1	8.4e-180	636.3	3X8NU@554915,COG2319@1,KOG0263@2759	K	WD domain, G-beta repeat
tr|C4LT01|C4LT01_ENTHI	5759.rna_EHI_148310-1	0.0	1734.2	3X8W5@554915,COG1948@1,KOG0442@2759	L	DNA repair endonuclease
tr|C4M6G5|C4M6G5_ENTHI	5759.rna_EHI_099850-1	9.3e-178	629.4	3X8HE@554915,COG0470@1,KOG0990@2759	L	replication factor C
tr|C4M8Z1|C4M8Z1_ENTHI	5759.rna_EHI_086540-1	1.1e-175	622.5	3X8FH@554915,COG0470@1,KOG0991@2759	L	Replication factor C subunit
tr|C4M690|C4M690_ENTHI	5759.rna_EHI_081730-1	9.2e-192	676.0	3X8WP@554915,COG0470@1,KOG2035@2759	L	Replication factor C subunit
tr|C4LYY1|C4LYY1_ENTHI	5759.rna_EHI_117970-1	0.0	1646.3	3X8AE@554915,COG1241@1,KOG0477@2759	L	Belongs to the MCM family
tr|C4LVC7|C4LVC7_ENTHI	5759.rna_EHI_197100-1	8.4e-156	556.2	2RG9N@2759,3XFT5@554915,COG4912@1	L	DNA alkylation repair enzyme
tr|C4LVZ7|C4LVZ7_ENTHI	5759.rna_EHI_126120-1	0.0	1243.8	COG0323@1,KOG1978@2759	L	mismatched DNA binding
tr|C4LXK7|C4LXK7_ENTHI	5759.rna_EHI_073430-1	0.0	1940.6	3XFI9@554915,COG0666@1,KOG4177@2759	M	Ankyrin repeat
tr|C4M7L0|C4M7L0_ENTHI	5759.rna_EHI_170480-1	0.0	1295.8	3XG8P@554915,COG1215@1,KOG2571@2759	M	Chitin synthase
tr|C4M262|C4M262_ENTHI	5759.rna_EHI_174140-1	0.0	2213.3	3X8JQ@554915,KOG1826@1,KOG1826@2759,KOG4242@1,KOG4242@2759	N	GTPase-activator protein for Ras-like GTPase
tr|C4M7P3|C4M7P3_ENTHI	5759.rna_EHI_091060-1	0.0	1195.6	3X889@554915,COG0464@1,KOG0733@2759	O	AAA domain (Cdc48 subfamily)
tr|C4M749|C4M749_ENTHI	5759.rna_EHI_192080-1	7.8e-83	313.2	3X90A@554915,COG5152@1,KOG1813@2759	O	finger protein
tr|C4LY36|C4LY36_ENTHI	46681.XP_001737848.1	2.7e-216	757.7	3X883@554915,COG1222@1,KOG0727@2759	O	Belongs to the AAA ATPase family
tr|C4MB71|C4MB71_ENTHI	5759.rna_EHI_198010-1	0.0	1642.9	3X8D1@554915,COG5110@1,KOG2005@2759	O	26S proteasome non-ATPase regulatory subunit
tr|C4M067|C4M067_ENTHI	5759.rna_EHI_021560-1	2.9e-223	780.8	3X8VC@554915,COG0526@1,KOG0191@2759	O	Protein disulfide isomerase
tr|C4M1I1|C4M1I1_ENTHI	5759.rna_EHI_000900-1	5.2e-300	1036.2	3X8FG@554915,COG0476@1,KOG2016@2759	O	NEDD8-activating enzyme E1 regulatory subunit
tr|B1N2R2|B1N2R2_ENTHI	5759.rna_EHI_125920-1	5.3e-144	516.9	3X8WW@554915,COG5140@1,KOG1816@2759	O	Ubiquitin fusion degradation protein 1 homolog
tr|C4LWK9|C4LWK9_ENTHI	5759.rna_EHI_069210-1	0.0	1195.6	3XFW0@554915,COG0464@1,KOG0730@2759	O	ATPase family associated with various cellular activities (AAA)
tr|C4M5T5|C4M5T5_ENTHI	5759.rna_EHI_081930-1	0.0	1770.4	3XEFT@554915,COG0464@1,KOG0737@2759	O	ATPase family associated with various cellular activities (AAA)
tr|C4M767|C4M767_ENTHI	5759.rna_EHI_083420-1	0.0	1207.6	3XDSK@554915,COG0464@1,KOG0730@2759	O	Belongs to the AAA ATPase family
tr|C4M788|C4M788_ENTHI	5759.rna_EHI_043740-1	0.0	1935.2	3XA1F@554915,COG5077@1,KOG1863@2759	O	Belongs to the peptidase C19 family
tr|C4M7J0|C4M7J0_ENTHI	5759.rna_EHI_023880-1	2.9e-84	317.8	3XD59@554915,COG5078@1,KOG0419@2759	O	Belongs to the ubiquitin-conjugating enzyme family
tr|C4M0U2|C4M0U2_ENTHI	5759.rna_EHI_100110-1	2.9e-127	461.1	3XIGF@554915,KOG0426@1,KOG0426@2759	O	Belongs to the ubiquitin-conjugating enzyme family
tr|C4LWB9|C4LWB9_ENTHI	5759.rna_EHI_155700-1	5.7e-124	451.1	3X9H8@554915,KOG0431@1,KOG0431@2759	O	DnaJ molecular chaperone homology domain
tr|C4LSV4|C4LSV4_ENTHI	5759.rna_EHI_152710-1	1.1e-44	185.7	3XHSE@554915,KOG3970@1,KOG3970@2759	O	dsRNA transport
tr|C4LT65|C4LT65_ENTHI	5759.rna_EHI_148990-1	0.0	1270.0	3X9SZ@554915,COG0443@1,KOG0104@2759	O	Hsp70 protein
tr|C4LTZ6|C4LTZ6_ENTHI	5759.rna_EHI_068000-1	2.2e-137	495.4	3XEW2@554915,COG0484@1,COG4886@1,KOG0619@2759,KOG0713@2759	O	Leucine-rich repeats, typical (most populated) subfamily
tr|C4M7U6|C4M7U6_ENTHI	5759.rna_EHI_020340-1	2.1e-102	378.3	3XF12@554915,COG0652@1,KOG0879@2759	O	Peptidyl-prolyl cis-trans isomerase,
tr|C4M280|C4M280_ENTHI	5759.rna_EHI_180300-1	3.1e-215	754.2	3XBD2@554915,COG0484@1,KOG0714@2759	O	protein folding
tr|C4M8Q1|C4M8Q1_ENTHI	5759.rna_EHI_132380-1	2.1e-119	434.9	290P8@1,2R7IG@2759,3XEEQ@554915	O	Ring finger
tr|B1N2U8|B1N2U8_ENTHI	5759.rna_EHI_159590-1	1.5e-118	432.6	2BVYY@1,2RBFC@2759,3X9FY@554915	O	Ring finger
tr|B1N4M2|B1N4M2_ENTHI	5759.rna_EHI_146580-1	6e-117	426.8	296Y6@1,2RDXH@2759,3XCU3@554915	O	Ring finger
tr|C4LWZ6|C4LWZ6_ENTHI	5759.rna_EHI_127230-1	1.3e-167	595.5	298H2@1,2RFHR@2759,3XETZ@554915	O	RING-like zinc finger
tr|C4M658|C4M658_ENTHI	5759.rna_EHI_042900-1	2e-68	265.0	3XEJ8@554915,COG0526@1,KOG0907@2759	O	Thioredoxin
tr|C4M713|C4M713_ENTHI	5759.rna_EHI_189950-1	1.9e-177	628.2	3X96D@554915,COG0457@1,KOG0551@2759	O	TPR repeat
tr|C4M2T0|C4M2T0_ENTHI	5759.rna_EHI_076890-1	0.0	1206.0	3X9D6@554915,KOG2155@1,KOG2155@2759	O	Tubulin-tyrosine ligase family
tr|C4M7Z0|C4M7Z0_ENTHI	5759.rna_EHI_119600-1	0.0	2583.5	3XA6W@554915,COG5560@1,KOG1870@2759	O	Ubiquitin carboxyl-terminal hydrolase
tr|C4M9Z1|C4M9Z1_ENTHI	5759.rna_EHI_131530-1	3.7e-185	654.1	3XE65@554915,KOG2391@1,KOG2391@2759	O	UEV domain
tr|C4M0B6|C4M0B6_ENTHI	5759.rna_EHI_064470-1	1.3e-295	1021.5	COG0443@1,KOG0102@2759	O	unfolded protein binding
tr|C4LUC6|C4LUC6_ENTHI	5759.rna_EHI_110790-1	0.0	1178.3	2BY77@1,2RDV9@2759,3XCRR@554915	O	Zinc finger, C3HC4 type (RING finger)
tr|C4LUG5|C4LUG5_ENTHI	5759.rna_EHI_049640-1	0.0	2047.7	3XGKA@554915,KOG0210@1,KOG0210@2759	P	Belongs to the cation transport ATPase (P-type) (TC 3.A.3) family. Type IV subfamily
tr|C4M405|C4M405_ENTHI	5759.rna_EHI_195000-1	1.4e-170	605.5	296ND@1,2RD61@2759,3XBVA@554915	P	Belongs to the MIP aquaporin (TC 1.A.8) family
tr|C4MAX4|C4MAX4_ENTHI	5759.rna_EHI_029370-1	3.8e-77	294.3	3X8ST@554915,COG0636@1,KOG0233@2759	P	Belongs to the V-ATPase proteolipid subunit family
tr|C4M6M7|C4M6M7_ENTHI	5759.rna_EHI_147510-1	0.0	1501.5	2QPZM@2759,3XAH4@554915,COG0471@1	P	Citrate transporter
tr|C4M9G9|C4M9G9_ENTHI	5759.rna_EHI_105830-1	2e-260	904.4	3XBTC@554915,KOG3614@1,KOG3614@2759	PT	Alpha-kinase family
tr|C4M978|C4M978_ENTHI	5759.rna_EHI_124840-1	0.0	2553.1	3XF9E@554915,COG1132@1,KOG0054@2759	Q	ABC transporter transmembrane region
tr|C4M6Z5|C4M6Z5_ENTHI	5759.rna_EHI_056460-1	3e-107	394.4	3X8NA@554915,COG1412@1,KOG3165@2759	S	Large family of predicted nucleotide-binding domains
tr|C4M8G7|C4M8G7_ENTHI	5759.rna_EHI_063000-1	8.7e-188	662.9	3X8YT@554915,KOG2592@1,KOG2592@2759	S	Serine incorporator (Serinc)
tr|C4M0A1|C4M0A1_ENTHI	5759.rna_EHI_005070-1	1.5e-97	362.1	3X8TP@554915,COG0456@1,KOG3235@2759	S	N-terminal acetyltransferase complex ARD1 subunit
tr|C4LY24|C4LY24_ENTHI	5759.rna_EHI_176990-1	0.0	1897.9	3X93H@554915,COG2319@1,KOG0644@2759	S	bromo domain
tr|C4LSX6|C4LSX6_ENTHI	5759.rna_EHI_148060-1	2.8e-151	541.2	3X941@554915,KOG3188@1,KOG3188@2759	S	ER membrane protein complex subunit 3
tr|B1N4J9|B1N4J9_ENTHI	5759.rna_EHI_128440-1	3.6e-169	600.9	3X9CA@554915,KOG2983@1,KOG2983@2759	S	D123
tr|C4LV49|C4LV49_ENTHI	5759.rna_EHI_182680-1	6.4e-162	576.6	3X94S@554915,KOG0316@1,KOG0316@2759	S	WD domain, G-beta repeat
tr|C4LWN6|C4LWN6_ENTHI	5759.rna_EHI_069480-1	0.0	1299.3	3X8SU@554915,KOG1243@1,KOG1243@2759	S	Protein kinase domain
tr|C4LYM8|C4LYM8_ENTHI	5759.rna_EHI_118800-1	4.8e-288	996.5	3X84X@554915,COG1161@1,KOG1424@2759	S	50S ribosome-binding GTPase
tr|C4LVH0|C4LVH0_ENTHI	5759.rna_EHI_197540-1	2.6e-238	830.9	3XES7@554915,COG2930@1,KOG1843@2759	S	Alpha-kinase family
tr|C4MAY4|C4MAY4_ENTHI	5759.rna_EHI_167500-1	0.0	1095.5	2CT6P@1,2RF33@2759,3XE8U@554915	S	Alpha/beta hydrolase family
tr|C4LTT9|C4LTT9_ENTHI	5759.rna_EHI_050690-1	2.4e-178	631.3	296Y2@1,2RDXD@2759,3XCU0@554915	S	Apyrase
tr|C4M196|C4M196_ENTHI	5759.rna_EHI_188220-1	0.0	1551.2	2971R@1,2RE15@2759,3XCY8@554915	S	Arrestin (or S-antigen), N-terminal domain
tr|C4LU59|C4LU59_ENTHI	5759.rna_EHI_068690-1	8e-116	422.9	2CRUK@1,2R977@2759,3XFWB@554915	S	Autophagocytosis associated protein, active-site domain
tr|C4LSA5|C4LSA5_ENTHI	5759.rna_EHI_153130-1	0.0	3275.0	297I4@1,2REHY@2759,3XDIS@554915	S	Beige/BEACH domain
tr|C4LT07|C4LT07_ENTHI	5759.rna_EHI_148370-1	1.2e-162	578.9	3X98N@554915,COG5273@1,KOG1315@2759	S	Belongs to the DHHC palmitoyltransferase family
tr|C4M2I1|C4M2I1_ENTHI	5759.rna_EHI_054500-1	1.3e-109	402.5	3X91X@554915,COG5273@1,KOG1315@2759	S	Belongs to the DHHC palmitoyltransferase family
tr|C4LU97|C4LU97_ENTHI	5759.rna_EHI_110450-1	6.4e-139	500.0	2979G@1,2RF7R@2759,3XEF6@554915	S	Belongs to the nucleosome assembly protein (NAP) family
tr|C4M1K7|C4M1K7_ENTHI	5759.rna_EHI_084970-1	1.8e-178	631.7	295VM@1,2RCU7@2759,3XBF6@554915	S	Belongs to the nucleosome assembly protein (NAP) family
tr|C4M7Z2|C4M7Z2_ENTHI	5759.rna_EHI_167710-1	0.0	1244.2	3XFQA@554915,KOG2220@1,KOG2220@2759	S	BRO1-like domain
tr|C4M8A2|C4M8A2_ENTHI	5759.rna_EHI_019150-1	5.7e-97	360.1	296WH@1,2RDVT@2759,3XCSC@554915	S	C1 domain
tr|C4LVC3|C4LVC3_ENTHI	5759.rna_EHI_197060-1	1.3e-125	455.7	3XA8H@554915,KOG3947@1,KOG3947@2759	S	Calcineurin-like phosphoesterase superfamily domain
tr|C4M0C0|C4M0C0_ENTHI	5759.rna_EHI_064510-1	2.3e-303	1047.3	2972A@1,2RE1R@2759,3XCZ6@554915	S	Chaperone of endosialidase
tr|C4M0I0|C4M0I0_ENTHI	5759.rna_EHI_024350-1	0.0	1186.0	3X9GJ@554915,KOG1032@1,KOG1032@2759	S	Domain of unknown function (DUF4782)
tr|C4LYL3|C4LYL3_ENTHI	5759.rna_EHI_118630-1	8e-114	416.4	3X95B@554915,KOG3683@1,KOG3683@2759	S	DUF1767
tr|C4M1C2|C4M1C2_ENTHI	5759.rna_EHI_170000-1	2e-307	1060.8	28UQQ@1,2R1FP@2759,3XBK6@554915	S	Ferric reductase like transmembrane component
tr|C4M874|C4M874_ENTHI	5759.rna_EHI_098770-1	1e-259	902.1	292RN@1,2R9N9@2759,3XG8J@554915	S	Forkhead associated domain
tr|C4M0K7|C4M0K7_ENTHI	5759.rna_EHI_024650-1	0.0	1629.8	299UG@1,2RGWT@2759,3XGC7@554915	S	Formin Homology 2 Domain
tr|C4LT38|C4LT38_ENTHI	5759.rna_EHI_148680-1	0.0	1988.4	2BZJY@1,2QPZ9@2759,3X8DB@554915	S	FtsX-like permease family
tr|C4LW13|C4LW13_ENTHI	5759.rna_EHI_126280-1	1e-171	609.4	2988W@1,2RF9G@2759,3XEHQ@554915	S	GPI transamidase subunit PIG-U
tr|C4LV59|C4LV59_ENTHI	5759.rna_EHI_182780-1	5.2e-309	1066.2	2CTFK@1,2RG64@2759,3XFN8@554915	S	GTPase-activator protein for Ras-like GTPase
tr|C4MA89|C4MA89_ENTHI	5759.rna_EHI_039850-1	0.0	1235.7	3XDC4@554915,KOG1729@1,KOG1729@2759	S	Guanine nucleotide exchange factor
tr|C4M194|C4M194_ENTHI	5759.rna_EHI_188200-1	0.0	3318.5	2CSRZ@1,2RCXF@2759,3XBJB@554915	S	Laminin G domain
tr|C4M163|C4M163_ENTHI	5759.rna_EHI_107220-1	3.5e-131	474.9	2CTEC@1,2RG1K@2759,3XFGR@554915	S	Leucine rich repeats (6 copies)
tr|C4LSH6|C4LSH6_ENTHI	5759.rna_EHI_151330-1	4.6e-311	1074.3	2CSI2@1,2RC09@2759,3XA74@554915	S	Leucine rich repeats (6 copies)
tr|C4M1V4|C4M1V4_ENTHI	5759.rna_EHI_027680-1	1.1e-93	350.5	295A9@1,2RC86@2759,3XAJ7@554915	S	Leucine rich repeats (6 copies)
tr|C4LYP9|C4LYP9_ENTHI	5759.rna_EHI_004360-1	7.5e-226	790.0	2CRV8@1,2R99M@2759,3XFZE@554915	S	Leucine rich repeats (6 copies)
tr|C4LT16|C4LT16_ENTHI	5759.rna_EHI_148460-1	7.3e-72	277.7	2CTDH@1,2RFYZ@2759,3XFDD@554915	S	Leucine rich repeats (6 copies)
tr|C4M1Q1|C4M1Q1_ENTHI	5759.rna_EHI_062750-1	2.7e-155	555.1	299U9@1,2RGWK@2759,3XGG9@554915	S	Leucine rich repeats (6 copies)
tr|C4M3F4|C4M3F4_ENTHI	5759.rna_EHI_017710-1	7.3e-98	364.4	2CSH7@1,2RBWU@2759,3XA23@554915	S	Leucine rich repeats (6 copies)
tr|C4M7H5|C4M7H5_ENTHI	5759.rna_EHI_112030-1	9e-289	1000.0	2CTEI@1,2RG23@2759,3XFHA@554915	S	Leucine rich repeats (6 copies)
tr|C4M6B6|C4M6B6_ENTHI	5759.rna_EHI_099230-1	0.0	1280.8	3X99S@554915,KOG1947@1,KOG1947@2759	S	Leucine-rich repeats, outliers
tr|C4M3R1|C4M3R1_ENTHI	5759.rna_EHI_146190-1	1.5e-145	522.3	3XFZC@554915,KOG3975@1,KOG3975@2759	S	Lipid-droplet associated hydrolase
tr|C4MBK8|C4MBK8_ENTHI	5759.rna_EHI_160220-1	1.7e-268	931.4	3XBE2@554915,KOG2238@1,KOG2238@2759	S	Maintenance of mitochondrial morphology protein 1
tr|C4LTP6|C4LTP6_ENTHI	5759.rna_EHI_012600-1	6.9e-121	439.9	2SEP8@2759,3XGH9@554915,COG0491@1	S	Metallo-beta-lactamase superfamily
tr|C4LSC3|C4LSC3_ENTHI	5759.rna_EHI_153320-1	6.9e-167	593.2	29A2G@1,2REYH@2759,3XE38@554915	S	MIF4G domain
tr|C4LSM1|C4LSM1_ENTHI	5759.rna_EHI_151800-1	1e-98	365.9	2CH2M@1,2S05S@2759,3XFCV@554915	S	ML domain
tr|C4M7D2|C4M7D2_ENTHI	5759.rna_EHI_011190-1	2.8e-279	967.2	3X9CS@554915,COG1341@1,KOG2750@2759	S	mRNA cleavage and polyadenylation factor CLP1 P-loop
tr|C4M5J3|C4M5J3_ENTHI	5759.rna_EHI_001790-1	2.5e-275	954.1	2CKPJ@1,2RE3Q@2759,3XD16@554915	S	N-terminal C2 in EEIG1 and EHBP1 proteins
tr|C4M3G7|C4M3G7_ENTHI	5759.rna_EHI_017620-1	4e-101	374.0	2F0MD@1,2T1S5@2759,3XE6B@554915	S	Nitroreductase family
tr|C4LU91|C4LU91_ENTHI	5759.rna_EHI_110390-1	1.1e-252	879.0	28IZG@1,2QSJM@2759,3X905@554915	S	Nodulin-like
tr|C4LVY2|C4LVY2_ENTHI	5759.rna_EHI_125970-1	3.6e-81	307.4	3X9S0@554915,KOG3058@1,KOG3058@2759	S	PAP2 superfamily C-terminal
tr|C4LWX8|C4LWX8_ENTHI	5759.rna_EHI_127030-1	7.1e-302	1042.3	28J76@1,2R0ZQ@2759,3XAWW@554915	S	Papain family cysteine protease
tr|C4LXA6|C4LXA6_ENTHI	5759.rna_EHI_098230-1	5.7e-80	303.5	3X98F@554915,COG1990@1,KOG3282@2759	S	Peptidyl-tRNA hydrolase PTH2
tr|C4LYS5|C4LYS5_ENTHI	5759.rna_EHI_010270-1	4.9e-251	873.2	292JZ@1,2R9GI@2759,3XG6J@554915	S	PHD zinc finger
tr|C4M4I8|C4M4I8_ENTHI	5759.rna_EHI_138970-1	1.5e-128	465.3	3X9H3@554915,KOG4299@1,KOG4299@2759	S	PHD-finger
tr|C4M693|C4M693_ENTHI	46681.XP_001738048.1	1.7e-62	245.0	3X8P9@554915,KOG1705@1,KOG1705@2759	S	PHF5-like protein
tr|C4LYQ6|C4LYQ6_ENTHI	5759.rna_EHI_004450-1	3.7e-281	973.4	2C3F1@1,2RBPK@2759,3X9R5@554915	S	Phorbol esters/diacylglycerol binding domain (C1 domain)
tr|C4M0A5|C4M0A5_ENTHI	5759.rna_EHI_005120-1	2.2e-207	728.0	295YJ@1,2RCX5@2759,3XBIX@554915	S	Phosphatidylinositol-glycan biosynthesis class S protein
tr|C4M2U9|C4M2U9_ENTHI	5759.rna_EHI_188820-1	1.9e-212	745.3	3X8VM@554915,KOG3671@1,KOG3671@2759	S	positive regulation of Arp2/3 complex-mediated actin nucleation
tr|C4M264|C4M264_ENTHI	5759.rna_EHI_174170-1	1.3e-110	405.6	2929M@1,2R961@2759,3XFUT@554915	S	Possible membrane-associated motif in LPS-induced tumor necrosis factor alpha factor (LITAF), also known as PIG7, and other animal proteins.
tr|C4M8Z9|C4M8Z9_ENTHI	5759.rna_EHI_038280-1	0.0	1621.3	295TS@1,2RCSA@2759,3XBC3@554915	S	Protein kinase C conserved region 1 (C1) domains (Cysteine-rich domains)
tr|C4LXG8|C4LXG8_ENTHI	5759.rna_EHI_131000-1	3e-167	594.3	3XD8U@554915,KOG3951@1,KOG3951@2759	S	Protein of unknown function (DUF1394)
tr|C4M7C6|C4M7C6_ENTHI	5759.rna_EHI_007350-1	3.8e-119	434.1	3X8UJ@554915,KOG2500@1,KOG2500@2759	S	Protein of unknown function (DUF1681)
tr|C4M8S1|C4M8S1_ENTHI	5759.rna_EHI_181590-1	0.0	1383.6	2CTFF@1,2RG5V@2759,3XFMW@554915	S	Protein of unknown function (DUF1765)
tr|C4MA08|C4MA08_ENTHI	5759.rna_EHI_146520-1	0.0	1372.8	3XAEE@554915,KOG1243@1,KOG1243@2759	S	protein phosphorylation
tr|C4LWM7|C4LWM7_ENTHI	5759.rna_EHI_069390-1	1.8e-138	498.8	2CSMS@1,2RCFI@2759,3XAV0@554915	S	Putative ephrin-receptor like
tr|C4MAY2|C4MAY2_ENTHI	5759.rna_EHI_167470-1	3.7e-108	397.5	295MF@1,2RCJQ@2759,3XB23@554915	S	R3H domain
tr|C4LZ27|C4LZ27_ENTHI	5759.rna_EHI_009510-1	1.1e-175	622.5	2CZ92@1,2S94P@2759,3X8VW@554915	S	Rab-GTPase-TBC domain
tr|B1N416|B1N416_ENTHI	5759.rna_EHI_056430-1	1.6e-249	868.2	28JEF@1,2SCPM@2759,3XCS3@554915	S	Rare lipoprotein A (RlpA)-like double-psi beta-barrel
tr|C4LSW9|C4LSW9_ENTHI	5759.rna_EHI_152860-1	0.0	1295.0	2974G@1,2RE3Z@2759,3XD1E@554915	S	RhoGEF domain
tr|C4LU67|C4LU67_ENTHI	5759.rna_EHI_110130-1	0.0	1893.2	297JU@1,2REJR@2759,3XDKV@554915	S	RIC1
tr|C4LZJ6|C4LZJ6_ENTHI	5759.rna_EHI_124620-1	2.6e-217	763.1	3X8YB@554915,KOG4307@1,KOG4307@2759	S	RNA binding
tr|C4MB01|C4MB01_ENTHI	5759.rna_EHI_176840-1	1.6e-260	904.8	294QU@1,2RGTG@2759,3XGCS@554915	S	RNB domain
tr|C4LW31|C4LW31_ENTHI	5759.rna_EHI_141850-1	0.0	3849.7	28SKY@1,2QZAQ@2759,3X9EK@554915	S	Spatacsin C-terminus
tr|C4LZG6|C4LZG6_ENTHI	5759.rna_EHI_138060-1	5.3e-147	526.9	2CTD9@1,2RFYG@2759,3XFCN@554915	S	SPRY domain
tr|C4LSY1|C4LSY1_ENTHI	5759.rna_EHI_148110-1	0.0	1246.9	295R7@1,2RCPK@2759,3XB8D@554915	S	Telomere length regulation protein
tr|C4LUK2|C4LUK2_ENTHI	5759.rna_EHI_022890-1	1.3e-111	409.1	2CF6B@1,2RDQ9@2759,3XCKM@554915	S	Tetraspanin family
tr|C4LX29|C4LX29_ENTHI	5759.rna_EHI_159470-1	5.7e-164	583.6	298P8@1,2RBXR@2759,3XA3A@554915	S	TLD
tr|C4M1W1|C4M1W1_ENTHI	5759.rna_EHI_027750-1	4.1e-152	543.9	2CT3J@1,2RENT@2759,3XDQR@554915	S	TLD
tr|C4M6Q7|C4M6Q7_ENTHI	5759.rna_EHI_201280-1	5.8e-222	776.5	294XS@1,2RBVD@2759,3X9ZP@554915	S	TLD
tr|C4M615|C4M615_ENTHI	5759.rna_EHI_072120-1	4.7e-244	850.1	2SA9U@2759,3XA3B@554915,KOG3832@1	S	Transmembrane amino acid transporter protein
tr|C4LZT5|C4LZT5_ENTHI	5759.rna_EHI_194200-1	4.2e-308	1063.1	3X96K@554915,KOG3832@1,KOG3832@2759	S	Transmembrane amino acid transporter protein
tr|C4M4D4|C4M4D4_ENTHI	5759.rna_EHI_156340-1	1.6e-147	529.3	2CSKV@1,2RCB2@2759,3XAP1@554915	S	UBX domain
tr|C4M1A7|C4M1A7_ENTHI	5759.rna_EHI_169840-1	2.1e-84	318.2	3XA6Q@554915,COG0432@1,KOG3267@2759	S	Uncharacterised protein family UPF0047
tr|C4MBJ6|C4MBJ6_ENTHI	5759.rna_EHI_163250-1	1.5e-169	602.1	2CKP5@1,2R90I@2759,3XFMG@554915	S	Vacuolar sorting protein 9 (VPS9) domain
tr|C4LX13|C4LX13_ENTHI	5759.rna_EHI_127420-1	0.0	1464.1	3XIGJ@554915,KOG3518@1,KOG3518@2759	S	Villin headpiece domain
tr|C4LWJ1|C4LWJ1_ENTHI	5759.rna_EHI_096810-1	8.2e-276	955.7	29970@1,2RG8K@2759,3XFRR@554915	S	von Willebrand factor (vWF) type A domain
tr|C4LW11|C4LW11_ENTHI	5759.rna_EHI_126260-1	1.6e-235	821.6	3X8WY@554915,KOG0282@1,KOG0282@2759	S	WD domain, G-beta repeat
tr|C4M117|C4M117_ENTHI	5759.rna_EHI_105120-1	9e-181	639.4	3XCQP@554915,KOG0290@1,KOG0290@2759	S	WD40 repeats
tr|C4M0J2|C4M0J2_ENTHI	5759.rna_EHI_024500-1	1.2e-188	665.6	296VU@1,2RDV4@2759,3XCRJ@554915	S	WD40 repeats
tr|C4LZE5|C4LZE5_ENTHI	5759.rna_EHI_137840-1	4.5e-238	830.1	3X947@554915,COG2319@1,KOG0646@2759	S	WD40 repeats
tr|C4LSB0|C4LSB0_ENTHI	5759.rna_EHI_153180-1	7.6e-216	756.1	297EJ@1,2REE9@2759,3XDE2@554915	S	WD40 repeats
tr|C4MAK3|C4MAK3_ENTHI	5759.rna_EHI_017010-1	1.9e-208	731.9	290HG@1,2R7CK@2759,3XEAU@554915	S	WD40 repeats
tr|C4M1C0|C4M1C0_ENTHI	5759.rna_EHI_169980-1	2.3e-98	364.8	2956T@1,2RC4N@2759,3XAE2@554915	S	WWE domain
tr|C4LYE3|C4LYE3_ENTHI	5759.rna_EHI_008080-1	1.6e-155	555.4	2C2T3@1,2RDT0@2759,3XCP7@554915	S	zinc finger
tr|C4M0P1|C4M0P1_ENTHI	5759.rna_EHI_008770-1	3.1e-97	361.3	3X940@554915,COG5063@1,KOG1677@2759	S	zinc finger
tr|C4LU11|C4LU11_ENTHI	5759.rna_EHI_068180-1	5.3e-124	450.3	3X9A4@554915,KOG2979@1,KOG2979@2759	S	Zinc-finger of the MIZ type in Nse subunit
tr|C4LSZ2|C4LSZ2_ENTHI	5759.rna_EHI_148220-1	3.7e-215	753.8	3X8KU@554915,COG0515@1,KOG0658@2759	T	belongs to the protein kinase superfamily
tr|C4MAN9|C4MAN9_ENTHI	5759.rna_EHI_075540-1	0.0	1474.9	3X8FJ@554915,COG0515@1,KOG1027@2759	T	Ribonuclease 2-5A
tr|C4M791|C4M791_ENTHI	5759.rna_EHI_044190-1	0.0	2533.4	3X8JA@554915,KOG1240@1,KOG1240@2759	T	Protein tyrosine kinase
tr|C4MAY1|C4MAY1_ENTHI	5759.rna_EHI_167460-1	0.0	1489.6	3X9GE@554915,KOG3572@1,KOG3572@2759	T	Pfam:DUF3608
tr|C4M2X4|C4M2X4_ENTHI	5759.rna_EHI_048610-1	0.0	1490.7	3XDPV@554915,COG0515@1,COG0666@1,KOG0192@2759,KOG4177@2759	T	Ankyrin repeat
tr|C4M9Z9|C4M9Z9_ENTHI	5759.rna_EHI_184240-1	1.7e-226	791.6	3XACR@554915,COG5032@1,KOG0902@2759	T	Belongs to the PI3 PI4-kinase family
tr|C4LW77|C4LW77_ENTHI	5759.rna_EHI_155240-1	1.6e-165	588.6	3XDHR@554915,KOG1164@1,KOG1164@2759	T	belongs to the protein kinase superfamily
tr|C4LYQ8|C4LYQ8_ENTHI	5759.rna_EHI_004470-1	2.6e-244	850.9	3XCYE@554915,KOG0615@1,KOG0615@2759	T	belongs to the protein kinase superfamily
tr|C4M2H5|C4M2H5_ENTHI	5759.rna_EHI_040460-1	3.1e-65	254.2	2CTR0@1,2RH63@2759,3XGS4@554915	T	Chagasin family peptidase inhibitor I42
tr|C4LTQ6|C4LTQ6_ENTHI	5759.rna_EHI_050290-1	1.2e-82	312.4	3XCAW@554915,KOG3260@1,KOG3260@2759	T	CS domain
tr|C4LZY2|C4LZY2_ENTHI	5759.rna_EHI_065660-1	1e-156	559.3	KOG0593@1,KOG0593@2759	T	cyclin-dependent protein serine/threonine kinase activity
tr|C4LYU2|C4LYU2_ENTHI	5759.rna_EHI_010550-1	0.0	1082.4	3XC5V@554915,KOG3569@1,KOG3569@2759	T	Domain always found downstream of DENN domain, found in a variety of signalling proteins
tr|C4M0Z8|C4M0Z8_ENTHI	5759.rna_EHI_135120-1	0.0	1241.5	3XFYK@554915,KOG3569@1,KOG3569@2759	T	Domain always found downstream of DENN domain, found in a variety of signalling proteins
tr|C4LUT4|C4LUT4_ENTHI	5759.rna_EHI_178700-1	8.5e-212	742.7	3XFF6@554915,KOG3569@1,KOG3569@2759	T	Domain found in a variety of signalling proteins, always encircled by uDENN and dDENN
tr|C4LZQ7|C4LZQ7_ENTHI	5759.rna_EHI_038840-1	0.0	1756.9	3XBH3@554915,KOG1093@1,KOG1093@2759	T	Domain in Tre-2, BUB2p, and Cdc16p. Probable Rab-GAPs.
tr|C4LTL5|C4LTL5_ENTHI	5759.rna_EHI_012220-1	0.0	2014.6	3XFBE@554915,COG0515@1,KOG0192@2759	T	EGF domain, unclasssified subfamily
tr|C4LWU9|C4LWU9_ENTHI	5759.rna_EHI_199030-1	0.0	1168.3	3XD9R@554915,KOG0583@1,KOG0583@2759	T	Forkhead associated domain
tr|C4M4Q3|C4M4Q3_ENTHI	5759.rna_EHI_168060-1	1.8e-264	917.9	3XC5G@554915,KOG0611@1,KOG0611@2759	T	Forkhead associated domain
tr|C4MAE1|C4MAE1_ENTHI	5759.rna_EHI_172130-1	2.5e-169	601.3	3XCD0@554915,KOG4270@1,KOG4270@2759	T	GTPase-activator protein for Rho-like GTPases
tr|C4M6N8|C4M6N8_ENTHI	5759.rna_EHI_161950-1	5.2e-153	547.0	3XG92@554915,KOG4270@1,KOG4270@2759	T	GTPase-activator protein for Rho-like GTPases
tr|C4M5E9|C4M5E9_ENTHI	5759.rna_EHI_131930-1	0.0	1203.3	3XIGP@554915,KOG4270@1,KOG4270@2759	T	GTPase-activator protein for Rho-like GTPases
tr|C4LWK6|C4LWK6_ENTHI	5759.rna_EHI_069180-1	1e-209	735.7	3XAZH@554915,KOG4270@1,KOG4270@2759	T	GTPase-activator protein for Rho-like GTPases
tr|C4LWK5|C4LWK5_ENTHI	5759.rna_EHI_069170-1	3e-310	1070.5	2953P@1,2REXW@2759,3XE2F@554915	T	GTPase-activator protein for Rho-like GTPases
tr|C4M2C8|C4M2C8_ENTHI	5759.rna_EHI_158090-1	1.3e-254	885.2	3XAKA@554915,KOG4406@1,KOG4406@2759	T	GTPase-activator protein for Rho-like GTPases
tr|C4LSA7|C4LSA7_ENTHI	5759.rna_EHI_153150-1	1.2e-291	1008.4	3XFSA@554915,KOG4724@1,KOG4724@2759	T	GTPase-activator protein for Rho-like GTPases
tr|C4M5Q1|C4M5Q1_ENTHI	5759.rna_EHI_129840-1	0.0	2370.5	3XAX4@554915,KOG3417@1,KOG3417@2759	T	Guanine nucleotide exchange factor
tr|C4M5V1|C4M5V1_ENTHI	5759.rna_EHI_026350-1	8.5e-292	1008.8	3XDH6@554915,KOG1729@1,KOG1729@2759	T	Guanine nucleotide exchange factor
tr|C4LU00|C4LU00_ENTHI	5759.rna_EHI_068050-1	0.0	1468.8	3XATN@554915,COG5422@1,KOG4424@2759	T	Guanine nucleotide exchange factor
tr|C4LX81|C4LX81_ENTHI	5759.rna_EHI_013140-1	0.0	2274.6	3XFN7@554915,KOG3417@1,KOG3417@2759	T	Guanine nucleotide exchange factor
tr|C4LZ99|C4LZ99_ENTHI	5759.rna_EHI_000480-1	0.0	1095.9	COG2453@1,KOG1717@2759	T	MAP kinase tyrosine/serine/threonine phosphatase activity
tr|C4M3C2|C4M3C2_ENTHI	5759.rna_EHI_053040-1	4.8e-254	883.2	3XFSH@554915,COG0515@1,KOG0690@2759	T	PH domain
tr|C4M6Z8|C4M6Z8_ENTHI	5759.rna_EHI_057660-1	9e-256	889.0	3X8X5@554915,KOG2064@1,KOG2064@2759	T	Poly (ADP-ribose) glycohydrolase (PARG)
tr|C4LZB6|C4LZB6_ENTHI	5759.rna_EHI_000650-1	1.6e-274	951.4	2CN3A@1,2QTP9@2759,3XFC1@554915	T	Protein phosphatase 2C
tr|C4LU04|C4LU04_ENTHI	5759.rna_EHI_068100-1	5.2e-254	883.2	2CTKW@1,2RGNR@2759,3XG7N@554915	T	Protein phosphatase 2C
tr|C4LYF5|C4LYF5_ENTHI	5759.rna_EHI_008220-1	0.0	1218.8	3XEZJ@554915,COG0515@1,KOG0192@2759	T	Protein tyrosine kinase
tr|C4M453|C4M453_ENTHI	5759.rna_EHI_030400-1	1.4e-192	678.7	3XE1M@554915,KOG1989@1,KOG1989@2759	T	Protein tyrosine kinase
tr|C4M522|C4M522_ENTHI	5759.rna_EHI_128070-1	9.4e-233	812.4	3XFMM@554915,COG0515@1,KOG0192@2759	T	Protein tyrosine kinase
tr|C4LXT0|C4LXT0_ENTHI	5759.rna_EHI_087370-1	2.9e-150	537.7	3XAMA@554915,COG0515@1,KOG0192@2759	T	Protein tyrosine kinase
tr|C4M9H7|C4M9H7_ENTHI	5759.rna_EHI_105800-1	9.1e-275	952.2	3XCW5@554915,COG0515@1,KOG0194@2759	T	Protein tyrosine kinase
tr|C4LY04|C4LY04_ENTHI	5759.rna_EHI_035770-1	0.0	1957.2	3XDJA@554915,COG5422@1,KOG4424@2759	T	Putative GTPase activating protein for Arf
tr|C4M1K8|C4M1K8_ENTHI	5759.rna_EHI_084980-1	4.5e-240	837.0	3XC1N@554915,KOG3519@1,KOG3519@2759	T	RhoGEF domain
tr|C4LX39|C4LX39_ENTHI	5759.rna_EHI_159580-1	0.0	1413.3	3XCXU@554915,KOG0667@1,KOG0667@2759	T	RIO1 family
tr|C4LWW9|C4LWW9_ENTHI	5759.rna_EHI_126930-1	6.2e-221	773.1	3X9RF@554915,COG0639@1,KOG0374@2759	T	Serine threonine protein phosphatase
tr|C4M3R9|C4M3R9_ENTHI	5759.rna_EHI_052800-1	0.0	1634.8	3XB5F@554915,KOG0574@1,KOG0574@2759	T	Serine/Threonine protein kinases, catalytic domain
tr|C4LZT7|C4LZT7_ENTHI	5759.rna_EHI_194220-1	2.1e-199	701.4	3XAKD@554915,COG0631@1,KOG0698@2759	T	Sigma factor PP2C-like phosphatases
tr|C4LV94|C4LV94_ENTHI	5759.rna_EHI_183230-1	2.3e-156	558.1	3XA4D@554915,KOG2996@1,KOG2996@2759	T	Src homology 3 domains
tr|C4M7N5|C4M7N5_ENTHI	5759.rna_EHI_037200-1	4.5e-274	949.9	298DS@1,2RFEB@2759,3XEPH@554915	T	Stage II sporulation protein E (SpoIIE)
tr|C4LUK9|C4LUK9_ENTHI	5759.rna_EHI_022960-1	6.9e-166	590.5	3X8FQ@554915,KOG1703@1,KOG1703@2759	TZ	Zinc-binding domain present in Lin-11, Isl-1, Mec-3.
tr|C4M3Z1|C4M3Z1_ENTHI	5759.rna_EHI_185230-1	0.0	3530.3	3XBIR@554915,COG0515@1,COG4886@1,KOG0192@2759,KOG0532@2759	TZ	Myotubularin-like phosphatase domain
tr|C4LU80|C4LU80_ENTHI	5759.rna_EHI_110280-1	1.3e-120	439.5	3XBIG@554915,KOG1703@1,KOG1703@2759	TZ	Zinc-binding domain present in Lin-11, Isl-1, Mec-3.
tr|C4LZU7|C4LZU7_ENTHI	5759.rna_EHI_194330-1	3.7e-140	504.2	3X8IH@554915,KOG2981@1,KOG2981@2759	U	Autophagy-related protein 3
tr|Q6AW60|Q6AW60_ENTHI	5759.rna_EHI_005460-1	4.3e-112	410.6	3X8GY@554915,COG1100@1,KOG0087@2759	U	Rab subfamily of small GTPases
tr|Q1EQ35|Q1EQ35_ENTHI	5759.rna_EHI_012500-1	0.0	1600.5	3X84S@554915,COG5240@1,KOG1078@2759	U	Coatomer gamma subunit
tr|C4LUG0|C4LUG0_ENTHI	5759.rna_EHI_049590-1	0.0	1345.1	3XDFT@554915,COG4354@1,KOG1062@2759	U	Adaptin N terminal region
tr|Q5NT24|Q5NT24_ENTHI	5759.rna_EHI_100090-1	3.9e-107	394.0	3XAJD@554915,KOG0394@1,KOG0394@2759	U	ADP-ribosylation factor family
tr|C4M376|C4M376_ENTHI	5759.rna_EHI_086210-1	1.2e-224	785.4	28VDT@1,2R25A@2759,3XC0Z@554915	U	Belongs to the adaptor complexes medium subunit family
tr|C4LZG8|C4LZG8_ENTHI	5759.rna_EHI_138080-1	1.5e-109	402.1	296NM@1,2RDMR@2759,3XCH2@554915	U	Belongs to the EMP24 GP25L family
tr|C4M7T5|C4M7T5_ENTHI	5759.rna_EHI_114790-1	5.4e-107	393.7	3X99X@554915,KOG1655@1,KOG1655@2759	U	Belongs to the SNF7 family
tr|C4LZV3|C4LZV3_ENTHI	5759.rna_EHI_194400-1	2.2e-123	448.4	3X8WJ@554915,COG5491@1,KOG3230@2759	U	Belongs to the SNF7 family
tr|C4M613|C4M613_ENTHI	5759.rna_EHI_072090-1	0.0	1214.5	29JCB@1,2RSKM@2759,3XF69@554915	U	Chaperone of endosialidase
tr|C4MB08|C4MB08_ENTHI	5759.rna_EHI_200960-1	0.0	1218.4	3X8XS@554915,COG5142@1,KOG2801@2759	U	domain in TBC and LysM domain containing proteins
tr|C4LVB7|C4LVB7_ENTHI	5759.rna_EHI_196990-1	2.5e-186	657.9	3X8FU@554915,KOG1092@1,KOG1092@2759	U	Domain in Tre-2, BUB2p, and Cdc16p. Probable Rab-GAPs.
tr|C4LSB2|C4LSB2_ENTHI	5759.rna_EHI_153200-1	1.4e-178	632.1	3XA61@554915,COG0445@1,KOG2667@2759	U	Endoplasmic Reticulum-Golgi Intermediate Compartment (ERGIC)
tr|Q1EQ55|Q1EQ55_ENTHI	5759.rna_EHI_107150-1	1.1e-103	382.5	3XEXN@554915,COG1100@1,KOG0070@2759	U	Gtr1/RagA G protein conserved region
tr|C4MAP1|C4MAP1_ENTHI	5759.rna_EHI_162550-1	5.9e-214	750.0	3XE0A@554915,KOG3839@1,KOG3839@2759	U	Legume lectin domain
tr|C4MB10|C4MB10_ENTHI	5759.rna_EHI_200980-1	1.1e-93	349.4	3X99H@554915,COG5102@1,KOG2887@2759	U	May be involved in fusion of retrograde transport vesicles derived from an endocytic compartment with the Golgi complex
tr|C4M645|C4M645_ENTHI	5759.rna_EHI_179940-1	2e-250	871.3	3XGGG@554915,COG5064@1,KOG0166@2759	U	nuclear import signal receptor activity
tr|C4M0F5|C4M0F5_ENTHI	5759.rna_EHI_006820-1	9.3e-275	952.2	3XEEB@554915,COG5064@1,KOG0166@2759	U	nuclear import signal receptor activity
tr|C4LT86|C4LT86_ENTHI	5759.rna_EHI_044650-1	2.6e-272	944.1	3XCEG@554915,COG5064@1,KOG0166@2759	U	nuclear import signal receptor activity
tr|C4LWR7|C4LWR7_ENTHI	5759.rna_EHI_198710-1	6.1e-73	280.0	3XGGJ@554915,KOG3133@1,KOG3133@2759	U	Pex19 protein family
tr|Q6AW67|Q6AW67_ENTHI	5759.rna_EHI_081330-1	1.2e-117	429.1	3XCCA@554915,KOG0394@1,KOG0394@2759	U	Rab subfamily of small GTPases
tr|Q5NT33|Q5NT33_ENTHI	5759.rna_EHI_164880-1	2.8e-105	387.9	3XBP5@554915,COG1100@1,KOG0087@2759	U	Rab subfamily of small GTPases
tr|C4LSH2|C4LSH2_ENTHI	5759.rna_EHI_151290-1	6.2e-190	669.8	3XEEC@554915,COG5058@1,KOG1607@2759	U	TRAM, LAG1 and CLN8 homology domains.
tr|C4M0P8|C4M0P8_ENTHI	5759.rna_EHI_009830-1	0.0	3145.9	296M7@1,2RABH@2759,3XGGH@554915	U	Transport protein Trs120 or TRAPPC9, TRAPP II complex subunit
tr|C4M540|C4M540_ENTHI	5759.rna_EHI_078250-1	6.1e-170	603.6	3XDNA@554915,KOG3063@1,KOG3063@2759	U	Vacuolar protein sorting-associated protein 26
tr|C4M5I7|C4M5I7_ENTHI	5759.rna_EHI_001760-1	0.0	1827.0	3X8VD@554915,COG4581@1,KOG1991@2759	UY	Importin-beta N-terminal domain
tr|C4LTI3|C4LTI3_ENTHI	5759.rna_EHI_011890-1	1.3e-209	735.3	3XAYA@554915,KOG2674@1,KOG2674@2759	UZ	Cysteine protease required for the cytoplasm to vacuole transport (Cvt) and autophagy
tr|C4M1U6|C4M1U6_ENTHI	5759.rna_EHI_027600-1	1.6e-94	352.1	3X9E6@554915,COG0693@1,KOG2764@2759	V	DJ-1/PfpI family
tr|C4LT24|C4LT24_ENTHI	5759.rna_EHI_148540-1	3.7e-131	474.2	3X96X@554915,KOG2086@1,KOG2086@2759	Y	Domain present in Saccharomyces cerevisiae Shp1, Drosophila melanogaster eyes closed gene (eyc), and vertebrate p47.
tr|C4M0K6|C4M0K6_ENTHI	5759.rna_EHI_024640-1	1.2e-118	433.7	3X8B7@554915,COG4886@1,KOG0619@2759	Z	Leucine-rich repeats, typical (most populated) subfamily
tr|C4M332|C4M332_ENTHI	5759.rna_EHI_025450-1	7.9e-91	340.1	3X9AY@554915,COG5069@1,KOG1700@2759	Z	Zinc-binding domain present in Lin-11, Isl-1, Mec-3.
tr|C4LZW4|C4LZW4_ENTHI	5759.rna_EHI_194520-1	1.8e-83	315.1	3X99P@554915,COG5069@1,KOG1700@2759	Z	Zinc-binding domain present in Lin-11, Isl-1, Mec-3.
tr|C4LVP4|C4LVP4_ENTHI	5759.rna_EHI_186770-1	2.5e-189	667.9	3X8HI@554915,KOG1747@1,KOG1747@2759	Z	Cofilin/tropomyosin-type actin-binding protein
tr|C4M9P2|C4M9P2_ENTHI	5759.rna_EHI_080740-1	0.0	2480.3	3X8NX@554915,KOG4261@1,KOG4261@2759	Z	Band 4.1 homologues

## Sheet: CORE GENOME
query	seed_ortholog	evalue	score	eggNOG_OGs	COG_category	Description
tr|C4M8V0|C4M8V0_ENTHI	5759.rna_EHI_169690-1	5.3e-149	533.5	KOG1642@1|root,KOG1642@2759|Eukaryota,3XFEY@554915|Amoebozoa	A	Belongs to the RNase T2 family
tr|C4LWY9|C4LWY9_ENTHI	5759.rna_EHI_127160-1	2.4e-149	534.6	KOG1642@1|root,KOG1642@2759|Eukaryota,3XD4R@554915|Amoebozoa	A	Belongs to the RNase T2 family
tr|C4M4A1|C4M4A1_ENTHI	5759.rna_EHI_098040-1	3.3e-210	737.6	COG5183@1|root,KOG1609@2759|Eukaryota,3XBWT@554915|Amoebozoa	A	The RING-variant domain is a C4HC3 zinc-finger like motif found in a number of cellular and viral proteins. Some of these proteins have been shown both in vivo and in vitro to have ubiquitin E3 ligase activity.
tr|C4M496|C4M496_ENTHI	5759.rna_EHI_097990-1	0.0	1642.1	KOG3522@1|root,KOG3522@2759|Eukaryota,3XDER@554915|Amoebozoa	A	RhoGEF domain
tr|C4LYE5|C4LYE5_ENTHI	5759.rna_EHI_008100-1	3.3e-247	860.5	COG5623@1|root,KOG2749@2759|Eukaryota,3X91A@554915|Amoebozoa	A	Required for endonucleolytic cleavage during polyadenylation-dependent pre-mRNA 3'-end formation
tr|C4LVU3|C4LVU3_ENTHI	5759.rna_EHI_187260-1	8e-91	339.7	KOG3068@1|root,KOG3068@2759|Eukaryota,3X993@554915|Amoebozoa	A	Isy1-like splicing family
tr|C4LTY0|C4LTY0_ENTHI	5759.rna_EHI_067840-1	2.6e-100	371.3	KOG0153@1|root,KOG0153@2759|Eukaryota,3X90W@554915|Amoebozoa	A	U6 snRNA binding
tr|C4M8E1|C4M8E1_ENTHI	5759.rna_EHI_115300-1	1.1e-240	839.0	COG0130@1|root,KOG2529@2759|Eukaryota,3X896@554915|Amoebozoa	A	DKCLD (NUC011) domain
tr|C4M6Y0|C4M6Y0_ENTHI	46681.XP_001733538.1	1.4e-233	815.5	COG1236@1|root,KOG1135@2759|Eukaryota,3X939@554915|Amoebozoa	A	Cleavage and polyadenylation factor 2 C-terminal
tr|C4M297|C4M297_ENTHI	5759.rna_EHI_136170-1	0.0	1449.9	COG1236@1|root,KOG1137@2759|Eukaryota,3X8E8@554915|Amoebozoa	A	Cleavage and polyadenylation specificity factor
tr|C4M4A7|C4M4A7_ENTHI	5759.rna_EHI_048160-1	0.0	2215.7	KOG1898@1|root,KOG1898@2759|Eukaryota,3XD28@554915|Amoebozoa	A	Mono-functional DNA-alkylating methyl methanesulfonate N-term
tr|C4M386|C4M386_ENTHI	5759.rna_EHI_106110-1	0.0	2306.2	COG5161@1|root,KOG1896@2759|Eukaryota,3X9GS@554915|Amoebozoa	A	CPSF A subunit region
tr|C4MA02|C4MA02_ENTHI	5759.rna_EHI_144720-1	0.0	2274.6	KOG1898@1|root,KOG1898@2759|Eukaryota,3X84G@554915|Amoebozoa	A	Mono-functional DNA-alkylating methyl methanesulfonate N-term
tr|C4M3A2|C4M3A2_ENTHI	5759.rna_EHI_175230-1	2.9e-196	691.4	KOG1915@1|root,KOG1915@2759|Eukaryota,3X84Q@554915|Amoebozoa	A	Suppressor of forked protein (Suf)
tr|C4LXN8|C4LXN8_ENTHI	5759.rna_EHI_013960-1	0.0	1305.0	COG0513@1|root,KOG0334@2759|Eukaryota,3X85W@554915|Amoebozoa	A	Belongs to the DEAD box helicase family
tr|C4LXP7|C4LXP7_ENTHI	5759.rna_EHI_014080-1	0.0	1264.6	COG1643@1|root,KOG0922@2759|Eukaryota,3XBW8@554915|Amoebozoa	A	Helicase associated domain (HA2) Add an annotation
tr|C4M058|C4M058_ENTHI	5759.rna_EHI_021440-1	0.0	1154.4	COG0513@1|root,KOG0333@2759|Eukaryota,3X8ER@554915|Amoebozoa	A	Belongs to the DEAD box helicase family
tr|C4M1W2|C4M1W2_ENTHI	5759.rna_EHI_027760-1	1.4e-248	865.1	COG0513@1|root,KOG0330@2759|Eukaryota,3XD6I@554915|Amoebozoa	A	Belongs to the DEAD box helicase family
tr|C4M435|C4M435_ENTHI	5759.rna_EHI_033720-1	0.0	1463.7	COG1643@1|root,KOG0922@2759|Eukaryota,3XCP6@554915|Amoebozoa	A	Helicase associated domain (HA2) Add an annotation
tr|C4LWM9|C4LWM9_ENTHI	5759.rna_EHI_069410-1	0.0	1246.5	COG0513@1|root,KOG0337@2759|Eukaryota,3X8BA@554915|Amoebozoa	A	RNA helicase
tr|C4M4E5|C4M4E5_ENTHI	5759.rna_EHI_078560-1	7.5e-305	1052.4	COG0513@1|root,KOG0346@2759|Eukaryota,3X87E@554915|Amoebozoa	A	helicase superfamily c-terminal domain
tr|C4M6A9|C4M6A9_ENTHI	5759.rna_EHI_082600-1	2.4e-245	854.4	KOG0332@1|root,KOG0332@2759|Eukaryota,3XFDJ@554915|Amoebozoa	A	Type III restriction enzyme, res subunit
tr|C4M394|C4M394_ENTHI	5759.rna_EHI_106300-1	8.6e-215	752.7	COG0513@1|root,KOG0328@2759|Eukaryota,3X83Z@554915|Amoebozoa	A	Belongs to the DEAD box helicase family
tr|C4M986|C4M986_ENTHI	5759.rna_EHI_119920-1	0.0	1245.3	COG0513@1|root,KOG0331@2759|Eukaryota,3XA5N@554915|Amoebozoa	A	Belongs to the DEAD box helicase family
tr|C4M620|C4M620_ENTHI	5759.rna_EHI_125170-1	0.0	2008.8	COG4581@1|root,KOG0947@2759|Eukaryota,3XGAF@554915|Amoebozoa	A	DSHCT
tr|C4LXH6|C4LXH6_ENTHI	5759.rna_EHI_131080-1	0.0	3577.3	COG1204@1|root,KOG0952@2759|Eukaryota,3X85B@554915|Amoebozoa	A	Sec63 Brl domain
tr|C4M010|C4M010_ENTHI	5759.rna_EHI_134610-1	0.0	1918.3	COG4581@1|root,KOG0948@2759|Eukaryota,3X898@554915|Amoebozoa	A	DSHCT
tr|C4MAZ1|C4MAZ1_ENTHI	5759.rna_EHI_145050-1	7.4e-298	1029.2	COG0513@1|root,KOG0347@2759|Eukaryota,3X8HP@554915|Amoebozoa	A	Belongs to the DEAD box helicase family
tr|C4LSG3|C4LSG3_ENTHI	5759.rna_EHI_151190-1	8.7e-284	982.2	COG0513@1|root,KOG0345@2759|Eukaryota,3X89X@554915|Amoebozoa	A	Belongs to the DEAD box helicase family
tr|C4M1Z3|C4M1Z3_ENTHI	5759.rna_EHI_165110-1	3e-309	1067.0	COG0513@1|root,KOG0348@2759|Eukaryota,3X8DT@554915|Amoebozoa	A	RNA helicase
tr|C4M8U4|C4M8U4_ENTHI	5759.rna_EHI_169630-1	5.8e-257	893.3	COG0513@1|root,KOG0342@2759|Eukaryota,3X83X@554915|Amoebozoa	A	RNA helicase
tr|C4LZM8|C4LZM8_ENTHI	5759.rna_EHI_175030-1	0.0	1147.5	COG0513@1|root,KOG0335@2759|Eukaryota,3X8AY@554915|Amoebozoa	A	Belongs to the DEAD box helicase family
tr|C4LTD9|C4LTD9_ENTHI	46681.XP_001736577.1	2.6e-76	291.2	KOG3414@1|root,KOG3414@2759|Eukaryota,3X8JR@554915|Amoebozoa	A	Mitosis protein DIM1
tr|C4LXN0|C4LXN0_ENTHI	5759.rna_EHI_013870-1	1.5e-163	582.0	COG0030@1|root,KOG0820@2759|Eukaryota,3X8AT@554915|Amoebozoa	A	Belongs to the class I-like SAM-binding methyltransferase superfamily. rRNA adenine N(6)-methyltransferase family
tr|C4M6Y8|C4M6Y8_ENTHI	5759.rna_EHI_056380-1	1.3e-119	435.6	KOG0123@1|root,KOG0123@2759|Eukaryota,3X9X6@554915|Amoebozoa	A	RNA recognition motif. (a.k.a. RRM, RBD, or RNP domain)
tr|C4M5C4|C4M5C4_ENTHI	5759.rna_EHI_121780-1	1.2e-163	582.4	KOG0123@1|root,KOG0123@2759|Eukaryota,3X9Y5@554915|Amoebozoa	A	Pfam:RRM_6
tr|C4LV48|C4LV48_ENTHI	5759.rna_EHI_182670-1	3.5e-107	394.4	KOG0123@1|root,KOG0123@2759|Eukaryota,3XBRK@554915|Amoebozoa	A	RNA recognition motif. (a.k.a. RRM, RBD, or RNP domain)
tr|C4LYN2|C4LYN2_ENTHI	5759.rna_EHI_118840-1	2.6e-142	511.5	COG1889@1|root,KOG1596@2759|Eukaryota,3X8UT@554915|Amoebozoa	A	Fibrillarin
tr|C4MAR8|C4MAR8_ENTHI	5759.rna_EHI_001430-1	0.0	1478.8	COG0553@1|root,KOG0387@2759|Eukaryota,3X8CV@554915|Amoebozoa	A	SNF2 family N-terminal domain
tr|C4M8P6|C4M8P6_ENTHI	5759.rna_EHI_053600-1	0.0	2149.8	COG1643@1|root,KOG0920@2759|Eukaryota,3X87G@554915|Amoebozoa	A	Helicase associated domain (HA2) Add an annotation
tr|C4MA27|C4MA27_ENTHI	5759.rna_EHI_090040-1	0.0	2395.2	COG1643@1|root,KOG0920@2759|Eukaryota,3XBR7@554915|Amoebozoa	A	AAA domain
tr|C4LWD6|C4LWD6_ENTHI	5759.rna_EHI_096230-1	0.0	1315.4	COG1643@1|root,KOG0925@2759|Eukaryota,3X89I@554915|Amoebozoa	A	Helicase associated domain (HA2) Add an annotation
tr|C4M5M5|C4M5M5_ENTHI	5759.rna_EHI_122790-1	0.0	1586.2	COG1643@1|root,KOG0924@2759|Eukaryota,3X8EG@554915|Amoebozoa	A	Helicase associated domain (HA2) Add an annotation
tr|C4M518|C4M518_ENTHI	5759.rna_EHI_141120-1	0.0	1849.3	COG0553@1|root,KOG1000@2759|Eukaryota,3X84H@554915|Amoebozoa	A	SNF2 family N-terminal domain
tr|C4LT60|C4LT60_ENTHI	5759.rna_EHI_148930-1	0.0	1577.4	COG1643@1|root,KOG0923@2759|Eukaryota,3X8BQ@554915|Amoebozoa	A	Helicase associated domain (HA2) Add an annotation
tr|C4M6S9|C4M6S9_ENTHI	5759.rna_EHI_184530-1	0.0	1806.2	COG1643@1|root,KOG0922@2759|Eukaryota,3X8D0@554915|Amoebozoa	A	Helicase associated domain (HA2) Add an annotation
tr|C4LUS4|C4LUS4_ENTHI	5759.rna_EHI_178590-1	1.1e-118	432.6	KOG3934@1|root,KOG3934@2759|Eukaryota,3X91V@554915|Amoebozoa	A	Histone RNA hairpin-binding protein RNA-binding domain
tr|C4LXY0|C4LXY0_ENTHI	5759.rna_EHI_035490-1	3.3e-305	1053.5	KOG3763@1|root,KOG3763@2759|Eukaryota,3X9GF@554915|Amoebozoa	A	poly(A)+ mRNA export from nucleus
tr|C4LXZ1|C4LXZ1_ENTHI	5759.rna_EHI_035610-1	0.0	1140.2	COG5226@1|root,KOG2386@2759|Eukaryota,3XBY6@554915|Amoebozoa	A	mRNA capping enzyme, catalytic domain
tr|C4LTC7|C4LTC7_ENTHI	5759.rna_EHI_045140-1	5e-110	403.7	KOG3934@1|root,KOG3934@2759|Eukaryota,3XDG0@554915|Amoebozoa	A	Histone RNA hairpin-binding protein RNA-binding domain
tr|C4M7A4|C4M7A4_ENTHI	5759.rna_EHI_046680-1	0.0	1622.1	COG0610@1|root,2QSIK@2759|Eukaryota,3X8HN@554915|Amoebozoa	A	Type III restriction enzyme, res subunit
tr|C4MA66|C4MA66_ENTHI	5759.rna_EHI_070010-1	7.8e-151	539.7	294IK@1|root,2RBFX@2759|Eukaryota,3X9GI@554915|Amoebozoa	A	Rad52/22 family double-strand break repair protein
tr|C4M917|C4M917_ENTHI	5759.rna_EHI_192780-1	3.1e-76	291.6	KOG0109@1|root,KOG0109@2759|Eukaryota,3XFTS@554915|Amoebozoa	A	Zinc knuckle
tr|C4MBS0|C4MBS0_ENTHI	5759.rna_EHI_019970-1	8.8e-164	582.8	COG0590@1|root,KOG2771@2759|Eukaryota,3X9B4@554915|Amoebozoa	A	Cytidine and deoxycytidylate deaminase zinc-binding region
tr|C4LZQ0|C4LZQ0_ENTHI	5759.rna_EHI_038660-1	2.8e-131	474.6	KOG2837@1|root,KOG2837@2759|Eukaryota,3X8YI@554915|Amoebozoa	A	Domain of Kin17 curved DNA-binding protein
tr|C4LUE0|C4LUE0_ENTHI	5759.rna_EHI_049380-1	1.4e-239	835.1	297KH@1|root,2RFTQ@2759|Eukaryota,3XF6P@554915|Amoebozoa	A	Pfam:RRM_6
tr|C4LUZ3|C4LUZ3_ENTHI	5759.rna_EHI_092290-1	0.0	2295.4	COG2183@1|root,KOG1856@2759|Eukaryota,3X8J4@554915|Amoebozoa	A	Death-like domain of SPT6
tr|C4LWG7|C4LWG7_ENTHI	5759.rna_EHI_096550-1	1.4e-234	818.5	297KH@1|root,2REKG@2759|Eukaryota,3XDMQ@554915|Amoebozoa	A	RNA recognition motif
tr|C4M977|C4M977_ENTHI	5759.rna_EHI_124830-1	5.8e-150	537.0	KOG3911@1|root,KOG3911@2759|Eukaryota,3X9UD@554915|Amoebozoa	A	Nucleolar protein,Nop52
tr|C4LWY3|C4LWY3_ENTHI	5759.rna_EHI_127090-1	0.0	1232.6	KOG3322@1|root,KOG3322@2759|Eukaryota,3X8ZE@554915|Amoebozoa	A	POPLD (NUC188) domain
tr|C4LSB9|C4LSB9_ENTHI	5759.rna_EHI_153280-1	4.7e-141	507.3	KOG3117@1|root,KOG3117@2759|Eukaryota,3X95R@554915|Amoebozoa	A	Sas10/Utp3/C1D family
tr|C4M259|C4M259_ENTHI	5759.rna_EHI_174110-1	1.3e-101	375.9	KOG3152@1|root,KOG3152@2759|Eukaryota,3X96B@554915|Amoebozoa	A	small-subunit processome assembly
tr|C4MBD7|C4MBD7_ENTHI	5759.rna_EHI_053830-1	2.3e-166	591.7	KOG0118@1|root,KOG0118@2759|Eukaryota,3XIGA@554915|Amoebozoa	A	Domain in the RNA-binding Lupus La protein; unknown function
tr|C4LXH2|C4LXH2_ENTHI	5759.rna_EHI_131040-1	1.5e-129	468.8	COG5193@1|root,KOG4213@2759|Eukaryota,3XBEF@554915|Amoebozoa	A	Domain in the RNA-binding Lupus La protein; unknown function
tr|C4LW37|C4LW37_ENTHI	5759.rna_EHI_141910-1	1.1e-40	172.2	COG1958@1|root,KOG1774@2759|Eukaryota,3X9BD@554915|Amoebozoa	A	snRNP Sm proteins
tr|C4LSH4|C4LSH4_ENTHI	5759.rna_EHI_151310-1	1.9e-36	157.9	KOG3460@1|root,KOG3460@2759|Eukaryota,3X999@554915|Amoebozoa	A	snRNP Sm proteins
tr|B1N3A8|B1N3A8_ENTHI	5759.rna_EHI_188020-1	7.9e-45	186.0	KOG1784@1|root,KOG1784@2759|Eukaryota,3X9AP@554915|Amoebozoa	A	snRNP Sm proteins
tr|C4LTF4|C4LTF4_ENTHI	5759.rna_EHI_045410-1	1.9e-258	897.9	COG1236@1|root,KOG1136@2759|Eukaryota,3XFF1@554915|Amoebozoa	A	Zn-dependent metallo-hydrolase RNA specificity domain
tr|C4M5G6|C4M5G6_ENTHI	5759.rna_EHI_058810-1	2.6e-129	468.0	COG0494@1|root,KOG2937@2759|Eukaryota,3XCHB@554915|Amoebozoa	A	Dcp2, box A domain
tr|C4LXA8|C4LXA8_ENTHI	5759.rna_EHI_098250-1	3.6e-165	587.4	COG0494@1|root,KOG2937@2759|Eukaryota,3X8WD@554915|Amoebozoa	A	Dcp2, box A domain
tr|C4LTA7|C4LTA7_ENTHI	5759.rna_EHI_044880-1	3.2e-68	264.2	KOG4353@1|root,KOG4353@2759|Eukaryota,3X9C9@554915|Amoebozoa	A	Nuclear transport factor 2 (NTF2) domain
tr|C4LU58|C4LU58_ENTHI	5759.rna_EHI_068680-1	1.4e-78	298.9	KOG4208@1|root,KOG4208@2759|Eukaryota,3X9F0@554915|Amoebozoa	A	RNA recognition motif. (a.k.a. RRM, RBD, or RNP domain)
tr|C4M5N2|C4M5N2_ENTHI	5759.rna_EHI_122740-1	2.6e-247	860.9	COG1498@1|root,KOG2573@2759|Eukaryota,3X886@554915|Amoebozoa	A	Nucleolar protein
tr|C4LYI7|C4LYI7_ENTHI	5759.rna_EHI_093960-1	0.0	1575.8	KOG0495@1|root,KOG0495@2759|Eukaryota,3X84Y@554915|Amoebozoa	A	PRP1 splicing factor, N-terminal
tr|C4M6M5|C4M6M5_ENTHI	5759.rna_EHI_147490-1	4e-235	820.5	COG1498@1|root,KOG2574@2759|Eukaryota,3X8I5@554915|Amoebozoa	A	Prp31 C terminal domain
tr|C4LW00|C4LW00_ENTHI	5759.rna_EHI_126150-1	3.1e-203	714.1	KOG0118@1|root,KOG0118@2759|Eukaryota,3X8K0@554915|Amoebozoa	A	Torus domain
tr|C4LX99|C4LX99_ENTHI	5759.rna_EHI_013330-1	5e-69	267.3	KOG3228@1|root,KOG3228@2759|Eukaryota,3X9IR@554915|Amoebozoa	A	Cwf15/Cwc15 cell cycle control protein
tr|C4LWT4|C4LWT4_ENTHI	5759.rna_EHI_198880-1	9.6e-267	925.6	COG0144@1|root,KOG1122@2759|Eukaryota,3X8CN@554915|Amoebozoa	A	Belongs to the class I-like SAM-binding methyltransferase superfamily. RsmB NOP family
tr|C4LXZ6|C4LXZ6_ENTHI	5759.rna_EHI_035660-1	4.2e-233	813.5	COG0343@1|root,KOG3908@2759|Eukaryota,3X83B@554915|Amoebozoa	A	Catalytic subunit of the queuine tRNA-ribosyltransferase (TGT) that catalyzes the base-exchange of a guanine (G) residue with queuine (Q) at position 34 (anticodon wobble position) in tRNAs with GU(N) anticodons (tRNA-Asp, -Asn, -His and -Tyr), resulting in the hypermodified nucleoside queuosine (7-(((4,5-cis- dihydroxy-2-cyclopenten-1-yl)amino)methyl)-7-deazaguanosine). Catalysis occurs through …
tr|C4LXY5|C4LXY5_ENTHI	5759.rna_EHI_035550-1	0.0	1875.1	COG1112@1|root,KOG1802@2759|Eukaryota,3X86B@554915|Amoebozoa	A	RNA helicase (UPF2 interacting domain)
tr|C4M6R5|C4M6R5_ENTHI	5759.rna_EHI_088070-1	0.0	1280.8	COG0293@1|root,KOG1098@2759|Eukaryota,3X8C4@554915|Amoebozoa	A	methyltransferase involved in the maturation of rRNA and in the biogenesis of ribosomal subunits
tr|C4LVY6|C4LVY6_ENTHI	5759.rna_EHI_126010-1	2e-174	618.2	COG2136@1|root,KOG2780@2759|Eukaryota,3X8IE@554915|Amoebozoa	A	Brix
tr|C4M8E8|C4M8E8_ENTHI	5759.rna_EHI_115370-1	1.1e-203	715.7	COG0430@1|root,KOG3980@2759|Eukaryota,3X8B8@554915|Amoebozoa	A	RNA 3'-terminal phosphate cyclase (RTC), insert domain
tr|C4LY11|C4LY11_ENTHI	5759.rna_EHI_177570-1	1.6e-204	718.4	COG0430@1|root,KOG3980@2759|Eukaryota,3X8UK@554915|Amoebozoa	A	RNA 3'-terminal phosphate cyclase
tr|C4M0E5|C4M0E5_ENTHI	5759.rna_EHI_006720-1	2.4e-187	661.4	COG0565@1|root,2REX6@2759|Eukaryota,3XE1I@554915|Amoebozoa	A	SpoU rRNA Methylase family
tr|C4LZ24|C4LZ24_ENTHI	5759.rna_EHI_009470-1	6e-94	350.1	KOG4209@1|root,KOG4209@2759|Eukaryota,3XFHJ@554915|Amoebozoa	A	Pfam:RRM_6
tr|C4MAV8|C4MAV8_ENTHI	5759.rna_EHI_012710-1	7.6e-205	719.5	KOG0123@1|root,KOG0123@2759|Eukaryota,3XD0Y@554915|Amoebozoa	A	RNA recognition motif
tr|C4LXQ1|C4LXQ1_ENTHI	5759.rna_EHI_014120-1	0.0	1229.9	KOG0110@1|root,KOG0110@2759|Eukaryota,3X8BN@554915|Amoebozoa	A	RNA recognition motif. (a.k.a. RRM, RBD, or RNP domain)
tr|C4M5W4|C4M5W4_ENTHI	5759.rna_EHI_026440-1	2.3e-117	428.3	298NE@1|root,2RFPB@2759|Eukaryota,3XF0K@554915|Amoebozoa	A	Pfam:RRM_6
tr|C4LTE1|C4LTE1_ENTHI	5759.rna_EHI_045280-1	1.2e-177	629.0	KOG0144@1|root,KOG0144@2759|Eukaryota,3XAFH@554915|Amoebozoa	A	RNA recognition motif. (a.k.a. RRM, RBD, or RNP domain)
tr|C4LUJ5|C4LUJ5_ENTHI	5759.rna_EHI_049970-1	1.6e-149	535.4	KOG0123@1|root,KOG0123@2759|Eukaryota,3XAQA@554915|Amoebozoa	A	RNA recognition motif. (a.k.a. RRM, RBD, or RNP domain)
tr|C4MA79|C4MA79_ENTHI	5759.rna_EHI_067210-1	1e-163	582.8	2CCPS@1|root,2RCEK@2759|Eukaryota,3XATK@554915|Amoebozoa	A	RNA recognition motif. (a.k.a. RRM, RBD, or RNP domain)
tr|C4M2L3|C4M2L3_ENTHI	5759.rna_EHI_079920-1	7.8e-160	569.7	KOG4660@1|root,KOG4660@2759|Eukaryota,3X95H@554915|Amoebozoa	A	RNA recognition motif
tr|C4M125|C4M125_ENTHI	5759.rna_EHI_105200-1	3.2e-128	464.5	KOG0127@1|root,KOG0127@2759|Eukaryota,3XGEU@554915|Amoebozoa	A	RNA recognition motif
tr|C4M153|C4M153_ENTHI	5759.rna_EHI_107120-1	6.7e-196	689.9	KOG0145@1|root,KOG0145@2759|Eukaryota,3XBVI@554915|Amoebozoa	A	RNA recognition motif. (a.k.a. RRM, RBD, or RNP domain)
tr|C4M0Z3|C4M0Z3_ENTHI	5759.rna_EHI_135070-1	5e-207	726.9	KOG4660@1|root,KOG4660@2759|Eukaryota,3X93X@554915|Amoebozoa	A	RNA recognition motif. (a.k.a. RRM, RBD, or RNP domain)
tr|C4LZD4|C4LZD4_ENTHI	5759.rna_EHI_137710-1	4.1e-170	604.4	KOG0118@1|root,KOG0118@2759|Eukaryota,3X8VX@554915|Amoebozoa	A	Pfam:RRM_6
tr|C4LSQ6|C4LSQ6_ENTHI	5759.rna_EHI_152180-1	1e-135	489.6	KOG4210@1|root,KOG4210@2759|Eukaryota,3X917@554915|Amoebozoa	A	RNA recognition motif. (a.k.a. RRM, RBD, or RNP domain)
tr|C4M4C7|C4M4C7_ENTHI	46681.XP_001734617.1	4.6e-81	307.4	KOG0121@1|root,KOG0121@2759|Eukaryota,3X8VE@554915|Amoebozoa	A	Nuclear cap-binding protein subunit 2
tr|C4M2R4|C4M2R4_ENTHI	5759.rna_EHI_160960-1	6.2e-123	446.8	294NG@1|root,2RBJQ@2759|Eukaryota,3X9M5@554915|Amoebozoa	A	RNA recognition motif. (a.k.a. RRM, RBD, or RNP domain)
tr|C4M1B4|C4M1B4_ENTHI	5759.rna_EHI_169910-1	1e-59	235.7	KOG0126@1|root,KOG0126@2759|Eukaryota,3X915@554915|Amoebozoa	A	RNA recognition motif. (a.k.a. RRM, RBD, or RNP domain)
tr|C4LZM3|C4LZM3_ENTHI	5759.rna_EHI_174980-1	2.8e-91	341.3	2CSCX@1|root,2RBDA@2759|Eukaryota,3X9DB@554915|Amoebozoa	A	RNA recognition motif
tr|C4LY10|C4LY10_ENTHI	5759.rna_EHI_177560-1	5.4e-158	563.5	2BZZ8@1|root,2RC7P@2759|Eukaryota,3XAIE@554915|Amoebozoa	A	RNA recognition motif. (a.k.a. RRM, RBD, or RNP domain)
tr|C4LY18|C4LY18_ENTHI	5759.rna_EHI_177650-1	1e-67	263.1	299SC@1|root,2RGUN@2759|Eukaryota,3XGE2@554915|Amoebozoa	A	RNA recognition motif
tr|C4LV83|C4LV83_ENTHI	5759.rna_EHI_183100-1	6.6e-191	673.3	KOG0147@1|root,KOG0147@2759|Eukaryota,3XFID@554915|Amoebozoa	A	RNA recognition motif
tr|C4LV84|C4LV84_ENTHI	5759.rna_EHI_183110-1	1.6e-240	838.6	KOG0144@1|root,KOG0146@2759|Eukaryota,3XFB1@554915|Amoebozoa	A	RNA recognition motif. (a.k.a. RRM, RBD, or RNP domain)
tr|C4LV95|C4LV95_ENTHI	5759.rna_EHI_183240-1	2e-95	355.1	KOG0118@1|root,KOG0118@2759|Eukaryota,3X93U@554915|Amoebozoa	A	RNA recognition motif. (a.k.a. RRM, RBD, or RNP domain)
tr|C4LZV7|C4LZV7_ENTHI	5759.rna_EHI_194440-1	7.6e-94	349.7	KOG0226@1|root,KOG0226@2759|Eukaryota,3X95V@554915|Amoebozoa	A	Pfam:RRM_6
tr|C4M9T1|C4M9T1_ENTHI	5759.rna_EHI_056660-1	8.5e-173	612.8	COG0724@1|root,KOG0148@2759|Eukaryota,3X94T@554915|Amoebozoa	A	Occluded RNA-recognition motif
tr|C4M3D4|C4M3D4_ENTHI	5759.rna_EHI_053170-1	2.1e-148	531.9	2E4NG@1|root,2SBHW@2759|Eukaryota,3X92T@554915|Amoebozoa	A	RNA recognition motif
tr|C4LW47|C4LW47_ENTHI	5759.rna_EHI_142020-1	2.8e-129	468.0	COG1094@1|root,KOG2874@2759|Eukaryota,3X8HA@554915|Amoebozoa	A	Required for 40S ribosome biogenesis. Involved in nucleolar processing of pre-18S ribosomal RNA and ribosome assembly
tr|C4M2C5|C4M2C5_ENTHI	5759.rna_EHI_158060-1	2.4e-144	518.1	KOG1548@1|root,KOG1548@2759|Eukaryota,3X8V4@554915|Amoebozoa	A	RNA recognition motif
tr|C4M4V3|C4M4V3_ENTHI	5759.rna_EHI_193510-1	7.5e-177	626.3	COG5176@1|root,KOG0119@2759|Eukaryota,3X8NQ@554915|Amoebozoa	A	Splicing factor 1 helix-hairpin domain
tr|C4M6W7|C4M6W7_ENTHI	5759.rna_EHI_139420-1	0.0	2029.2	KOG0988@1|root,KOG0988@2759|Eukaryota,3X968@554915|Amoebozoa	A	RNA polymerase
tr|C4LUU5|C4LUU5_ENTHI	5759.rna_EHI_178810-1	0.0	2994.1	KOG0392@1|root,KOG0392@2759|Eukaryota,3X8DD@554915|Amoebozoa	A	SNF2 family N-terminal domain
tr|C4MAW3|C4MAW3_ENTHI	5759.rna_EHI_183900-1	5.7e-243	846.7	COG1498@1|root,KOG2572@2759|Eukaryota,3X85J@554915|Amoebozoa	A	NOSIC (NUC001) domain
tr|C4LYX8|C4LYX8_ENTHI	5759.rna_EHI_117940-1	3.1e-121	441.0	COG5246@1|root,KOG0227@2759|Eukaryota,3X8QE@554915|Amoebozoa	A	Splicing factor 3A subunit
tr|C4LZP4|C4LZP4_ENTHI	5759.rna_EHI_038600-1	2e-263	914.4	COG5188@1|root,KOG2636@2759|Eukaryota,3X8G7@554915|Amoebozoa	A	Domain of unknown function (DUF3449)
tr|C4M9T8|C4M9T8_ENTHI	5759.rna_EHI_190450-1	1.7e-53	214.9	KOG3485@1|root,KOG3485@2759|Eukaryota,3X8ZX@554915|Amoebozoa	A	Splicing factor 3b subunit
tr|C4LTN4|C4LTN4_ENTHI	5759.rna_EHI_012460-1	6.9e-107	393.3	KOG0131@1|root,KOG0131@2759|Eukaryota,3X8QY@554915|Amoebozoa	A	Splicing factor 3b subunit
tr|C4M6K0|C4M6K0_ENTHI	5759.rna_EHI_060350-1	0.0	4645.5	COG5178@1|root,KOG1795@2759|Eukaryota,3X849@554915|Amoebozoa	A	U5-snRNA binding site 2 of PrP8
tr|C4LWP3|C4LWP3_ENTHI	5759.rna_EHI_069550-1	1.6e-114	418.7	COG5182@1|root,KOG2330@2759|Eukaryota,3X8RK@554915|Amoebozoa	A	Domain of unknown function (DUF382)
tr|C4M5H1|C4M5H1_ENTHI	5759.rna_EHI_111220-1	0.0	1981.1	COG1112@1|root,KOG1801@2759|Eukaryota,3X89F@554915|Amoebozoa	A	AAA domain
tr|C4M9G3|C4M9G3_ENTHI	5759.rna_EHI_067570-1	1.7e-201	708.4	KOG2777@1|root,KOG2777@2759|Eukaryota,3X97U@554915|Amoebozoa	A	Adenosine-deaminase (editase) domain
tr|C4LTU8|C4LTU8_ENTHI	5759.rna_EHI_050780-1	1.6e-123	448.7	KOG4206@1|root,KOG4206@2759|Eukaryota,3X95K@554915|Amoebozoa	A	small nuclear ribonucleoprotein
tr|C4LXB3|C4LXB3_ENTHI	5759.rna_EHI_098300-1	0.0	1186.8	KOG0120@1|root,KOG0120@2759|Eukaryota,3X8VY@554915|Amoebozoa	A	Pfam:RRM_6
tr|C4MAN7|C4MAN7_ENTHI	5759.rna_EHI_016140-1	2.3e-145	521.5	KOG2202@1|root,KOG2202@2759|Eukaryota,3XA1S@554915|Amoebozoa	A	zinc finger
tr|C4M4D8|C4M4D8_ENTHI	5759.rna_EHI_156380-1	1.9e-129	468.4	KOG2202@1|root,KOG2202@2759|Eukaryota,3X8R8@554915|Amoebozoa	A	zinc finger
tr|C4LTD0|C4LTD0_ENTHI	5759.rna_EHI_045170-1	0.0	3498.8	COG1204@1|root,KOG0951@2759|Eukaryota,3X85Z@554915|Amoebozoa	A	Sec63 Brl domain
tr|C4LV63|C4LV63_ENTHI	5759.rna_EHI_182830-1	0.0	1125.5	KOG3763@1|root,KOG3763@2759|Eukaryota,3XC8S@554915|Amoebozoa	A	Ubiquitin associated domain
tr|C4LTX9|C4LTX9_ENTHI	5759.rna_EHI_067830-1	0.0	1415.2	KOG0306@1|root,KOG0306@2759|Eukaryota,3X84K@554915|Amoebozoa	A	Dip2/Utp12 Family
tr|C4LYM6|C4LYM6_ENTHI	5759.rna_EHI_118780-1	8.5e-198	696.0	KOG0647@1|root,KOG0647@2759|Eukaryota,3X94W@554915|Amoebozoa	A	WD domain, G-beta repeat
tr|C4M3P7|C4M3P7_ENTHI	5759.rna_EHI_140750-1	0.0	1432.2	KOG0319@1|root,KOG0319@2759|Eukaryota,3X8MT@554915|Amoebozoa	A	Utp13 specific WD40 associated domain
tr|C4LSH9|C4LSH9_ENTHI	5759.rna_EHI_151370-1	0.0	1679.1	KOG0291@1|root,KOG0291@2759|Eukaryota,3X82T@554915|Amoebozoa	A	WD domain, G-beta repeat
tr|C4M1D0|C4M1D0_ENTHI	5759.rna_EHI_170080-1	1.7e-278	964.5	COG2319@1|root,KOG0284@2759|Eukaryota,3X8DC@554915|Amoebozoa	A	WD domain, G-beta repeat
tr|C4M1V9|C4M1V9_ENTHI	5759.rna_EHI_027730-1	6.1e-282	976.1	KOG1272@1|root,KOG1272@2759|Eukaryota,3X8M7@554915|Amoebozoa	A	BING4CT (NUC141) domain
tr|C4M9G4|C4M9G4_ENTHI	5759.rna_EHI_067580-1	6.8e-98	363.2	COG5084@1|root,KOG1040@2759|Eukaryota,3X8TE@554915|Amoebozoa	A	zinc finger
tr|C4M3M2|C4M3M2_ENTHI	5759.rna_EHI_140490-1	1.9e-163	581.6	KOG1446@1|root,KOG1446@2759|Eukaryota,3X95A@554915|Amoebozoa	ABO	WD domain, G-beta repeat
tr|C4M4B3|C4M4B3_ENTHI	5759.rna_EHI_048220-1	9.5e-255	885.6	COG5049@1|root,KOG2045@2759|Eukaryota,3XF4A@554915|Amoebozoa	ADL	5'-3' exonuclease activity
tr|C4M8Y2|C4M8Y2_ENTHI	5759.rna_EHI_080270-1	0.0	1226.5	COG5049@1|root,KOG2044@2759|Eukaryota,3XF9X@554915|Amoebozoa	AL	XRN 5'-3' exonuclease N-terminus
tr|C4LZC7|C4LZC7_ENTHI	5759.rna_EHI_000780-1	0.0	3059.6	COG0553@1|root,KOG0384@2759|Eukaryota,3XD7G@554915|Amoebozoa	B	Chromo (CHRromatin Organisation MOdifier) domain
tr|C4M8E6|C4M8E6_ENTHI	5759.rna_EHI_115350-1	0.0	2464.9	COG0553@1|root,KOG0384@2759|Eukaryota,3X87R@554915|Amoebozoa	B	Chromo (CHRromatin Organisation MOdifier) domain
tr|C4LW36|C4LW36_ENTHI	5759.rna_EHI_141900-1	0.0	2347.0	COG0553@1|root,KOG0384@2759|Eukaryota,3X8BZ@554915|Amoebozoa	B	Chromo (CHRromatin Organisation MOdifier) domain
tr|Q6RCM0|Q6RCM0_ENTHI	5759.rna_EHI_120640-1	0.0	2424.0	COG0187@1|root,KOG0355@2759|Eukaryota,3X8ES@554915|Amoebozoa	B	Control of topological states of DNA by transient breakage and subsequent rejoining of DNA strands. Topoisomerase II makes double-strand breaks
tr|C4LTN5|C4LTN5_ENTHI	5759.rna_EHI_012470-1	0.0	1614.4	COG0553@1|root,KOG1000@2759|Eukaryota,3XCW7@554915|Amoebozoa	B	SNF2 family N-terminal domain
tr|C4LTA8|C4LTA8_ENTHI	5759.rna_EHI_044890-1	0.0	1862.4	COG0553@1|root,KOG0385@2759|Eukaryota,3X8B6@554915|Amoebozoa	B	SLIDE
tr|C4LXL7|C4LXL7_ENTHI	5759.rna_EHI_073570-1	1.2e-235	822.0	KOG2696@1|root,KOG2696@2759|Eukaryota,3X907@554915|Amoebozoa	B	Histone acetyltransferase type B catalytic subunit
tr|Q5U8N1|Q5U8N1_ENTHI	5759.rna_EHI_142000-1	5e-245	853.2	COG5027@1|root,KOG2747@2759|Eukaryota,3X846@554915|Amoebozoa	B	Belongs to the MYST (SAS MOZ) family
tr|C4LSP0|C4LSP0_ENTHI	5759.rna_EHI_152010-1	0.0	1189.5	COG1243@1|root,KOG2535@2759|Eukaryota,3X8A5@554915|Amoebozoa	B	Catalytic histone acetyltransferase subunit of the RNA polymerase II elongator complex, which is a component of the RNA polymerase II (Pol II) holoenzyme and is involved in transcriptional elongation
tr|C4LUR4|C4LUR4_ENTHI	5759.rna_EHI_178480-1	4.3e-80	304.3	COG2036@1|root,KOG1745@2759|Eukaryota,3XCV9@554915|Amoebozoa	B	Histone H3
tr|C4LTY4|C4LTY4_ENTHI	5759.rna_EHI_067880-1	1.8e-124	451.8	KOG3001@1|root,KOG3001@2759|Eukaryota,3X92U@554915|Amoebozoa	B	MRG
tr|C4M1X5|C4M1X5_ENTHI	5759.rna_EHI_164820-1	0.0	1604.3	COG1196@1|root,KOG0964@2759|Eukaryota,3X843@554915|Amoebozoa	B	Structural maintenance of chromosomes protein
tr|C4M3X7|C4M3X7_ENTHI	5759.rna_EHI_200710-1	0.0	1172.1	KOG1911@1|root,KOG1911@2759|Eukaryota,3X9H2@554915|Amoebozoa	B	Chromo (CHRromatin Organisation MOdifier) domain
tr|C4LXC1|C4LXC1_ENTHI	5759.rna_EHI_098390-1	0.0	1179.9	KOG1156@1|root,KOG1156@2759|Eukaryota,3X94J@554915|Amoebozoa	B	NMDA receptor-regulated protein 1
tr|C4M8I3|C4M8I3_ENTHI	5759.rna_EHI_120310-1	1.1e-102	379.4	COG5124@1|root,KOG3433@2759|Eukaryota,3X970@554915|Amoebozoa	B	Required for proper homologous chromosome pairing and efficient cross-over and intragenic recombination
tr|C4M1I4|C4M1I4_ENTHI	5759.rna_EHI_000930-1	0.0	1139.4	KOG1156@1|root,KOG1156@2759|Eukaryota,3X8Y1@554915|Amoebozoa	B	NMDA receptor-regulated protein 1
tr|C4M777|C4M777_ENTHI	5759.rna_EHI_199700-1	0.0	1646.3	COG1196@1|root,KOG0996@2759|Eukaryota,3X8CQ@554915|Amoebozoa	B	Structural maintenance of chromosomes protein
tr|C4M6A1|C4M6A1_ENTHI	5759.rna_EHI_082500-1	2.9e-191	674.5	COG5165@1|root,KOG0526@2759|Eukaryota,3X8SD@554915|Amoebozoa	B	Component of the FACT complex, a general chromatin factor that acts to reorganize nucleosomes. The FACT complex is involved in multiple processes that require DNA as a template such as mRNA elongation, DNA replication and DNA repair. During transcription elongation the FACT complex acts as a histone chaperone that both destabilizes and restores nucleosomal structure. It facilitates the passage of…
tr|C4M6V4|C4M6V4_ENTHI	5759.rna_EHI_170610-1	5.7e-208	729.9	COG5259@1|root,KOG1279@2759|Eukaryota,3XB9P@554915|Amoebozoa	B	SWIRM domain
tr|C4LW59|C4LW59_ENTHI	5759.rna_EHI_142140-1	1.7e-195	688.3	COG5114@1|root,KOG0457@2759|Eukaryota,3X8KY@554915|Amoebozoa	B	Zinc-binding domain, present in Dystrophin, CREB-binding protein.
tr|C4LYT7|C4LYT7_ENTHI	5759.rna_EHI_010500-1	0.0	1577.0	KOG0266@1|root,KOG0266@2759|Eukaryota	B	WD repeat-containing protein
tr|C4M856|C4M856_ENTHI	5759.rna_EHI_052160-1	2.9e-234	817.8	KOG0302@1|root,KOG0302@2759|Eukaryota,3X87J@554915|Amoebozoa	B	Histone-binding protein RBBP4 or subunit C of CAF1 complex
tr|C4M6Z3|C4M6Z3_ENTHI	5759.rna_EHI_056440-1	0.0	1468.8	KOG0973@1|root,KOG0973@2759|Eukaryota,3X8JV@554915|Amoebozoa	B	for the periodic repression of histone gene transcription during the cell cycle
tr|C4M922|C4M922_ENTHI	5759.rna_EHI_192950-1	3.6e-193	680.6	KOG0264@1|root,KOG0264@2759|Eukaryota,3XCM9@554915|Amoebozoa	B	Histone-binding protein RBBP4 or subunit C of CAF1 complex
tr|C4M0I8|C4M0I8_ENTHI	5759.rna_EHI_024460-1	0.0	1365.1	COG5218@1|root,KOG2025@2759|Eukaryota,3XD90@554915|Amoebozoa	BD	Nuclear condensing complex subunits, C-term domain
tr|C4M515|C4M515_ENTHI	5759.rna_EHI_141090-1	0.0	2043.1	COG5098@1|root,KOG0414@2759|Eukaryota,3X88Q@554915|Amoebozoa	BD	Regulatory subunit of the condensin complex, a complex required for conversion of interphase chromatin into mitotic-like condense chromosomes. The condensin complex probably introduces positive supercoils into relaxed DNA in the presence of type I topoisomerases and converts nicked DNA into positive knotted forms in the presence of type II topoisomerases
tr|C4M559|C4M559_ENTHI	5759.rna_EHI_178060-1	0.0	1139.4	COG5229@1|root,KOG2328@2759|Eukaryota,3X92H@554915|Amoebozoa	BD	Regulatory subunit of the condensin complex, a complex required for conversion of interphase chromatin into mitotic-like condense chromosomes
tr|C4LUH6|C4LUH6_ENTHI	5759.rna_EHI_049770-1	0.0	1940.2	COG1196@1|root,KOG0933@2759|Eukaryota,3X88X@554915|Amoebozoa	BD	SMC proteins Flexible Hinge Domain
tr|C4M6X1|C4M6X1_ENTHI	5759.rna_EHI_139460-1	5.8e-186	656.8	KOG1507@1|root,KOG1507@2759|Eukaryota,3X912@554915|Amoebozoa	BD	Belongs to the nucleosome assembly protein (NAP) family
tr|C4M392|C4M392_ENTHI	5759.rna_EHI_106280-1	0.0	1899.0	COG1196@1|root,KOG0979@2759|Eukaryota,3X8DU@554915|Amoebozoa	BDL	AAA domain
tr|C4M3H1|C4M3H1_ENTHI	5759.rna_EHI_017670-1	0.0	4838.1	KOG0892@1|root,KOG0892@2759|Eukaryota,3XD8S@554915|Amoebozoa	BDLT	FATC
tr|C4M9A9|C4M9A9_ENTHI	5759.rna_EHI_193070-1	0.0	1744.9	KOG0892@1|root,KOG0892@2759|Eukaryota,3XFMZ@554915|Amoebozoa	BDLT	Belongs to the PI3 PI4-kinase family
tr|C4LVE7|C4LVE7_ENTHI	5759.rna_EHI_197310-1	0.0	4285.7	COG5032@1|root,KOG0890@2759|Eukaryota,3X8HM@554915|Amoebozoa	BDLT	FATC
tr|C4M2I9|C4M2I9_ENTHI	5759.rna_EHI_054700-1	1e-190	672.5	COG2110@1|root,KOG2633@2759|Eukaryota,3XCTF@554915|Amoebozoa	BK	Appr-1'-p processing enzyme
tr|C4M8I1|C4M8I1_ENTHI	5759.rna_EHI_120280-1	4.7e-191	673.7	COG0846@1|root,KOG2683@2759|Eukaryota,3XE4S@554915|Amoebozoa	BK	Sir2 family
tr|C4LSH3|C4LSH3_ENTHI	5759.rna_EHI_151300-1	2.7e-232	810.8	COG0123@1|root,COG0846@1|root,KOG1343@2759|Eukaryota,KOG2682@2759|Eukaryota,3X8FI@554915|Amoebozoa	BK	Belongs to the sirtuin family
tr|C4M6Q0|C4M6Q0_ENTHI	5759.rna_EHI_201210-1	4.7e-215	753.4	COG0846@1|root,KOG2682@2759|Eukaryota,3XFTJ@554915|Amoebozoa	BK	Sir2 family
tr|C4M4G8|C4M4G8_ENTHI	5759.rna_EHI_042140-1	4.4e-310	1069.7	COG1012@1|root,KOG2456@2759|Eukaryota,3X833@554915|Amoebozoa	C	Belongs to the aldehyde dehydrogenase family
tr|C4M346|C4M346_ENTHI	5759.rna_EHI_059880-1	1e-223	782.3	COG0584@1|root,KOG2258@2759|Eukaryota,3XCPU@554915|Amoebozoa	C	Glycerophosphoryl diester phosphodiesterase family
tr|C4LU25|C4LU25_ENTHI	5759.rna_EHI_068320-1	3.5e-227	793.9	COG0584@1|root,KOG2258@2759|Eukaryota,3X9P9@554915|Amoebozoa	C	Glycerophosphoryl diester phosphodiesterase family
tr|C4M4S8|C4M4S8_ENTHI	5759.rna_EHI_095150-1	5.7e-152	543.5	KOG0752@1|root,KOG0752@2759|Eukaryota,3X8Z5@554915|Amoebozoa	C	Belongs to the mitochondrial carrier (TC 2.A.29) family
tr|C4M169|C4M169_ENTHI	5759.rna_EHI_107280-1	0.0	1712.6	COG1269@1|root,KOG2189@2759|Eukaryota,3X85X@554915|Amoebozoa	C	Essential component of the vacuolar proton pump (V- ATPase), a multimeric enzyme that catalyzes the translocation of protons across the membranes. Required for assembly and activity of the V-ATPase
tr|C4LZ92|C4LZ92_ENTHI	5759.rna_EHI_000410-1	4.9e-204	716.8	COG1454@1|root,KOG3857@2759|Eukaryota,3XG4C@554915|Amoebozoa	C	Iron-containing alcohol dehydrogenase
tr|C4LVY0|C4LVY0_ENTHI	5759.rna_EHI_125950-1	3.5e-224	783.9	COG1454@1|root,KOG3857@2759|Eukaryota,3X9QY@554915|Amoebozoa	C	Iron-containing alcohol dehydrogenase
tr|C4M7F5|C4M7F5_ENTHI	5759.rna_EHI_166490-1	7.4e-244	849.4	COG1454@1|root,KOG3857@2759|Eukaryota,3X94Z@554915|Amoebozoa	C	alcohol dehydrogenase
tr|Q869B1|Q869B1_ENTHI	5759.rna_EHI_005060-1	1.9e-270	937.9	COG4624@1|root,2R9JU@2759|Eukaryota,3XG7Q@554915|Amoebozoa	C	Belongs to the NARF family
tr|Q8MU40|Q8MU40_ENTHI	5759.rna_EHI_049620-1	1.9e-200	704.9	COG0822@1|root,KOG3361@2759|Eukaryota,3X97S@554915|Amoebozoa	C	Scaffold protein for the de novo synthesis of iron- sulfur (Fe-S) clusters within mitochondria, which is required for maturation of both mitochondrial and cytoplasmic 2Fe-2S and 4Fe-4S proteins
tr|C4M708|C4M708_ENTHI	5759.rna_EHI_189860-1	9.8e-288	995.3	COG0584@1|root,KOG2421@2759|Eukaryota,3X8PD@554915|Amoebozoa	C	Glycerophosphoryl diester phosphodiesterase family
tr|B1N5A6|B1N5A6_ENTHI	5759.rna_EHI_154450-1	7.3e-143	513.1	COG0778@1|root,2SU6D@2759|Eukaryota,3XA3H@554915|Amoebozoa	C	Nitroreductase family
tr|C4M982|C4M982_ENTHI	5759.rna_EHI_124880-1	1.2e-137	495.7	COG0221@1|root,KOG1626@2759|Eukaryota,3X8RS@554915|Amoebozoa	C	Inorganic pyrophosphatase
tr|C4LZV6|C4LZV6_ENTHI	5759.rna_EHI_194430-1	4e-96	357.5	2CSIJ@1|root,2RC1Q@2759|Eukaryota,3XA9P@554915|Amoebozoa	C	4Fe-4S binding domain
tr|C4LW95|C4LW95_ENTHI	5759.rna_EHI_155440-1	8.7e-181	639.4	COG0492@1|root,KOG0404@2759|Eukaryota,3X82N@554915|Amoebozoa	C	Belongs to the class-II pyridine nucleotide-disulfide oxidoreductase family
tr|Q4VSM4|Q4VSM4_ENTHI	5759.rna_EHI_189850-1	3e-284	983.8	COG1156@1|root,KOG1351@2759|Eukaryota,3X82W@554915|Amoebozoa	C	B subunit
tr|C4M6Y9|C4M6Y9_ENTHI	5759.rna_EHI_056390-1	2.6e-127	461.5	COG1394@1|root,KOG1647@2759|Eukaryota,3X8HB@554915|Amoebozoa	C	ATP synthase subunit D
tr|C4LV20|C4LV20_ENTHI	5759.rna_EHI_092600-1	1.4e-214	751.9	COG5127@1|root,KOG2909@2759|Eukaryota,3X8QN@554915|Amoebozoa	C	Subunit of the peripheral V1 complex of vacuolar ATPase. Subunit C is necessary for the assembly of the catalytic sector of the enzyme and is likely to have a specific function in its catalytic activity. V-ATPase is responsible for acidifying a variety of intracellular compartments in eukaryotic cells
tr|C4M399|C4M399_ENTHI	5759.rna_EHI_106350-1	2.2e-201	708.0	COG1527@1|root,KOG2957@2759|Eukaryota,3X8ED@554915|Amoebozoa	C	Subunit of the integral membrane V0 complex of vacuolar ATPase. Vacuolar ATPase is responsible for acidifying a variety of intracellular compartments in eukaryotic cells, thus providing most of the energy required for transport processes in the vacuolar system
tr|C4LV36|C4LV36_ENTHI	5759.rna_EHI_182550-1	1.2e-107	396.0	COG1390@1|root,KOG1664@2759|Eukaryota,3X94E@554915|Amoebozoa	C	Vacuolar ATP synthase subunit E
tr|C4LV37|C4LV37_ENTHI	5759.rna_EHI_182560-1	1.3e-90	339.3	COG1390@1|root,KOG1664@2759|Eukaryota,3XBBW@554915|Amoebozoa	C	Vacuolar ATP synthase subunit E
tr|C4LU65|C4LU65_ENTHI	5759.rna_EHI_068750-1	4.7e-249	866.7	COG5231@1|root,KOG2759@2759|Eukaryota,3X8XZ@554915|Amoebozoa	C	subunit H
tr|C4M7K9|C4M7K9_ENTHI	5759.rna_EHI_170420-1	4e-62	243.8	COG0526@1|root,KOG0190@2759|Eukaryota	CO	intramolecular oxidoreductase activity, transposing S-S bonds
tr|C4MAF7|C4MAF7_ENTHI	5759.rna_EHI_167280-1	0.0	1336.6	COG5647@1|root,KOG2166@2759|Eukaryota,3XEPZ@554915|Amoebozoa	D	Belongs to the cullin family
tr|C4LWR1|C4LWR1_ENTHI	5759.rna_EHI_198650-1	3e-150	537.7	297R4@1|root,2RER9@2759|Eukaryota,3XDTS@554915|Amoebozoa	D	Belongs to the cyclin family
tr|C4M7E8|C4M7E8_ENTHI	5759.rna_EHI_166420-1	2.6e-222	777.7	COG5024@1|root,KOG0653@2759|Eukaryota,3XD1M@554915|Amoebozoa	D	Belongs to the cyclin family
tr|C4M692|C4M692_ENTHI	5759.rna_EHI_081760-1	0.0	2270.0	KOG3694@1|root,KOG3694@2759|Eukaryota,3X91K@554915|Amoebozoa	D	Cytosolic regulator
tr|C4LYH9|C4LYH9_ENTHI	5759.rna_EHI_093880-1	7.6e-294	1015.8	KOG1213@1|root,KOG1213@2759|Eukaryota,3X95X@554915|Amoebozoa	D	N terminus of Rad21 / Rec8 like protein
tr|C4M1G6|C4M1G6_ENTHI	5759.rna_EHI_192460-1	0.0	1963.3	KOG1924@1|root,KOG1924@2759|Eukaryota	D	protein diaphanous homolog
tr|C4M2F5|C4M2F5_ENTHI	5759.rna_EHI_040260-1	0.0	2040.4	KOG1517@1|root,KOG1517@2759|Eukaryota,3X88F@554915|Amoebozoa	D	Raptor N-terminal CASPase like domain
tr|C4M3W9|C4M3W9_ENTHI	5759.rna_EHI_016470-1	0.0	1352.4	COG5647@1|root,KOG2166@2759|Eukaryota,3XC2Q@554915|Amoebozoa	D	Belongs to the cullin family
tr|B1N5E9|B1N5E9_ENTHI	5759.rna_EHI_078420-1	3.9e-287	993.4	COG5647@1|root,KOG2166@2759|Eukaryota,3X9W9@554915|Amoebozoa	D	Belongs to the cullin family
tr|C4LSX5|C4LSX5_ENTHI	5759.rna_EHI_148050-1	2.1e-216	758.1	KOG2398@1|root,KOG2398@2759|Eukaryota,3X8PV@554915|Amoebozoa	D	Fes/CIP4, and EFC/F-BAR homology domain
tr|C4LYN4|C4LYN4_ENTHI	5759.rna_EHI_118860-1	2.8e-210	737.6	COG0144@1|root,KOG2360@2759|Eukaryota,3X8QB@554915|Amoebozoa	D	Belongs to the class I-like SAM-binding methyltransferase superfamily. RsmB NOP family
tr|C4LZZ1|C4LZZ1_ENTHI	5759.rna_EHI_065750-1	1.5e-120	438.7	KOG0440@1|root,KOG1903@2759|Eukaryota,3XAA9@554915|Amoebozoa	D	Mob1/phocein family
tr|C4M947|C4M947_ENTHI	5759.rna_EHI_083630-1	3.9e-124	450.7	KOG0440@1|root,KOG0440@2759|Eukaryota,3XFVD@554915|Amoebozoa	D	Mob1/phocein family
tr|C4LT22|C4LT22_ENTHI	5759.rna_EHI_148520-1	3.3e-123	447.6	KOG0440@1|root,KOG0440@2759|Eukaryota,3X8MR@554915|Amoebozoa	D	Mob1/phocein family
tr|C4LZB2|C4LZB2_ENTHI	5759.rna_EHI_000610-1	2.1e-154	551.6	COG0489@1|root,KOG3022@2759|Eukaryota,3X8H6@554915|Amoebozoa	D	Component of the cytosolic iron-sulfur (Fe S) protein assembly (CIA) machinery. Required for maturation of extramitochondrial Fe-S proteins. The nubp1-nubp2 heterotetramer forms a Fe-S scaffold complex, mediating the de novo assembly of an Fe-S cluster and its transfer to target apoproteins
tr|C4M7W7|C4M7W7_ENTHI	5759.rna_EHI_047750-1	1.2e-175	622.5	COG0489@1|root,KOG3022@2759|Eukaryota,3X84N@554915|Amoebozoa	D	Component of the cytosolic iron-sulfur (Fe S) protein assembly (CIA) machinery. Required for maturation of extramitochondrial Fe-S proteins. The nubp1-nubp2 heterotetramer forms a Fe-S scaffold complex, mediating the de novo assembly of an Fe-S cluster and its transfer to target apoproteins
tr|C4LVQ2|C4LVQ2_ENTHI	5759.rna_EHI_186850-1	0.0	1797.3	KOG1042@1|root,KOG1042@2759|Eukaryota,3XC0Q@554915|Amoebozoa	D	Belongs to the argonaute family
tr|C4M679|C4M679_ENTHI	5759.rna_EHI_117640-1	1e-256	892.1	KOG0588@1|root,KOG0588@2759|Eukaryota,3X9U4@554915|Amoebozoa	D	belongs to the protein kinase superfamily
tr|C4MA18|C4MA18_ENTHI	5759.rna_EHI_088490-1	1.1e-169	602.4	KOG0615@1|root,KOG0615@2759|Eukaryota,3XH2S@554915|Amoebozoa	D	Protein tyrosine kinase
tr|C4MAM4|C4MAM4_ENTHI	5759.rna_EHI_123720-1	2.7e-196	691.0	KOG0600@1|root,KOG0600@2759|Eukaryota,3XBK7@554915|Amoebozoa	D	Belongs to the protein kinase superfamily
tr|C4MAJ7|C4MAJ7_ENTHI	5759.rna_EHI_160700-1	3.9e-133	480.7	COG5105@1|root,KOG3772@2759|Eukaryota,3XFUY@554915|Amoebozoa	D	Rhodanese Homology Domain
tr|C4M8H8|C4M8H8_ENTHI	5759.rna_EHI_120330-1	0.0	2819.3	COG5155@1|root,KOG1849@2759|Eukaryota,3X8S8@554915|Amoebozoa	D	Peptidase family C50
tr|C4M3R2|C4M3R2_ENTHI	5759.rna_EHI_146200-1	1.3e-116	425.6	COG0424@1|root,KOG1509@2759|Eukaryota,3X8W6@554915|Amoebozoa	D	Maf-like protein
tr|C4M0L7|C4M0L7_ENTHI	5759.rna_EHI_008410-1	0.0	1099.0	KOG0575@1|root,KOG0575@2759|Eukaryota,3X8KF@554915|Amoebozoa	D	Serine threonine-protein kinase
tr|C4LZ33|C4LZ33_ENTHI	5759.rna_EHI_009590-1	0.0	2927.9	KOG0198@1|root,KOG0198@2759|Eukaryota,3X83S@554915|Amoebozoa	D	Serine/Threonine protein kinases, catalytic domain
tr|Q761X3|Q761X3_ENTHI	5759.rna_EHI_025300-1	0.0	1131.7	KOG0588@1|root,KOG0588@2759|Eukaryota,3XBID@554915|Amoebozoa	D	Serine/Threonine protein kinases, catalytic domain
tr|C4LTU9|C4LTU9_ENTHI	5759.rna_EHI_050790-1	0.0	1892.5	COG1196@1|root,KOG0018@2759|Eukaryota,3X8E5@554915|Amoebozoa	D	Structural maintenance of
tr|C4MA26|C4MA26_ENTHI	5759.rna_EHI_090030-1	6.4e-139	500.0	COG5333@1|root,KOG0834@2759|Eukaryota	DKL	positive regulation of phosphorylation of RNA polymerase II C-terminal domain
tr|C4M6E4|C4M6E4_ENTHI	5759.rna_EHI_142740-1	1.4e-175	622.1	COG5035@1|root,KOG2952@2759|Eukaryota,3X8IN@554915|Amoebozoa	DKT	LEM3 (ligand-effect modulator 3) family / CDC50 family
tr|C4LX01|C4LX01_ENTHI	5759.rna_EHI_127290-1	1.5e-174	618.6	KOG0668@1|root,KOG0668@2759|Eukaryota,3XFNM@554915|Amoebozoa	DKT	Belongs to the protein kinase superfamily
tr|C4LSS2|C4LSS2_ENTHI	5759.rna_EHI_152350-1	3.1e-138	497.7	COG5041@1|root,KOG3092@2759|Eukaryota,3X8QM@554915|Amoebozoa	DKT	Plays a complex role in regulating the basal catalytic activity of the alpha subunit
tr|C4M0F3|C4M0F3_ENTHI	5759.rna_EHI_006800-1	3.6e-193	680.6	KOG0668@1|root,KOG0668@2759|Eukaryota,3X8B2@554915|Amoebozoa	DKT	Casein kinase II subunit alpha
tr|C4LWD1|C4LWD1_ENTHI	5759.rna_EHI_096180-1	1.9e-109	401.7	KOG0083@1|root,KOG0083@2759|Eukaryota	DKT	GMP binding
tr|C4M5T7|C4M5T7_ENTHI	5759.rna_EHI_082050-1	8.6e-248	862.4	COG0470@1|root,KOG1970@2759|Eukaryota,3X9AK@554915|Amoebozoa	DL	mitotic DNA replication checkpoint
tr|B1N4D1|B1N4D1_ENTHI	5759.rna_EHI_192770-1	5.1e-223	780.0	COG1474@1|root,KOG2227@2759|Eukaryota,3XA1G@554915|Amoebozoa	DL	AAA domain
tr|C4LTR6|C4LTR6_ENTHI	5759.rna_EHI_050430-1	1.5e-189	668.7	COG0468@1|root,KOG1434@2759|Eukaryota,3XDX8@554915|Amoebozoa	DL	Belongs to the RecA family
tr|C4LTX1|C4LTX1_ENTHI	5759.rna_EHI_051010-1	5.8e-199	699.9	COG2319@1|root,KOG0305@2759|Eukaryota,3X8SM@554915|Amoebozoa	DO	WD domain, G-beta repeat
tr|C4M0Z1|C4M0Z1_ENTHI	5759.rna_EHI_135040-1	6.7e-220	769.6	COG2319@1|root,KOG0305@2759|Eukaryota,3XCXG@554915|Amoebozoa	DO	WD40 repeats
tr|C4MB98|C4MB98_ENTHI	46681.XP_001739364.1	3.1e-75	287.7	COG5126@1|root,KOG0027@2759|Eukaryota	DTZ	Calcium-binding protein
tr|C4M885|C4M885_ENTHI	5759.rna_EHI_075850-1	0.0	1658.3	COG5184@1|root,KOG1426@2759|Eukaryota,3XC42@554915|Amoebozoa	DZ	RasGEF N-terminal motif
tr|C4LTU4|C4LTU4_ENTHI	5759.rna_EHI_050740-1	5.7e-211	740.0	COG0252@1|root,KOG0503@2759|Eukaryota,3X87C@554915|Amoebozoa	E	Asparaginase
tr|C4M1V6|C4M1V6_ENTHI	5759.rna_EHI_027700-1	1e-278	965.3	COG0520@1|root,KOG2142@2759|Eukaryota,3XF0Q@554915|Amoebozoa	E	Aminotransferase class-V
tr|C4M715|C4M715_ENTHI	5759.rna_EHI_189970-1	1.6e-269	934.9	COG0531@1|root,KOG1287@2759|Eukaryota,3XGA0@554915|Amoebozoa	E	Amino acid permease
tr|C4MAA8|C4MAA8_ENTHI	5759.rna_EHI_129510-1	1.4e-212	745.3	COG0814@1|root,KOG1305@2759|Eukaryota	E	amino acid transmembrane transporter activity
tr|C4M8E3|C4M8E3_ENTHI	5759.rna_EHI_115320-1	2.3e-229	801.2	COG0814@1|root,KOG1305@2759|Eukaryota,3XBXM@554915|Amoebozoa	E	Transmembrane amino acid transporter protein
tr|C4M7U4|C4M7U4_ENTHI	5759.rna_EHI_020320-1	3.6e-263	913.7	COG0531@1|root,KOG1287@2759|Eukaryota,3X8XC@554915|Amoebozoa	E	Amino acid permease
tr|C4M0U9|C4M0U9_ENTHI	5759.rna_EHI_100280-1	5.3e-303	1046.2	COG0531@1|root,KOG1287@2759|Eukaryota,3X8SX@554915|Amoebozoa	E	Amino acid permease
tr|C4M5W1|C4M5W1_ENTHI	5759.rna_EHI_026480-1	3.4e-146	524.2	COG1809@1|root,2RCZB@2759|Eukaryota,3XBMJ@554915|Amoebozoa	E	(2R)-phospho-3-sulfolactate synthase (ComA)
tr|C4M8M9|C4M8M9_ENTHI	5759.rna_EHI_114340-1	6.1e-221	773.1	COG0624@1|root,KOG2275@2759|Eukaryota,3XDCY@554915|Amoebozoa	E	Peptidase dimerisation domain
tr|C4M049|C4M049_ENTHI	5759.rna_EHI_021340-1	4.8e-254	883.2	COG1362@1|root,KOG2596@2759|Eukaryota,3XCBY@554915|Amoebozoa	E	Belongs to the peptidase M18 family
tr|C4M1J8|C4M1J8_ENTHI	5759.rna_EHI_084670-1	1.1e-233	815.5	COG0436@1|root,KOG0257@2759|Eukaryota,3X9VD@554915|Amoebozoa	E	Cys/Met metabolism PLP-dependent enzyme
tr|C4LSS0|C4LSS0_ENTHI	5759.rna_EHI_152330-1	2.1e-168	598.2	COG0010@1|root,KOG2965@2759|Eukaryota,3X9HX@554915|Amoebozoa	E	Arginase family
tr|C4MBI8|C4MBI8_ENTHI	5759.rna_EHI_106690-1	6.2e-246	856.3	COG1362@1|root,KOG2596@2759|Eukaryota,3X8GK@554915|Amoebozoa	E	Belongs to the peptidase M18 family
tr|C4LSR8|C4LSR8_ENTHI	5759.rna_EHI_152310-1	6.6e-159	566.6	COG0115@1|root,2RDEP@2759|Eukaryota,3XC7G@554915|Amoebozoa	E	Amino-transferase class IV
tr|Q769I7|Q769I7_ENTHI	5759.rna_EHI_136380-1	4e-220	770.4	COG1104@1|root,KOG1549@2759|Eukaryota,3X88M@554915|Amoebozoa	E	Cysteine desulfurase
tr|C4MAX0|C4MAX0_ENTHI	46681.XP_001734189.1	1.3e-121	442.2	COG0388@1|root,KOG0806@2759|Eukaryota,3XATB@554915|Amoebozoa	E	Carbon-nitrogen hydrolase
tr|C4LXZ8|C4LXZ8_ENTHI	5759.rna_EHI_035680-1	3.6e-159	567.4	COG0388@1|root,KOG0806@2759|Eukaryota,3XIG4@554915|Amoebozoa	E	Carbon-nitrogen hydrolase
tr|C4M6W0|C4M6W0_ENTHI	5759.rna_EHI_139310-1	2e-154	551.6	COG0388@1|root,2RBQV@2759|Eukaryota,3X9SF@554915|Amoebozoa	E	Carbon-nitrogen hydrolase
tr|C4M8F4|C4M8F4_ENTHI	5759.rna_EHI_036510-1	4.1e-253	880.2	COG2986@1|root,2RCQJ@2759|Eukaryota,3XB9Q@554915|Amoebozoa	E	Aromatic amino acid lyase
tr|C4M5U7|C4M5U7_ENTHI	5759.rna_EHI_082250-1	1.3e-221	775.4	COG0624@1|root,KOG2275@2759|Eukaryota,3X9DC@554915|Amoebozoa	E	Peptidase dimerisation domain
tr|C4M3I7|C4M3I7_ENTHI	5759.rna_EHI_138450-1	2.8e-102	377.9	KOG3266@1|root,KOG3266@2759|Eukaryota,3X938@554915|Amoebozoa	E	mitochondrial gene expression
tr|C4LV22|C4LV22_ENTHI	5759.rna_EHI_092620-1	6e-238	829.7	KOG2352@1|root,KOG2352@2759|Eukaryota,3XDXB@554915|Amoebozoa	E	methyltransferase activity
tr|C4LVW4|C4LVW4_ENTHI	5759.rna_EHI_125770-1	3.4e-263	913.7	COG0367@1|root,KOG0573@2759|Eukaryota,3X9J2@554915|Amoebozoa	E	asparagine synthase (glutamine-hydrolyzing) activity
tr|C4M2U6|C4M2U6_ENTHI	5759.rna_EHI_188790-1	2.6e-126	458.0	COG0325@1|root,KOG3157@2759|Eukaryota,3X8SY@554915|Amoebozoa	E	Pyridoxal 5'-phosphate (PLP)-binding protein, which may be involved in intracellular homeostatic regulation of pyridoxal 5'-phosphate (PLP), the active form of vitamin B6
tr|C4LSD2|C4LSD2_ENTHI	5759.rna_EHI_153410-1	2.2e-75	288.1	COG0778@1|root,2RDD9@2759|Eukaryota,3XC4P@554915|Amoebozoa	E	Nitroreductase family
tr|C4MAP3|C4MAP3_ENTHI	5759.rna_EHI_162570-1	1.6e-151	542.0	COG2423@1|root,KOG3007@2759|Eukaryota,3X9BH@554915|Amoebozoa	E	Ornithine cyclodeaminase/mu-crystallin family
tr|C4M802|C4M802_ENTHI	5759.rna_EHI_143560-1	8.3e-207	726.1	COG0473@1|root,KOG0786@2759|Eukaryota,3X8R0@554915|Amoebozoa	E	Isocitrate/isopropylmalate dehydrogenase
tr|C4LUI9|C4LUI9_ENTHI	5759.rna_EHI_049910-1	2e-236	824.7	COG1171@1|root,KOG1250@2759|Eukaryota,3XDMM@554915|Amoebozoa	E	Pyridoxal-phosphate dependent enzyme
tr|C4M571|C4M571_ENTHI	5759.rna_EHI_111610-1	0.0	1118.6	COG3033@1|root,2QU0C@2759|Eukaryota,3X8H9@554915|Amoebozoa	E	Beta-eliminating lyase
tr|C4M9N2|C4M9N2_ENTHI	5759.rna_EHI_060980-1	1.1e-183	649.0	KOG0280@1|root,KOG0280@2759|Eukaryota,3X9E8@554915|Amoebozoa	E	WD domain, G-beta repeat
tr|C4M0S1|C4M0S1_ENTHI	5759.rna_EHI_010070-1	1e-281	975.3	COG0006@1|root,KOG2737@2759|Eukaryota,3X84Z@554915|Amoebozoa	E	Aminopeptidase P, N-terminal domain
tr|C4M1U9|C4M1U9_ENTHI	5759.rna_EHI_027630-1	2.8e-166	591.3	COG0697@1|root,KOG2766@2759|Eukaryota,3X93K@554915|Amoebozoa	EG	CRT-like, chloroquine-resistance transporter-like
tr|C4LUG1|C4LUG1_ENTHI	5759.rna_EHI_049600-1	9.8e-214	749.2	COG0697@1|root,KOG3912@2759|Eukaryota,3XE9K@554915|Amoebozoa	EG	negative regulation of mitochondrial outer membrane permeabilization involved in apoptotic signaling pathway
tr|C4M904|C4M904_ENTHI	5759.rna_EHI_147870-1	9.6e-217	759.2	COG0697@1|root,KOG3912@2759|Eukaryota,3XFYU@554915|Amoebozoa	EG	negative regulation of mitochondrial outer membrane permeabilization involved in apoptotic signaling pathway
tr|C4LST4|C4LST4_ENTHI	5759.rna_EHI_152470-1	3.8e-249	867.1	COG0697@1|root,KOG3912@2759|Eukaryota,3X9CJ@554915|Amoebozoa	EG	negative regulation of mitochondrial outer membrane permeabilization involved in apoptotic signaling pathway
tr|C4M0G7|C4M0G7_ENTHI	5759.rna_EHI_006940-1	8.8e-201	706.1	COG0697@1|root,KOG3912@2759|Eukaryota,3XA3E@554915|Amoebozoa	EG	EamA-like transporter family
tr|C4M6A4|C4M6A4_ENTHI	5759.rna_EHI_082530-1	0.0	2477.2	COG1038@1|root,COG4799@1|root,KOG0369@2759|Eukaryota,KOG0540@2759|Eukaryota,3X9D4@554915|Amoebozoa	EI	Carboxyl transferase domain
tr|C4M882|C4M882_ENTHI	5759.rna_EHI_098800-1	7.2e-211	739.6	COG0451@1|root,KOG1430@2759|Eukaryota,3X85M@554915|Amoebozoa	EI	NAD(P)H-binding
tr|B1N459|B1N459_ENTHI	5759.rna_EHI_047760-1	0.0	1188.3	COG0488@1|root,KOG0062@2759|Eukaryota,3X878@554915|Amoebozoa	EJ	ABC transporter
tr|C4M3B1|C4M3B1_ENTHI	5759.rna_EHI_175440-1	0.0	1369.8	COG0488@1|root,KOG0062@2759|Eukaryota,3X8DX@554915|Amoebozoa	EJ	ABC protein
tr|C4M8V2|C4M8V2_ENTHI	5759.rna_EHI_169580-1	1.3e-207	728.8	KOG1479@1|root,KOG1479@2759|Eukaryota,3X9CP@554915|Amoebozoa	F	Nucleoside transporter
tr|C4M633|C4M633_ENTHI	5759.rna_EHI_179820-1	5.3e-161	573.5	COG1218@1|root,KOG3099@2759|Eukaryota,3X933@554915|Amoebozoa	F	Inositol monophosphatase family
tr|C4M1C3|C4M1C3_ENTHI	5759.rna_EHI_170010-1	6.7e-223	779.6	COG0282@1|root,2QSJJ@2759|Eukaryota,3XFP4@554915|Amoebozoa	F	Acetokinase family
tr|C4LUV9|C4LUV9_ENTHI	5759.rna_EHI_178960-1	0.0	1408.3	COG1042@1|root,2QWQW@2759|Eukaryota,3X9DK@554915|Amoebozoa	F	CoA binding domain
tr|C4M098|C4M098_ENTHI	5759.rna_EHI_005040-1	6e-196	689.9	COG1816@1|root,KOG1097@2759|Eukaryota,3XBN5@554915|Amoebozoa	F	Adenosine/AMP deaminase
tr|C4M9S5|C4M9S5_ENTHI	46681.XP_001737040.1	9.9e-103	379.4	COG0563@1|root,KOG3078@2759|Eukaryota,3XATJ@554915|Amoebozoa	F	Belongs to the adenylate kinase family
tr|C4M4W7|C4M4W7_ENTHI	5759.rna_EHI_029100-1	0.0	2570.0	COG1816@1|root,KOG1096@2759|Eukaryota,3X8CT@554915|Amoebozoa	F	AMP deaminase
tr|C4M7Q5|C4M7Q5_ENTHI	5759.rna_EHI_120890-1	0.0	2696.4	COG1816@1|root,KOG1096@2759|Eukaryota,3XC2C@554915|Amoebozoa	F	Adenosine/AMP deaminase
tr|C4LX65|C4LX65_ENTHI	5759.rna_EHI_012930-1	1.2e-185	655.6	COG0295@1|root,KOG0833@2759|Eukaryota,3XGNC@554915|Amoebozoa	F	Cytidine and deoxycytidylate deaminase zinc-binding region
tr|C4M1B2|C4M1B2_ENTHI	5759.rna_EHI_169890-1	1.2e-91	342.4	COG0590@1|root,KOG1018@2759|Eukaryota,3X8T4@554915|Amoebozoa	F	MafB19-like deaminase
tr|C4M472|C4M472_ENTHI	5759.rna_EHI_140240-1	2.2e-93	348.2	COG0717@1|root,2S2GI@2759|Eukaryota,3X8M3@554915|Amoebozoa	F	dUTPase
tr|C4M5C6|C4M5C6_ENTHI	5759.rna_EHI_121800-1	9.5e-118	429.5	COG0274@1|root,KOG3981@2759|Eukaryota,3XAXM@554915|Amoebozoa	F	DeoC/LacD family aldolase
tr|C4M4M6|C4M4M6_ENTHI	5759.rna_EHI_189420-1	1.4e-74	285.4	COG0756@1|root,KOG3370@2759|Eukaryota,3X8ZK@554915|Amoebozoa	F	Deoxyuridine 5'-triphosphate nucleotidohydrolase
tr|C4LYW4|C4LYW4_ENTHI	5759.rna_EHI_117800-1	0.0	1102.8	KOG1169@1|root,KOG1169@2759|Eukaryota,3XBFT@554915|Amoebozoa	F	Diacylglycerol kinase accessory domain (presumed)
tr|C4M9W5|C4M9W5_ENTHI	5759.rna_EHI_129320-1	0.0	1152.9	KOG1169@1|root,KOG1169@2759|Eukaryota,3XD1I@554915|Amoebozoa	F	Diacylglycerol kinase accessory domain (presumed)
tr|C4LSD5|C4LSD5_ENTHI	5759.rna_EHI_153440-1	0.0	1179.5	KOG1169@1|root,KOG1169@2759|Eukaryota,3XGH3@554915|Amoebozoa	F	Diacylglycerol kinase accessory domain (presumed)
tr|C4LX69|C4LX69_ENTHI	5759.rna_EHI_012980-1	0.0	1799.3	COG0167@1|root,KOG1799@2759|Eukaryota,3X88N@554915|Amoebozoa	F	dihydropyrimidine dehydrogenase
tr|C4LXE8|C4LXE8_ENTHI	5759.rna_EHI_130700-1	3.1e-253	880.6	COG0148@1|root,KOG2670@2759|Eukaryota,3X8AP@554915|Amoebozoa	F	phosphopyruvate hydratase activity
tr|C4M116|C4M116_ENTHI	5759.rna_EHI_105110-1	7.6e-186	656.4	KOG2056@1|root,KOG2056@2759|Eukaryota,3XBH4@554915|Amoebozoa	F	ENTH domain
tr|C4LSI5|C4LSI5_ENTHI	5759.rna_EHI_151430-1	3.8e-251	873.6	COG0402@1|root,KOG3968@2759|Eukaryota,3X8B4@554915|Amoebozoa	F	Amidohydrolase family
tr|C4LYN9|C4LYN9_ENTHI	5759.rna_EHI_118910-1	1.2e-97	362.5	COG0194@1|root,KOG0707@2759|Eukaryota,3X8V7@554915|Amoebozoa	F	Guanylate kinase
tr|C4M3C6|C4M3C6_ENTHI	5759.rna_EHI_053080-1	4.8e-293	1013.1	COG0513@1|root,KOG0342@2759|Eukaryota,3XDB4@554915|Amoebozoa	F	DUF4217
tr|C4M1J2|C4M1J2_ENTHI	5759.rna_EHI_001120-1	8.4e-107	392.9	COG1936@1|root,KOG3347@2759|Eukaryota,3X8Z3@554915|Amoebozoa	F	Broad-specificity nucleoside monophosphate (NMP) kinase that catalyzes the reversible transfer of the terminal phosphate group between nucleoside triphosphates and monophosphates. Has also ATPase activity
sp|C4M2B8|NNRE_ENTHI	5759.rna_EHI_136490-1	5.9e-123	446.8	COG0062@1|root,KOG2585@2759|Eukaryota,3X8MX@554915|Amoebozoa	F	Catalyzes the epimerization of the S- and R-forms of NAD(P)HX, a damaged form of NAD(P)H that is a result of enzymatic or heat-dependent hydration. This is a prerequisite for the S- specific NAD(P)H-hydrate dehydratase to allow the repair of both epimers of NAD(P)HX
tr|C4M750|C4M750_ENTHI	5759.rna_EHI_192100-1	3.9e-104	384.0	COG0127@1|root,KOG3222@2759|Eukaryota,3X954@554915|Amoebozoa	F	Inosine triphosphate pyrophosphatase
tr|C4M7L1|C4M7L1_ENTHI	5759.rna_EHI_199960-1	5.9e-185	653.3	COG1957@1|root,KOG2938@2759|Eukaryota,3X90K@554915|Amoebozoa	F	Inosine-uridine preferring nucleoside hydrolase
tr|C4LUR5|C4LUR5_ENTHI	5759.rna_EHI_178490-1	6.8e-147	526.6	COG1608@1|root,2QQ1X@2759|Eukaryota,3X9CV@554915|Amoebozoa	F	Amino acid kinase family
tr|C4LZC1|C4LZC1_ENTHI	5759.rna_EHI_000720-1	1.7e-128	465.3	COG0775@1|root,2RCNC@2759|Eukaryota,3XB6S@554915|Amoebozoa	F	Phosphorylase superfamily
tr|C4M3A8|C4M3A8_ENTHI	5759.rna_EHI_175410-1	5.5e-169	600.1	COG0483@1|root,KOG2951@2759|Eukaryota,3X8I2@554915|Amoebozoa	F	Inositol monophosphatase family
tr|C4LZ47|C4LZ47_ENTHI	5759.rna_EHI_104360-1	1.1e-115	422.5	COG0105@1|root,KOG0888@2759|Eukaryota,3X9BS@554915|Amoebozoa	F	Nucleoside diphosphate kinase
tr|C4LYX6|C4LYX6_ENTHI	5759.rna_EHI_117920-1	9.6e-244	849.0	2CVRC@1|root,2RSM8@2759|Eukaryota,3XG0A@554915|Amoebozoa	F	Pleckstrin homology domain.
tr|C4LXG1|C4LXG1_ENTHI	5759.rna_EHI_130930-1	1.8e-130	471.9	COG0813@1|root,2RY9U@2759|Eukaryota,3XDQ7@554915|Amoebozoa	F	Phosphorylase superfamily
tr|C4M7M1|C4M7M1_ENTHI	5759.rna_EHI_200080-1	7e-178	629.8	2CPKN@1|root,2R1ZJ@2759|Eukaryota,3XBVB@554915|Amoebozoa	F	Phosphorylase superfamily
sp|C4LZC2|PFP_ENTHI	5759.rna_EHI_000730-1	0.0	1099.7	COG0205@1|root,KOG2440@2759|Eukaryota,3XAQS@554915|Amoebozoa	F	Catalyzes the phosphorylation of D-fructose 6-phosphate, the first committing step of glycolysis. Uses inorganic phosphate (PPi) as phosphoryl donor instead of ATP like common ATP-dependent phosphofructokinases (ATP-PFKs), which renders the reaction reversible, and can thus function both in glycolysis and gluconeogenesis. Consistently, PPi-PFK can replace the enzymes of both the forward (ATP-PFK)…
tr|C4LXC4|C4LXC4_ENTHI	5759.rna_EHI_098420-1	1.6e-182	645.2	COG0469@1|root,KOG2323@2759|Eukaryota,3X9G4@554915|Amoebozoa	F	Belongs to the pyruvate kinase family
tr|Q24801|Q24801_ENTHI	5759.rna_EHI_009530-1	0.0	1741.9	COG1080@1|root,2QREJ@2759|Eukaryota,3XDFS@554915|Amoebozoa	F	Belongs to the PEP-utilizing enzyme family
tr|Q6S4W2|Q6S4W2_ENTHI	5759.rna_EHI_177540-1	6.6e-111	406.8	COG1435@1|root,KOG3125@2759|Eukaryota,3X8IC@554915|Amoebozoa	F	thymidine kinase
tr|C4LYE0|C4LYE0_ENTHI	5759.rna_EHI_008040-1	4.7e-114	417.2	COG0125@1|root,KOG3327@2759|Eukaryota,3X8NZ@554915|Amoebozoa	F	Thymidylate kinase
tr|C4LTP3|C4LTP3_ENTHI	5759.rna_EHI_012570-1	6.3e-151	540.0	COG4088@1|root,KOG3062@2759|Eukaryota,3X8ND@554915|Amoebozoa	F	Chromatin associated protein KTI12
tr|C4M4T9|C4M4T9_ENTHI	5759.rna_EHI_193350-1	1.8e-181	641.7	COG1218@1|root,KOG1528@2759|Eukaryota,3X8KZ@554915|Amoebozoa	FP	Inositol monophosphatase family
tr|C4LV77|C4LV77_ENTHI	5759.rna_EHI_183010-1	7.9e-213	746.1	KOG2754@1|root,KOG2754@2759|Eukaryota,3XDAA@554915|Amoebozoa	G	Essential subunit of the N-oligosaccharyl transferase (OST) complex which catalyzes the transfer of a high mannose oligosaccharide from a lipid-linked oligosaccharide donor to an asparagine residue within an Asn-X-Ser Thr consensus motif in nascent polypeptide chains
tr|C4LU78|C4LU78_ENTHI	5759.rna_EHI_110250-1	0.0	1135.6	294NY@1|root,2RBK7@2759|Eukaryota,3X9MP@554915|Amoebozoa	G	Protein tyrosine kinase
tr|C4M695|C4M695_ENTHI	5759.rna_EHI_081790-1	0.0	2276.5	COG0515@1|root,KOG0192@2759|Eukaryota,3XFJH@554915|Amoebozoa	G	Epidermal growth factor-like domain.
tr|C4M980|C4M980_ENTHI	5759.rna_EHI_124860-1	0.0	2145.2	COG0515@1|root,KOG0192@2759|Eukaryota,3X9K2@554915|Amoebozoa	G	Protein tyrosine kinase
tr|C4M256|C4M256_ENTHI	5759.rna_EHI_174080-1	0.0	2780.7	COG0515@1|root,KOG0192@2759|Eukaryota,3XAGH@554915|Amoebozoa	G	EGF domain, unclasssified subfamily
tr|C4M024|C4M024_ENTHI	5759.rna_EHI_134750-1	0.0	2221.8	COG0515@1|root,KOG0192@2759|Eukaryota,3XC61@554915|Amoebozoa	G	Protein tyrosine kinase
tr|C4LTQ4|C4LTQ4_ENTHI	5759.rna_EHI_050270-1	4.5e-169	600.5	COG0697@1|root,KOG2234@2759|Eukaryota,3XFTP@554915|Amoebozoa	G	Nucleotide-sugar transporter
tr|C4LXA3|C4LXA3_ENTHI	5759.rna_EHI_098200-1	2.2e-262	911.0	2CJU3@1|root,2QTBX@2759|Eukaryota,3XBRX@554915|Amoebozoa	G	Glycosyl hydrolase family 14
tr|C4LTJ5|C4LTJ5_ENTHI	5759.rna_EHI_012010-1	0.0	1154.4	COG3525@1|root,KOG2499@2759|Eukaryota,3X8FM@554915|Amoebozoa	G	beta-acetyl hexosaminidase like
tr|C4LVY7|C4LVY7_ENTHI	5759.rna_EHI_126020-1	0.0	1686.8	COG1501@1|root,KOG1066@2759|Eukaryota,3XC13@554915|Amoebozoa	G	Belongs to the glycosyl hydrolase 31 family
tr|C4LUQ2|C4LUQ2_ENTHI	5759.rna_EHI_023430-1	0.0	1775.4	COG1501@1|root,KOG1066@2759|Eukaryota,3X86N@554915|Amoebozoa	G	Belongs to the glycosyl hydrolase 31 family
tr|C4M3R6|C4M3R6_ENTHI	5759.rna_EHI_052770-1	0.0	1761.5	COG1501@1|root,KOG1066@2759|Eukaryota,3XA2B@554915|Amoebozoa	G	Belongs to the glycosyl hydrolase 31 family
tr|C4LW53|C4LW53_ENTHI	5759.rna_EHI_142080-1	1e-203	715.7	2D5NR@1|root,2S55A@2759|Eukaryota,3XF5B@554915|Amoebozoa	G	Stealth protein CR3, conserved region 3
tr|C4M5K2|C4M5K2_ENTHI	5759.rna_EHI_001880-1	1.3e-184	652.1	KOG2091@1|root,KOG2091@2759|Eukaryota,3X94V@554915|Amoebozoa	G	Glycosyl hydrolases family 18
tr|C4M2A9|C4M2A9_ENTHI	5759.rna_EHI_136400-1	2e-235	821.2	KOG2369@1|root,KOG2369@2759|Eukaryota,3XF7V@554915|Amoebozoa	G	Lipase (class 2)
tr|C4MA28|C4MA28_ENTHI	5759.rna_EHI_089990-1	3.5e-122	444.1	2D8YH@1|root,2S1SN@2759|Eukaryota,3X8RU@554915|Amoebozoa	G	cell wall macromolecule catabolic process
tr|C4M0I5|C4M0I5_ENTHI	5759.rna_EHI_024430-1	0.0	1090.9	KOG3774@1|root,KOG3774@2759|Eukaryota,3X844@554915|Amoebozoa	G	Phospholipase
tr|C4LYN0|C4LYN0_ENTHI	5759.rna_EHI_118820-1	0.0	1139.0	KOG3774@1|root,KOG3774@2759|Eukaryota,3XGHU@554915|Amoebozoa	G	Phospholipase B
tr|C4M934|C4M934_ENTHI	5759.rna_EHI_097630-1	5e-303	1046.2	KOG3774@1|root,KOG3774@2759|Eukaryota,3X844@554915|Amoebozoa	G	Phospholipase
tr|C4M360|C4M360_ENTHI	5759.rna_EHI_086050-1	0.0	2451.0	COG0515@1|root,KOG0192@2759|Eukaryota,3XBWU@554915|Amoebozoa	G	Protein tyrosine kinase
tr|C4M8T3|C4M8T3_ENTHI	5759.rna_EHI_147020-1	7.9e-243	845.9	KOG3770@1|root,KOG3770@2759|Eukaryota,3XCQ1@554915|Amoebozoa	G	Calcineurin-like phosphoesterase
tr|C4M0W6|C4M0W6_ENTHI	5759.rna_EHI_015280-1	0.0	2538.8	KOG1879@1|root,KOG1879@2759|Eukaryota,3X8EA@554915|Amoebozoa	G	UDP-glucose glycoprotein glucosyltransferase
tr|C4M718|C4M718_ENTHI	5759.rna_EHI_190000-1	3.8e-229	800.4	KOG2291@1|root,KOG2291@2759|Eukaryota,3XFBY@554915|Amoebozoa	G	Essential subunit of the N-oligosaccharyl transferase (OST) complex which catalyzes the transfer of a high mannose oligosaccharide from a lipid-linked oligosaccharide donor to an asparagine residue within an Asn-X-Ser Thr consensus motif in nascent polypeptide chains
tr|C4LU26|C4LU26_ENTHI	5759.rna_EHI_068330-1	8.7e-237	825.9	COG5542@1|root,KOG2647@2759|Eukaryota,3X8TH@554915|Amoebozoa	G	Mannosyltransferase involved in glycosylphosphatidylinositol-anchor biosynthesis
tr|C4M3I8|C4M3I8_ENTHI	5759.rna_EHI_138460-1	0.0	1193.7	28J76@1|root,2RCRQ@2759|Eukaryota,3XBBE@554915|Amoebozoa	G	Papain family cysteine protease
tr|C4LSD6|C4LSD6_ENTHI	5759.rna_EHI_153450-1	1.1e-253	882.1	KOG0637@1|root,KOG0637@2759|Eukaryota,3X8PF@554915|Amoebozoa	G	MFS/sugar transport protein
tr|C4M1Q8|C4M1Q8_ENTHI	5759.rna_EHI_062840-1	5.1e-201	706.8	COG0472@1|root,KOG2788@2759|Eukaryota,3X8K2@554915|Amoebozoa	G	Glycosyl transferase family 4
tr|C4M384|C4M384_ENTHI	5759.rna_EHI_106090-1	0.0	1434.5	COG0296@1|root,KOG0470@2759|Eukaryota,3X89Z@554915|Amoebozoa	G	branching enzyme
tr|C4LTW4|C4LTW4_ENTHI	5759.rna_EHI_050940-1	0.0	1141.7	COG0696@1|root,KOG4513@2759|Eukaryota,3XFSQ@554915|Amoebozoa	G	BPG-independent PGAM N-terminus (iPGM_N)
tr|C4M6K7|C4M6K7_ENTHI	5759.rna_EHI_065290-1	8.8e-92	342.8	2D0QZ@1|root,2SF21@2759|Eukaryota,3XGGB@554915|Amoebozoa	G	Acetyltransferase (GNAT) domain
tr|Q5MAR2|Q5MAR2_ENTHI	5759.rna_EHI_094090-1	9.7e-202	709.1	COG2017@1|root,KOG1604@2759|Eukaryota,3XDQI@554915|Amoebozoa	G	Converts alpha-aldose to the beta-anomer
tr|C4M7A7|C4M7A7_ENTHI	5759.rna_EHI_055650-1	2.7e-254	884.0	COG0366@1|root,KOG0471@2759|Eukaryota,3X92P@554915|Amoebozoa	G	Alpha amylase, catalytic domain
tr|C4M1C4|C4M1C4_ENTHI	5759.rna_EHI_170020-1	0.0	1215.7	COG3250@1|root,2RZ0X@2759|Eukaryota,3XAB9@554915|Amoebozoa	G	Glycosyl hydrolases family 2, sugar binding domain
tr|C4M2X2|C4M2X2_ENTHI	5759.rna_EHI_048590-1	0.0	1181.8	COG0639@1|root,KOG0375@2759|Eukaryota,3XB42@554915|Amoebozoa	G	Protein phosphatase 2A homologues, catalytic domain.
tr|C4LTX2|C4LTX2_ENTHI	5759.rna_EHI_051020-1	1.2e-307	1061.6	COG0639@1|root,KOG0375@2759|Eukaryota,3XAAC@554915|Amoebozoa	G	Protein phosphatase 2A homologues, catalytic domain.
tr|C4M9C2|C4M9C2_ENTHI	5759.rna_EHI_146350-1	0.0	1091.6	COG0639@1|root,KOG0375@2759|Eukaryota,3X9XF@554915|Amoebozoa	G	Protein phosphatase 2A homologues, catalytic domain.
tr|C4M1F2|C4M1F2_ENTHI	5759.rna_EHI_030840-1	7.1e-132	476.5	COG5041@1|root,KOG3092@2759|Eukaryota,3XDJU@554915|Amoebozoa	G	Plays a complex role in regulating the basal catalytic activity of the alpha subunit
tr|C4M993|C4M993_ENTHI	5759.rna_EHI_075700-1	1.2e-128	465.7	COG5041@1|root,KOG3092@2759|Eukaryota,3XARK@554915|Amoebozoa	G	Plays a complex role in regulating the basal catalytic activity of the alpha subunit
tr|C4M1K6|C4M1K6_ENTHI	5759.rna_EHI_084960-1	5.8e-145	520.0	COG5041@1|root,KOG3092@2759|Eukaryota,3XE4K@554915|Amoebozoa	G	Plays a complex role in regulating the basal catalytic activity of the alpha subunit
tr|C4M6K6|C4M6K6_ENTHI	5759.rna_EHI_065280-1	2.4e-169	601.3	KOG0594@1|root,KOG0594@2759|Eukaryota,3X8E6@554915|Amoebozoa	G	belongs to the protein kinase superfamily
tr|C4LST0|C4LST0_ENTHI	5759.rna_EHI_152430-1	7.6e-171	606.3	KOG0594@1|root,KOG0594@2759|Eukaryota,3XGG8@554915|Amoebozoa	G	Cell division protein kinase
tr|C4M134|C4M134_ENTHI	5759.rna_EHI_105300-1	1.3e-176	625.5	KOG0594@1|root,KOG0594@2759|Eukaryota,3XDD1@554915|Amoebozoa	G	belongs to the protein kinase superfamily
tr|C4LU01|C4LU01_ENTHI	5759.rna_EHI_068070-1	1.4e-178	632.1	KOG0594@1|root,KOG0594@2759|Eukaryota,3XD7B@554915|Amoebozoa	G	Protein tyrosine kinase
tr|C4MB67|C4MB67_ENTHI	5759.rna_EHI_040840-1	3.4e-109	401.0	COG0237@1|root,KOG3220@2759|Eukaryota,3XFP2@554915|Amoebozoa	G	Dephospho-CoA kinase
tr|C4M2I2|C4M2I2_ENTHI	5759.rna_EHI_054510-1	1.9e-166	591.7	COG0524@1|root,KOG2855@2759|Eukaryota,3XCKP@554915|Amoebozoa	G	pfkB family carbohydrate kinase
tr|C4LYJ7|C4LYJ7_ENTHI	5759.rna_EHI_094100-1	5.6e-222	776.5	COG0153@1|root,KOG0631@2759|Eukaryota,3X8XD@554915|Amoebozoa	G	Galactokinase galactose-binding signature
tr|C4LZK9|C4LZK9_ENTHI	5759.rna_EHI_174640-1	0.0	1352.0	COG0363@1|root,KOG3148@2759|Eukaryota,3X840@554915|Amoebozoa	G	Glucosamine-6-phosphate isomerases/6-phosphogluconolactonase
tr|Q5V9E8|Q5V9E8_ENTHI	5759.rna_EHI_047730-1	0.0	1104.7	COG0166@1|root,KOG2446@2759|Eukaryota,3X8BP@554915|Amoebozoa	G	Glucose-6-phosphate isomerase
tr|C4M1X8|C4M1X8_ENTHI	5759.rna_EHI_164850-1	5.5e-283	979.5	COG0554@1|root,KOG2517@2759|Eukaryota,3X88U@554915|Amoebozoa	G	Belongs to the FGGY kinase family
tr|C4M8F8|C4M8F8_ENTHI	5759.rna_EHI_036550-1	1.5e-123	448.7	COG0637@1|root,KOG2914@2759|Eukaryota,3XCUC@554915|Amoebozoa	G	Haloacid dehalogenase-like hydrolase
tr|C4LU14|C4LU14_ENTHI	5759.rna_EHI_068210-1	1.6e-117	428.7	COG0637@1|root,2RD0J@2759|Eukaryota,3XBP3@554915|Amoebozoa	G	Haloacid dehalogenase-like hydrolase
tr|C4M4G1|C4M4G1_ENTHI	5759.rna_EHI_041960-1	9e-189	666.0	COG0647@1|root,KOG1618@2759|Eukaryota,3X8S5@554915|Amoebozoa	G	Haloacid dehalogenase-like hydrolase
tr|C4M9D2|C4M9D2_ENTHI	5759.rna_EHI_149870-1	1.1e-141	509.2	COG0561@1|root,2REG1@2759|Eukaryota,3XDGE@554915|Amoebozoa	G	Sucrose-6F-phosphate phosphohydrolase
tr|C4M0D9|C4M0D9_ENTHI	5759.rna_EHI_006540-1	0.0	1087.4	2CTEW@1|root,2RG42@2759|Eukaryota,3XFJQ@554915|Amoebozoa	G	Alpha-kinase family
tr|C4LTI7|C4LTI7_ENTHI	5759.rna_EHI_011930-1	4.4e-213	746.9	KOG2798@1|root,KOG2798@2759|Eukaryota,3X8PQ@554915|Amoebozoa	G	N2227
tr|C4MAV0|C4MAV0_ENTHI	5759.rna_EHI_020480-1	0.0	1125.5	2BXDB@1|root,2RCMI@2759|Eukaryota,3XB55@554915|Amoebozoa	G	RasGEF domain
tr|C4MAD1|C4MAD1_ENTHI	46681.XP_001737158.1	1.6e-247	862.1	COG0697@1|root,KOG1580@2759|Eukaryota,3X935@554915|Amoebozoa	G	UAA transporter family
tr|C4M2L1|C4M2L1_ENTHI	5759.rna_EHI_079900-1	6.5e-215	753.1	298FS@1|root,2RFGE@2759|Eukaryota,3XESA@554915|Amoebozoa	G	Queuine tRNA-ribosyltransferase
tr|C4M356|C4M356_ENTHI	5759.rna_EHI_086010-1	0.0	1087.0	2BXDB@1|root,2RCTX@2759|Eukaryota,3XBEK@554915|Amoebozoa	G	RasGEF domain
sp|C4LZV8|NNRD_ENTHI	5759.rna_EHI_194450-1	8e-168	596.3	COG0063@1|root,KOG3974@2759|Eukaryota,3X8II@554915|Amoebozoa	G	Catalyzes the dehydration of the S-form of NAD(P)HX at the expense of ATP, which is converted to ADP. Together with NAD(P)HX epimerase, which catalyzes the epimerization of the S- and R-forms, the enzyme allows the repair of both epimers of NAD(P)HX, a damaged form of NAD(P)H that is a result of enzymatic or heat-dependent hydration
tr|C4LSN1|C4LSN1_ENTHI	5759.rna_EHI_151920-1	5.8e-154	550.1	COG0061@1|root,KOG2178@2759|Eukaryota,3X9AX@554915|Amoebozoa	G	ATP-NAD kinase
tr|C4M4G6|C4M4G6_ENTHI	5759.rna_EHI_042120-1	2.2e-167	594.7	28IF7@1|root,2QQS1@2759|Eukaryota,3X90N@554915|Amoebozoa	G	Kinase that can phosphorylate various inositol polyphosphate such as Ins(3,4,5,6)P4 or Ins(1,3,4)P3
tr|C4LZV4|C4LZV4_ENTHI	5759.rna_EHI_194410-1	5.8e-205	719.9	COG1304@1|root,2QTHT@2759|Eukaryota,3XG4V@554915|Amoebozoa	G	FMN-dependent dehydrogenase
tr|C4M6G0|C4M6G0_ENTHI	5759.rna_EHI_099800-1	1.4e-278	964.9	KOG2088@1|root,KOG2088@2759|Eukaryota,3XEU3@554915|Amoebozoa	G	Lipase (class 3)
tr|C4LZ51|C4LZ51_ENTHI	5759.rna_EHI_104400-1	8.3e-254	882.5	KOG2088@1|root,KOG2088@2759|Eukaryota,3XAKQ@554915|Amoebozoa	G	Lipase (class 3)
tr|C4M6U8|C4M6U8_ENTHI	5759.rna_EHI_054150-1	8.8e-98	362.8	299CR@1|root,2RGEJ@2759|Eukaryota,3XFYS@554915|Amoebozoa	G	Belongs to the Nudix hydrolase family
tr|C4LXE7|C4LXE7_ENTHI	5759.rna_EHI_130690-1	0.0	1150.6	COG0366@1|root,KOG0471@2759|Eukaryota,3X8HT@554915|Amoebozoa	G	Alpha-amylase domain
tr|C4M7A8|C4M7A8_ENTHI	5759.rna_EHI_055660-1	1.5e-202	711.8	2CTA0@1|root,2RFIT@2759|Eukaryota,3XEVF@554915|Amoebozoa	G	Cysteine protease required for the cytoplasm to vacuole transport (Cvt) and autophagy
tr|C4M5P0|C4M5P0_ENTHI	5759.rna_EHI_040690-1	0.0	2196.0	COG5032@1|root,KOG0904@2759|Eukaryota,3XBGJ@554915|Amoebozoa	G	Belongs to the PI3 PI4-kinase family
tr|C4M4S6|C4M4S6_ENTHI	5759.rna_EHI_095130-1	0.0	2256.9	COG5032@1|root,KOG0904@2759|Eukaryota,3XCFH@554915|Amoebozoa	G	Belongs to the PI3 PI4-kinase family
tr|C4LUX1|C4LUX1_ENTHI	5759.rna_EHI_091940-1	6.6e-311	1072.4	COG5032@1|root,KOG0904@2759|Eukaryota,3XCUG@554915|Amoebozoa	G	Belongs to the PI3 PI4-kinase family
tr|C4M0Q4|C4M0Q4_ENTHI	5759.rna_EHI_009890-1	0.0	2087.8	COG5032@1|root,KOG0904@2759|Eukaryota,3XF7R@554915|Amoebozoa	G	Belongs to the PI3 PI4-kinase family
tr|C4LU66|C4LU66_ENTHI	5759.rna_EHI_110120-1	0.0	1109.7	COG0033@1|root,KOG0625@2759|Eukaryota,3X834@554915|Amoebozoa	G	Belongs to the phosphohexose mutase family
tr|C4M1K5|C4M1K5_ENTHI	5759.rna_EHI_084950-1	7.9e-260	902.5	COG1109@1|root,KOG1220@2759|Eukaryota,3X830@554915|Amoebozoa	G	Phosphoglucomutase/phosphomannomutase, alpha/beta/alpha domain I
tr|C4M3Z6|C4M3Z6_ENTHI	5759.rna_EHI_185280-1	0.0	1207.6	COG1109@1|root,KOG1220@2759|Eukaryota,3X8CU@554915|Amoebozoa	G	Belongs to the phosphohexose mutase family
tr|C4M192|C4M192_ENTHI	5759.rna_EHI_188180-1	6.4e-240	836.3	COG0126@1|root,KOG1367@2759|Eukaryota,3X880@554915|Amoebozoa	G	Phosphoglycerate kinase
tr|C4LVK9|C4LVK9_ENTHI	5759.rna_EHI_103650-1	2.5e-112	411.4	COG0406@1|root,KOG0234@2759|Eukaryota,3X9JX@554915|Amoebozoa	G	Phosphoglycerate mutase family
tr|C4MBF4|C4MBF4_ENTHI	5759.rna_EHI_165800-1	9.8e-202	709.1	COG0406@1|root,KOG3734@2759|Eukaryota,3X9CN@554915|Amoebozoa	G	Histidine phosphatase superfamily (branch 1)
tr|C4MAI6|C4MAI6_ENTHI	5759.rna_EHI_196580-1	2.4e-144	518.1	COG0572@1|root,KOG4203@2759|Eukaryota,3XB0G@554915|Amoebozoa	G	Phosphoribulokinase / Uridine kinase family
tr|C4M2Y4|C4M2Y4_ENTHI	5759.rna_EHI_048710-1	1.6e-168	598.6	KOG0594@1|root,KOG0594@2759|Eukaryota,3XDS0@554915|Amoebozoa	G	belongs to the protein kinase superfamily
tr|C4M7I5|C4M7I5_ENTHI	5759.rna_EHI_023610-1	0.0	2025.8	KOG0576@1|root,KOG0576@2759|Eukaryota	G	MAP kinase kinase kinase kinase activity
tr|C4M9F2|C4M9F2_ENTHI	5759.rna_EHI_074780-1	5.2e-192	676.8	COG0515@1|root,KOG0658@2759|Eukaryota,3XE9U@554915|Amoebozoa	G	belongs to the protein kinase superfamily
tr|C4LU05|C4LU05_ENTHI	5759.rna_EHI_068110-1	2.5e-305	1053.9	2BXDB@1|root,2RC1J@2759|Eukaryota,3XA9D@554915|Amoebozoa	G	RasGEF domain
tr|C4M369|C4M369_ENTHI	5759.rna_EHI_086140-1	0.0	2452.2	KOG3417@1|root,KOG3417@2759|Eukaryota,3XB1G@554915|Amoebozoa	G	Guanine nucleotide exchange factor
tr|C4LZG2|C4LZG2_ENTHI	5759.rna_EHI_138020-1	1.9e-180	638.3	COG0524@1|root,KOG2855@2759|Eukaryota,3X8SB@554915|Amoebozoa	G	Catalyzes the phosphorylation of ribose at O-5 in a reaction requiring ATP and magnesium. The resulting D-ribose-5- phosphate can then be used either for sythesis of nucleotides, histidine, and tryptophan, or as a component of the pentose phosphate pathway
tr|C4MB22|C4MB22_ENTHI	5759.rna_EHI_176150-1	9.9e-79	299.3	COG0698@1|root,2S47V@2759|Eukaryota,3XGJW@554915|Amoebozoa	G	Ribose/Galactose Isomerase
tr|C4M0G3|C4M0G3_ENTHI	5759.rna_EHI_006900-1	1.4e-118	432.2	COG0036@1|root,KOG3111@2759|Eukaryota,3X8K6@554915|Amoebozoa	G	Belongs to the ribulose-phosphate 3-epimerase family
tr|C4LUW9|C4LUW9_ENTHI	5759.rna_EHI_179080-1	1.3e-273	948.3	COG0529@1|root,KOG0635@2759|Eukaryota,3XIH0@554915|Amoebozoa	G	Adenylylsulphate kinase
tr|C4M6Z7|C4M6Z7_ENTHI	46681.XP_001739563.1	3e-142	511.1	COG0149@1|root,KOG1643@2759|Eukaryota,3X8EY@554915|Amoebozoa	G	triosephosphate isomerase
tr|C4LZD6|C4LZD6_ENTHI	5759.rna_EHI_137730-1	5e-198	696.8	KOG1868@1|root,KOG1868@2759|Eukaryota,3XBQ1@554915|Amoebozoa	G	Belongs to the peptidase C19 family
tr|C4LZ95|C4LZ95_ENTHI	5759.rna_EHI_000440-1	1.6e-271	941.4	COG4284@1|root,KOG2638@2759|Eukaryota,3X8CX@554915|Amoebozoa	G	UTP--glucose-1-phosphate uridylyltransferase
tr|C4LTL6|C4LTL6_ENTHI	5759.rna_EHI_012230-1	1.7e-292	1011.1	COG0554@1|root,KOG2517@2759|Eukaryota,3XBXQ@554915|Amoebozoa	G	FGGY family of carbohydrate kinases, N-terminal domain
tr|C4LSN7|C4LSN7_ENTHI	5759.rna_EHI_151980-1	4.3e-138	497.3	COG0666@1|root,KOG2319@2759|Eukaryota	GM	guanyl-nucleotide exchange factor activity
tr|C4LYS6|C4LYS6_ENTHI	5759.rna_EHI_010290-1	2.3e-197	694.5	COG0639@1|root,KOG0372@2759|Eukaryota,3XAD8@554915|Amoebozoa	GT	Protein phosphatase 2A homologues, catalytic domain.
tr|C4M4K6|C4M4K6_ENTHI	5759.rna_EHI_031240-1	5.7e-185	653.3	COG0639@1|root,KOG0372@2759|Eukaryota,3XEMJ@554915|Amoebozoa	GT	Protein phosphatase 2A homologues, catalytic domain.
tr|C4M907|C4M907_ENTHI	5759.rna_EHI_147720-1	1.9e-180	638.3	COG0639@1|root,KOG0372@2759|Eukaryota,3X8A3@554915|Amoebozoa	GT	serine threonine-protein phosphatase
tr|C4M5G7|C4M5G7_ENTHI	5759.rna_EHI_058820-1	8.1e-145	519.6	COG3823@1|root,2QYT5@2759|Eukaryota,3XFU8@554915|Amoebozoa	H	Glutamine cyclotransferase
tr|C4LZX1|C4LZX1_ENTHI	5759.rna_EHI_194600-1	0.0	1084.7	COG0520@1|root,KOG2142@2759|Eukaryota,3X8A0@554915|Amoebozoa	H	Sulfurates the molybdenum cofactor. Sulfation of molybdenum is essential for xanthine dehydrogenase (XDH) and aldehyde oxidase (ADO) enzymes in which molybdenum cofactor is liganded by 1 oxygen and 1 sulfur atom in active form
tr|C4LYE2|C4LYE2_ENTHI	5759.rna_EHI_008070-1	5.6e-280	969.5	COG0520@1|root,KOG2142@2759|Eukaryota,3XESQ@554915|Amoebozoa	H	Aminotransferase class-V
tr|C4LWV3|C4LWV3_ENTHI	5759.rna_EHI_199080-1	1.2e-128	465.7	COG2045@1|root,2RCPB@2759|Eukaryota,3XB82@554915|Amoebozoa	H	2-phosphosulpholactate phosphatase
tr|C4M1J9|C4M1J9_ENTHI	5759.rna_EHI_084680-1	0.0	1694.1	COG1640@1|root,2QR3V@2759|Eukaryota,3XB91@554915|Amoebozoa	H	4-alpha-glucanotransferase
tr|C4M0D6|C4M0D6_ENTHI	5759.rna_EHI_064700-1	0.0	1175.6	COG0476@1|root,KOG2337@2759|Eukaryota,3X8D5@554915|Amoebozoa	H	Autophagy protein
tr|C4M7Z4|C4M7Z4_ENTHI	5759.rna_EHI_167730-1	1.6e-126	458.8	COG0340@1|root,KOG1536@2759|Eukaryota,3X9FU@554915|Amoebozoa	H	Biotin/lipoate A/B protein ligase family
tr|C4LT28|C4LT28_ENTHI	5759.rna_EHI_148580-1	5.4e-211	740.0	COG0510@1|root,KOG4720@2759|Eukaryota,3X8MI@554915|Amoebozoa	H	ethanolamine kinase
tr|C4LWS6|C4LWS6_ENTHI	5759.rna_EHI_198800-1	7.1e-89	333.2	COG0615@1|root,2SFY4@2759|Eukaryota,3XCRM@554915|Amoebozoa	H	Cytidylyltransferase-like
tr|C4M8P4|C4M8P4_ENTHI	5759.rna_EHI_053480-1	0.0	1339.7	COG0389@1|root,KOG2093@2759|Eukaryota,3XIG9@554915|Amoebozoa	H	impB/mucB/samB family
tr|C4LWC7|C4LWC7_ENTHI	5759.rna_EHI_155780-1	3.5e-106	391.0	COG0237@1|root,KOG3220@2759|Eukaryota,3X8ZA@554915|Amoebozoa	H	Dephospho-CoA kinase
tr|C4LWZ0|C4LWZ0_ENTHI	5759.rna_EHI_127170-1	0.0	1083.2	28NQ8@1|root,2QVA3@2759|Eukaryota,3X92M@554915|Amoebozoa	H	protein serine threonine kinase
tr|C4LX52|C4LX52_ENTHI	46681.XP_001733745.1	3.1e-256	890.6	COG5092@1|root,KOG2779@2759|Eukaryota,3X8F9@554915|Amoebozoa	H	Adds a myristoyl group to the N-terminal glycine residue of certain cellular proteins
tr|C4LXA2|C4LXA2_ENTHI	5759.rna_EHI_098190-1	9.6e-177	625.9	KOG2524@1|root,KOG2524@2759|Eukaryota,3X8HU@554915|Amoebozoa	H	Potential Queuosine, Q, salvage protein family
tr|C4LSA9|C4LSA9_ENTHI	5759.rna_EHI_153170-1	6.9e-270	936.0	KOG3519@1|root,KOG3519@2759|Eukaryota,3XEST@554915|Amoebozoa	H	RhoGEF domain
tr|C4M631|C4M631_ENTHI	5759.rna_EHI_179800-1	0.0	1624.0	294RP@1|root,2RBP2@2759|Eukaryota,3X9QJ@554915|Amoebozoa	H	RNA dependent RNA polymerase
tr|C4M3S0|C4M3S0_ENTHI	5759.rna_EHI_052810-1	4.6e-210	736.9	COG0836@1|root,2S2CD@2759|Eukaryota,3XFAE@554915|Amoebozoa	H	Nucleotidyl transferase
tr|C4LYY8|C4LYY8_ENTHI	5759.rna_EHI_118040-1	3.8e-139	500.7	COG0476@1|root,KOG2017@2759|Eukaryota,3X8PT@554915|Amoebozoa	H	C-terminus. The reaction probably involves hydrogen sulfide that is generated from the persulfide intermediate and that acts as nucleophile towards URM1
tr|C4LUN7|C4LUN7_ENTHI	5759.rna_EHI_023260-1	7.4e-230	802.7	COG1488@1|root,KOG2511@2759|Eukaryota,3XATQ@554915|Amoebozoa	H	Nicotinate phosphoribosyltransferase (NAPRTase) family
tr|B1N2P3|B1N2P3_ENTHI	5759.rna_EHI_183060-1	2.9e-237	827.4	COG5146@1|root,KOG2201@2759|Eukaryota,3X8M4@554915|Amoebozoa	H	Pantothenate kinase
tr|C4M4S5|C4M4S5_ENTHI	5759.rna_EHI_095120-1	7.6e-199	699.5	COG0615@1|root,KOG2803@2759|Eukaryota,3X8HG@554915|Amoebozoa	H	Cytidylyltransferase-like
tr|C4M3N1|C4M3N1_ENTHI	5759.rna_EHI_140590-1	1.6e-204	718.4	COG0615@1|root,KOG2803@2759|Eukaryota,3XAIU@554915|Amoebozoa	H	Cytidylyltransferase-like
tr|C4LX22|C4LX22_ENTHI	5759.rna_EHI_159180-1	1e-217	762.3	COG0500@1|root,KOG1499@2759|Eukaryota,3XABP@554915|Amoebozoa	H	protein-arginine omega-N asymmetric methyltransferase activity
tr|C4LVZ4|C4LVZ4_ENTHI	5759.rna_EHI_126090-1	1.1e-155	555.8	COG2240@1|root,KOG2599@2759|Eukaryota,3X8ZQ@554915|Amoebozoa	H	Pyridoxal kinase
tr|C4LX32|C4LX32_ENTHI	5759.rna_EHI_159500-1	0.0	1302.3	2CSGU@1|root,2RBVP@2759|Eukaryota,3XA06@554915|Amoebozoa	H	Guanine nucleotide exchange factor
tr|C4M6Y1|C4M6Y1_ENTHI	5759.rna_EHI_033240-1	3.7e-69	267.3	COG0196@1|root,KOG3110@2759|Eukaryota,3X9FG@554915|Amoebozoa	H	Riboflavin kinase
tr|C4M7H0|C4M7H0_ENTHI	5759.rna_EHI_158560-1	0.0	1193.7	KOG0822@1|root,KOG0822@2759|Eukaryota,3X86K@554915|Amoebozoa	H	Belongs to the class I-like SAM-binding methyltransferase superfamily
tr|C4M2J8|C4M2J8_ENTHI	5759.rna_EHI_054790-1	4e-267	926.8	COG0617@1|root,KOG2159@2759|Eukaryota,3X8G6@554915|Amoebozoa	H	Belongs to the tRNA nucleotidyltransferase poly(A) polymerase family
tr|C4LVV3|C4LVV3_ENTHI	5759.rna_EHI_125660-1	3.2e-255	887.1	KOG3770@1|root,KOG3770@2759|Eukaryota,3X8MY@554915|Amoebozoa	I	Calcineurin-like phosphoesterase
tr|C4M0T9|C4M0T9_ENTHI	5759.rna_EHI_100080-1	2.7e-235	820.8	KOG3770@1|root,KOG3770@2759|Eukaryota,3X8Q3@554915|Amoebozoa	I	Calcineurin-like phosphoesterase
tr|C4M7V0|C4M7V0_ENTHI	5759.rna_EHI_020250-1	6.4e-237	826.2	KOG2369@1|root,KOG2369@2759|Eukaryota,3XBB2@554915|Amoebozoa	I	Putative serine esterase (DUF676)
tr|C4M4L3|C4M4L3_ENTHI	5759.rna_EHI_031360-1	3.2e-250	870.5	KOG2369@1|root,KOG2369@2759|Eukaryota,3XFD0@554915|Amoebozoa	I	Lecithin:cholesterol acyltransferase
tr|C4LWM6|C4LWM6_ENTHI	5759.rna_EHI_069380-1	0.0	1083.9	KOG3774@1|root,KOG3774@2759|Eukaryota,3XDUJ@554915|Amoebozoa	I	Phospholipase B
tr|C4M962|C4M962_ENTHI	5759.rna_EHI_135720-1	7.8e-254	882.5	KOG3770@1|root,KOG3770@2759|Eukaryota,3XDU5@554915|Amoebozoa	I	Calcineurin-like phosphoesterase
tr|C4M2S8|C4M2S8_ENTHI	5759.rna_EHI_076870-1	1.1e-163	582.4	KOG1639@1|root,KOG1639@2759|Eukaryota,3XET6@554915|Amoebozoa	I	3-oxo-5-alpha-steroid 4-dehydrogenase
tr|C4M6C8|C4M6C8_ENTHI	5759.rna_EHI_099290-1	2.5e-176	624.8	COG5050@1|root,KOG2877@2759|Eukaryota,3XG4F@554915|Amoebozoa	I	Belongs to the CDP-alcohol phosphatidyltransferase class-I family
tr|C4M9P0|C4M9P0_ENTHI	5759.rna_EHI_080720-1	1.7e-215	755.0	COG5050@1|root,KOG2877@2759|Eukaryota,3XG9D@554915|Amoebozoa	I	Belongs to the CDP-alcohol phosphatidyltransferase class-I family
tr|C4LTG8|C4LTG8_ENTHI	5759.rna_EHI_045570-1	3.2e-206	724.2	COG5050@1|root,KOG2877@2759|Eukaryota,3X8YU@554915|Amoebozoa	I	Belongs to the CDP-alcohol phosphatidyltransferase class-I family
tr|C4M2J1|C4M2J1_ENTHI	5759.rna_EHI_054720-1	1.8e-220	771.5	COG5050@1|root,KOG2877@2759|Eukaryota,3XCR2@554915|Amoebozoa	I	Belongs to the CDP-alcohol phosphatidyltransferase class-I family
tr|C4LTY8|C4LTY8_ENTHI	5759.rna_EHI_067920-1	8.9e-201	706.1	COG5050@1|root,KOG2877@2759|Eukaryota,3X8PR@554915|Amoebozoa	I	CDP-alcohol phosphatidyltransferase class-I family
tr|C4LWQ0|C4LWQ0_ENTHI	5759.rna_EHI_069630-1	1.3e-119	435.6	COG0558@1|root,KOG3240@2759|Eukaryota,3X94C@554915|Amoebozoa	I	CDP-diacylglycerol--inositol 3-phosphatidyltransferase
tr|C4MA88|C4MA88_ENTHI	5759.rna_EHI_039840-1	2.5e-155	554.7	COG2267@1|root,KOG1455@2759|Eukaryota,3XATM@554915|Amoebozoa	I	Alpha/beta hydrolase family
tr|C4M1E7|C4M1E7_ENTHI	5759.rna_EHI_030780-1	1.1e-250	872.1	COG0429@1|root,KOG1838@2759|Eukaryota,3X8VF@554915|Amoebozoa	I	Alpha/beta hydrolase family
tr|C4MA21|C4MA21_ENTHI	5759.rna_EHI_039590-1	1.9e-288	997.7	COG5202@1|root,KOG2704@2759|Eukaryota,3XE4W@554915|Amoebozoa	I	protein octanoylation
tr|C4M8B4|C4M8B4_ENTHI	5759.rna_EHI_101290-1	1.8e-246	858.2	KOG1362@1|root,KOG1362@2759|Eukaryota,3X90U@554915|Amoebozoa	I	Belongs to the CTL (choline transporter-like) family
tr|C4MAC0|C4MAC0_ENTHI	5759.rna_EHI_011370-1	4e-119	434.1	COG0170@1|root,KOG4453@2759|Eukaryota,3X92C@554915|Amoebozoa	I	phytol kinase activity
tr|C4M7C1|C4M7C1_ENTHI	5759.rna_EHI_007270-1	4e-170	604.0	COG5273@1|root,KOG1315@2759|Eukaryota,3X96M@554915|Amoebozoa	I	Belongs to the DHHC palmitoyltransferase family
tr|C4M319|C4M319_ENTHI	5759.rna_EHI_025320-1	1.9e-150	538.5	COG5273@1|root,KOG1314@2759|Eukaryota,3XCC3@554915|Amoebozoa	I	Belongs to the DHHC palmitoyltransferase family
tr|C4M7W8|C4M7W8_ENTHI	5759.rna_EHI_047770-1	7.4e-158	563.1	COG5273@1|root,KOG1313@2759|Eukaryota,3XCZG@554915|Amoebozoa	I	Belongs to the DHHC palmitoyltransferase family
tr|C4M1B8|C4M1B8_ENTHI	5759.rna_EHI_169960-1	4.3e-160	570.5	COG5273@1|root,KOG1311@2759|Eukaryota,3XCFN@554915|Amoebozoa	I	Belongs to the DHHC palmitoyltransferase family
tr|C4M7K1|C4M7K1_ENTHI	5759.rna_EHI_170440-1	1.5e-125	455.7	COG5273@1|root,KOG1315@2759|Eukaryota,3XDV4@554915|Amoebozoa	I	Belongs to the DHHC palmitoyltransferase family
tr|C4M135|C4M135_ENTHI	5759.rna_EHI_105310-1	1.1e-112	412.5	COG5273@1|root,KOG1311@2759|Eukaryota,3X9VZ@554915|Amoebozoa	I	Belongs to the DHHC palmitoyltransferase family
tr|C4M026|C4M026_ENTHI	5759.rna_EHI_134770-1	3.7e-122	444.1	COG5273@1|root,KOG1311@2759|Eukaryota,3XBZX@554915|Amoebozoa	I	Belongs to the DHHC palmitoyltransferase family
tr|C4M8U7|C4M8U7_ENTHI	5759.rna_EHI_169660-1	2.1e-210	738.0	COG0671@1|root,KOG2822@2759|Eukaryota,3XCAG@554915|Amoebozoa	I	Acid phosphatase homologues
tr|C4LXK2|C4LXK2_ENTHI	5759.rna_EHI_073370-1	2.7e-134	484.6	COG0671@1|root,KOG3030@2759|Eukaryota,3XFUA@554915|Amoebozoa	I	PAP2 superfamily
tr|C4LZI1|C4LZI1_ENTHI	5759.rna_EHI_124450-1	2.8e-134	484.6	COG0671@1|root,KOG3030@2759|Eukaryota,3XGKK@554915|Amoebozoa	I	Acid phosphatase homologues
tr|C4M985|C4M985_ENTHI	5759.rna_EHI_119910-1	3.2e-138	497.7	COG0671@1|root,KOG3030@2759|Eukaryota,3XCI6@554915|Amoebozoa	I	Acid phosphatase homologues
tr|C4M373|C4M373_ENTHI	5759.rna_EHI_086180-1	9.1e-278	962.2	COG5202@1|root,KOG2704@2759|Eukaryota,3X8NC@554915|Amoebozoa	I	Belongs to the membrane-bound acyltransferase family
tr|C4LVJ0|C4LVJ0_ENTHI	5759.rna_EHI_103460-1	9.1e-275	952.2	COG5202@1|root,KOG2704@2759|Eukaryota,3XD9F@554915|Amoebozoa	I	Belongs to the membrane-bound acyltransferase family
tr|C4LSW2|C4LSW2_ENTHI	5759.rna_EHI_152790-1	4e-270	936.8	COG5202@1|root,KOG2704@2759|Eukaryota,3XA00@554915|Amoebozoa	I	Belongs to the membrane-bound acyltransferase family
tr|B1N2E7|B1N2E7_ENTHI	5759.rna_EHI_153710-1	2.1e-67	261.5	KOG4142@1|root,KOG4142@2759|Eukaryota,3X98C@554915|Amoebozoa	I	Catalyzes the three sequential steps of the methylation pathway of phosphatidylcholine biosynthesis, the SAM-dependent methylation of phosphatidylethanolamine (PE) to phosphatidylmonomethylethanolamine (PMME), PMME to phosphatidyldimethylethanolamine (PDME), and PDME to phosphatidylcholine (PC)
tr|C4LUC0|C4LUC0_ENTHI	5759.rna_EHI_110730-1	2.5e-275	954.1	KOG1479@1|root,KOG1479@2759|Eukaryota,3XGJK@554915|Amoebozoa	I	Nucleoside transporter
tr|C4MBA0|C4MBA0_ENTHI	5759.rna_EHI_031520-1	1e-138	499.6	KOG3059@1|root,KOG3059@2759|Eukaryota,3X8VT@554915|Amoebozoa	I	Phosphatidylinositol N-acetylglucosaminyltransferase
tr|C4M0P6|C4M0P6_ENTHI	5759.rna_EHI_009800-1	1.3e-270	938.3	KOG2735@1|root,KOG2735@2759|Eukaryota,3X89U@554915|Amoebozoa	I	Phosphatidylserine synthase
tr|C4M5K7|C4M5K7_ENTHI	5759.rna_EHI_001930-1	3.6e-252	877.1	COG1282@1|root,2RGYA@2759|Eukaryota,3XGI2@554915|Amoebozoa	I	NAD(P) transhydrogenase beta subunit
tr|C4LTE6|C4LTE6_ENTHI	5759.rna_EHI_045330-1	1.6e-162	578.6	COG2267@1|root,KOG1455@2759|Eukaryota,3XGIE@554915|Amoebozoa	I	Alpha/beta hydrolase family
tr|C4LYU3|C4LYU3_ENTHI	5759.rna_EHI_010560-1	0.0	2020.4	COG0318@1|root,COG1020@1|root,KOG1177@2759|Eukaryota,KOG1178@2759|Eukaryota,3XAUW@554915|Amoebozoa	I	Phosphopantetheine attachment site
tr|C4LS98|C4LS98_ENTHI	5759.rna_EHI_153060-1	0.0	1284.2	COG1022@1|root,KOG1256@2759|Eukaryota,3XGHC@554915|Amoebozoa	I	AMP-binding enzyme
tr|C4LSS1|C4LSS1_ENTHI	5759.rna_EHI_152340-1	2.3e-223	781.2	COG0510@1|root,KOG4720@2759|Eukaryota,3XAEM@554915|Amoebozoa	I	Choline/ethanolamine kinase
tr|C4M619|C4M619_ENTHI	5759.rna_EHI_125160-1	2e-236	824.7	KOG3519@1|root,KOG3519@2759|Eukaryota	I	Rho guanyl-nucleotide exchange factor activity
tr|C4LXX1|C4LXX1_ENTHI	5759.rna_EHI_035400-1	1.5e-115	422.2	COG0558@1|root,KOG1617@2759|Eukaryota,3XEA3@554915|Amoebozoa	I	cardiolipin synthase activity
tr|C4M875|C4M875_ENTHI	5759.rna_EHI_098820-1	0.0	1797.7	KOG3519@1|root,KOG3519@2759|Eukaryota	I	Rho guanyl-nucleotide exchange factor activity
tr|C4LUS2|C4LUS2_ENTHI	5759.rna_EHI_178560-1	1.3e-130	472.2	KOG2761@1|root,KOG2761@2759|Eukaryota,3XB7J@554915|Amoebozoa	I	START domain
tr|C4M329|C4M329_ENTHI	5759.rna_EHI_025420-1	0.0	1228.4	COG1022@1|root,KOG1256@2759|Eukaryota,3XFE1@554915|Amoebozoa	I	AMP-binding enzyme
tr|C4M4W9|C4M4W9_ENTHI	5759.rna_EHI_029050-1	0.0	1229.5	COG1022@1|root,KOG1256@2759|Eukaryota,3XBX4@554915|Amoebozoa	I	AMP-binding enzyme C-terminal domain
tr|C4M5E7|C4M5E7_ENTHI	5759.rna_EHI_132030-1	0.0	1335.9	COG1022@1|root,KOG1256@2759|Eukaryota,3XDRD@554915|Amoebozoa	I	AMP-binding enzyme
tr|C4LT04|C4LT04_ENTHI	5759.rna_EHI_148340-1	0.0	1290.4	COG1022@1|root,KOG1256@2759|Eukaryota,3XD0C@554915|Amoebozoa	I	AMP-binding enzyme
tr|C4LXS2|C4LXS2_ENTHI	5759.rna_EHI_014360-1	4.1e-283	979.9	COG3621@1|root,KOG0513@2759|Eukaryota,3XEJQ@554915|Amoebozoa	I	lipid catabolic process
tr|C4LXF1|C4LXF1_ENTHI	5759.rna_EHI_130730-1	5.2e-135	486.9	KOG2761@1|root,KOG2761@2759|Eukaryota,3XGHT@554915|Amoebozoa	I	START domain
tr|C4M6A7|C4M6A7_ENTHI	5759.rna_EHI_082560-1	0.0	1162.9	COG1502@1|root,KOG1329@2759|Eukaryota,3X8IW@554915|Amoebozoa	I	Phospholipase D. Active site motifs.
tr|C4MA11|C4MA11_ENTHI	5759.rna_EHI_146550-1	0.0	1148.7	COG1502@1|root,KOG1329@2759|Eukaryota,3XG9G@554915|Amoebozoa	I	Phospholipase D. Active site motifs.
tr|C4LZY5|C4LZY5_ENTHI	5759.rna_EHI_065690-1	0.0	1209.9	2CRWX@1|root,2R9GE@2759|Eukaryota,3XG6F@554915|Amoebozoa	I	Ankyrin repeat
tr|C4LSD0|C4LSD0_ENTHI	5759.rna_EHI_153390-1	0.0	1303.1	COG0666@1|root,COG3621@1|root,KOG0513@2759|Eukaryota,KOG4177@2759|Eukaryota,3XFWK@554915|Amoebozoa	I	Patatin-like phospholipase
tr|C4MAC2|C4MAC2_ENTHI	5759.rna_EHI_011390-1	0.0	1101.7	KOG3518@1|root,KOG3518@2759|Eukaryota	I	Rho guanyl-nucleotide exchange factor activity
tr|C4M6Y4|C4M6Y4_ENTHI	5759.rna_EHI_056500-1	1.5e-120	438.7	KOG2761@1|root,KOG2761@2759|Eukaryota,3XA4V@554915|Amoebozoa	I	in StAR and phosphatidylcholine transfer protein
tr|C4M3J8|C4M3J8_ENTHI	5759.rna_EHI_109680-1	2.7e-128	464.5	KOG2761@1|root,KOG2761@2759|Eukaryota,3XGWH@554915|Amoebozoa	I	START domain
tr|C4M9H3|C4M9H3_ENTHI	5759.rna_EHI_105870-1	1.9e-261	907.9	COG0438@1|root,KOG1111@2759|Eukaryota,3X8C3@554915|Amoebozoa	IMO	PIGA (GPI anchor biosynthesis)
tr|C4M6T3|C4M6T3_ENTHI	5759.rna_EHI_054190-1	1.5e-247	861.7	KOG2088@1|root,KOG2088@2759|Eukaryota,3X8WM@554915|Amoebozoa	IOT	Lipase (class 3)
tr|C4M616|C4M616_ENTHI	5759.rna_EHI_072130-1	4.3e-247	860.1	KOG2088@1|root,KOG2088@2759|Eukaryota,3X8ZG@554915|Amoebozoa	IOT	Lipase (class 3)
tr|C4LX21|C4LX21_ENTHI	5759.rna_EHI_159170-1	0.0	2166.7	COG1022@1|root,KOG1256@2759|Eukaryota,3X8GD@554915|Amoebozoa	IQ	Male sterility protein
tr|C4LTH2|C4LTH2_ENTHI	5759.rna_EHI_045610-1	0.0	1170.2	KOG1169@1|root,KOG1169@2759|Eukaryota,3X8J0@554915|Amoebozoa	IT	Diacylglycerol kinase
tr|C4LUQ1|C4LUQ1_ENTHI	5759.rna_EHI_023410-1	5.2e-253	879.8	COG1597@1|root,KOG1116@2759|Eukaryota,3X91D@554915|Amoebozoa	IT	Sphingosine kinase
tr|C4M4M0|C4M4M0_ENTHI	5759.rna_EHI_031310-1	0.0	1822.8	KOG4471@1|root,KOG4471@2759|Eukaryota,3X8H7@554915|Amoebozoa	IU	Belongs to the protein-tyrosine phosphatase family. Non-receptor class myotubularin subfamily
tr|C4LUH7|C4LUH7_ENTHI	5759.rna_EHI_049780-1	0.0	1154.4	KOG4471@1|root,KOG4471@2759|Eukaryota,3X8FX@554915|Amoebozoa	IU	Belongs to the protein-tyrosine phosphatase family. Non-receptor class myotubularin subfamily
tr|C4MAR2|C4MAR2_ENTHI	5759.rna_EHI_070120-1	0.0	1558.5	KOG4471@1|root,KOG4471@2759|Eukaryota,3X8AU@554915|Amoebozoa	IU	Belongs to the protein-tyrosine phosphatase family. Non-receptor class myotubularin subfamily
tr|C4LXV8|C4LXV8_ENTHI	5759.rna_EHI_087780-1	0.0	1280.0	KOG4471@1|root,KOG4471@2759|Eukaryota,3XAYD@554915|Amoebozoa	IU	Belongs to the protein-tyrosine phosphatase family. Non-receptor class myotubularin subfamily
tr|C4LZ80|C4LZ80_ENTHI	5759.rna_EHI_104710-1	0.0	1786.2	KOG4471@1|root,KOG4471@2759|Eukaryota,3XES1@554915|Amoebozoa	IU	Belongs to the protein-tyrosine phosphatase family. Non-receptor class myotubularin subfamily
tr|C4M505|C4M505_ENTHI	5759.rna_EHI_140980-1	0.0	1078.9	KOG4471@1|root,KOG4471@2759|Eukaryota,3XFR5@554915|Amoebozoa	IU	Belongs to the protein-tyrosine phosphatase family. Non-receptor class myotubularin subfamily
tr|C4LY19|C4LY19_ENTHI	5759.rna_EHI_177660-1	0.0	2161.7	COG0060@1|root,KOG0434@2759|Eukaryota,3X86E@554915|Amoebozoa	J	Belongs to the class-I aminoacyl-tRNA synthetase family
tr|C4M2G1|C4M2G1_ENTHI	5759.rna_EHI_040320-1	1.9e-124	451.8	COG0689@1|root,KOG1068@2759|Eukaryota,3X8XN@554915|Amoebozoa	J	3' exoribonuclease family, domain 1
tr|C4M8Y9|C4M8Y9_ENTHI	5759.rna_EHI_086520-1	5e-122	443.7	COG0689@1|root,KOG1068@2759|Eukaryota	J	polyadenylation-dependent snoRNA 3'-end processing
tr|C4M182|C4M182_ENTHI	5759.rna_EHI_188080-1	7.6e-146	523.1	COG2123@1|root,KOG1612@2759|Eukaryota,3X8WV@554915|Amoebozoa	J	3' exoribonuclease family, domain 2
tr|C4LWW3|C4LWW3_ENTHI	5759.rna_EHI_126870-1	2.2e-41	174.5	KOG3486@1|root,KOG3486@2759|Eukaryota,3X96P@554915|Amoebozoa	J	Belongs to the eukaryotic ribosomal protein eS21 family
tr|C4M660|C4M660_ENTHI	5759.rna_EHI_042920-1	3e-32	144.4	COG2058@1|root,KOG1762@2759|Eukaryota,3X9DU@554915|Amoebozoa	J	Belongs to the eukaryotic ribosomal protein P1 P2 family
tr|C4LZM1|C4LZM1_ENTHI	5759.rna_EHI_174960-1	2.4e-95	354.8	COG2075@1|root,KOG1723@2759|Eukaryota,3X8PJ@554915|Amoebozoa	J	60S ribosomal
tr|C4LW44|C4LW44_ENTHI	5759.rna_EHI_141990-1	7.2e-130	469.9	COG1841@1|root,KOG3184@2759|Eukaryota,3XBF3@554915|Amoebozoa	J	maturation of LSU-rRNA from tricistronic rRNA transcript (SSU-rRNA, 5.8S rRNA, LSU-rRNA)
tr|C4MA17|C4MA17_ENTHI	5759.rna_EHI_088480-1	1.4e-98	365.5	COG1670@1|root,2RSKU@2759|Eukaryota,3X9GK@554915|Amoebozoa	J	Acetyltransferase (GNAT) domain
tr|C4LWS5|C4LWS5_ENTHI	5759.rna_EHI_198790-1	0.0	1961.8	COG0013@1|root,KOG0188@2759|Eukaryota,3X8QR@554915|Amoebozoa	J	Catalyzes the attachment of alanine to tRNA(Ala) in a two-step reaction alanine is first activated by ATP to form Ala- AMP and then transferred to the acceptor end of tRNA(Ala). Also edits incorrectly charged tRNA(Ala) via its editing domain
tr|C4LWX7|C4LWX7_ENTHI	5759.rna_EHI_127020-1	0.0	1133.6	COG0018@1|root,KOG1195@2759|Eukaryota,3X88G@554915|Amoebozoa	J	Belongs to the class-I aminoacyl-tRNA synthetase family
tr|C4LT17|C4LT17_ENTHI	5759.rna_EHI_148470-1	1.7e-201	708.4	COG2502@1|root,2QTPF@2759|Eukaryota,3XAME@554915|Amoebozoa	J	Aspartate-ammonia ligase
tr|C4LWW8|C4LWW8_ENTHI	5759.rna_EHI_126920-1	8.1e-273	945.7	COG0017@1|root,KOG0555@2759|Eukaryota,3X85Q@554915|Amoebozoa	J	Asparaginyl-tRNA synthetase
tr|C4LZN0|C4LZN0_ENTHI	5759.rna_EHI_175050-1	0.0	1082.0	COG0017@1|root,KOG0556@2759|Eukaryota,3X87V@554915|Amoebozoa	J	aspartyl-tRNA synthetase
tr|C4LTL2|C4LTL2_ENTHI	5759.rna_EHI_012190-1	6.1e-175	620.2	KOG2963@1|root,KOG2963@2759|Eukaryota,3X8RZ@554915|Amoebozoa	J	Brix
tr|C4M8V1|C4M8V1_ENTHI	5759.rna_EHI_169700-1	0.0	1404.4	COG0215@1|root,KOG2007@2759|Eukaryota,3X8BH@554915|Amoebozoa	J	Cysteinyl-tRNA synthetase
tr|C4LYZ9|C4LYZ9_ENTHI	5759.rna_EHI_118150-1	2.5e-101	374.8	COG1490@1|root,KOG3323@2759|Eukaryota,3X8W8@554915|Amoebozoa	J	deacylase
tr|C4LZZ9|C4LZZ9_ENTHI	5759.rna_EHI_065830-1	1.4e-68	265.8	COG0023@1|root,KOG3239@2759|Eukaryota,3X9EA@554915|Amoebozoa	J	Translation initiation factor SUI1
tr|C4M1X1|C4M1X1_ENTHI	5759.rna_EHI_164780-1	8.2e-193	679.5	COG0042@1|root,KOG2335@2759|Eukaryota,3X8KA@554915|Amoebozoa	J	Catalyzes the synthesis of dihydrouridine, a modified base found in the D-loop of most tRNAs
tr|C4LWV1|C4LWV1_ENTHI	5759.rna_EHI_199050-1	6.5e-198	696.4	COG1736@1|root,KOG2648@2759|Eukaryota,3X8K9@554915|Amoebozoa	J	Putative diphthamide synthesis protein
tr|C4LWB7|C4LWB7_ENTHI	5759.rna_EHI_155660-1	0.0	1735.7	COG0480@1|root,KOG0467@2759|Eukaryota,3X86Y@554915|Amoebozoa	J	Elongation factor G C-terminus
tr|C4M785|C4M785_ENTHI	5759.rna_EHI_044230-1	0.0	1075.8	COG5256@1|root,KOG0458@2759|Eukaryota,3XAM5@554915|Amoebozoa	J	Elongation factor Tu C-terminal domain
tr|C4LXT9|C4LXT9_ENTHI	5759.rna_EHI_087570-1	3.5e-64	250.8	COG0251@1|root,KOG2317@2759|Eukaryota,3X8WZ@554915|Amoebozoa	J	Endoribonuclease L-PSP
tr|C4LSV8|C4LSV8_ENTHI	5759.rna_EHI_152750-1	3.2e-264	917.1	COG1503@1|root,KOG0688@2759|Eukaryota,3X85G@554915|Amoebozoa	J	Eukaryotic peptide chain release factor subunit
tr|C4M7Y2|C4M7Y2_ENTHI	46681.XP_001737578.1	2.8e-87	327.8	KOG1627@1|root,KOG1627@2759|Eukaryota,3X8VH@554915|Amoebozoa	J	Elongation factor 1 gamma, conserved domain
tr|C4M0A4|C4M0A4_ENTHI	5759.rna_EHI_005100-1	1.1e-161	575.9	COG1093@1|root,KOG2916@2759|Eukaryota,3X8MS@554915|Amoebozoa	J	eukaryotic translation initiation factor 2
tr|C4MAU7|C4MAU7_ENTHI	5759.rna_EHI_132880-1	1.1e-272	945.3	COG3276@1|root,KOG0466@2759|Eukaryota,3X89H@554915|Amoebozoa	J	Translation initiation factor 2
tr|C4LUV3|C4LUV3_ENTHI	5759.rna_EHI_178890-1	1.7e-108	398.7	29871@1|root,2RF7I@2759|Eukaryota,3XEEY@554915|Amoebozoa	J	Eukaryotic translation initiation factor 3 subunit
tr|C4M2F7|C4M2F7_ENTHI	5759.rna_EHI_040280-1	2.3e-101	374.8	COG5053@1|root,KOG1670@2759|Eukaryota,3XD9N@554915|Amoebozoa	J	Eukaryotic translation initiation factor 4E
tr|C4LX49|C4LX49_ENTHI	5759.rna_EHI_159690-1	2.1e-96	358.2	COG5053@1|root,KOG1670@2759|Eukaryota,3XEEG@554915|Amoebozoa	J	eukaryotic translation initiation factor
tr|C4M2Q1|C4M2Q1_ENTHI	5759.rna_EHI_006170-1	5.7e-132	476.9	COG1976@1|root,KOG3185@2759|Eukaryota,3X89E@554915|Amoebozoa	J	Binds to the 60S ribosomal subunit and prevents its association with the 40S ribosomal subunit to form the 80S initiation complex in the cytoplasm. May also be involved in ribosome biogenesis
tr|C4M5Q8|C4M5Q8_ENTHI	5759.rna_EHI_129770-1	9.3e-192	676.0	COG1601@1|root,KOG2767@2759|Eukaryota,3X8TW@554915|Amoebozoa	J	eukaryotic translation initiation factor
tr|C4M3T2|C4M3T2_ENTHI	5759.rna_EHI_163510-1	2.8e-148	531.2	COG1097@1|root,KOG3013@2759|Eukaryota,3X8NG@554915|Amoebozoa	J	KH domain
tr|C4LZA9|C4LZA9_ENTHI	5759.rna_EHI_000580-1	1e-145	522.7	COG2123@1|root,KOG1614@2759|Eukaryota,3X8VR@554915|Amoebozoa	J	3' exoribonuclease family, domain 2
tr|C4MAJ9|C4MAJ9_ENTHI	5759.rna_EHI_160720-1	0.0	1803.5	COG0557@1|root,KOG2102@2759|Eukaryota,3X856@554915|Amoebozoa	J	Belongs to the RNR ribonuclease family
tr|C4LWA3|C4LWA3_ENTHI	5759.rna_EHI_155520-1	0.0	1450.3	COG3968@1|root,2QQE3@2759|Eukaryota,3XD80@554915|Amoebozoa	J	Glutamine synthetase, catalytic domain
tr|C4M1P6|C4M1P6_ENTHI	5759.rna_EHI_062700-1	0.0	1554.7	COG0008@1|root,KOG1148@2759|Eukaryota,3X89C@554915|Amoebozoa	J	Belongs to the class-I aminoacyl-tRNA synthetase family
tr|C4LWA8|C4LWA8_ENTHI	5759.rna_EHI_155570-1	0.0	1105.1	COG0008@1|root,KOG1147@2759|Eukaryota,3X85H@554915|Amoebozoa	J	Belongs to the class-I aminoacyl-tRNA synthetase family
tr|C4LXL0|C4LXL0_ENTHI	5759.rna_EHI_073460-1	0.0	1253.4	COG0423@1|root,KOG2298@2759|Eukaryota,3X8EK@554915|Amoebozoa	J	Glycyl-tRNA synthetase
tr|C4LSZ7|C4LSZ7_ENTHI	5759.rna_EHI_148270-1	1.8e-228	798.1	COG0012@1|root,KOG1491@2759|Eukaryota,3X83G@554915|Amoebozoa	J	Hydrolyzes ATP, and can also hydrolyze GTP with lower efficiency. Has lower affinity for GTP
tr|C4LYP7|C4LYP7_ENTHI	5759.rna_EHI_004230-1	5.1e-281	973.0	COG5256@1|root,KOG0459@2759|Eukaryota,3X884@554915|Amoebozoa	J	Elongation factor Tu C-terminal domain
tr|C4M541|C4M541_ENTHI	5759.rna_EHI_078260-1	0.0	4050.7	KOG1242@1|root,KOG1242@2759|Eukaryota,3X86V@554915|Amoebozoa	J	HEAT repeat
tr|C4M653|C4M653_ENTHI	5759.rna_EHI_180020-1	2.9e-287	993.8	COG0124@1|root,KOG1936@2759|Eukaryota,3X872@554915|Amoebozoa	J	histidyl-tRNA synthetase
tr|C4LXR6|C4LXR6_ENTHI	46681.XP_001739677.1	6.6e-62	244.6	KOG1826@1|root,KOG1826@2759|Eukaryota	J	negative regulation of centriole-centriole cohesion
tr|C4M7X2|C4M7X2_ENTHI	5759.rna_EHI_047810-1	0.0	1525.8	COG0143@1|root,COG1190@1|root,KOG1885@2759|Eukaryota,KOG2241@2759|Eukaryota,3X8DQ@554915|Amoebozoa	J	Lysyl-tRNA synthetase
tr|C4M0C9|C4M0C9_ENTHI	5759.rna_EHI_064630-1	1.1e-308	1065.1	COG0349@1|root,KOG2206@2759|Eukaryota,3XE9F@554915|Amoebozoa	J	3'-5' exonuclease activity
tr|C4M378|C4M378_ENTHI	46681.XP_001734898.1	1.2e-39	169.1	2CYUQ@1|root,2S6J5@2759|Eukaryota,3XHCA@554915|Amoebozoa	J	Vacuolar (H+)-ATPase G subunit
tr|C4LWI6|C4LWI6_ENTHI	5759.rna_EHI_096760-1	1.8e-245	854.7	KOG2432@1|root,KOG2432@2759|Eukaryota	J	Rab guanyl-nucleotide exchange factor activity
tr|C4M3N3|C4M3N3_ENTHI	5759.rna_EHI_140610-1	5.1e-310	1069.7	KOG1076@1|root,KOG1076@2759|Eukaryota,3XGDY@554915|Amoebozoa	J	Eukaryotic translation initiation factor 3 subunit 8 N-terminus
tr|C4M509|C4M509_ENTHI	5759.rna_EHI_141020-1	9.8e-310	1068.5	2CT0Q@1|root,2RE68@2759|Eukaryota,3XD42@554915|Amoebozoa	J	Alpha-kinase family
tr|C4LUX0|C4LUX0_ENTHI	5759.rna_EHI_179100-1	0.0	1214.5	KOG2054@1|root,KOG2054@2759|Eukaryota,3X94F@554915|Amoebozoa	J	Nrap protein PAP/OAS1-like domain 5
tr|C4M073|C4M073_ENTHI	5759.rna_EHI_004770-1	2.4e-135	488.0	COG1097@1|root,KOG1004@2759|Eukaryota,3X8UP@554915|Amoebozoa	J	KH domain
tr|C4LYD5|C4LYD5_ENTHI	5759.rna_EHI_007980-1	6.4e-85	320.1	KOG3190@1|root,KOG3190@2759|Eukaryota,3X9CY@554915|Amoebozoa	J	Pfam:DUF947
tr|C4M3B9|C4M3B9_ENTHI	5759.rna_EHI_053010-1	1.8e-275	954.5	COG5354@1|root,KOG2315@2759|Eukaryota,3XCPZ@554915|Amoebozoa	J	Eukaryotic translation initiation factor eIF2A
tr|C4M352|C4M352_ENTHI	5759.rna_EHI_085970-1	2.6e-219	767.7	KOG1416@1|root,KOG1416@2759|Eukaryota,3X8UV@554915|Amoebozoa	J	Gcd10p family
tr|C4LXV5|C4LXV5_ENTHI	5759.rna_EHI_087750-1	3.1e-286	990.3	COG1258@1|root,KOG2364@2759|Eukaryota,3X8IF@554915|Amoebozoa	J	pseudouridine synthase activity
tr|C4M6H0|C4M6H0_ENTHI	5759.rna_EHI_099760-1	1.6e-140	505.4	COG2007@1|root,KOG3163@2759|Eukaryota,3X8AR@554915|Amoebozoa	J	Ribosomal protein S8e
tr|C4LU73|C4LU73_ENTHI	5759.rna_EHI_110190-1	1.8e-124	451.8	KOG1271@1|root,KOG1271@2759|Eukaryota,3X8TC@554915|Amoebozoa	J	S-adenosyl-L-methionine-dependent protein-lysine N- methyltransferase that methylates elongation factor 1-alpha
tr|C4M482|C4M482_ENTHI	5759.rna_EHI_140340-1	1.7e-306	1057.7	COG0042@1|root,KOG2333@2759|Eukaryota,3X865@554915|Amoebozoa	J	tRNA-dihydrouridine(47) synthase NAD(P)( )
tr|C4M510|C4M510_ENTHI	5759.rna_EHI_141030-1	7.9e-128	463.0	KOG3350@1|root,KOG3350@2759|Eukaryota,3X8YA@554915|Amoebozoa	J	S-adenosyl-L-methionine-dependent protein-lysine N- methyltransferase that methylates elongation factor 1-alpha
tr|C4LZL5|C4LZL5_ENTHI	5759.rna_EHI_174900-1	2.8e-142	511.1	COG2102@1|root,KOG2316@2759|Eukaryota,3X8RY@554915|Amoebozoa	J	Diphthamide synthase
tr|C4M291|C4M291_ENTHI	5759.rna_EHI_180420-1	1.9e-255	888.3	KOG2409@1|root,KOG2409@2759|Eukaryota,3X98P@554915|Amoebozoa	J	KRI1-like family C-terminal
tr|C4M7M0|C4M7M0_ENTHI	5759.rna_EHI_200070-1	1.4e-289	1001.5	COG5354@1|root,KOG2315@2759|Eukaryota,3X8Y8@554915|Amoebozoa	J	Functions in the early steps of protein synthesis of a small number of specific mRNAs. Acts by directing the binding of methionyl-tRNAi to 40S ribosomal subunits. In contrast to the eIF- 2 complex, it binds methionyl-tRNAi to 40 S subunits in a codon- dependent manner, whereas the eIF-2 complex binds methionyl-tRNAi to 40 S subunits in a GTP-dependent manner. May act by impiging the expression of…
tr|C4M6P0|C4M6P0_ENTHI	5759.rna_EHI_161970-1	0.0	2189.1	COG0495@1|root,KOG0437@2759|Eukaryota,3X8BJ@554915|Amoebozoa	J	Belongs to the class-I aminoacyl-tRNA synthetase family
sp|C4M572|TRM5_ENTHI	5759.rna_EHI_111740-1	1.7e-223	781.6	COG2520@1|root,KOG2078@2759|Eukaryota,3X8GS@554915|Amoebozoa	J	Specifically methylates the N1 position of guanosine-37 in various cytoplasmic and mitochondrial tRNAs. Methylation is not dependent on the nature of the nucleoside 5' of the target nucleoside. This is the first step in the biosynthesis of wybutosine (yW), a modified base adjacent to the anticodon of tRNAs and required for accurate decoding
tr|C4M2K7|C4M2K7_ENTHI	5759.rna_EHI_079860-1	0.0	1539.6	COG0143@1|root,KOG1247@2759|Eukaryota,KOG2241@2759|Eukaryota,3X845@554915|Amoebozoa	J	Belongs to the class-I aminoacyl-tRNA synthetase family
tr|C4LUV8|C4LUV8_ENTHI	5759.rna_EHI_178940-1	5.2e-141	506.9	COG0220@1|root,KOG3115@2759|Eukaryota,3X8QH@554915|Amoebozoa	J	Catalyzes the formation of N(7)-methylguanine at position 46 (m7G46) in tRNA
tr|C4LT44|C4LT44_ENTHI	5759.rna_EHI_148760-1	2.3e-281	974.2	COG1867@1|root,KOG1253@2759|Eukaryota,3X8DA@554915|Amoebozoa	J	N2,N2-dimethylguanosine tRNA methyltransferase
tr|C4M032|C4M032_ENTHI	5759.rna_EHI_134830-1	9.1e-175	619.4	COG0171@1|root,2QTBV@2759|Eukaryota,3XDJS@554915|Amoebozoa	J	NAD synthase
tr|C4M9H6|C4M9H6_ENTHI	5759.rna_EHI_105790-1	7.7e-280	969.1	COG5604@1|root,KOG2256@2759|Eukaryota,3X93I@554915|Amoebozoa	J	Noc2p family
tr|C4MA46|C4MA46_ENTHI	5759.rna_EHI_019600-1	6.2e-224	783.1	COG1537@1|root,KOG2869@2759|Eukaryota,3X8UH@554915|Amoebozoa	J	May function in recognizing stalled ribosomes and triggering endonucleolytic cleavage of the mRNA, a mechanism to release non-functional ribosomes and degrade damaged mRNAs
tr|C4M538|C4M538_ENTHI	5759.rna_EHI_078230-1	1.4e-286	991.5	COG0016@1|root,KOG2784@2759|Eukaryota,3X8CM@554915|Amoebozoa	J	phenylalanyl-tRNA synthetase
tr|C4M828|C4M828_ENTHI	5759.rna_EHI_002130-1	0.0	1165.2	COG0072@1|root,KOG2472@2759|Eukaryota,3X8AF@554915|Amoebozoa	J	Phenylalanyl-tRNA synthetase beta
tr|C4M840|C4M840_ENTHI	5759.rna_EHI_108760-1	8.1e-163	579.7	COG0037@1|root,KOG2840@2759|Eukaryota,3X8FP@554915|Amoebozoa	J	Plays a central role in 2-thiolation of mcm(5)S(2)U at tRNA wobble positions of tRNA(Lys), tRNA(Glu) and tRNA(Gln). Directly binds tRNAs and probably acts by catalyzing adenylation of tRNAs, an intermediate required for 2-thiolation. It is unclear whether it acts as a sulfurtransferase that transfers sulfur from thiocarboxylated urm1 onto the uridine of tRNAs at wobble position
tr|C4M2G9|C4M2G9_ENTHI	5759.rna_EHI_040400-1	0.0	1100.1	COG0442@1|root,KOG4163@2759|Eukaryota,3X83Q@554915|Amoebozoa	J	Prolyl-tRNA synthetase
tr|C4LSK6|C4LSK6_ENTHI	5759.rna_EHI_151650-1	1.4e-214	751.9	COG0101@1|root,KOG2554@2759|Eukaryota,3X8JC@554915|Amoebozoa	J	Pseudouridine synthase
tr|C4LTM5|C4LTM5_ENTHI	5759.rna_EHI_012320-1	1.2e-274	951.8	COG5099@1|root,KOG2049@2759|Eukaryota,3X8CJ@554915|Amoebozoa	J	Pumilio-like repeats
tr|C4LZ96|C4LZ96_ENTHI	5759.rna_EHI_000450-1	2.2e-113	416.0	COG5099@1|root,KOG1488@2759|Eukaryota,3XC81@554915|Amoebozoa	J	Pumilio-like repeats
tr|C4MB99|C4MB99_ENTHI	5759.rna_EHI_031510-1	1.9e-158	565.8	COG5099@1|root,KOG1488@2759|Eukaryota	J	mRNA binding
tr|C4LZ52|C4LZ52_ENTHI	5759.rna_EHI_104410-1	2.5e-292	1010.7	KOG2050@1|root,KOG2050@2759|Eukaryota,3X8XJ@554915|Amoebozoa	J	CPL (NUC119) domain
tr|C4M905|C4M905_ENTHI	5759.rna_EHI_147880-1	2e-134	485.7	COG5099@1|root,KOG1488@2759|Eukaryota,3X8H4@554915|Amoebozoa	J	Pumilio-like repeats
tr|C4LT03|C4LT03_ENTHI	5759.rna_EHI_148330-1	1e-150	540.0	COG5099@1|root,KOG1488@2759|Eukaryota,3XCN1@554915|Amoebozoa	J	Pumilio-like repeats
tr|C4M129|C4M129_ENTHI	5759.rna_EHI_105250-1	0.0	1443.3	KOG1826@1|root,KOG1826@2759|Eukaryota	J	negative regulation of centriole-centriole cohesion
tr|C4M232|C4M232_ENTHI	5759.rna_EHI_150510-1	2.3e-101	374.8	COG0500@1|root,2RGB9@2759|Eukaryota,3XFV7@554915|Amoebozoa	J	Histone methylation protein DOT1
tr|C4M870|C4M870_ENTHI	5759.rna_EHI_098730-1	1.4e-127	462.2	COG0293@1|root,KOG1099@2759|Eukaryota,3X8KP@554915|Amoebozoa	J	Methylates the 2'-O-ribose of nucleotides at positions 32 and 34 of the tRNA anticodon loop of substrate tRNAs
tr|C4M9R3|C4M9R3_ENTHI	5759.rna_EHI_196410-1	0.0	1794.2	COG5192@1|root,KOG1951@2759|Eukaryota,3X84C@554915|Amoebozoa	J	AARP2CN (NUC121) domain
tr|C4LT83|C4LT83_ENTHI	5759.rna_EHI_044610-1	4.4e-126	457.2	COG1756@1|root,KOG3073@2759|Eukaryota,3X8NB@554915|Amoebozoa	J	EMG1/NEP1 methyltransferase
tr|C4LZN4|C4LZN4_ENTHI	5759.rna_EHI_175090-1	1.2e-163	582.4	COG5154@1|root,KOG2971@2759|Eukaryota,3X8IP@554915|Amoebozoa	J	Brix
tr|C4M883|C4M883_ENTHI	5759.rna_EHI_098810-1	4.7e-140	503.8	COG5225@1|root,KOG1765@2759|Eukaryota,3X97B@554915|Amoebozoa	J	Involved in ribosomal large subunit assembly
tr|C4M7W6|C4M7W6_ENTHI	5759.rna_EHI_047740-1	2e-282	977.6	COG2265@1|root,KOG2187@2759|Eukaryota,3X8WB@554915|Amoebozoa	J	Belongs to the class I-like SAM-binding methyltransferase superfamily. RNA M5U methyltransferase family
tr|C4LW30|C4LW30_ENTHI	5759.rna_EHI_141830-1	1.5e-255	888.3	COG0621@1|root,KOG4355@2759|Eukaryota,3XIGV@554915|Amoebozoa	J	Uncharacterized protein family UPF0004
tr|C4LVL5|C4LVL5_ENTHI	5759.rna_EHI_103730-1	0.0	1367.1	COG0441@1|root,KOG1637@2759|Eukaryota,3X860@554915|Amoebozoa	J	Threonyl-tRNA synthetase
tr|C4LSD9|C4LSD9_ENTHI	5759.rna_EHI_153480-1	1.5e-98	365.5	COG1601@1|root,KOG2768@2759|Eukaryota,3X97A@554915|Amoebozoa	J	Translation initiation factor 2
tr|C4LV79|C4LV79_ENTHI	5759.rna_EHI_183030-1	5.5e-103	380.2	COG5053@1|root,KOG1669@2759|Eukaryota,3X973@554915|Amoebozoa	J	initiation factor 4E
tr|C4LVH5|C4LVH5_ENTHI	5759.rna_EHI_103300-1	1e-87	329.3	COG0361@1|root,KOG3403@2759|Eukaryota,3X8XU@554915|Amoebozoa	J	Seems to be required for maximal rate of protein biosynthesis. Enhances ribosome dissociation into subunits and stabilizes the binding of the initiator Met-tRNA(I) to 40 S ribosomal subunits
tr|C4LWF1|C4LWF1_ENTHI	5759.rna_EHI_096380-1	1.6e-168	598.6	COG1184@1|root,KOG1466@2759|Eukaryota,3X8PI@554915|Amoebozoa	J	Belongs to the eIF-2B alpha beta delta subunits family
tr|C4M8A4|C4M8A4_ENTHI	5759.rna_EHI_019170-1	1.2e-213	748.8	COG1184@1|root,KOG1465@2759|Eukaryota,3X8RX@554915|Amoebozoa	J	Belongs to the eIF-2B alpha beta delta subunits family
tr|C4LXH0|C4LXH0_ENTHI	5759.rna_EHI_131020-1	0.0	1134.8	COG1208@1|root,KOG1461@2759|Eukaryota,3X8N3@554915|Amoebozoa	J	eIF4-gamma/eIF5/eIF2-epsilon
tr|C4LX06|C4LX06_ENTHI	5759.rna_EHI_127340-1	0.0	1361.3	COG0532@1|root,KOG1144@2759|Eukaryota,3X82Z@554915|Amoebozoa	J	Translation initiation factor
tr|C4M9X9|C4M9X9_ENTHI	46681.XP_001738571.1	6.8e-56	223.0	COG0023@1|root,KOG1770@2759|Eukaryota,3X96A@554915|Amoebozoa	J	Translation initiation factor SUI1
tr|C4LWB5|C4LWB5_ENTHI	5759.rna_EHI_155640-1	6.9e-228	796.2	COG0324@1|root,KOG1384@2759|Eukaryota,3X8YZ@554915|Amoebozoa	J	IPP transferase
tr|C4LYA8|C4LYA8_ENTHI	5759.rna_EHI_167070-1	1.6e-287	994.6	COG0617@1|root,KOG2159@2759|Eukaryota,3X9JI@554915|Amoebozoa	J	Belongs to the tRNA nucleotidyltransferase poly(A) polymerase family
tr|C4LUW4|C4LUW4_ENTHI	5759.rna_EHI_179010-1	1.2e-227	795.4	COG0101@1|root,KOG2553@2759|Eukaryota,3X8XQ@554915|Amoebozoa	J	tRNA pseudouridine synthase
tr|C4LUB5|C4LUB5_ENTHI	5759.rna_EHI_110680-1	1.6e-208	731.9	COG0180@1|root,KOG2145@2759|Eukaryota,3XFZ5@554915|Amoebozoa	J	Belongs to the class-I aminoacyl-tRNA synthetase family
tr|C4LZ12|C4LZ12_ENTHI	5759.rna_EHI_009240-1	2.5e-211	741.1	COG0162@1|root,KOG2144@2759|Eukaryota,3X88D@554915|Amoebozoa	J	Belongs to the class-I aminoacyl-tRNA synthetase family
tr|C4LYM0|C4LYM0_ENTHI	5759.rna_EHI_118720-1	2.9e-187	661.0	KOG0643@1|root,KOG0643@2759|Eukaryota,3X8UE@554915|Amoebozoa	J	Component of the eukaryotic translation initiation factor 3 (eIF-3) complex, which is involved in protein synthesis of a specialized repertoire of mRNAs and, together with other initiation factors, stimulates binding of mRNA and methionyl-tRNAi to the 40S ribosome. The eIF-3 complex specifically targets and initiates translation of a subset of mRNAs involved in cell proliferation
tr|C4MB91|C4MB91_ENTHI	5759.rna_EHI_093340-1	9.1e-192	676.0	KOG3914@1|root,KOG3914@2759|Eukaryota,3X9GY@554915|Amoebozoa	J	Required for the formation of N(7)-methylguanine at position 46 (m7G46) in tRNA. In the complex, it is required to stabilize and induce conformational changes of the catalytic subunit
tr|C4M3V4|C4M3V4_ENTHI	5759.rna_EHI_163740-1	0.0	1238.0	KOG0650@1|root,KOG0650@2759|Eukaryota,3X8D3@554915|Amoebozoa	J	Required for maturation of ribosomal RNAs and formation of the large ribosomal subunit
tr|C4M8Q0|C4M8Q0_ENTHI	5759.rna_EHI_132370-1	0.0	1359.7	COG5593@1|root,KOG2038@2759|Eukaryota,3X8MZ@554915|Amoebozoa	JK	CBF/Mak21 family
tr|C4M4W8|C4M4W8_ENTHI	5759.rna_EHI_029040-1	0.0	1788.9	KOG2021@1|root,KOG2021@2759|Eukaryota,3X9B6@554915|Amoebozoa	JUY	Exportin 1-like protein
tr|C4LXI3|C4LXI3_ENTHI	5759.rna_EHI_131150-1	4.5e-97	360.5	COG1095@1|root,KOG3298@2759|Eukaryota,3XE9W@554915|Amoebozoa	K	DNA-directed RNA polymerase II subunit
tr|C4LX08|C4LX08_ENTHI	5759.rna_EHI_127360-1	9.2e-127	459.5	COG5137@1|root,KOG3265@2759|Eukaryota,3X90M@554915|Amoebozoa	K	ASF1 like histone chaperone
tr|C4LUF0|C4LUF0_ENTHI	5759.rna_EHI_049490-1	2.6e-138	498.0	COG5076@1|root,KOG1474@2759|Eukaryota,3X97T@554915|Amoebozoa	K	bromo domain
tr|C4LUH8|C4LUH8_ENTHI	5759.rna_EHI_049790-1	8e-250	869.4	COG5076@1|root,KOG1474@2759|Eukaryota,3X93S@554915|Amoebozoa	K	Bromodomain-containing protein
tr|C4M1L3|C4M1L3_ENTHI	5759.rna_EHI_085030-1	4e-223	780.4	COG5076@1|root,KOG1474@2759|Eukaryota,3XB1Y@554915|Amoebozoa	K	bromo domain
tr|C4LYG8|C4LYG8_ENTHI	5759.rna_EHI_093770-1	0.0	2109.3	COG5076@1|root,COG5179@1|root,KOG0008@2759|Eukaryota,KOG1474@2759|Eukaryota,3X8ET@554915|Amoebozoa	K	Protein of unknown function (DUF3591)
tr|C4M3H3|C4M3H3_ENTHI	5759.rna_EHI_138300-1	4.6e-166	590.5	COG5076@1|root,KOG1474@2759|Eukaryota,3XETE@554915|Amoebozoa	K	bromo domain
tr|C4M2S5|C4M2S5_ENTHI	5759.rna_EHI_076830-1	1.1e-115	422.5	COG5208@1|root,KOG1657@2759|Eukaryota,3X9B2@554915|Amoebozoa	K	Transcription factor
tr|C4LYL4|C4LYL4_ENTHI	5759.rna_EHI_118640-1	2e-77	295.0	COG5150@1|root,KOG0871@2759|Eukaryota,3X90P@554915|Amoebozoa	K	Histone-like transcription factor (CBF/NF-Y) and archaeal histone
tr|C4LZ35|C4LZ35_ENTHI	5759.rna_EHI_009610-1	8.7e-57	226.1	COG5247@1|root,KOG1659@2759|Eukaryota,3X99A@554915|Amoebozoa	K	Histone-like transcription factor (CBF/NF-Y) and archaeal histone
tr|C4M4Q8|C4M4Q8_ENTHI	5759.rna_EHI_168220-1	1.1e-80	305.8	COG2036@1|root,KOG0869@2759|Eukaryota,3X9AJ@554915|Amoebozoa	K	Transcription factor
tr|C4M7Y3|C4M7Y3_ENTHI	5759.rna_EHI_119550-1	6.5e-252	876.3	COG5665@1|root,KOG2150@2759|Eukaryota,3X937@554915|Amoebozoa	K	Not1 N-terminal domain, CCR4-Not complex component
tr|C4M3K5|C4M3K5_ENTHI	5759.rna_EHI_109860-1	0.0	1419.8	COG5406@1|root,KOG1189@2759|Eukaryota,3X8CE@554915|Amoebozoa	K	FACT complex
tr|Q6Q386|Q6Q386_ENTHI	5759.rna_EHI_069140-1	4.6e-185	653.7	COG0270@1|root,KOG0919@2759|Eukaryota,3X8NT@554915|Amoebozoa	K	Belongs to the class I-like SAM-binding methyltransferase superfamily. C5-methyltransferase family
tr|C4M3E6|C4M3E6_ENTHI	5759.rna_EHI_095890-1	0.0	3010.7	COG0086@1|root,KOG0262@2759|Eukaryota,3X86U@554915|Amoebozoa	K	DNA-dependent RNA polymerase catalyzes the transcription of DNA into RNA using the four ribonucleoside triphosphates as substrates
tr|Q6IUR3|Q6IUR3_ENTHI	5759.rna_EHI_121760-1	0.0	3179.4	COG0086@1|root,KOG0260@2759|Eukaryota,3X8C9@554915|Amoebozoa	K	DNA-dependent RNA polymerase catalyzes the transcription of DNA into RNA using the four ribonucleoside triphosphates as substrates
tr|C4M9T4|C4M9T4_ENTHI	5759.rna_EHI_056690-1	3.4e-81	307.4	2BYZX@1|root,2RED2@2759|Eukaryota,3XDCP@554915|Amoebozoa	K	DNA-directed RNA polymerase II subunit
tr|C4M554|C4M554_ENTHI	5759.rna_EHI_178010-1	1.8e-161	575.1	COG0202@1|root,KOG1522@2759|Eukaryota,3X8S0@554915|Amoebozoa	K	RNA polymerase
tr|C4M626|C4M626_ENTHI	5759.rna_EHI_125350-1	0.0	2748.0	COG0086@1|root,KOG0261@2759|Eukaryota,3X8EQ@554915|Amoebozoa	K	DNA-dependent RNA polymerase catalyzes the transcription of DNA into RNA using the four ribonucleoside triphosphates as substrates
tr|C4M3E3|C4M3E3_ENTHI	5759.rna_EHI_095860-1	0.0	2265.0	COG0085@1|root,KOG0215@2759|Eukaryota,3X8A2@554915|Amoebozoa	K	DNA-dependent RNA polymerase catalyzes the transcription of DNA into RNA using the four ribonucleoside triphosphates as substrates
tr|C4LTV3|C4LTV3_ENTHI	5759.rna_EHI_050830-1	9.9e-113	412.9	COG1095@1|root,KOG3297@2759|Eukaryota,3X8ZS@554915|Amoebozoa	K	RNA polymerase III subunit
tr|C4LUK7|C4LUK7_ENTHI	5759.rna_EHI_022940-1	0.0	2327.7	COG0085@1|root,KOG0214@2759|Eukaryota,3X8E7@554915|Amoebozoa	K	DNA-dependent RNA polymerase catalyzes the transcription of DNA into RNA using the four ribonucleoside triphosphates as substrates
tr|C4MAB3|C4MAB3_ENTHI	5759.rna_EHI_186020-1	0.0	2231.4	COG0085@1|root,KOG0216@2759|Eukaryota,3X8EJ@554915|Amoebozoa	K	DNA-dependent RNA polymerase catalyzes the transcription of DNA into RNA using the four ribonucleoside triphosphates as substrates
tr|C4M6Q8|C4M6Q8_ENTHI	5759.rna_EHI_201290-1	0.0	2180.2	KOG1020@1|root,KOG1020@2759|Eukaryota,3X9CH@554915|Amoebozoa	K	Sister chromatid cohesion C-terminus
tr|C4LYF6|C4LYF6_ENTHI	5759.rna_EHI_008230-1	6.1e-96	356.7	COG5169@1|root,KOG0627@2759|Eukaryota,3XFBG@554915|Amoebozoa	K	heat shock factor
tr|C4M0N0|C4M0N0_ENTHI	5759.rna_EHI_008660-1	4.5e-146	523.9	COG5169@1|root,KOG0627@2759|Eukaryota,3XCEM@554915|Amoebozoa	K	heat shock factor
tr|C4LUF2|C4LUF2_ENTHI	5759.rna_EHI_049510-1	2.9e-151	541.2	COG5169@1|root,KOG0627@2759|Eukaryota,3XBQD@554915|Amoebozoa	K	heat shock factor
tr|C4LXU5|C4LXU5_ENTHI	5759.rna_EHI_087630-1	1.9e-152	545.0	COG5169@1|root,KOG0627@2759|Eukaryota,3XG2D@554915|Amoebozoa	K	heat shock factor
tr|C4LW57|C4LW57_ENTHI	5759.rna_EHI_142120-1	3.7e-185	654.1	COG5169@1|root,KOG0627@2759|Eukaryota,3XE3N@554915|Amoebozoa	K	heat shock factor
tr|C4MB90|C4MB90_ENTHI	5759.rna_EHI_093330-1	1.8e-60	238.4	COG1813@1|root,KOG3398@2759|Eukaryota,3X9ET@554915|Amoebozoa	K	Vegetative-specific protein H7
tr|C4M366|C4M366_ENTHI	5759.rna_EHI_086110-1	1e-56	226.1	29AD9@1|root,2RHFW@2759|Eukaryota,3XH3B@554915|Amoebozoa	K	high mobility group
tr|C4M6W3|C4M6W3_ENTHI	5759.rna_EHI_139370-1	1.2e-100	372.5	295RT@1|root,2RD3E@2759|Eukaryota,3XBSB@554915|Amoebozoa	K	high mobility group
tr|C4M2D3|C4M2D3_ENTHI	5759.rna_EHI_158140-1	7.3e-83	313.2	295RT@1|root,2RCQ6@2759|Eukaryota,3XB93@554915|Amoebozoa	K	high mobility group
tr|C4M889|C4M889_ENTHI	5759.rna_EHI_076260-1	6.6e-128	463.4	KOG0774@1|root,KOG0774@2759|Eukaryota,3X99I@554915|Amoebozoa	K	Homeobox KN domain
tr|C4LZA5|C4LZA5_ENTHI	5759.rna_EHI_000540-1	4.4e-149	533.9	2EYR2@1|root,2RFAU@2759|Eukaryota,3XEJG@554915|Amoebozoa	K	sequence-specific DNA binding
tr|B1N313|B1N313_ENTHI	5759.rna_EHI_007770-1	1.4e-71	275.4	COG5068@1|root,KOG0014@2759|Eukaryota,3XGTJ@554915|Amoebozoa	K	transcription regulatory region sequence-specific DNA binding
tr|C4M3W8|C4M3W8_ENTHI	5759.rna_EHI_016460-1	4.4e-97	360.5	COG2016@1|root,KOG2523@2759|Eukaryota,3X8ZN@554915|Amoebozoa	K	Putative RNA-binding Domain in PseudoUridine synthase and Archaeosine transglycosylase
tr|C4LUL6|C4LUL6_ENTHI	5759.rna_EHI_023040-1	1.3e-120	439.1	COG5251@1|root,KOG3219@2759|Eukaryota,3X9J6@554915|Amoebozoa	K	hTAFII28-like protein conserved region
tr|C4M1V1|C4M1V1_ENTHI	5759.rna_EHI_027650-1	2.9e-207	727.6	COG3823@1|root,KOG4508@2759|Eukaryota,3X9G3@554915|Amoebozoa	K	Uncharacterized conserved protein (DUF2363)
tr|C4M457|C4M457_ENTHI	5759.rna_EHI_030450-1	0.0	1743.8	KOG1926@1|root,KOG1926@2759|Eukaryota,3X9IK@554915|Amoebozoa	K	DNA polymerase phi
tr|C4LTW8|C4LTW8_ENTHI	5759.rna_EHI_050980-1	1.8e-161	575.1	COG1405@1|root,KOG1597@2759|Eukaryota,3X9G6@554915|Amoebozoa	K	TBP-class protein binding
tr|C4M3R4|C4M3R4_ENTHI	5759.rna_EHI_052730-1	7.8e-211	739.6	2EYR2@1|root,2RBCU@2759|Eukaryota,3X9CQ@554915|Amoebozoa	K	sequence-specific DNA binding
tr|C4M9Q2|C4M9Q2_ENTHI	5759.rna_EHI_055370-1	3.2e-130	471.1	COG5068@1|root,KOG0014@2759|Eukaryota,3XAS2@554915|Amoebozoa	K	MADS
tr|C4LXV0|C4LXV0_ENTHI	5759.rna_EHI_087700-1	7.9e-157	559.7	2EYR2@1|root,2RC3C@2759|Eukaryota,3XAC0@554915|Amoebozoa	K	sequence-specific DNA binding
tr|C4LYH3|C4LYH3_ENTHI	5759.rna_EHI_093820-1	3.5e-233	813.9	2D0KP@1|root,2SEKB@2759|Eukaryota,3X99M@554915|Amoebozoa	K	A49-like RNA polymerase I associated factor
tr|C4M9U3|C4M9U3_ENTHI	5759.rna_EHI_108470-1	0.0	1900.6	KOG1932@1|root,KOG1932@2759|Eukaryota,3X8RJ@554915|Amoebozoa	K	maturation of 5S rRNA
tr|C4M5C3|C4M5C3_ENTHI	5759.rna_EHI_121770-1	7.2e-104	383.3	295RT@1|root,2R6TF@2759|Eukaryota,3XE11@554915|Amoebozoa	K	high mobility group
tr|C4M9W7|C4M9W7_ENTHI	5759.rna_EHI_129340-1	1.3e-288	998.4	COG5025@1|root,KOG2294@2759|Eukaryota,3XD3N@554915|Amoebozoa	K	FHA domain
tr|C4MBG5|C4MBG5_ENTHI	5759.rna_EHI_147230-1	4.2e-80	303.9	COG5111@1|root,KOG3233@2759|Eukaryota,3X9H7@554915|Amoebozoa	K	transcription by RNA polymerase III
tr|C4LSG5|C4LSG5_ENTHI	5759.rna_EHI_151220-1	0.0	1406.3	COG5290@1|root,KOG1920@2759|Eukaryota,3X93J@554915|Amoebozoa	K	Acts as subunit of the RNA polymerase II elongator complex, which is a histone acetyltransferase component of the RNA polymerase II (Pol II) holoenzyme and is involved in transcriptional elongation
tr|C4LSS5|C4LSS5_ENTHI	5759.rna_EHI_152380-1	7.8e-64	249.6	29AER@1|root,2RHHD@2759|Eukaryota,3XH4W@554915|Amoebozoa	K	Subunit 21 of Mediator complex
tr|B1N2G0|B1N2G0_ENTHI	5759.rna_EHI_152700-1	8.5e-50	202.6	KOG3473@1|root,KOG3473@2759|Eukaryota,3X9G1@554915|Amoebozoa	K	Belongs to the SKP1 family
tr|C4M7J3|C4M7J3_ENTHI	5759.rna_EHI_170300-1	1.5e-91	342.0	29JDD@1|root,2RSMR@2759|Eukaryota,3X9CT@554915|Amoebozoa	K	Component of the Mediator complex, a coactivator involved in the regulated transcription of nearly all RNA polymerase II-dependent genes. Mediator functions as a bridge to convey information from gene-specific regulatory proteins to the basal RNA polymerase II transcription machinery
tr|C4M6S8|C4M6S8_ENTHI	5759.rna_EHI_184570-1	0.0	2667.5	COG5103@1|root,KOG1831@2759|Eukaryota,3X94Q@554915|Amoebozoa	K	CCR4-NOT transcription complex subunit 1 TTP binding domain
tr|C4MB87|C4MB87_ENTHI	5759.rna_EHI_184680-1	4.5e-103	380.6	KOG2389@1|root,KOG4336@2759|Eukaryota,3XIH1@554915|Amoebozoa	K	Histone-fold protein
tr|C4M8D0|C4M8D0_ENTHI	5759.rna_EHI_185590-1	0.0	1854.3	KOG1874@1|root,KOG1874@2759|Eukaryota,3XEUT@554915|Amoebozoa	K	Transcription factor/nuclear export subunit protein 2
tr|C4M9K7|C4M9K7_ENTHI	5759.rna_EHI_189160-1	6.4e-243	846.3	KOG2406@1|root,KOG2406@2759|Eukaryota,3X9A0@554915|Amoebozoa	K	SGT1 protein
tr|C4M7C7|C4M7C7_ENTHI	5759.rna_EHI_007320-1	0.0	1577.8	COG1293@1|root,KOG2030@2759|Eukaryota,3X8CH@554915|Amoebozoa	K	Domain of unknown function (DUF3441)
tr|C4M1T3|C4M1T3_ENTHI	5759.rna_EHI_027340-1	9.3e-112	409.5	COG5211@1|root,KOG2424@2759|Eukaryota,3X952@554915|Amoebozoa	K	RNA polymerase II subunit A C-terminal domain phosphatase SSU72
tr|C4M659|C4M659_ENTHI	5759.rna_EHI_042910-1	2.9e-156	557.8	KOG1534@1|root,KOG1534@2759|Eukaryota,3X86W@554915|Amoebozoa	K	Conserved hypothetical ATP binding protein
tr|C4M0C8|C4M0C8_ENTHI	5759.rna_EHI_064620-1	1.5e-308	1064.7	KOG2354@1|root,KOG2354@2759|Eukaryota,3X92E@554915|Amoebozoa	K	Sin-like protein conserved region
tr|C4M9E2|C4M9E2_ENTHI	5759.rna_EHI_091540-1	1.1e-147	529.3	COG5242@1|root,KOG2487@2759|Eukaryota,3X93R@554915|Amoebozoa	K	Transcription factor
tr|C4LSG4|C4LSG4_ENTHI	5759.rna_EHI_151200-1	1.4e-216	758.8	COG0457@1|root,KOG1124@2759|Eukaryota,3X8IX@554915|Amoebozoa	K	Tetratricopeptide repeat
tr|C4LY41|C4LY41_ENTHI	5759.rna_EHI_177370-1	0.0	1211.1	KOG2340@1|root,KOG2340@2759|Eukaryota,3X8KC@554915|Amoebozoa	K	Utp25, U3 small nucleolar RNA-associated SSU processome protein 25
tr|C4LVP6|C4LVP6_ENTHI	5759.rna_EHI_186790-1	0.0	1125.9	2CMAJ@1|root,2QPT4@2759|Eukaryota,3X8ZD@554915|Amoebozoa	K	Pfam:DUF3550
tr|C4LWT5|C4LWT5_ENTHI	5759.rna_EHI_198890-1	0.0	3823.5	KOG1837@1|root,KOG1837@2759|Eukaryota,3X8S3@554915|Amoebozoa	K	BP28CT (NUC211) domain
tr|C4LTH5|C4LTH5_ENTHI	5759.rna_EHI_011790-1	0.0	1669.4	KOG2076@1|root,KOG2076@2759|Eukaryota,3X8XY@554915|Amoebozoa	K	Tetratricopeptide repeats
tr|C4LWG3|C4LWG3_ENTHI	5759.rna_EHI_096510-1	1.7e-148	531.9	COG5068@1|root,KOG0014@2759|Eukaryota,3X8XT@554915|Amoebozoa	K	Transcription factor
tr|C4LZP8|C4LZP8_ENTHI	5759.rna_EHI_038640-1	1.6e-73	282.0	29JC2@1|root,2RSKB@2759|Eukaryota,3XG5V@554915|Amoebozoa	K	SANT SWI3, ADA2, N-CoR and TFIIIB'' DNA-binding domains
tr|C4M2B1|C4M2B1_ENTHI	5759.rna_EHI_136420-1	1.1e-95	355.9	KOG0724@1|root,KOG0724@2759|Eukaryota,3X94P@554915|Amoebozoa	K	SANT SWI3, ADA2, N-CoR and TFIIIB'' DNA-binding domains
tr|C4LZA6|C4LZA6_ENTHI	5759.rna_EHI_000550-1	2.8e-131	474.6	COG5147@1|root,KOG0050@2759|Eukaryota,3X8JP@554915|Amoebozoa	K	SANT SWI3, ADA2, N-CoR and TFIIIB'' DNA-binding domains
tr|B1N395|B1N395_ENTHI	5759.rna_EHI_009820-1	1.3e-91	342.4	COG5118@1|root,KOG2009@2759|Eukaryota,3X9IG@554915|Amoebozoa	K	Myb DNA-binding like
tr|C4M0Q8|C4M0Q8_ENTHI	5759.rna_EHI_009930-1	1.2e-79	302.4	COG5147@1|root,KOG0048@2759|Eukaryota,3XET1@554915|Amoebozoa	K	SANT SWI3, ADA2, N-CoR and TFIIIB'' DNA-binding domains
tr|C4M3B8|C4M3B8_ENTHI	5759.rna_EHI_053000-1	1.3e-87	328.9	COG5147@1|root,KOG0048@2759|Eukaryota,3X9V5@554915|Amoebozoa	K	SANT SWI3, ADA2, N-CoR and TFIIIB'' DNA-binding domains
tr|C4M4A3|C4M4A3_ENTHI	5759.rna_EHI_098070-1	8.1e-90	336.3	COG5147@1|root,KOG0048@2759|Eukaryota,3X91B@554915|Amoebozoa	K	SANT SWI3, ADA2, N-CoR and TFIIIB'' DNA-binding domains
tr|C4LXE9|C4LXE9_ENTHI	5759.rna_EHI_130710-1	0.0	1385.9	COG5147@1|root,KOG0048@2759|Eukaryota,3XBGG@554915|Amoebozoa	K	SANT SWI3, ADA2, N-CoR and TFIIIB'' DNA-binding domains
tr|C4M4P1|C4M4P1_ENTHI	5759.rna_EHI_168310-1	4.9e-87	327.0	COG5147@1|root,KOG0048@2759|Eukaryota,3X9RE@554915|Amoebozoa	K	SANT SWI3, ADA2, N-CoR and TFIIIB'' DNA-binding domains
tr|C4M928|C4M928_ENTHI	5759.rna_EHI_121510-1	2.1e-246	857.8	COG5190@1|root,KOG0323@2759|Eukaryota,3X9J4@554915|Amoebozoa	K	catalytic domain of ctd-like phosphatases
tr|C4LWZ2|C4LWZ2_ENTHI	5759.rna_EHI_127190-1	3.8e-122	444.1	COG5190@1|root,KOG1605@2759|Eukaryota,3X93Q@554915|Amoebozoa	K	catalytic domain of ctd-like phosphatases
tr|C4LVR8|C4LVR8_ENTHI	5759.rna_EHI_187010-1	1e-107	396.0	COG5190@1|root,KOG1605@2759|Eukaryota,3XE2U@554915|Amoebozoa	K	catalytic domain of ctd-like phosphatases
tr|C4M536|C4M536_ENTHI	5759.rna_EHI_078210-1	2.3e-173	614.8	COG5600@1|root,KOG2688@2759|Eukaryota,3X903@554915|Amoebozoa	K	PCI domain
tr|C4M8P1|C4M8P1_ENTHI	5759.rna_EHI_053450-1	2.2e-59	234.6	COG1594@1|root,KOG2906@2759|Eukaryota,3X92I@554915|Amoebozoa	K	DNA-dependent RNA polymerase catalyzes the transcription of DNA into RNA using the four ribonucleoside triphosphates as substrates
tr|C4LSV6|C4LSV6_ENTHI	5759.rna_EHI_152730-1	2.2e-279	967.6	KOG2587@1|root,KOG2587@2759|Eukaryota,3X904@554915|Amoebozoa	K	RNA polymerase III subunit
tr|C4LW54|C4LW54_ENTHI	5759.rna_EHI_142090-1	1.8e-110	405.2	COG2012@1|root,KOG3218@2759|Eukaryota,3X8P4@554915|Amoebozoa	K	DNA-directed RNA polymerases I, II, and III subunit RPABC1
tr|C4LZP1|C4LZP1_ENTHI	5759.rna_EHI_038570-1	2.2e-75	288.1	KOG3400@1|root,KOG3400@2759|Eukaryota,3X97I@554915|Amoebozoa	K	RNA polymerase
tr|C4M534|C4M534_ENTHI	5759.rna_EHI_128160-1	6.2e-196	689.9	KOG2814@1|root,KOG2814@2759|Eukaryota,3XCAR@554915|Amoebozoa	K	Activating signal cointegrator 1 complex subunit
tr|C4M2B4|C4M2B4_ENTHI	5759.rna_EHI_136450-1	0.0	1222.6	KOG1861@1|root,KOG1861@2759|Eukaryota,3XCCN@554915|Amoebozoa	K	SAC3/GANP family
tr|C4LWV5|C4LWV5_ENTHI	5759.rna_EHI_199100-1	1.2e-274	951.8	KOG1861@1|root,KOG1861@2759|Eukaryota,3XF2A@554915|Amoebozoa	K	SAC3/GANP family
tr|C4M771|C4M771_ENTHI	5759.rna_EHI_199600-1	1.8e-154	552.0	KOG2441@1|root,KOG2441@2759|Eukaryota,3X8UM@554915|Amoebozoa	K	generation of catalytic spliceosome for second transesterification step
tr|C4M450|C4M450_ENTHI	5759.rna_EHI_030160-1	3e-61	241.1	COG5088@1|root,KOG4086@2759|Eukaryota,3X91G@554915|Amoebozoa	K	Component of the Mediator complex, a coactivator involved in the regulated transcription of nearly all RNA polymerase II-dependent genes. Mediator functions as a bridge to convey information from gene-specific regulatory proteins to the basal RNA polymerase II transcription machinery. Mediator is recruited to promoters by direct interactions with regulatory proteins and serves as a scaffold for t…
tr|C4LTG0|C4LTG0_ENTHI	5759.rna_EHI_045490-1	0.0	1172.1	KOG2169@1|root,KOG2169@2759|Eukaryota,3XCV2@554915|Amoebozoa	K	MIZ/SP-RING zinc finger
tr|C4LWN5|C4LWN5_ENTHI	5759.rna_EHI_069470-1	0.0	1085.9	KOG2169@1|root,KOG2169@2759|Eukaryota,3XA5A@554915|Amoebozoa	K	Zinc-finger of the MIZ type in Nse subunit
tr|C4LXB5|C4LXB5_ENTHI	5759.rna_EHI_098320-1	1.5e-225	788.5	KOG2169@1|root,KOG2169@2759|Eukaryota,3X955@554915|Amoebozoa	K	MIZ/SP-RING zinc finger
tr|C4LSU0|C4LSU0_ENTHI	5759.rna_EHI_152530-1	9.6e-291	1005.4	KOG2169@1|root,KOG2169@2759|Eukaryota,3XEPR@554915|Amoebozoa	K	Zinc-finger of the MIZ type in Nse subunit
tr|C4M9D5|C4M9D5_ENTHI	5759.rna_EHI_091460-1	3.4e-244	850.5	COG5095@1|root,KOG2549@2759|Eukaryota,3X8I4@554915|Amoebozoa	K	TATA box binding protein associated factor
tr|C4M5Y7|C4M5Y7_ENTHI	5759.rna_EHI_137090-1	9.9e-94	349.4	COG5414@1|root,KOG4011@2759|Eukaryota,3X9F7@554915|Amoebozoa	K	TAFII55 protein conserved region
tr|C4LV67|C4LV67_ENTHI	5759.rna_EHI_182880-1	2.4e-214	751.1	COG5151@1|root,KOG2807@2759|Eukaryota,3X8MF@554915|Amoebozoa	K	TFIIH basal transcription factor complex
tr|C4M9Q6|C4M9Q6_ENTHI	5759.rna_EHI_055430-1	6.5e-90	336.7	COG1594@1|root,KOG1105@2759|Eukaryota,3X9FN@554915|Amoebozoa	K	factor S-II
tr|C4M2C2|C4M2C2_ENTHI	5759.rna_EHI_158020-1	5.9e-310	1069.3	COG1405@1|root,KOG1598@2759|Eukaryota,3X8F2@554915|Amoebozoa	K	factor IIIB
tr|C4LVU5|C4LVU5_ENTHI	5759.rna_EHI_187280-1	0.0	1392.9	COG5164@1|root,KOG1999@2759|Eukaryota,3X8UQ@554915|Amoebozoa	K	Early transcription elongation factor of RNA pol II, NGN section
sp|A7UFC2|TBPL1_ENTHI	5759.rna_EHI_077240-1	2.2e-114	418.3	COG2101@1|root,KOG3302@2759|Eukaryota,3XBJQ@554915|Amoebozoa	K	Transcription factor TFIID (or TATA-binding protein, TBP)
tr|C4LWU2|C4LWU2_ENTHI	5759.rna_EHI_198960-1	2.2e-188	664.8	COG2319@1|root,KOG0263@2759|Eukaryota,3X8NU@554915|Amoebozoa	K	WD domain, G-beta repeat
tr|C4LT05|C4LT05_ENTHI	5759.rna_EHI_148350-1	1.3e-69	268.9	COG5204@1|root,KOG3490@2759|Eukaryota,3X9BZ@554915|Amoebozoa	K	Spt4/RpoE2 zinc finger
tr|B1N3A9|B1N3A9_ENTHI	5759.rna_EHI_169930-1	3e-159	567.8	2EYR2@1|root,2RC8X@2759|Eukaryota,3XAK4@554915|Amoebozoa	K	sequence-specific DNA binding
tr|C4LVL0|C4LVL0_ENTHI	5759.rna_EHI_103660-1	0.0	1659.8	COG0553@1|root,KOG0387@2759|Eukaryota,3X8BM@554915|Amoebozoa	KL	SNF2 family N-terminal domain
tr|C4M847|C4M847_ENTHI	5759.rna_EHI_052060-1	4.6e-199	700.3	COG0515@1|root,KOG0193@2759|Eukaryota	KLT	mitogen-activated protein kinase kinase binding
tr|C4M9H5|C4M9H5_ENTHI	5759.rna_EHI_105780-1	1.4e-186	658.7	COG0500@1|root,KOG1499@2759|Eukaryota,3XB6Q@554915|Amoebozoa	KOT	Belongs to the class I-like SAM-binding methyltransferase superfamily. Protein arginine N- methyltransferase family
tr|C4LYE1|C4LYE1_ENTHI	5759.rna_EHI_008050-1	0.0	1171.0	COG0666@1|root,COG5076@1|root,KOG1474@2759|Eukaryota,KOG2319@2759|Eukaryota,3XCPJ@554915|Amoebozoa	KU	bromo domain
tr|C4M2C9|C4M2C9_ENTHI	5759.rna_EHI_158100-1	1.6e-124	452.2	KOG2401@1|root,KOG2401@2759|Eukaryota,3X9BY@554915|Amoebozoa	L	Smr domain
tr|C4MBH4|C4MBH4_ENTHI	5759.rna_EHI_073170-1	1.1e-208	732.3	COG5260@1|root,KOG1906@2759|Eukaryota,3XEME@554915|Amoebozoa	L	Cid1 family poly A polymerase
tr|C4LYV7|C4LYV7_ENTHI	5759.rna_EHI_010700-1	4.8e-168	597.0	COG1194@1|root,KOG2457@2759|Eukaryota,3X8U1@554915|Amoebozoa	L	A G-specific adenine
tr|C4LTC0|C4LTC0_ENTHI	5759.rna_EHI_045050-1	0.0	1187.9	COG2256@1|root,KOG2028@2759|Eukaryota,3X86T@554915|Amoebozoa	L	MgsA AAA+ ATPase C terminal
tr|C4M7G5|C4M7G5_ENTHI	5759.rna_EHI_158610-1	0.0	1313.5	COG5275@1|root,KOG1968@2759|Eukaryota,3X8MJ@554915|Amoebozoa	L	replication factor C
tr|C4M690|C4M690_ENTHI	5759.rna_EHI_081730-1	1.4e-192	678.7	COG0470@1|root,KOG2035@2759|Eukaryota,3X8WP@554915|Amoebozoa	L	Replication factor C subunit
tr|C4LUI8|C4LUI8_ENTHI	5759.rna_EHI_049900-1	0.0	1088.2	KOG2475@1|root,KOG2475@2759|Eukaryota,3X8K8@554915|Amoebozoa	L	CDC45-like protein
tr|C4M4K9|C4M4K9_ENTHI	5759.rna_EHI_031270-1	0.0	1957.2	KOG1897@1|root,KOG1897@2759|Eukaryota,3XA39@554915|Amoebozoa	L	Mono-functional DNA-alkylating methyl methanesulfonate N-term
tr|C4M401|C4M401_ENTHI	5759.rna_EHI_194860-1	0.0	2139.0	KOG1897@1|root,KOG1897@2759|Eukaryota,3X8F0@554915|Amoebozoa	L	Mono-functional DNA-alkylating methyl methanesulfonate N-term
tr|C4M5H3|C4M5H3_ENTHI	5759.rna_EHI_111060-1	0.0	1339.3	COG1793@1|root,KOG0967@2759|Eukaryota,3X83I@554915|Amoebozoa	L	DNA ligase
tr|C4M5R1|C4M5R1_ENTHI	5759.rna_EHI_129950-1	0.0	1341.3	COG0323@1|root,KOG1979@2759|Eukaryota,3X88Z@554915|Amoebozoa	L	DNA mismatch repair protein
tr|C4LVZ7|C4LVZ7_ENTHI	5759.rna_EHI_126120-1	0.0	1240.7	COG0323@1|root,KOG1978@2759|Eukaryota	L	mismatched DNA binding
tr|C4M7H8|C4M7H8_ENTHI	5759.rna_EHI_112060-1	0.0	1466.8	COG0249@1|root,KOG0220@2759|Eukaryota,3X895@554915|Amoebozoa	L	ATPase domain of DNA mismatch repair MUTS family
tr|C4LW71|C4LW71_ENTHI	5759.rna_EHI_155170-1	0.0	1577.8	COG0323@1|root,KOG1978@2759|Eukaryota,3X8BY@554915|Amoebozoa	L	DNA mismatch repair
tr|C4LSJ4|C4LSJ4_ENTHI	5759.rna_EHI_151520-1	0.0	2206.4	COG0417@1|root,KOG0970@2759|Eukaryota,3X8AK@554915|Amoebozoa	L	DNA polymerase
tr|C4M0E2|C4M0E2_ENTHI	5759.rna_EHI_006690-1	0.0	2146.7	COG0417@1|root,KOG0969@2759|Eukaryota,3X854@554915|Amoebozoa	L	DNA polymerase
tr|C4LTZ7|C4LTZ7_ENTHI	5759.rna_EHI_068010-1	0.0	2741.1	COG0417@1|root,KOG0968@2759|Eukaryota,3X88S@554915|Amoebozoa	L	DNA polymerase
tr|C4M6L8|C4M6L8_ENTHI	5759.rna_EHI_147530-1	1.8e-292	1011.1	COG2219@1|root,KOG2267@2759|Eukaryota,3X953@554915|Amoebozoa	L	DNA primase large subunit
tr|C4M197|C4M197_ENTHI	5759.rna_EHI_188230-1	1.7e-131	475.3	COG5055@1|root,KOG4141@2759|Eukaryota,3X8R2@554915|Amoebozoa	L	Rad52/22 family double-strand break repair protein
tr|C4M921|C4M921_ENTHI	5759.rna_EHI_192830-1	0.0	1249.6	COG0507@1|root,KOG0987@2759|Eukaryota,3X88H@554915|Amoebozoa	L	PIF1-like helicase
tr|C4LT01|C4LT01_ENTHI	5759.rna_EHI_148310-1	0.0	1732.2	COG1948@1|root,KOG0442@2759|Eukaryota,3X8W5@554915|Amoebozoa	L	DNA repair endonuclease
tr|C4M6T8|C4M6T8_ENTHI	5759.rna_EHI_054240-1	0.0	2027.3	COG1199@1|root,KOG1132@2759|Eukaryota,3X8IU@554915|Amoebozoa	L	Helicase
tr|C4M2T5|C4M2T5_ENTHI	5759.rna_EHI_077260-1	0.0	1169.8	COG1061@1|root,KOG1123@2759|Eukaryota,3XGAX@554915|Amoebozoa	L	Helicase conserved C-terminal domain
tr|C4MA19|C4MA19_ENTHI	5759.rna_EHI_088430-1	0.0	1261.1	COG1061@1|root,KOG1123@2759|Eukaryota,3X82V@554915|Amoebozoa	L	ERCC3/RAD25/XPB C-terminal helicase
tr|C4M4K4|C4M4K4_ENTHI	5759.rna_EHI_031220-1	1.7e-188	665.2	COG0468@1|root,KOG1433@2759|Eukaryota,3X8EV@554915|Amoebozoa	L	Binds to single and double-stranded DNA and exhibits DNA-dependent ATPase activity. Underwinds duplex DNA
tr|C4LVM6|C4LVM6_ENTHI	5759.rna_EHI_103840-1	0.0	1746.9	COG0553@1|root,KOG0390@2759|Eukaryota,3X86R@554915|Amoebozoa	L	SNF2 family N-terminal domain
tr|C4M7S7|C4M7S7_ENTHI	5759.rna_EHI_114930-1	0.0	1502.6	COG0553@1|root,KOG0390@2759|Eukaryota,3XACW@554915|Amoebozoa	L	Protein of unknown function (DUF2439)
tr|C4M9W4|C4M9W4_ENTHI	5759.rna_EHI_129310-1	0.0	1588.2	KOG1967@1|root,KOG1967@2759|Eukaryota,3X95P@554915|Amoebozoa	L	DNA repair transcription protein
tr|Q6R8Y2|Q6R8Y2_ENTHI	5759.rna_EHI_069980-1	0.0	1235.7	COG1241@1|root,KOG0481@2759|Eukaryota,3X8A9@554915|Amoebozoa	L	Belongs to the MCM family
tr|C4LYY1|C4LYY1_ENTHI	5759.rna_EHI_117970-1	0.0	1688.3	COG1241@1|root,KOG0477@2759|Eukaryota,3X8AE@554915|Amoebozoa	L	Belongs to the MCM family
tr|C4LVK4|C4LVK4_ENTHI	5759.rna_EHI_103600-1	0.0	1173.7	COG1241@1|root,KOG0479@2759|Eukaryota,3X837@554915|Amoebozoa	L	Belongs to the MCM family
tr|C4M2S9|C4M2S9_ENTHI	5759.rna_EHI_076880-1	0.0	1498.4	COG1241@1|root,KOG0477@2759|Eukaryota,3X8E0@554915|Amoebozoa	L	Belongs to the MCM family
tr|C4LYN5|C4LYN5_ENTHI	5759.rna_EHI_118870-1	0.0	1347.8	COG1241@1|root,KOG0480@2759|Eukaryota,3X8DN@554915|Amoebozoa	L	Belongs to the MCM family
tr|C4M3N9|C4M3N9_ENTHI	5759.rna_EHI_140670-1	0.0	1433.7	COG1241@1|root,KOG0480@2759|Eukaryota,3X86X@554915|Amoebozoa	L	Belongs to the MCM family
tr|C4M2D0|C4M2D0_ENTHI	5759.rna_EHI_158110-1	0.0	1326.6	COG1241@1|root,KOG0482@2759|Eukaryota,3X8EP@554915|Amoebozoa	L	Belongs to the MCM family
tr|C4M9H9|C4M9H9_ENTHI	5759.rna_EHI_187720-1	0.0	1196.0	COG1241@1|root,KOG0478@2759|Eukaryota,3X87Y@554915|Amoebozoa	L	Belongs to the MCM family
tr|C4LZR4|C4LZR4_ENTHI	5759.rna_EHI_038920-1	0.0	1229.9	COG0550@1|root,KOG1956@2759|Eukaryota,3X8CY@554915|Amoebozoa	L	Introduces a single-strand break via transesterification at a target site in duplex DNA. Releases the supercoiling and torsional tension of DNA introduced during the DNA replication and transcription by transiently cleaving and rejoining one strand of the DNA duplex. The scissile phosphodiester is attacked by the catalytic tyrosine of the enzyme, resulting in the formation of a DNA-(5'-phosphotyr…
tr|C4M656|C4M656_ENTHI	5759.rna_EHI_042880-1	0.0	1628.2	COG0550@1|root,KOG1957@2759|Eukaryota,3XB17@554915|Amoebozoa	L	Introduces a single-strand break via transesterification at a target site in duplex DNA. Releases the supercoiling and torsional tension of DNA introduced during the DNA replication and transcription by transiently cleaving and rejoining one strand of the DNA duplex. The scissile phosphodiester is attacked by the catalytic tyrosine of the enzyme, resulting in the formation of a DNA-(5'-phosphotyr…
tr|C4LVX7|C4LVX7_ENTHI	5759.rna_EHI_125910-1	0.0	1124.4	COG0420@1|root,KOG2310@2759|Eukaryota,3X8JS@554915|Amoebozoa	L	Mre11 DNA-binding presumed domain
tr|C4LYM7|C4LYM7_ENTHI	5759.rna_EHI_118790-1	8.4e-173	612.8	COG0177@1|root,KOG1921@2759|Eukaryota,3XEFD@554915|Amoebozoa	L	FES
tr|C4MBM5|C4MBM5_ENTHI	5759.rna_EHI_094260-1	7.1e-286	989.2	COG0258@1|root,KOG2518@2759|Eukaryota,3X8PH@554915|Amoebozoa	L	Xeroderma pigmentosum G I-region
tr|C4M054|C4M054_ENTHI	5759.rna_EHI_021400-1	6e-304	1049.3	COG0349@1|root,KOG2206@2759|Eukaryota,3X8H8@554915|Amoebozoa	L	3'-5' exonuclease
tr|C4LW70|C4LW70_ENTHI	5759.rna_EHI_155160-1	0.0	4858.1	COG5032@1|root,KOG0891@2759|Eukaryota,3XGNM@554915|Amoebozoa	L	Rapamycin binding domain
sp|C4M6G8|FEN1_ENTHI	5759.rna_EHI_099740-1	7.1e-206	723.0	COG0258@1|root,KOG2519@2759|Eukaryota,3X8D7@554915|Amoebozoa	L	Structure-specific nuclease with 5'-flap endonuclease and 5'-3' exonuclease activities involved in DNA replication and repair. During DNA replication, cleaves the 5'-overhanging flap structure that is generated by displacement synthesis when DNA polymerase encounters the 5'-end of a downstream Okazaki fragment. It enters the flap from the 5'-end and then tracks to cleave the flap base, leaving a …
tr|C4LTQ7|C4LTQ7_ENTHI	5759.rna_EHI_050300-1	2.9e-156	557.8	COG0084@1|root,KOG3020@2759|Eukaryota,3X8RF@554915|Amoebozoa	L	TatD related DNase
tr|C4M7X7|C4M7X7_ENTHI	5759.rna_EHI_119490-1	6.2e-176	623.2	COG0084@1|root,KOG3020@2759|Eukaryota,3X8GA@554915|Amoebozoa	L	TatD related DNase
tr|C4LSD8|C4LSD8_ENTHI	5759.rna_EHI_153470-1	7.3e-126	456.4	COG0084@1|root,KOG3020@2759|Eukaryota,3XAQK@554915|Amoebozoa	L	TatD related DNase
tr|C4M0M3|C4M0M3_ENTHI	5759.rna_EHI_008590-1	3.3e-255	887.1	COG2219@1|root,KOG2267@2759|Eukaryota,3XEIQ@554915|Amoebozoa	L	Eukaryotic and archaeal DNA primase, large subunit
tr|C4LTL3|C4LTL3_ENTHI	5759.rna_EHI_012200-1	5e-122	443.7	KOG3102@1|root,KOG3102@2759|Eukaryota,3X9C5@554915|Amoebozoa	L	Phosphodiesterase responsible for the U6 snRNA 3' end processing. Acts as an exoribonuclease (RNase) responsible for trimming the poly(U) tract of the last nucleotides in the pre-U6 snRNA molecule, leading to the formation of mature U6 snRNA
tr|C4LT91|C4LT91_ENTHI	5759.rna_EHI_044720-1	1.9e-200	704.9	COG4912@1|root,2S5QV@2759|Eukaryota,3XG1R@554915|Amoebozoa	L	DNA alkylation repair enzyme
tr|C4MBA5|C4MBA5_ENTHI	5759.rna_EHI_048430-1	1.7e-108	398.7	29554@1|root,2RC2W@2759|Eukaryota,3XABC@554915|Amoebozoa	L	The GINS complex plays an essential role in the initiation of DNA replication
tr|C4MA61|C4MA61_ENTHI	5759.rna_EHI_069960-1	1.5e-115	422.2	COG5138@1|root,KOG1106@2759|Eukaryota,3X9EI@554915|Amoebozoa	L	GINS complex protein
tr|C4M120|C4M120_ENTHI	5759.rna_EHI_105150-1	5.2e-209	733.4	COG1474@1|root,KOG1514@2759|Eukaryota,3X9AZ@554915|Amoebozoa	L	AAA domain
tr|C4M5D0|C4M5D0_ENTHI	5759.rna_EHI_121840-1	0.0	1405.2	KOG4751@1|root,KOG4751@2759|Eukaryota,3X9DR@554915|Amoebozoa	L	BRCA2, oligonucleotide/oligosaccharide-binding, domain 1
tr|C4LSL0|C4LSL0_ENTHI	46681.XP_001738324.1	3.1e-145	521.2	2CJBU@1|root,2SZIP@2759|Eukaryota,3X9AA@554915|Amoebozoa	L	breast cancer carboxy-terminal domain
tr|C4LVC7|C4LVC7_ENTHI	5759.rna_EHI_197100-1	1.2e-154	552.4	COG4912@1|root,2RG9N@2759|Eukaryota,3XFT5@554915|Amoebozoa	L	DNA alkylation repair enzyme
tr|C4M9B4|C4M9B4_ENTHI	5759.rna_EHI_003910-1	2.6e-191	674.5	COG5260@1|root,KOG1906@2759|Eukaryota,3X8YX@554915|Amoebozoa	L	Nucleotidyltransferase domain
tr|C4LXP4|C4LXP4_ENTHI	5759.rna_EHI_014050-1	0.0	1599.3	COG0507@1|root,KOG0987@2759|Eukaryota,3X9HT@554915|Amoebozoa	L	Belongs to the helicase family
tr|C4LWM2|C4LWM2_ENTHI	5759.rna_EHI_069340-1	3.9e-110	404.1	COG5093@1|root,KOG4071@2759|Eukaryota,3X8ZY@554915|Amoebozoa	L	DNA replication complex GINS protein PSF2
tr|C4LXT3|C4LXT3_ENTHI	5759.rna_EHI_087400-1	3.3e-152	544.3	COG4912@1|root,2S5QV@2759|Eukaryota,3XGMI@554915|Amoebozoa	L	DNA alkylation repair enzyme
tr|C4M0Y4|C4M0Y4_ENTHI	5759.rna_EHI_134970-1	6.9e-156	556.6	COG5600@1|root,KOG2688@2759|Eukaryota,3XA7B@554915|Amoebozoa	L	posttranscriptional tethering of RNA polymerase II gene DNA at nuclear periphery
tr|C4M4C5|C4M4C5_ENTHI	5759.rna_EHI_156250-1	5.9e-182	643.3	KOG3005@1|root,KOG3005@2759|Eukaryota,3XEEF@554915|Amoebozoa	L	Catalytic subunit of a heterodimeric structure-specific endonuclease that resolves DNA secondary structures generated during DNA repair and recombination. Has endonuclease activity towards branched DNA substrates, introducing single-strand cuts in duplex DNA close to junctions with ss-DNA
tr|C4M6N5|C4M6N5_ENTHI	5759.rna_EHI_161920-1	0.0	1569.3	COG1112@1|root,KOG1805@2759|Eukaryota,3XGK7@554915|Amoebozoa	L	DNA replication factor Dna2
tr|C4LV90|C4LV90_ENTHI	5759.rna_EHI_183170-1	0.0	1890.9	KOG2127@1|root,KOG2127@2759|Eukaryota	L	Rab guanyl-nucleotide exchange factor activity
tr|C4M7L4|C4M7L4_ENTHI	5759.rna_EHI_200000-1	0.0	1366.3	KOG1806@1|root,KOG1806@2759|Eukaryota,3X90V@554915|Amoebozoa	L	AAA domain
tr|C4M3Y4|C4M3Y4_ENTHI	5759.rna_EHI_200790-1	9.8e-230	802.4	COG1236@1|root,KOG1361@2759|Eukaryota,3X8R3@554915|Amoebozoa	L	DNA repair metallo-beta-lactamase
tr|C4LVT0|C4LVT0_ENTHI	5759.rna_EHI_187130-1	0.0	1963.3	KOG2127@1|root,KOG2127@2759|Eukaryota	L	Rab guanyl-nucleotide exchange factor activity
tr|C4M491|C4M491_ENTHI	5759.rna_EHI_097930-1	1.8e-113	415.2	COG0494@1|root,KOG3041@2759|Eukaryota,3X924@554915|Amoebozoa	L	NUDIX domain
tr|C4M4T8|C4M4T8_ENTHI	5759.rna_EHI_193340-1	0.0	1856.3	COG0249@1|root,KOG0217@2759|Eukaryota,3X83A@554915|Amoebozoa	L	Component of the post-replicative DNA mismatch repair system (MMR)
tr|C4LTU6|C4LTU6_ENTHI	5759.rna_EHI_050760-1	5.6e-174	616.7	COG2816@1|root,KOG3084@2759|Eukaryota,3XFQ9@554915|Amoebozoa	L	NUDIX domain
tr|C4LT13|C4LT13_ENTHI	5759.rna_EHI_148430-1	3.9e-231	807.0	COG0241@1|root,KOG2134@2759|Eukaryota,3X8JF@554915|Amoebozoa	L	Polynucleotide kinase 3 phosphatase
tr|C4M0R0|C4M0R0_ENTHI	5759.rna_EHI_009950-1	1.6e-186	658.7	KOG1532@1|root,KOG1532@2759|Eukaryota,3X838@554915|Amoebozoa	L	XPA-binding protein
tr|C4MAR5|C4MAR5_ENTHI	5759.rna_EHI_001400-1	7.4e-172	609.8	COG5272@1|root,KOG0011@2759|Eukaryota,3X989@554915|Amoebozoa	L	UV excision repair protein RAD23
tr|C4M9M3|C4M9M3_ENTHI	5759.rna_EHI_112840-1	2.8e-102	377.9	COG5055@1|root,KOG4141@2759|Eukaryota,3XD50@554915|Amoebozoa	L	Rad52/22 family double-strand break repair protein
tr|C4M433|C4M433_ENTHI	5759.rna_EHI_033700-1	0.0	1778.8	COG1196@1|root,KOG0250@2759|Eukaryota,3X8EM@554915|Amoebozoa	L	Structural maintenance of chromosomes protein
tr|C4LUM1|C4LUM1_ENTHI	5759.rna_EHI_023090-1	7.5e-291	1005.7	COG0514@1|root,KOG0351@2759|Eukaryota,3XC8Q@554915|Amoebozoa	L	helicase superfamily c-terminal domain
tr|C4M4V5|C4M4V5_ENTHI	5759.rna_EHI_028890-1	0.0	1934.5	COG0514@1|root,KOG0351@2759|Eukaryota,3X8CD@554915|Amoebozoa	L	RecQ zinc-binding
tr|C4M4X8|C4M4X8_ENTHI	5759.rna_EHI_119290-1	0.0	1533.9	COG0514@1|root,KOG0351@2759|Eukaryota,3XC1A@554915|Amoebozoa	L	Belongs to the helicase family. RecQ subfamily
tr|C4LTY9|C4LTY9_ENTHI	5759.rna_EHI_067930-1	0.0	1103.6	COG1599@1|root,KOG0851@2759|Eukaryota,3XDV2@554915|Amoebozoa	L	Replication factor-A C terminal domain
tr|C4M6G5|C4M6G5_ENTHI	5759.rna_EHI_099850-1	1.3e-176	625.5	COG0470@1|root,KOG0990@2759|Eukaryota,3X8HE@554915|Amoebozoa	L	replication factor C
tr|C4M8Z1|C4M8Z1_ENTHI	5759.rna_EHI_086540-1	5.5e-175	620.2	COG0470@1|root,KOG0991@2759|Eukaryota,3X8FH@554915|Amoebozoa	L	Replication factor C subunit
tr|C4LYB5|C4LYB5_ENTHI	5759.rna_EHI_167150-1	3.3e-183	647.5	COG0470@1|root,KOG0989@2759|Eukaryota,3X8G0@554915|Amoebozoa	L	Replication factor C subunit
tr|C4M2G5|C4M2G5_ENTHI	5759.rna_EHI_040360-1	5.7e-239	833.2	COG1224@1|root,KOG1942@2759|Eukaryota,3X8DJ@554915|Amoebozoa	L	Belongs to the RuvB family
tr|C4M7P4|C4M7P4_ENTHI	5759.rna_EHI_091070-1	3.9e-243	847.0	COG1224@1|root,KOG2680@2759|Eukaryota,3X83C@554915|Amoebozoa	L	Belongs to the RuvB family
tr|C4M294|C4M294_ENTHI	5759.rna_EHI_180450-1	0.0	1662.9	COG1196@1|root,KOG0250@2759|Eukaryota,3X8PW@554915|Amoebozoa	L	Structural maintenance of chromosomes protein
tr|C4M0U7|C4M0U7_ENTHI	5759.rna_EHI_100260-1	0.0	1380.5	COG5142@1|root,KOG2372@2759|Eukaryota,3X958@554915|Amoebozoa	L	domain in TBC and LysM domain containing proteins
tr|C4M4D5|C4M4D5_ENTHI	5759.rna_EHI_156350-1	0.0	1149.8	COG5142@1|root,KOG2372@2759|Eukaryota,3XE8V@554915|Amoebozoa	L	domain in TBC and LysM domain containing proteins
tr|C4LXS6|C4LXS6_ENTHI	5759.rna_EHI_087330-1	9.2e-228	795.8	COG5260@1|root,KOG1906@2759|Eukaryota,3XEU2@554915|Amoebozoa	L	Cid1 family poly A polymerase
tr|C4LUV5|C4LUV5_ENTHI	5759.rna_EHI_178910-1	1.8e-155	555.1	COG0692@1|root,KOG2994@2759|Eukaryota,3X8JK@554915|Amoebozoa	L	Excises uracil residues from the DNA which can arise as a result of misincorporation of dUMP residues by DNA polymerase or due to deamination of cytosine
tr|C4LYI6|C4LYI6_ENTHI	5759.rna_EHI_093950-1	1.2e-252	878.6	COG0438@1|root,KOG1387@2759|Eukaryota,3X89G@554915|Amoebozoa	M	ALG11 mannosyltransferase N-terminus
tr|C4LTA3|C4LTA3_ENTHI	5759.rna_EHI_044840-1	0.0	1864.4	COG1215@1|root,KOG2571@2759|Eukaryota,3XDPD@554915|Amoebozoa	M	Chitin synthase
tr|C4M7L0|C4M7L0_ENTHI	5759.rna_EHI_170480-1	0.0	1280.4	COG1215@1|root,KOG2571@2759|Eukaryota,3XG8P@554915|Amoebozoa	M	Chitin synthase
tr|C4M6U0|C4M6U0_ENTHI	5759.rna_EHI_054260-1	2.2e-193	681.4	COG0463@1|root,KOG2978@2759|Eukaryota,3X94Y@554915|Amoebozoa	M	Glycosyltransferase like family 2
tr|C4M0W5|C4M0W5_ENTHI	5759.rna_EHI_015270-1	1.6e-134	485.3	COG2120@1|root,KOG3332@2759|Eukaryota,3X965@554915|Amoebozoa	M	N-acetylglucosaminyl-phosphatidylinositol de-N-acetylase
tr|C4LSV5|C4LSV5_ENTHI	5759.rna_EHI_152720-1	3.4e-305	1053.5	COG0668@1|root,KOG4629@2759|Eukaryota,3X92Q@554915|Amoebozoa	M	Mechanosensitive ion channel
tr|C4M6X3|C4M6X3_ENTHI	5759.rna_EHI_139340-1	9.4e-131	473.0	COG0666@1|root,KOG4177@2759|Eukaryota,3XEQU@554915|Amoebozoa	M	Ankyrin repeat
tr|C4LXK7|C4LXK7_ENTHI	5759.rna_EHI_073430-1	0.0	1974.9	COG0666@1|root,KOG4177@2759|Eukaryota,3XFI9@554915|Amoebozoa	M	Ankyrin repeat
tr|C4M7V7|C4M7V7_ENTHI	5759.rna_EHI_029560-1	0.0	1223.4	COG0449@1|root,KOG1268@2759|Eukaryota,3X899@554915|Amoebozoa	M	SIS domain
tr|C4M9C8|C4M9C8_ENTHI	5759.rna_EHI_149900-1	0.0	1271.1	COG0666@1|root,COG5210@1|root,KOG1102@2759|Eukaryota,KOG4177@2759|Eukaryota,3XD4S@554915|Amoebozoa	M	Domain in Tre-2, BUB2p, and Cdc16p. Probable Rab-GAPs.
tr|C4LWK1|C4LWK1_ENTHI	5759.rna_EHI_069120-1	1.7e-171	608.6	KOG1183@1|root,KOG1183@2759|Eukaryota,3X948@554915|Amoebozoa	MO	N-acetylglucosaminyl transferase component (Gpi1)
tr|C4LZQ3|C4LZQ3_ENTHI	5759.rna_EHI_038800-1	0.0	1516.5	COG0790@1|root,KOG1550@2759|Eukaryota,3XBAC@554915|Amoebozoa	MOT	Calponin homology domain
tr|C4M5S8|C4M5S8_ENTHI	5759.rna_EHI_070710-1	0.0	1647.1	COG0666@1|root,KOG3686@1|root,KOG3686@2759|Eukaryota,KOG4177@2759|Eukaryota,3XGIX@554915|Amoebozoa	MT	Rap/ran-GAP
tr|C4M655|C4M655_ENTHI	5759.rna_EHI_042870-1	0.0	1356.3	KOG2556@1|root,KOG2556@2759|Eukaryota,3X8Q9@554915|Amoebozoa	MV	Leishmanolysin
tr|B1N462|B1N462_ENTHI	5759.rna_EHI_002150-1	0.0	1978.4	KOG4242@1|root,KOG4242@2759|Eukaryota,3XDPS@554915|Amoebozoa	N	GTPase-activator protein for Ras-like GTPase
tr|C4M262|C4M262_ENTHI	5759.rna_EHI_174140-1	0.0	2284.2	KOG1826@1|root,KOG4242@1|root,KOG1826@2759|Eukaryota,KOG4242@2759|Eukaryota,3X8JQ@554915|Amoebozoa	N	GTPase-activator protein for Ras-like GTPase
tr|C4LTY3|C4LTY3_ENTHI	5759.rna_EHI_067870-1	0.0	2201.4	KOG4242@1|root,KOG4242@2759|Eukaryota,3X8YR@554915|Amoebozoa	N	Leucine Rich repeat
tr|C4M0P3|C4M0P3_ENTHI	5759.rna_EHI_008790-1	5.2e-99	367.1	COG1404@1|root,KOG3525@2759|Eukaryota,3XB1K@554915|Amoebozoa	O	Furin-like repeats
tr|Q8I8D6|Q8I8D6_ENTHI	5759.rna_EHI_140220-1	6.6e-257	892.9	COG4870@1|root,KOG1543@2759|Eukaryota,3XARE@554915|Amoebozoa	O	Belongs to the peptidase C1 family
tr|Q8I8D2|Q8I8D2_ENTHI	5759.rna_EHI_091450-1	8.4e-279	966.1	COG4870@1|root,KOG1542@2759|Eukaryota	O	Belongs to the peptidase C1 family
tr|C4M7V5|C4M7V5_ENTHI	5759.rna_EHI_029540-1	1.5e-236	825.1	KOG2291@1|root,KOG2291@2759|Eukaryota,3X92N@554915|Amoebozoa	O	Essential subunit of the N-oligosaccharyl transferase (OST) complex which catalyzes the transfer of a high mannose oligosaccharide from a lipid-linked oligosaccharide donor to an asparagine residue within an Asn-X-Ser Thr consensus motif in nascent polypeptide chains
tr|C4LT65|C4LT65_ENTHI	5759.rna_EHI_148990-1	0.0	1366.3	COG0443@1|root,KOG0104@2759|Eukaryota,3X9SZ@554915|Amoebozoa	O	Hsp70 protein
tr|C4M3S6|C4M3S6_ENTHI	5759.rna_EHI_052880-1	0.0	3077.3	KOG3529@1|root,KOG3529@2759|Eukaryota	O	actin binding
tr|C4M1T9|C4M1T9_ENTHI	5759.rna_EHI_027510-1	3.1e-228	797.3	KOG0800@1|root,KOG0800@2759|Eukaryota,3XAIX@554915|Amoebozoa	O	Anaphase-promoting complex subunit 11 RING-H2 finger
tr|C4M3S9|C4M3S9_ENTHI	5759.rna_EHI_163480-1	0.0	1331.2	COG0326@1|root,KOG0019@2759|Eukaryota,3XAI8@554915|Amoebozoa	O	Hsp90 protein
tr|C4M5Z5|C4M5Z5_ENTHI	5759.rna_EHI_181230-1	1.2e-263	915.2	COG4870@1|root,KOG1542@2759|Eukaryota,3XBYZ@554915|Amoebozoa	O	Belongs to the peptidase C1 family
tr|C4M1N5|C4M1N5_ENTHI	5759.rna_EHI_062480-1	2.9e-248	864.0	COG4870@1|root,KOG1543@2759|Eukaryota,3XAWT@554915|Amoebozoa	O	Belongs to the peptidase C1 family
tr|C4LV53|C4LV53_ENTHI	5759.rna_EHI_182720-1	0.0	1308.1	COG1506@1|root,KOG2100@2759|Eukaryota,3XB5I@554915|Amoebozoa	O	Prolyl oligopeptidase family
tr|C4LUK8|C4LUK8_ENTHI	5759.rna_EHI_022950-1	1.3e-199	702.2	COG0484@1|root,KOG0712@2759|Eukaryota,3XBUA@554915|Amoebozoa	O	DnaJ central domain
tr|C4LV33|C4LV33_ENTHI	5759.rna_EHI_182520-1	1.8e-203	714.9	COG0484@1|root,KOG0712@2759|Eukaryota,3X8AN@554915|Amoebozoa	O	DnaJ central domain
tr|C4LZM4|C4LZM4_ENTHI	5759.rna_EHI_174990-1	1.2e-140	505.8	COG3823@1|root,2QUQC@2759|Eukaryota,3XGG4@554915|Amoebozoa	O	Glutamine cyclotransferase
tr|C4LUZ2|C4LUZ2_ENTHI	5759.rna_EHI_092280-1	1.1e-172	612.5	COG5206@1|root,KOG1349@2759|Eukaryota,3X8QF@554915|Amoebozoa	O	Peptidase C13 family
tr|C4M2X1|C4M2X1_ENTHI	5759.rna_EHI_048580-1	0.0	1445.6	2CANA@1|root,2RD21@2759|Eukaryota,3XBQT@554915|Amoebozoa	O	Saposin (B) Domains
tr|C4M0T6|C4M0T6_ENTHI	5759.rna_EHI_100480-1	4.7e-122	443.7	COG1928@1|root,KOG3358@2759|Eukaryota,3X8S9@554915|Amoebozoa	O	MIR domain
tr|C4M942|C4M942_ENTHI	5759.rna_EHI_083580-1	1.1e-112	412.5	COG0652@1|root,KOG0865@2759|Eukaryota,3XFNT@554915|Amoebozoa	O	PPIases accelerate the folding of proteins. It catalyzes the cis-trans isomerization of proline imidic peptide bonds in oligopeptides
tr|C4M525|C4M525_ENTHI	5759.rna_EHI_128100-1	1.9e-106	391.7	COG0652@1|root,KOG0865@2759|Eukaryota,3X8FY@554915|Amoebozoa	O	PPIases accelerate the folding of proteins. It catalyzes the cis-trans isomerization of proline imidic peptide bonds in oligopeptides
tr|C4LTN0|C4LTN0_ENTHI	5759.rna_EHI_012390-1	2.6e-85	321.2	COG0545@1|root,KOG0549@2759|Eukaryota,3X92A@554915|Amoebozoa	O	isomerase
tr|C4M2I4|C4M2I4_ENTHI	5759.rna_EHI_054530-1	2.2e-273	947.6	KOG2182@1|root,KOG2182@2759|Eukaryota,3X8GN@554915|Amoebozoa	O	Serine carboxypeptidase S28
tr|C4M9J4|C4M9J4_ENTHI	5759.rna_EHI_107670-1	0.0	1114.0	2CSPG@1|root,2RCN1@2759|Eukaryota,3XB67@554915|Amoebozoa	O	Thioredoxin
tr|C4LTD8|C4LTD8_ENTHI	5759.rna_EHI_045250-1	6.7e-281	972.6	COG0526@1|root,KOG0190@2759|Eukaryota,3XB68@554915|Amoebozoa	O	Thioredoxin
tr|C4M242|C4M242_ENTHI	5759.rna_EHI_169240-1	5.3e-89	333.6	COG0526@1|root,KOG0191@2759|Eukaryota,3XGNF@554915|Amoebozoa	O	Thioredoxin
tr|C4LU87|C4LU87_ENTHI	5759.rna_EHI_110350-1	6.1e-277	959.5	COG0526@1|root,KOG0190@2759|Eukaryota,3X8RR@554915|Amoebozoa	O	Thioredoxin-like domain
tr|C4LZH6|C4LZH6_ENTHI	5759.rna_EHI_124400-1	1.4e-65	255.4	COG0526@1|root,KOG0191@2759|Eukaryota,3XH30@554915|Amoebozoa	O	Thioredoxin
tr|C4M067|C4M067_ENTHI	5759.rna_EHI_021560-1	3.6e-221	773.9	COG0526@1|root,KOG0191@2759|Eukaryota,3X8VC@554915|Amoebozoa	O	Protein disulfide isomerase
tr|C4M4V9|C4M4V9_ENTHI	5759.rna_EHI_028950-1	4.7e-246	856.7	COG0438@1|root,KOG2941@2759|Eukaryota,3X8GG@554915|Amoebozoa	O	Glycosyl transferases group 1
tr|C4LVV4|C4LVV4_ENTHI	5759.rna_EHI_125670-1	4.7e-249	866.7	COG0484@1|root,KOG0714@2759|Eukaryota,3XEJU@554915|Amoebozoa	O	DnaJ molecular chaperone homology domain
tr|C4M280|C4M280_ENTHI	5759.rna_EHI_180300-1	2.9e-221	774.2	COG0484@1|root,KOG0714@2759|Eukaryota,3XBD2@554915|Amoebozoa	O	protein folding
tr|C4M5E3|C4M5E3_ENTHI	5759.rna_EHI_131980-1	6e-168	596.7	COG0484@1|root,KOG0715@2759|Eukaryota,3X9UZ@554915|Amoebozoa	O	DnaJ molecular chaperone homology domain
tr|C4LTI8|C4LTI8_ENTHI	5759.rna_EHI_011940-1	0.0	1345.1	COG1287@1|root,KOG2292@2759|Eukaryota,3XABR@554915|Amoebozoa	O	Oligosaccharyl transferase STT3 subunit
tr|C4LYN6|C4LYN6_ENTHI	5759.rna_EHI_118880-1	0.0	1386.3	COG1287@1|root,KOG2292@2759|Eukaryota,3X8DW@554915|Amoebozoa	O	Oligosaccharyl transferase STT3 subunit
tr|C4M2P4|C4M2P4_ENTHI	5759.rna_EHI_006100-1	1.4e-130	472.2	COG2020@1|root,KOG2628@2759|Eukaryota,3X8NE@554915|Amoebozoa	O	Protein-S-isoprenylcysteine O-methyltransferase
tr|C4LTC8|C4LTC8_ENTHI	5759.rna_EHI_045150-1	9.6e-126	456.1	COG2020@1|root,KOG2628@2759|Eukaryota,3XDGV@554915|Amoebozoa	O	Isoprenylcysteine carboxyl methyltransferase (ICMT) family
tr|C4MB38|C4MB38_ENTHI	5759.rna_EHI_071590-1	4.5e-213	746.9	COG0526@1|root,KOG0191@2759|Eukaryota,3X86C@554915|Amoebozoa	O	Protein disulfide isomerase
tr|C4M658|C4M658_ENTHI	5759.rna_EHI_042900-1	1.1e-74	285.8	COG0526@1|root,KOG0907@2759|Eukaryota,3XEJ8@554915|Amoebozoa	O	Thioredoxin
tr|C4LUH3|C4LUH3_ENTHI	5759.rna_EHI_049740-1	4.6e-175	620.5	COG5078@1|root,KOG0428@2759|Eukaryota,3X8W7@554915|Amoebozoa	O	Belongs to the ubiquitin-conjugating enzyme family
tr|C4LSN5|C4LSN5_ENTHI	5759.rna_EHI_151960-1	1.7e-254	884.8	COG5540@1|root,KOG0828@2759|Eukaryota,3X8WH@554915|Amoebozoa	O	RING-H2 zinc finger domain
tr|C4M7F0|C4M7F0_ENTHI	5759.rna_EHI_166440-1	8.9e-162	576.2	COG5243@1|root,KOG0802@2759|Eukaryota,3X9I5@554915|Amoebozoa	O	Zinc finger, C3HC4 type (RING finger)
tr|C4LXJ9|C4LXJ9_ENTHI	5759.rna_EHI_073340-1	1e-207	729.2	COG5243@1|root,KOG0802@2759|Eukaryota,3X9FF@554915|Amoebozoa	O	RING-H2 zinc finger domain
tr|C4M5X7|C4M5X7_ENTHI	5759.rna_EHI_137030-1	3.6e-78	297.4	COG5574@1|root,KOG0823@2759|Eukaryota,3X95D@554915|Amoebozoa	O	zinc-RING finger domain
tr|C4MB71|C4MB71_ENTHI	5759.rna_EHI_198010-1	0.0	1639.8	COG5110@1|root,KOG2005@2759|Eukaryota,3X8D1@554915|Amoebozoa	O	26S proteasome non-ATPase regulatory subunit
tr|C4M3C0|C4M3C0_ENTHI	5759.rna_EHI_053020-1	7.2e-231	806.2	COG1222@1|root,KOG0652@2759|Eukaryota,3X87A@554915|Amoebozoa	O	Belongs to the AAA ATPase family
tr|C4LY36|C4LY36_ENTHI	46681.XP_001737848.1	3.9e-215	753.8	COG1222@1|root,KOG0727@2759|Eukaryota,3X883@554915|Amoebozoa	O	Belongs to the AAA ATPase family
tr|C4M285|C4M285_ENTHI	5759.rna_EHI_180350-1	2.3e-226	791.2	COG0554@1|root,KOG0726@2759|Eukaryota,3X86P@554915|Amoebozoa	O	Belongs to the AAA ATPase family
tr|C4M1W8|C4M1W8_ENTHI	5759.rna_EHI_164750-1	1.8e-164	585.1	COG1310@1|root,KOG1555@2759|Eukaryota,3X8C8@554915|Amoebozoa	O	26S proteasome non-ATPase regulatory subunit
tr|C4M451|C4M451_ENTHI	5759.rna_EHI_030170-1	2.5e-172	611.3	COG1310@1|root,KOG1556@2759|Eukaryota,3X8ID@554915|Amoebozoa	O	regulatory subunit
tr|C4LWK9|C4LWK9_ENTHI	5759.rna_EHI_069210-1	0.0	1189.1	COG0464@1|root,KOG0730@2759|Eukaryota,3XFW0@554915|Amoebozoa	O	ATPase family associated with various cellular activities (AAA)
tr|C4LXG6|C4LXG6_ENTHI	5759.rna_EHI_130980-1	3.6e-271	940.3	COG2256@1|root,KOG2028@2759|Eukaryota,3XBPS@554915|Amoebozoa	O	Zeta toxin
tr|C4LZZ6|C4LZZ6_ENTHI	5759.rna_EHI_065800-1	1.3e-69	268.9	COG5580@1|root,KOG2936@2759|Eukaryota,3X9FH@554915|Amoebozoa	O	Activator of Hsp90 ATPase homolog 1-like protein
tr|C4M4H1|C4M4H1_ENTHI	5759.rna_EHI_042170-1	3.3e-302	1043.5	COG2195@1|root,2QRV8@2759|Eukaryota,3XA5T@554915|Amoebozoa	O	Peptidase family M20/M25/M40
tr|C4M029|C4M029_ENTHI	5759.rna_EHI_134800-1	3.1e-141	507.7	COG0666@1|root,KOG4412@2759|Eukaryota,3X90C@554915|Amoebozoa	O	Ankyrin repeat
tr|C4M5T5|C4M5T5_ENTHI	5759.rna_EHI_081930-1	0.0	1779.2	COG0464@1|root,KOG0737@2759|Eukaryota,3XEFT@554915|Amoebozoa	O	ATPase family associated with various cellular activities (AAA)
tr|C4M767|C4M767_ENTHI	5759.rna_EHI_083420-1	0.0	1227.2	COG0464@1|root,KOG0730@2759|Eukaryota,3XDSK@554915|Amoebozoa	O	Belongs to the AAA ATPase family
tr|C4M7P3|C4M7P3_ENTHI	5759.rna_EHI_091060-1	0.0	1191.4	COG0464@1|root,KOG0733@2759|Eukaryota,3X889@554915|Amoebozoa	O	AAA domain (Cdc48 subfamily)
tr|C4M511|C4M511_ENTHI	5759.rna_EHI_141040-1	0.0	1793.5	COG0464@1|root,KOG0737@2759|Eukaryota,3XFIQ@554915|Amoebozoa	O	Holliday junction DNA helicase ruvB N-terminus
tr|C4M9V6|C4M9V6_ENTHI	5759.rna_EHI_036890-1	8.2e-282	975.7	COG0464@1|root,KOG0740@2759|Eukaryota,3X86S@554915|Amoebozoa	O	Belongs to the AAA ATPase family
tr|C4M9E1|C4M9E1_ENTHI	5759.rna_EHI_091530-1	1.9e-189	668.3	COG2930@1|root,KOG1843@2759|Eukaryota	O	regulation of ruffle assembly
tr|C4LTE2|C4LTE2_ENTHI	5759.rna_EHI_045290-1	6.1e-287	992.6	KOG0045@1|root,KOG0045@2759|Eukaryota,3XEJS@554915|Amoebozoa	O	belongs to the peptidase C2 family
tr|C4M9C0|C4M9C0_ENTHI	5759.rna_EHI_146330-1	0.0	1196.4	2ENPS@1|root,2SS2N@2759|Eukaryota,3X8T2@554915|Amoebozoa	O	Belongs to the peptidase C2 family
tr|C4M7P0|C4M7P0_ENTHI	5759.rna_EHI_037230-1	0.0	1218.4	COG0443@1|root,COG0545@1|root,KOG0102@2759|Eukaryota,KOG0543@2759|Eukaryota,3XEQA@554915|Amoebozoa	O	Belongs to the heat shock protein 70 family
tr|O15782|O15782_ENTHI	5759.rna_EHI_178570-1	1.8e-295	1021.1	COG0459@1|root,KOG0356@2759|Eukaryota,3X8BR@554915|Amoebozoa	O	Belongs to the chaperonin (HSP60) family
tr|C4LW96|C4LW96_ENTHI	5759.rna_EHI_155450-1	4.9e-301	1039.6	COG0459@1|root,KOG0357@2759|Eukaryota,3X868@554915|Amoebozoa	O	assists the folding of proteins upon ATP hydrolysis
tr|C4M713|C4M713_ENTHI	5759.rna_EHI_189950-1	2.5e-177	627.9	COG0457@1|root,KOG0551@2759|Eukaryota,3X96D@554915|Amoebozoa	O	TPR repeat
tr|C4LWL8|C4LWL8_ENTHI	5759.rna_EHI_069300-1	0.0	1438.3	COG5647@1|root,KOG2166@2759|Eukaryota,3X8P3@554915|Amoebozoa	O	Belongs to the cullin family
tr|C4LSY6|C4LSY6_ENTHI	5759.rna_EHI_148160-1	0.0	1341.3	COG5647@1|root,KOG2167@2759|Eukaryota,3X8SK@554915|Amoebozoa	O	Belongs to the cullin family
tr|C4M4E3|C4M4E3_ENTHI	5759.rna_EHI_156450-1	0.0	1405.2	COG5647@1|root,KOG2166@2759|Eukaryota,3X8GE@554915|Amoebozoa	O	the cullin
tr|C4M3X5|C4M3X5_ENTHI	5759.rna_EHI_200690-1	3.5e-221	773.9	COG4870@1|root,KOG1543@2759|Eukaryota,3XFC3@554915|Amoebozoa	O	Belongs to the peptidase C1 family
tr|C4M2N7|C4M2N7_ENTHI	5759.rna_EHI_006030-1	3.9e-195	687.2	COG1899@1|root,KOG2924@2759|Eukaryota,3X8DR@554915|Amoebozoa	O	Deoxyhypusine synthase
tr|C4LXB8|C4LXB8_ENTHI	5759.rna_EHI_098350-1	4.1e-189	667.2	COG1899@1|root,KOG2924@2759|Eukaryota,3XF6D@554915|Amoebozoa	O	Deoxyhypusine synthase
tr|C4LUC2|C4LUC2_ENTHI	5759.rna_EHI_110750-1	0.0	1313.5	KOG3675@1|root,KOG3675@2759|Eukaryota,3X8BK@554915|Amoebozoa	O	Belongs to the peptidase M49 family
tr|C4LV80|C4LV80_ENTHI	5759.rna_EHI_183050-1	5.6e-96	357.1	KOG1150@1|root,KOG1150@2759|Eukaryota,3XGDD@554915|Amoebozoa	O	DnaJ molecular chaperone homology domain
tr|C4M2V0|C4M2V0_ENTHI	5759.rna_EHI_188830-1	5.2e-179	633.6	KOG0717@1|root,KOG0717@2759|Eukaryota,3X8N7@554915|Amoebozoa	O	Zinc-finger of C2H2 type
tr|C4LTZ6|C4LTZ6_ENTHI	5759.rna_EHI_068000-1	1.3e-142	512.7	COG0484@1|root,COG4886@1|root,KOG0619@2759|Eukaryota,KOG0713@2759|Eukaryota,3XEW2@554915|Amoebozoa	O	Leucine-rich repeats, typical (most populated) subfamily
tr|C4M3V0|C4M3V0_ENTHI	5759.rna_EHI_163700-1	7.5e-166	589.7	COG0484@1|root,KOG0714@2759|Eukaryota,3XAF8@554915|Amoebozoa	O	DnaJ C terminal domain
tr|C4M2T2|C4M2T2_ENTHI	5759.rna_EHI_077230-1	1.9e-197	694.9	COG5029@1|root,KOG0367@2759|Eukaryota,3XCSU@554915|Amoebozoa	O	CAAX-protein geranylgeranyltransferase activity
tr|C4M353|C4M353_ENTHI	5759.rna_EHI_085980-1	0.0	2780.4	COG0297@1|root,2R4VJ@2759|Eukaryota,3X831@554915|Amoebozoa	O	Starch synthase catalytic domain
tr|C4M0K5|C4M0K5_ENTHI	5759.rna_EHI_024630-1	1.1e-189	669.1	COG0533@1|root,KOG2708@2759|Eukaryota,3X894@554915|Amoebozoa	O	Component of the EKC KEOPS complex that is required for the formation of a threonylcarbamoyl group on adenosine at position 37 (t(6)A37) in tRNAs that read codons beginning with adenine. The complex is probably involved in the transfer of the threonylcarbamoyl moiety of threonylcarbamoyl-AMP (TC-AMP) to the N6 group of A37
tr|C4M0B6|C4M0B6_ENTHI	5759.rna_EHI_064470-1	1.9e-294	1017.7	COG0443@1|root,KOG0102@2759|Eukaryota	O	unfolded protein binding
tr|C4LZZ3|C4LZZ3_ENTHI	5759.rna_EHI_065770-1	1.7e-304	1051.2	COG0443@1|root,KOG0100@2759|Eukaryota,3XFJC@554915|Amoebozoa	O	heat shock protein 70
tr|C4M5U2|C4M5U2_ENTHI	5759.rna_EHI_082200-1	0.0	1197.6	COG0443@1|root,KOG0101@2759|Eukaryota,3XA52@554915|Amoebozoa	O	heat shock protein 70
tr|C4M8K8|C4M8K8_ENTHI	5759.rna_EHI_197860-1	0.0	1278.8	COG0443@1|root,KOG0103@2759|Eukaryota,3X82S@554915|Amoebozoa	O	heat shock
tr|C4M579|C4M579_ENTHI	5759.rna_EHI_111810-1	6.5e-243	846.3	COG0457@1|root,KOG0548@2759|Eukaryota,3X9WM@554915|Amoebozoa	O	Heat shock protein STI1
tr|Q8MZU6|Q8MZU6_ENTHI	5759.rna_EHI_125830-1	6.7e-77	293.1	COG0071@1|root,KOG0710@2759|Eukaryota,3X9JA@554915|Amoebozoa	O	Belongs to the small heat shock protein (HSP20) family
tr|C4M965|C4M965_ENTHI	5759.rna_EHI_135750-1	0.0	1245.3	COG0443@1|root,KOG0103@2759|Eukaryota,3XFEI@554915|Amoebozoa	O	Hsp70 protein
tr|C4M2U8|C4M2U8_ENTHI	5759.rna_EHI_188810-1	2.8e-137	494.6	COG1179@1|root,KOG2018@2759|Eukaryota,3X8T5@554915|Amoebozoa	O	ThiF family
tr|C4LYQ4|C4LYQ4_ENTHI	5759.rna_EHI_004420-1	3.7e-287	993.4	2CSNZ@1|root,2RCK8@2759|Eukaryota,3XB2Z@554915|Amoebozoa	O	Zinc finger, C3HC4 type (RING finger)
tr|C4M0R7|C4M0R7_ENTHI	46681.XP_001736603.1	2.4e-43	181.0	COG5131@1|root,KOG4146@2759|Eukaryota,3X9FT@554915|Amoebozoa	O	Acts as a sulfur carrier required for 2-thiolation of mcm(5)S(2)U at tRNA wobble positions of cytosolic tRNA(Lys), tRNA(Glu) and tRNA(Gln). Serves as sulfur donor in tRNA 2- thiolation reaction by being thiocarboxylated (-COSH) at its C- terminus by the MOCS3 homolog. The sulfur is then transferred to tRNA to form 2-thiolation of mcm(5)S(2)U. Also acts as a ubiquitin-like protein (UBL) that is co…
tr|C4LYW1|C4LYW1_ENTHI	5759.rna_EHI_010740-1	0.0	4097.0	COG5021@1|root,KOG0940@2759|Eukaryota	O	ubiquitin protein ligase activity
tr|B1N4D7|B1N4D7_ENTHI	5759.rna_EHI_025870-1	0.0	1382.9	KOG2177@1|root,KOG2177@2759|Eukaryota,3XE1F@554915|Amoebozoa	O	Ring finger
tr|C4M5P4|C4M5P4_ENTHI	5759.rna_EHI_040650-1	0.0	2188.7	KOG2034@1|root,KOG2034@2759|Eukaryota,3X9E9@554915|Amoebozoa	O	Ring finger
tr|C4M849|C4M849_ENTHI	5759.rna_EHI_052080-1	1.3e-268	931.8	KOG2164@1|root,KOG2164@2759|Eukaryota,3X9GT@554915|Amoebozoa	O	ubiquitin-like protein transferase activity
tr|C4M3D0|C4M3D0_ENTHI	5759.rna_EHI_053120-1	4.8e-254	883.2	KOG2177@1|root,KOG2177@2759|Eukaryota,3XFS4@554915|Amoebozoa	O	zinc ion binding
tr|C4M9Q3|C4M9Q3_ENTHI	5759.rna_EHI_055380-1	1.6e-157	562.4	2CSZI@1|root,2RDZH@2759|Eukaryota,3XCW9@554915|Amoebozoa	O	Domain present in ubiquitin-regulatory proteins
tr|C4M001|C4M001_ENTHI	5759.rna_EHI_065850-1	0.0	2154.4	293CS@1|root,2RA9P@2759|Eukaryota,3XGFT@554915|Amoebozoa	O	Ring finger
tr|C4M9D6|C4M9D6_ENTHI	5759.rna_EHI_091470-1	7.4e-132	476.5	KOG4265@1|root,KOG4265@2759|Eukaryota,3X9EJ@554915|Amoebozoa	O	Zinc finger, C3HC4 type (RING finger)
tr|C4LUZ9|C4LUZ9_ENTHI	5759.rna_EHI_092360-1	0.0	5277.2	KOG1776@1|root,KOG1776@2759|Eukaryota,3X9HU@554915|Amoebozoa	O	zinc ion binding
tr|C4LV17|C4LV17_ENTHI	5759.rna_EHI_092550-1	3.9e-223	780.4	296A1@1|root,2RD8S@2759|Eukaryota,3XBYB@554915|Amoebozoa	O	Inner membrane component of T3SS, cytoplasmic domain
tr|C4LXC7|C4LXC7_ENTHI	5759.rna_EHI_098460-1	1.3e-190	672.2	COG0612@1|root,2RC7K@2759|Eukaryota,3XAIA@554915|Amoebozoa	O	Insulinase (Peptidase family M16)
tr|C4M9Z1|C4M9Z1_ENTHI	5759.rna_EHI_131530-1	1.5e-191	675.2	KOG2391@1|root,KOG2391@2759|Eukaryota,3XE65@554915|Amoebozoa	O	UEV domain
tr|C4M8Q1|C4M8Q1_ENTHI	5759.rna_EHI_132380-1	7.8e-119	433.0	290P8@1|root,2R7IG@2759|Eukaryota,3XEEQ@554915|Amoebozoa	O	Ring finger
tr|C4M3H2|C4M3H2_ENTHI	5759.rna_EHI_138180-1	0.0	1884.4	COG5113@1|root,KOG2042@2759|Eukaryota,3X8J9@554915|Amoebozoa	O	Ubiquitin elongating factor core
tr|C4LW41|C4LW41_ENTHI	5759.rna_EHI_141950-1	0.0	2437.9	KOG1140@1|root,KOG1140@2759|Eukaryota,3XD8D@554915|Amoebozoa	O	Putative zinc finger in N-recognin (UBR box)
tr|B1N4M2|B1N4M2_ENTHI	5759.rna_EHI_146580-1	7.1e-118	429.9	296Y6@1|root,2RDXH@2759|Eukaryota,3XCU3@554915|Amoebozoa	O	Ring finger
tr|C4LSP8|C4LSP8_ENTHI	5759.rna_EHI_152100-1	7.5e-120	436.4	295YR@1|root,2RCXB@2759|Eukaryota,3XBJ6@554915|Amoebozoa	O	Ubiquitin carboxyl-terminal hydrolase, family 1
tr|C4M7G6|C4M7G6_ENTHI	5759.rna_EHI_158620-1	3.9e-218	763.8	COG5533@1|root,2QVIF@2759|Eukaryota,3X91Z@554915|Amoebozoa	O	Opioid growth factor receptor (OGFr) conserved region
tr|B1N2U8|B1N2U8_ENTHI	5759.rna_EHI_159590-1	6.5e-127	460.3	2BVYY@1|root,2RBFC@2759|Eukaryota,3X9FY@554915|Amoebozoa	O	Ring finger
tr|B1N2V3|B1N2V3_ENTHI	5759.rna_EHI_159840-1	0.0	1856.6	28UJ0@1|root,2RG9Z@2759|Eukaryota,3XFTM@554915|Amoebozoa	O	Ring finger
tr|C4M731|C4M731_ENTHI	5759.rna_EHI_183520-1	0.0	1580.8	2CSIB@1|root,2RC12@2759|Eukaryota,3XA8E@554915|Amoebozoa	O	AMP-binding enzyme
tr|C4M1E6|C4M1E6_ENTHI	5759.rna_EHI_030770-1	0.0	2769.6	KOG1140@1|root,KOG1140@2759|Eukaryota,3X96Q@554915|Amoebozoa	O	Putative zinc finger in N-recognin (UBR box)
tr|C4LTS7|C4LTS7_ENTHI	5759.rna_EHI_050540-1	0.0	1516.1	KOG1140@1|root,KOG1140@2759|Eukaryota,3XFX5@554915|Amoebozoa	O	Putative zinc finger in N-recognin (UBR box)
tr|C4M2T0|C4M2T0_ENTHI	5759.rna_EHI_076890-1	0.0	1202.6	KOG2155@1|root,KOG2155@2759|Eukaryota,3X9D6@554915|Amoebozoa	O	Tubulin-tyrosine ligase family
tr|C4LXV1|C4LXV1_ENTHI	5759.rna_EHI_087710-1	1.4e-265	921.8	COG1439@1|root,KOG2463@2759|Eukaryota,3X8N9@554915|Amoebozoa	O	PIN domain of ribonuclease
tr|C4MAA9|C4MAA9_ENTHI	46681.XP_001733559.1	1.5e-244	853.2	KOG1836@1|root,KOG1836@2759|Eukaryota	O	biological adhesion
tr|C4LWB9|C4LWB9_ENTHI	5759.rna_EHI_155700-1	7.1e-183	646.7	KOG0431@1|root,KOG0431@2759|Eukaryota,3X9H8@554915|Amoebozoa	O	DnaJ molecular chaperone homology domain
tr|C4M602|C4M602_ENTHI	5759.rna_EHI_181140-1	7e-129	466.5	COG5021@1|root,KOG4276@2759|Eukaryota,3XE3G@554915|Amoebozoa	O	Mib_herc2
tr|C4LT79|C4LT79_ENTHI	5759.rna_EHI_044570-1	8.7e-79	300.1	COG0457@1|root,KOG0548@2759|Eukaryota,3XBT0@554915|Amoebozoa	O	Tetratricopeptide repeat
tr|C4M8I4|C4M8I4_ENTHI	5759.rna_EHI_120320-1	4.5e-154	550.4	KOG1815@1|root,KOG1815@2759|Eukaryota,3X8KJ@554915|Amoebozoa	O	In Between Ring fingers
tr|C4MAI0|C4MAI0_ENTHI	5759.rna_EHI_191780-1	6.3e-158	563.1	KOG1815@1|root,KOG1815@2759|Eukaryota,3XCS0@554915|Amoebozoa	O	In Between Ring fingers
tr|C4LWJ6|C4LWJ6_ENTHI	5759.rna_EHI_069060-1	3.7e-68	263.8	KOG1704@1|root,KOG1701@2759|Eukaryota	O	negative regulation of hippo signaling
tr|C4M0W3|C4M0W3_ENTHI	5759.rna_EHI_015250-1	6.4e-211	740.7	2D8YH@1|root,2SF04@2759|Eukaryota,3X8TN@554915|Amoebozoa	O	Component of the counting factor (CF) complex
tr|C4M0B2|C4M0B2_ENTHI	5759.rna_EHI_064430-1	6.6e-150	536.6	COG5539@1|root,KOG3288@2759|Eukaryota,3X916@554915|Amoebozoa	O	ubiquitin-specific protease activity involved in negative regulation of retrograde protein transport, ER to cytosol
tr|C4M2F1|C4M2F1_ENTHI	5759.rna_EHI_158320-1	9.9e-230	802.4	COG2195@1|root,2QU9S@2759|Eukaryota,3XD1T@554915|Amoebozoa	O	M42 glutamyl aminopeptidase
tr|C4LVR0|C4LVR0_ENTHI	5759.rna_EHI_186930-1	5.9e-216	756.5	COG2195@1|root,2QU9S@2759|Eukaryota,3XCCG@554915|Amoebozoa	O	Peptidase family M20/M25/M40
tr|C4M276|C4M276_ENTHI	5759.rna_EHI_180160-1	1.4e-133	482.3	COG0545@1|root,KOG0543@2759|Eukaryota,3XC6G@554915|Amoebozoa	O	Tetratricopeptide repeat
tr|C4M7U6|C4M7U6_ENTHI	5759.rna_EHI_020340-1	3.9e-101	374.0	COG0652@1|root,KOG0879@2759|Eukaryota,3XF12@554915|Amoebozoa	O	PPIases accelerate the folding of proteins. It catalyzes the cis-trans isomerization of proline imidic peptide bonds in oligopeptides
tr|C4LT92|C4LT92_ENTHI	5759.rna_EHI_044730-1	1.3e-60	238.8	COG0760@1|root,KOG3258@2759|Eukaryota,3X96Z@554915|Amoebozoa	O	Peptidyl-prolyl cis-trans isomerase
tr|O15729|O15729_ENTHI	5759.rna_EHI_125840-1	1.3e-95	355.5	COG0652@1|root,KOG0865@2759|Eukaryota,3X8MD@554915|Amoebozoa	O	PPIases accelerate the folding of proteins. It catalyzes the cis-trans isomerization of proline imidic peptide bonds in oligopeptides
tr|C4M181|C4M181_ENTHI	5759.rna_EHI_188070-1	4.5e-58	230.3	COG0760@1|root,KOG3259@2759|Eukaryota,3X981@554915|Amoebozoa	O	Peptidyl-prolyl cis-trans isomerase
tr|C4M8V6|C4M8V6_ENTHI	5759.rna_EHI_113900-1	4.6e-55	220.3	KOG4098@1|root,KOG4098@2759|Eukaryota,3X985@554915|Amoebozoa	O	prefoldin subunit
tr|C4M5B2|C4M5B2_ENTHI	5759.rna_EHI_081270-1	7.2e-89	333.2	KOG3313@1|root,KOG3313@2759|Eukaryota,3X942@554915|Amoebozoa	O	Binds specifically to cytosolic chaperonin (c-CPN) and transfers target proteins to it. Binds to nascent polypeptide chain and promotes folding in an environment in which there are many competing pathways for nonnative proteins
tr|C4LW93|C4LW93_ENTHI	5759.rna_EHI_155420-1	2.8e-47	194.5	COG1382@1|root,KOG3478@2759|Eukaryota,3X9HS@554915|Amoebozoa	O	prefoldin subunit
tr|C4M4F3|C4M4F3_ENTHI	46681.XP_001736097.1	7.8e-111	406.4	COG0638@1|root,KOG0177@2759|Eukaryota,3X962@554915|Amoebozoa	O	Proteasome subunit
tr|C4M2M2|C4M2M2_ENTHI	5759.rna_EHI_005870-1	2.1e-139	501.9	COG5148@1|root,KOG2884@2759|Eukaryota,3X8Q8@554915|Amoebozoa	O	regulatory subunit
tr|C4M6T7|C4M6T7_ENTHI	5759.rna_EHI_054230-1	1.1e-147	529.3	COG5187@1|root,KOG0687@2759|Eukaryota,3X8Q2@554915|Amoebozoa	O	26S proteasome non-ATPase regulatory subunit
tr|C4M9F1|C4M9F1_ENTHI	5759.rna_EHI_074770-1	1.2e-103	382.5	COG0265@1|root,KOG3129@2759|Eukaryota,3X9CK@554915|Amoebozoa	O	regulatory subunit
tr|C4M298|C4M298_ENTHI	5759.rna_EHI_136180-1	5.6e-250	869.8	COG5071@1|root,KOG1498@2759|Eukaryota,3X8N4@554915|Amoebozoa	O	26S proteasome non-ATPase regulatory subunit
tr|C4M648|C4M648_ENTHI	5759.rna_EHI_179970-1	6.3e-268	929.5	KOG2581@1|root,KOG2581@2759|Eukaryota,3X8H5@554915|Amoebozoa	O	regulatory subunit
tr|C4LV41|C4LV41_ENTHI	5759.rna_EHI_182600-1	3.3e-206	724.2	COG5159@1|root,KOG1463@2759|Eukaryota,3X8GB@554915|Amoebozoa	O	26S proteasome non-ATPase regulatory subunit 11
tr|C4M363|C4M363_ENTHI	5759.rna_EHI_086080-1	9.4e-138	496.1	COG0638@1|root,KOG0863@2759|Eukaryota,3X8G3@554915|Amoebozoa	O	Belongs to the peptidase T1A family
tr|C4M854|C4M854_ENTHI	5759.rna_EHI_052140-1	2.5e-132	478.0	KOG0181@1|root,KOG0181@2759|Eukaryota,3X8CW@554915|Amoebozoa	O	Proteasome subunit alpha
tr|C4LSB1|C4LSB1_ENTHI	5759.rna_EHI_153190-1	1.9e-135	488.4	COG0638@1|root,KOG0182@2759|Eukaryota,3X8M5@554915|Amoebozoa	O	Proteasome subunit alpha
tr|C4LZL2|C4LZL2_ENTHI	5759.rna_EHI_174670-1	7.5e-126	456.4	COG0638@1|root,KOG0179@2759|Eukaryota,3X8P5@554915|Amoebozoa	O	The proteasome is a multicatalytic proteinase complex which is characterized by its ability to cleave peptides with Arg, Phe, Tyr, Leu, and Glu adjacent to the leaving group at neutral or slightly basic pH
tr|C4LUD5|C4LUD5_ENTHI	5759.rna_EHI_049330-1	1.7e-116	425.2	COG0638@1|root,KOG0180@2759|Eukaryota,3X8QS@554915|Amoebozoa	O	The proteasome is a multicatalytic proteinase complex which is characterized by its ability to cleave peptides with Arg, Phe, Tyr, Leu, and Glu adjacent to the leaving group at neutral or slightly basic pH
tr|C4LTI2|C4LTI2_ENTHI	5759.rna_EHI_011870-1	6.4e-142	510.0	COG0638@1|root,KOG0175@2759|Eukaryota,3X8F4@554915|Amoebozoa	O	The proteasome is a multicatalytic proteinase complex which is characterized by its ability to cleave peptides with Arg, Phe, Tyr, Leu, and Glu adjacent to the leaving group at neutral or slightly basic pH
tr|C4M0I9|C4M0I9_ENTHI	5759.rna_EHI_024470-1	3.8e-119	434.1	KOG0174@1|root,KOG0174@2759|Eukaryota,3X8P7@554915|Amoebozoa	O	proteasome subunit
tr|C4LSX4|C4LSX4_ENTHI	5759.rna_EHI_148040-1	1.9e-149	535.0	COG0638@1|root,KOG0173@2759|Eukaryota,3X8MV@554915|Amoebozoa	O	The proteasome is a multicatalytic proteinase complex which is characterized by its ability to cleave peptides with Arg, Phe, Tyr, Leu, and Glu adjacent to the leaving group at neutral or slightly basic pH
tr|Q76L90|Q76L90_ENTHI	5759.rna_EHI_074760-1	2.1e-131	475.3	COG5536@1|root,KOG0530@2759|Eukaryota,3X8N6@554915|Amoebozoa	O	Protein farnesyltransferase geranylgeranyltransferase type-1 subunit alpha
tr|Q76L89|Q76L89_ENTHI	5759.rna_EHI_006190-1	4.9e-223	780.0	COG5029@1|root,KOG0365@2759|Eukaryota,3X8IB@554915|Amoebozoa	O	Prenyltransferase and squalene oxidase repeat
tr|C4M878|C4M878_ENTHI	5759.rna_EHI_098850-1	9.5e-191	672.5	COG5057@1|root,KOG2867@2759|Eukaryota,3X8F3@554915|Amoebozoa	O	PPIases accelerate the folding of proteins. It catalyzes the cis-trans isomerization of proline imidic peptide bonds in oligopeptides
tr|Q2PHE2|Q2PHE2_ENTHI	5759.rna_EHI_025110-1	3e-104	385.2	COG5029@1|root,KOG0366@2759|Eukaryota,3X8B0@554915|Amoebozoa	O	Geranylgeranyl transferase type-2 subunit beta
tr|C4LSK4|C4LSK4_ENTHI	46681.XP_001734385.1	5.1e-52	209.9	COG5194@1|root,KOG2930@2759|Eukaryota,3X8WG@554915|Amoebozoa	O	Anaphase-promoting complex subunit 11 RING-H2 finger
tr|C4LSV4|C4LSV4_ENTHI	5759.rna_EHI_152710-1	1.4e-44	185.3	KOG3970@1|root,KOG3970@2759|Eukaryota,3XHSE@554915|Amoebozoa	O	dsRNA transport
tr|C4M003|C4M003_ENTHI	5759.rna_EHI_065870-1	2.2e-105	388.3	COG1094@1|root,KOG3273@2759|Eukaryota,3X8IZ@554915|Amoebozoa	O	K homology RNA-binding domain
tr|C4LYL7|C4LYL7_ENTHI	5759.rna_EHI_118670-1	4.4e-88	330.5	COG5201@1|root,KOG1724@2759|Eukaryota,3X8RM@554915|Amoebozoa	O	Belongs to the SKP1 family
tr|C4M6N2|C4M6N2_ENTHI	5759.rna_EHI_161890-1	0.0	2061.2	KOG2242@1|root,KOG4692@1|root,KOG2242@2759|Eukaryota,KOG4692@2759|Eukaryota,3X9CD@554915|Amoebozoa	O	Zinc finger, C3HC4 type (RING finger)
tr|C4LVH2|C4LVH2_ENTHI	5759.rna_EHI_103270-1	2.1e-296	1024.2	COG0459@1|root,KOG0363@2759|Eukaryota,3X87Z@554915|Amoebozoa	O	assists the folding of proteins upon ATP hydrolysis
tr|C4M2E4|C4M2E4_ENTHI	5759.rna_EHI_158250-1	4.6e-311	1072.8	COG0459@1|root,KOG0364@2759|Eukaryota,3X85V@554915|Amoebozoa	O	assists the folding of proteins upon ATP hydrolysis
tr|C4M3N2|C4M3N2_ENTHI	5759.rna_EHI_140600-1	5.6e-305	1052.7	KOG0362@1|root,KOG0362@2759|Eukaryota,3X881@554915|Amoebozoa	O	assists the folding of proteins upon ATP hydrolysis
tr|C4LW75|C4LW75_ENTHI	5759.rna_EHI_155220-1	1.7e-301	1041.2	COG0459@1|root,KOG0360@2759|Eukaryota,3X8AZ@554915|Amoebozoa	O	assists the folding of proteins upon ATP hydrolysis
tr|C4M1I1|C4M1I1_ENTHI	5759.rna_EHI_000900-1	1e-300	1038.5	COG0476@1|root,KOG2016@2759|Eukaryota,3X8FG@554915|Amoebozoa	O	NEDD8-activating enzyme E1 regulatory subunit
tr|C4LYR0|C4LYR0_ENTHI	5759.rna_EHI_004490-1	1.6e-51	208.4	COG0526@1|root,KOG0907@2759|Eukaryota,3XIG0@554915|Amoebozoa	O	Belongs to the thioredoxin family
tr|C4M1U3|C4M1U3_ENTHI	5759.rna_EHI_027550-1	1.9e-172	611.7	COG0526@1|root,KOG0191@2759|Eukaryota,3XAVC@554915|Amoebozoa	O	Thioredoxin
tr|C4MBD8|C4MBD8_ENTHI	5759.rna_EHI_053840-1	7.7e-57	226.1	COG0526@1|root,KOG0907@2759|Eukaryota,3XHP8@554915|Amoebozoa	O	Thioredoxin
tr|C4LWD3|C4LWD3_ENTHI	5759.rna_EHI_096200-1	7.3e-61	239.6	COG0526@1|root,KOG0907@2759|Eukaryota,3XH15@554915|Amoebozoa	O	Thioredoxin
tr|C4M9H2|C4M9H2_ENTHI	5759.rna_EHI_105860-1	4.2e-61	240.4	COG0526@1|root,KOG0191@2759|Eukaryota,3XHIQ@554915|Amoebozoa	O	Thioredoxin
tr|C4LUP1|C4LUP1_ENTHI	5759.rna_EHI_023300-1	3.3e-231	807.7	COG0457@1|root,KOG0548@2759|Eukaryota,3X8BU@554915|Amoebozoa	O	Heat shock chaperonin-binding motif.
tr|C4M914|C4M914_ENTHI	5759.rna_EHI_192740-1	7.3e-175	619.8	COG5272@1|root,KOG0010@2759|Eukaryota,3X96H@554915|Amoebozoa	O	Ubiquitin associated domain
tr|C4LUJ2|C4LUJ2_ENTHI	5759.rna_EHI_049940-1	0.0	1364.4	COG5207@1|root,KOG0944@2759|Eukaryota,3X8FF@554915|Amoebozoa	O	Ubiquitin Carboxyl-terminal Hydrolase-like zinc finger
tr|C4M0N2|C4M0N2_ENTHI	5759.rna_EHI_008680-1	0.0	1510.0	COG5077@1|root,KOG1863@2759|Eukaryota,3XDM1@554915|Amoebozoa	O	Belongs to the peptidase C19 family
tr|C4M4Z7|C4M4Z7_ENTHI	5759.rna_EHI_035180-1	0.0	1596.6	COG5077@1|root,KOG1866@2759|Eukaryota,3XGN7@554915|Amoebozoa	O	Belongs to the peptidase C19 family
tr|C4M788|C4M788_ENTHI	5759.rna_EHI_043740-1	0.0	1963.0	COG5077@1|root,KOG1863@2759|Eukaryota,3XA1F@554915|Amoebozoa	O	Belongs to the peptidase C19 family
tr|C4LTF7|C4LTF7_ENTHI	5759.rna_EHI_045440-1	0.0	2890.9	COG5077@1|root,KOG1866@2759|Eukaryota,3X8GC@554915|Amoebozoa	O	Belongs to the peptidase C19 family
tr|C4M0B5|C4M0B5_ENTHI	5759.rna_EHI_064460-1	1.8e-231	808.1	COG5560@1|root,KOG1865@1|root,KOG1865@2759|Eukaryota,KOG1870@2759|Eukaryota,3XBAH@554915|Amoebozoa	O	Belongs to the peptidase C19 family
tr|C4M7Z0|C4M7Z0_ENTHI	5759.rna_EHI_119600-1	0.0	2577.7	COG5560@1|root,KOG1870@2759|Eukaryota,3XA6W@554915|Amoebozoa	O	Ubiquitin carboxyl-terminal hydrolase
tr|C4LXH7|C4LXH7_ENTHI	5759.rna_EHI_131090-1	1.2e-191	675.6	KOG1871@1|root,KOG1871@2759|Eukaryota	O	ubiquitinyl hydrolase activity
tr|C4MB35|C4MB35_ENTHI	5759.rna_EHI_146800-1	0.0	3390.9	COG5077@1|root,KOG1863@2759|Eukaryota,3XGKV@554915|Amoebozoa	O	Belongs to the peptidase C19 family
tr|C4M7G2|C4M7G2_ENTHI	5759.rna_EHI_158580-1	0.0	2519.6	COG5077@1|root,2RFTG@2759|Eukaryota,3XF62@554915|Amoebozoa	O	Belongs to the peptidase C19 family
tr|C4M4M7|C4M4M7_ENTHI	5759.rna_EHI_189430-1	0.0	1313.1	COG5560@1|root,KOG1870@2759|Eukaryota,3XBQN@554915|Amoebozoa	O	Belongs to the peptidase C19 family
tr|C4M772|C4M772_ENTHI	5759.rna_EHI_199610-1	0.0	1144.0	KOG1865@1|root,KOG1865@2759|Eukaryota,3X8SQ@554915|Amoebozoa	O	Belongs to the peptidase C19 family
tr|C4M3Y7|C4M3Y7_ENTHI	5759.rna_EHI_200820-1	0.0	4242.6	COG5077@1|root,KOG1863@2759|Eukaryota,3XCBI@554915|Amoebozoa	O	Belongs to the peptidase C19 family
tr|C4LZ20|C4LZ20_ENTHI	5759.rna_EHI_009430-1	0.0	1191.4	COG5560@1|root,KOG1870@2759|Eukaryota,3XF2U@554915|Amoebozoa	O	Belongs to the peptidase C19 family
tr|C4M3M3|C4M3M3_ENTHI	5759.rna_EHI_140500-1	1.3e-173	615.5	KOG2778@1|root,KOG2778@2759|Eukaryota,3X8NR@554915|Amoebozoa	O	Ubiquitin carboxyl-terminal hydrolase
tr|B1N2R2|B1N2R2_ENTHI	5759.rna_EHI_125920-1	2.4e-144	518.1	COG5140@1|root,KOG1816@2759|Eukaryota,3X8WW@554915|Amoebozoa	O	Ubiquitin fusion degradation protein 1 homolog
tr|C4M7B6|C4M7B6_ENTHI	5759.rna_EHI_055960-1	9.6e-250	869.0	COG5140@1|root,KOG1816@2759|Eukaryota,3X9N6@554915|Amoebozoa	O	Ubiquitin fusion degradation protein
tr|C4LZ66|C4LZ66_ENTHI	5759.rna_EHI_104570-1	0.0	4551.9	COG5021@1|root,KOG0939@2759|Eukaryota,3X89K@554915|Amoebozoa	O	Domain Homologous to E6-AP Carboxyl Terminus with
tr|C4M1C8|C4M1C8_ENTHI	5759.rna_EHI_170060-1	2.3e-54	218.0	COG5227@1|root,KOG1769@2759|Eukaryota,3X93C@554915|Amoebozoa	O	Ubiquitin homologues
tr|C4M080|C4M080_ENTHI	5759.rna_EHI_004850-1	3.5e-160	570.9	COG0476@1|root,KOG2014@2759|Eukaryota,3XB6B@554915|Amoebozoa	O	ThiF family
tr|C4LXY4|C4LXY4_ENTHI	5759.rna_EHI_035540-1	5.7e-288	996.1	COG0476@1|root,KOG2013@2759|Eukaryota,3X8EW@554915|Amoebozoa	O	Ubiquitin-activating enzyme active site
tr|C4LXD5|C4LXD5_ENTHI	5759.rna_EHI_098550-1	1.6e-246	858.2	COG0476@1|root,KOG2015@2759|Eukaryota,3X866@554915|Amoebozoa	O	E2_bind
tr|C4M7J0|C4M7J0_ENTHI	5759.rna_EHI_023880-1	9.9e-85	319.3	COG5078@1|root,KOG0419@2759|Eukaryota,3XD59@554915|Amoebozoa	O	Belongs to the ubiquitin-conjugating enzyme family
tr|C4M2Y3|C4M2Y3_ENTHI	46681.XP_001740752.1	1.5e-91	342.0	COG5078@1|root,KOG0425@2759|Eukaryota,3X8GP@554915|Amoebozoa	O	Belongs to the ubiquitin-conjugating enzyme family
tr|C4M0U2|C4M0U2_ENTHI	5759.rna_EHI_100110-1	5e-127	460.3	KOG0426@1|root,KOG0426@2759|Eukaryota,3XIGF@554915|Amoebozoa	O	Belongs to the ubiquitin-conjugating enzyme family
tr|C4LZI4|C4LZI4_ENTHI	46681.XP_001737598.1	2.5e-97	361.3	KOG0426@1|root,KOG0426@2759|Eukaryota,3XGIM@554915|Amoebozoa	O	Belongs to the ubiquitin-conjugating enzyme family
tr|C4M218|C4M218_ENTHI	5759.rna_EHI_150370-1	6.5e-92	343.2	KOG0894@1|root,KOG0894@2759|Eukaryota,3X8TM@554915|Amoebozoa	O	Belongs to the ubiquitin-conjugating enzyme family
tr|C4LUR6|C4LUR6_ENTHI	5759.rna_EHI_178500-1	4.2e-91	340.5	COG5078@1|root,KOG0424@2759|Eukaryota,3XC4H@554915|Amoebozoa	O	Belongs to the ubiquitin-conjugating enzyme family
tr|C4LUL1|C4LUL1_ENTHI	5759.rna_EHI_022980-1	8.8e-144	516.5	COG5272@1|root,KOG0010@2759|Eukaryota,3XBGP@554915|Amoebozoa	O	Heat shock chaperonin-binding motif.
tr|C4M9I9|C4M9I9_ENTHI	5759.rna_EHI_011530-1	0.0	1305.4	COG5021@1|root,KOG0941@2759|Eukaryota,3X85S@554915|Amoebozoa	O	Domain Homologous to E6-AP Carboxyl Terminus with
tr|C4LZJ4|C4LZJ4_ENTHI	5759.rna_EHI_124600-1	0.0	1466.8	COG5021@1|root,KOG0942@2759|Eukaryota,3XFNJ@554915|Amoebozoa	O	Domain Homologous to E6-AP Carboxyl Terminus with
tr|C4LVT5|C4LVT5_ENTHI	5759.rna_EHI_187180-1	0.0	1320.1	COG5021@1|root,KOG0941@2759|Eukaryota,3XAY3@554915|Amoebozoa	O	Domain Homologous to E6-AP Carboxyl Terminus with
tr|C4LYU8|C4LYU8_ENTHI	5759.rna_EHI_010610-1	2.3e-178	631.3	29A4I@1|root,2RH70@2759|Eukaryota,3XGT6@554915|Amoebozoa	O	Ulp1 protease family, C-terminal catalytic domain
tr|C4M328|C4M328_ENTHI	5759.rna_EHI_025410-1	7.6e-266	922.5	COG5160@1|root,KOG0779@2759|Eukaryota,3XCPW@554915|Amoebozoa	O	Ulp1 protease family, C-terminal catalytic domain
tr|C4M9F7|C4M9F7_ENTHI	5759.rna_EHI_067510-1	3.3e-163	580.9	COG5160@1|root,KOG0778@2759|Eukaryota,3X963@554915|Amoebozoa	O	Ulp1 protease family, C-terminal catalytic domain
tr|C4M492|C4M492_ENTHI	5759.rna_EHI_097940-1	1.1e-295	1021.9	COG5160@1|root,KOG0779@2759|Eukaryota,3X9IN@554915|Amoebozoa	O	Ulp1 protease family, C-terminal catalytic domain
tr|C4M3J5|C4M3J5_ENTHI	5759.rna_EHI_138530-1	2.1e-196	691.4	COG5160@1|root,2RF0U@2759|Eukaryota,3XE60@554915|Amoebozoa	O	Ulp1 protease family, C-terminal catalytic domain
tr|C4LY86|C4LY86_ENTHI	5759.rna_EHI_166820-1	2.8e-113	414.5	COG2828@1|root,KOG3246@2759|Eukaryota,3X9DV@554915|Amoebozoa	O	Ulp1 protease family, C-terminal catalytic domain
tr|C4LYN8|C4LYN8_ENTHI	5759.rna_EHI_118900-1	1.4e-234	818.5	KOG0739@1|root,KOG0739@2759|Eukaryota,3X84I@554915|Amoebozoa	O	Belongs to the AAA ATPase family
tr|C4LYS4|C4LYS4_ENTHI	5759.rna_EHI_004640-1	0.0	1458.0	COG0464@1|root,KOG0741@2759|Eukaryota,3X84B@554915|Amoebozoa	O	AAA domain (Cdc48 subfamily)
tr|C4LTX3|C4LTX3_ENTHI	5759.rna_EHI_051030-1	9.3e-135	486.1	KOG2177@1|root,KOG2177@2759|Eukaryota,3X9DI@554915|Amoebozoa	O	Ring finger
tr|C4LXD9|C4LXD9_ENTHI	5759.rna_EHI_098590-1	3.4e-137	494.2	KOG0800@1|root,KOG0800@2759|Eukaryota,3X9BR@554915|Amoebozoa	O	ZNRF3 protein
tr|C4LUC6|C4LUC6_ENTHI	5759.rna_EHI_110790-1	0.0	1211.8	2BY77@1|root,2RDV9@2759|Eukaryota,3XCRR@554915|Amoebozoa	O	Zinc finger, C3HC4 type (RING finger)
tr|C4LWZ6|C4LWZ6_ENTHI	5759.rna_EHI_127230-1	6.5e-167	593.2	298H2@1|root,2RFHR@2759|Eukaryota,3XETZ@554915|Amoebozoa	O	RING-like zinc finger
tr|C4M2D9|C4M2D9_ENTHI	5759.rna_EHI_158200-1	2.2e-72	278.1	2CRST@1|root,2R8ZD@2759|Eukaryota,3XFK9@554915|Amoebozoa	O	zinc-RING finger domain
tr|C4M4Q4|C4M4Q4_ENTHI	5759.rna_EHI_168070-1	2.8e-128	464.5	KOG4362@1|root,KOG4362@2759|Eukaryota,3XE0R@554915|Amoebozoa	O	zinc-RING finger domain
tr|C4LW35|C4LW35_ENTHI	5759.rna_EHI_141890-1	1.4e-57	229.2	COG5082@1|root,KOG4400@2759|Eukaryota,3XAYY@554915|Amoebozoa	O	Zinc knuckle
tr|C4M7P2|C4M7P2_ENTHI	5759.rna_EHI_091050-1	5.7e-221	773.1	KOG1812@1|root,KOG1812@2759|Eukaryota,3XD0X@554915|Amoebozoa	O	Poly(ADP-ribose) polymerase catalytic domain
tr|C4LYH5|C4LYH5_ENTHI	5759.rna_EHI_093840-1	2.7e-193	681.0	KOG1812@1|root,KOG1812@2759|Eukaryota,3XF7D@554915|Amoebozoa	O	In Between Ring fingers
tr|C4M5N4|C4M5N4_ENTHI	5759.rna_EHI_122760-1	0.0	1318.5	KOG1815@1|root,KOG1815@2759|Eukaryota,3X8EC@554915|Amoebozoa	O	In Between Ring fingers
tr|C4M028|C4M028_ENTHI	5759.rna_EHI_134790-1	1.3e-298	1031.6	KOG1815@1|root,KOG1815@2759|Eukaryota,3X9TQ@554915|Amoebozoa	O	In Between Ring fingers
tr|C4M1Z4|C4M1Z4_ENTHI	5759.rna_EHI_165120-1	2.7e-290	1003.8	KOG1814@1|root,KOG1814@2759|Eukaryota,3XD9T@554915|Amoebozoa	O	zinc-RING finger domain
tr|C4M749|C4M749_ENTHI	5759.rna_EHI_192080-1	2.2e-93	348.2	COG5152@1|root,KOG1813@2759|Eukaryota,3X90A@554915|Amoebozoa	O	finger protein
tr|C4LWT0|C4LWT0_ENTHI	5759.rna_EHI_198840-1	0.0	1274.6	KOG2177@1|root,KOG2177@2759|Eukaryota,3XFVA@554915|Amoebozoa	O	B-Box-type zinc finger
tr|C4LZH9|C4LZH9_ENTHI	5759.rna_EHI_124430-1	0.0	1943.3	COG1026@1|root,KOG2019@2759|Eukaryota,3X83Y@554915|Amoebozoa	O	Peptidase M16C associated
tr|C4LVX3|C4LVX3_ENTHI	5759.rna_EHI_125870-1	2.2e-311	1074.7	KOG2657@1|root,KOG2657@2759|Eukaryota,3X99W@554915|Amoebozoa	OT	Nicastrin
tr|Q8WQ58|Q8WQ58_ENTHI	5759.rna_EHI_182890-1	6.9e-220	769.6	KOG0686@1|root,KOG0686@2759|Eukaryota,3X982@554915|Amoebozoa	OT	COP9 signalosome complex subunit
tr|C4LVK0|C4LVK0_ENTHI	5759.rna_EHI_103560-1	1.6e-216	758.4	KOG2582@1|root,KOG2582@2759|Eukaryota,3X9F5@554915|Amoebozoa	OT	protein deneddylation
tr|C4M2C4|C4M2C4_ENTHI	5759.rna_EHI_158050-1	1.5e-149	535.8	KOG1308@1|root,KOG1308@2759|Eukaryota,3XFDI@554915|Amoebozoa	OT	Heat shock chaperonin-binding motif.
tr|C4M9K3|C4M9K3_ENTHI	5759.rna_EHI_189120-1	2.3e-292	1010.7	COG0666@1|root,KOG4436@1|root,KOG0505@2759|Eukaryota,KOG4436@2759|Eukaryota,3X9V3@554915|Amoebozoa	OT	Domain in Tre-2, BUB2p, and Cdc16p. Probable Rab-GAPs.
tr|C4LTS3|C4LTS3_ENTHI	5759.rna_EHI_050500-1	3.8e-184	650.6	COG1310@1|root,KOG1554@2759|Eukaryota,3X8BB@554915|Amoebozoa	OT	COP9 signalosome complex subunit
tr|C4MAS2|C4MAS2_ENTHI	5759.rna_EHI_049050-1	3.7e-73	280.8	KOG2729@1|root,KOG2729@2759|Eukaryota,3X9FB@554915|Amoebozoa	OTU	Cornichon protein
tr|C4LWD0|C4LWD0_ENTHI	5759.rna_EHI_096170-1	0.0	1116.3	KOG0595@1|root,KOG0595@2759|Eukaryota,3XDPI@554915|Amoebozoa	OTU	Protein tyrosine kinase
tr|C4LVX1|C4LVX1_ENTHI	5759.rna_EHI_125850-1	0.0	1408.3	KOG0595@1|root,KOG0595@2759|Eukaryota,3XD3Z@554915|Amoebozoa	OTU	Protein kinase; unclassified specificity.
tr|C4M640|C4M640_ENTHI	5759.rna_EHI_179890-1	0.0	1156.7	KOG0595@1|root,KOG0595@2759|Eukaryota,3XFGY@554915|Amoebozoa	OTU	Protein tyrosine kinase
tr|C4M5Z8|C4M5Z8_ENTHI	5759.rna_EHI_181260-1	0.0	1241.5	KOG0595@1|root,KOG0595@2759|Eukaryota,3XECV@554915|Amoebozoa	OTU	Protein tyrosine kinase
tr|C4LXR7|C4LXR7_ENTHI	5759.rna_EHI_014310-1	0.0	1697.9	KOG1420@1|root,KOG1420@2759|Eukaryota,3X9AV@554915|Amoebozoa	P	Ion channel
tr|C4M1V7|C4M1V7_ENTHI	5759.rna_EHI_027710-1	0.0	2219.9	COG0474@1|root,KOG0202@2759|Eukaryota,3X879@554915|Amoebozoa	P	Belongs to the cation transport ATPase (P-type) (TC 3.A.3) family
tr|C4M5V5|C4M5V5_ENTHI	5759.rna_EHI_026390-1	5.3e-259	899.8	COG1230@1|root,KOG1484@2759|Eukaryota,3X8FD@554915|Amoebozoa	P	Cation efflux family
tr|C4LZY3|C4LZY3_ENTHI	5759.rna_EHI_065670-1	0.0	2194.1	COG0474@1|root,KOG0209@2759|Eukaryota,3X87Q@554915|Amoebozoa	P	haloacid dehalogenase-like hydrolase
tr|C4M6M7|C4M6M7_ENTHI	5759.rna_EHI_147510-1	0.0	1512.3	COG0471@1|root,2QPZM@2759|Eukaryota,3XAH4@554915|Amoebozoa	P	Citrate transporter
tr|C4M0X1|C4M0X1_ENTHI	5759.rna_EHI_015330-1	0.0	1311.6	COG0471@1|root,2QPZM@2759|Eukaryota,3XAU5@554915|Amoebozoa	P	Citrate transporter
tr|C4LWU5|C4LWU5_ENTHI	5759.rna_EHI_198990-1	5.6e-192	676.8	COG2116@1|root,2QUGF@2759|Eukaryota,3XBGS@554915|Amoebozoa	P	Formate/nitrite transporter
tr|C4LTJ1|C4LTJ1_ENTHI	5759.rna_EHI_011970-1	4.5e-261	906.7	COG0168@1|root,KOG1341@2759|Eukaryota,3XGKZ@554915|Amoebozoa	P	Cation transport protein
tr|C4M404|C4M404_ENTHI	5759.rna_EHI_194990-1	2e-292	1011.1	298CG@1|root,2RD5S@2759|Eukaryota,3XBV2@554915|Amoebozoa	P	Major Facilitator Superfamily
tr|C4LWZ9|C4LWZ9_ENTHI	5759.rna_EHI_127270-1	1.4e-265	921.8	28HRH@1|root,2QQ2T@2759|Eukaryota,3X9F6@554915|Amoebozoa	P	cobalamin binding
tr|C4M405|C4M405_ENTHI	5759.rna_EHI_195000-1	3.4e-169	600.9	296ND@1|root,2RD61@2759|Eukaryota,3XBVA@554915|Amoebozoa	P	Belongs to the MIP aquaporin (TC 1.A.8) family
tr|C4M3T4|C4M3T4_ENTHI	5759.rna_EHI_163530-1	9.4e-89	332.8	297NJ@1|root,2RENI@2759|Eukaryota,3XDQC@554915|Amoebozoa	P	May be involved in fusion of retrograde transport vesicles derived from an endocytic compartment with the Golgi complex
tr|C4LY71|C4LY71_ENTHI	5759.rna_EHI_051760-1	4.8e-266	923.3	COG5069@1|root,2RBWK@2759|Eukaryota,3XA1T@554915|Amoebozoa	P	CAMSAP CH domain
tr|C4LY15|C4LY15_ENTHI	5759.rna_EHI_177610-1	3.2e-92	344.4	KOG3312@1|root,KOG3312@2759|Eukaryota,3X9H1@554915|Amoebozoa	P	Calcium-selective channel required to prevent calcium stores from overfilling
tr|C4M4J0|C4M4J0_ENTHI	5759.rna_EHI_139000-1	1.6e-210	738.4	COG0598@1|root,2QPTQ@2759|Eukaryota,3XGCB@554915|Amoebozoa	P	CorA-like Mg2+ transporter protein
tr|B1N4W6|B1N4W6_ENTHI	5759.rna_EHI_094800-1	4.2e-279	966.8	298CG@1|root,2RDFH@2759|Eukaryota,3XC8K@554915|Amoebozoa	P	Major Facilitator Superfamily
tr|C4MBG1|C4MBG1_ENTHI	5759.rna_EHI_030600-1	2.1e-152	545.0	KOG1558@1|root,KOG1558@2759|Eukaryota,3XCH0@554915|Amoebozoa	P	ZIP Zinc transporter
tr|C4LVL2|C4LVL2_ENTHI	5759.rna_EHI_103680-1	3.6e-146	524.2	COG0428@1|root,KOG2474@2759|Eukaryota,3X8JI@554915|Amoebozoa	P	ZIP Zinc transporter
tr|C4LSV9|C4LSV9_ENTHI	5759.rna_EHI_152760-1	7.8e-160	569.7	KOG1558@1|root,KOG1558@2759|Eukaryota,3X9BG@554915|Amoebozoa	P	zinc transporter
tr|C4LYD9|C4LYD9_ENTHI	5759.rna_EHI_008030-1	1.9e-239	834.7	KOG0252@1|root,KOG0252@2759|Eukaryota,3X84M@554915|Amoebozoa	P	Sugar (and other) transporter
tr|C4LW20|C4LW20_ENTHI	5759.rna_EHI_141350-1	0.0	2093.5	COG0474@1|root,KOG0206@2759|Eukaryota,3X8DZ@554915|Amoebozoa	P	Belongs to the cation transport ATPase (P-type) (TC 3.A.3) family. Type IV subfamily
tr|B1N2P9|B1N2P9_ENTHI	5759.rna_EHI_197300-1	0.0	2079.3	KOG0210@1|root,KOG0210@2759|Eukaryota,3XETA@554915|Amoebozoa	P	Belongs to the cation transport ATPase (P-type) (TC 3.A.3) family. Type IV subfamily
tr|C4LUG5|C4LUG5_ENTHI	5759.rna_EHI_049640-1	0.0	2060.0	KOG0210@1|root,KOG0210@2759|Eukaryota,3XGKA@554915|Amoebozoa	P	Belongs to the cation transport ATPase (P-type) (TC 3.A.3) family. Type IV subfamily
tr|C4LWH4|C4LWH4_ENTHI	5759.rna_EHI_096620-1	0.0	2278.1	COG0474@1|root,KOG0206@2759|Eukaryota,3X86Q@554915|Amoebozoa	P	Belongs to the cation transport ATPase (P-type) (TC 3.A.3) family. Type IV subfamily
tr|C4M462|C4M462_ENTHI	5759.rna_EHI_140130-1	0.0	2608.9	COG0474@1|root,KOG0206@2759|Eukaryota,3XCRS@554915|Amoebozoa	P	Belongs to the cation transport ATPase (P-type) (TC 3.A.3) family. Type IV subfamily
tr|B1N3C2|B1N3C2_ENTHI	5759.rna_EHI_001150-1	0.0	1336.2	COG0474@1|root,KOG0204@2759|Eukaryota,3XD8J@554915|Amoebozoa	P	Cation transporting ATPase, C-terminus
tr|C4M1F1|C4M1F1_ENTHI	5759.rna_EHI_030830-1	0.0	2014.6	COG0474@1|root,KOG0204@2759|Eukaryota,3X89J@554915|Amoebozoa	P	This magnesium-dependent enzyme catalyzes the hydrolysis of ATP coupled with the transport of calcium
tr|C4M1N0|C4M1N0_ENTHI	5759.rna_EHI_134010-1	9.4e-234	815.8	298CG@1|root,2RF5N@2759|Eukaryota,3XEC6@554915|Amoebozoa	P	Major Facilitator Superfamily
tr|C4MAX4|C4MAX4_ENTHI	5759.rna_EHI_029370-1	4e-87	327.4	COG0636@1|root,KOG0233@2759|Eukaryota,3X8ST@554915|Amoebozoa	P	Belongs to the V-ATPase proteolipid subunit family
sp|C4LY44|ASNA_ENTHI	5759.rna_EHI_177400-1	3.9e-184	650.6	COG0003@1|root,KOG2825@2759|Eukaryota,3X8GM@554915|Amoebozoa	P	ATPase required for the post-translational delivery of tail-anchored (TA) proteins to the endoplasmic reticulum. Recognizes and selectively binds the transmembrane domain of TA proteins in the cytosol. This complex then targets to the endoplasmic reticulum by membrane-bound receptors, where the tail- anchored protein is released for insertion. This process is regulated by ATP binding and hydrolys…
tr|C4LXK3|C4LXK3_ENTHI	5759.rna_EHI_073380-1	8.8e-104	382.9	COG0288@1|root,KOG1578@2759|Eukaryota,3X9AR@554915|Amoebozoa	P	Reversible hydration of carbon dioxide
tr|C4LUD3|C4LUD3_ENTHI	5759.rna_EHI_049310-1	0.0	1122.8	COG0530@1|root,KOG1307@2759|Eukaryota,3XAMK@554915|Amoebozoa	PT	Pleckstrin homology domain.
tr|C4M9G9|C4M9G9_ENTHI	5759.rna_EHI_105830-1	1e-259	902.1	KOG3614@1|root,KOG3614@2759|Eukaryota,3XBTC@554915|Amoebozoa	PT	Alpha-kinase family
tr|C4M3Y2|C4M3Y2_ENTHI	5759.rna_EHI_200770-1	2e-191	674.9	KOG1210@1|root,KOG1210@2759|Eukaryota,3X8UZ@554915|Amoebozoa	Q	3-ketodihydrosphingosine reductase
tr|C4M978|C4M978_ENTHI	5759.rna_EHI_124840-1	0.0	2601.6	COG1132@1|root,KOG0054@2759|Eukaryota,3XF9E@554915|Amoebozoa	Q	ABC transporter transmembrane region
tr|C4LY93|C4LY93_ENTHI	5759.rna_EHI_166890-1	0.0	1241.9	COG1131@1|root,KOG0061@2759|Eukaryota,3X858@554915|Amoebozoa	Q	(ABC) transporter
tr|C4M9D1|C4M9D1_ENTHI	5759.rna_EHI_149860-1	0.0	1338.9	COG2313@1|root,KOG3009@2759|Eukaryota,3X89R@554915|Amoebozoa	Q	Indigoidine synthase A like protein
tr|C4M2F0|C4M2F0_ENTHI	5759.rna_EHI_158310-1	6.6e-181	639.8	COG1028@1|root,KOG1208@2759|Eukaryota,3X9M1@554915|Amoebozoa	Q	Enoyl-(Acyl carrier protein) reductase
tr|C4M1W9|C4M1W9_ENTHI	5759.rna_EHI_164760-1	2.1e-168	598.2	COG1028@1|root,KOG1208@2759|Eukaryota,3XERY@554915|Amoebozoa	Q	Enoyl-(Acyl carrier protein) reductase
tr|C4LVQ9|C4LVQ9_ENTHI	5759.rna_EHI_186920-1	1.3e-148	532.3	COG1028@1|root,KOG0725@2759|Eukaryota,3X95G@554915|Amoebozoa	Q	Enoyl-(Acyl carrier protein) reductase
tr|C4M8M2|C4M8M2_ENTHI	5759.rna_EHI_114390-1	5.6e-172	610.1	COG1132@1|root,KOG0055@2759|Eukaryota,3X8CR@554915|Amoebozoa	Q	(ABC) transporter
tr|C4M6F5|C4M6F5_ENTHI	5759.rna_EHI_099870-1	5.1e-162	577.0	COG1132@1|root,KOG0055@2759|Eukaryota,3X85I@554915|Amoebozoa	Q	ABC transporter
tr|C4M817|C4M817_ENTHI	5759.rna_EHI_002140-1	1e-121	442.6	COG2761@1|root,2S2Z6@2759|Eukaryota,3XCDJ@554915|Amoebozoa	Q	DSBA-like thioredoxin domain
tr|C4M7V8|C4M7V8_ENTHI	5759.rna_EHI_029570-1	2e-157	561.6	COG0500@1|root,KOG1541@2759|Eukaryota,3X84V@554915|Amoebozoa	Q	Methyltransferase involved in Williams-Beuren syndrome
tr|C4M647|C4M647_ENTHI	5759.rna_EHI_179960-1	4e-109	400.6	COG0500@1|root,2S80I@2759|Eukaryota,3X98T@554915|Amoebozoa	Q	Methyltransferase domain
tr|C4LU54|C4LU54_ENTHI	5759.rna_EHI_068640-1	2.9e-237	827.4	COG0429@1|root,KOG1838@2759|Eukaryota,3XAN1@554915|Amoebozoa	S	alpha/beta hydrolase fold
tr|Q1EQ42|Q1EQ42_ENTHI	5759.rna_EHI_096210-1	2.1e-100	371.7	KOG1692@1|root,KOG1692@2759|Eukaryota	S	protein transport
tr|C4LWM7|C4LWM7_ENTHI	5759.rna_EHI_069390-1	3.9e-154	550.8	2CSMS@1|root,2RCFI@2759|Eukaryota,3XAV0@554915|Amoebozoa	S	Putative ephrin-receptor like
tr|C4LZN3|C4LZN3_ENTHI	5759.rna_EHI_175080-1	5.9e-302	1042.7	KOG2037@1|root,KOG2037@2759|Eukaryota,3XF1N@554915|Amoebozoa	S	Guanylate-binding protein, N-terminal domain
tr|C4M944|C4M944_ENTHI	5759.rna_EHI_083600-1	2.1e-109	401.7	29029@1|root,2R6X6@2759|Eukaryota,3XE37@554915|Amoebozoa	S	Translocon-associated protein beta (TRAPB)
tr|C4M390|C4M390_ENTHI	5759.rna_EHI_106250-1	1.5e-242	845.1	292UU@1|root,2R9RI@2759|Eukaryota,3XG9K@554915|Amoebozoa	S	Lung seven transmembrane receptor
tr|C4LV96|C4LV96_ENTHI	5759.rna_EHI_183250-1	4.9e-83	313.9	2BXQE@1|root,2RCGC@2759|Eukaryota,3XAWF@554915|Amoebozoa	S	domain found in Plexins, Semaphorins and Integrins
tr|C4LWE5|C4LWE5_ENTHI	5759.rna_EHI_096320-1	1.1e-118	432.6	292PT@1|root,2R9KC@2759|Eukaryota,3XG7W@554915|Amoebozoa	S	Mannose-6-phosphate receptor
tr|C4M2N1|C4M2N1_ENTHI	5759.rna_EHI_005960-1	3.1e-74	284.3	2CTR8@1|root,2RH81@2759|Eukaryota,3XGU9@554915|Amoebozoa	S	EGF domain, unclasssified subfamily
tr|B1N399|B1N399_ENTHI	5759.rna_EHI_015420-1	0.0	1544.6	2C01J@1|root,2RCHC@2759|Eukaryota,3XAY9@554915|Amoebozoa	S	Epidermal growth factor-like domain.
tr|C4LWD8|C4LWD8_ENTHI	5759.rna_EHI_096250-1	0.0	1195.6	KOG2103@1|root,KOG2103@2759|Eukaryota,3XF8I@554915|Amoebozoa	S	Protein of unknown function (DUF1620)
tr|C4M112|C4M112_ENTHI	5759.rna_EHI_105070-1	2.5e-175	621.3	29JCS@1|root,2RSM3@2759|Eukaryota,3XGC5@554915|Amoebozoa	S	Pfam:Git3_C
tr|C4LXF6|C4LXF6_ENTHI	5759.rna_EHI_130880-1	1.6e-293	1014.6	294G4@1|root,2RBDD@2759|Eukaryota,3X9DF@554915|Amoebozoa	S	PIG-X / PBN1
tr|C4M703|C4M703_ENTHI	5759.rna_EHI_057830-1	1.1e-187	662.5	KOG2357@1|root,KOG2357@2759|Eukaryota,3X9GC@554915|Amoebozoa	S	Protein of unknown function (DUF1682)
tr|C4LVU2|C4LVU2_ENTHI	5759.rna_EHI_187250-1	4.8e-191	673.7	28NJQ@1|root,2RXTU@2759|Eukaryota,3XCVW@554915|Amoebozoa	S	Repeated motif present between transmembrane helices in cystinosin, yeast ERS1p, mannose-P-dolichol utilization defect 1, and other hypothetical proteins.
tr|C4M8Q6|C4M8Q6_ENTHI	5759.rna_EHI_132430-1	9.6e-208	729.2	2CCQ0@1|root,2RC0X@2759|Eukaryota,3XA86@554915|Amoebozoa	S	Repeated motif present between transmembrane helices in cystinosin, yeast ERS1p, mannose-P-dolichol utilization defect 1, and other hypothetical proteins.
tr|C4M374|C4M374_ENTHI	5759.rna_EHI_086190-1	1.9e-236	824.7	29JCG@1|root,2RSKS@2759|Eukaryota,3XB8I@554915|Amoebozoa	S	Beta-lactamase superfamily domain
tr|C4LYG2|C4LYG2_ENTHI	5759.rna_EHI_093710-1	2.2e-257	894.4	2EY29@1|root,2SZMM@2759|Eukaryota,3XF99@554915|Amoebozoa	S	EGF domain, unclasssified subfamily
tr|C4LV76|C4LV76_ENTHI	5759.rna_EHI_183000-1	1.1e-233	815.8	298DT@1|root,2RFEC@2759|Eukaryota,3XEPJ@554915|Amoebozoa	S	EGF domain, unclasssified subfamily
tr|B1N2V4|B1N2V4_ENTHI	5759.rna_EHI_159870-1	1.7e-150	538.5	293YF@1|root,2RFPN@2759|Eukaryota,3XF0Z@554915|Amoebozoa	S	Galactose-inhibitable lectin 35 kDa subunit
tr|C4LSM1|C4LSM1_ENTHI	5759.rna_EHI_151800-1	8.8e-98	362.8	2CH2M@1|root,2S05S@2759|Eukaryota,3XFCV@554915|Amoebozoa	S	ML domain
tr|C4LSW8|C4LSW8_ENTHI	5759.rna_EHI_152850-1	6.1e-199	699.9	2BYZQ@1|root,2RF7C@2759|Eukaryota,3XEEP@554915|Amoebozoa	S	Belongs to the histidine acid phosphatase family
tr|C4M8S6|C4M8S6_ENTHI	5759.rna_EHI_146950-1	2.5e-252	877.5	KOG3672@1|root,KOG3672@2759|Eukaryota,3XBS2@554915|Amoebozoa	S	Belongs to the histidine acid phosphatase family
tr|C4M349|C4M349_ENTHI	5759.rna_EHI_059910-1	5e-248	863.2	KOG1382@1|root,KOG1382@2759|Eukaryota,3X966@554915|Amoebozoa	S	Belongs to the histidine acid phosphatase family
tr|B1N416|B1N416_ENTHI	5759.rna_EHI_056430-1	4.2e-250	870.2	28JEF@1|root,2SCPM@2759|Eukaryota,3XCS3@554915|Amoebozoa	S	Rare lipoprotein A (RlpA)-like double-psi beta-barrel
tr|C4M0H3|C4M0H3_ENTHI	5759.rna_EHI_007000-1	1e-217	762.7	2E7YM@1|root,2RSJX@2759|Eukaryota,3XG33@554915|Amoebozoa	S	WH2 motif
tr|C4M0G4|C4M0G4_ENTHI	5759.rna_EHI_006910-1	6.9e-56	223.0	29A6F@1|root,2RH8Y@2759|Eukaryota,3XGVC@554915|Amoebozoa	S	Coiled-coil N-terminus of cGMP-dependent protein kinase
tr|C4LWJ1|C4LWJ1_ENTHI	5759.rna_EHI_096810-1	2e-274	951.0	29970@1|root,2RG8K@2759|Eukaryota,3XFRR@554915|Amoebozoa	S	von Willebrand factor (vWF) type A domain
tr|C4LWI0|C4LWI0_ENTHI	5759.rna_EHI_096680-1	9.8e-244	849.0	KOG1055@1|root,KOG1055@2759|Eukaryota,3X9IA@554915|Amoebozoa	S	Receptor family ligand binding region
tr|C4M050|C4M050_ENTHI	5759.rna_EHI_021350-1	0.0	1360.1	297VJ@1|root,2REVV@2759|Eukaryota,3XDZQ@554915|Amoebozoa	S	Carbohydrate binding domain
tr|C4LVA3|C4LVA3_ENTHI	5759.rna_EHI_182480-1	2.6e-302	1043.9	29720@1|root,2RE1F@2759|Eukaryota,3XCYU@554915|Amoebozoa	S	Thioredoxin-like domain
tr|C4M358|C4M358_ENTHI	5759.rna_EHI_086030-1	0.0	1083.2	KOG1836@1|root,KOG1836@2759|Eukaryota,3XGPB@554915|Amoebozoa	S	biological adhesion
tr|C4M083|C4M083_ENTHI	5759.rna_EHI_004880-1	1.7e-147	528.5	294SM@1|root,2RBQ2@2759|Eukaryota,3X9RN@554915|Amoebozoa	S	Belongs to the RNase T2 family
tr|C4LXL8|C4LXL8_ENTHI	5759.rna_EHI_073580-1	3e-231	807.7	COG4886@1|root,KOG0619@2759|Eukaryota,3XIGC@554915|Amoebozoa	S	Gamma interferon inducible lysosomal thiol reductase (GILT)
tr|B1N2X4|B1N2X4_ENTHI	5759.rna_EHI_014010-1	0.0	1305.8	2CF6S@1|root,2RETW@2759|Eukaryota,3XDWV@554915|Amoebozoa	S	Saposin (B) Domains
tr|C4M8D5|C4M8D5_ENTHI	5759.rna_EHI_185430-1	0.0	1348.2	KOG3832@1|root,KOG3832@2759|Eukaryota,3XAHE@554915|Amoebozoa	S	Transmembrane amino acid transporter protein
tr|C4LZT5|C4LZT5_ENTHI	5759.rna_EHI_194200-1	3.5e-307	1060.1	KOG3832@1|root,KOG3832@2759|Eukaryota,3X96K@554915|Amoebozoa	S	Transmembrane amino acid transporter protein
tr|C4LZU5|C4LZU5_ENTHI	5759.rna_EHI_194310-1	1.2e-288	998.4	KOG3832@1|root,KOG3832@2759|Eukaryota,3XEGH@554915|Amoebozoa	S	Transmembrane amino acid transporter protein
tr|C4LSN3|C4LSN3_ENTHI	5759.rna_EHI_151940-1	6.9e-270	936.0	KOG3832@1|root,KOG3832@2759|Eukaryota,3XD5N@554915|Amoebozoa	S	Tryptophan/tyrosine permease family
tr|C4M1Z1|C4M1Z1_ENTHI	5759.rna_EHI_165090-1	2.8e-263	914.1	KOG3832@1|root,KOG3832@2759|Eukaryota,3XC0N@554915|Amoebozoa	S	Transmembrane amino acid transporter protein
tr|C4M615|C4M615_ENTHI	5759.rna_EHI_072120-1	8.5e-254	882.5	KOG3832@1|root,2SA9U@2759|Eukaryota,3XA3B@554915|Amoebozoa	S	Transmembrane amino acid transporter protein
tr|C4LXY8|C4LXY8_ENTHI	5759.rna_EHI_035580-1	3.7e-129	467.6	COG5291@1|root,KOG0858@2759|Eukaryota,3XARU@554915|Amoebozoa	S	May be involved in the degradation of misfolded endoplasmic reticulum (ER) luminal proteins
tr|C4M9H8|C4M9H8_ENTHI	5759.rna_EHI_187710-1	8.2e-252	875.9	295KP@1|root,2RCIZ@2759|Eukaryota,3XB10@554915|Amoebozoa	S	A Receptor for Ubiquitination Targets
tr|C4LWF9|C4LWF9_ENTHI	5759.rna_EHI_096460-1	3.8e-284	983.4	298QE@1|root,2RFRG@2759|Eukaryota,3XF3C@554915|Amoebozoa	S	F-box domain
tr|C4M0K7|C4M0K7_ENTHI	5759.rna_EHI_024650-1	0.0	1622.8	299UG@1|root,2RGWT@2759|Eukaryota,3XGC7@554915|Amoebozoa	S	Formin Homology 2 Domain
sp|C4M6U3|SEY12_ENTHI	5759.rna_EHI_054180-1	0.0	1622.4	KOG2203@1|root,KOG2203@2759|Eukaryota,3X9MS@554915|Amoebozoa	S	GTP-binding protein that may be involved in cell development
tr|C4M0T8|C4M0T8_ENTHI	5759.rna_EHI_100500-1	9.7e-242	842.4	KOG2490@1|root,KOG2490@2759|Eukaryota,3X8NI@554915|Amoebozoa	S	Eukaryotic membrane protein family
tr|C4LV27|C4LV27_ENTHI	5759.rna_EHI_092670-1	3.1e-175	620.9	KOG3058@1|root,KOG3058@2759|Eukaryota,3XFS5@554915|Amoebozoa	S	PAP2 superfamily C-terminal
tr|C4M4K5|C4M4K5_ENTHI	5759.rna_EHI_031230-1	3e-265	920.6	COG5062@1|root,KOG0411@2759|Eukaryota,3X8PK@554915|Amoebozoa	S	GWT1
tr|C4LXM1|C4LXM1_ENTHI	5759.rna_EHI_073610-1	1.4e-231	808.5	KOG3098@1|root,KOG3098@2759|Eukaryota,3X9KF@554915|Amoebozoa	S	Ion channel regulatory protein UNC-93
tr|C4LV61|C4LV61_ENTHI	5759.rna_EHI_182810-1	0.0	1863.2	2BZJY@1|root,2QQQ7@2759|Eukaryota,3X835@554915|Amoebozoa	S	FtsX-like permease family
tr|B1N3A0|B1N3A0_ENTHI	5759.rna_EHI_135050-1	1.9e-283	981.1	293C6@1|root,2RA91@2759|Eukaryota,3XGFF@554915|Amoebozoa	S	Wnt-binding factor required for Wnt secretion
tr|C4M2P5|C4M2P5_ENTHI	5759.rna_EHI_006110-1	1e-185	656.0	COG0628@1|root,2SZVM@2759|Eukaryota,3XCFZ@554915|Amoebozoa	S	AI-2E family transporter
tr|C4MA86|C4MA86_ENTHI	5759.rna_EHI_039820-1	2.5e-267	927.5	2CE2E@1|root,2RE98@2759|Eukaryota,3XD7M@554915|Amoebozoa	S	Wnt-binding factor required for Wnt secretion
tr|C4LUD7|C4LUD7_ENTHI	5759.rna_EHI_049350-1	2.7e-299	1033.9	2CE2E@1|root,2RSK7@2759|Eukaryota,3X9DD@554915|Amoebozoa	S	Wnt-binding factor required for Wnt secretion
tr|C4LWL5|C4LWL5_ENTHI	5759.rna_EHI_069270-1	2.5e-275	954.1	2CATY@1|root,2S72X@2759|Eukaryota,3X91Y@554915|Amoebozoa	S	TMC domain
tr|C4M6D2|C4M6D2_ENTHI	5759.rna_EHI_142960-1	1.6e-293	1014.6	28HK3@1|root,2QPXU@2759|Eukaryota,3XG4J@554915|Amoebozoa	S	Wnt-binding factor required for Wnt secretion
tr|C4LSZ1|C4LSZ1_ENTHI	5759.rna_EHI_148210-1	3.4e-236	823.9	297PG@1|root,2REPH@2759|Eukaryota,3XDRI@554915|Amoebozoa	S	Wnt-binding factor required for Wnt secretion
tr|C4LSB5|C4LSB5_ENTHI	5759.rna_EHI_153230-1	6.9e-251	872.8	2927T@1|root,2R946@2759|Eukaryota,3XFSC@554915|Amoebozoa	S	Rhodopsin-like GPCR transmembrane domain
tr|B1N3J2|B1N3J2_ENTHI	5759.rna_EHI_059850-1	2.8e-162	577.8	2CSDU@1|root,2RBHR@2759|Eukaryota,3X9IW@554915|Amoebozoa	S	TMEM164 family
tr|C4M697|C4M697_ENTHI	5759.rna_EHI_081700-1	1.3e-131	475.7	295BS@1|root,2RC9Q@2759|Eukaryota,3XAKY@554915|Amoebozoa	S	Frag1/DRAM/Sfk1 family
tr|C4M0E7|C4M0E7_ENTHI	5759.rna_EHI_006740-1	0.0	1344.3	2CRM4@1|root,2R8E7@2759|Eukaryota,3XF0H@554915|Amoebozoa	S	Chaperone of endosialidase
tr|C4M0C0|C4M0C0_ENTHI	5759.rna_EHI_064510-1	2e-302	1044.3	2972A@1|root,2RE1R@2759|Eukaryota,3XCZ6@554915|Amoebozoa	S	Chaperone of endosialidase
tr|C4M124|C4M124_ENTHI	5759.rna_EHI_105190-1	1.2e-269	935.3	2CSJU@1|root,2RC71@2759|Eukaryota,3XAHD@554915|Amoebozoa	S	Chaperone of endosialidase
tr|C4M130|C4M130_ENTHI	5759.rna_EHI_105260-1	0.0	1266.9	2CT95@1|root,2RFEF@2759|Eukaryota,3XEPQ@554915|Amoebozoa	S	Chaperone of endosialidase
tr|C4M7H6|C4M7H6_ENTHI	5759.rna_EHI_112040-1	6.7e-309	1065.8	297FG@1|root,2REF5@2759|Eukaryota,3XDFB@554915|Amoebozoa	S	Chaperone of endosialidase
tr|C4M5Q9|C4M5Q9_ENTHI	5759.rna_EHI_129780-1	2.8e-193	681.0	2CT57@1|root,2REVS@2759|Eukaryota,3XDZG@554915|Amoebozoa	S	PAP2 superfamily C-terminal
tr|C4M0Z7|C4M0Z7_ENTHI	5759.rna_EHI_135110-1	6.3e-146	523.5	299C4@1|root,2RGDX@2759|Eukaryota,3XFY2@554915|Amoebozoa	S	3-oxo-5-alpha-steroid 4-dehydrogenase
tr|C4LSB3|C4LSB3_ENTHI	5759.rna_EHI_153210-1	0.0	1105.5	29479@1|root,2RB49@2759|Eukaryota,3XGQ7@554915|Amoebozoa	S	Chaperone of endosialidase
tr|C4M1C2|C4M1C2_ENTHI	5759.rna_EHI_170000-1	1.7e-306	1057.7	28UQQ@1|root,2R1FP@2759|Eukaryota,3XBK6@554915|Amoebozoa	S	Ferric reductase like transmembrane component
tr|C4LVS2|C4LVS2_ENTHI	5759.rna_EHI_187050-1	2.9e-276	957.2	295QD@1|root,2RCNR@2759|Eukaryota,3XB73@554915|Amoebozoa	S	Chaperone of endosialidase
tr|C4LTI4|C4LTI4_ENTHI	5759.rna_EHI_011900-1	1.2e-71	275.8	29555@1|root,2RC2X@2759|Eukaryota,3XABH@554915|Amoebozoa	S	PRA1 family protein
tr|C4LUK2|C4LUK2_ENTHI	5759.rna_EHI_022890-1	1.1e-110	406.0	2CF6B@1|root,2RDQ9@2759|Eukaryota,3XCKM@554915|Amoebozoa	S	Tetraspanin family
tr|C4M992|C4M992_ENTHI	46681.XP_001738130.1	2.8e-114	417.9	2CF6B@1|root,2RCZA@2759|Eukaryota,3XBMI@554915|Amoebozoa	S	Tetraspanin family
tr|C4M528|C4M528_ENTHI	5759.rna_EHI_127810-1	3.7e-91	340.9	2BXQG@1|root,2RBYP@2759|Eukaryota,3XA4R@554915|Amoebozoa	S	PRA1 family protein
tr|C4M7K7|C4M7K7_ENTHI	5759.rna_EHI_170400-1	0.0	1300.8	29EDE@1|root,2RMID@2759|Eukaryota,3X8EI@554915|Amoebozoa	S	Alpha/beta hydrolase of unknown function (DUF900)
tr|B1N4S7|B1N4S7_ENTHI	5759.rna_EHI_191790-1	3.4e-123	447.6	295CC@1|root,2RG8D@2759|Eukaryota,3XFRE@554915|Amoebozoa	S	FAR-17a/AIG1-like protein
tr|C4LTG7|C4LTG7_ENTHI	5759.rna_EHI_045560-1	0.0	1495.3	29EDE@1|root,2RMID@2759|Eukaryota,3XAWP@554915|Amoebozoa	S	Alpha/beta hydrolase of unknown function (DUF900)
tr|C4LU48|C4LU48_ENTHI	5759.rna_EHI_068570-1	9.1e-78	296.2	KOG3269@1|root,KOG3269@2759|Eukaryota,3X9BE@554915|Amoebozoa	S	Protein of unknown function (DUF788)
tr|C4LVY2|C4LVY2_ENTHI	5759.rna_EHI_125970-1	2.3e-80	304.7	KOG3058@1|root,KOG3058@2759|Eukaryota,3X9S0@554915|Amoebozoa	S	PAP2 superfamily C-terminal
tr|B1N412|B1N412_ENTHI	5759.rna_EHI_139380-1	4e-81	307.4	2CF6B@1|root,2RC6H@2759|Eukaryota,3XAGP@554915|Amoebozoa	S	Tetraspanin family
tr|C4M417|C4M417_ENTHI	5759.rna_EHI_195140-1	2.9e-73	281.2	2F0FV@1|root,2T1MG@2759|Eukaryota,3XCSM@554915|Amoebozoa	S	B-cell receptor-associated protein 31-like
tr|C4LVB3|C4LVB3_ENTHI	5759.rna_EHI_196950-1	2.7e-54	217.6	2CF6V@1|root,2RHWB@2759|Eukaryota,3XHJD@554915|Amoebozoa	S	Rab5-interacting protein (Rab5ip)
tr|C4M0A5|C4M0A5_ENTHI	5759.rna_EHI_005120-1	2.2e-207	728.0	295YJ@1|root,2RCX5@2759|Eukaryota,3XBIX@554915|Amoebozoa	S	Phosphatidylinositol-glycan biosynthesis class S protein
tr|C4M2M7|C4M2M7_ENTHI	5759.rna_EHI_005920-1	1.8e-87	328.6	29AIY@1|root,2RHMM@2759|Eukaryota,3XH9M@554915|Amoebozoa	S	GPI-GlcNAc transferase complex, PIG-H component
tr|C4LYT5|C4LYT5_ENTHI	5759.rna_EHI_010380-1	6.6e-281	972.6	2CSN6@1|root,2RCGZ@2759|Eukaryota,3XAXG@554915|Amoebozoa	S	Domain found in a variety of signalling proteins, always encircled by uDENN and dDENN
tr|C4LUM2|C4LUM2_ENTHI	5759.rna_EHI_023100-1	1e-159	569.3	2CAMQ@1|root,2RSK6@2759|Eukaryota,3XD57@554915|Amoebozoa	S	Domain of unknown function (DUF4782)
tr|C4M4X5|C4M4X5_ENTHI	5759.rna_EHI_119260-1	6.1e-99	366.7	2CTM2@1|root,2RGPJ@2759|Eukaryota,3XG8M@554915|Amoebozoa	S	TLD
tr|C4M7Q3|C4M7Q3_ENTHI	5759.rna_EHI_120870-1	0.0	1222.2	2CTGD@1|root,2RG8Z@2759|Eukaryota,3XFS9@554915|Amoebozoa	S	Domain found in a variety of signalling proteins, always encircled by uDENN and dDENN
tr|C4LVZ8|C4LVZ8_ENTHI	5759.rna_EHI_126130-1	1.1e-89	335.9	29JD0@1|root,2RSMB@2759|Eukaryota,3X9F2@554915|Amoebozoa	S	PIG-P
tr|C4LSN0|C4LSN0_ENTHI	5759.rna_EHI_151910-1	2.3e-303	1047.3	290VH@1|root,2R7R0@2759|Eukaryota,3XEK0@554915|Amoebozoa	S	DnaJ molecular chaperone homology domain
tr|C4M8R6|C4M8R6_ENTHI	5759.rna_EHI_181540-1	3.9e-87	327.4	298B7@1|root,2RFBT@2759|Eukaryota,3XEKM@554915|Amoebozoa	S	Ubiquitin family
tr|C4M2V7|C4M2V7_ENTHI	5759.rna_EHI_188900-1	2.6e-50	204.5	2CGNY@1|root,2RHSW@2759|Eukaryota,3XHFH@554915|Amoebozoa	S	ER protein Pkr1
tr|C4M5J7|C4M5J7_ENTHI	5759.rna_EHI_001830-1	3.3e-236	823.9	KOG2407@1|root,KOG2407@2759|Eukaryota,3X99Q@554915|Amoebozoa	S	Gpi16 subunit, GPI transamidase component
tr|C4M0I0|C4M0I0_ENTHI	5759.rna_EHI_024350-1	0.0	1183.3	KOG1032@1|root,KOG1032@2759|Eukaryota,3X9GJ@554915|Amoebozoa	S	Domain of unknown function (DUF4782)
tr|C4LT80|C4LT80_ENTHI	5759.rna_EHI_044580-1	3.9e-181	640.6	KOG2111@1|root,KOG2111@2759|Eukaryota,3XDZC@554915|Amoebozoa	S	phosphatidylinositol-3,5-bisphosphate binding
tr|C4LTT9|C4LTT9_ENTHI	5759.rna_EHI_050690-1	4.6e-177	627.1	296Y2@1|root,2RDXD@2759|Eukaryota,3XCU0@554915|Amoebozoa	S	Apyrase
tr|C4M9N5|C4M9N5_ENTHI	5759.rna_EHI_061020-1	1e-212	745.7	2CYAE@1|root,2S367@2759|Eukaryota,3XEG5@554915|Amoebozoa	S	Endonuclease/Exonuclease/phosphatase family
tr|Q1EPZ5|Q1EPZ5_ENTHI	5759.rna_EHI_107040-1	6.3e-127	460.3	28JTR@1|root,2QS7N@2759|Eukaryota,3X934@554915|Amoebozoa	S	SNAP receptor activity
tr|C4M4X6|C4M4X6_ENTHI	5759.rna_EHI_119270-1	1.1e-256	892.1	2CSWQ@1|root,2RDIM@2759|Eukaryota,3XCCQ@554915|Amoebozoa	S	Domain of unknown function (DUF4832)
tr|C4M3R1|C4M3R1_ENTHI	5759.rna_EHI_146190-1	2.8e-157	561.2	KOG3975@1|root,KOG3975@2759|Eukaryota,3XFZC@554915|Amoebozoa	S	Lipid-droplet associated hydrolase
tr|C4M7F1|C4M7F1_ENTHI	5759.rna_EHI_166450-1	0.0	1095.9	294A3@1|root,2RB76@2759|Eukaryota,3X93E@554915|Amoebozoa	S	Domain of unknown function (DUF4209)
tr|C4LT38|C4LT38_ENTHI	5759.rna_EHI_148680-1	0.0	2035.8	2BZJY@1|root,2QPZ9@2759|Eukaryota,3X8DB@554915|Amoebozoa	S	FtsX-like permease family
tr|C4M0H6|C4M0H6_ENTHI	5759.rna_EHI_007030-1	1.1e-211	742.3	28IPD@1|root,2QR0F@2759|Eukaryota,3XCBU@554915|Amoebozoa	S	Sugar transport protein
tr|C4M550|C4M550_ENTHI	5759.rna_EHI_078310-1	2.5e-253	880.9	28PZK@1|root,2QWNB@2759|Eukaryota,3X8J5@554915|Amoebozoa	S	Sulfite exporter TauE/SafE
tr|C4LWQ6|C4LWQ6_ENTHI	5759.rna_EHI_198600-1	4.6e-227	793.5	28IPD@1|root,2QR0F@2759|Eukaryota	S	carbohydrate transmembrane transporter activity
tr|C4LUH4|C4LUH4_ENTHI	5759.rna_EHI_049750-1	5.9e-302	1042.7	KOG2296@1|root,KOG2296@2759|Eukaryota,3X8J8@554915|Amoebozoa	S	LMBR1-like membrane protein
tr|C4M8G7|C4M8G7_ENTHI	5759.rna_EHI_063000-1	6.7e-196	689.9	KOG2592@1|root,KOG2592@2759|Eukaryota,3X8YT@554915|Amoebozoa	S	Serine incorporator (Serinc)
tr|C4M896|C4M896_ENTHI	5759.rna_EHI_019090-1	9.1e-195	686.0	KOG2895@1|root,KOG2895@2759|Eukaryota,3X8KX@554915|Amoebozoa	S	Protein of unknown function (DUF2838)
tr|C4LZF3|C4LZF3_ENTHI	5759.rna_EHI_137920-1	9.9e-272	942.2	2CE2E@1|root,2RE9K@2759|Eukaryota,3XD81@554915|Amoebozoa	S	Wnt-binding factor required for Wnt secretion
tr|C4LXK1|C4LXK1_ENTHI	5759.rna_EHI_073360-1	3.4e-118	431.0	2CF6A@1|root,2RC4B@2759|Eukaryota,3XADD@554915|Amoebozoa	S	YhhN family
tr|C4LYK4|C4LYK4_ENTHI	5759.rna_EHI_118430-1	6.3e-190	669.8	2BZEP@1|root,2SU9G@2759|Eukaryota,3X95S@554915|Amoebozoa	S	PAP2 superfamily
tr|C4LW13|C4LW13_ENTHI	5759.rna_EHI_126280-1	4.6e-180	637.1	2988W@1|root,2RF9G@2759|Eukaryota,3XEHQ@554915|Amoebozoa	S	GPI transamidase subunit PIG-U
tr|C4M4J4|C4M4J4_ENTHI	5759.rna_EHI_139040-1	5e-260	903.3	2CE2E@1|root,2RDDM@2759|Eukaryota,3XC59@554915|Amoebozoa	S	Wnt-binding factor required for Wnt secretion
tr|C4M0G2|C4M0G2_ENTHI	5759.rna_EHI_006890-1	1.4e-192	678.7	296DF@1|root,2RDC1@2759|Eukaryota,3XC2R@554915|Amoebozoa	S	Membrane transport protein
tr|C4LSB8|C4LSB8_ENTHI	5759.rna_EHI_153260-1	1.6e-143	515.4	COG5197@1|root,KOG3094@2759|Eukaryota,3X900@554915|Amoebozoa	S	YIF1
tr|C4M4F8|C4M4F8_ENTHI	5759.rna_EHI_041930-1	9e-75	286.2	KOG4831@1|root,KOG4831@2759|Eukaryota,3X964@554915|Amoebozoa	S	Putative transmembrane family 234
tr|C4M7Y6|C4M7Y6_ENTHI	5759.rna_EHI_119560-1	3.1e-107	394.4	COG5291@1|root,KOG0858@2759|Eukaryota,3X9E2@554915|Amoebozoa	S	May be involved in the degradation of misfolded endoplasmic reticulum (ER) luminal proteins
tr|C4M257|C4M257_ENTHI	5759.rna_EHI_174090-1	0.0	1507.7	29EDE@1|root,2RMID@2759|Eukaryota,3XGDA@554915|Amoebozoa	S	Alpha/beta hydrolase of unknown function (DUF900)
tr|C4LWC8|C4LWC8_ENTHI	5759.rna_EHI_096150-1	2.5e-62	244.6	KOG3356@1|root,KOG3356@2759|Eukaryota,3X9BK@554915|Amoebozoa	S	OST3 / OST6 family, transporter family
tr|C4LSX6|C4LSX6_ENTHI	5759.rna_EHI_148060-1	2.1e-151	541.6	KOG3188@1|root,KOG3188@2759|Eukaryota,3X941@554915|Amoebozoa	S	ER membrane protein complex subunit 3
tr|C4M0E4|C4M0E4_ENTHI	5759.rna_EHI_006710-1	9.6e-258	895.6	COG0429@1|root,KOG1838@2759|Eukaryota,3XDKH@554915|Amoebozoa	S	acylglycerol lipase activity
sp|C4LTM1|SEY11_ENTHI	5759.rna_EHI_012280-1	0.0	1811.2	KOG2203@1|root,KOG2203@2759|Eukaryota,3X874@554915|Amoebozoa	S	GTP-binding protein that may be involved in cell development
tr|A0A0A1XEJ2|A0A0A1XEJ2_ZEUCU	7213.XP_004520322.1	1.2e-274	952.6	2C9W7@1|root,2SCTQ@2759|Eukaryota,3ADYB@33154|Opisthokonta,3BVZT@33208|Metazoa,3DCT5@33213|Bilateria,421RS@6656|Arthropoda,3SPSP@50557|Insecta,454D1@7147|Diptera	S	Domain of unknown function (DUF4771)
tr|C4LTD7|C4LTD7_ENTHI	5759.rna_EHI_045240-1	4.8e-104	383.6	KOG3150@1|root,KOG3150@2759|Eukaryota,3XAD6@554915|Amoebozoa	S	Protein of unknown function (DUF778)
tr|C4LTB6|C4LTB6_ENTHI	5759.rna_EHI_045010-1	3.8e-99	367.5	KOG3150@1|root,KOG3150@2759|Eukaryota,3XB39@554915|Amoebozoa	S	Protein of unknown function (DUF778)
tr|C4LXA6|C4LXA6_ENTHI	5759.rna_EHI_098230-1	5.7e-80	303.5	COG1990@1|root,KOG3282@2759|Eukaryota,3X98F@554915|Amoebozoa	S	Peptidyl-tRNA hydrolase PTH2
tr|C4LXC5|C4LXC5_ENTHI	46681.XP_001737954.1	8e-73	281.6	KOG4297@1|root,KOG4297@2759|Eukaryota,3X8X2@554915|Amoebozoa	S	carbohydrate binding
tr|C4MBK8|C4MBK8_ENTHI	5759.rna_EHI_160220-1	2.2e-268	931.0	KOG2238@1|root,KOG2238@2759|Eukaryota,3XBE2@554915|Amoebozoa	S	Maintenance of mitochondrial morphology protein 1
tr|C4M5Z2|C4M5Z2_ENTHI	5759.rna_EHI_181200-1	1.1e-163	582.4	2E1I5@1|root,2S8V4@2759|Eukaryota,3X9FJ@554915|Amoebozoa	S	Pfam:Y_phosphatase3C
tr|C4M915|C4M915_ENTHI	5759.rna_EHI_192750-1	2.5e-278	964.1	KOG2238@1|root,KOG2238@2759|Eukaryota,3X96T@554915|Amoebozoa	S	Maintenance of mitochondrial morphology protein 1
tr|C4LVE4|C4LVE4_ENTHI	5759.rna_EHI_197270-1	5.6e-166	590.1	KOG3975@1|root,KOG3975@2759|Eukaryota,3X9GN@554915|Amoebozoa	S	Pfam:DUF2305
tr|C4LWV8|C4LWV8_ENTHI	5759.rna_EHI_199130-1	1.5e-275	955.7	KOG1836@1|root,KOG1836@2759|Eukaryota,3XG27@554915|Amoebozoa	S	biological adhesion
tr|C4M4X7|C4M4X7_ENTHI	5759.rna_EHI_119280-1	1.3e-196	692.2	COG5273@1|root,KOG1312@2759|Eukaryota,3X8US@554915|Amoebozoa	S	Belongs to the DHHC palmitoyltransferase family
tr|C4M0L9|C4M0L9_ENTHI	5759.rna_EHI_008430-1	4.4e-130	470.7	COG5273@1|root,KOG1315@2759|Eukaryota,3XEWX@554915|Amoebozoa	S	Pfam:zf-DHHC
tr|C4LXL9|C4LXL9_ENTHI	5759.rna_EHI_073590-1	3.6e-182	644.0	COG5273@1|root,KOG1311@2759|Eukaryota,3XD4Z@554915|Amoebozoa	S	Belongs to the DHHC palmitoyltransferase family
tr|C4LT07|C4LT07_ENTHI	5759.rna_EHI_148370-1	3.6e-162	577.4	COG5273@1|root,KOG1315@2759|Eukaryota,3X98N@554915|Amoebozoa	S	Belongs to the DHHC palmitoyltransferase family
tr|C4M2I1|C4M2I1_ENTHI	5759.rna_EHI_054500-1	2.5e-113	414.8	COG5273@1|root,KOG1315@2759|Eukaryota,3X91X@554915|Amoebozoa	S	Belongs to the DHHC palmitoyltransferase family
tr|C4M3B7|C4M3B7_ENTHI	5759.rna_EHI_175500-1	2.7e-291	1007.3	2CSY2@1|root,2RDPW@2759|Eukaryota,3XCK5@554915|Amoebozoa	S	CorA-like Mg2+ transporter protein
tr|C4LVP8|C4LVP8_ENTHI	5759.rna_EHI_186810-1	2.8e-213	747.7	KOG3097@1|root,KOG3097@2759|Eukaryota,3XIH3@554915|Amoebozoa	S	Ion channel regulatory protein UNC-93
tr|C4MAW9|C4MAW9_ENTHI	5759.rna_EHI_029220-1	1e-142	512.7	2CT37@1|root,2REKK@2759|Eukaryota,3XDMX@554915|Amoebozoa	S	Rhomboid family
tr|C4LX82|C4LX82_ENTHI	5759.rna_EHI_013150-1	1.8e-234	818.1	COG1408@1|root,2QRHG@2759|Eukaryota,3XESI@554915|Amoebozoa	S	Calcineurin-like phosphoesterase superfamily domain
tr|C4M7F6|C4M7F6_ENTHI	5759.rna_EHI_035970-1	1.9e-102	378.6	KOG3211@1|root,KOG3211@2759|Eukaryota,3X910@554915|Amoebozoa	S	Repeated motif present between transmembrane helices in cystinosin, yeast ERS1p, mannose-P-dolichol utilization defect 1, and other hypothetical proteins.
tr|C4LT11|C4LT11_ENTHI	5759.rna_EHI_148410-1	3.8e-184	650.6	KOG2913@1|root,KOG2913@2759|Eukaryota,3XEPD@554915|Amoebozoa	S	Repeated motif present between transmembrane helices in cystinosin, yeast ERS1p, mannose-P-dolichol utilization defect 1, and other hypothetical proteins.
tr|C4LUA6|C4LUA6_ENTHI	5759.rna_EHI_110570-1	8.9e-116	422.9	COG5198@1|root,KOG3187@2759|Eukaryota,3X8TR@554915|Amoebozoa	S	Protein tyrosine phosphatase-like protein, PTPLA
tr|C4LW15|C4LW15_ENTHI	5759.rna_EHI_126310-1	2.1e-117	428.3	COG1100@1|root,KOG0393@2759|Eukaryota,3XEMN@554915|Amoebozoa	S	Rho (Ras homology) subfamily of Ras-like small GTPases
tr|C4LTK9|C4LTK9_ENTHI	5759.rna_EHI_012160-1	0.0	1270.0	2CSGA@1|root,2RBSZ@2759|Eukaryota,3X9VY@554915|Amoebozoa	S	Calcineurin-like phosphoesterase
tr|C4M5Y4|C4M5Y4_ENTHI	5759.rna_EHI_137250-1	0.0	1232.6	293R9@1|root,2RAN7@2759|Eukaryota,3XGJV@554915|Amoebozoa	S	Calcineurin-like phosphoesterase
tr|C4M4K7|C4M4K7_ENTHI	5759.rna_EHI_031250-1	2.7e-167	594.7	KOG2443@1|root,KOG2443@2759|Eukaryota,3X8SW@554915|Amoebozoa	S	Presenilin, signal peptide peptidase, family
tr|C4M1W4|C4M1W4_ENTHI	5759.rna_EHI_027780-1	7.8e-169	599.7	KOG2443@1|root,KOG2443@2759|Eukaryota,3X93Z@554915|Amoebozoa	S	Presenilin, signal peptide peptidase, family
tr|C4LXQ9|C4LXQ9_ENTHI	46681.XP_001736835.1	9.7e-93	346.3	KOG0084@1|root,KOG0084@2759|Eukaryota	S	GTPase activity
tr|C4M416|C4M416_ENTHI	5759.rna_EHI_195130-1	3.8e-240	837.0	COG0679@1|root,KOG2722@2759|Eukaryota,3X9R9@554915|Amoebozoa	S	Membrane transport protein
tr|C4LU91|C4LU91_ENTHI	5759.rna_EHI_110390-1	4.3e-257	893.6	28IZG@1|root,2QSJM@2759|Eukaryota,3X905@554915|Amoebozoa	S	Nodulin-like
tr|B1N2T2|B1N2T2_ENTHI	5759.rna_EHI_096500-1	2.4e-153	548.1	295JB@1|root,2RCHG@2759|Eukaryota,3XAYH@554915|Amoebozoa	S	Ubiquitin associated domain
tr|C4M0A1|C4M0A1_ENTHI	5759.rna_EHI_005070-1	2.6e-97	361.3	COG0456@1|root,KOG3235@2759|Eukaryota,3X8TP@554915|Amoebozoa	S	N-terminal acetyltransferase complex ARD1 subunit
tr|C4MAL4|C4MAL4_ENTHI	5759.rna_EHI_123240-1	4.8e-93	347.1	COG0456@1|root,KOG3139@2759|Eukaryota,3X8UI@554915|Amoebozoa	S	FR47-like protein
tr|C4M1M7|C4M1M7_ENTHI	5759.rna_EHI_133980-1	1.1e-89	335.9	COG0456@1|root,KOG3235@2759|Eukaryota,3XC1I@554915|Amoebozoa	S	Acetyltransferase (GNAT) domain
tr|C4LZF4|C4LZF4_ENTHI	5759.rna_EHI_137930-1	1.1e-97	362.5	COG0456@1|root,KOG3234@2759|Eukaryota,3X8IJ@554915|Amoebozoa	S	FR47-like protein
tr|C4LSJ1|C4LSJ1_ENTHI	5759.rna_EHI_151490-1	9.9e-94	349.4	COG3153@1|root,2S80K@2759|Eukaryota,3X976@554915|Amoebozoa	S	Acetyltransferase (GNAT) domain
tr|C4LVP0|C4LVP0_ENTHI	5759.rna_EHI_186730-1	1.4e-98	365.5	COG0456@1|root,KOG3235@2759|Eukaryota,3XCMS@554915|Amoebozoa	S	FR47-like protein
tr|C4M9I0|C4M9I0_ENTHI	46681.XP_001740512.1	1.3e-96	359.0	2E4YN@1|root,2SBTF@2759|Eukaryota,3X9F3@554915|Amoebozoa	S	Acetyltransferase (GNAT) domain
tr|Q9U7F6|Q9U7F6_ENTHI	5759.rna_EHI_181220-1	0.0	1328.9	KOG2220@1|root,KOG2220@2759|Eukaryota,3X8XX@554915|Amoebozoa	S	BRO1-like domain
tr|C4LUT1|C4LUT1_ENTHI	5759.rna_EHI_178670-1	1e-178	632.5	COG0656@1|root,KOG1577@2759|Eukaryota,3X82R@554915|Amoebozoa	S	reductase
tr|C4LYC9|C4LYC9_ENTHI	5759.rna_EHI_007920-1	2.2e-85	321.6	COG0666@1|root,KOG0504@2759|Eukaryota,3X9FE@554915|Amoebozoa	S	Ankyrin repeat
tr|C4M7N7|C4M7N7_ENTHI	5759.rna_EHI_037120-1	1.8e-142	511.9	COG0666@1|root,KOG0504@2759|Eukaryota,3XA7V@554915|Amoebozoa	S	Ankyrin repeat
tr|C4M9H1|C4M9H1_ENTHI	5759.rna_EHI_105850-1	0.0	1218.8	2CT4U@1|root,2REU9@2759|Eukaryota,3XDXG@554915|Amoebozoa	S	Ankyrin repeat
tr|C4M021|C4M021_ENTHI	5759.rna_EHI_134720-1	2.6e-56	224.9	COG0666@1|root,2SCCH@2759|Eukaryota,3X901@554915|Amoebozoa	S	Ankyrin repeat
tr|C4M562|C4M562_ENTHI	5759.rna_EHI_178090-1	2.7e-243	847.4	KOG0522@1|root,KOG0522@2759|Eukaryota,3X91H@554915|Amoebozoa	S	GPCR-chaperone
tr|C4M079|C4M079_ENTHI	5759.rna_EHI_004840-1	2.4e-58	231.9	COG0663@1|root,2QTES@2759|Eukaryota,3X97C@554915|Amoebozoa	S	Bacterial transferase hexapeptide (six repeats)
tr|C4MA60|C4MA60_ENTHI	5759.rna_EHI_069950-1	4e-181	640.6	2940E@1|root,2REXR@2759|Eukaryota,3XE29@554915|Amoebozoa	S	Protein kinase C conserved region 2 (CalB)
tr|C4LU98|C4LU98_ENTHI	5759.rna_EHI_110470-1	9.7e-170	602.8	2940E@1|root,2RAXA@2759|Eukaryota,3XGN5@554915|Amoebozoa	S	Protein kinase C conserved region 2 (CalB)
tr|C4LS91|C4LS91_ENTHI	5759.rna_EHI_152980-1	9.2e-62	242.7	29A3Z@1|root,2RH6F@2759|Eukaryota,3XGSH@554915|Amoebozoa	S	Protein kinase C conserved region 2 (CalB)
tr|C4LYG3|C4LYG3_ENTHI	5759.rna_EHI_093720-1	3.2e-295	1020.4	KOG2140@1|root,KOG2140@2759|Eukaryota,3X875@554915|Amoebozoa	S	Domain in DAP-5, eIF4G, MA-3 and other proteins.
tr|C4M1V0|C4M1V0_ENTHI	46681.XP_001735623.1	4.1e-101	374.0	COG1100@1|root,KOG1673@2759|Eukaryota,3X8M2@554915|Amoebozoa	S	Gtr1/RagA G protein conserved region
tr|C4LX13|C4LX13_ENTHI	5759.rna_EHI_127420-1	0.0	1481.5	KOG3518@1|root,KOG3518@2759|Eukaryota,3XIGJ@554915|Amoebozoa	S	Villin headpiece domain
tr|B1N4J9|B1N4J9_ENTHI	5759.rna_EHI_128440-1	4e-176	624.0	KOG2983@1|root,KOG2983@2759|Eukaryota,3X9CA@554915|Amoebozoa	S	D123
tr|C4LVV0|C4LVV0_ENTHI	5759.rna_EHI_125620-1	1.1e-306	1058.5	298VS@1|root,2RFX0@2759|Eukaryota,3XFAS@554915|Amoebozoa	S	HEC/Ndc80p family
tr|C4M8H4|C4M8H4_ENTHI	5759.rna_EHI_090260-1	8.3e-79	299.7	COG1546@1|root,2SFSS@2759|Eukaryota,3XFYI@554915|Amoebozoa	S	Competence-damaged protein
tr|C4LXW3|C4LXW3_ENTHI	5759.rna_EHI_087830-1	1.9e-225	788.1	295TM@1|root,2RCS5@2759|Eukaryota,3XBBX@554915|Amoebozoa	S	Cyclin, N-terminal domain
tr|C4MAN5|C4MAN5_ENTHI	5759.rna_EHI_016120-1	0.0	1267.3	2BX34@1|root,2RCJH@2759|Eukaryota,3XB1T@554915|Amoebozoa	S	EF-hand domain pair
tr|C4LWH6|C4LWH6_ENTHI	5759.rna_EHI_096640-1	2.4e-178	631.3	294P1@1|root,2RBID@2759|Eukaryota,3X9JN@554915|Amoebozoa	S	EF hand
tr|B1N2G5|B1N2G5_ENTHI	5759.rna_EHI_148810-1	1.7e-173	615.1	294P1@1|root,2RCZN@2759|Eukaryota,3XBMZ@554915|Amoebozoa	S	EF-hand domain pair
tr|C4LW49|C4LW49_ENTHI	5759.rna_EHI_142040-1	0.0	1478.4	2902F@1|root,2R6XC@2759|Eukaryota,3XE3D@554915|Amoebozoa	S	Exo70 exocyst complex subunit
tr|C4LUA3|C4LUA3_ENTHI	5759.rna_EHI_110540-1	0.0	1497.6	2CT70@1|root,2RF4K@2759|Eukaryota,3XEAZ@554915|Amoebozoa	S	F-box-like
tr|C4LYZ4|C4LYZ4_ENTHI	5759.rna_EHI_118100-1	0.0	1703.0	2CCPN@1|root,2RFMK@2759|Eukaryota,3XEYT@554915|Amoebozoa	S	WD40 repeats
tr|C4LSM0|C4LSM0_ENTHI	5759.rna_EHI_151790-1	0.0	1400.6	2CSI9@1|root,2RC10@2759|Eukaryota,3XA89@554915|Amoebozoa	S	WD domain, G-beta repeat
tr|C4M1C5|C4M1C5_ENTHI	5759.rna_EHI_170030-1	0.0	1250.3	2CT51@1|root,2REUW@2759|Eukaryota,3XDY8@554915|Amoebozoa	S	WD domain, G-beta repeat
tr|C4M8H3|C4M8H3_ENTHI	5759.rna_EHI_090250-1	0.0	1585.5	KOG1924@1|root,KOG1925@2759|Eukaryota,3XEAM@554915|Amoebozoa	S	Formin Homology 2 Domain
tr|C4LVE0|C4LVE0_ENTHI	5759.rna_EHI_197230-1	0.0	1506.5	29942@1|root,2RG5I@2759|Eukaryota,3XFME@554915|Amoebozoa	S	Formin Homology 2 Domain
tr|C4LY91|C4LY91_ENTHI	5759.rna_EHI_166870-1	9.6e-261	905.6	COG1161@1|root,KOG1424@2759|Eukaryota,3X8HS@554915|Amoebozoa	S	Ferrous iron transport protein B
tr|Q5NSY7|Q5NSY7_ENTHI	5759.rna_EHI_184670-1	1.5e-106	392.1	296HG@1|root,2RDGG@2759|Eukaryota,3XC9V@554915|Amoebozoa	S	Ras of Complex, Roc, domain of DAPkinase
tr|Q5NSX9|Q5NSX9_ENTHI	5759.rna_EHI_110300-1	1.5e-117	428.7	299XS@1|root,2RH06@2759|Eukaryota,3XGJX@554915|Amoebozoa	S	Ras of Complex, Roc, domain of DAPkinase
tr|C4M9Q5|C4M9Q5_ENTHI	5759.rna_EHI_055420-1	8.1e-182	642.9	298E1@1|root,2RFEK@2759|Eukaryota,3XEPW@554915|Amoebozoa	S	Ras family
tr|C4LXK0|C4LXK0_ENTHI	5759.rna_EHI_073350-1	9.7e-126	456.1	COG0637@1|root,KOG2914@2759|Eukaryota,3XE3S@554915|Amoebozoa	S	Haloacid dehalogenase-like hydrolase
tr|C4M301|C4M301_ENTHI	5759.rna_EHI_074120-1	4.1e-124	450.7	COG0637@1|root,KOG2914@2759|Eukaryota,3XERN@554915|Amoebozoa	S	Haloacid dehalogenase-like hydrolase
tr|C4LSF5|C4LSF5_ENTHI	5759.rna_EHI_153750-1	4.6e-131	473.8	298KR@1|root,2RFMM@2759|Eukaryota,3XEYU@554915|Amoebozoa	S	Haloacid dehalogenase-like hydrolase
tr|C4M4V1|C4M4V1_ENTHI	5759.rna_EHI_193490-1	2.2e-133	481.5	2CSQB@1|root,2RCQM@2759|Eukaryota,3XB9S@554915|Amoebozoa	S	Haloacid dehalogenase-like hydrolase
tr|C4LYV0|C4LYV0_ENTHI	5759.rna_EHI_010630-1	0.0	1132.9	KOG0211@1|root,KOG0211@2759|Eukaryota,3XAC5@554915|Amoebozoa	S	regulatory subunit
tr|C4LWN6|C4LWN6_ENTHI	5759.rna_EHI_069480-1	0.0	1372.1	KOG1243@1|root,KOG1243@2759|Eukaryota,3X8SU@554915|Amoebozoa	S	Protein kinase domain
tr|C4MA08|C4MA08_ENTHI	5759.rna_EHI_146520-1	0.0	1400.6	KOG1243@1|root,KOG1243@2759|Eukaryota,3XAEE@554915|Amoebozoa	S	protein phosphorylation
tr|C4LZA7|C4LZA7_ENTHI	5759.rna_EHI_000560-1	3.9e-82	310.8	2CVR6@1|root,2RSJU@2759|Eukaryota,3X9D9@554915|Amoebozoa	S	Zinc-finger of C2H2 type
tr|C4M5J3|C4M5J3_ENTHI	5759.rna_EHI_001790-1	8.7e-276	955.7	2CKPJ@1|root,2RE3Q@2759|Eukaryota,3XD16@554915|Amoebozoa	S	N-terminal C2 in EEIG1 and EHBP1 proteins
tr|C4LYQ6|C4LYQ6_ENTHI	5759.rna_EHI_004450-1	2.4e-280	970.7	2C3F1@1|root,2RBPK@2759|Eukaryota,3X9R5@554915|Amoebozoa	S	Phorbol esters/diacylglycerol binding domain (C1 domain)
tr|C4M0F7|C4M0F7_ENTHI	5759.rna_EHI_006840-1	1.2e-110	406.0	2C1KY@1|root,2REVR@2759|Eukaryota,3XDZE@554915|Amoebozoa	S	Sjogren's syndrome/scleroderma autoantigen 1 (Autoantigen p27)
tr|B1N432|B1N432_ENTHI	5759.rna_EHI_007360-1	2e-244	851.3	29JBQ@1|root,2RSJY@2759|Eukaryota,3XGN9@554915|Amoebozoa	S	50S ribosome-binding GTPase
tr|C4LYE3|C4LYE3_ENTHI	5759.rna_EHI_008080-1	3.2e-164	584.3	2C2T3@1|root,2RDT0@2759|Eukaryota,3XCP7@554915|Amoebozoa	S	zinc finger
tr|C4LYF0|C4LYF0_ENTHI	5759.rna_EHI_008170-1	9.5e-250	869.0	2BZZE@1|root,2RGP2@2759|Eukaryota,3XG80@554915|Amoebozoa	S	Colon cancer-associated protein Mic1-like
tr|C4M0P0|C4M0P0_ENTHI	5759.rna_EHI_008760-1	0.0	1662.9	2C9Q5@1|root,2RABM@2759|Eukaryota,3XGGK@554915|Amoebozoa	S	Middle domain of eukaryotic initiation factor 4G (eIF4G)
tr|C4LZ34|C4LZ34_ENTHI	5759.rna_EHI_009600-1	0.0	3195.2	2CKPI@1|root,2RDIJ@2759|Eukaryota,3XCCJ@554915|Amoebozoa	S	Nucleolar pre-ribosomal-associated protein 1
tr|C4LZ44|C4LZ44_ENTHI	5759.rna_EHI_009700-1	1.2e-179	635.6	295S2@1|root,2RCQF@2759|Eukaryota,3XB9F@554915|Amoebozoa	S	Ku70/Ku80 beta-barrel domain
tr|C4M0R3|C4M0R3_ENTHI	5759.rna_EHI_009990-1	6.1e-281	973.0	295RM@1|root,2RF9Y@2759|Eukaryota,3XEID@554915|Amoebozoa	S	P21-Rho-binding domain
tr|C4M0R8|C4M0R8_ENTHI	5759.rna_EHI_010040-1	1.4e-147	528.9	2CHTC@1|root,2RG3D@2759|Eukaryota,3XFIW@554915|Amoebozoa	S	Vta1 like
tr|C4M0S6|C4M0S6_ENTHI	5759.rna_EHI_010120-1	2.4e-178	631.3	2FGJQ@1|root,2THYI@2759|Eukaryota,3XGBQ@554915|Amoebozoa	S	Small nuclear RNA activating complex (SNAPc), subunit SNAP43
tr|C4M0S7|C4M0S7_ENTHI	5759.rna_EHI_010130-1	6.4e-93	346.7	2C1PZ@1|root,2REYR@2759|Eukaryota,3XE3M@554915|Amoebozoa	S	TLD
tr|C4LYS5|C4LYS5_ENTHI	5759.rna_EHI_010270-1	1.9e-250	871.3	292JZ@1|root,2R9GI@2759|Eukaryota,3XG6J@554915|Amoebozoa	S	PHD zinc finger
tr|C4LYS9|C4LYS9_ENTHI	5759.rna_EHI_010320-1	6.1e-260	902.9	28JXY@1|root,2RDRH@2759|Eukaryota,3XCMT@554915|Amoebozoa	S	Domain found in a variety of signalling proteins, always encircled by uDENN and dDENN
tr|C4M7D2|C4M7D2_ENTHI	5759.rna_EHI_011190-1	8e-279	965.7	COG1341@1|root,KOG2750@2759|Eukaryota,3X9CS@554915|Amoebozoa	S	mRNA cleavage and polyadenylation factor CLP1 P-loop
tr|C4M9J1|C4M9J1_ENTHI	5759.rna_EHI_011550-1	0.0	1273.5	2971R@1|root,2RSK2@2759|Eukaryota,3X9PH@554915|Amoebozoa	S	Domain with 2 conserved Trp (W) residues
tr|C4LTL0|C4LTL0_ENTHI	5759.rna_EHI_012170-1	1.7e-254	884.8	29A2H@1|root,2RH4Z@2759|Eukaryota,3X8KI@554915|Amoebozoa	S	von Willebrand factor type A domain
tr|C4LTN9|C4LTN9_ENTHI	5759.rna_EHI_012520-1	1.9e-308	1064.3	29880@1|root,2RF8K@2759|Eukaryota,3XEGD@554915|Amoebozoa	S	PAS domain
tr|C4LX66|C4LX66_ENTHI	5759.rna_EHI_012940-1	0.0	2226.1	297JU@1|root,2REUK@2759|Eukaryota,3XDXZ@554915|Amoebozoa	S	RIC1
tr|C4LX70|C4LX70_ENTHI	5759.rna_EHI_012990-1	0.0	1148.3	2CE1W@1|root,2RCHN@2759|Eukaryota,3XAZ2@554915|Amoebozoa	S	Ku70/Ku80 beta-barrel domain
tr|C4LX93|C4LX93_ENTHI	5759.rna_EHI_013270-1	8.6e-187	659.4	294QU@1|root,2RBN7@2759|Eukaryota,3X9PM@554915|Amoebozoa	S	RNB domain
tr|C4MAK3|C4MAK3_ENTHI	5759.rna_EHI_017010-1	2.7e-231	807.7	290HG@1|root,2R7CK@2759|Eukaryota,3XEAU@554915|Amoebozoa	S	WD40 repeats
tr|C4M898|C4M898_ENTHI	5759.rna_EHI_019110-1	2.7e-43	181.4	29A84@1|root,2RHAN@2759|Eukaryota,3XGXB@554915|Amoebozoa	S	Nuclear fragile X mental retardation-interacting protein 1 (NUFIP1)
tr|C4M7V2|C4M7V2_ENTHI	5759.rna_EHI_020360-1	1.6e-148	531.9	2C6WX@1|root,2RE0B@2759|Eukaryota,3XCXA@554915|Amoebozoa	S	K homology RNA-binding domain
tr|C4M048|C4M048_ENTHI	5759.rna_EHI_021330-1	1.3e-131	475.7	KOG4046@1|root,KOG4046@2759|Eukaryota,3X9BV@554915|Amoebozoa	S	Domain of unknown function UPF0086
tr|C4M065|C4M065_ENTHI	5759.rna_EHI_021540-1	6.5e-134	483.4	2973U@1|root,2RE3A@2759|Eukaryota,3XD0Q@554915|Amoebozoa	S	Ubiquitin homologues
tr|C4LUQ0|C4LUQ0_ENTHI	5759.rna_EHI_023390-1	3e-284	983.8	KOG2127@1|root,KOG2080@2759|Eukaryota,3X914@554915|Amoebozoa	S	Domain found in a variety of signalling proteins, always encircled by uDENN and dDENN
tr|B1N438|B1N438_ENTHI	5759.rna_EHI_023620-1	2.7e-283	980.7	KOG3709@1|root,KOG3709@2759|Eukaryota,3X9HN@554915|Amoebozoa	S	PACS-1 cytosolic sorting protein
tr|B1N439|B1N439_ENTHI	5759.rna_EHI_023630-1	0.0	2566.6	KOG1848@1|root,KOG1848@2759|Eukaryota,3XCBJ@554915|Amoebozoa	S	protein transport
tr|C4M0I6|C4M0I6_ENTHI	5759.rna_EHI_024440-1	2.3e-147	528.1	297NF@1|root,2RENE@2759|Eukaryota,3XDQ6@554915|Amoebozoa	S	TLD
tr|C4M0J4|C4M0J4_ENTHI	5759.rna_EHI_024520-1	6.5e-116	423.3	2CSF2@1|root,2RBN2@2759|Eukaryota,3X9PF@554915|Amoebozoa	S	DTW
tr|C4M0J8|C4M0J8_ENTHI	5759.rna_EHI_024560-1	2.3e-187	661.4	2BYM1@1|root,2R6Z4@2759|Eukaryota,3XE46@554915|Amoebozoa	S	PFU (PLAA family ubiquitin binding)
tr|C4M334|C4M334_ENTHI	5759.rna_EHI_025470-1	8.9e-268	929.1	2957Y@1|root,2RFQU@2759|Eukaryota,3XF2D@554915|Amoebozoa	S	SPRY domain
tr|C4M5W3|C4M5W3_ENTHI	5759.rna_EHI_026430-1	4.1e-86	323.9	29UAD@1|root,2RXI7@2759|Eukaryota,3X9CB@554915|Amoebozoa	S	RWP-RK domain
tr|C4M1V2|C4M1V2_ENTHI	5759.rna_EHI_027660-1	0.0	1646.3	2CPAV@1|root,2R14A@2759|Eukaryota,3XB44@554915|Amoebozoa	S	Component of IIS longevity pathway SMK-1
tr|C4M1W1|C4M1W1_ENTHI	5759.rna_EHI_027750-1	1.2e-151	542.3	2CT3J@1|root,2RENT@2759|Eukaryota,3XDQR@554915|Amoebozoa	S	TLD
tr|C4M4W3|C4M4W3_ENTHI	5759.rna_EHI_028990-1	1.1e-59	235.7	29AAW@1|root,2RHDF@2759|Eukaryota,3XH0I@554915|Amoebozoa	S	Proteasome maturation factor UMP1
tr|B1N3N0|B1N3N0_ENTHI	5759.rna_EHI_030460-1	3.3e-100	370.9	2BYM6@1|root,2RFNA@2759|Eukaryota,3XEZK@554915|Amoebozoa	S	MED6 mediator sub complex component
tr|C4M1F3|C4M1F3_ENTHI	5759.rna_EHI_030850-1	1.1e-164	585.9	2F4MV@1|root,2RBXM@2759|Eukaryota,3XA35@554915|Amoebozoa	S	TLD
tr|C4M4Z3|C4M4Z3_ENTHI	5759.rna_EHI_035130-1	3.8e-265	920.2	2C7RA@1|root,2RG34@2759|Eukaryota,3XFII@554915|Amoebozoa	S	RNA polymerase I specific transcription initiation factor RRN3
tr|B1N2Y8|B1N2Y8_ENTHI	5759.rna_EHI_035380-1	7.4e-222	776.2	298SD@1|root,2RFTJ@2759|Eukaryota,3XF6I@554915|Amoebozoa	S	Metal dependent phosphohydrolases with conserved 'HD' motif.
tr|Q1EQ44|Q1EQ44_ENTHI	5759.rna_EHI_035520-1	0.0	1128.6	2986T@1|root,2RF7A@2759|Eukaryota,3XEEJ@554915|Amoebozoa	S	Sec23/Sec24 beta-sandwich domain
tr|C4M8Z9|C4M8Z9_ENTHI	5759.rna_EHI_038280-1	0.0	1801.6	295TS@1|root,2RCSA@2759|Eukaryota,3XBC3@554915|Amoebozoa	S	Protein kinase C conserved region 1 (C1) domains (Cysteine-rich domains)
tr|C4LZN9|C4LZN9_ENTHI	5759.rna_EHI_038550-1	4.8e-252	876.7	2C1M3@1|root,2RD7X@2759|Eukaryota,3XBXC@554915|Amoebozoa	S	Slx4 endonuclease
tr|C4LZP7|C4LZP7_ENTHI	5759.rna_EHI_038630-1	6.2e-257	892.9	298WH@1|root,2RFXR@2759|Eukaryota,3XFBN@554915|Amoebozoa	S	Rab-GTPase-TBC domain
tr|C4LZR2|C4LZR2_ENTHI	5759.rna_EHI_038900-1	2.3e-205	721.5	2927Z@1|root,2R94C@2759|Eukaryota,3XFSJ@554915|Amoebozoa	S	WWE domain
tr|C4LZS5|C4LZS5_ENTHI	5759.rna_EHI_039040-1	0.0	1078.9	28J77@1|root,2REFJ@2759|Eukaryota,3XDFY@554915|Amoebozoa	S	Protein of unknown function (DUF2009)
tr|B1N3V3|B1N3V3_ENTHI	5759.rna_EHI_040670-1	1e-153	549.3	2CAMJ@1|root,2REBE@2759|Eukaryota,3XDA8@554915|Amoebozoa	S	Rogdi leucine zipper containing protein
tr|C4M4F4|C4M4F4_ENTHI	5759.rna_EHI_041890-1	2.9e-93	347.8	2CSHR@1|root,2RBZB@2759|Eukaryota,3XA5Q@554915|Amoebozoa	S	Domain present in ubiquitin-regulatory proteins
tr|C4M4F6|C4M4F6_ENTHI	5759.rna_EHI_041910-1	1.9e-68	265.0	298NZ@1|root,2RFPX@2759|Eukaryota,3XF1A@554915|Amoebozoa	S	Ribosomal RNA-processing protein 7 (RRP7)
tr|B1N427|B1N427_ENTHI	5759.rna_EHI_044160-1	1.8e-300	1037.7	KOG1787@1|root,KOG1787@2759|Eukaryota,3X9KR@554915|Amoebozoa	S	platelet formation
tr|C4LT97|C4LT97_ENTHI	5759.rna_EHI_044780-1	1.2e-97	362.5	296IE@1|root,2RDHF@2759|Eukaryota,3XCB4@554915|Amoebozoa	S	Pfam:DUF2962
tr|C4LT98|C4LT98_ENTHI	5759.rna_EHI_044790-1	1.1e-153	549.3	KOG2896@1|root,KOG2896@2759|Eukaryota,3X9J7@554915|Amoebozoa	S	SNARE complex assembly
tr|C4LTB1|C4LTB1_ENTHI	5759.rna_EHI_044920-1	2.5e-183	647.9	295YX@1|root,2RCXH@2759|Eukaryota,3XBJC@554915|Amoebozoa	S	RNA recognition motif
tr|C4LTC6|C4LTC6_ENTHI	5759.rna_EHI_045130-1	7.6e-220	769.6	KOG2071@1|root,KOG2071@2759|Eukaryota,3X9HZ@554915|Amoebozoa	S	RPR
tr|C4LTD3|C4LTD3_ENTHI	5759.rna_EHI_045200-1	4.3e-89	334.0	29232@1|root,2R8ZG@2759|Eukaryota,3XFKD@554915|Amoebozoa	S	Ubiquitin family
tr|C4LTD5|C4LTD5_ENTHI	5759.rna_EHI_045220-1	1.2e-140	505.8	KOG2656@1|root,KOG2656@2759|Eukaryota,3X9HY@554915|Amoebozoa	S	SANT/Myb-like domain of DAMP1
tr|C4LUE7|C4LUE7_ENTHI	5759.rna_EHI_049460-1	5.8e-241	839.7	KOG0997@1|root,KOG0997@2759|Eukaryota,3XEQ4@554915|Amoebozoa	S	Trafficking protein Mon1
tr|C4LTQ3|C4LTQ3_ENTHI	5759.rna_EHI_050260-1	0.0	1358.2	28KGB@1|root,2SABP@2759|Eukaryota,3X96E@554915|Amoebozoa	S	Protein of unknown function (DUF1765)
tr|C4LTR2|C4LTR2_ENTHI	5759.rna_EHI_050370-1	9.1e-112	409.5	293BW@1|root,2RA8S@2759|Eukaryota,3XGFB@554915|Amoebozoa	S	Haloacid dehalogenase-like hydrolase
tr|C4LTU0|C4LTU0_ENTHI	5759.rna_EHI_050700-1	9.2e-72	276.2	2958D@1|root,2RC69@2759|Eukaryota,3XAGD@554915|Amoebozoa	S	Cdc37 Hsp90 binding domain
tr|C4M3S4|C4M3S4_ENTHI	5759.rna_EHI_052850-1	0.0	1455.7	295GD@1|root,2RCEF@2759|Eukaryota,3XATF@554915|Amoebozoa	S	Transcription factor/nuclear export subunit protein 2
tr|C4M8N9|C4M8N9_ENTHI	5759.rna_EHI_053430-1	8.4e-142	509.6	2CKP9@1|root,2RBII@2759|Eukaryota,3X9JU@554915|Amoebozoa	S	Ubiquitin family
tr|C4M9T2|C4M9T2_ENTHI	5759.rna_EHI_056670-1	1.1e-80	305.8	298P8@1|root,2RDX6@2759|Eukaryota,3XCTT@554915|Amoebozoa	S	TLD
tr|C4M704|C4M704_ENTHI	5759.rna_EHI_057840-1	0.0	2516.1	293PB@1|root,2RAK5@2759|Eukaryota,3XGJ8@554915|Amoebozoa	S	B-block binding subunit of TFIIIC
tr|C4M336|C4M336_ENTHI	5759.rna_EHI_059650-1	6.2e-188	663.3	293CC@1|root,2RA98@2759|Eukaryota,3XGFH@554915|Amoebozoa	S	FAR1 DNA-binding domain
tr|C4M6J1|C4M6J1_ENTHI	5759.rna_EHI_060360-1	1.6e-271	941.4	2CFD9@1|root,2R24S@2759|Eukaryota,3XDC8@554915|Amoebozoa	S	TLD
tr|C4MA56|C4MA56_ENTHI	46681.XP_001734987.1	3.5e-129	467.6	294K7@1|root,2RBHH@2759|Eukaryota,3X9IM@554915|Amoebozoa	S	Encoded by
tr|C4M1P4|C4M1P4_ENTHI	5759.rna_EHI_062680-1	6.6e-245	852.8	2951T@1|root,2RBZJ@2759|Eukaryota,3XA62@554915|Amoebozoa	S	Sulfotransferase family
tr|C4M0C4|C4M0C4_ENTHI	5759.rna_EHI_064550-1	8.1e-87	326.2	292PK@1|root,2R9K4@2759|Eukaryota,3XG7U@554915|Amoebozoa	S	TRF2-interacting telomeric protein/Rap1 - C terminal domain
tr|C4M0C5|C4M0C5_ENTHI	5759.rna_EHI_064560-1	2.4e-253	880.9	KOG3823@1|root,KOG3823@2759|Eukaryota,3X99K@554915|Amoebozoa	S	Transport protein Avl9
tr|B1N367|B1N367_ENTHI	5759.rna_EHI_065480-1	0.0	1795.4	2953X@1|root,2RC1N@2759|Eukaryota,3XA9M@554915|Amoebozoa	S	RhoGEF domain
tr|C4MA84|C4MA84_ENTHI	5759.rna_EHI_067260-1	5.5e-172	610.5	29JC9@1|root,2RSKI@2759|Eukaryota,3XDG1@554915|Amoebozoa	S	TLD
tr|C4LU27|C4LU27_ENTHI	5759.rna_EHI_068340-1	0.0	1617.4	2971R@1|root,2RFJ1@2759|Eukaryota,3XEVP@554915|Amoebozoa	S	Domain with 2 conserved Trp (W) residues
tr|C4LU42|C4LU42_ENTHI	5759.rna_EHI_068510-1	0.0	1335.5	28ZUC@1|root,2RGJ1@2759|Eukaryota,3XG3K@554915|Amoebozoa	S	Armadillo/beta-catenin-like repeats
tr|C4LU45|C4LU45_ENTHI	5759.rna_EHI_068540-1	0.0	1952.9	KOG1938@1|root,KOG1938@2759|Eukaryota,3X9F9@554915|Amoebozoa	S	ER-Golgi trafficking TRAPP I complex 85 kDa subunit
tr|C4LU59|C4LU59_ENTHI	5759.rna_EHI_068690-1	1.8e-115	421.8	2CRUK@1|root,2R977@2759|Eukaryota,3XFWB@554915|Amoebozoa	S	Autophagocytosis associated protein, active-site domain
tr|C4LWL4|C4LWL4_ENTHI	5759.rna_EHI_069260-1	2e-202	711.4	294MY@1|root,2RBJ6@2759|Eukaryota,3X9KM@554915|Amoebozoa	S	Domain in Tre-2, BUB2p, and Cdc16p. Probable Rab-GAPs.
tr|C4LWP8|C4LWP8_ENTHI	5759.rna_EHI_069610-1	1.8e-124	452.2	29796@1|root,2RE8R@2759|Eukaryota,3XD73@554915|Amoebozoa	S	WWE domain
tr|C4LWP9|C4LWP9_ENTHI	5759.rna_EHI_069620-1	0.0	1258.4	KOG2219@1|root,KOG2219@2759|Eukaryota,3X92D@554915|Amoebozoa	S	Uncharacterised conserved protein
tr|C4M5S1|C4M5S1_ENTHI	5759.rna_EHI_070700-1	0.0	1420.2	297RB@1|root,2RERG@2759|Eukaryota,3XDU1@554915|Amoebozoa	S	Vps52 / Sac2 family
tr|C4M5S6|C4M5S6_ENTHI	5759.rna_EHI_070800-1	0.0	1266.5	2C0I4@1|root,2RGH0@2759|Eukaryota,3XG1C@554915|Amoebozoa	S	IPT/TIG domain
tr|C4M607|C4M607_ENTHI	5759.rna_EHI_072020-1	3.1e-71	274.2	29A4P@1|root,2RH75@2759|Eukaryota,3XGTC@554915|Amoebozoa	S	Rhodanese Homology Domain
tr|C4LXK5|C4LXK5_ENTHI	5759.rna_EHI_073400-1	4.6e-120	437.2	2BYZK@1|root,2RCTW@2759|Eukaryota,3XBEI@554915|Amoebozoa	S	breast cancer carboxy-terminal domain
tr|C4M2Z3|C4M2Z3_ENTHI	5759.rna_EHI_074040-1	1.2e-199	702.2	2BX4Z@1|root,2RBKZ@2759|Eukaryota,3X9ND@554915|Amoebozoa	S	Rogdi leucine zipper containing protein
tr|C4M304|C4M304_ENTHI	5759.rna_EHI_074150-1	0.0	3690.6	28SKY@1|root,2RFRT@2759|Eukaryota,3XF3Q@554915|Amoebozoa	S	Spatacsin C-terminus
tr|C4M545|C4M545_ENTHI	5759.rna_EHI_078190-1	0.0	1149.4	2CSX8@1|root,2RDM4@2759|Eukaryota,3XCGA@554915|Amoebozoa	S	Protein of unknown function (DUF1765)
tr|C4M537|C4M537_ENTHI	5759.rna_EHI_078220-1	2e-227	794.7	2CGNQ@1|root,2RBYZ@2759|Eukaryota,3XA54@554915|Amoebozoa	S	Surface antigen
tr|C4M548|C4M548_ENTHI	5759.rna_EHI_078290-1	9.3e-278	962.2	2CKQ7@1|root,2RBMB@2759|Eukaryota,3X9NR@554915|Amoebozoa	S	Stabilization of polarity axis
tr|C4M8X9|C4M8X9_ENTHI	5759.rna_EHI_080240-1	2.3e-264	917.5	2CVR9@1|root,2RSKP@2759|Eukaryota,3XBC5@554915|Amoebozoa	S	SET (Su(var)3-9, Enhancer-of-zeste, Trithorax) domain
tr|C4M8Y1|C4M8Y1_ENTHI	5759.rna_EHI_080260-1	8.8e-124	449.5	296U2@1|root,2RDTC@2759|Eukaryota,3XCPM@554915|Amoebozoa	S	START domain
tr|C4M5B1|C4M5B1_ENTHI	5759.rna_EHI_081260-1	0.0	1755.0	KOG4386@1|root,KOG4386@2759|Eukaryota,3X969@554915|Amoebozoa	S	regulation of protein complex stability
tr|C4M685|C4M685_ENTHI	5759.rna_EHI_081650-1	1.5e-154	552.0	2CKPW@1|root,2RSKR@2759|Eukaryota,3X9F1@554915|Amoebozoa	S	Ig-like domain from next to BRCA1 gene
tr|C4M6A3|C4M6A3_ENTHI	5759.rna_EHI_082520-1	0.0	3316.2	2CKPA@1|root,2RDFR@2759|Eukaryota,3XC8U@554915|Amoebozoa	S	Domain of unknown function (DUF3437)
tr|C4M1L4|C4M1L4_ENTHI	5759.rna_EHI_085040-1	7.1e-158	563.1	2CJ3I@1|root,2RCQE@2759|Eukaryota,3XB9E@554915|Amoebozoa	S	DnaJ C terminal domain
tr|C4M377|C4M377_ENTHI	5759.rna_EHI_086220-1	0.0	1117.1	KOG2109@1|root,KOG2109@2759|Eukaryota,3XAN8@554915|Amoebozoa	S	acetyltransferase activator activity
tr|B1N4C4|B1N4C4_ENTHI	5759.rna_EHI_086550-1	1.8e-63	248.4	29A53@1|root,2RH7J@2759|Eukaryota,3XGTN@554915|Amoebozoa	S	Putative DNA-binding (bihelical) motif predicted to be involved in chromosomal organisation
tr|C4M8Z3|C4M8Z3_ENTHI	5759.rna_EHI_086570-1	0.0	1139.8	2CSY6@1|root,2RDRZ@2759|Eukaryota,3XCN7@554915|Amoebozoa	S	Protein of unknown function (DUF1765)
tr|C4LXW4|C4LXW4_ENTHI	5759.rna_EHI_087840-1	0.0	1954.5	KOG2955@1|root,KOG2955@2759|Eukaryota,3X9A7@554915|Amoebozoa	S	N-terminal region of Chorein or VPS13
tr|C4LV14|C4LV14_ENTHI	5759.rna_EHI_092520-1	1.4e-125	455.7	2BWU1@1|root,2RC1Y@2759|Eukaryota,3XA9Y@554915|Amoebozoa	S	Prefoldin subunit
tr|C4LV26|C4LV26_ENTHI	5759.rna_EHI_092660-1	0.0	2003.0	KOG1248@1|root,KOG1248@2759|Eukaryota,3X96U@554915|Amoebozoa	S	NUC173 domain
tr|C4LV28|C4LV28_ENTHI	5759.rna_EHI_092690-1	2.7e-265	920.6	2CT1N@1|root,2REBX@2759|Eukaryota,3XDB1@554915|Amoebozoa	S	SET (Su(var)3-9, Enhancer-of-zeste, Trithorax) domain
tr|C4LYJ1|C4LYJ1_ENTHI	5759.rna_EHI_094000-1	6.3e-105	386.7	295UZ@1|root,2RCTJ@2759|Eukaryota,3XBDZ@554915|Amoebozoa	S	Ras family
tr|C4LYJ2|C4LYJ2_ENTHI	5759.rna_EHI_094010-1	1.7e-179	635.2	299DS@1|root,2RGFJ@2759|Eukaryota,3XFZX@554915|Amoebozoa	S	PWWP domain
tr|B1N3Q5|B1N3Q5_ENTHI	5759.rna_EHI_095160-1	2.4e-48	197.6	2CTVF@1|root,2RHUY@2759|Eukaryota,3XHHV@554915|Amoebozoa	S	Uncharacterised protein family UPF0547
tr|C4M3E0|C4M3E0_ENTHI	5759.rna_EHI_095830-1	7.3e-56	223.0	29ARE@1|root,2RHU8@2759|Eukaryota,3XHH2@554915|Amoebozoa	S	GCN5-like protein 1 (GCN5L1)
tr|C4LWF6|C4LWF6_ENTHI	5759.rna_EHI_096430-1	7.9e-147	526.6	2C9QC@1|root,2RC8R@2759|Eukaryota,3XAJX@554915|Amoebozoa	S	F-box domain
tr|C4LWG6|C4LWG6_ENTHI	5759.rna_EHI_096540-1	2.7e-193	681.0	2CCIF@1|root,2QQ86@2759|Eukaryota,3X9CU@554915|Amoebozoa	S	WD40 repeats
tr|C4LWH9|C4LWH9_ENTHI	5759.rna_EHI_096670-1	0.0	5568.4	KOG1776@1|root,KOG1776@2759|Eukaryota,3XFGK@554915|Amoebozoa	S	zinc ion binding
tr|C4LXD3|C4LXD3_ENTHI	5759.rna_EHI_098530-1	3.3e-141	507.7	2BYM3@1|root,2R7MR@2759|Eukaryota,3XEHK@554915|Amoebozoa	S	Serine-threonine protein kinase 19
tr|C4M874|C4M874_ENTHI	5759.rna_EHI_098770-1	5.9e-260	902.9	292RN@1|root,2R9N9@2759|Eukaryota,3XG8J@554915|Amoebozoa	S	Forkhead associated domain
tr|C4M6G9|C4M6G9_ENTHI	5759.rna_EHI_099750-1	4.3e-224	783.9	28U1B@1|root,2R0RX@2759|Eukaryota,3XAJJ@554915|Amoebozoa	S	Sas10 C-terminal domain
tr|C4M6G3|C4M6G3_ENTHI	5759.rna_EHI_099830-1	2.4e-158	564.7	297T0@1|root,2RET8@2759|Eukaryota,3XDW9@554915|Amoebozoa	S	Programmed cell death protein 2, C-terminal putative domain
tr|C4LVL8|C4LVL8_ENTHI	5759.rna_EHI_103760-1	0.0	1100.1	297JN@1|root,2REJJ@2759|Eukaryota,3XDKN@554915|Amoebozoa	S	IPT/TIG domain
tr|C4LZ53|C4LZ53_ENTHI	5759.rna_EHI_104420-1	5.1e-164	583.6	299VZ@1|root,2RGYC@2759|Eukaryota,3XGI4@554915|Amoebozoa	S	Eukaryotic porin
tr|C4LZ54|C4LZ54_ENTHI	5759.rna_EHI_104430-1	0.0	1232.6	2CE6I@1|root,2R1Y3@2759|Eukaryota,3XBTG@554915|Amoebozoa	S	breast cancer carboxy-terminal domain
tr|C4LZ60|C4LZ60_ENTHI	5759.rna_EHI_104490-1	1.1e-84	319.3	KOG2845@1|root,KOG2845@2759|Eukaryota,3X9FC@554915|Amoebozoa	S	Putative zinc finger motif, C2HC5-type
tr|C4LZ63|C4LZ63_ENTHI	5759.rna_EHI_104530-1	1.6e-179	635.2	2992R@1|root,2RG46@2759|Eukaryota,3XFJU@554915|Amoebozoa	S	Nucleosome assembly protein (NAP)
tr|C4LZ65|C4LZ65_ENTHI	5759.rna_EHI_104550-1	2e-277	961.1	294QU@1|root,2RC1W@2759|Eukaryota,3XA9W@554915|Amoebozoa	S	RNB domain
tr|C4LZ77|C4LZ77_ENTHI	5759.rna_EHI_104680-1	5.3e-118	430.6	29222@1|root,2R8YG@2759|Eukaryota,3XFIV@554915|Amoebozoa	S	Snapin/Pallidin
tr|C4M146|C4M146_ENTHI	5759.rna_EHI_107050-1	1.8e-68	265.0	29A48@1|root,2RHDD@2759|Eukaryota,3XH0G@554915|Amoebozoa	S	Starch binding domain
tr|C4M165|C4M165_ENTHI	5759.rna_EHI_107240-1	2.7e-67	261.2	29A7E@1|root,2RH9Y@2759|Eukaryota,3XGWJ@554915|Amoebozoa	S	RNA polymerase Rpb4
tr|C4M174|C4M174_ENTHI	5759.rna_EHI_107330-1	5.8e-147	526.9	2BZZ6@1|root,2RAP1@2759|Eukaryota,3XGK1@554915|Amoebozoa	S	p21-C-terminal region-binding protein
tr|C4M9J7|C4M9J7_ENTHI	5759.rna_EHI_107920-1	3.2e-240	837.4	298NY@1|root,2RFPW@2759|Eukaryota,3XF19@554915|Amoebozoa	S	glycine rich nucleic binding domain
tr|C4M9U5|C4M9U5_ENTHI	5759.rna_EHI_108490-1	1.3e-215	755.4	292EA@1|root,2R9AS@2759|Eukaryota,3XG0W@554915|Amoebozoa	S	H-type lectin domain
tr|C4LU67|C4LU67_ENTHI	5759.rna_EHI_110130-1	0.0	1895.6	297JU@1|root,2REJR@2759|Eukaryota,3XDKV@554915|Amoebozoa	S	RIC1
tr|C4LUB4|C4LUB4_ENTHI	5759.rna_EHI_110670-1	5.1e-107	393.7	2983R@1|root,2RC1K@2759|Eukaryota,3XA9E@554915|Amoebozoa	S	ig-like, plexins, transcription factors
tr|C4LUB8|C4LUB8_ENTHI	5759.rna_EHI_110710-1	3.9e-101	374.4	2BY75@1|root,2RCB7@2759|Eukaryota,3XAP7@554915|Amoebozoa	S	Fip1 motif
tr|C4M9M1|C4M9M1_ENTHI	5759.rna_EHI_112820-1	4e-139	500.7	296IS@1|root,2RDHW@2759|Eukaryota,3XCBK@554915|Amoebozoa	S	TLD
tr|B1N4L3|B1N4L3_ENTHI	5759.rna_EHI_113590-1	2.3e-256	891.0	2D75F@1|root,2T4BJ@2759|Eukaryota,3XBMP@554915|Amoebozoa	S	Wax ester synthase-like Acyl-CoA acyltransferase domain
tr|C4M418|C4M418_ENTHI	5759.rna_EHI_114110-1	0.0	2596.2	KOG1140@1|root,KOG1140@2759|Eukaryota	S	ubiquitin-dependent protein catabolic process via the N-end rule pathway
tr|C4M8M1|C4M8M1_ENTHI	5759.rna_EHI_114380-1	8.4e-232	809.3	295TH@1|root,2RCS0@2759|Eukaryota,3XBBS@554915|Amoebozoa	S	UBA-like domain
tr|C4M8F0|C4M8F0_ENTHI	5759.rna_EHI_115390-1	2.3e-127	461.5	2CSHW@1|root,2RBZR@2759|Eukaryota,3XA6D@554915|Amoebozoa	S	Haloacid dehalogenase-like hydrolase
tr|C4MBL7|C4MBL7_ENTHI	5759.rna_EHI_116460-1	8.9e-235	819.3	298V1@1|root,2RFW9@2759|Eukaryota,3XF9T@554915|Amoebozoa	S	twin BRCT domain
tr|C4M678|C4M678_ENTHI	5759.rna_EHI_117630-1	1.3e-187	662.1	2961B@1|root,2RCZY@2759|Eukaryota,3XBNA@554915|Amoebozoa	S	Uncharacterised protein family (UPF0183)
tr|C4LYY4|C4LYY4_ENTHI	5759.rna_EHI_118000-1	7.9e-185	652.9	297VN@1|root,2REVY@2759|Eukaryota,3XDZT@554915|Amoebozoa	S	Sel1-like repeats.
tr|C4LYZ0|C4LYZ0_ENTHI	5759.rna_EHI_118060-1	1.2e-208	732.3	2CCPP@1|root,2RFEP@2759|Eukaryota,3XEQ1@554915|Amoebozoa	S	Autophagy protein Apg6
tr|C4LZ03|C4LZ03_ENTHI	5759.rna_EHI_118200-1	4.6e-79	300.4	2C0I7@1|root,2R0YZ@2759|Eukaryota,3XAVI@554915|Amoebozoa	S	Transcription initiation factor TFIID subunit A
tr|C4LZ11|C4LZ11_ENTHI	5759.rna_EHI_118290-1	2.1e-124	451.8	29910@1|root,2RG2D@2759|Eukaryota,3XFHS@554915|Amoebozoa	S	Hus1-like protein
tr|C4LYK2|C4LYK2_ENTHI	5759.rna_EHI_118400-1	1.2e-216	758.8	2BYM5@1|root,2REPT@2759|Eukaryota,3XDS1@554915|Amoebozoa	S	Smr domain
tr|C4LYK6|C4LYK6_ENTHI	5759.rna_EHI_118450-1	8.7e-75	286.2	296HW@1|root,2RDGY@2759|Eukaryota,3XCAF@554915|Amoebozoa	S	Replication Fork Protection Component Swi3
tr|C4LYL3|C4LYL3_ENTHI	5759.rna_EHI_118630-1	3.6e-114	417.5	KOG3683@1|root,KOG3683@2759|Eukaryota,3X95B@554915|Amoebozoa	S	DUF1767
tr|C4LYL6|C4LYL6_ENTHI	5759.rna_EHI_118660-1	0.0	1289.2	2CKP5@1|root,2REGD@2759|Eukaryota,3XDGW@554915|Amoebozoa	S	Vacuolar sorting protein 9 (VPS9) domain
tr|C4LYL8|C4LYL8_ENTHI	5759.rna_EHI_118680-1	0.0	1993.4	2CSG9@1|root,2RBSQ@2759|Eukaryota,3X9VQ@554915|Amoebozoa	S	WD40 repeats
tr|C4LYN3|C4LYN3_ENTHI	5759.rna_EHI_118850-1	2.4e-306	1057.4	KOG4162@1|root,KOG4162@2759|Eukaryota,3X9DX@554915|Amoebozoa	S	protein localization to plasma membrane
tr|C4M984|C4M984_ENTHI	5759.rna_EHI_119900-1	0.0	1485.3	295K1@1|root,2RCI8@2759|Eukaryota,3XB02@554915|Amoebozoa	S	N-acetyltransferase B complex (NatB) non catalytic subunit
tr|C4M8I2|C4M8I2_ENTHI	5759.rna_EHI_120290-1	1.3e-131	475.7	2BVQA@1|root,2RG5X@2759|Eukaryota,3XFMY@554915|Amoebozoa	S	HSF-type DNA-binding
tr|C4M5N0|C4M5N0_ENTHI	5759.rna_EHI_122720-1	5.1e-111	407.1	2CHTM@1|root,2RF81@2759|Eukaryota,3XEFJ@554915|Amoebozoa	S	RWD
tr|C4LZJ6|C4LZJ6_ENTHI	5759.rna_EHI_124620-1	0.0	1132.1	KOG4307@1|root,KOG4307@2759|Eukaryota,3X8YB@554915|Amoebozoa	S	RNA binding
tr|C4LVX2|C4LVX2_ENTHI	5759.rna_EHI_125860-1	2.7e-102	377.9	2F4MV@1|root,2RCA4@2759|Eukaryota,3XAMM@554915|Amoebozoa	S	Encoded by
tr|C4LWX8|C4LWX8_ENTHI	5759.rna_EHI_127030-1	1.9e-302	1044.3	28J76@1|root,2R0ZQ@2759|Eukaryota,3XAWW@554915|Amoebozoa	S	Papain family cysteine protease
tr|C4M524|C4M524_ENTHI	5759.rna_EHI_128090-1	3.9e-190	670.6	295U9@1|root,2RCSU@2759|Eukaryota,3XBCY@554915|Amoebozoa	S	TLD
tr|C4LXF7|C4LXF7_ENTHI	5759.rna_EHI_130890-1	0.0	1914.8	2C9Q6@1|root,2RFTK@2759|Eukaryota,3XF6J@554915|Amoebozoa	S	Chromatin organization modifier domain
tr|C4LXF8|C4LXF8_ENTHI	5759.rna_EHI_130900-1	1.9e-172	611.7	COG5125@1|root,KOG2866@2759|Eukaryota,3X98V@554915|Amoebozoa	S	Nse4 C-terminal
tr|C4LXH1|C4LXH1_ENTHI	5759.rna_EHI_131030-1	0.0	2740.7	296WP@1|root,2RDVZ@2759|Eukaryota,3XCSH@554915|Amoebozoa	S	Dopey, N-terminal
tr|C4LXI8|C4LXI8_ENTHI	5759.rna_EHI_131200-1	2.1e-115	421.8	2CAMT@1|root,2R97M@2759|Eukaryota,3XFWW@554915|Amoebozoa	S	Tetratricopeptide repeat
tr|C4M9Y9|C4M9Y9_ENTHI	5759.rna_EHI_131510-1	1.4e-127	462.2	297E3@1|root,2REDS@2759|Eukaryota,3XDDJ@554915|Amoebozoa	S	Survival motor neuron (SMN) interacting protein 1 (SIP1)
tr|C4M9Z0|C4M9Z0_ENTHI	5759.rna_EHI_131520-1	2.5e-146	524.6	29608@1|root,2RESQ@2759|Eukaryota,3XDVJ@554915|Amoebozoa	S	piRNA pathway germ-plasm component
tr|C4M015|C4M015_ENTHI	5759.rna_EHI_134660-1	2.3e-177	628.2	292GG@1|root,2RE2Z@2759|Eukaryota,3XD0D@554915|Amoebozoa	S	TLD
tr|C4M031|C4M031_ENTHI	5759.rna_EHI_134820-1	3.3e-308	1063.5	2BXDB@1|root,2RG8I@2759|Eukaryota,3XFRP@554915|Amoebozoa	S	RasGEF domain
tr|C4M0Z0|C4M0Z0_ENTHI	5759.rna_EHI_135030-1	1.3e-69	268.9	KOG2217@1|root,KOG2217@2759|Eukaryota,3X9C2@554915|Amoebozoa	S	SART-1 family
tr|C4LZD8|C4LZD8_ENTHI	5759.rna_EHI_137750-1	6e-123	446.8	298BC@1|root,2RFBY@2759|Eukaryota,3XEKT@554915|Amoebozoa	S	COG (conserved oligomeric Golgi) complex component, COG2
tr|C4LZE5|C4LZE5_ENTHI	5759.rna_EHI_137840-1	2.7e-238	830.9	COG2319@1|root,KOG0646@2759|Eukaryota,3X947@554915|Amoebozoa	S	WD40 repeats
tr|C4M4I8|C4M4I8_ENTHI	5759.rna_EHI_138970-1	4.4e-128	463.8	KOG4299@1|root,KOG4299@2759|Eukaryota,3X9H3@554915|Amoebozoa	S	PHD-finger
tr|C4M958|C4M958_ENTHI	5759.rna_EHI_140000-1	6.8e-96	356.7	KOG2827@1|root,KOG2827@2759|Eukaryota,3X9ED@554915|Amoebozoa	S	Telomere stability and silencing
tr|C4M960|C4M960_ENTHI	5759.rna_EHI_140020-1	2e-67	261.9	2CF68@1|root,2RDPK@2759|Eukaryota,3XCJI@554915|Amoebozoa	S	rRNA processing
tr|C4M467|C4M467_ENTHI	5759.rna_EHI_140180-1	0.0	1451.8	295JD@1|root,2R6XT@2759|Eukaryota,3XE3Q@554915|Amoebozoa	S	N-terminal C2 in EEIG1 and EHBP1 proteins
tr|C4M513|C4M513_ENTHI	5759.rna_EHI_141070-1	8.8e-292	1008.8	COG1073@1|root,KOG1552@2759|Eukaryota,3X9EQ@554915|Amoebozoa	S	Alpha/beta hydrolase family
tr|C4LW31|C4LW31_ENTHI	5759.rna_EHI_141850-1	0.0	3844.3	28SKY@1|root,2QZAQ@2759|Eukaryota,3X9EK@554915|Amoebozoa	S	Spatacsin C-terminus
tr|C4M6D3|C4M6D3_ENTHI	5759.rna_EHI_142970-1	0.0	1163.3	294NV@1|root,2RBK4@2759|Eukaryota,3X9MJ@554915|Amoebozoa	S	Protein of unknown function (DUF3689)
tr|C4MAJ1|C4MAJ1_ENTHI	5759.rna_EHI_143080-1	5.9e-219	766.5	2CKPE@1|root,2RCQC@2759|Eukaryota,3XB9A@554915|Amoebozoa	S	SAC3/GANP family
tr|C4M809|C4M809_ENTHI	5759.rna_EHI_143630-1	1.4e-124	452.2	2C0IB@1|root,2RD8Y@2759|Eukaryota,3XBYH@554915|Amoebozoa	S	PRELI-like family
tr|C4M8T9|C4M8T9_ENTHI	5759.rna_EHI_143810-1	6.5e-207	726.5	2CFD9@1|root,2R943@2759|Eukaryota,3XFS7@554915|Amoebozoa	S	TLD
tr|C4M3Q3|C4M3Q3_ENTHI	5759.rna_EHI_145980-1	2.5e-180	637.9	297NB@1|root,2RENA@2759|Eukaryota,3XDQ1@554915|Amoebozoa	S	MIZ/SP-RING zinc finger
tr|C4M8T1|C4M8T1_ENTHI	5759.rna_EHI_147000-1	1.9e-77	295.0	2BY71@1|root,2REG9@2759|Eukaryota,3XDGQ@554915|Amoebozoa	S	OB-fold nucleic acid binding domain
tr|C4LSX1|C4LSX1_ENTHI	5759.rna_EHI_148010-1	1.4e-167	595.5	298MV@1|root,2RFNR@2759|Eukaryota,3XF01@554915|Amoebozoa	S	Haspin like kinase domain
tr|C4LSX3|C4LSX3_ENTHI	5759.rna_EHI_148030-1	3.8e-63	247.3	2CP4D@1|root,2R01E@2759|Eukaryota,3XH1I@554915|Amoebozoa	S	HIT zinc finger
tr|C4LSY1|C4LSY1_ENTHI	5759.rna_EHI_148110-1	0.0	1248.4	295R7@1|root,2RCPK@2759|Eukaryota,3XB8D@554915|Amoebozoa	S	Telomere length regulation protein
tr|B1N2G3|B1N2G3_ENTHI	5759.rna_EHI_148720-1	4e-130	470.7	2972S@1|root,2RB44@2759|Eukaryota,3XGQ4@554915|Amoebozoa	S	Forkhead associated domain
tr|C4M222|C4M222_ENTHI	5759.rna_EHI_150410-1	1.7e-246	858.2	296IK@1|root,2RDHQ@2759|Eukaryota,3XCBE@554915|Amoebozoa	S	RhoGEF domain
tr|C4LSI1|C4LSI1_ENTHI	5759.rna_EHI_151390-1	3.9e-139	500.7	2F4MV@1|root,2T5MW@2759|Eukaryota,3XBQ9@554915|Amoebozoa	S	Encoded by
tr|C4LSI4|C4LSI4_ENTHI	5759.rna_EHI_151420-1	0.0	1685.6	295XE@1|root,2RGYS@2759|Eukaryota,3XGIH@554915|Amoebozoa	S	N-terminal region of Chorein or VPS13
tr|C4LSK3|C4LSK3_ENTHI	5759.rna_EHI_151620-1	1.9e-98	365.2	294E3@1|root,2RBBD@2759|Eukaryota,3X9AB@554915|Amoebozoa	S	Ubiquitin-2 like Rad60 SUMO-like
tr|C4LSU8|C4LSU8_ENTHI	5759.rna_EHI_152630-1	8.1e-304	1048.9	KOG3636@1|root,KOG3636@2759|Eukaryota,3XBJW@554915|Amoebozoa	S	Rab-GTPase-TBC domain
tr|C4LSW9|C4LSW9_ENTHI	5759.rna_EHI_152860-1	0.0	1363.6	2974G@1|root,2RE3Z@2759|Eukaryota,3XD1E@554915|Amoebozoa	S	RhoGEF domain
tr|C4LS83|C4LS83_ENTHI	5759.rna_EHI_152890-1	9.3e-161	572.8	295GR@1|root,2RCET@2759|Eukaryota,3XATY@554915|Amoebozoa	S	Protein of unknown function (DUF1765)
tr|C4LSA5|C4LSA5_ENTHI	5759.rna_EHI_153130-1	0.0	3269.6	297I4@1|root,2REHY@2759|Eukaryota,3XDIS@554915|Amoebozoa	S	Beige/BEACH domain
tr|C4LSB0|C4LSB0_ENTHI	5759.rna_EHI_153180-1	5.8e-216	756.5	297EJ@1|root,2REE9@2759|Eukaryota,3XDE2@554915|Amoebozoa	S	WD40 repeats
tr|C4LSC3|C4LSC3_ENTHI	5759.rna_EHI_153320-1	2.4e-167	594.7	29A2G@1|root,2REYH@2759|Eukaryota,3XE38@554915|Amoebozoa	S	MIF4G domain
tr|C4LSG0|C4LSG0_ENTHI	5759.rna_EHI_153800-1	9.8e-109	399.4	297Q1@1|root,2REQ3@2759|Eukaryota,3XDSE@554915|Amoebozoa	S	DWNN
tr|C4LWB1|C4LWB1_ENTHI	5759.rna_EHI_155600-1	8e-221	772.7	2B79A@1|root,2S0P0@2759|Eukaryota,3X99B@554915|Amoebozoa	S	Zinc-finger (CX5CX6HX5H) motif
tr|C4LWC1|C4LWC1_ENTHI	5759.rna_EHI_155720-1	1.2e-178	632.5	297K3@1|root,2REK0@2759|Eukaryota,3XDM5@554915|Amoebozoa	S	TLD
tr|C4LWC4|C4LWC4_ENTHI	5759.rna_EHI_155750-1	0.0	1187.6	2C9QQ@1|root,2RCE6@2759|Eukaryota,3XASY@554915|Amoebozoa	S	N-terminal C2 in EEIG1 and EHBP1 proteins
tr|C4M2D8|C4M2D8_ENTHI	5759.rna_EHI_158190-1	1.2e-112	412.5	299G6@1|root,2RGI3@2759|Eukaryota,3XG2K@554915|Amoebozoa	S	Double-strand recombination repair protein
tr|C4LX29|C4LX29_ENTHI	5759.rna_EHI_159470-1	3.3e-172	610.9	298P8@1|root,2RBXR@2759|Eukaryota,3XA3A@554915|Amoebozoa	S	TLD
tr|C4M2S3|C4M2S3_ENTHI	5759.rna_EHI_161070-1	5.6e-115	420.2	296U2@1|root,2REJE@2759|Eukaryota,3XDKF@554915|Amoebozoa	S	START domain
tr|C4M6N0|C4M6N0_ENTHI	5759.rna_EHI_161870-1	1.3e-237	828.6	2CKQ7@1|root,2R6KJ@2759|Eukaryota,3XDWN@554915|Amoebozoa	S	Stabilization of polarity axis
tr|C4M6N3|C4M6N3_ENTHI	5759.rna_EHI_161900-1	1.7e-134	485.3	2CSXF@1|root,2RDMG@2759|Eukaryota,3XCGS@554915|Amoebozoa	S	TLD
tr|C4MBJ6|C4MBJ6_ENTHI	5759.rna_EHI_163250-1	4e-170	604.0	2CKP5@1|root,2R90I@2759|Eukaryota,3XFMG@554915|Amoebozoa	S	Vacuolar sorting protein 9 (VPS9) domain
tr|C4M3V3|C4M3V3_ENTHI	5759.rna_EHI_163730-1	0.0	2077.4	2930C@1|root,2R9X7@2759|Eukaryota,3XGBK@554915|Amoebozoa	S	ankyrin repeats
tr|C4M1R7|C4M1R7_ENTHI	5759.rna_EHI_164350-1	1.8e-79	302.4	299IQ@1|root,2RGKS@2759|Eukaryota,3XG5P@554915|Amoebozoa	S	Zinc knuckle
tr|C4M203|C4M203_ENTHI	5759.rna_EHI_165220-1	0.0	1694.9	KOG2220@1|root,KOG2220@2759|Eukaryota,3XFY4@554915|Amoebozoa	S	ALIX V-shaped domain binding to HIV
tr|C4LY88|C4LY88_ENTHI	5759.rna_EHI_166840-1	2.2e-284	984.2	293FP@1|root,2RACN@2759|Eukaryota,3XGGZ@554915|Amoebozoa	S	Mini-chromosome maintenance replisome factor
tr|C4LY97|C4LY97_ENTHI	5759.rna_EHI_166930-1	0.0	1088.6	28N8J@1|root,2R11Y@2759|Eukaryota,3XB0U@554915|Amoebozoa	S	Protein of unknown function (DUF1765)
tr|C4LYA4|C4LYA4_ENTHI	5759.rna_EHI_167020-1	9.6e-164	582.8	292EC@1|root,2R9AU@2759|Eukaryota,3XG0Z@554915|Amoebozoa	S	Rad9
tr|C4LYB1|C4LYB1_ENTHI	5759.rna_EHI_167110-1	7e-74	283.1	297F9@1|root,2REEY@2759|Eukaryota,3XDF2@554915|Amoebozoa	S	Transcription factor subunit Med10 of Mediator complex
tr|C4MAF4|C4MAF4_ENTHI	5759.rna_EHI_167340-1	3.9e-232	810.4	2C0I2@1|root,2RC4M@2759|Eukaryota,3XAE1@554915|Amoebozoa	S	Vacuolar sorting protein 9 (VPS9) domain
tr|C4MAY2|C4MAY2_ENTHI	5759.rna_EHI_167470-1	4.8e-108	397.1	295MF@1|root,2RCJQ@2759|Eukaryota,3XB23@554915|Amoebozoa	S	R3H domain
tr|C4MAY4|C4MAY4_ENTHI	5759.rna_EHI_167500-1	0.0	1092.8	2CT6P@1|root,2RF33@2759|Eukaryota,3XE8U@554915|Amoebozoa	S	Alpha/beta hydrolase family
tr|C4M4Q1|C4M4Q1_ENTHI	5759.rna_EHI_168040-1	2.9e-120	438.0	297C0@1|root,2REBP@2759|Eukaryota,3XDAP@554915|Amoebozoa	S	Belongs to the nucleosome assembly protein (NAP) family
tr|C4M4Q9|C4M4Q9_ENTHI	5759.rna_EHI_168230-1	6.3e-79	300.4	2996J@1|root,2RG86@2759|Eukaryota,3XFR3@554915|Amoebozoa	S	Rrp15p
tr|C4M4R3|C4M4R3_ENTHI	5759.rna_EHI_168270-1	3.2e-149	534.3	2C4XR@1|root,2RDVI@2759|Eukaryota,3XCRZ@554915|Amoebozoa	S	4'-phosphopantetheinyl transferase superfamily
tr|C4M4P2|C4M4P2_ENTHI	5759.rna_EHI_168320-1	3.5e-202	710.7	298ER@1|root,2RFFB@2759|Eukaryota,3XEQV@554915|Amoebozoa	S	Low-density lipoprotein receptor domain class A
tr|C4M4P5|C4M4P5_ENTHI	5759.rna_EHI_168350-1	0.0	1495.7	2C8SQ@1|root,2RDUF@2759|Eukaryota,3XCQR@554915|Amoebozoa	S	Gryzun, putative Golgi trafficking
tr|C4M8V4|C4M8V4_ENTHI	5759.rna_EHI_169600-1	1.8e-62	245.0	29A9D@1|root,2RHBY@2759|Eukaryota,3XGYU@554915|Amoebozoa	S	Saposin (B) Domains
tr|C4M8U5|C4M8U5_ENTHI	5759.rna_EHI_169640-1	2.1e-165	588.2	298PZ@1|root,2RFQY@2759|Eukaryota,3XF2I@554915|Amoebozoa	S	Ubiquitin carboxyl-terminal hydrolase
tr|C4M8U6|C4M8U6_ENTHI	5759.rna_EHI_169650-1	6.3e-157	560.1	KOG4562@1|root,KOG4562@2759|Eukaryota,3X9CM@554915|Amoebozoa	S	Melanoma-associated antigen
tr|C4M1B6|C4M1B6_ENTHI	5759.rna_EHI_169940-1	0.0	2341.2	KOG1848@1|root,KOG1848@2759|Eukaryota,3XB2V@554915|Amoebozoa	S	Dimerisation and cyclophilin-binding domain of Mon2
tr|C4M1C0|C4M1C0_ENTHI	5759.rna_EHI_169980-1	7.9e-99	366.3	2956T@1|root,2RC4N@2759|Eukaryota,3XAE2@554915|Amoebozoa	S	WWE domain
tr|C4M1C7|C4M1C7_ENTHI	5759.rna_EHI_170050-1	7.2e-83	313.2	293W4@1|root,2RAT0@2759|Eukaryota,3XGM3@554915|Amoebozoa	S	CUE domain
tr|C4M7K8|C4M7K8_ENTHI	5759.rna_EHI_170410-1	7.5e-129	466.5	2BZEY@1|root,2RBX7@2759|Eukaryota,3XA2P@554915|Amoebozoa	S	FHA domain
tr|C4M6I2|C4M6I2_ENTHI	5759.rna_EHI_173450-1	3.1e-164	584.3	28VEY@1|root,2REPR@2759|Eukaryota,3XDRX@554915|Amoebozoa	S	ANTH domain
tr|C4M6I7|C4M6I7_ENTHI	5759.rna_EHI_173480-1	3.6e-134	484.2	297G0@1|root,2REFQ@2759|Eukaryota,3XDG4@554915|Amoebozoa	S	START domain
tr|C4M264|C4M264_ENTHI	5759.rna_EHI_174170-1	5e-110	403.7	2929M@1|root,2R961@2759|Eukaryota,3XFUT@554915|Amoebozoa	S	Possible membrane-associated motif in LPS-induced tumor necrosis factor alpha factor (LITAF), also known as PIG7, and other animal proteins.
tr|C4LZM0|C4LZM0_ENTHI	5759.rna_EHI_174950-1	2.8e-117	427.9	298P6@1|root,2RFQ5@2759|Eukaryota,3XF1M@554915|Amoebozoa	S	Transcription initiation factor IIF, beta subunit
tr|C4MA31|C4MA31_ENTHI	5759.rna_EHI_175930-1	1.1e-233	815.5	295F1@1|root,2RCD2@2759|Eukaryota,3XARM@554915|Amoebozoa	S	Alpha-kinase family
tr|C4MB01|C4MB01_ENTHI	5759.rna_EHI_176840-1	1.8e-259	901.4	294QU@1|root,2RGTG@2759|Eukaryota,3XGCS@554915|Amoebozoa	S	RNB domain
tr|C4LY24|C4LY24_ENTHI	5759.rna_EHI_176990-1	0.0	2124.7	COG2319@1|root,KOG0644@2759|Eukaryota,3X93H@554915|Amoebozoa	S	bromo domain
tr|C4LY31|C4LY31_ENTHI	5759.rna_EHI_177170-1	0.0	1454.5	KOG1042@1|root,KOG1042@2759|Eukaryota,3XGFA@554915|Amoebozoa	S	Piwi
tr|C4LY34|C4LY34_ENTHI	5759.rna_EHI_177300-1	0.0	1163.3	2CE25@1|root,2RH2Y@2759|Eukaryota,3XGNU@554915|Amoebozoa	S	Rhodanese Homology Domain
tr|C4LY39|C4LY39_ENTHI	5759.rna_EHI_177350-1	3.7e-122	444.1	2CE24@1|root,2RFW3@2759|Eukaryota,3XF9M@554915|Amoebozoa	S	RNA pol II accessory factor, Cdc73 family, C-terminal
tr|C4LY52|C4LY52_ENTHI	5759.rna_EHI_177490-1	3.4e-163	580.9	2CSJH@1|root,2RC65@2759|Eukaryota,3XAG5@554915|Amoebozoa	S	TLD
tr|C4LY13|C4LY13_ENTHI	5759.rna_EHI_177590-1	4.1e-259	900.2	28V57@1|root,2R1WN@2759|Eukaryota,3XBS6@554915|Amoebozoa	S	COG4 transport protein
tr|C4M564|C4M564_ENTHI	5759.rna_EHI_178110-1	0.0	2095.9	2CHU0@1|root,2RE17@2759|Eukaryota,3XCYD@554915|Amoebozoa	S	Mediator complex subunit MED14
tr|C4LUW5|C4LUW5_ENTHI	5759.rna_EHI_179020-1	4.2e-259	900.2	295JD@1|root,2RG7J@2759|Eukaryota,3XFQ7@554915|Amoebozoa	S	DIL
tr|B1N2M9|B1N2M9_ENTHI	5759.rna_EHI_179090-1	0.0	5570.0	29507@1|root,2RBXV@2759|Eukaryota,3XA3G@554915|Amoebozoa	S	Belongs to the DOCK family
tr|C4M646|C4M646_ENTHI	5759.rna_EHI_179950-1	0.0	1241.9	298ZX@1|root,2RG19@2759|Eukaryota,3XFGA@554915|Amoebozoa	S	Belongs to the cullin family
tr|C4M281|C4M281_ENTHI	5759.rna_EHI_180310-1	0.0	1307.7	2BXDB@1|root,2RFJQ@2759|Eukaryota,3XEWJ@554915|Amoebozoa	S	RasGEF domain
tr|C4M283|C4M283_ENTHI	5759.rna_EHI_180330-1	6.3e-276	956.1	297TM@1|root,2RETU@2759|Eukaryota,3XDWR@554915|Amoebozoa	S	Alpha-kinase family
tr|C4M5Z9|C4M5Z9_ENTHI	5759.rna_EHI_181270-1	9.9e-57	226.1	29A5G@1|root,2RH7X@2759|Eukaryota,3XGU4@554915|Amoebozoa	S	Protein of unknown function (DUF1777)
tr|C4M8S1|C4M8S1_ENTHI	5759.rna_EHI_181590-1	0.0	1394.4	2CTFF@1|root,2RG5V@2759|Eukaryota,3XFMW@554915|Amoebozoa	S	Protein of unknown function (DUF1765)
tr|C4M8S2|C4M8S2_ENTHI	5759.rna_EHI_181600-1	0.0	1120.1	2BXDB@1|root,2RD1Y@2759|Eukaryota,3XBQM@554915|Amoebozoa	S	RasGEF domain
tr|B1N599|B1N599_ENTHI	5759.rna_EHI_182050-1	3.6e-199	700.7	295SY@1|root,2RCRD@2759|Eukaryota,3XBAU@554915|Amoebozoa	S	Domain in Tre-2, BUB2p, and Cdc16p. Probable Rab-GAPs.
tr|C4LV44|C4LV44_ENTHI	5759.rna_EHI_182630-1	4.2e-109	400.6	KOG0324@1|root,KOG0324@2759|Eukaryota,3X92S@554915|Amoebozoa	S	PPPDE putative peptidase domain
tr|C4LV52|C4LV52_ENTHI	5759.rna_EHI_182710-1	0.0	1111.3	COG0666@1|root,KOG2319@2759|Eukaryota,3XGIA@554915|Amoebozoa	S	Vacuolar sorting protein 9 (VPS9) domain
tr|C4LV62|C4LV62_ENTHI	5759.rna_EHI_182820-1	5.9e-108	396.7	298WS@1|root,2RFY0@2759|Eukaryota,3XFBX@554915|Amoebozoa	S	Flavin reductase like domain
tr|C4LV86|C4LV86_ENTHI	5759.rna_EHI_183130-1	2.3e-112	412.1	KOG1721@1|root,KOG1721@2759|Eukaryota,3XAZA@554915|Amoebozoa	S	C2H2-type zinc finger
tr|C4LV88|C4LV88_ENTHI	5759.rna_EHI_183150-1	0.0	1094.3	297ME@1|root,2REMD@2759|Eukaryota,3XDNT@554915|Amoebozoa	S	DnaJ C terminal domain
tr|C4M739|C4M739_ENTHI	5759.rna_EHI_183420-1	1.8e-113	415.2	2CJ3W@1|root,2RCZ4@2759|Eukaryota,3XBMB@554915|Amoebozoa	S	Suppressor of forked protein (Suf)
tr|C4M733|C4M733_ENTHI	5759.rna_EHI_183540-1	6.9e-300	1035.8	2CSPF@1|root,2RCMX@2759|Eukaryota,3XB5W@554915|Amoebozoa	S	Coatomer epsilon subunit
tr|C4M736|C4M736_ENTHI	5759.rna_EHI_183570-1	3e-124	451.1	KOG2761@1|root,KOG2761@2759|Eukaryota,3XD0V@554915|Amoebozoa	S	lipid binding
tr|C4MAW2|C4MAW2_ENTHI	5759.rna_EHI_183890-1	0.0	1736.1	2F5IN@1|root,2T6JG@2759|Eukaryota,3X9GH@554915|Amoebozoa	S	RPAP1-like, C-terminal
tr|C4LVP1|C4LVP1_ENTHI	5759.rna_EHI_186740-1	9.8e-230	802.4	2BZEZ@1|root,2RCFS@2759|Eukaryota,3XAVG@554915|Amoebozoa	S	PhoX homologous domain, present in p47phox and p40phox.
tr|C4LVP3|C4LVP3_ENTHI	5759.rna_EHI_186760-1	0.0	2145.9	297NW@1|root,2RENW@2759|Eukaryota,3XDQV@554915|Amoebozoa	S	Ankyrin repeats (many copies)
tr|C4LVT4|C4LVT4_ENTHI	5759.rna_EHI_187170-1	0.0	1821.6	297F3@1|root,2REET@2759|Eukaryota,3XDEW@554915|Amoebozoa	S	Protein kinase C conserved region 1 (C1) domains (Cysteine-rich domains)
tr|C4M184|C4M184_ENTHI	5759.rna_EHI_188100-1	1.2e-222	778.9	2CKPQ@1|root,2RCRS@2759|Eukaryota,3XBBH@554915|Amoebozoa	S	VHS domain
tr|C4M194|C4M194_ENTHI	5759.rna_EHI_188200-1	0.0	3310.8	2CSRZ@1|root,2RCXF@2759|Eukaryota,3XBJB@554915|Amoebozoa	S	Laminin G domain
tr|C4M196|C4M196_ENTHI	5759.rna_EHI_188220-1	0.0	1558.9	2971R@1|root,2RE15@2759|Eukaryota,3XCY8@554915|Amoebozoa	S	Arrestin (or S-antigen), N-terminal domain
tr|C4M2U9|C4M2U9_ENTHI	5759.rna_EHI_188820-1	1.7e-240	838.6	KOG3671@1|root,KOG3671@2759|Eukaryota,3X8VM@554915|Amoebozoa	S	positive regulation of Arp2/3 complex-mediated actin nucleation
tr|C4M9K8|C4M9K8_ENTHI	5759.rna_EHI_189170-1	0.0	1345.9	KOG1030@1|root,KOG1030@2759|Eukaryota,3XG2T@554915|Amoebozoa	S	Protein kinase C conserved region 2 (CalB)
tr|C4M754|C4M754_ENTHI	5759.rna_EHI_192140-1	0.0	1091.6	2C9QQ@1|root,2RBKP@2759|Eukaryota,3X9N4@554915|Amoebozoa	S	DIL
tr|C4M1I0|C4M1I0_ENTHI	5759.rna_EHI_192630-1	9.8e-289	998.8	2CJ3P@1|root,2RCKD@2759|Eukaryota,3XB38@554915|Amoebozoa	S	piRNA pathway germ-plasm component
tr|C4M4U2|C4M4U2_ENTHI	5759.rna_EHI_193380-1	0.0	2127.8	2CPV4@1|root,2R2U0@2759|Eukaryota,3XCKR@554915|Amoebozoa	S	Sec7 domain
tr|C4M4V2|C4M4V2_ENTHI	5759.rna_EHI_193500-1	4.1e-195	687.2	2C3I7@1|root,2REUJ@2759|Eukaryota,3XDXX@554915|Amoebozoa	S	Repair protein Rad1/Rec1/Rad17
tr|C4LZU6|C4LZU6_ENTHI	5759.rna_EHI_194320-1	4.2e-168	597.4	2BY7B@1|root,2RCV5@2759|Eukaryota,3XBG8@554915|Amoebozoa	S	Plus-3 domain
tr|B1N365|B1N365_ENTHI	5759.rna_EHI_194360-1	1.7e-98	365.9	297UF@1|root,2REUN@2759|Eukaryota,3XDY1@554915|Amoebozoa	S	Ribosome-assembly protein 3
tr|C4LZX2|C4LZX2_ENTHI	5759.rna_EHI_194610-1	4.3e-211	740.3	2985R@1|root,2RF67@2759|Eukaryota,3XED1@554915|Amoebozoa	S	Rad51
tr|B1N4T0|B1N4T0_ENTHI	5759.rna_EHI_196520-1	8.9e-65	252.7	2CTS6@1|root,2RHCJ@2759|Eukaryota,3XGZE@554915|Amoebozoa	S	Smg-4/UPF3 family
tr|C4LVB6|C4LVB6_ENTHI	5759.rna_EHI_196980-1	0.0	3392.1	28SKY@1|root,2QZAR@2759|Eukaryota,3X9A1@554915|Amoebozoa	S	Spatacsin C-terminus
tr|C4LVD0|C4LVD0_ENTHI	5759.rna_EHI_197130-1	1.8e-229	801.6	KOG1947@1|root,KOG1947@2759|Eukaryota,3XDX5@554915|Amoebozoa	S	F-box-like
tr|C4LVF4|C4LVF4_ENTHI	5759.rna_EHI_197380-1	0.0	1317.0	298ZT@1|root,2RG15@2759|Eukaryota,3XFG4@554915|Amoebozoa	S	Domain found in a variety of signalling proteins, always encircled by uDENN and dDENN
tr|C4LWU7|C4LWU7_ENTHI	5759.rna_EHI_199010-1	2.6e-100	371.3	2CSM3@1|root,2RCC5@2759|Eukaryota,3XAQE@554915|Amoebozoa	S	Myb/SANT-like DNA-binding domain
tr|C4LWV0|C4LWV0_ENTHI	5759.rna_EHI_199040-1	4.2e-121	440.7	297KA@1|root,2REK7@2759|Eukaryota,3XDMD@554915|Amoebozoa	S	Ras family
tr|C4LWV2|C4LWV2_ENTHI	5759.rna_EHI_199060-1	4.1e-47	193.7	2CJ36@1|root,2RHPE@2759|Eukaryota,3XHBN@554915|Amoebozoa	S	Prefoldin subunit
tr|C4LWW1|C4LWW1_ENTHI	5759.rna_EHI_199160-1	1.6e-146	525.4	COG1412@1|root,KOG3164@2759|Eukaryota,3XDTQ@554915|Amoebozoa	S	Rrna-processing protein utp23
tr|C4M780|C4M780_ENTHI	5759.rna_EHI_199670-1	4.3e-73	280.4	2CF6M@1|root,2R08S@2759|Eukaryota,3XAAP@554915|Amoebozoa	S	Belongs to the profilin family
tr|C4M6Q7|C4M6Q7_ENTHI	5759.rna_EHI_201280-1	2.6e-222	777.7	294XS@1|root,2RBVD@2759|Eukaryota,3X9ZP@554915|Amoebozoa	S	TLD
tr|C4LYS2|C4LYS2_ENTHI	5759.rna_EHI_004620-1	2.9e-150	537.7	COG1073@1|root,KOG1552@2759|Eukaryota,3XDHP@554915|Amoebozoa	S	Prolyl oligopeptidase family
tr|C4M2N2|C4M2N2_ENTHI	5759.rna_EHI_005970-1	1.5e-58	231.9	2CTUQ@1|root,2RHRF@2759|Eukaryota,3XHDV@554915|Amoebozoa	S	Putative redox-active protein (C_GCAxxG_C_C)
tr|C4M7C6|C4M7C6_ENTHI	5759.rna_EHI_007350-1	5.5e-118	430.3	KOG2500@1|root,KOG2500@2759|Eukaryota,3X8UJ@554915|Amoebozoa	S	Protein of unknown function (DUF1681)
tr|C4M0L5|C4M0L5_ENTHI	5759.rna_EHI_008390-1	0.0	1242.3	COG5177@1|root,KOG1980@2759|Eukaryota,3X8MN@554915|Amoebozoa	S	Protein of unknown function (DUF663)
tr|C4LZ17|C4LZ17_ENTHI	5759.rna_EHI_009390-1	1e-292	1011.9	294ZM@1|root,2RBX9@2759|Eukaryota,3XA2U@554915|Amoebozoa	S	PH domain
tr|C4LX74|C4LX74_ENTHI	5759.rna_EHI_013030-1	8.8e-78	296.2	COG5133@1|root,KOG3381@2759|Eukaryota,3X8Z1@554915|Amoebozoa	S	May play a role in chromosome segregation through establishment of sister chromatid cohesion
tr|C4LX96|C4LX96_ENTHI	5759.rna_EHI_013300-1	3e-156	557.8	COG1739@1|root,KOG3299@2759|Eukaryota,3X926@554915|Amoebozoa	S	Uncharacterized protein family UPF0029
tr|C4LXP6|C4LXP6_ENTHI	5759.rna_EHI_014070-1	0.0	1295.4	KOG2343@1|root,KOG2343@2759|Eukaryota,3X9HV@554915|Amoebozoa	S	smooth muscle cell proliferation
tr|C4LXQ3|C4LXQ3_ENTHI	5759.rna_EHI_014150-1	1.8e-242	845.5	KOG1836@1|root,KOG1836@2759|Eukaryota,3XB5D@554915|Amoebozoa	S	biological adhesion
tr|C4M3G4|C4M3G4_ENTHI	5759.rna_EHI_017590-1	4e-112	410.6	COG3236@1|root,2S4FY@2759|Eukaryota,3XIG3@554915|Amoebozoa	S	Domain of unknown function (DUF1768)
tr|C4M7J2|C4M7J2_ENTHI	5759.rna_EHI_023900-1	3.8e-153	547.4	KOG3795@1|root,KOG3795@2759|Eukaryota,3X8RB@554915|Amoebozoa	S	DTW
tr|C4M0J2|C4M0J2_ENTHI	5759.rna_EHI_024500-1	5.3e-189	666.8	296VU@1|root,2RDV4@2759|Eukaryota,3XCRJ@554915|Amoebozoa	S	WD40 repeats
tr|C4M0J3|C4M0J3_ENTHI	5759.rna_EHI_024510-1	1.8e-161	575.1	COG1355@1|root,KOG3086@2759|Eukaryota,3X9GV@554915|Amoebozoa	S	Memo-like protein
tr|C4M0K9|C4M0K9_ENTHI	5759.rna_EHI_024670-1	4.4e-155	553.9	KOG2500@1|root,KOG2500@2759|Eukaryota,3XF8Q@554915|Amoebozoa	S	Protein of unknown function (DUF1681)
tr|C4MB82|C4MB82_ENTHI	5759.rna_EHI_028560-1	4.8e-78	297.0	COG1371@1|root,KOG4528@2759|Eukaryota,3X902@554915|Amoebozoa	S	Archease protein family (MTH1598/TM1083)
tr|C4M445|C4M445_ENTHI	5759.rna_EHI_030110-1	2e-121	441.8	COG5134@1|root,KOG2989@2759|Eukaryota,3X8SJ@554915|Amoebozoa	S	Family of unknown function (DUF572)
tr|C4M438|C4M438_ENTHI	5759.rna_EHI_033750-1	0.0	1877.4	COG1444@1|root,KOG2036@2759|Eukaryota,3X848@554915|Amoebozoa	S	RNA cytidine acetyltransferase with specificity toward both 18S rRNA and tRNAs. Catalyzes the formation of N(4)- acetylcytidine (ac4C) in 18S rRNA. Required for early nucleolar cleavages of precursor rRNA at sites A0, A1 and A2 during 18S rRNA synthesis. Catalyzes the formation of ac4C in serine and leucine tRNAs. Requires a tRNA-binding adapter protein for full tRNA acetyltransferase activity bu…
tr|C4M503|C4M503_ENTHI	5759.rna_EHI_035070-1	2.5e-89	334.7	2921V@1|root,2R8Y9@2759|Eukaryota,3XFIK@554915|Amoebozoa	S	EF hand
tr|C4M4Z8|C4M4Z8_ENTHI	5759.rna_EHI_035200-1	3e-184	651.0	KOG2819@1|root,KOG2819@2759|Eukaryota,3X9AD@554915|Amoebozoa	S	Uncharacterised protein family (UPF0183)
tr|C4LXX9|C4LXX9_ENTHI	5759.rna_EHI_035480-1	8.4e-201	706.1	COG4286@1|root,KOG2948@2759|Eukaryota,3XE5S@554915|Amoebozoa	S	Uncharacterised protein family (UPF0160)
tr|C4LY09|C4LY09_ENTHI	5759.rna_EHI_035820-1	0.0	1132.5	KOG1836@1|root,KOG1836@2759|Eukaryota,3XAWB@554915|Amoebozoa	S	biological adhesion
tr|C4M9V2|C4M9V2_ENTHI	5759.rna_EHI_036850-1	1.7e-136	491.9	KOG3178@1|root,KOG3178@2759|Eukaryota,3X8TJ@554915|Amoebozoa	S	AdoMet dependent proline di-methyltransferase
tr|C4LZN8|C4LZN8_ENTHI	5759.rna_EHI_038540-1	1.7e-92	345.5	KOG3241@1|root,KOG3241@2759|Eukaryota,3X8YE@554915|Amoebozoa	S	Uncharacterized conserved protein (DUF2039)
tr|C4MB48|C4MB48_ENTHI	5759.rna_EHI_042740-1	2.9e-159	567.8	KOG4840@1|root,KOG4840@2759|Eukaryota,3XA8F@554915|Amoebozoa	S	Protein of unknown function (DUF1749)
tr|C4M790|C4M790_ENTHI	5759.rna_EHI_044180-1	9.7e-103	379.4	29JC3@1|root,2RSKC@2759|Eukaryota,3X9I9@554915|Amoebozoa	S	NOT2 / NOT3 / NOT5 family
tr|C4M848|C4M848_ENTHI	5759.rna_EHI_052070-1	4.9e-204	716.8	KOG2425@1|root,KOG2425@2759|Eukaryota,3X9EF@554915|Amoebozoa	S	Las1-like
tr|C4M2K2|C4M2K2_ENTHI	5759.rna_EHI_054840-1	6.2e-307	1059.3	KOG4547@1|root,KOG4547@2759|Eukaryota,3X9BW@554915|Amoebozoa	S	Dip2/Utp12 Family
tr|C4M6Z5|C4M6Z5_ENTHI	5759.rna_EHI_056460-1	3e-107	394.4	COG1412@1|root,KOG3165@2759|Eukaryota,3X8NA@554915|Amoebozoa	S	Large family of predicted nucleotide-binding domains
tr|C4LU11|C4LU11_ENTHI	5759.rna_EHI_068180-1	6.9e-124	449.9	KOG2979@1|root,KOG2979@2759|Eukaryota,3X9A4@554915|Amoebozoa	S	Zinc-finger of the MIZ type in Nse subunit
tr|C4M890|C4M890_ENTHI	5759.rna_EHI_076270-1	4.4e-120	437.6	2C48A@1|root,2RBDR@2759|Eukaryota,3X9DZ@554915|Amoebozoa	S	MRN-interacting protein
tr|C4M693|C4M693_ENTHI	46681.XP_001738048.1	8.2e-62	242.7	KOG1705@1|root,KOG1705@2759|Eukaryota,3X8P9@554915|Amoebozoa	S	PHF5-like protein
tr|C4LYF8|C4LYF8_ENTHI	5759.rna_EHI_093570-1	5.7e-178	630.2	COG5209@1|root,KOG3036@2759|Eukaryota,3X8XK@554915|Amoebozoa	S	Cell differentiation family, Rcd1-like
tr|C4LYI0|C4LYI0_ENTHI	5759.rna_EHI_093890-1	0.0	1176.4	KOG1836@1|root,KOG1836@2759|Eukaryota,3XFMX@554915|Amoebozoa	S	biological adhesion
tr|C4M3D8|C4M3D8_ENTHI	5759.rna_EHI_095810-1	8.6e-184	649.4	KOG3951@1|root,KOG3951@2759|Eukaryota,3XA5Y@554915|Amoebozoa	S	Protein of unknown function (DUF1394)
tr|C4LXA9|C4LXA9_ENTHI	5759.rna_EHI_098260-1	0.0	1846.6	2C9QE@1|root,2RG3K@2759|Eukaryota,3XFJ5@554915|Amoebozoa	S	RhoGEF domain
tr|C4M6B6|C4M6B6_ENTHI	5759.rna_EHI_099230-1	0.0	1282.7	KOG1947@1|root,KOG1947@2759|Eukaryota,3X99S@554915|Amoebozoa	S	Leucine-rich repeats, outliers
tr|C4M0V4|C4M0V4_ENTHI	5759.rna_EHI_100350-1	7.5e-61	239.6	COG1917@1|root,2RHE2@2759|Eukaryota,3XH14@554915|Amoebozoa	S	Cupin domain
tr|C4M0T7|C4M0T7_ENTHI	5759.rna_EHI_100490-1	1.6e-123	448.7	COG2042@1|root,KOG3154@2759|Eukaryota,3X8RV@554915|Amoebozoa	S	pre-rRNA processing protein involved in ribosome biogenesis
tr|B1N2Q4|B1N2Q4_ENTHI	5759.rna_EHI_103320-1	1.6e-106	392.1	KOG2950@1|root,KOG2950@2759|Eukaryota,3XGIY@554915|Amoebozoa	S	spliceosomal tri-snRNP complex assembly
tr|C4LZ70|C4LZ70_ENTHI	5759.rna_EHI_104610-1	1.6e-182	645.2	KOG3931@1|root,KOG3931@2759|Eukaryota,3XEAR@554915|Amoebozoa	S	SprT homologues.
tr|C4M117|C4M117_ENTHI	5759.rna_EHI_105120-1	6e-193	679.9	KOG0290@1|root,KOG0290@2759|Eukaryota,3XCQP@554915|Amoebozoa	S	WD40 repeats
tr|C4M127|C4M127_ENTHI	5759.rna_EHI_105220-1	6.6e-267	926.0	2CYZ6@1|root,2S7DG@2759|Eukaryota,3X8VV@554915|Amoebozoa	S	WD40 repeats
tr|C4MBI7|C4MBI7_ENTHI	5759.rna_EHI_106680-1	4.3e-128	464.2	KOG2967@1|root,KOG2967@2759|Eukaryota,3X8WA@554915|Amoebozoa	S	tRNA (Guanine-1)-methyltransferase
tr|C4LYX0|C4LYX0_ENTHI	5759.rna_EHI_117860-1	0.0	5037.2	2CSEY@1|root,2RBMT@2759|Eukaryota,3X9P7@554915|Amoebozoa	S	Belongs to the DOCK family
tr|C4LYM8|C4LYM8_ENTHI	5759.rna_EHI_118800-1	3e-306	1057.0	COG1161@1|root,KOG1424@2759|Eukaryota,3X84X@554915|Amoebozoa	S	50S ribosome-binding GTPase
tr|C4M5M9|C4M5M9_ENTHI	5759.rna_EHI_122710-1	0.0	1346.6	KOG1128@1|root,KOG1128@2759|Eukaryota,3X8I9@554915|Amoebozoa	S	TPR repeat
tr|C4LVY9|C4LVY9_ENTHI	5759.rna_EHI_126040-1	0.0	1349.0	KOG3636@1|root,KOG3636@2759|Eukaryota,3X9CC@554915|Amoebozoa	S	Rab-GTPase-TBC domain
tr|C4M5R2|C4M5R2_ENTHI	5759.rna_EHI_129960-1	2.8e-182	644.4	COG1720@1|root,KOG2942@2759|Eukaryota,3X8Z0@554915|Amoebozoa	S	Uncharacterised protein family UPF0066
tr|C4LXG8|C4LXG8_ENTHI	5759.rna_EHI_131000-1	9.5e-169	599.4	KOG3951@1|root,KOG3951@2759|Eukaryota,3XD8U@554915|Amoebozoa	S	Protein of unknown function (DUF1394)
tr|B1N3U5|B1N3U5_ENTHI	5759.rna_EHI_131960-1	6.4e-108	396.7	297TY@1|root,2REU5@2759|Eukaryota,3XDX7@554915|Amoebozoa	S	RhoGAP domain
tr|C4M3J4|C4M3J4_ENTHI	5759.rna_EHI_138520-1	0.0	1904.8	2C6WT@1|root,2RECU@2759|Eukaryota,3XDCF@554915|Amoebozoa	S	Lissencephaly type-1-like homology motif
tr|C4M8U0|C4M8U0_ENTHI	5759.rna_EHI_143820-1	0.0	3788.4	KOG1064@1|root,KOG1064@2759|Eukaryota,3X8UC@554915|Amoebozoa	S	RAVE protein 1 C terminal
tr|C4M8T0|C4M8T0_ENTHI	5759.rna_EHI_146990-1	1.5e-263	914.8	2CZ8S@1|root,2S93B@2759|Eukaryota,3XBGD@554915|Amoebozoa	S	Sulfotransferase domain
tr|C4LSY2|C4LSY2_ENTHI	5759.rna_EHI_148120-1	9.8e-241	839.0	KOG1400@1|root,KOG1400@2759|Eukaryota,3XAQU@554915|Amoebozoa	S	Yippee zinc-binding/DNA-binding /Mis18, centromere assembly
tr|C4LT19|C4LT19_ENTHI	5759.rna_EHI_148490-1	0.0	1605.1	KOG1337@1|root,KOG1337@2759|Eukaryota,3X97E@554915|Amoebozoa	S	Rubisco LSMT substrate-binding
tr|C4LT46|C4LT46_ENTHI	5759.rna_EHI_148780-1	0.0	1100.9	28J77@1|root,2QRJJ@2759|Eukaryota,3X84J@554915|Amoebozoa	S	Protein of unknown function (DUF2009)
tr|C4LSI0|C4LSI0_ENTHI	5759.rna_EHI_151380-1	3.1e-147	527.7	COG0434@1|root,2QUBS@2759|Eukaryota,3XFBK@554915|Amoebozoa	S	BtpA family
tr|C4LSS7|C4LSS7_ENTHI	5759.rna_EHI_152400-1	3.2e-115	421.0	COG3897@1|root,KOG2920@2759|Eukaryota,3X95M@554915|Amoebozoa	S	Lysine methyltransferase
tr|C4LST6|C4LST6_ENTHI	5759.rna_EHI_152490-1	2.8e-260	904.0	KOG1090@1|root,KOG1090@2759|Eukaryota,3X9RR@554915|Amoebozoa	S	dDENN domain
tr|B1N2G1|B1N2G1_ENTHI	5759.rna_EHI_152870-1	3.7e-90	338.2	295HD@1|root,2RCFF@2759|Eukaryota,3XAUT@554915|Amoebozoa	S	SRP40, C-terminal domain
tr|C4LSC0|C4LSC0_ENTHI	5759.rna_EHI_153290-1	1.2e-148	533.1	KOG1777@1|root,KOG1777@2759|Eukaryota,3X94B@554915|Amoebozoa	S	Periplasmic copper-binding protein (NosD)
tr|C4M592|C4M592_ENTHI	5759.rna_EHI_154280-1	2e-199	701.4	COG4286@1|root,KOG2948@2759|Eukaryota,3X8NW@554915|Amoebozoa	S	Uncharacterised protein family (UPF0160)
tr|C4M4D4|C4M4D4_ENTHI	5759.rna_EHI_156340-1	1.2e-176	625.9	2CSKV@1|root,2RCB2@2759|Eukaryota,3XAP1@554915|Amoebozoa	S	UBX domain
tr|C4MBK7|C4MBK7_ENTHI	5759.rna_EHI_160210-1	6e-70	270.0	COG1990@1|root,KOG3282@2759|Eukaryota,3XCSX@554915|Amoebozoa	S	Peptidyl-tRNA hydrolase PTH2
tr|C4M7Z2|C4M7Z2_ENTHI	5759.rna_EHI_167710-1	0.0	1384.8	KOG2220@1|root,KOG2220@2759|Eukaryota,3XFQA@554915|Amoebozoa	S	BRO1-like domain
tr|C4M1A6|C4M1A6_ENTHI	5759.rna_EHI_169830-1	2e-77	295.4	2E5DW@1|root,2SC7U@2759|Eukaryota,3XD0A@554915|Amoebozoa	S	Pre-rRNA-processing protein TSR2
tr|C4M1A7|C4M1A7_ENTHI	5759.rna_EHI_169840-1	1e-83	315.8	COG0432@1|root,KOG3267@2759|Eukaryota,3XA6Q@554915|Amoebozoa	S	Uncharacterised protein family UPF0047
tr|C4MB02|C4MB02_ENTHI	5759.rna_EHI_176850-1	2.8e-91	342.0	28KFM@1|root,2QSWR@2759|Eukaryota,3X9E5@554915|Amoebozoa	S	Golgi organization
tr|C4M560|C4M560_ENTHI	5759.rna_EHI_178070-1	2.4e-86	324.7	COG2954@1|root,2S42F@2759|Eukaryota,3XFYR@554915|Amoebozoa	S	CYTH
tr|C4LV51|C4LV51_ENTHI	5759.rna_EHI_182700-1	9.3e-127	459.9	COG0457@1|root,KOG0553@2759|Eukaryota,3X998@554915|Amoebozoa	S	TPR repeat
tr|C4M2V6|C4M2V6_ENTHI	5759.rna_EHI_188890-1	2.7e-58	231.1	KOG3276@1|root,KOG3276@2759|Eukaryota,3X9F8@554915|Amoebozoa	S	DUF167
tr|C4M913|C4M913_ENTHI	5759.rna_EHI_192730-1	3.9e-110	404.1	COG5134@1|root,KOG2990@2759|Eukaryota,3X8WN@554915|Amoebozoa	S	Family of unknown function (DUF572)
tr|C4LZT9|C4LZT9_ENTHI	5759.rna_EHI_194250-1	1.5e-61	241.9	COG1990@1|root,KOG3282@2759|Eukaryota,3XGWX@554915|Amoebozoa	S	Peptidyl-tRNA hydrolase PTH2
tr|C4M2H6|C4M2H6_ENTHI	5759.rna_EHI_040470-1	0.0	1268.1	298WJ@1|root,2RFXT@2759|Eukaryota,3XFBQ@554915|Amoebozoa	S	SPRY domain
tr|C4M9E4|C4M9E4_ENTHI	5759.rna_EHI_091560-1	6.8e-209	733.0	KOG1477@1|root,KOG1477@2759|Eukaryota,3X91R@554915|Amoebozoa	S	SPRY domain
tr|C4M383|C4M383_ENTHI	5759.rna_EHI_106080-1	1.5e-207	728.8	294IP@1|root,2RBG0@2759|Eukaryota,3X9GM@554915|Amoebozoa	S	breast cancer carboxy-terminal domain
tr|C4LYY5|C4LYY5_ENTHI	5759.rna_EHI_118010-1	6.8e-281	972.6	2CCPQ@1|root,2RBHG@2759|Eukaryota,3X9II@554915|Amoebozoa	S	Tetratricopeptide repeat
tr|C4LYK8|C4LYK8_ENTHI	5759.rna_EHI_118470-1	9.9e-283	978.8	COG0457@1|root,KOG1126@2759|Eukaryota,3XF9R@554915|Amoebozoa	S	Tetratricopeptide repeat
tr|C4M4X9|C4M4X9_ENTHI	5759.rna_EHI_119310-1	2.7e-219	767.7	KOG1090@1|root,KOG1090@2759|Eukaryota	S	Rab guanyl-nucleotide exchange factor activity
tr|C4LZG6|C4LZG6_ENTHI	5759.rna_EHI_138060-1	3.4e-146	524.2	2CTD9@1|root,2RFYG@2759|Eukaryota,3XFCN@554915|Amoebozoa	S	SPRY domain
tr|C4M8S9|C4M8S9_ENTHI	5759.rna_EHI_146980-1	3e-155	554.7	COG0457@1|root,KOG0553@2759|Eukaryota,3X9TM@554915|Amoebozoa	S	Tetratricopeptide repeat
tr|C4LSH7|C4LSH7_ENTHI	5759.rna_EHI_151340-1	0.0	1456.0	KOG1477@1|root,KOG1477@2759|Eukaryota,3X9QQ@554915|Amoebozoa	S	SPRY domain
tr|B1N2F6|B1N2F6_ENTHI	5759.rna_EHI_151900-1	0.0	1432.5	2CSF0@1|root,2RBMY@2759|Eukaryota,3X9PB@554915|Amoebozoa	S	SPRY domain
tr|C4MAY3|C4MAY3_ENTHI	5759.rna_EHI_167480-1	5.7e-70	270.0	29870@1|root,2RF7H@2759|Eukaryota,3XEEV@554915|Amoebozoa	S	Ricin-type beta-trefoil
tr|C4M9K2|C4M9K2_ENTHI	5759.rna_EHI_189110-1	4e-124	451.4	2CE6I@1|root,2RBD0@2759|Eukaryota,3X9CZ@554915|Amoebozoa	S	BRCT domain, a BRCA1 C-terminus domain
tr|C4LZC5|C4LZC5_ENTHI	5759.rna_EHI_000760-1	4.1e-111	408.3	2931N@1|root,2R9YI@2759|Eukaryota,3XGBX@554915|Amoebozoa	S	Leucine rich repeats (6 copies)
tr|C4LYP9|C4LYP9_ENTHI	5759.rna_EHI_004360-1	5.7e-250	870.2	2CRV8@1|root,2R99M@2759|Eukaryota,3XFZE@554915|Amoebozoa	S	Leucine rich repeats (6 copies)
tr|C4LTK2|C4LTK2_ENTHI	5759.rna_EHI_012090-1	7.8e-96	356.7	2CSZC@1|root,2RDZ6@2759|Eukaryota,3XCVV@554915|Amoebozoa	S	Leucine rich repeats (6 copies)
tr|C4M3X1|C4M3X1_ENTHI	5759.rna_EHI_016490-1	3e-269	935.3	2CSI3@1|root,2RC0B@2759|Eukaryota,3XA76@554915|Amoebozoa	S	Leucine rich repeats (6 copies)
tr|C4M3F4|C4M3F4_ENTHI	5759.rna_EHI_017710-1	2e-124	452.6	2CSH7@1|root,2RBWU@2759|Eukaryota,3XA23@554915|Amoebozoa	S	Leucine rich repeats (6 copies)
tr|C4M1V4|C4M1V4_ENTHI	5759.rna_EHI_027680-1	1.6e-97	363.2	295A9@1|root,2RC86@2759|Eukaryota,3XAJ7@554915|Amoebozoa	S	Leucine rich repeats (6 copies)
tr|C4M1Q1|C4M1Q1_ENTHI	5759.rna_EHI_062750-1	1.3e-162	579.3	299U9@1|root,2RGWK@2759|Eukaryota,3XGG9@554915|Amoebozoa	S	Leucine rich repeats (6 copies)
tr|C4LWK7|C4LWK7_ENTHI	5759.rna_EHI_069190-1	1.2e-79	303.9	298YB@1|root,2RFZK@2759|Eukaryota,3XFE4@554915|Amoebozoa	S	Leucine rich repeats (6 copies)
tr|C4M612|C4M612_ENTHI	5759.rna_EHI_072070-1	5.2e-144	517.7	2CT79@1|root,2RF5Q@2759|Eukaryota,3XEC8@554915|Amoebozoa	S	Leucine rich repeats (6 copies)
tr|C4M886|C4M886_ENTHI	5759.rna_EHI_075960-1	1.7e-136	493.0	292H2@1|root,2R9DN@2759|Eukaryota,3XG3A@554915|Amoebozoa	S	Leucine rich repeats (6 copies)
tr|C4M4E6|C4M4E6_ENTHI	5759.rna_EHI_078570-1	3.5e-188	664.8	2CT1E@1|root,2REB2@2759|Eukaryota,3XD9S@554915|Amoebozoa	S	Leucine rich repeats (6 copies)
tr|C4M6R8|C4M6R8_ENTHI	5759.rna_EHI_088100-1	2.7e-171	608.2	2CT3U@1|root,2REPF@2759|Eukaryota,3XDRG@554915|Amoebozoa	S	Leucine rich repeats (6 copies)
tr|C4M163|C4M163_ENTHI	5759.rna_EHI_107220-1	1.4e-135	489.6	2CTEC@1|root,2RG1K@2759|Eukaryota,3XFGR@554915|Amoebozoa	S	Leucine rich repeats (6 copies)
tr|C4LUA8|C4LUA8_ENTHI	5759.rna_EHI_110590-1	0.0	1123.6	COG4886@1|root,KOG0619@2759|Eukaryota,3XBBI@554915|Amoebozoa	S	Leucine rich repeats (6 copies)
tr|C4M7H5|C4M7H5_ENTHI	5759.rna_EHI_112030-1	0.0	1368.2	2CTEI@1|root,2RG23@2759|Eukaryota,3XFHA@554915|Amoebozoa	S	Leucine rich repeats (6 copies)
tr|C4M9Y4|C4M9Y4_ENTHI	5759.rna_EHI_131490-1	1.3e-144	519.6	2CR45@1|root,2R6SW@2759|Eukaryota,3XE0K@554915|Amoebozoa	S	Leucine rich repeats (6 copies)
tr|C4M6W8|C4M6W8_ENTHI	5759.rna_EHI_139430-1	0.0	1144.0	29200@1|root,2R8WD@2759|Eukaryota,3XFGT@554915|Amoebozoa	S	Leucine rich repeats (6 copies)
tr|C4M909|C4M909_ENTHI	5759.rna_EHI_147680-1	2e-171	608.6	2963S@1|root,2RD2F@2759|Eukaryota,3XBRC@554915|Amoebozoa	S	Leucine rich repeats (6 copies)
tr|C4LT16|C4LT16_ENTHI	5759.rna_EHI_148460-1	1.8e-78	299.7	2CTDH@1|root,2RFYZ@2759|Eukaryota,3XFDD@554915|Amoebozoa	S	Leucine rich repeats (6 copies)
tr|C4LT23|C4LT23_ENTHI	5759.rna_EHI_148530-1	2.5e-190	671.8	297VZ@1|root,2REW9@2759|Eukaryota,3XE0E@554915|Amoebozoa	S	Leucine rich repeats (6 copies)
tr|C4LSH6|C4LSH6_ENTHI	5759.rna_EHI_151330-1	0.0	1256.1	2CSI2@1|root,2RC09@2759|Eukaryota,3XA74@554915|Amoebozoa	S	Leucine rich repeats (6 copies)
tr|C4M1H7|C4M1H7_ENTHI	5759.rna_EHI_192600-1	4.3e-136	490.7	2CSSK@1|root,2RD09@2759|Eukaryota,3XBNS@554915|Amoebozoa	S	Leucine rich repeats (6 copies)
tr|C4M989|C4M989_ENTHI	5759.rna_EHI_119950-1	3.1e-110	405.2	COG4886@1|root,KOG0619@2759|Eukaryota,3XIGH@554915|Amoebozoa	S	Leucine rich repeat
tr|C4M017|C4M017_ENTHI	5759.rna_EHI_134680-1	3.8e-301	1040.0	29JD3@1|root,2RSME@2759|Eukaryota,3XCE7@554915|Amoebozoa	S	Leucine Rich repeats (2 copies)
tr|C4M9S6|C4M9S6_ENTHI	5759.rna_EHI_135480-1	0.0	1448.3	2CTA6@1|root,2RFJI@2759|Eukaryota,3XEWB@554915|Amoebozoa	S	Leucine rich repeats (6 copies)
tr|C4M553|C4M553_ENTHI	5759.rna_EHI_177990-1	0.0	1718.4	2CVRM@1|root,2RSMW@2759|Eukaryota,3X90J@554915|Amoebozoa	S	Band 4.1 homologues
tr|C4LTJ8|C4LTJ8_ENTHI	5759.rna_EHI_012050-1	1.7e-187	661.8	COG4286@1|root,KOG2948@2759|Eukaryota,3XE4V@554915|Amoebozoa	S	Uncharacterised protein family (UPF0160)
tr|C4M8X2|C4M8X2_ENTHI	5759.rna_EHI_120610-1	8.3e-181	639.4	COG4286@1|root,KOG2948@2759|Eukaryota,3XEDP@554915|Amoebozoa	S	Uncharacterised protein family (UPF0160)
tr|C4LZN2|C4LZN2_ENTHI	5759.rna_EHI_175070-1	1.5e-100	372.1	COG1896@1|root,KOG3197@2759|Eukaryota,3X8XM@554915|Amoebozoa	S	HD domain
tr|C4M2A3|C4M2A3_ENTHI	5759.rna_EHI_136340-1	0.0	1317.4	COG1234@1|root,KOG2121@2759|Eukaryota,3X957@554915|Amoebozoa	S	tRNase Z endonuclease
tr|C4LTP6|C4LTP6_ENTHI	5759.rna_EHI_012600-1	2e-120	438.3	COG0491@1|root,2SEP8@2759|Eukaryota,3XGH9@554915|Amoebozoa	S	Metallo-beta-lactamase superfamily
tr|C4M1A9|C4M1A9_ENTHI	5759.rna_EHI_169860-1	1.1e-147	529.3	2CS1M@1|root,2RA12@2759|Eukaryota,3XGCZ@554915|Amoebozoa	S	cAMP phosphodiesterases class-II
tr|C4LWP5|C4LWP5_ENTHI	5759.rna_EHI_069570-1	2.3e-130	471.5	KOG2361@1|root,KOG2361@2759|Eukaryota,3X8Y7@554915|Amoebozoa	S	Methyltransferase domain
tr|C4LYH7|C4LYH7_ENTHI	5759.rna_EHI_093860-1	0.0	1109.7	2E51I@1|root,2SBW6@2759|Eukaryota,3X988@554915|Amoebozoa	S	MIT (microtubule interacting and transport) domain
tr|C4M9L9|C4M9L9_ENTHI	5759.rna_EHI_112800-1	5.9e-88	330.1	294XK@1|root,2RBV7@2759|Eukaryota,3X9ZG@554915|Amoebozoa	S	JAB/MPN domain
tr|C4M3W5|C4M3W5_ENTHI	5759.rna_EHI_016430-1	0.0	1835.8	KOG1089@1|root,KOG1089@2759|Eukaryota,3XCPA@554915|Amoebozoa	S	Belongs to the protein-tyrosine phosphatase family. Non-receptor class myotubularin subfamily
tr|C4M3G7|C4M3G7_ENTHI	5759.rna_EHI_017620-1	1.2e-100	372.5	2F0MD@1|root,2T1S5@2759|Eukaryota,3XE6B@554915|Amoebozoa	S	Nitroreductase family
tr|C4M397|C4M397_ENTHI	5759.rna_EHI_106330-1	1.5e-94	352.1	294R5@1|root,2RBNH@2759|Eukaryota,3X9Q0@554915|Amoebozoa	S	Nitroreductase family
tr|B1N3N6|B1N3N6_ENTHI	5759.rna_EHI_097980-1	2.3e-280	971.1	COG5638@1|root,KOG2318@2759|Eukaryota,3X8PG@554915|Amoebozoa	S	rRNA processing
tr|C4M7J1|C4M7J1_ENTHI	5759.rna_EHI_023890-1	3.4e-82	310.8	29813@1|root,2RF1H@2759|Eukaryota,3XE6V@554915|Amoebozoa	S	CS domain
tr|C4LZL9|C4LZL9_ENTHI	5759.rna_EHI_174940-1	0.0	1273.5	COG1084@1|root,KOG1490@2759|Eukaryota,3X83R@554915|Amoebozoa	S	Involved in the biogenesis of the 60S ribosomal subunit
tr|C4LW22|C4LW22_ENTHI	5759.rna_EHI_141370-1	9.7e-244	849.0	KOG2321@1|root,KOG2321@2759|Eukaryota,3X8DM@554915|Amoebozoa	S	rRNA processing
tr|C4M8A5|C4M8A5_ENTHI	5759.rna_EHI_019180-1	1e-188	666.0	2979G@1|root,2RE91@2759|Eukaryota,3XD7C@554915|Amoebozoa	S	Belongs to the nucleosome assembly protein (NAP) family
tr|C4M4B8|C4M4B8_ENTHI	5759.rna_EHI_048280-1	7.5e-144	516.5	2979G@1|root,2RFIP@2759|Eukaryota,3XEVA@554915|Amoebozoa	S	Belongs to the nucleosome assembly protein (NAP) family
tr|C4M608|C4M608_ENTHI	5759.rna_EHI_072030-1	2.2e-128	464.9	295EJ@1|root,2RE01@2759|Eukaryota,3XCWX@554915|Amoebozoa	S	Belongs to the nucleosome assembly protein (NAP) family
tr|C4M1K7|C4M1K7_ENTHI	5759.rna_EHI_084970-1	1.6e-179	635.2	295VM@1|root,2RCU7@2759|Eukaryota,3XBF6@554915|Amoebozoa	S	Belongs to the nucleosome assembly protein (NAP) family
tr|C4LVL7|C4LVL7_ENTHI	5759.rna_EHI_103750-1	2.4e-164	584.7	295EJ@1|root,2RFAS@2759|Eukaryota,3XEJD@554915|Amoebozoa	S	Belongs to the nucleosome assembly protein (NAP) family
tr|C4LU97|C4LU97_ENTHI	5759.rna_EHI_110450-1	1.7e-139	501.9	2979G@1|root,2RF7R@2759|Eukaryota,3XEF6@554915|Amoebozoa	S	Belongs to the nucleosome assembly protein (NAP) family
tr|C4M8H9|C4M8H9_ENTHI	5759.rna_EHI_120340-1	3.1e-147	527.7	2BZZ4@1|root,2R9D0@2759|Eukaryota,3XG30@554915|Amoebozoa	S	Belongs to the nucleosome assembly protein (NAP) family
tr|B1N4D4|B1N4D4_ENTHI	5759.rna_EHI_192960-1	0.0	1114.0	294VW@1|root,2RBTF@2759|Eukaryota,3X9WP@554915|Amoebozoa	S	Pleckstrin homology domain.
tr|C4M1Q2|C4M1Q2_ENTHI	5759.rna_EHI_062760-1	1e-189	669.1	KOG2061@1|root,KOG2061@2759|Eukaryota,3X97K@554915|Amoebozoa	S	Programmed cell death protein 2, C-terminal putative domain
tr|C4LTA5|C4LTA5_ENTHI	5759.rna_EHI_044860-1	2.5e-177	627.9	KOG0667@1|root,KOG0667@2759|Eukaryota	S	protein kinase activity
tr|C4M1Q4|C4M1Q4_ENTHI	5759.rna_EHI_062780-1	0.0	1255.4	KOG0667@1|root,KOG0667@2759|Eukaryota,3XDH1@554915|Amoebozoa	S	Serine/Threonine protein kinases, catalytic domain
tr|C4LVH0|C4LVH0_ENTHI	5759.rna_EHI_197540-1	1.5e-238	831.6	COG2930@1|root,KOG1843@2759|Eukaryota,3XES7@554915|Amoebozoa	S	Alpha-kinase family
tr|C4LZA0|C4LZA0_ENTHI	5759.rna_EHI_000490-1	6.6e-107	393.3	KOG2889@1|root,KOG2889@2759|Eukaryota,3X8X3@554915|Amoebozoa	S	PRP38 family
tr|C4M1R9|C4M1R9_ENTHI	5759.rna_EHI_164370-1	0.0	1152.9	COG1161@1|root,KOG2423@2759|Eukaryota,3X839@554915|Amoebozoa	S	GTPase that associates with pre-60S ribosomal subunits in the nucleolus and is required for their nuclear export and maturation
tr|C4LS93|C4LS93_ENTHI	5759.rna_EHI_153000-1	3.6e-257	893.6	COG0446@1|root,KOG1336@2759|Eukaryota,3X9G5@554915|Amoebozoa	S	L-lysine 6-monooxygenase (NADPH-requiring)
tr|Q5NSZ1|Q5NSZ1_ENTHI	5759.rna_EHI_010660-1	5.8e-103	380.2	KOG0394@1|root,KOG0394@2759|Eukaryota,3XFEW@554915|Amoebozoa	S	Rab subfamily of small GTPases
tr|Q5NT30|Q5NT30_ENTHI	5759.rna_EHI_017740-1	3.3e-106	391.0	KOG0094@1|root,KOG0094@2759|Eukaryota	S	retrograde vesicle-mediated transport, Golgi to ER
tr|Q6AW65|Q6AW65_ENTHI	5759.rna_EHI_082070-1	2.9e-100	371.3	KOG0394@1|root,KOG0394@2759|Eukaryota,3XHCF@554915|Amoebozoa	S	50S ribosome-binding GTPase
tr|Q5NT40|Q5NT40_ENTHI	5759.rna_EHI_096220-1	7.2e-112	409.8	KOG0084@1|root,KOG0084@2759|Eukaryota	S	GTPase activity
tr|Q5NT39|Q5NT39_ENTHI	5759.rna_EHI_122730-1	4.2e-112	410.6	KOG0084@1|root,KOG0084@2759|Eukaryota	S	GTPase activity
tr|C4M207|C4M207_ENTHI	5759.rna_EHI_165290-1	5.9e-274	949.9	COG5210@1|root,KOG1102@2759|Eukaryota,3X8UX@554915|Amoebozoa	S	Domain in Tre-2, BUB2p, and Cdc16p. Probable Rab-GAPs.
tr|C4LU10|C4LU10_ENTHI	5759.rna_EHI_068170-1	3.5e-229	800.4	COG0535@1|root,2QTZU@2759|Eukaryota,3XAHW@554915|Amoebozoa	S	4Fe-4S single cluster domain
tr|C4LWM8|C4LWM8_ENTHI	5759.rna_EHI_069400-1	2.8e-108	397.9	COG1100@1|root,KOG0395@2759|Eukaryota,3XFT9@554915|Amoebozoa	S	50S ribosome-binding GTPase
tr|Q769I8|Q769I8_ENTHI	5759.rna_EHI_170140-1	1.4e-98	365.5	COG1100@1|root,KOG0395@2759|Eukaryota,3XG0Y@554915|Amoebozoa	S	Ras of Complex, Roc, domain of DAPkinase
tr|C4M954|C4M954_ENTHI	5759.rna_EHI_139960-1	0.0	2638.2	KOG3686@1|root,KOG3686@2759|Eukaryota,3XFUU@554915|Amoebozoa	S	GTPase activator activity
tr|C4M8M0|C4M8M0_ENTHI	5759.rna_EHI_090440-1	0.0	2674.8	KOG3686@1|root,KOG3686@2759|Eukaryota,3XEZB@554915|Amoebozoa	S	GTPase activator activity
tr|C4M0X3|C4M0X3_ENTHI	5759.rna_EHI_015350-1	2e-103	381.7	COG1100@1|root,KOG0395@2759|Eukaryota,3XDHF@554915|Amoebozoa	S	Ras subfamily of RAS small GTPases
tr|C4M6J2|C4M6J2_ENTHI	5759.rna_EHI_060370-1	1.3e-96	359.0	COG1100@1|root,KOG0395@2759|Eukaryota,3XDSS@554915|Amoebozoa	S	ADP-ribosylation factor family
tr|C4LU06|C4LU06_ENTHI	5759.rna_EHI_068120-1	2.6e-103	381.3	COG1100@1|root,KOG0395@2759|Eukaryota,3XA9Z@554915|Amoebozoa	S	Ras subfamily of RAS small GTPases
tr|C4M8B7|C4M8B7_ENTHI	5759.rna_EHI_101260-1	2.7e-97	361.3	COG1100@1|root,KOG0395@2759|Eukaryota,3XFQ0@554915|Amoebozoa	S	Ras subfamily of RAS small GTPases
tr|C4MA96|C4MA96_ENTHI	5759.rna_EHI_198330-1	3.6e-98	364.4	COG1100@1|root,KOG0395@2759|Eukaryota,3XDV0@554915|Amoebozoa	S	Ras subfamily of RAS small GTPases
tr|C4LTH1|C4LTH1_ENTHI	5759.rna_EHI_045600-1	0.0	1291.2	294VW@1|root,2RD9T@2759|Eukaryota,3XBZJ@554915|Amoebozoa	S	50S ribosome-binding GTPase
tr|B1N4W7|B1N4W7_ENTHI	5759.rna_EHI_094810-1	1.4e-75	288.9	294TZ@1|root,2RBRJ@2759|Eukaryota,3X9TJ@554915|Amoebozoa	S	Ras family
tr|B1N3R6|B1N3R6_ENTHI	5759.rna_EHI_119300-1	5.7e-103	380.2	292EZ@1|root,2R9BF@2759|Eukaryota,3XG1S@554915|Amoebozoa	S	Ras family
tr|C4LUV4|C4LUV4_ENTHI	5759.rna_EHI_178900-1	7.2e-297	1025.8	COG1100@1|root,KOG0395@2759|Eukaryota,3XCCB@554915|Amoebozoa	S	Src homology 3 domains
tr|C4LV59|C4LV59_ENTHI	5759.rna_EHI_182780-1	0.0	1088.9	2CTFK@1|root,2RG64@2759|Eukaryota,3XFN8@554915|Amoebozoa	S	GTPase-activator protein for Ras-like GTPase
tr|C4M855|C4M855_ENTHI	5759.rna_EHI_052150-1	3.3e-103	380.9	COG1100@1|root,KOG0393@2759|Eukaryota,3XGH5@554915|Amoebozoa	S	Belongs to the small GTPase superfamily. Rho family
tr|C4M9S3|C4M9S3_ENTHI	46681.XP_001737038.1	6.6e-110	403.3	COG1100@1|root,KOG0393@2759|Eukaryota,3XCAH@554915|Amoebozoa	S	Belongs to the small GTPase superfamily. Rho family
tr|C4LSD7|C4LSD7_ENTHI	5759.rna_EHI_153460-1	4e-107	394.0	COG1100@1|root,KOG0393@2759|Eukaryota,3XFAV@554915|Amoebozoa	S	Ras of Complex, Roc, domain of DAPkinase
tr|C4M9T7|C4M9T7_ENTHI	5759.rna_EHI_190440-1	6.8e-107	393.3	COG1100@1|root,KOG0393@2759|Eukaryota,3XD61@554915|Amoebozoa	S	Belongs to the small GTPase superfamily. Rho family
tr|C4M6Z4|C4M6Z4_ENTHI	5759.rna_EHI_056450-1	0.0	1207.2	KOG4406@1|root,KOG4406@2759|Eukaryota	S	negative regulation of endocytic recycling
tr|C4MA89|C4MA89_ENTHI	5759.rna_EHI_039850-1	0.0	1233.0	KOG1729@1|root,KOG1729@2759|Eukaryota,3XDC4@554915|Amoebozoa	S	Guanine nucleotide exchange factor
tr|C4M3H0|C4M3H0_ENTHI	5759.rna_EHI_017650-1	2.2e-240	837.8	KOG4406@1|root,KOG4406@2759|Eukaryota	S	negative regulation of endocytic recycling
tr|C4LYV5|C4LYV5_ENTHI	5759.rna_EHI_010680-1	6.9e-256	889.4	KOG0997@1|root,KOG0997@2759|Eukaryota,3XBSV@554915|Amoebozoa	S	Trafficking protein Mon1
tr|C4LUB3|C4LUB3_ENTHI	5759.rna_EHI_110660-1	1.3e-232	812.0	KOG0997@1|root,KOG0997@2759|Eukaryota,3XABX@554915|Amoebozoa	S	Trafficking protein Mon1
tr|C4LVE3|C4LVE3_ENTHI	5759.rna_EHI_197260-1	2.7e-257	894.0	KOG0997@1|root,KOG0997@2759|Eukaryota,3X8JD@554915|Amoebozoa	S	Trafficking protein Mon1
tr|C4M8V3|C4M8V3_ENTHI	5759.rna_EHI_169590-1	3.3e-163	580.9	COG5075@1|root,KOG3969@2759|Eukaryota,3XFH6@554915|Amoebozoa	S	Scavenger mRNA decapping enzyme C-term binding
tr|C4M1G8|C4M1G8_ENTHI	5759.rna_EHI_192480-1	2.7e-157	561.2	COG5075@1|root,KOG3969@2759|Eukaryota,3XF0C@554915|Amoebozoa	S	Scavenger mRNA decapping enzyme C-term binding
tr|C4M5A2|C4M5A2_ENTHI	5759.rna_EHI_081340-1	3.7e-198	697.2	COG1768@1|root,2R12G@2759|Eukaryota,3XB1I@554915|Amoebozoa	S	Calcineurin-like phosphoesterase superfamily domain
tr|C4M2A0|C4M2A0_ENTHI	5759.rna_EHI_136200-1	5.5e-163	580.1	COG2129@1|root,2S3P6@2759|Eukaryota,3X8ZR@554915|Amoebozoa	S	Metallophosphoesterase, calcineurin superfamily
tr|C4LSU9|C4LSU9_ENTHI	5759.rna_EHI_152640-1	1e-144	519.2	KOG3947@1|root,KOG3947@2759|Eukaryota,3XGG1@554915|Amoebozoa	S	Calcineurin-like phosphoesterase superfamily domain
tr|C4M2R8|C4M2R8_ENTHI	5759.rna_EHI_161000-1	5.6e-157	560.1	2E84X@1|root,2SENC@2759|Eukaryota,3X9IV@554915|Amoebozoa	S	Calcineurin-like phosphoesterase
tr|C4LVC3|C4LVC3_ENTHI	5759.rna_EHI_197060-1	4.1e-127	460.7	KOG3947@1|root,KOG3947@2759|Eukaryota,3XA8H@554915|Amoebozoa	S	Calcineurin-like phosphoesterase superfamily domain
tr|C4MA75|C4MA75_ENTHI	5759.rna_EHI_075190-1	0.0	1186.0	KOG0667@1|root,KOG0667@2759|Eukaryota,3XCHN@554915|Amoebozoa	S	Serine/Threonine protein kinases, catalytic domain
tr|C4M8P9|C4M8P9_ENTHI	5759.rna_EHI_132360-1	0.0	1247.6	KOG0667@1|root,KOG0667@2759|Eukaryota,3XF83@554915|Amoebozoa	S	Serine/Threonine protein kinases, catalytic domain
tr|Q6AW61|Q6AW61_ENTHI	5759.rna_EHI_005900-1	5.2e-107	393.7	KOG0394@1|root,KOG0394@2759|Eukaryota,3X9YU@554915|Amoebozoa	S	Rab subfamily of small GTPases
tr|C4M514|C4M514_ENTHI	5759.rna_EHI_141080-1	1.9e-294	1017.7	298FE@1|root,2RFG1@2759|Eukaryota,3XERQ@554915|Amoebozoa	S	MIZ/SP-RING zinc finger
tr|C4LZ27|C4LZ27_ENTHI	5759.rna_EHI_009510-1	1.3e-176	625.5	2CZ92@1|root,2S94P@2759|Eukaryota,3X8VW@554915|Amoebozoa	S	Rab-GTPase-TBC domain
tr|C4M0Q6|C4M0Q6_ENTHI	5759.rna_EHI_009910-1	6.8e-203	713.0	COG5210@1|root,KOG1102@2759|Eukaryota,3X9S4@554915|Amoebozoa	S	Domain in Tre-2, BUB2p, and Cdc16p. Probable Rab-GAPs.
tr|C4LYU1|C4LYU1_ENTHI	5759.rna_EHI_010540-1	4.3e-180	637.1	COG5210@1|root,KOG1102@2759|Eukaryota,3X91P@554915|Amoebozoa	S	Domain in Tre-2, BUB2p, and Cdc16p. Probable Rab-GAPs.
tr|C4M7P5|C4M7P5_ENTHI	5759.rna_EHI_091080-1	7.6e-174	616.3	COG5210@1|root,KOG4567@2759|Eukaryota,3X9KJ@554915|Amoebozoa	S	Domain in Tre-2, BUB2p, and Cdc16p. Probable Rab-GAPs.
tr|C4M6D9|C4M6D9_ENTHI	5759.rna_EHI_142920-1	1.9e-247	861.3	COG5210@1|root,KOG4567@2759|Eukaryota,3XESR@554915|Amoebozoa	S	Domain in Tre-2, BUB2p, and Cdc16p. Probable Rab-GAPs.
tr|C4LS84|C4LS84_ENTHI	5759.rna_EHI_152910-1	1.5e-261	908.3	COG5210@1|root,KOG4567@2759|Eukaryota,3XD8Y@554915|Amoebozoa	S	Domain in Tre-2, BUB2p, and Cdc16p. Probable Rab-GAPs.
tr|C4M3Y3|C4M3Y3_ENTHI	5759.rna_EHI_200780-1	1.1e-186	659.1	COG5210@1|root,KOG4567@2759|Eukaryota,3X8U7@554915|Amoebozoa	S	Domain in Tre-2, BUB2p, and Cdc16p. Probable Rab-GAPs.
tr|C4M857|C4M857_ENTHI	5759.rna_EHI_052170-1	0.0	1291.2	COG5210@1|root,KOG2197@2759|Eukaryota,3XADC@554915|Amoebozoa	S	Domain in Tre-2, BUB2p, and Cdc16p. Probable Rab-GAPs.
tr|C4M0N5|C4M0N5_ENTHI	5759.rna_EHI_008710-1	0.0	1668.3	COG0457@1|root,KOG1124@2759|Eukaryota,3X8AS@554915|Amoebozoa	S	Tetratricopeptide repeat
tr|C4M7P7|C4M7P7_ENTHI	5759.rna_EHI_091100-1	0.0	1863.6	COG0457@1|root,KOG1124@2759|Eukaryota,3XERM@554915|Amoebozoa	S	Tetratricopeptide repeat
tr|C4M1M2|C4M1M2_ENTHI	5759.rna_EHI_133920-1	0.0	1419.8	COG0457@1|root,KOG1124@2759|Eukaryota,3XDV1@554915|Amoebozoa	S	cellular component assembly
tr|C4LW88|C4LW88_ENTHI	5759.rna_EHI_155350-1	1.5e-88	332.0	2CAN7@1|root,2RDMT@2759|Eukaryota,3XCH5@554915|Amoebozoa	S	Transport protein particle (TRAPP) component
tr|C4M773|C4M773_ENTHI	5759.rna_EHI_199620-1	0.0	1199.1	COG0585@1|root,KOG2339@2759|Eukaryota,3X8MK@554915|Amoebozoa	S	tRNA pseudouridine synthase D (TruD)
tr|C4M5L4|C4M5L4_ENTHI	5759.rna_EHI_122830-1	2.8e-95	354.8	COG5223@1|root,KOG3237@2759|Eukaryota,3X9HC@554915|Amoebozoa	S	U3 small nucleolar RNA-associated protein 11
tr|C4M385|C4M385_ENTHI	5759.rna_EHI_106100-1	5.7e-160	570.5	2973U@1|root,2REH5@2759|Eukaryota,3XDHT@554915|Amoebozoa	S	Ubiquitin associated domain
tr|C4LZA3|C4LZA3_ENTHI	5759.rna_EHI_000520-1	4e-210	737.3	KOG0294@1|root,KOG0294@2759|Eukaryota,3X9J0@554915|Amoebozoa	S	WD40 repeats
tr|C4M5L0|C4M5L0_ENTHI	5759.rna_EHI_001960-1	0.0	1758.8	KOG1539@1|root,KOG1539@2759|Eukaryota,3X8P1@554915|Amoebozoa	S	Utp21 specific WD40 associated putative domain
tr|C4M2P0|C4M2P0_ENTHI	5759.rna_EHI_006060-1	4.6e-210	736.9	KOG2444@1|root,KOG2444@2759|Eukaryota,3X8K4@554915|Amoebozoa	S	WD domain, G-beta repeat
tr|C4M9I8|C4M9I8_ENTHI	5759.rna_EHI_011520-1	6.2e-190	669.8	KOG0266@1|root,KOG0266@2759|Eukaryota,3XBG7@554915|Amoebozoa	S	WD domain, G-beta repeat
tr|C4LUM0|C4LUM0_ENTHI	5759.rna_EHI_023080-1	1e-240	839.0	KOG0296@1|root,KOG0296@2759|Eukaryota,3X8V8@554915|Amoebozoa	S	WD domain, G-beta repeat
tr|C4M7I9|C4M7I9_ENTHI	5759.rna_EHI_023870-1	0.0	1404.0	KOG2048@1|root,KOG2048@2759|Eukaryota,3XFXP@554915|Amoebozoa	S	WD domain, G-beta repeat
tr|C4M4Z9|C4M4Z9_ENTHI	5759.rna_EHI_035080-1	1.3e-242	845.1	KOG0270@1|root,KOG0270@2759|Eukaryota,3X8TK@554915|Amoebozoa	S	WD domain, G-beta repeat
tr|C4LT70|C4LT70_ENTHI	5759.rna_EHI_044480-1	9.2e-131	473.0	KOG0645@1|root,KOG0645@2759|Eukaryota,3X8QP@554915|Amoebozoa	S	Essential component of the cytosolic iron-sulfur (Fe S) protein assembly machinery. Required for the maturation of extramitochondrial Fe S proteins
tr|C4LYG9|C4LYG9_ENTHI	5759.rna_EHI_093780-1	1.6e-221	775.0	28IW7@1|root,2QR7U@2759|Eukaryota,3XEED@554915|Amoebozoa	S	WD40 repeats
tr|C4LWH2|C4LWH2_ENTHI	5759.rna_EHI_096600-1	0.0	1191.0	2CT3H@1|root,2REN5@2759|Eukaryota,3XDPU@554915|Amoebozoa	S	WD40 repeats
tr|B1N4G3|B1N4G3_ENTHI	5759.rna_EHI_107780-1	7.4e-281	972.6	KOG0288@1|root,KOG0288@2759|Eukaryota,3XC70@554915|Amoebozoa	S	WD domain, G-beta repeat
tr|C4LW11|C4LW11_ENTHI	5759.rna_EHI_126260-1	1.5e-238	831.6	KOG0282@1|root,KOG0282@2759|Eukaryota,3X8WY@554915|Amoebozoa	S	WD domain, G-beta repeat
tr|C4LSW0|C4LSW0_ENTHI	5759.rna_EHI_152770-1	5e-237	826.6	COG2319@1|root,KOG0300@2759|Eukaryota,3X950@554915|Amoebozoa	S	WD domain, G-beta repeat
tr|C4M4E0|C4M4E0_ENTHI	5759.rna_EHI_156410-1	0.0	2145.2	KOG1912@1|root,KOG1912@2759|Eukaryota,3XG1G@554915|Amoebozoa	S	WD40 repeats
tr|C4M4P7|C4M4P7_ENTHI	5759.rna_EHI_168370-1	4.6e-264	916.8	KOG0288@1|root,KOG0288@2759|Eukaryota,3X8KV@554915|Amoebozoa	S	WD domain, G-beta repeat
tr|C4M1D2|C4M1D2_ENTHI	5759.rna_EHI_170100-1	1.8e-278	964.5	KOG0310@1|root,KOG0310@2759|Eukaryota,3X8WC@554915|Amoebozoa	S	UTP15 C terminal
tr|C4LV49|C4LV49_ENTHI	5759.rna_EHI_182680-1	1.7e-162	578.6	KOG0316@1|root,KOG0316@2759|Eukaryota,3X94S@554915|Amoebozoa	S	WD domain, G-beta repeat
tr|C4LVT9|C4LVT9_ENTHI	5759.rna_EHI_187220-1	2.7e-252	877.5	2CFDB@1|root,2RCVV@2759|Eukaryota,3XBH8@554915|Amoebozoa	S	WD40 repeats
tr|C4LZ38|C4LZ38_ENTHI	5759.rna_EHI_009640-1	1.1e-192	679.1	KOG2111@1|root,KOG2111@2759|Eukaryota,3XEDB@554915|Amoebozoa	S	WD40 repeats
tr|C4M3H5|C4M3H5_ENTHI	5759.rna_EHI_138320-1	4.7e-196	690.3	KOG2111@1|root,KOG2111@2759|Eukaryota,3XE4M@554915|Amoebozoa	S	WD40 repeats
tr|C4LWU1|C4LWU1_ENTHI	5759.rna_EHI_198950-1	6.3e-190	669.8	KOG0290@1|root,KOG0290@2759|Eukaryota,3X8DF@554915|Amoebozoa	S	WD domain, G-beta repeat
tr|C4M599|C4M599_ENTHI	5759.rna_EHI_154230-1	7.5e-216	756.1	KOG2785@1|root,KOG2785@2759|Eukaryota,3X8PM@554915|Amoebozoa	S	C2H2 type zinc-finger (2 copies)
tr|C4M0P1|C4M0P1_ENTHI	5759.rna_EHI_008770-1	7.3e-99	366.7	COG5063@1|root,KOG1677@2759|Eukaryota,3X940@554915|Amoebozoa	S	zinc finger
tr|C4M3F5|C4M3F5_ENTHI	5759.rna_EHI_017720-1	3.1e-77	294.3	COG5112@1|root,KOG3408@2759|Eukaryota,3X9GR@554915|Amoebozoa	S	Zinc-finger double-stranded RNA-binding
tr|C4M8A2|C4M8A2_ENTHI	5759.rna_EHI_019150-1	2.1e-99	368.2	296WH@1|root,2RDVT@2759|Eukaryota,3XCSC@554915|Amoebozoa	S	C1 domain
tr|C4M113|C4M113_ENTHI	5759.rna_EHI_105080-1	2.2e-170	604.7	KOG3183@1|root,KOG3183@2759|Eukaryota,3X9AM@554915|Amoebozoa	S	AN1-like Zinc finger
tr|C4LW07|C4LW07_ENTHI	5759.rna_EHI_126220-1	4.7e-268	929.9	COG1779@1|root,KOG2703@2759|Eukaryota,3X876@554915|Amoebozoa	S	Zinc finger protein
tr|C4LZ78|C4LZ78_ENTHI	5759.rna_EHI_104690-1	7.8e-105	386.3	29A1F@1|root,2RH3Y@2759|Eukaryota,3XGPX@554915|Amoebozoa	S	zinc finger
tr|C4LZL7|C4LZL7_ENTHI	5759.rna_EHI_174920-1	0.0	3618.9	COG0515@1|root,COG1404@1|root,KOG0192@2759|Eukaryota,KOG3525@2759|Eukaryota,3XCMF@554915|Amoebozoa	T	EGF domain, unclasssified subfamily
tr|C4LST1|C4LST1_ENTHI	5759.rna_EHI_152440-1	0.0	2647.8	KOG1217@1|root,KOG1217@2759|Eukaryota,3XAQY@554915|Amoebozoa	T	Putative ephrin-receptor like
tr|C4M335|C4M335_ENTHI	5759.rna_EHI_059640-1	1.3e-60	240.7	KOG1217@1|root,KOG1217@2759|Eukaryota,3X9BU@554915|Amoebozoa	T	calcium ion binding
tr|C4LVK8|C4LVK8_ENTHI	5759.rna_EHI_103640-1	0.0	2104.7	COG0515@1|root,KOG0192@2759|Eukaryota,3XCWQ@554915|Amoebozoa	T	EGF domain, unclasssified subfamily
tr|C4M6P3|C4M6P3_ENTHI	5759.rna_EHI_171310-1	0.0	1254.6	COG0515@1|root,KOG0192@2759|Eukaryota,3XFYP@554915|Amoebozoa	T	IPT/TIG domain
tr|C4LTL5|C4LTL5_ENTHI	5759.rna_EHI_012220-1	0.0	2043.1	COG0515@1|root,KOG0192@2759|Eukaryota,3XFBE@554915|Amoebozoa	T	EGF domain, unclasssified subfamily
tr|C4LYF5|C4LYF5_ENTHI	5759.rna_EHI_008220-1	0.0	1216.4	COG0515@1|root,KOG0192@2759|Eukaryota,3XEZJ@554915|Amoebozoa	T	Protein tyrosine kinase
tr|C4M105|C4M105_ENTHI	5759.rna_EHI_135190-1	0.0	1764.6	COG0515@1|root,KOG0192@2759|Eukaryota,3XCKZ@554915|Amoebozoa	T	Protein tyrosine kinase
tr|C4MAN9|C4MAN9_ENTHI	5759.rna_EHI_075540-1	0.0	1516.1	COG0515@1|root,KOG1027@2759|Eukaryota,3X8FJ@554915|Amoebozoa	T	Ribonuclease 2-5A
tr|C4M635|C4M635_ENTHI	5759.rna_EHI_179840-1	0.0	1334.7	COG0515@1|root,KOG0192@2759|Eukaryota,3XAC4@554915|Amoebozoa	T	IPT/TIG domain
tr|C4LZI6|C4LZI6_ENTHI	5759.rna_EHI_124500-1	0.0	5142.0	COG0515@1|root,COG1404@1|root,KOG0192@2759|Eukaryota,KOG3525@2759|Eukaryota,3XCXE@554915|Amoebozoa	T	serine-type endopeptidase activity
tr|C4LZ09|C4LZ09_ENTHI	5759.rna_EHI_118270-1	7.4e-49	199.5	29AXI@1|root,2RI0B@2759|Eukaryota,3XHPW@554915|Amoebozoa	T	Pore-forming peptide ameobapore C
tr|C4M2H5|C4M2H5_ENTHI	5759.rna_EHI_040460-1	2e-64	251.5	2CTR0@1|root,2RH63@2759|Eukaryota,3XGS4@554915|Amoebozoa	T	Chagasin family peptidase inhibitor I42
tr|B1N4K0|B1N4K0_ENTHI	5759.rna_EHI_135420-1	1.6e-203	715.3	KOG2397@1|root,KOG2397@2759|Eukaryota,3X98Z@554915|Amoebozoa	T	Low-density lipoprotein receptor domain class A
tr|C4M0N9|C4M0N9_ENTHI	5759.rna_EHI_008750-1	0.0	1356.3	2CF6C@1|root,2RGC7@2759|Eukaryota,3XFWA@554915|Amoebozoa	T	Protein tyrosine kinase
tr|C4MA39|C4MA39_ENTHI	5759.rna_EHI_180660-1	0.0	1186.4	COG0515@1|root,KOG0192@2759|Eukaryota,3XAAM@554915|Amoebozoa	T	Protein tyrosine kinase
tr|C4LSS9|C4LSS9_ENTHI	5759.rna_EHI_152420-1	0.0	3513.8	COG0515@1|root,KOG0192@2759|Eukaryota,3XCBG@554915|Amoebozoa	T	EGF domain, unclasssified subfamily
tr|C4LVA8|C4LVA8_ENTHI	5759.rna_EHI_196900-1	1e-196	692.6	KOG2417@1|root,KOG2417@2759|Eukaryota,3X9CF@554915|Amoebozoa	T	Abscisic acid G-protein coupled receptor
tr|C4LSF3|C4LSF3_ENTHI	5759.rna_EHI_153730-1	1.8e-198	698.4	KOG2641@1|root,KOG2641@2759|Eukaryota,3X9GU@554915|Amoebozoa	T	Organic solute transporter Ostalpha
tr|C4M1P1|C4M1P1_ENTHI	5759.rna_EHI_062550-1	2.6e-247	860.9	2CN3A@1|root,2QTP9@2759|Eukaryota,3XGA5@554915|Amoebozoa	T	Sigma factor PP2C-like phosphatases
tr|C4LVG2|C4LVG2_ENTHI	5759.rna_EHI_197460-1	1.2e-171	609.0	COG0705@1|root,KOG2289@2759|Eukaryota,3X8UF@554915|Amoebozoa	T	Rhomboid family
tr|C4M1A2|C4M1A2_ENTHI	5759.rna_EHI_188280-1	1.3e-202	712.2	KOG2736@1|root,KOG2736@2759|Eukaryota,3X8GJ@554915|Amoebozoa	T	subunit of the gamma-secretase complex, an endoprotease complex that catalyzes the intramembrane cleavage of integral membrane proteins such as Notch receptors
tr|C4M670|C4M670_ENTHI	5759.rna_EHI_043020-1	2.2e-276	957.6	COG0515@1|root,KOG0192@2759|Eukaryota,3XG0K@554915|Amoebozoa	T	Protein tyrosine kinase
tr|C4LU28|C4LU28_ENTHI	5759.rna_EHI_068350-1	0.0	1520.0	COG0515@1|root,KOG1027@2759|Eukaryota,3X8FJ@554915|Amoebozoa	T	Ribonuclease 2-5A
tr|C4M0W4|C4M0W4_ENTHI	5759.rna_EHI_015260-1	4.3e-169	600.5	KOG2595@1|root,KOG2595@2759|Eukaryota,3X919@554915|Amoebozoa	T	Domain in Tre-2, BUB2p, and Cdc16p. Probable Rab-GAPs.
tr|C4LZQ9|C4LZQ9_ENTHI	5759.rna_EHI_038870-1	0.0	1210.3	COG5422@1|root,KOG4305@2759|Eukaryota	T	Rho guanyl-nucleotide exchange factor activity
tr|C4M8E0|C4M8E0_ENTHI	5759.rna_EHI_115290-1	5.7e-132	476.9	KOG4724@1|root,KOG4724@2759|Eukaryota,3XAZB@554915|Amoebozoa	T	GTPase-activator protein for Rho-like GTPases
tr|C4LWW9|C4LWW9_ENTHI	5759.rna_EHI_126930-1	5.3e-220	770.0	COG0639@1|root,KOG0374@2759|Eukaryota,3X9RF@554915|Amoebozoa	T	Serine threonine protein phosphatase
tr|C4LZX6|C4LZX6_ENTHI	5759.rna_EHI_065500-1	0.0	1335.5	COG0515@1|root,KOG0192@2759|Eukaryota,3XB2W@554915|Amoebozoa	T	IPT/TIG domain
tr|C4M935|C4M935_ENTHI	5759.rna_EHI_097640-1	0.0	1392.1	COG0515@1|root,KOG0192@2759|Eukaryota,3X8FR@554915|Amoebozoa	T	Belongs to the protein kinase superfamily. TKL Ser Thr protein kinase family
tr|C4M2X4|C4M2X4_ENTHI	5759.rna_EHI_048610-1	0.0	1486.1	COG0515@1|root,COG0666@1|root,KOG0192@2759|Eukaryota,KOG4177@2759|Eukaryota,3XDPV@554915|Amoebozoa	T	Ankyrin repeat
tr|C4M258|C4M258_ENTHI	5759.rna_EHI_174100-1	0.0	1320.8	COG0515@1|root,KOG0192@2759|Eukaryota,3XBFI@554915|Amoebozoa	T	ankyrin repeats
tr|C4LYB6|C4LYB6_ENTHI	5759.rna_EHI_167160-1	0.0	1102.4	COG0666@1|root,KOG0504@2759|Eukaryota,3XG35@554915|Amoebozoa	T	Ankyrin repeat
tr|C4M093|C4M093_ENTHI	5759.rna_EHI_004990-1	0.0	1628.2	COG0110@1|root,COG0666@1|root,KOG4177@2759|Eukaryota,KOG4750@2759|Eukaryota,3X99C@554915|Amoebozoa	T	Ankyrin repeat
tr|C4LTF3|C4LTF3_ENTHI	5759.rna_EHI_045400-1	0.0	1172.5	COG5347@1|root,KOG0521@2759|Eukaryota,3X911@554915|Amoebozoa	T	Putative GTP-ase activating proteins for the small GTPase, ARF
tr|C4M9K5|C4M9K5_ENTHI	5759.rna_EHI_189140-1	6.9e-103	379.8	COG5347@1|root,KOG0706@2759|Eukaryota,3X98X@554915|Amoebozoa	T	Putative GTP-ase activating proteins for the small GTPase, ARF
tr|C4LYU7|C4LYU7_ENTHI	5759.rna_EHI_010600-1	2.9e-215	754.2	KOG1029@1|root,KOG1029@2759|Eukaryota,3XDSZ@554915|Amoebozoa	T	Src homology 3 domains
tr|C4M128|C4M128_ENTHI	5759.rna_EHI_105240-1	4.4e-260	903.7	2CSQ8@1|root,2RCQ9@2759|Eukaryota,3XB95@554915|Amoebozoa	T	Src homology 3 domains
tr|C4MA62|C4MA62_ENTHI	5759.rna_EHI_069970-1	3.9e-306	1056.6	COG0639@1|root,KOG0375@2759|Eukaryota,3XCV3@554915|Amoebozoa	T	Protein phosphatase 2A homologues, catalytic domain.
tr|C4LSG2|C4LSG2_ENTHI	5759.rna_EHI_151180-1	0.0	1141.3	COG0639@1|root,KOG0375@2759|Eukaryota,3X8BX@554915|Amoebozoa	T	serine threonine-protein phosphatase
tr|C4MAP4|C4MAP4_ENTHI	5759.rna_EHI_115710-1	2.4e-239	834.3	COG0639@1|root,KOG0375@2759|Eukaryota,3XBG4@554915|Amoebozoa	T	Protein phosphatase 2A homologues, catalytic domain.
tr|C4LUQ9|C4LUQ9_ENTHI	46681.XP_001737526.1	4.4e-77	293.9	COG5126@1|root,KOG0027@2759|Eukaryota,3X8TY@554915|Amoebozoa	T	EF-hand domain pair
tr|C4M0U8|C4M0U8_ENTHI	5759.rna_EHI_100270-1	3e-62	244.6	COG5126@1|root,KOG0027@2759|Eukaryota,3X8WE@554915|Amoebozoa	T	Calmodulin
tr|C4LUS0|C4LUS0_ENTHI	5759.rna_EHI_178540-1	4.2e-74	283.9	COG5126@1|root,KOG0027@2759|Eukaryota,3XCPX@554915|Amoebozoa	T	EF hand
tr|C4M4D9|C4M4D9_ENTHI	5759.rna_EHI_156390-1	2.7e-179	634.4	KOG1164@1|root,KOG1164@2759|Eukaryota,3XD65@554915|Amoebozoa	T	Protein tyrosine kinase
tr|C4LW77|C4LW77_ENTHI	5759.rna_EHI_155240-1	8.8e-164	582.8	KOG1164@1|root,KOG1164@2759|Eukaryota,3XDHR@554915|Amoebozoa	T	belongs to the protein kinase superfamily
tr|C4M3Z5|C4M3Z5_ENTHI	5759.rna_EHI_185270-1	0.0	4575.4	KOG1997@1|root,KOG1997@2759|Eukaryota,3XBWI@554915|Amoebozoa	T	Belongs to the DOCK family
tr|C4LZ40|C4LZ40_ENTHI	5759.rna_EHI_009660-1	0.0	1889.4	KOG1090@1|root,KOG1090@2759|Eukaryota,3XBHT@554915|Amoebozoa	T	Domain always found downstream of DENN domain, found in a variety of signalling proteins
tr|C4LZ99|C4LZ99_ENTHI	5759.rna_EHI_000480-1	0.0	1090.1	COG2453@1|root,KOG1717@2759|Eukaryota	T	MAP kinase tyrosine/serine/threonine phosphatase activity
tr|C4LTA9|C4LTA9_ENTHI	5759.rna_EHI_044900-1	0.0	1315.8	2BX34@1|root,2QXZH@2759|Eukaryota,3XCWP@554915|Amoebozoa	T	EF-hand domain pair
tr|C4LSM9|C4LSM9_ENTHI	5759.rna_EHI_151890-1	3.5e-45	188.0	COG5126@1|root,KOG0027@2759|Eukaryota,3XA96@554915|Amoebozoa	T	EF-hand domain pair
tr|C4M4X2|C4M4X2_ENTHI	5759.rna_EHI_029080-1	2.3e-101	374.8	KOG1882@1|root,KOG1882@2759|Eukaryota,3X97D@554915|Amoebozoa	T	Forkhead associated domain
tr|C4LXS3|C4LXS3_ENTHI	5759.rna_EHI_014370-1	8.8e-209	732.6	COG1163@1|root,KOG1487@2759|Eukaryota,3XCDW@554915|Amoebozoa	T	C-terminal region of MMR_HSR1 domain
tr|C4LZI8|C4LZI8_ENTHI	5759.rna_EHI_124530-1	4.8e-168	597.0	KOG0211@1|root,KOG0211@2759|Eukaryota,3XDKZ@554915|Amoebozoa	T	regulatory subunit
tr|C4M981|C4M981_ENTHI	5759.rna_EHI_124870-1	1.7e-219	768.8	KOG0211@1|root,KOG0211@2759|Eukaryota,3X8ME@554915|Amoebozoa	T	regulatory subunit
tr|C4LZB6|C4LZB6_ENTHI	5759.rna_EHI_000650-1	2.7e-274	950.7	2CN3A@1|root,2QTP9@2759|Eukaryota,3XFC1@554915|Amoebozoa	T	Protein phosphatase 2C
tr|C4LZC3|C4LZC3_ENTHI	5759.rna_EHI_000740-1	3.1e-195	687.6	KOG2830@1|root,KOG2830@2759|Eukaryota,3X994@554915|Amoebozoa	T	TAP42-like family
tr|C4LYT8|C4LYT8_ENTHI	5759.rna_EHI_010510-1	1.9e-133	482.3	297M2@1|root,2REM1@2759|Eukaryota,3XDNE@554915|Amoebozoa	T	Src homology 3 domains
tr|C4LYV4|C4LYV4_ENTHI	5759.rna_EHI_010670-1	3.9e-295	1020.0	29E8G@1|root,2RMDA@2759|Eukaryota,3XEA0@554915|Amoebozoa	T	Regulator of G protein signaling domain
tr|C4LYW2|C4LYW2_ENTHI	5759.rna_EHI_010750-1	0.0	1475.7	KOG0574@1|root,KOG0574@2759|Eukaryota,3X82Q@554915|Amoebozoa	T	Serine/Threonine protein kinases, catalytic domain
tr|C4LX67|C4LX67_ENTHI	5759.rna_EHI_012950-1	4.4e-244	850.1	KOG2064@1|root,KOG2064@2759|Eukaryota,3X9KE@554915|Amoebozoa	T	Poly (ADP-ribose) glycohydrolase (PARG)
tr|C4M7N5|C4M7N5_ENTHI	5759.rna_EHI_037200-1	2e-274	951.0	298DS@1|root,2RFEB@2759|Eukaryota,3XEPH@554915|Amoebozoa	T	Stage II sporulation protein E (SpoIIE)
tr|C4LUF7|C4LUF7_ENTHI	5759.rna_EHI_049560-1	4e-217	760.4	2CN3A@1|root,2QTP9@2759|Eukaryota,3XB48@554915|Amoebozoa	T	Stage II sporulation protein E (SpoIIE)
tr|C4M6T4|C4M6T4_ENTHI	5759.rna_EHI_054200-1	2.4e-239	834.3	2CN3A@1|root,2QTP9@2759|Eukaryota,3XA9B@554915|Amoebozoa	T	Protein phosphatase 2C
tr|B1N5H3|B1N5H3_ENTHI	5759.rna_EHI_072630-1	5.4e-225	786.6	KOG2064@1|root,KOG2064@2759|Eukaryota,3XGHH@554915|Amoebozoa	T	Poly (ADP-ribose) glycohydrolase (PARG)
tr|C4M1K8|C4M1K8_ENTHI	5759.rna_EHI_084980-1	1.2e-258	898.7	KOG3519@1|root,KOG3519@2759|Eukaryota,3XC1N@554915|Amoebozoa	T	RhoGEF domain
tr|C4LXV4|C4LXV4_ENTHI	5759.rna_EHI_087740-1	0.0	1359.0	COG5038@1|root,KOG3686@1|root,KOG1012@2759|Eukaryota,KOG3686@2759|Eukaryota,3X8QG@554915|Amoebozoa	T	Rap/ran-GAP
tr|B1N3J3|B1N3J3_ENTHI	5759.rna_EHI_106260-1	0.0	4800.7	KOG1997@1|root,KOG1997@2759|Eukaryota,3XBYK@554915|Amoebozoa	T	Belongs to the DOCK family
tr|C4M164|C4M164_ENTHI	5759.rna_EHI_107230-1	0.0	3778.4	COG0515@1|root,COG4886@1|root,KOG0192@2759|Eukaryota,KOG0619@2759|Eukaryota,3X9UM@554915|Amoebozoa	T	Leucine-rich repeats, typical (most populated) subfamily
tr|C4LU77|C4LU77_ENTHI	5759.rna_EHI_110240-1	1.7e-301	1041.2	KOG3629@1|root,KOG3542@2759|Eukaryota,3XFFF@554915|Amoebozoa	T	RasGEF domain
tr|C4LU85|C4LU85_ENTHI	5759.rna_EHI_110330-1	0.0	1182.2	2959X@1|root,2RC7U@2759|Eukaryota,3XAIJ@554915|Amoebozoa	T	Protein tyrosine kinase
tr|C4LYW8|C4LYW8_ENTHI	5759.rna_EHI_117840-1	8.1e-296	1022.3	296E9@1|root,2RDD8@2759|Eukaryota,3XC4N@554915|Amoebozoa	T	Src homology 3 domains
tr|C4M0Y8|C4M0Y8_ENTHI	5759.rna_EHI_135010-1	0.0	3853.9	COG0515@1|root,COG4886@1|root,KOG4471@1|root,KOG0192@2759|Eukaryota,KOG0444@2759|Eukaryota,KOG4471@2759|Eukaryota,3XATG@554915|Amoebozoa	T	Leucine rich repeat
tr|C4M967|C4M967_ENTHI	5759.rna_EHI_135780-1	4.9e-299	1033.1	KOG3629@1|root,KOG3542@2759|Eukaryota,3XC75@554915|Amoebozoa	T	Guanine nucleotide exchange factor for Ras-like small GTPases
tr|C4M3I5|C4M3I5_ENTHI	5759.rna_EHI_138430-1	0.0	1228.8	KOG3417@1|root,KOG3417@2759|Eukaryota,3XF3Z@554915|Amoebozoa	T	RasGEF domain
tr|B1N3Q0|B1N3Q0_ENTHI	5759.rna_EHI_138990-1	0.0	2764.2	KOG3686@1|root,KOG3686@2759|Eukaryota,3XF4G@554915|Amoebozoa	T	Rap/ran-GAP
tr|C4LT12|C4LT12_ENTHI	5759.rna_EHI_148420-1	0.0	1320.8	2CGNR@1|root,2R8AG@2759|Eukaryota,3XEW5@554915|Amoebozoa	T	GTPase-activator protein for Rho-like GTPases
tr|C4M2E2|C4M2E2_ENTHI	5759.rna_EHI_158230-1	0.0	1408.3	COG5422@1|root,KOG3523@2759|Eukaryota	T	rho guanine nucleotide exchange factor
tr|C4MBA4|C4MBA4_ENTHI	5759.rna_EHI_167940-1	0.0	1448.0	296E9@1|root,2RSMQ@2759|Eukaryota,3XBTX@554915|Amoebozoa	T	Src homology 3 domains
tr|C4M8U9|C4M8U9_ENTHI	5759.rna_EHI_169680-1	3.4e-227	793.9	2CN3A@1|root,2QTP9@2759|Eukaryota,3XEKF@554915|Amoebozoa	T	Stage II sporulation protein E (SpoIIE)
tr|C4M563|C4M563_ENTHI	5759.rna_EHI_178100-1	0.0	1863.6	COG0790@1|root,KOG4721@1|root,KOG1550@2759|Eukaryota,KOG4721@2759|Eukaryota,3XFKC@554915|Amoebozoa	T	Sel1-like repeats.
tr|C4LV94|C4LV94_ENTHI	5759.rna_EHI_183230-1	1e-156	559.3	KOG2996@1|root,KOG2996@2759|Eukaryota,3XA4D@554915|Amoebozoa	T	Src homology 3 domains
tr|C4M9Z9|C4M9Z9_ENTHI	5759.rna_EHI_184240-1	4.1e-225	786.9	COG5032@1|root,KOG0902@2759|Eukaryota,3XACR@554915|Amoebozoa	T	Belongs to the PI3 PI4-kinase family
tr|C4M4T3|C4M4T3_ENTHI	5759.rna_EHI_193290-1	0.0	1964.1	KOG0606@1|root,KOG0606@2759|Eukaryota,3X8CI@554915|Amoebozoa	T	PhoX homologous domain, present in p47phox and p40phox.
tr|C4M4T6|C4M4T6_ENTHI	5759.rna_EHI_193320-1	2.3e-220	771.2	2CN3A@1|root,2QTP9@2759|Eukaryota,3XFH2@554915|Amoebozoa	T	Stage II sporulation protein E (SpoIIE)
tr|C4LVD7|C4LVD7_ENTHI	5759.rna_EHI_197200-1	0.0	3254.2	COG0515@1|root,COG4886@1|root,KOG0192@2759|Eukaryota,KOG0619@2759|Eukaryota,3X9RZ@554915|Amoebozoa	T	Leucine Rich Repeat
tr|C4M3G6|C4M3G6_ENTHI	5759.rna_EHI_017610-1	0.0	5004.1	KOG1997@1|root,KOG1997@2759|Eukaryota,3XC4Y@554915|Amoebozoa	T	Belongs to the DOCK family
tr|C4LUK0|C4LUK0_ENTHI	5759.rna_EHI_022870-1	2.9e-123	448.4	KOG1363@1|root,KOG1363@2759|Eukaryota,3X956@554915|Amoebozoa	T	Domain present in ubiquitin-regulatory proteins
tr|C4LU04|C4LU04_ENTHI	5759.rna_EHI_068100-1	1.2e-271	941.8	2CTKW@1|root,2RGNR@2759|Eukaryota,3XG7N@554915|Amoebozoa	T	Protein phosphatase 2C
tr|C4M2K5|C4M2K5_ENTHI	5759.rna_EHI_079840-1	5.5e-222	776.5	2CN3A@1|root,2QTP9@2759|Eukaryota,3X8YY@554915|Amoebozoa	T	Sigma factor PP2C-like phosphatases
tr|C4LXT7|C4LXT7_ENTHI	5759.rna_EHI_087550-1	0.0	1255.4	KOG3569@1|root,KOG3569@2759|Eukaryota,3XA6P@554915|Amoebozoa	T	dDENN domain
tr|C4M6R2|C4M6R2_ENTHI	5759.rna_EHI_088030-1	0.0	1324.3	KOG3569@1|root,KOG3569@2759|Eukaryota,3XF6Q@554915|Amoebozoa	T	Domain always found upstream of DENN domain, found in a variety of signalling proteins
tr|C4M4R8|C4M4R8_ENTHI	5759.rna_EHI_095050-1	1.4e-180	639.0	COG5347@1|root,KOG0702@2759|Eukaryota,3X8TF@554915|Amoebozoa	T	Putative GTP-ase activating proteins for the small GTPase, ARF
tr|C4M0T3|C4M0T3_ENTHI	5759.rna_EHI_100440-1	0.0	1389.0	KOG3569@1|root,KOG3569@2759|Eukaryota,3X8YM@554915|Amoebozoa	T	dDENN domain
tr|C4LUB6|C4LUB6_ENTHI	5759.rna_EHI_110690-1	5.3e-198	696.8	29509@1|root,2RBXX@2759|Eukaryota,3XA3I@554915|Amoebozoa	T	Src homology 3 domains
tr|C4M8V8|C4M8V8_ENTHI	5759.rna_EHI_113920-1	9e-256	889.0	2CT4H@1|root,2RESX@2759|Eukaryota,3XDVU@554915|Amoebozoa	T	dDENN domain
tr|C4M429|C4M429_ENTHI	5759.rna_EHI_114220-1	0.0	4560.0	KOG1997@1|root,KOG1997@2759|Eukaryota,3X8YS@554915|Amoebozoa	T	Belongs to the DOCK family
tr|C4LYW6|C4LYW6_ENTHI	5759.rna_EHI_117820-1	4.8e-102	377.1	COG5091@1|root,KOG1309@2759|Eukaryota,3X979@554915|Amoebozoa	T	SGS domain
tr|C4M6M0|C4M6M0_ENTHI	5759.rna_EHI_147440-1	0.0	4745.3	KOG1997@1|root,KOG1997@2759|Eukaryota,3XDKB@554915|Amoebozoa	T	Belongs to the DOCK family
tr|C4LWA5|C4LWA5_ENTHI	5759.rna_EHI_155540-1	0.0	1077.4	KOG3519@1|root,KOG3519@2759|Eukaryota,3XDG3@554915|Amoebozoa	T	Guanine nucleotide exchange factor for Rho/Rac/Cdc42-like GTPases
tr|C4MAY1|C4MAY1_ENTHI	5759.rna_EHI_167460-1	0.0	1489.6	KOG3572@1|root,KOG3572@2759|Eukaryota,3X9GE@554915|Amoebozoa	T	Pfam:DUF3608
tr|C4M1E0|C4M1E0_ENTHI	5759.rna_EHI_170180-1	0.0	4520.3	KOG1997@1|root,KOG1997@2759|Eukaryota,3XFUN@554915|Amoebozoa	T	Belongs to the DOCK family
tr|C4LXP8|C4LXP8_ENTHI	5759.rna_EHI_014090-1	1.5e-205	721.8	KOG3569@1|root,KOG3569@2759|Eukaryota,3XD44@554915|Amoebozoa	T	Domain found in a variety of signalling proteins, always encircled by uDENN and dDENN
tr|C4LVL4|C4LVL4_ENTHI	5759.rna_EHI_103720-1	1e-278	965.3	298Z1@1|root,2RG0A@2759|Eukaryota,3XFF3@554915|Amoebozoa	T	Pleckstrin homology domain.
tr|B1N2U3|B1N2U3_ENTHI	5759.rna_EHI_127250-1	0.0	1142.1	293UM@1|root,2RARH@2759|Eukaryota,3XGKN@554915|Amoebozoa	T	Pleckstrin homology domain.
tr|C4M0Z8|C4M0Z8_ENTHI	5759.rna_EHI_135120-1	0.0	1301.2	KOG3569@1|root,KOG3569@2759|Eukaryota,3XFYK@554915|Amoebozoa	T	Domain always found downstream of DENN domain, found in a variety of signalling proteins
tr|C4LUT4|C4LUT4_ENTHI	5759.rna_EHI_178700-1	1.3e-212	745.3	KOG3569@1|root,KOG3569@2759|Eukaryota,3XFF6@554915|Amoebozoa	T	Domain found in a variety of signalling proteins, always encircled by uDENN and dDENN
tr|C4LVN4|C4LVN4_ENTHI	5759.rna_EHI_186330-1	9.6e-280	968.8	KOG3569@1|root,KOG3569@2759|Eukaryota,3X91Q@554915|Amoebozoa	T	Domain found in a variety of signalling proteins, always encircled by uDENN and dDENN
tr|C4M4H7|C4M4H7_ENTHI	5759.rna_EHI_042230-1	0.0	1117.4	COG2114@1|root,KOG0618@2759|Eukaryota,3XF3M@554915|Amoebozoa	T	Sigma factor PP2C-like phosphatases
tr|C4M699|C4M699_ENTHI	5759.rna_EHI_081720-1	0.0	1122.1	COG0631@1|root,COG4886@1|root,KOG0619@2759|Eukaryota,KOG0698@2759|Eukaryota,3XB4Q@554915|Amoebozoa	T	Sigma factor PP2C-like phosphatases
tr|C4LXT5|C4LXT5_ENTHI	5759.rna_EHI_087420-1	0.0	1340.1	COG0631@1|root,COG4886@1|root,KOG0472@2759|Eukaryota,KOG0698@2759|Eukaryota,3XBFR@554915|Amoebozoa	T	Leucine-rich repeats, typical (most populated) subfamily
tr|C4M506|C4M506_ENTHI	5759.rna_EHI_140990-1	0.0	1464.9	COG0631@1|root,COG4886@1|root,KOG0619@2759|Eukaryota,KOG0698@2759|Eukaryota,3XC6Y@554915|Amoebozoa	T	Sigma factor PP2C-like phosphatases
tr|C4M555|C4M555_ENTHI	5759.rna_EHI_178020-1	0.0	1129.4	COG2114@1|root,KOG0618@2759|Eukaryota,3XAKP@554915|Amoebozoa	T	Sigma factor PP2C-like phosphatases
tr|Q6SCK6|Q6SCK6_ENTHI	5759.rna_EHI_073650-1	8.8e-198	696.0	KOG0660@1|root,KOG0660@2759|Eukaryota,3X877@554915|Amoebozoa	T	Mitogen-activated protein kinase
tr|C4LXG7|C4LXG7_ENTHI	5759.rna_EHI_130990-1	2.4e-95	354.8	KOG2265@1|root,KOG2265@2759|Eukaryota,3X8XG@554915|Amoebozoa	T	CS domain
tr|Q5FZP2|Q5FZP2_ENTHI	5759.rna_EHI_148280-1	1.1e-275	955.3	KOG0578@1|root,KOG0578@2759|Eukaryota,3X832@554915|Amoebozoa	T	Belongs to the protein kinase superfamily
tr|C4LTE4|C4LTE4_ENTHI	5759.rna_EHI_045310-1	3.5e-174	617.5	2CKQ2@1|root,2SUSB@2759|Eukaryota,3X98H@554915|Amoebozoa	T	Domain of unknown function (DUF758)
tr|C4M2W2|C4M2W2_ENTHI	5759.rna_EHI_188950-1	0.0	1097.8	2CSJS@1|root,2RC6U@2759|Eukaryota,3XAH3@554915|Amoebozoa	T	Pleckstrin homology domain.
tr|C4M933|C4M933_ENTHI	5759.rna_EHI_097620-1	1.5e-260	904.8	COG0515@1|root,KOG0690@2759|Eukaryota,3XBV6@554915|Amoebozoa	T	Extension to Ser/Thr-type protein kinases
tr|C4LVW8|C4LVW8_ENTHI	5759.rna_EHI_125820-1	1e-259	902.1	COG0515@1|root,KOG0690@2759|Eukaryota,3XEZ8@554915|Amoebozoa	T	Extension to Ser/Thr-type protein kinases
tr|Q761W9|Q761W9_ENTHI	5759.rna_EHI_138540-1	1.4e-272	944.9	COG0515@1|root,KOG0690@2759|Eukaryota,3XIGT@554915|Amoebozoa	T	Extension to Ser/Thr-type protein kinases
tr|C4LZ58|C4LZ58_ENTHI	5759.rna_EHI_104470-1	1.1e-133	482.6	KOG3170@1|root,KOG3170@2759|Eukaryota,3X8VJ@554915|Amoebozoa	T	Phosducin
tr|C4M2P7|C4M2P7_ENTHI	5759.rna_EHI_006130-1	0.0	2089.7	COG5032@1|root,KOG0904@2759|Eukaryota,3X89A@554915|Amoebozoa	T	Belongs to the PI3 PI4-kinase family
tr|C4LXN9|C4LXN9_ENTHI	5759.rna_EHI_013980-1	0.0	2821.2	COG5032@1|root,KOG0904@2759|Eukaryota,3XCI2@554915|Amoebozoa	T	Belongs to the PI3 PI4-kinase family
tr|C4LT40|C4LT40_ENTHI	5759.rna_EHI_148700-1	0.0	3248.4	COG5032@1|root,KOG0902@2759|Eukaryota,3X89N@554915|Amoebozoa	T	Belongs to the PI3 PI4-kinase family
tr|C4M4F5|C4M4F5_ENTHI	5759.rna_EHI_041900-1	7.2e-222	776.2	COG2453@1|root,KOG2283@2759|Eukaryota,3XAA5@554915|Amoebozoa	T	Tyrosine phosphatase family
tr|C4LUE9|C4LUE9_ENTHI	5759.rna_EHI_049480-1	0.0	1392.9	COG5253@1|root,KOG0230@2759|Eukaryota,3X8R5@554915|Amoebozoa	T	Phosphatidylinositol-4-phosphate 5-Kinase
tr|C4M6Z8|C4M6Z8_ENTHI	5759.rna_EHI_057660-1	2.9e-254	884.0	KOG2064@1|root,KOG2064@2759|Eukaryota,3X8X5@554915|Amoebozoa	T	Poly (ADP-ribose) glycohydrolase (PARG)
tr|C4LYQ2|C4LYQ2_ENTHI	5759.rna_EHI_004390-1	5.3e-245	853.2	KOG0583@1|root,KOG0583@2759|Eukaryota,3XD7P@554915|Amoebozoa	T	belongs to the protein kinase superfamily
tr|C4LYQ8|C4LYQ8_ENTHI	5759.rna_EHI_004470-1	2.8e-243	847.4	KOG0615@1|root,KOG0615@2759|Eukaryota,3XCYE@554915|Amoebozoa	T	belongs to the protein kinase superfamily
tr|C4M0G0|C4M0G0_ENTHI	5759.rna_EHI_006870-1	0.0	1787.3	COG0515@1|root,KOG0192@2759|Eukaryota,3X8NN@554915|Amoebozoa	T	Protein tyrosine kinase
tr|C4M7D1|C4M7D1_ENTHI	5759.rna_EHI_011180-1	0.0	1146.0	KOG0586@1|root,KOG0586@2759|Eukaryota	T	protein serine/threonine kinase activity
tr|C4LXS1|C4LXS1_ENTHI	5759.rna_EHI_014350-1	3.5e-235	820.5	COG0515@1|root,KOG0192@2759|Eukaryota,3XDMB@554915|Amoebozoa	T	Protein tyrosine kinase
tr|C4M7W0|C4M7W0_ENTHI	5759.rna_EHI_029590-1	0.0	1213.0	KOG0032@1|root,KOG0597@1|root,KOG0032@2759|Eukaryota,KOG0597@2759|Eukaryota,3XBRD@554915|Amoebozoa	T	Protein kinase; unclassified specificity.
tr|C4M453|C4M453_ENTHI	5759.rna_EHI_030400-1	8.2e-193	679.5	KOG1989@1|root,KOG1989@2759|Eukaryota,3XE1M@554915|Amoebozoa	T	Protein tyrosine kinase
tr|C4M4F7|C4M4F7_ENTHI	5759.rna_EHI_041920-1	0.0	1124.4	KOG0198@1|root,KOG0198@2759|Eukaryota,3X9MI@554915|Amoebozoa	T	Protein tyrosine kinase
tr|C4LZY2|C4LZY2_ENTHI	5759.rna_EHI_065660-1	7.1e-158	563.1	KOG0593@1|root,KOG0593@2759|Eukaryota	T	cyclin-dependent protein serine/threonine kinase activity
tr|C4LWL7|C4LWL7_ENTHI	5759.rna_EHI_069290-1	3.8e-237	827.0	KOG0583@1|root,KOG0583@2759|Eukaryota,3XB60@554915|Amoebozoa	T	Belongs to the protein kinase superfamily
tr|C4LWP0|C4LWP0_ENTHI	5759.rna_EHI_069520-1	0.0	1573.5	COG0515@1|root,KOG0192@2759|Eukaryota,3XFM3@554915|Amoebozoa	T	Protein tyrosine kinase
tr|C4LXT0|C4LXT0_ENTHI	5759.rna_EHI_087370-1	1.9e-149	535.0	COG0515@1|root,KOG0192@2759|Eukaryota,3XAMA@554915|Amoebozoa	T	Protein tyrosine kinase
tr|C4M9H7|C4M9H7_ENTHI	5759.rna_EHI_105800-1	2.2e-273	947.6	COG0515@1|root,KOG0194@2759|Eukaryota,3XCW5@554915|Amoebozoa	T	Protein tyrosine kinase
tr|C4M831|C4M831_ENTHI	5759.rna_EHI_108670-1	2e-227	794.7	KOG0600@1|root,KOG0600@2759|Eukaryota,3X8G4@554915|Amoebozoa	T	Serine/Threonine protein kinases, catalytic domain
tr|C4M3K0|C4M3K0_ENTHI	5759.rna_EHI_109700-1	0.0	1742.6	KOG1033@1|root,KOG1033@2759|Eukaryota,3X8V9@554915|Amoebozoa	T	Protein tyrosine kinase
tr|C4LX12|C4LX12_ENTHI	5759.rna_EHI_127410-1	5.8e-291	1006.1	KOG1989@1|root,KOG1989@2759|Eukaryota,3X8R7@554915|Amoebozoa	T	Protein tyrosine kinase
tr|C4LW33|C4LW33_ENTHI	5759.rna_EHI_141870-1	6e-238	829.7	KOG0667@1|root,KOG0667@2759|Eukaryota,3X87T@554915|Amoebozoa	T	belongs to the protein kinase superfamily
tr|B1N2P4|B1N2P4_ENTHI	5759.rna_EHI_183070-1	0.0	1885.9	KOG0583@1|root,KOG0583@2759|Eukaryota,3XAG4@554915|Amoebozoa	T	Serine/Threonine protein kinases, catalytic domain
tr|C4LVP9|C4LVP9_ENTHI	5759.rna_EHI_186820-1	4.2e-239	833.6	KOG0032@1|root,KOG0032@2759|Eukaryota,3XABB@554915|Amoebozoa	T	belongs to the protein kinase superfamily
tr|C4LZV5|C4LZV5_ENTHI	5759.rna_EHI_194420-1	5.9e-191	673.3	KOG0660@1|root,KOG0660@2759|Eukaryota,3XB5M@554915|Amoebozoa	T	Kinase-like
tr|C4M791|C4M791_ENTHI	5759.rna_EHI_044190-1	0.0	2550.8	KOG1240@1|root,KOG1240@2759|Eukaryota,3X8JA@554915|Amoebozoa	T	Protein tyrosine kinase
tr|C4MBB2|C4MBB2_ENTHI	5759.rna_EHI_002790-1	1.8e-270	937.9	KOG0605@1|root,KOG0605@2759|Eukaryota,3X8CK@554915|Amoebozoa	T	Protein kinase C terminal domain
tr|Q8WQH8|Q8WQH8_ENTHI	5759.rna_EHI_004780-1	0.0	1216.1	KOG0667@1|root,KOG0667@2759|Eukaryota,3XDTB@554915|Amoebozoa	T	Choline/ethanolamine kinase
tr|Q8WQH7|Q8WQH7_ENTHI	5759.rna_EHI_004790-1	6.6e-198	696.4	KOG0598@1|root,KOG0598@2759|Eukaryota,3XBRW@554915|Amoebozoa	T	Protein kinase C terminal domain
tr|C4M0E8|C4M0E8_ENTHI	5759.rna_EHI_006750-1	0.0	1799.3	KOG0606@1|root,KOG0606@2759|Eukaryota,3XG63@554915|Amoebozoa	T	Extension to Ser/Thr-type protein kinases
tr|C4LXP9|C4LXP9_ENTHI	5759.rna_EHI_014100-1	6e-249	866.3	KOG0615@1|root,KOG0615@2759|Eukaryota,3XBNE@554915|Amoebozoa	T	belongs to the protein kinase superfamily
tr|C4LXY1|C4LXY1_ENTHI	5759.rna_EHI_035500-1	1.8e-222	778.1	KOG1290@1|root,KOG1290@2759|Eukaryota,3X8HR@554915|Amoebozoa	T	Protein kinase domain
tr|C4LXY7|C4LXY7_ENTHI	5759.rna_EHI_035570-1	0.0	1697.2	COG0515@1|root,COG0790@1|root,KOG0192@2759|Eukaryota,KOG1550@2759|Eukaryota,3XFCR@554915|Amoebozoa	T	Protein tyrosine kinase
tr|C4M3C2|C4M3C2_ENTHI	5759.rna_EHI_053040-1	5.3e-253	879.8	COG0515@1|root,KOG0690@2759|Eukaryota,3XFSH@554915|Amoebozoa	T	PH domain
tr|C4M3C4|C4M3C4_ENTHI	5759.rna_EHI_053060-1	1.4e-253	881.7	KOG0032@1|root,KOG0032@2759|Eukaryota,3X8EZ@554915|Amoebozoa	T	Belongs to the protein kinase superfamily
tr|C4M7B3|C4M7B3_ENTHI	5759.rna_EHI_055710-1	0.0	2227.6	KOG0606@1|root,KOG0606@2759|Eukaryota,3XECW@554915|Amoebozoa	T	Pleckstrin homology domain.
tr|C4M546|C4M546_ENTHI	5759.rna_EHI_078200-1	0.0	1888.6	KOG0606@1|root,KOG0606@2759|Eukaryota,3XF7I@554915|Amoebozoa	T	Pleckstrin homology domain.
tr|C4LV15|C4LV15_ENTHI	5759.rna_EHI_092530-1	1.8e-231	808.1	KOG0032@1|root,KOG0032@2759|Eukaryota,3XD1H@554915|Amoebozoa	T	belongs to the protein kinase superfamily
tr|C4M3E9|C4M3E9_ENTHI	5759.rna_EHI_095940-1	2.2e-234	817.8	KOG0592@1|root,KOG0592@2759|Eukaryota,3X89B@554915|Amoebozoa	T	PH domain
tr|C4LXA7|C4LXA7_ENTHI	5759.rna_EHI_098240-1	1.3e-257	895.2	COG0515@1|root,KOG0192@2759|Eukaryota,3XB4D@554915|Amoebozoa	T	Protein tyrosine kinase
tr|C4LVH4|C4LVH4_ENTHI	5759.rna_EHI_103290-1	0.0	1094.0	KOG1989@1|root,KOG1989@2759|Eukaryota,3XBAB@554915|Amoebozoa	T	Protein tyrosine kinase
tr|C4LVK5|C4LVK5_ENTHI	5759.rna_EHI_103610-1	0.0	1223.8	KOG0578@1|root,KOG0578@2759|Eukaryota,3XCC0@554915|Amoebozoa	T	Kinase-like
tr|C4LZ76|C4LZ76_ENTHI	5759.rna_EHI_104670-1	1.3e-231	808.5	KOG1290@1|root,KOG1290@2759|Eukaryota,3XFKG@554915|Amoebozoa	T	Serine/Threonine protein kinases, catalytic domain
tr|C4LVX8|C4LVX8_ENTHI	5759.rna_EHI_125930-1	0.0	1357.8	COG0515@1|root,KOG0192@2759|Eukaryota,3X85P@554915|Amoebozoa	T	Ankyrin repeat
tr|C4M522|C4M522_ENTHI	5759.rna_EHI_128070-1	2.3e-231	807.7	COG0515@1|root,KOG0192@2759|Eukaryota,3XFMM@554915|Amoebozoa	T	Protein tyrosine kinase
tr|C4M480|C4M480_ENTHI	5759.rna_EHI_140320-1	0.0	1469.9	COG0515@1|root,KOG0197@2759|Eukaryota,3XCES@554915|Amoebozoa	T	Belongs to the protein kinase superfamily. Tyr protein kinase family
tr|C4M481|C4M481_ENTHI	5759.rna_EHI_140330-1	0.0	1470.3	COG0515@1|root,KOG0197@2759|Eukaryota,3XG0H@554915|Amoebozoa	T	Belongs to the protein kinase superfamily. Tyr protein kinase family
tr|Q761X1|Q761X1_ENTHI	5759.rna_EHI_143800-1	1.6e-260	904.8	KOG0032@1|root,KOG0032@2759|Eukaryota,3XDDG@554915|Amoebozoa	T	Belongs to the protein kinase superfamily
tr|C4M6M2|C4M6M2_ENTHI	5759.rna_EHI_147460-1	0.0	1464.5	COG0515@1|root,KOG0192@2759|Eukaryota,3XARR@554915|Amoebozoa	T	Ankyrin repeat
tr|C4LSZ2|C4LSZ2_ENTHI	5759.rna_EHI_148220-1	4.9e-215	753.4	COG0515@1|root,KOG0658@2759|Eukaryota,3X8KU@554915|Amoebozoa	T	belongs to the protein kinase superfamily
tr|C4LT57|C4LT57_ENTHI	5759.rna_EHI_148900-1	1.2e-285	988.4	KOG0578@1|root,KOG0578@2759|Eukaryota,3XBRB@554915|Amoebozoa	T	PH domain
tr|C4LSL7|C4LSL7_ENTHI	5759.rna_EHI_151760-1	4.9e-198	696.8	KOG0667@1|root,KOG0671@2759|Eukaryota,3X8QQ@554915|Amoebozoa	T	Belongs to the protein kinase superfamily
[truncated: 425 more rows]
