# Supplementary material for: RNA Sequencing Reveals Widespread Transcription of Natural Antisense RNAs in Entamoeba Species
Source: Microorganisms. 2022 Feb 8;10(2):396. doi: 10.3390/microorganisms10020396 (PMC8874941; doi:10.3390/microorganisms10020396)
Supplement: Supplementary file 1 [file microorganisms-10-00396-s001.zip › Table S8 - GO enrichment.xlsx]

## Sheet: (CORE X CORE) NATS
Mornico et al., 2022. RNA sequencing reveals widespread transcription of natural antisense RNAs in Entamoeba species
Table S8- coreNATcore GO enrichment
EHI-NAT-DIVERSE CONDITION	CORE-GENOME-NATs		COMMON NATS
EHI_152990	EHI_078250		EHI_186770
EHI_168340	EHI_169980		EHI_078250
EHI_186770	EHI_037200		EHI_049790
EHI_094120	EHI_180300		EHI_189950
EHI_107290,EHI_140120	EHI_138060		EHI_148060
EHI_091250	EHI_138080		EHI_038840
EHI_010020	EHI_069210		EHI_129840
EHI_030830	EHI_170590		EHI_039850
EHI_044820	EHI_197060		EHI_147510
EHI_192460	EHI_197090		EHI_125920
EHI_130990	EHI_152710		EHI_107280
EHI_049310	EHI_009590		EHI_148460
EHI_110810	EHI_183230		EHI_023340
EHI_078250	EHI_083420		EHI_024640
EHI_127180	EHI_085010		EHI_125660
EHI_163530	EHI_170000		EHI_046600
EHI_023080	EHI_085020		EHI_069630
EHI_044850	EHI_183060		EHI_130700
EHI_176590	EHI_197370		EHI_094100
EHI_004990	EHI_133960		EHI_155520
EHI_153240	EHI_080740		EHI_029050
EHI_189140	EHI_010500		EHI_165800
EHI_064700	EHI_091540		EHI_030400
EHI_048980	EHI_181590		EHI_128070
EHI_049790	EHI_138010		EHI_168060
EHI_189950	EHI_197500		EHI_126090
EHI_040440	EHI_179100		EHI_126930
EHI_029540	EHI_081930		EHI_147720
EHI_073420	EHI_040620		EHI_056480
EHI_016120	EHI_159470		EHI_080270
EHI_152680	EHI_107220		EHI_121760
EHI_148630	EHI_049580		EHI_155660
EHI_103410	EHI_110680		EHI_184530
EHI_148060	EHI_182780		EHI_178590
EHI_068330	EHI_010270		EHI_161970
EHI_110300	EHI_182760		EHI_022960
EHI_140140	EHI_154220		EHI_110280
EHI_004230	EHI_110790		EHI_194520
EHI_124870	EHI_011890		EHI_000720
EHI_052860	EHI_096260		EHI_115370
EHI_133950	EHI_182690		EHI_019170
EHI_137000	EHI_096340		EHI_008770
EHI_025380	EHI_151740		EHI_001800
EHI_046590	EHI_182660		EHI_002780
EHI_095150	EHI_129900		EHI_006020
EHI_056100	EHI_048610		EHI_007350
EHI_199820	EHI_151290		EHI_007770
EHI_035140	EHI_011820		EHI_008080
EHI_038840	EHI_151800		EHI_008450
EHI_001400	EHI_151330		EHI_037200
EHI_159890	EHI_096510		EHI_038280
EHI_101260	EHI_168200		EHI_040620
EHI_124610	EHI_096550		EHI_056460
EHI_045600	EHI_195000		EHI_058510
EHI_010720	EHI_196990		EHI_068100
EHI_020210	EHI_008080		EHI_068220
EHI_030740	EHI_130700		EHI_069600
EHI_129840	EHI_172130		EHI_070690
EHI_167170	EHI_172160		EHI_070790
EHI_134000	EHI_008220		EHI_081690
EHI_092650	EHI_129840		EHI_084980
EHI_011390	EHI_044190		EHI_085020
EHI_039850	EHI_004450		EHI_092200
EHI_044760	EHI_065660		EHI_092620
EHI_078740	EHI_092620		EHI_096260
EHI_110980	EHI_024650		EHI_124620
EHI_013050	EHI_053010		EHI_125970
EHI_014190	EHI_081690		EHI_127030
EHI_098270	EHI_187280		EHI_129370
EHI_164500	EHI_000650		EHI_141920
EHI_197530	EHI_094100		EHI_148150
EHI_147510	EHI_081660		EHI_148680
EHI_099200	EHI_147720		EHI_151740
EHI_023300	EHI_178440		EHI_152740
EHI_125920	EHI_038640		EHI_152860
EHI_048700	EHI_175470		EHI_152920
EHI_124480	EHI_080270		EHI_153090
EHI_059840	EHI_183110		EHI_155650
EHI_107280	EHI_000480		EHI_163690
EHI_056490	EHI_194330		EHI_170000
EHI_057670	EHI_188220		EHI_172170
EHI_055660	EHI_091460		EHI_175470
EHI_006980	EHI_046600		EHI_182790
EHI_148790	EHI_020340		EHI_188820
EHI_065330	EHI_092200		EHI_192270
EHI_058330	EHI_091520		EHI_201280
EHI_158630	EHI_090420
EHI_178020	EHI_050600
EHI_048660	EHI_040460
EHI_054160	EHI_050690
EHI_069190	EHI_192100
EHI_072070	EHI_169580
EHI_131490	EHI_147510
EHI_148460	EHI_027500
EHI_023340	EHI_175440
EHI_024640	EHI_064630
EHI_175020	EHI_189160
EHI_194540	EHI_131530
EHI_113890	EHI_155660
EHI_199080	EHI_155650
EHI_111000	EHI_009510
EHI_112870	EHI_027600
EHI_045050	EHI_021340
EHI_082530	EHI_027630
EHI_134640	EHI_075200
EHI_125660	EHI_027670
EHI_046600	EHI_027680
EHI_010560	EHI_027700
EHI_014320	EHI_026350
EHI_068250	EHI_027730
EHI_125950	EHI_027750
EHI_192470	EHI_027760
EHI_080720	EHI_086050
EHI_148470	EHI_075540
EHI_183560	EHI_005070
EHI_073380	EHI_098870
EHI_069630	EHI_186850
EHI_156240	EHI_080750
EHI_169340	EHI_005120
EHI_129320	EHI_163250
EHI_130700	EHI_125920
EHI_073390	EHI_186770
EHI_094100	EHI_183010
EHI_110520	EHI_093820
EHI_155520	EHI_179940
EHI_073460	EHI_098230
EHI_118910	EHI_131100
EHI_050300	EHI_165800
EHI_086370	EHI_098730
EHI_157120	EHI_072090
EHI_099800	EHI_131150
EHI_124450	EHI_056410
EHI_165320	EHI_019170
EHI_029050	EHI_126930
EHI_096570	EHI_056430
EHI_138340	EHI_200980
EHI_125880	EHI_200960
EHI_045410	EHI_056460
EHI_126880	EHI_056480
EHI_004790	EHI_030410
EHI_125740	EHI_152310
EHI_146380	EHI_187270
EHI_004980	EHI_035770
EHI_110120	EHI_139060
EHI_165800	EHI_123260
EHI_170010	EHI_148270
EHI_023050	EHI_176990
EHI_030400	EHI_087780
EHI_048710	EHI_146190
EHI_103290	EHI_175030
EHI_111230	EHI_004360
EHI_127410	EHI_004855
EHI_180660	EHI_068100
EHI_103610	EHI_178130
EHI_118080	EHI_068050
EHI_128070	EHI_068690
EHI_141820	EHI_197540
EHI_168060	EHI_105120
EHI_087900	EHI_124420
EHI_056420	EHI_161950
EHI_110570	EHI_068740
EHI_118860	EHI_068000
EHI_126090	EHI_017630
EHI_000730	EHI_124470
EHI_134960	EHI_148060
EHI_161000	EHI_050430
EHI_153430	EHI_155240
EHI_126930	EHI_073430
EHI_169320	EHI_124540
EHI_006050	EHI_024500
EHI_117570	EHI_120910
EHI_147720	EHI_029040
EHI_197020	EHI_152740
EHI_004490	EHI_176820
EHI_096200	EHI_004470
EHI_177540	EHI_086540
EHI_056480	EHI_126920
EHI_114420	EHI_040590
EHI_111980	EHI_024350
EHI_198740	EHI_156340
EHI_152230	EHI_025450
EHI_080270	EHI_096180
EHI_093360	EHI_077240
EHI_042930	EHI_129370
EHI_138770	EHI_198650
EHI_186830	EHI_138970
EHI_040660,EHI_038580	EHI_189950
EHI_199970,EHI_124300	EHI_117800
EHI_184470	EHI_072120
EHI_008620	EHI_007350
EHI_127200	EHI_131930
EHI_023220	EHI_053600
EHI_044770	EHI_005460
EHI_099790	EHI_103670
EHI_092120	EHI_114790
EHI_169360	EHI_073990
EHI_159710	EHI_038280
EHI_151940	EHI_192270
EHI_127360	EHI_192280
EHI_175050	EHI_010580
EHI_109860	EHI_010550
EHI_093900	EHI_001790
EHI_125170	EHI_007770
EHI_065830	EHI_081330
EHI_054240	EHI_049730
EHI_103600	EHI_152370
EHI_194510	EHI_035990
EHI_073640	EHI_001800
EHI_121760	EHI_182680
EHI_088230	EHI_054150
EHI_131980	EHI_045430
EHI_182520	EHI_141850
EHI_052400	EHI_167470
EHI_155660	EHI_045140
EHI_127170	EHI_045170
EHI_013220	EHI_023410
EHI_006170	EHI_131000
EHI_187710	EHI_013290
EHI_184530	EHI_134770
EHI_039060	EHI_151370
EHI_126210	EHI_140310
EHI_188960	EHI_069180
EHI_051840	EHI_063000
EHI_178590	EHI_069170
EHI_161970	EHI_049590
EHI_022960	EHI_125970
EHI_030800	EHI_008450
EHI_069060	EHI_170480
EHI_110280	EHI_198815
EHI_158150	EHI_198010
EHI_194520	EHI_069050
EHI_000720	EHI_146520
EHI_134830	EHI_008370
EHI_151300	EHI_126120
EHI_000610	EHI_127160
EHI_033250	EHI_132380
EHI_115370	EHI_126260
EHI_151990	EHI_199640
EHI_158060	EHI_118800
EHI_048210	EHI_042900
EHI_020610	EHI_012590
EHI_112050	EHI_141920
EHI_152910	EHI_012570
EHI_137090	EHI_180770
EHI_019170	EHI_151980
EHI_103830	EHI_091060
EHI_148760	EHI_167710
EHI_167070	EHI_098580
EHI_073180	EHI_151920
EHI_098040	EHI_146360
EHI_008770	EHI_169630
EHI_055700	EHI_098520
EHI_000250	EHI_162550
EHI_000670	EHI_151840
EHI_001410	EHI_124840
EHI_001800	EHI_167100
EHI_001840	EHI_201280
EHI_002780	EHI_127420
EHI_004880	EHI_194470
EHI_004940	EHI_043740
EHI_005080	EHI_172170
EHI_006020	EHI_114330
EHI_006070	EHI_082240
EHI_006090	EHI_199030
EHI_006110	EHI_045390
EHI_007350	EHI_150380
EHI_007770	EHI_030400
EHI_008080	EHI_148250
EHI_008120	EHI_127020
EHI_008450	EHI_127030
EHI_008740	EHI_148370
EHI_009990	EHI_029050
EHI_010040	EHI_148110
EHI_010740	EHI_098220
EHI_013030	EHI_148150
EHI_013160	EHI_096490
EHI_013210	EHI_001760
EHI_014340	EHI_193510
EHI_014400	EHI_127230
EHI_017020	EHI_148220
EHI_021360	EHI_198800
EHI_025460	EHI_049790
EHI_025470	EHI_127140
EHI_026430	EHI_104350
EHI_030730	EHI_022890
EHI_030790	EHI_078690
EHI_035400	EHI_022960
EHI_035430	EHI_110280
EHI_035490	EHI_069630
EHI_035630	EHI_124620
EHI_036570	EHI_069600
EHI_036580	EHI_125660
EHI_037200	EHI_134650
EHI_038280	EHI_069550
EHI_040620	EHI_156440
EHI_041060	EHI_194400
EHI_045370	EHI_148680
EHI_045560	EHI_125710
EHI_048190	EHI_148710
EHI_049060	EHI_125730
EHI_049320	EHI_148460
EHI_049340	EHI_125750
EHI_049350	EHI_078210
EHI_049630	EHI_118630
EHI_049720	EHI_069390
EHI_049880	EHI_081730
EHI_056460	EHI_062750
EHI_058510	EHI_153170
EHI_060390	EHI_039850
EHI_060440	EHI_190860
EHI_063040	EHI_107100
EHI_066760	EHI_185230
EHI_067260	EHI_012600
EHI_068100	EHI_115350
EHI_068220	EHI_109680
EHI_068440	EHI_097920
EHI_069070	EHI_055370
EHI_069590	EHI_080860
EHI_069600	EHI_092540
EHI_070680	EHI_176840
EHI_070690	EHI_019150
EHI_070790	EHI_012980
EHI_075970	EHI_107120
EHI_076020	EHI_105830
EHI_080260	EHI_021560
EHI_081690	EHI_137840
EHI_084980	EHI_170420
EHI_085020	EHI_107280
EHI_087550	EHI_068220
EHI_087580	EHI_142750
EHI_087740	EHI_035670
EHI_088030	EHI_179880
EHI_091490	EHI_164880
EHI_092200	EHI_050710
EHI_092620	EHI_153090
EHI_095170	EHI_198960
EHI_095830	EHI_136420
EHI_096260	EHI_177320
EHI_099320	EHI_128070
EHI_100390	EHI_179900
EHI_103400	EHI_184530
EHI_104380	EHI_046650
EHI_104520	EHI_074140
EHI_104740	EHI_110390
EHI_105220	EHI_023340
EHI_107180	EHI_110450
EHI_109850	EHI_081770
EHI_109920	EHI_064470
EHI_110230	EHI_017710
EHI_110290	EHI_050290
EHI_110510	EHI_049380
EHI_113590	EHI_178620
EHI_113980	EHI_068550
EHI_114770	EHI_178590
EHI_115360	EHI_069480
EHI_116470	EHI_143590
EHI_117600	EHI_017620
EHI_118190	EHI_012220
EHI_122880	EHI_142740
EHI_124620	EHI_041960
EHI_125340	EHI_008230
EHI_125600	EHI_029370
EHI_125900	EHI_006820
EHI_125970	EHI_178760
EHI_126890	EHI_194190
EHI_127030	EHI_160850
EHI_129370	EHI_013140
EHI_129850	EHI_000720
EHI_130720	EHI_197100
EHI_130920	EHI_194530
EHI_130940	EHI_194520
EHI_130970	EHI_161040
EHI_131480	EHI_153320
EHI_134780	EHI_007280
EHI_135710	EHI_023880
EHI_137690	EHI_111070
EHI_137740	EHI_142000
EHI_137790	EHI_141990
EHI_137940	EHI_056500
EHI_138440	EHI_192580
EHI_138950	EHI_141960
EHI_140250	EHI_166490
EHI_140290	EHI_121760
EHI_141810	EHI_180360
EHI_141920	EHI_065780
EHI_143070	EHI_098770
EHI_143090	EHI_158560
EHI_148050	EHI_044500
EHI_148150	EHI_012500
EHI_148680	EHI_125310
EHI_150140	EHI_119600
EHI_151380	EHI_194220
EHI_151740	EHI_194200
EHI_152190	EHI_049640
EHI_152320	EHI_096810
EHI_152560	EHI_163740
EHI_152740	EHI_070690
EHI_152860	EHI_030480
EHI_152920	EHI_092600
EHI_153050	EHI_099850
EHI_153090	EHI_008040
EHI_155650	EHI_049470
EHI_158220	EHI_068180
EHI_158310	EHI_166420
EHI_160880	EHI_163690
EHI_161070	EHI_049510
EHI_163570	EHI_058510
EHI_163590	EHI_188790
EHI_163690	EHI_186320
EHI_164070	EHI_090040
EHI_165260	EHI_159590
EHI_167090	EHI_167500
EHI_167630	EHI_128440
EHI_170000	EHI_167460
EHI_170350	EHI_062860
EHI_172170	EHI_169920
EHI_173400	EHI_169930
EHI_173440	EHI_146580
EHI_174220	EHI_202470
EHI_175470	EHI_087370
EHI_177490	EHI_188820
EHI_177640	EHI_052800
EHI_178970	EHI_052810
EHI_180180	EHI_079920
EHI_181210	EHI_007490
EHI_181570	EHI_012100
EHI_182570	EHI_168060
EHI_182790	EHI_002210
EHI_183470	EHI_086210
EHI_183890	EHI_002780
EHI_185450	EHI_168220
EHI_187290	EHI_178700
EHI_188120	EHI_155700
EHI_188780	EHI_084980
EHI_188820	EHI_086150
EHI_188910	EHI_102030
EHI_188990	EHI_086140
EHI_189890	EHI_168310
EHI_189930	EHI_192080
EHI_190870	EHI_087630
EHI_192270	EHI_065690
EHI_194230	EHI_174170
EHI_194340	EHI_174140
EHI_194370	EHI_155520
EHI_196950	EHI_025330
EHI_198590	EHI_070790
EHI_198600	EHI_150130
EHI_200070	EHI_161910
EHI_200810	EHI_054510
EHI_200830	EHI_054500
EHI_201190	EHI_126090
EHI_201280	EHI_013870
	EHI_067830
	EHI_135090
	EHI_009830
	EHI_161970
	EHI_152750
	EHI_000540
	EHI_009890
	EHI_038840
	EHI_170370
	EHI_135070
	EHI_038890
	EHI_178480
	EHI_152860
	EHI_155570
	EHI_158090
	EHI_139410
	EHI_165200
	EHI_148310
	EHI_024640
	EHI_053040
	EHI_135120
	EHI_100110
	EHI_076890
	EHI_011190
	EHI_068030
	EHI_100090
	EHI_017040
	EHI_148570
	EHI_084970
	EHI_000900
	EHI_064510
	EHI_057660
	EHI_169840
	EHI_153150
	EHI_115370
	EHI_153180
	EHI_112030
	EHI_148510
	EHI_105800
	EHI_153200
	EHI_017010
	EHI_148990
	EHI_148540
	EHI_065760
	EHI_099230
	EHI_008770
	EHI_000130
	EHI_031310
	EHI_110130
	EHI_026460
	EHI_065750
	EHI_155390
	EHI_153410
	EHI_152920
	EHI_160220
	EHI_178960
	EHI_126280
	EHI_079950
	EHI_159580
	EHI_006020
	EHI_153130
	EHI_000770
	EHI_149890
	EHI_188200
	EHI_044650
	EHI_044660
	EHI_047740
	EHI_200080
	EHI_011540
	EHI_153710
	EHI_117970
	EHI_184240
	EHI_198710
	EHI_148580
	EHI_047790
	EHI_182790
	EHI_047810
	EHI_107150
	EHI_183300

## Sheet: GeneProducts-Expression
		Normalized read counts
Gene ID-EHI	Product Description	E. histolytica	E. dispar	E. moshkovskii	E. invadens
EHI_080270	5'-3' exonuclease domain containing protein	43356	27239	51591	49494
EHI_125660	acid sphingomyelinase-like phosphodiesterase, putative	484247	477245	447343	1436390
EHI_186770	actin-binding protein, cofilin/tropomyosin family	1227450	227459	166825	329370
EHI_046600	acyl-CoA hydrolase, putative	321169	22767	227618	99257
EHI_049790	bromodomain-containing protein	134897	124455	138178	102169
EHI_069630	CDP-diacylglycerol--inositol3-phosphatidyltransferase, putative	347623	109902	117424	72452
EHI_147510	citrate transporter, putative	16597	33507	34019	4129
EHI_189950	co-chaperone protein, putative	90709	81143	295960	82269
EHI_121760	DNA-directed RNA polymerase II large subunit, putative	35818	25267	37475	12174
EHI_155660	Elongation factor 2, putative	186511	98624	135250	17217
EHI_130700	enolase, putative	25382869	11713551	9709222	152810278
EHI_094100	galactokinase, putative	4485594	4355396	2326765	10128562
EHI_155520	glutamine synthetase, putative	122844	31493	26362	16295
EHI_184530	helicase, putative	19167	68585	6459	21691
EHI_178590	histone RNA hairpin-binding protein, putative	710819	323904	111187	4435684
EHI_001800	hypothetical protein	8075	2304	3939	6976
EHI_002780	hypothetical protein	769560	137415	567568	390272
EHI_006020	hypothetical protein	135668	71727	101072	40916
EHI_007770	hypothetical protein	136444	75655	39113	186832
EHI_008080	hypothetical protein	64534	37059	70264	37547
EHI_008450	hypothetical protein	78613	88773	93081	10878
EHI_037200	hypothetical protein	34856	41077	8811	38177
EHI_038280	hypothetical protein	70047	15260	11862	8977
EHI_040620	hypothetical protein	41477	22452	30266	349900
EHI_058510	hypothetical protein	45321	14743	7788	6834
EHI_068220	hypothetical protein	52374	55697	20802	4026
EHI_069600	hypothetical protein	196156	459416	24600	83816
EHI_070690	hypothetical protein	21347	25945	33089	26824
EHI_070790	hypothetical protein	14156	25417	14783	10468
EHI_081690	hypothetical protein	52926	34061	85407	45365
EHI_084980	hypothetical protein	31302	21907	15910	13752
EHI_085020	hypothetical protein	39080	26189	57704	7792
EHI_092200	hypothetical protein	56200	80558	50510	43303
EHI_096260	hypothetical protein	199560	42168	15455	12013
EHI_124620	hypothetical protein	59276	23029	84632	76760
EHI_125970	hypothetical protein	117081	126640	53300	25836
EHI_127030	hypothetical protein	327257	262614	476257	186625
EHI_129370	hypothetical protein	2617490	952937	783865	455113
EHI_141920	hypothetical protein	29143	24260	22522	66638
EHI_148150	hypothetical protein	271631	191409	43044	26828
EHI_151740	hypothetical protein	4472	38892	77318	30575
EHI_152740	hypothetical protein	67666	38500	8972	5547
EHI_152860	hypothetical protein	6559	10193	15856	27872
EHI_152920	hypothetical protein	485808	291457	164128	141987
EHI_153090	hypothetical protein	217672	109315	98528	42465
EHI_155650	hypothetical protein	8214	4125	4680	9826
EHI_163690	hypothetical protein	7116296	2753256	4102140	75876118
EHI_170000	hypothetical protein	115328	18958	115341	32656
EHI_172170	hypothetical protein	173944	119671	65842	91339
EHI_175470	hypothetical protein	7848	10418	533368	2854
EHI_182790	hypothetical protein	238917	101718	246633	15909
EHI_188820	hypothetical protein	203069	65976	77754	3884
EHI_192270	hypothetical protein	27627	19885	9534	2509
EHI_201280	hypothetical protein	98941	74157	27753	29681
EHI_007350	hypothetical protein, conserved	6137535	844099	254883	1710570
EHI_056460	hypothetical protein, conserved	1075491	148503	179242	223776
EHI_068100	hypothetical protein, conserved	22461	16465	2053	5633
EHI_092620	hypothetical protein, conserved	461917	282998	860648	190669
EHI_148060	hypothetical protein, conserved	240576	236537	354156	1760064
EHI_148680	hypothetical protein, conserved	40551	73387	32814	20691
EHI_148460	leucine rich repeat protein, BspA family	22908	9637	16966	14933
EHI_023340	leucine-rich repeat containing protein	13834	16379	11103	2024
EHI_024640	leucine-rich repeat containing protein	189151	503822	116692	101766
EHI_161970	leucyl-tRNA synthetase, putative	138448	202710	94818	19207
EHI_022960	LIM zinc finger domain containing protein	591527	279649	110411	229358
EHI_110280	LIM zinc finger domain containing protein	732228	687639	460123	124750
EHI_194520	LIM zinc finger domain containing protein	9396308	5565749	2619068	3835805
EHI_029050	long-chain-fatty-acid--CoA ligase, putative	711731	743931	552604	7333696
EHI_000720	MTA/SAH nucleosidase, putative	172645	146311	167071	791630
EHI_165800	phosphoglycerate mutase family protein, putative	56477	146068	57269	15039
EHI_030400	protein kinase domain containing protein	45809	11295	24041	13794
EHI_128070	protein kinase, putative	45165	126371	105655	261302
EHI_168060	protein kinase, putative	24867	53774	21977	280817
EHI_126090	pyridoxal kinase, putative	358370	158366	287069	269894
EHI_038840	Rab GTPase activating protein, putative	11742	6037	14277	15230
EHI_129840	Ras guanine nucleotide exchange factor, putative	2941	4931	21157	2852
EHI_039850	Rho guanine nucleotide exchange factor, putative	38537	113335	26760	1677
EHI_115370	RNA 3'-terminal phosphate cyclase, putative	40682	31357	88147	151801
EHI_126930	serine/threonine protein phosphatase type 5, putative	122111	113828	293467	120262
EHI_147720	serine/threonine-protein phosphatase, putative	934451	606675	212501	971866
EHI_019170	translation initiation factor eIF-2B beta subunit, putative	128101	83214	65917	17075
EHI_056480	triosephosphate isomerase	5768832	2699989	4569991	6067601
EHI_125920	ubiquitin fusion degradation protein 1 homolog, putative	132287	65297	113282	1239052
EHI_107280	vacuolar proton ATPase subunit, putative	54152	108195	109257	194283
EHI_078250	vacuolar sorting protein 26, putative	5507	2711	58134	5995
EHI_008770	zinc finger protein, putative	78399	37514	163306	114833

## Sheet: Contigs-86-genes
Gene ID-EHI	Genomic Location (Gene)	Product Description	Gene Strand
EHI_151740	DS571145:132,689..134,838(+)	hypothetical protein	forward
EHI_152740	DS571145:317,650..318,345(-)	hypothetical protein	reverse
EHI_152860	DS571145:335,416..337,866(+)	hypothetical protein	forward
EHI_152920	DS571145:345,973..347,049(-)	hypothetical protein	reverse
EHI_153090	DS571145:383,674..384,392(+)	hypothetical protein	forward
EHI_148060	DS571146:12,108..12,983(-)	hypothetical protein, conserved	reverse
EHI_148150	DS571146:24,670..25,545(-)	hypothetical protein	reverse
EHI_148460	DS571146:81,530..82,573(+)	leucine rich repeat protein, BspA family	forward
EHI_148680	DS571146:127,515..130,904(-)	hypothetical protein, conserved	reverse
EHI_068100	DS571150:61,673..63,159(-)	hypothetical protein, conserved	reverse
EHI_068220	DS571150:83,080..84,075(-)	hypothetical protein	reverse
EHI_022960	DS571153:40,099..41,511(-)	LIM zinc finger domain containing protein	reverse
EHI_023340	DS571153:116,937..118,913(+)	leucine-rich repeat containing protein	forward
EHI_092200	DS571155:29,691..31,157(-)	hypothetical protein	reverse
EHI_092620	DS571155:134,401..135,648(+)	hypothetical protein, conserved	forward
EHI_125660	DS571160:21,376..22,653(+)	acid sphingomyelinase-like phosphodiesterase, putative	forward
EHI_125920	DS571160:69,316..70,129(+)	ubiquitin fusion degradation protein 1 homolog, putative	forward
EHI_125970	DS571160:78,537..78,968(-)	hypothetical protein	reverse
EHI_126090	DS571160:98,406..99,245(+)	pyridoxal kinase, putative	forward
EHI_155520	DS571162:71,913..74,069(+)	glutamine synthetase, putative	forward
EHI_155650	DS571162:96,819..98,342(-)	hypothetical protein	reverse
EHI_155660	DS571162:100,209..102,851(+)	Elongation factor 2, putative	forward
EHI_069600	DS571164:123,320..123,940(-)	hypothetical protein	reverse
EHI_069630	DS571164:127,254..127,956(+)	CDP-diacylglycerol--inositol3-phosphatidyltransferase, putative	forward
EHI_126930	DS571166:12,790..13,956(+)	serine/threonine protein phosphatase type 5, putative	forward
EHI_127030	DS571166:28,566..30,077(+)	hypothetical protein	forward
EHI_007770	DS571178:22,925..23,335(-)	hypothetical protein	reverse
EHI_008080	DS571178:64,643..65,545(+)	hypothetical protein	forward
EHI_008450	DS571199:23,692..25,143(+)	hypothetical protein	forward
EHI_008770	DS571199:65,966..66,604(-)	zinc finger protein, putative	reverse
EHI_084980	DS571211:47,963..49,447(+)	hypothetical protein	forward
EHI_085020	DS571211:52,522..54,009(-)	hypothetical protein	reverse
EHI_070690	DS571284:14,708..16,390(-)	hypothetical protein	reverse
EHI_070790	DS571284:30,598..32,502(-)	hypothetical protein	reverse
EHI_056460	DS571313:20,370..20,945(+)	hypothetical protein, conserved	forward
EHI_056480	DS571313:25,540..26,375(+)	triosephosphate isomerase	forward
EHI_110280	DS571151:38,806..40,135(+)	LIM zinc finger domain containing protein	forward
EHI_049790	DS571152:118,911..120,368(+)	bromodomain-containing protein	forward
EHI_178590	DS571154:47,314..47,964(-)	histone RNA hairpin-binding protein, putative	reverse
EHI_182790	DS571156:50,915..51,634(+)	hypothetical protein	forward
EHI_186770	DS571159:37,105..38,136(+)	actin-binding protein, cofilin/tropomyosin family	forward
EHI_141920	DS571161:62,173..63,642(-)	hypothetical protein	reverse
EHI_096260	DS571163:18,189..19,492(+)	hypothetical protein	forward
EHI_130700	DS571170:15,042..16,539(-)	enolase, putative	reverse
EHI_094100	DS571179:85,207..86,376(+)	galactokinase, putative	forward
EHI_000720	DS571186:72,269..72,973(+)	MTA/SAH nucleosidase, putative	forward
EHI_124620	DS571188:76,919..81,646(-)	hypothetical protein	reverse
EHI_038840	DS571190:33,228..35,905(+)	Rab GTPase activating protein, putative	forward
EHI_194520	DS571191:56,708..57,616(+)	LIM zinc finger domain containing protein	forward
EHI_024640	DS571198:65,770..67,296(-)	leucine-rich repeat containing protein	reverse
EHI_107280	DS571205:59,056..61,671(+)	vacuolar proton ATPase subunit, putative	forward
EHI_170000	DS571207:37,476..39,077(-)	hypothetical protein	reverse
EHI_192270	DS571209:2,896..4,617(-)	hypothetical protein	reverse
EHI_006020	DS571227:30,556..31,607(+)	hypothetical protein	forward
EHI_188820	DS571230:19,765..21,387(+)	hypothetical protein	forward
EHI_175470	DS571237:42,971..45,463(+)	hypothetical protein	forward
EHI_163690	DS571246:31,434..32,631(-)	hypothetical protein	reverse
EHI_030400	DS571253:27,480..28,508(+)	protein kinase domain containing protein	forward
EHI_168060	DS571263:2,083..3,426(+)	protein kinase, putative	forward
EHI_029050	DS571266:34,416..36,257(-)	long-chain-fatty-acid--CoA ligase, putative	reverse
EHI_128070	DS571270:14,986..16,176(-)	protein kinase, putative	reverse
EHI_078250	DS571271:26,136..27,279(-)	vacuolar sorting protein 26, putative	reverse
EHI_121760	DS571276:8,360..13,270(+)	DNA-directed RNA polymerase II large subunit, putative	forward
EHI_058510	DS571278:19,777..21,024(+)	hypothetical protein	forward
EHI_001800	DS571280:15,902..16,735(-)	hypothetical protein	reverse
EHI_040620	DS571282:16,733..17,518(+)	hypothetical protein	forward
EHI_129840	DS571283:18,621..22,265(+)	Ras guanine nucleotide exchange factor, putative	forward
EHI_081690	DS571294:11,017..11,952(+)	hypothetical protein	forward
EHI_147510	DS571303:22,901..25,255(-)	citrate transporter, putative	reverse
EHI_161970	DS571304:27,589..30,807(-)	leucyl-tRNA synthetase, putative	reverse
EHI_201280	DS571306:28,366..29,562(-)	hypothetical protein	reverse
EHI_184530	DS571308:18,067..20,928(-)	helicase, putative	reverse
EHI_189950	DS571315:21,713..22,624(-)	co-chaperone protein, putative	reverse
EHI_046600	DS571321:5,918..6,286(+)	acyl-CoA hydrolase, putative	forward
EHI_007350	DS571323:27,652..28,434(+)	hypothetical protein, conserved	forward
EHI_037200	DS571334:22,541..23,956(-)	hypothetical protein	reverse
EHI_019170	DS571351:16,984..18,244(-)	translation initiation factor eIF-2B beta subunit, putative	reverse
EHI_115370	DS571357:23,009..24,082(+)	RNA 3'-terminal phosphate cyclase, putative	forward
EHI_080270	DS571380:19,402..21,313(-)	5'-3' exonuclease domain containing protein	reverse
EHI_038280	DS571382:6,891..9,950(-)	hypothetical protein	reverse
EHI_147720	DS571383:7,221..8,135(-)	serine/threonine-protein phosphatase, putative	reverse
EHI_129370	DS571430:18,007..18,444(-)	hypothetical protein	reverse
EHI_039850	DS571454:8,901..10,796(-)	Rho guanine nucleotide exchange factor, putative	reverse
EHI_172170	DS571471:11,524..12,340(-)	hypothetical protein	reverse
EHI_002780	DS571609:6,013..6,570(-)	hypothetical protein	reverse
EHI_165800	DS571653:4,818..5,861(+)	phosphoglycerate mutase family protein, putative	forward

## Sheet: GOTerms-BP
GoEnrichmentBiological Processes
ID	Name	Bgd count	Result count	Result gene list	Pct of bgd	Fold enrichment	Odds ratio	P-value	Benjamini
GO:0044281	small molecule metabolic process	193	7	EHI_000720,EHI_029050,EHI_056480,EHI_094100,EHI_126090,EHI_130700,EHI_161970,	3.6	2.92	3.27	0.00927364713235	0.148722204249
GO:0019752	carboxylic acid metabolic process	93	5	EHI_000720,EHI_029050,EHI_056480,EHI_130700,EHI_161970,	5.4	4.33	4.85	0.00559491376756	0.148722204249
GO:0043436	oxoacid metabolic process	93	5	EHI_000720,EHI_029050,EHI_056480,EHI_130700,EHI_161970,	5.4	4.33	4.85	0.00559491376756	0.148722204249
GO:0006082	organic acid metabolic process	96	5	EHI_000720,EHI_029050,EHI_056480,EHI_130700,EHI_161970,	5.2	4.2	4.69	0.00639720809582	0.148722204249
GO:0032787	monocarboxylic acid metabolic process	40	3	EHI_029050,EHI_056480,EHI_130700,	7.5	6.04	6.75	0.0129587045698	0.148722204249
GO:0043094	cellular metabolic compound salvage	5	2	EHI_000720,EHI_126090,	40.0	32.22	54.89	0.00147890939868	0.148722204249
GO:0009179	purine ribonucleoside diphosphate metabolic process	16	2	EHI_056480,EHI_130700,	12.5	10.07	11.73	0.0162570830556	0.148722204249
GO:0009185	ribonucleoside diphosphate metabolic process	16	2	EHI_056480,EHI_130700,	12.5	10.07	11.73	0.0162570830556	0.148722204249
GO:0046939	nucleotide phosphorylation	16	2	EHI_056480,EHI_130700,	12.5	10.07	11.73	0.0162570830556	0.148722204249
GO:0009135	purine nucleoside diphosphate metabolic process	16	2	EHI_056480,EHI_130700,	12.5	10.07	11.73	0.0162570830556	0.148722204249
GO:0046031	ADP metabolic process	16	2	EHI_056480,EHI_130700,	12.5	10.07	11.73	0.0162570830556	0.148722204249
GO:0006757	ATP generation from ADP	16	2	EHI_056480,EHI_130700,	12.5	10.07	11.73	0.0162570830556	0.148722204249
GO:0006096	glycolytic process	16	2	EHI_056480,EHI_130700,	12.5	10.07	11.73	0.0162570830556	0.148722204249
GO:0006165	nucleoside diphosphate phosphorylation	16	2	EHI_056480,EHI_130700,	12.5	10.07	11.73	0.0162570830556	0.148722204249
GO:0009132	nucleoside diphosphate metabolic process	17	2	EHI_056480,EHI_130700,	11.8	9.48	10.95	0.0182791801917	0.161248482406
GO:0006090	pyruvate metabolic process	19	2	EHI_056480,EHI_130700,	10.5	8.48	9.66	0.0226222612804	0.169313525465
GO:0015672	monovalent inorganic cation transport	26	2	EHI_107280,EHI_147510,	7.7	6.2	6.83	0.0406863283186	0.264461134071
GO:0006091	generation of precursor metabolites and energy	27	2	EHI_056480,EHI_130700,	7.4	5.97	6.56	0.0435973231245	0.269213470294
GO:0046034	ATP metabolic process	27	2	EHI_056480,EHI_130700,	7.4	5.97	6.56	0.0435973231245	0.269213470294
GO:0071265	L-methionine biosynthetic process	1	1	EHI_000720,	100.0	80.55	inf	0.0124143835616	0.148722204249
GO:0009443	pyridoxal 5'-phosphate salvage	1	1	EHI_126090,	100.0	80.55	inf	0.0124143835616	0.148722204249
GO:0046835	carbohydrate phosphorylation	1	1	EHI_094100,	100.0	80.55	inf	0.0124143835616	0.148722204249
GO:0043102	amino acid salvage	1	1	EHI_000720,	100.0	80.55	inf	0.0124143835616	0.148722204249
GO:0019509	L-methionine salvage from methylthioadenosine	1	1	EHI_000720,	100.0	80.55	inf	0.0124143835616	0.148722204249
GO:0042816	vitamin B6 metabolic process	1	1	EHI_126090,	100.0	80.55	inf	0.0124143835616	0.148722204249
GO:0042819	vitamin B6 biosynthetic process	1	1	EHI_126090,	100.0	80.55	inf	0.0124143835616	0.148722204249
GO:0042823	pyridoxal phosphate biosynthetic process	1	1	EHI_126090,	100.0	80.55	inf	0.0124143835616	0.148722204249
GO:0042822	pyridoxal phosphate metabolic process	1	1	EHI_126090,	100.0	80.55	inf	0.0124143835616	0.148722204249
GO:0009086	methionine biosynthetic process	1	1	EHI_000720,	100.0	80.55	inf	0.0124143835616	0.148722204249
GO:0006555	methionine metabolic process	1	1	EHI_000720,	100.0	80.55	inf	0.0124143835616	0.148722204249
GO:0006429	leucyl-tRNA aminoacylation	1	1	EHI_161970,	100.0	80.55	inf	0.0124143835616	0.148722204249
GO:0071267	L-methionine salvage	1	1	EHI_000720,	100.0	80.55	inf	0.0124143835616	0.148722204249
GO:0009110	vitamin biosynthetic process	2	1	EHI_126090,	50.0	40.28	80.93	0.0246772749666	0.169313525465
GO:0046184	aldehyde biosynthetic process	2	1	EHI_126090,	50.0	40.28	80.93	0.0246772749666	0.169313525465
GO:1901658	glycosyl compound catabolic process	2	1	EHI_000720,	50.0	40.28	80.93	0.0246772749666	0.169313525465
GO:0009164	nucleoside catabolic process	2	1	EHI_000720,	50.0	40.28	80.93	0.0246772749666	0.169313525465
GO:0042364	water-soluble vitamin biosynthetic process	2	1	EHI_126090,	50.0	40.28	80.93	0.0246772749666	0.169313525465
GO:0034656	nucleobase-containing small molecule catabolic process	2	1	EHI_000720,	50.0	40.28	80.93	0.0246772749666	0.169313525465
GO:0006012	galactose metabolic process	2	1	EHI_094100,	50.0	40.28	80.93	0.0246772749666	0.169313525465
GO:0009067	aspartate family amino acid biosynthetic process	3	1	EHI_000720,	33.3	26.85	40.46	0.0367904908235	0.245601384686
GO:0000097	sulfur amino acid biosynthetic process	4	1	EHI_000720,	25.0	20.14	26.96	0.0487558263413	0.293724124544
