# Supplementary material for: RNA Sequencing Reveals Widespread Transcription of Natural Antisense RNAs in Entamoeba Species
Source: Microorganisms. 2022 Feb 8;10(2):396. doi: 10.3390/microorganisms10020396 (PMC8874941; doi:10.3390/microorganisms10020396)
Supplement: Supplementary file 1 [file microorganisms-10-00396-s001.zip › Table S9 - NAT contigs.xlsx]

## Sheet: 4-SYNTENIC
Table S9. NATs from Entamoeba syntenic with other especies and NATs in E. histolytica, syntenic and non-syntenic
E.histolytica	E.dispar	E.invadens	E.moshovskii	SYNTENY
EHI_078250	EDI_269530	EIN_498930	EMO_059330	EHI-EDI-EMO-EIN
EHI_169980	EDI_236950	EIN_428730	EMO_099760	EHI-EDI-EMO-EIN
EHI_083420	EDI_345200	EIN_281400	EMO_081220	EHI-EDI-EMO-EIN
EHI_183060	EDI_251320	EIN_025650	EMO_119610	EHI-EDI-EMO-EIN
EHI_181590	EDI_173920	EIN_094170	EMO_057330	EHI-EDI-EMO-EIN
EHI_182780	EDI_251600	EIN_093390	EMO_037060	EHI-EDI-EMO-EIN
EHI_154220	EDI_336670	EIN_064520	EMO_126900	EHI-EDI-EMO-EIN
EHI_011890	EDI_342370	EIN_176840	EMO_073000	EHI-EDI-EMO-EIN
EHI_151290	EDI_112560	EIN_097030	EMO_108710	EHI-EDI-EMO-EIN
EHI_151330	EDI_112600	EIN_086840	EMO_108750	EHI-EDI-EMO-EIN
EHI_096510	EDI_092490	EIN_274880	EMO_019110	EHI-EDI-EMO-EIN
EHI_168200	EDI_252560	EIN_056990	EMO_099070	EHI-EDI-EMO-EIN
EHI_065660	EDI_199120	EIN_060500	EMO_073150	EHI-EDI-EMO-EIN
EHI_094100	EDI_145950	EIN_313280	EMO_114870	EHI-EDI-EMO-EIN
EHI_183110	EDI_251270	EIN_162290	EMO_119590	EHI-EDI-EMO-EIN
EHI_000480	EDI_026800	EIN_409320	EMO_022170	EHI-EDI-EMO-EIN
EHI_091460	EDI_217910	EIN_185380	EMO_019580	EHI-EDI-EMO-EIN
EHI_020340	EDI_070680	EIN_312870	EMO_062320	EHI-EDI-EMO-EIN
EHI_131530	EDI_256170	EIN_087240	EMO_007830	EHI-EDI-EMO-EIN
EHI_027600	EDI_096820	EIN_097620	EMO_029370	EHI-EDI-EMO-EIN
EHI_027700	EDI_097020	EIN_079600	EMO_029510	EHI-EDI-EMO-EIN
EHI_027730	EDI_097050	EIN_408670	EMO_030350	EHI-EDI-EMO-EIN
EHI_027750	EDI_097080	EIN_408660	EMO_030370	EHI-EDI-EMO-EIN
EHI_086050	EDI_249380	EIN_461740	EMO_053820	EHI-EDI-EMO-EIN
EHI_005070	EDI_219180	EIN_182370	EMO_090030	EHI-EDI-EMO-EIN
EHI_163250	EDI_153100	EIN_525940	EMO_035500	EHI-EDI-EMO-EIN
EHI_125920	EDI_338390	EIN_267210	EMO_067710	EHI-EDI-EMO-EIN
EHI_183010	EDI_251370	EIN_181220	EMO_119660	EHI-EDI-EMO-EIN
EHI_098730	EDI_180680	EIN_474310	EMO_124900	EHI-EDI-EMO-EIN
EHI_131150	EDI_076300	EIN_094770	EMO_032920	EHI-EDI-EMO-EIN
EHI_019170	EDI_204790	EIN_169350	EMO_006530	EHI-EDI-EMO-EIN
EHI_126930	EDI_190480	EIN_405620	EMO_114070	EHI-EDI-EMO-EIN
EHI_152310	EDI_168430	EIN_274130	EMO_101150	EHI-EDI-EMO-EIN
EHI_139060	EDI_005210	EIN_345820	EMO_087430	EHI-EDI-EMO-EIN
EHI_148270	EDI_335000	EIN_380430	EMO_013970	EHI-EDI-EMO-EIN
EHI_105120	EDI_130880	EIN_398790	EMO_025810	EHI-EDI-EMO-EIN
EHI_068000	EDI_144480	EIN_096760	EMO_064650	EHI-EDI-EMO-EIN
EHI_017630	EDI_100790	EIN_526320	EMO_089840	EHI-EDI-EMO-EIN
EHI_148060	EDI_335030	EIN_097850	EMO_049840	EHI-EDI-EMO-EIN
EHI_155240	EDI_237810	EIN_425200	EMO_147160	EHI-EDI-EMO-EIN
EHI_073430	EDI_275830	EIN_328940	EMO_078850	EHI-EDI-EMO-EIN
EHI_124540	EDI_023980	EIN_407560	EMO_023630	EHI-EDI-EMO-EIN
EHI_086540	EDI_284960	EIN_170550	EMO_006780	EHI-EDI-EMO-EIN
EHI_096180	EDI_092180	EIN_328020	EMO_018920	EHI-EDI-EMO-EIN
EHI_077240	EDI_292240	EIN_227290	EMO_065540	EHI-EDI-EMO-EIN
EHI_198650	EDI_173330	EIN_371510	EMO_055470	EHI-EDI-EMO-EIN
EHI_007350	EDI_146180	EIN_281870	EMO_087010	EHI-EDI-EMO-EIN
EHI_103670	EDI_330830	EIN_025290	EMO_004990	EHI-EDI-EMO-EIN
EHI_010550	EDI_348710	EIN_229350	EMO_067490	EHI-EDI-EMO-EIN
EHI_152370	EDI_212940	EIN_275010	EMO_101200	EHI-EDI-EMO-EIN
EHI_182680	EDI_251710	EIN_094690	EMO_037170	EHI-EDI-EMO-EIN
EHI_167470	EDI_297150	EIN_283400	EMO_112620	EHI-EDI-EMO-EIN
EHI_045140	EDI_245220	EIN_372080	EMO_014970	EHI-EDI-EMO-EIN
EHI_131000	EDI_076040	EIN_081790	EMO_038790	EHI-EDI-EMO-EIN
EHI_134770	EDI_339140	EIN_328910	EMO_048700	EHI-EDI-EMO-EIN
EHI_069170	EDI_128840	EIN_134230	EMO_024370	EHI-EDI-EMO-EIN
EHI_008370	EDI_061600	EIN_316450	EMO_043400	EHI-EDI-EMO-EIN
EHI_126120	EDI_012590	EIN_154430	EMO_112290	EHI-EDI-EMO-EIN
EHI_199640	EDI_027620	EIN_375490	EMO_100700	EHI-EDI-EMO-EIN
EHI_042900	EDI_037950	EIN_174470	EMO_027390	EHI-EDI-EMO-EIN
EHI_012570	EDI_129200	EIN_034120	EMO_098480	EHI-EDI-EMO-EIN
EHI_167100	EDI_240760	EIN_018970	EMO_067830	EHI-EDI-EMO-EIN
EHI_194470	EDI_289540	EIN_030910	EMO_095380	EHI-EDI-EMO-EIN
EHI_045390	EDI_049390	EIN_175890	EMO_118570	EHI-EDI-EMO-EIN
EHI_150380	EDI_188580	EIN_222030	EMO_004900	EHI-EDI-EMO-EIN
EHI_148250	EDI_335020	EIN_380310	EMO_013990	EHI-EDI-EMO-EIN
EHI_127020	EDI_190560	EIN_080720	EMO_074080	EHI-EDI-EMO-EIN
EHI_127030	EDI_190570	EIN_080710	EMO_074090	EHI-EDI-EMO-EIN
EHI_148370	EDI_195850	EIN_341120	EMO_014120	EHI-EDI-EMO-EIN
EHI_098220	EDI_161990	EIN_020730	EMO_099500	EHI-EDI-EMO-EIN
EHI_096490	EDI_092470	EIN_274210	EMO_019090	EHI-EDI-EMO-EIN
EHI_148220	EDI_335190	EIN_226130	EMO_114180	EHI-EDI-EMO-EIN
EHI_049790	EDI_253290	EIN_314590	EMO_058340	EHI-EDI-EMO-EIN
EHI_110280	EDI_000640	EIN_016250	EMO_038090	EHI-EDI-EMO-EIN
EHI_069550	EDI_278000	EIN_344880	EMO_047430	EHI-EDI-EMO-EIN
EHI_194400	EDI_289610	EIN_411220	EMO_095650	EHI-EDI-EMO-EIN
EHI_148680	EDI_333920	EIN_079820	EMO_074060	EHI-EDI-EMO-EIN
EHI_125710	EDI_106650	EIN_096830	EMO_026660	EHI-EDI-EMO-EIN
EHI_118630	EDI_229040	EIN_498270	EMO_042910	EHI-EDI-EMO-EIN
EHI_153170	EDI_093350	EIN_173750	EMO_109190	EHI-EDI-EMO-EIN
EHI_055370	EDI_044470	EIN_224480	EMO_001570	EHI-EDI-EMO-EIN
EHI_107120	EDI_141180	EIN_408630	EMO_044420	EHI-EDI-EMO-EIN
EHI_105830	EDI_111470	EIN_389820	EMO_068120	EHI-EDI-EMO-EIN
EHI_107280	EDI_125500	EIN_178380	EMO_040920	EHI-EDI-EMO-EIN
EHI_068220	EDI_205660	EIN_083830	EMO_064150	EHI-EDI-EMO-EIN
EHI_164880	EDI_282640	EIN_187370	EMO_042000	EHI-EDI-EMO-EIN
EHI_050710	EDI_037390	EIN_503970	EMO_027050	EHI-EDI-EMO-EIN
EHI_198960	EDI_287000	EIN_056930	EMO_080830	EHI-EDI-EMO-EIN
EHI_184530	EDI_023000	EIN_155360	EMO_086610	EHI-EDI-EMO-EIN
EHI_046650	EDI_123980	EIN_254730	EMO_010100	EHI-EDI-EMO-EIN
EHI_110450	EDI_066640	EIN_083270	EMO_096340	EHI-EDI-EMO-EIN
EHI_017710	EDI_100620	EIN_016400	EMO_089710	EHI-EDI-EMO-EIN
EHI_068550	EDI_103980	EIN_096270	EMO_073730	EHI-EDI-EMO-EIN
EHI_017620	EDI_100800	EIN_390160	EMO_089850	EHI-EDI-EMO-EIN
EHI_029370	EDI_185190	EIN_340740	EMO_072760	EHI-EDI-EMO-EIN
EHI_013140	EDI_298580	EIN_250100	EMO_086270	EHI-EDI-EMO-EIN
EHI_000720	EDI_026510	EIN_344620	EMO_047640	EHI-EDI-EMO-EIN
EHI_194520	EDI_289500	EIN_229700	EMO_095430	EHI-EDI-EMO-EIN
EHI_153320	EDI_093490	EIN_060990	EMO_109360	EHI-EDI-EMO-EIN
EHI_023880	EDI_037070	EIN_311820	EMO_091170	EHI-EDI-EMO-EIN
EHI_141960	EDI_338270	EIN_086790	EMO_078770	EHI-EDI-EMO-EIN
EHI_121760	EDI_169920	EIN_131860	EMO_021870	EHI-EDI-EMO-EIN
EHI_098770	EDI_318620	EIN_080630	EMO_007510	EHI-EDI-EMO-EIN
EHI_194220	EDI_289790	EIN_031190	EMO_095310	EHI-EDI-EMO-EIN
EHI_096810	EDI_092790	EIN_273650	EMO_031300	EHI-EDI-EMO-EIN
EHI_099850	EDI_037120	EIN_018950	EMO_091300	EHI-EDI-EMO-EIN
EHI_068180	EDI_205700	EIN_083790	EMO_064100	EHI-EDI-EMO-EIN
EHI_167500	EDI_297120	EIN_283420	EMO_112870	EHI-EDI-EMO-EIN
EHI_167460	EDI_297160	EIN_283390	EMO_112630	EHI-EDI-EMO-EIN
EHI_002210	EDI_226420	EIN_078990	EMO_006720	EHI-EDI-EMO-EIN
EHI_168220	EDI_252580	EIN_057000	EMO_099090	EHI-EDI-EMO-EIN
EHI_086140	EDI_249280	EIN_308030	EMO_053730	EHI-EDI-EMO-EIN
EHI_065690	EDI_199150	EIN_057460	EMO_073180	EHI-EDI-EMO-EIN
EHI_161910	EDI_060620	EIN_198080	EMO_111640	EHI-EDI-EMO-EIN
EHI_152750	EDI_092980	EIN_406290	EMO_021560	EHI-EDI-EMO-EIN
EHI_000540	EDI_026740	EIN_248770	EMO_024550	EHI-EDI-EMO-EIN
EHI_038840	EDI_070800	EIN_390780	EMO_039630	EHI-EDI-EMO-EIN
EHI_038890	EDI_070840	EIN_052620	EMO_044860	EHI-EDI-EMO-EIN
EHI_152860	EDI_093080	EIN_274650	EMO_109580	EHI-EDI-EMO-EIN
EHI_155570	EDI_306280	EIN_226830	EMO_044310	EHI-EDI-EMO-EIN
EHI_158090	EDI_216890	EIN_096480	EMO_011290	EHI-EDI-EMO-EIN
EHI_165200	EDI_266180	EIN_183020	EMO_008590	EHI-EDI-EMO-EIN
EHI_017040	EDI_319790	EIN_495460	EMO_094480	EHI-EDI-EMO-EIN
EHI_148570	EDI_196340	EIN_226740	EMO_014350	EHI-EDI-EMO-EIN
EHI_000900	EDI_319550	EIN_181480	EMO_113690	EHI-EDI-EMO-EIN
EHI_057660	EDI_080210	EIN_470260	EMO_079850	EHI-EDI-EMO-EIN
EHI_115370	EDI_136050	EIN_409920	EMO_050930	EHI-EDI-EMO-EIN
EHI_153180	EDI_093360	EIN_173760	EMO_109200	EHI-EDI-EMO-EIN
EHI_148990	EDI_301740	EIN_226270	EMO_030460	EHI-EDI-EMO-EIN
EHI_148540	EDI_196310	EIN_175510	EMO_014310	EHI-EDI-EMO-EIN
EHI_065760	EDI_198760	EIN_044450	EMO_073280	EHI-EDI-EMO-EIN
EHI_099230	EDI_056830	EIN_381510	EMO_041270	EHI-EDI-EMO-EIN
EHI_008770	EDI_287240	EIN_498850	EMO_043220	EHI-EDI-EMO-EIN
EHI_065750	EDI_198770	EIN_044440	EMO_073260	EHI-EDI-EMO-EIN
EHI_126280	EDI_012740	EIN_030730	EMO_094140	EHI-EDI-EMO-EIN
EHI_000770	EDI_026460	EIN_344650	EMO_047580	EHI-EDI-EMO-EIN
EHI_047740	EDI_343720	EIN_044010	EMO_085210	EHI-EDI-EMO-EIN
EHI_011540	EDI_074170	EIN_359740	EMO_016220	EHI-EDI-EMO-EIN
EHI_153710	EDI_093810	EIN_344180	EMO_025410	EHI-EDI-EMO-EIN
EHI_117970	EDI_206930	EIN_387250	EMO_046070	EHI-EDI-EMO-EIN
EHI_148580	EDI_196350	EIN_226750	EMO_014370	EHI-EDI-EMO-EIN

## Sheet: SYN-GENE-NAT-Position
GeneID		Organism	Genomic Location (Gene)	Gene Strand	Product Description
EHI_152310	EHI_152310A	Entamoeba histolytica HM-1:IMSS	DS571145:242,666..243,532(+)	forward	branched-chain amino acid aminotransferase, putative
EHI_151290	EHI_151290A	Entamoeba histolytica HM-1:IMSS	DS571145:31,578..32,561(+)	forward	longevity-assurance family protein
EHI_152750	EHI_152750A	Entamoeba histolytica HM-1:IMSS	DS571145:319,197..320,603(+)	forward	eukaryotic peptide chain release factor subunit 1, putative
EHI_152860++	EHI_152860A	Entamoeba histolytica HM-1:IMSS	DS571145:335,416..337,866(+)	forward	hypothetical protein
EHI_153320	EHI_153320A	Entamoeba histolytica HM-1:IMSS	DS571145:426,156..427,101(+)	forward	hypothetical protein
EHI_152370	EHI_152370A	Entamoeba histolytica HM-1:IMSS	DS571145:250,668..252,018(-)	reverse	hypothetical protein
EHI_151330	EHI_151330A	Entamoeba histolytica HM-1:IMSS	DS571145:35,989..39,306(-)	reverse	leucine rich repeat protein, BspA family
EHI_153170	EHI_153170A	Entamoeba histolytica HM-1:IMSS	DS571145:401,721..403,181(-)	reverse	hypothetical protein
EHI_153180	EHI_153180A	Entamoeba histolytica HM-1:IMSS	DS571145:403,286..404,413(-)	reverse	hypothetical protein
EHI_153710	EHI_153710A	Entamoeba histolytica HM-1:IMSS	DS571145:489,897..490,577(-)	reverse	methylene-fatty-acyl-phospholipid synthase, putative
EHI_148580	EHI_148580A	Entamoeba histolytica HM-1:IMSS	DS571146:109,594..110,670(+)	forward	choline/ethanolamine kinase, putative
EHI_148540	EHI_148540A	Entamoeba histolytica HM-1:IMSS	DS571146:97,413..98,141(+)	forward	hypothetical protein, conserved
EHI_148570	EHI_148570A	Entamoeba histolytica HM-1:IMSS	DS571146:107,025..108,835(-)	reverse	hypothetical protein
EHI_148060 ++	EHI_148060A	Entamoeba histolytica HM-1:IMSS	DS571146:12,108..12,983(-)	reverse	hypothetical protein, conserved
EHI_148680 ++	EHI_148680A	Entamoeba histolytica HM-1:IMSS	DS571146:127,515..130,904(-)	reverse	hypothetical protein, conserved
EHI_148990	EHI_148990A	Entamoeba histolytica HM-1:IMSS	DS571146:199,716..202,217(-)	reverse	heat shock protein 70, putative
EHI_148220	EHI_148220A	Entamoeba histolytica HM-1:IMSS	DS571146:35,836..37,174(-)	reverse	protein kinase, putative
EHI_148250	EHI_148250A	Entamoeba histolytica HM-1:IMSS	DS571146:45,078..46,129(-)	reverse	hypothetical protein
EHI_148270	EHI_148270A	Entamoeba histolytica HM-1:IMSS	DS571146:47,001..48,192(-)	reverse	GTP-binding protein, putative
EHI_148370	EHI_148370A	Entamoeba histolytica HM-1:IMSS	DS571146:64,042..64,935(-)	reverse	hypothetical protein, conserved domain containing
EHI_045140	EHI_045140A	Entamoeba histolytica HM-1:IMSS	DS571147:100,702..101,343(+)	forward	hypothetical protein
EHI_045390	EHI_045390A	Entamoeba histolytica HM-1:IMSS	DS571147:140,115..141,353(-)	reverse	hypothetical protein
EHI_012570	EHI_012570A	Entamoeba histolytica HM-1:IMSS	DS571148:170,978..171,876(-)	reverse	toxin resistance protein, putative
EHI_011890	EHI_011890A	Entamoeba histolytica HM-1:IMSS	DS571148:25,443..26,571(+)	forward	peptidase, C54 family
EHI_050710	EHI_050710A	Entamoeba histolytica HM-1:IMSS	DS571149:97,185..98,498(-)	reverse	hypothetical protein
EHI_068550	EHI_068550A	Entamoeba histolytica HM-1:IMSS	DS571150:146,442..148,624(+)	forward	hypothetical protein
EHI_068000	EHI_068000A	Entamoeba histolytica HM-1:IMSS	DS571150:45,312..46,319(+)	forward	DnaJ family protein
EHI_068180	EHI_068180A	Entamoeba histolytica HM-1:IMSS	DS571150:79,502..80,170(-)	reverse	hypothetical protein, conserved
EHI_068220 ++	EHI_068220A	Entamoeba histolytica HM-1:IMSS	DS571150:83,080..84,075(-)	reverse	hypothetical protein
EHI_110280 ++	EHI_110280A	Entamoeba histolytica HM-1:IMSS	DS571151:38,806..40,135(+)	forward	LIM zinc finger domain containing protein
EHI_110450	EHI_110450A	Entamoeba histolytica HM-1:IMSS	DS571151:72,717..73,542(+)	forward	nucleosome assembly protein, putative
EHI_049790 ++	EHI_049790A	Entamoeba histolytica HM-1:IMSS	DS571152:118,911..120,368(+)	forward	bromodomain-containing protein
EHI_183110	EHI_183110A	Entamoeba histolytica HM-1:IMSS	DS571156:103,518..105,090(+)	forward	RNA recognition motif domain containing protein
EHI_182680	EHI_182680A	Entamoeba histolytica HM-1:IMSS	DS571156:31,656..32,581(+)	forward	WD domain containing protein
EHI_182780	EHI_182780A	Entamoeba histolytica HM-1:IMSS	DS571156:49,026..50,791(-)	reverse	Ras GTPase-activating protein, putative
EHI_183010	EHI_183010A	Entamoeba histolytica HM-1:IMSS	DS571156:89,590..90,826(-)	reverse	dolichyl-diphosphooligosaccharide-protein glycotransferase, putative
EHI_183060	EHI_183060A	Entamoeba histolytica HM-1:IMSS	DS571156:94,141..95,527(-)	reverse	pantothenate kinase 1, putative
EHI_103670	EHI_103670A	Entamoeba histolytica HM-1:IMSS	DS571158:93,039..94,068(-)	reverse	hypothetical protein
EHI_126120	EHI_126120A	Entamoeba histolytica HM-1:IMSS	DS571160:105,256..107,103(+)	forward	DNA mismatch repair protein mutL, putative
EHI_126280	EHI_126280A	Entamoeba histolytica HM-1:IMSS	DS571160:135,200..136,260(-)	reverse	hypothetical protein, conserved
EHI_125710	EHI_125710A	Entamoeba histolytica HM-1:IMSS	DS571160:29,266..30,153(-)	reverse	hypothetical protein
EHI_125920 ++	EHI_125920A	Entamoeba histolytica HM-1:IMSS	DS571160:69,316..70,129(+)	forward	ubiquitin fusion degradation protein 1 homolog, putative
EHI_141960	EHI_141960A	Entamoeba histolytica HM-1:IMSS	DS571161:72,355..73,807(-)	reverse	hypothetical protein
EHI_155240	EHI_155240A	Entamoeba histolytica HM-1:IMSS	DS571162:24,916..25,828(+)	forward	casein kinase, putative
EHI_155570	EHI_155570A	Entamoeba histolytica HM-1:IMSS	DS571162:80,974..82,629(+)	forward	glutamyl-tRNA synthetase, putative
EHI_096810	EHI_096810A	Entamoeba histolytica HM-1:IMSS	DS571163:118,847..120,414(+)	forward	hypothetical protein
EHI_096490	EHI_096490A	Entamoeba histolytica HM-1:IMSS	DS571163:58,020..59,002(+)	forward	Ras GTPase-activating protein, putative
EHI_096510	EHI_096510A	Entamoeba histolytica HM-1:IMSS	DS571163:60,079..60,879(-)	reverse	MADS box transcription factor, putative
EHI_096180	EHI_096180A	Entamoeba histolytica HM-1:IMSS	DS571163:7,352..8,027(+)	forward	Ras family protein
EHI_069550	EHI_069550A	Entamoeba histolytica HM-1:IMSS	DS571164:118,760..119,438(+)	forward	splicing factor3B subunit 2, putative
EHI_069170	EHI_069170A	Entamoeba histolytica HM-1:IMSS	DS571164:26,308..28,139(-)	reverse	RhoGAP domain containing protein
EHI_198650	EHI_198650A	Entamoeba histolytica HM-1:IMSS	DS571165:22,578..23,454(-)	reverse	cyclin, domain containing protein
EHI_198960	EHI_198960A	Entamoeba histolytica HM-1:IMSS	DS571165:79,494..80,733(-)	reverse	transcription initiation factor TFIID subunit 5, putative
EHI_126930 ++	EHI_126930A	Entamoeba histolytica HM-1:IMSS	DS571166:12,790..13,956(+)	forward	serine/threonine protein phosphatase type 5, putative
EHI_127020	EHI_127020A	Entamoeba histolytica HM-1:IMSS	DS571166:26,347..28,119(-)	reverse	arginyl-tRNA synthetase
EHI_127030 ++	EHI_127030A	Entamoeba histolytica HM-1:IMSS	DS571166:28,566..30,077(+)	forward	hypothetical protein
EHI_013140	EHI_013140A	Entamoeba histolytica HM-1:IMSS	DS571168:73,103..76,776(-)	reverse	Ras guanine nucleotide exchange factor, putative
EHI_098220	EHI_098220A	Entamoeba histolytica HM-1:IMSS	DS571169:13,535..14,626(-)	reverse	hypothetical protein
EHI_131000	EHI_131000A	Entamoeba histolytica HM-1:IMSS	DS571170:56,086..57,043(+)	forward	hypothetical protein, conserved
EHI_131150	EHI_131150A	Entamoeba histolytica HM-1:IMSS	DS571170:85,279..85,964(+)	forward	DNA-directed RNA polymerase II subunit, putative
EHI_073430	EHI_073430A	Entamoeba histolytica HM-1:IMSS	DS571171:27,923..30,940(+)	forward	ankyrin repeat/GTPase-activator domain containing protein
EHI_167100	EHI_167100A	Entamoeba histolytica HM-1:IMSS	DS571177:74,845..75,454(-)	reverse	hypothetical protein
EHI_094100 ++	EHI_094100A	Entamoeba histolytica HM-1:IMSS	DS571179:85,207..86,376(+)	forward	galactokinase, putative
EHI_118630	EHI_118630A	Entamoeba histolytica HM-1:IMSS	DS571180:38,265..38,897(-)	reverse	hypothetical protein
EHI_010550	EHI_010550A	Entamoeba histolytica HM-1:IMSS	DS571182:37,504..39,151(+)	forward	protein with DENN and LIM domains
EHI_117970	EHI_117970A	Entamoeba histolytica HM-1:IMSS	DS571183:28,694..31,436(+)	forward	DNA replication licensing factor
EHI_000480	EHI_000480A	Entamoeba histolytica HM-1:IMSS	DS571186:30,918..32,633(-)	reverse	dual specificity protein phosphatase, putative
EHI_000540	EHI_000540A	Entamoeba histolytica HM-1:IMSS	DS571186:40,789..41,607(+)	forward	hypothetical protein
EHI_000720 ++	EHI_000720A	Entamoeba histolytica HM-1:IMSS	DS571186:72,269..72,973(+)	forward	MTA/SAH nucleosidase, putative
EHI_000770	EHI_000770A	Entamoeba histolytica HM-1:IMSS	DS571186:78,915..79,661(-)	reverse	hypothetical protein
EHI_124540	EHI_124540A	Entamoeba histolytica HM-1:IMSS	DS571188:65,359..65,682(-)	reverse	hypothetical protein
EHI_038840 ++	EHI_038840A	Entamoeba histolytica HM-1:IMSS	DS571190:33,228..35,905(+)	forward	Rab GTPase activating protein, putative
EHI_038890	EHI_038890A	Entamoeba histolytica HM-1:IMSS	DS571190:40,619..44,683(+)	forward	hypothetical protein
EHI_194220	EHI_194220A	Entamoeba histolytica HM-1:IMSS	DS571191:16,017..17,218(-)	reverse	protein phosphatase domain-containing protein
EHI_194400	EHI_194400A	Entamoeba histolytica HM-1:IMSS	DS571191:40,494..41,326(-)	reverse	SNF7 family protein
EHI_194470	EHI_194470A	Entamoeba histolytica HM-1:IMSS	DS571191:48,832..50,105(+)	forward	hypothetical protein
EHI_194520 ++	EHI_194520A	Entamoeba histolytica HM-1:IMSS	DS571191:56,708..57,616(+)	forward	LIM zinc finger domain containing protein
EHI_065660	EHI_065660A	Entamoeba histolytica HM-1:IMSS	DS571192:29,474..30,319(-)	reverse	protein kinase domain containing protein
EHI_065690	EHI_065690A	Entamoeba histolytica HM-1:IMSS	DS571192:36,615..38,465(-)	reverse	phospholipase, patatin family protein
EHI_065750	EHI_065750A	Entamoeba histolytica HM-1:IMSS	DS571192:52,163..52,828(+)	forward	Mob1/phocein family protein
EHI_065760	EHI_065760A	Entamoeba histolytica HM-1:IMSS	DS571192:53,778..55,385(-)	reverse	hypothetical protein, conserved
EHI_134770	EHI_134770A	Entamoeba histolytica HM-1:IMSS	DS571193:60,777..61,427(-)	reverse	hypothetical protein, conserved domain containing
EHI_005070	EHI_005070A	Entamoeba histolytica HM-1:IMSS	DS571195:59,648..60,302(-)	reverse	acetyltransferase, GNAT family
EHI_008770 ++	EHI_008770A	Entamoeba histolytica HM-1:IMSS	DS571199:65,966..66,604(-)	reverse	zinc finger protein, putative
EHI_008370	EHI_008370A	Entamoeba histolytica HM-1:IMSS	DS571199:8,633..9,790(+)	forward	hypothetical protein
EHI_105120	EHI_105120A	Entamoeba histolytica HM-1:IMSS	DS571204:22,922..23,902(+)	forward	hypothetical protein, conserved
EHI_107120	EHI_107120A	Entamoeba histolytica HM-1:IMSS	DS571205:29,925..31,084(-)	reverse	RNA recognition motif domain containing protein
EHI_107280 ++	EHI_107280A	Entamoeba histolytica HM-1:IMSS	DS571205:59,056..61,671(+)	forward	vacuolar proton ATPase subunit, putative
EHI_169980	EHI_169980A	Entamoeba histolytica HM-1:IMSS	DS571207:35,738..36,268(-)	reverse	hypothetical protein
EHI_000900	EHI_000900A	Entamoeba histolytica HM-1:IMSS	DS571210:14,147..15,691(-)	reverse	ThiF family protein
EHI_027600	EHI_027600A	Entamoeba histolytica HM-1:IMSS	DS571215:25,525..26,138(+)	forward	4-methyl-5(B-hydroxyethyl)-thiazol monophosphate biosynthesis enzyme, putative
EHI_027700	EHI_027700A	Entamoeba histolytica HM-1:IMSS	DS571215:39,731..41,152(+)	forward	molybdenum cofactor sulfurase, putative
EHI_027730	EHI_027730A	Entamoeba histolytica HM-1:IMSS	DS571215:48,065..49,543(-)	reverse	WD repeat protein
EHI_027750	EHI_027750A	Entamoeba histolytica HM-1:IMSS	DS571215:52,584..53,366(+)	forward	hypothetical protein
EHI_164880	EHI_164880A	Entamoeba histolytica HM-1:IMSS	DS571216:38,639..39,325(-)	reverse	Rab family GTPase
EHI_165200	EHI_165200A	Entamoeba histolytica HM-1:IMSS	DS571217:23,702..24,952(-)	reverse	hypothetical protein
EHI_150380	EHI_150380A	Entamoeba histolytica HM-1:IMSS	DS571218:26,910..28,042(+)	forward	hypothetical protein
EHI_158090	EHI_158090A	Entamoeba histolytica HM-1:IMSS	DS571223:19,225..20,619(-)	reverse	RhoGAP domain containing protein
EHI_077240	EHI_077240A	Entamoeba histolytica HM-1:IMSS	DS571229:33,321..34,019(-)	reverse	transcription initiation factor TFIID family protein
EHI_086050	EHI_086050A	Entamoeba histolytica HM-1:IMSS	DS571235:21,028..24,864(-)	reverse	protein kinase, putative
EHI_086140	EHI_086140A	Entamoeba histolytica HM-1:IMSS	DS571235:32,713..36,554(-)	reverse	Ras guanine nucleotide exchange factor, putative
EHI_017620	EHI_017620A	Entamoeba histolytica HM-1:IMSS	DS571240:19,667..20,283(+)	forward	nitroreductase family protein
EHI_017630	EHI_017630A	Entamoeba histolytica HM-1:IMSS	DS571240:20,325..21,554(-)	reverse	hypothetical protein
EHI_017710	EHI_017710A	Entamoeba histolytica HM-1:IMSS	DS571240:38,803..40,083(+)	forward	leucine rich repeat protein, BspA family
EHI_139060	EHI_139060A	Entamoeba histolytica HM-1:IMSS	DS571260:40,542..41,280(-)	reverse	hypothetical protein
EHI_168200	EHI_168200A	Entamoeba histolytica HM-1:IMSS	DS571263:6,609..7,580(-)	reverse	hypothetical protein
EHI_168220	EHI_168220A	Entamoeba histolytica HM-1:IMSS	DS571263:9,643..10,195(-)	reverse	CBF/NF-Y transcription factor family protein
EHI_078250 ++	EHI_078250A	Entamoeba histolytica HM-1:IMSS	DS571271:26,136..27,279(-)	reverse	vacuolar sorting protein 26, putative
EHI_154220	EHI_154220A	Entamoeba histolytica HM-1:IMSS	DS571274:26,402..27,599(-)	reverse	hypothetical protein
EHI_121760 ++	EHI_121760A	Entamoeba histolytica HM-1:IMSS	DS571276:8,360..13,270(+)	forward	DNA-directed RNA polymerase II large subunit, putative
EHI_042900	EHI_042900A	Entamoeba histolytica HM-1:IMSS	DS571292:14,667..15,101(-)	reverse	thioredoxin, putative
EHI_099230	EHI_099230A	Entamoeba histolytica HM-1:IMSS	DS571296:12,747..14,732(-)	reverse	hypothetical protein, conserved
EHI_099850	EHI_099850A	Entamoeba histolytica HM-1:IMSS	DS571299:33,725..34,754(-)	reverse	replication factor C familiy protein
EHI_161910	EHI_161910A	Entamoeba histolytica HM-1:IMSS	DS571304:17,630..18,991(-)	reverse	hypothetical protein
EHI_184530 ++	EHI_184530A	Entamoeba histolytica HM-1:IMSS	DS571308:18,067..20,928(-)	reverse	helicase, putative
EHI_057660	EHI_057660A	Entamoeba histolytica HM-1:IMSS	DS571314:6,805..8,275(-)	reverse	poly(ADP-ribose) glycohydrolase, putative
EHI_083420	EHI_083420A	Entamoeba histolytica HM-1:IMSS	DS571318:21,380..23,251(-)	reverse	ATPase, AAA family protein
EHI_199640	EHI_199640A	Entamoeba histolytica HM-1:IMSS	DS571319:14,686..16,445(-)	reverse	hypothetical protein
EHI_046650	EHI_046650A	Entamoeba histolytica HM-1:IMSS	DS571321:16,308..19,931(-)	reverse	Gal/GalNAc lectin heavy subunit, putative
EHI_007350 ++	EHI_007350A	Entamoeba histolytica HM-1:IMSS	DS571323:27,652..28,434(+)	forward	hypothetical protein, conserved
EHI_023880	EHI_023880A	Entamoeba histolytica HM-1:IMSS	DS571330:29,731..30,382(-)	reverse	ubiquitin-conjugating enzyme family protein
EHI_020340	EHI_020340A	Entamoeba histolytica HM-1:IMSS	DS571339:26,219..26,820(-)	reverse	peptidyl-prolyl cis-trans isomerase, putative
EHI_047740	EHI_047740A	Entamoeba histolytica HM-1:IMSS	DS571341:15,119..16,558(+)	forward	RNA methyltransferase, putative
EHI_002210	EHI_002210A	Entamoeba histolytica HM-1:IMSS	DS571345:21,485..23,064(+)	forward	hypothetical protein
EHI_098730	EHI_098730A	Entamoeba histolytica HM-1:IMSS	DS571349:3,312..4,053(+)	forward	ribosomal RNA methyltransferase, putative
EHI_098770	EHI_098770A	Entamoeba histolytica HM-1:IMSS	DS571349:9,302..10,630(-)	reverse	hypothetical protein
EHI_019170 ++	EHI_019170A	Entamoeba histolytica HM-1:IMSS	DS571351:16,984..18,244(-)	reverse	translation initiation factor eIF-2B beta subunit, putative
EHI_115370 ++	EHI_115370A	Entamoeba histolytica HM-1:IMSS	DS571357:23,009..24,082(+)	forward	RNA 3'-terminal phosphate cyclase, putative
EHI_181590	EHI_181590A	Entamoeba histolytica HM-1:IMSS	DS571373:20,764..22,952(-)	reverse	hypothetical protein
EHI_086540	EHI_086540A	Entamoeba histolytica HM-1:IMSS	DS571381:12,482..13,429(+)	forward	replication factor C subunit 4, putative
EHI_091460	EHI_091460A	Entamoeba histolytica HM-1:IMSS	DS571400:3,047..4,412(-)	reverse	TFIID subunit, putative
EHI_105830	EHI_105830A	Entamoeba histolytica HM-1:IMSS	DS571403:13,070..14,389(+)	forward	protein kinase, putative
EHI_011540	EHI_011540A	Entamoeba histolytica HM-1:IMSS	DS571405:5,408..5,887(-)	reverse	hypothetical protein
EHI_055370	EHI_055370A	Entamoeba histolytica HM-1:IMSS	DS571416:6,159..6,979(-)	reverse	hypothetical protein
EHI_131530	EHI_131530A	Entamoeba histolytica HM-1:IMSS	DS571432:11,230..12,243(+)	forward	hypothetical protein
EHI_017040	EHI_017040A	Entamoeba histolytica HM-1:IMSS	DS571486:9,183..10,628(-)	reverse	nucleoside transporter, putative
EHI_029370	EHI_029370A	Entamoeba histolytica HM-1:IMSS	DS571528:7,666..8,276(-)	reverse	Vacuolar ATP synthase proteolipid subunit, putative
EHI_167460	EHI_167460A	Entamoeba histolytica HM-1:IMSS	DS571534:2,043..4,232(-)	reverse	hypothetical protein, conserved
EHI_167470	EHI_167470A	Entamoeba histolytica HM-1:IMSS	DS571534:4,524..5,132(-)	reverse	hypothetical protein
EHI_167500	EHI_167500A	Entamoeba histolytica HM-1:IMSS	DS571534:6,280..8,124(-)	reverse	hypothetical protein
EHI_163250	EHI_163250A	Entamoeba histolytica HM-1:IMSS	DS571711:1,809..2,886(-)	reverse	hypothetical protein

## Sheet: CONTIGS with SYN-NATS
CONTIGS	NAT	GENES
DS571145	10	268
DS571147	2	115
DS571146	10	105
DS571150	4	93
DS571149	1	91
DS571148	2	85
DS571156	5	85
DS571160	4	74
DS571151	2	73
DS571152	1	73
DS571163	4	71
DS571158	1	67
DS571161	1	66
DS571162	2	64
DS571165	2	64
DS571166	3	62
DS571164	2	59
DS571170	2	52
DS571183	1	51
DS571191	4	51
DS571179	1	49
DS571186	4	47
DS571169	1	45
DS571190	2	45
DS571180	1	44
DS571195	1	44
DS571168	1	43
DS571171	1	41
DS571182	1	41
DS571204	1	40
DS571207	1	40
DS571177	1	39
DS571199	2	39
DS571215	4	39
DS571223	1	37
DS571188	1	36
DS571205	2	34
DS571192	4	33
DS571193	1	32
DS571235	2	32
DS571217	1	31
DS571263	2	27
DS571218	1	26
DS571240	3	25
DS571260	1	25
DS571216	1	24
DS571229	1	22
DS571299	1	22
DS571274	1	20
DS571292	1	20
DS571296	1	20
DS571210	1	19
DS571276	1	19
DS571318	1	17
DS571339	1	17
DS571319	1	16
DS571349	2	16
DS571271	1	15
DS571345	1	15
DS571351	1	14
DS571357	1	14
DS571381	1	14
DS571304	1	13
DS571323	1	13
DS571373	1	13
DS571400	1	13
DS571308	1	12
DS571321	1	12
DS571314	1	11
DS571330	1	11
DS571403	1	11
DS571432	1	11
DS571341	1	10
DS571416	1	10
DS571528	1	10
DS571534	3	8
DS571405	1	6
DS571486	1	6
DS571711	1	4

## Sheet: 2>SYN-NAT.CONTIG
CONTIG	NATs	GENES
DS571145	10	268
DS571147	2	115
DS571146	10	105
DS571150	4	93
DS571156	5	85
DS571148	2	85
DS571160	4	74
DS571151	2	73
DS571163	4	71
DS571162	2	64
DS571165	2	64
DS571166	3	62
DS571164	2	59
DS571170	2	52
DS571191	4	51
DS571186	4	47
DS571190	2	45
DS571215	4	39
DS571199	2	39
DS571205	2	34
DS571192	4	33
DS571235	2	32
DS571263	2	27
DS571240	3	25
DS571349	2	16
DS571534	3	8

## Sheet: Core-GENE-NAT-EHI
Gene ID	source_id	Genomic Location (Gene)	Product Description
EHI_000130	EHI_000130A	DS571600:7,793..8,309(-)	calmodulin, putative
EHI_000250	EHI_000250A	DS571186:2,846..4,387(+)	hypothetical protein
EHI_000410	EHI_000410A	DS571186:12,314..13,398(-)	alcohol dehydrogenase, putative
EHI_000430	EHI_000430A	DS571186:14,945..16,657(-)	Rap/Ran GTPase-activating protein, putative
EHI_000440	EHI_000440A	DS571186:17,026..18,476(-)	UDP-glucose pyrophosphorylase, putative
EHI_000480	EHI_000480A	DS571186:30,918..32,633(-)	dual specificity protein phosphatase, putative
EHI_000500	EHI_000500A	DS571186:33,505..34,599(+)	hypothetical protein
EHI_000540	EHI_000540A	DS571186:40,789..41,607(+)	hypothetical protein
EHI_000560	EHI_000560A	DS571186:43,226..43,750(+)	hypothetical protein
EHI_000610	EHI_000610A	DS571186:48,885..49,727(+)	nucleotide binding protein 2, putative
EHI_000650	EHI_000650A	DS571186:52,629..54,074(-)	hypothetical protein
EHI_000720	EHI_000720A	DS571186:72,269..72,973(+)	MTA/SAH nucleosidase, putative
EHI_000730	EHI_000730A	DS571186:73,252..74,927(-)	pyrophosphate-dependent phosphofructokinase
EHI_000740	EHI_000740A	DS571186:75,132..76,202(+)	hypothetical protein
EHI_000770	EHI_000770A	DS571186:78,915..79,661(-)	hypothetical protein
EHI_000780	EHI_000780A	DS571186:80,046..84,971(+)	chromodomain-helicase-DNA-binding protein, putative
EHI_000900	EHI_000900A	DS571210:14,147..15,691(-)	ThiF family protein
EHI_000910	EHI_000910A	DS571210:16,134..17,915(+)	Sec1 family protein
EHI_001120	EHI_001120A	DS571210:47,828..48,561(-)	hypothetical protein, conserved
EHI_001150	EHI_001150A	DS571210:56,279..58,336(-)	plasma membrane calcium-transporting ATPase 1, putative
EHI_001400	EHI_001400A	DS571506:4,115..5,151(-)	RAD23 protein, putative
EHI_001430	EHI_001430A	DS571506:9,301..11,580(-)	helicase domain-containing protein
EHI_001760	EHI_001760A	DS571280:8,609..11,551(-)	importin, putative
EHI_001790	EHI_001790A	DS571280:14,322..15,827(+)	hypothetical protein
EHI_001800	EHI_001800A	DS571280:15,902..16,735(-)	hypothetical protein
EHI_001810	EHI_001810A	DS571280:16,901..17,389(-)	hypothetical protein
EHI_001830	EHI_001830A	DS571280:18,465..19,727(+)	hypothetical protein
EHI_001880	EHI_001880A	DS571280:23,139..24,086(-)	hypothetical protein, conserved
EHI_001930	EHI_001930A	DS571280:30,618..32,006(-)	pyridine nucleotide transhydrogenase beta subunit, putative
EHI_002130	EHI_002130A	DS571345:6,157..7,998(-)	phenylalanyl-tRNA synthetase beta subunit, putative
EHI_002210	EHI_002210A	DS571345:21,485..23,064(+)	hypothetical protein
EHI_002670	EHI_002670A	DS571609:4,705..5,316(+)	hypothetical protein, conserved
EHI_002780	EHI_002780A	DS571609:6,013..6,570(-)	hypothetical protein
EHI_004230	EHI_004230A	DS571181:14,131..15,597(+)	guanine nucleotide regulatory protein, putative
EHI_004360	EHI_004360A	DS571181:29,475..31,244(+)	leucine rich repeat protein, BspA family
EHI_004390	EHI_004390A	DS571181:34,382..35,689(+)	protein kinase domain containing protein
EHI_004420	EHI_004420A	DS571181:41,679..43,136(-)	hypothetical protein
EHI_004450	EHI_004450A	DS571181:51,637..53,010(+)	hypothetical protein
EHI_004470	EHI_004470A	DS571181:54,041..55,318(+)	protein kinase domain containing protein
EHI_004490	EHI_004490A	DS571181:56,340..56,651(+)	thioredoxin, putative
EHI_004620	EHI_004620A	DS571181:84,250..85,032(+)	hypothetical protein, conserved
EHI_004630	EHI_004630A	DS571181:85,071..86,024(-)	hypothetical protein
EHI_004750	EHI_004750A	DS571195:10,724..12,187(-)	signal recognition particle protein SRP54, putative
EHI_004770	EHI_004770A	DS571195:13,492..14,280(-)	hypothetical protein, conserved
EHI_004780	EHI_004780A	DS571195:14,371..16,253(+)	protein kinase, putative
EHI_004790	EHI_004790A	DS571195:16,564..17,662(+)	protein kinase, putative
EHI_004840	EHI_004840A	DS571195:25,410..25,943(-)	bacterial transferase hexapeptide family protein
EHI_004855	EHI_004855A	DS571195:27,335..28,457(+)	hypothetical protein, conserved
EHI_004880	EHI_004880A	DS571195:32,689..33,436(-)	hypothetical protein
EHI_004970	EHI_004970A	DS571195:45,198..45,563(+)	hypothetical protein
EHI_004990	EHI_004990A	DS571195:47,250..50,025(+)	ankyrin, putative
EHI_005000	EHI_005000A	DS571195:50,053..50,469(-)	hypothetical protein
EHI_005010	EHI_005010A	DS571195:50,555..51,472(-)	Rab family GTPase
EHI_005070	EHI_005070A	DS571195:59,648..60,302(-)	acetyltransferase, GNAT family
EHI_005120	EHI_005120A	DS571195:65,829..66,944(+)	hypothetical protein
EHI_005140	EHI_005140A	DS571195:70,634..71,128(+)	hypothetical protein
EHI_005460	EHI_005460A	DS571718:3,283..3,980(-)	Rab family GTPase
EHI_005900	EHI_005900A	DS571227:11,856..12,518(+)	small GTPase Rab7, putative
EHI_005910	EHI_005910A	DS571227:12,791..15,693(+)	Rho guanine nucleotide exchange factor, putative
EHI_005920	EHI_005920A	DS571227:16,220..16,803(-)	hypothetical protein
EHI_005940	EHI_005940A	DS571227:19,241..19,897(+)	hypothetical protein
EHI_005960	EHI_005960A	DS571227:23,312..23,794(-)	hypothetical protein
EHI_005970	EHI_005970A	DS571227:25,510..25,848(+)	hypothetical protein, conserved
EHI_006020	EHI_006020A	DS571227:30,556..31,607(+)	hypothetical protein
EHI_006030	EHI_006030A	DS571227:31,838..32,848(+)	deoxyhypusine synthase, putative
EHI_006040	EHI_006040A	DS571227:33,825..34,175(+)	hypothetical protein
EHI_006070	EHI_006070A	DS571227:36,730..37,434(+)	hypothetical protein
EHI_006090	EHI_006090A	DS571227:38,968..40,901(-)	hypothetical protein
EHI_006110	EHI_006110A	DS571227:42,902..43,987(-)	hypothetical protein
EHI_006130	EHI_006130A	DS571227:45,302..48,445(+)	phosphatidylinositol 3-kinase, putative
EHI_006170	EHI_006170A	DS571227:54,007..54,772(-)	eukaryotic translation initiation factor 6, putative
EHI_006180	EHI_006180A	DS571227:55,017..55,334(-)	hypothetical protein
EHI_006740	EHI_006740A	DS571197:19,585..21,663(+)	hypothetical protein
EHI_006760	EHI_006760A	DS571197:25,319..26,042(+)	hypothetical protein, conserved
EHI_006820	EHI_006820A	DS571197:33,566..35,011(-)	importin alpha, putative
EHI_006830	EHI_006830A	DS571197:35,237..36,325(+)	hypothetical protein
EHI_006940	EHI_006940A	DS571197:52,270..53,522(-)	hypothetical protein, conserved
EHI_006950	EHI_006950A	DS571197:53,743..55,278(-)	hypothetical protein, conserved
EHI_006960	EHI_006960A	DS571197:55,399..56,115(-)	hypothetical protein
EHI_006970	EHI_006970A	DS571197:56,488..57,240(+)	hypothetical protein
EHI_007000	EHI_007000A	DS571197:63,887..65,293(-)	hypothetical protein
EHI_007030	EHI_007030A	DS571197:71,290..72,418(+)	hypothetical protein, conserved
EHI_007260	EHI_007260A	DS571323:9,281..9,718(-)	hypothetical protein
EHI_007280	EHI_007280A	DS571323:11,453..12,934(+)	hypothetical protein
EHI_007320	EHI_007320A	DS571323:17,176..20,112(+)	hypothetical protein, conserved
EHI_007350	EHI_007350A	DS571323:27,652..28,434(+)	hypothetical protein, conserved
EHI_007480	EHI_007480A	DS571178:5,137..7,131(-)	villin, putative
EHI_007490	EHI_007490A	DS571178:7,293..8,375(+)	hypothetical protein
EHI_007640	EHI_007640A	DS571178:15,156..18,773(+)	hypothetical protein, conserved
EHI_007770	EHI_007770A	DS571178:22,925..23,335(-)	hypothetical protein
EHI_007920	EHI_007920A	DS571178:31,566..32,093(-)	ankyrin repeat protein, putative
EHI_007950	EHI_007950A	DS571178:36,287..38,725(-)	villidin, putative
EHI_008040	EHI_008040A	DS571178:55,906..56,583(-)	Thymidylate kinase, putative
EHI_008070	EHI_008070A	DS571178:63,056..64,556(+)	molybdenum cofactor sulfurase, putative
EHI_008080	EHI_008080A	DS571178:64,643..65,545(+)	hypothetical protein
EHI_008100	EHI_008100A	DS571178:67,511..68,926(+)	ATP/GTP-binding protein, putative
EHI_008150	EHI_008150A	DS571178:76,464..77,462(+)	hypothetical protein
EHI_008220	EHI_008220A	DS571178:89,161..90,996(+)	protein kinase domain containing protein
EHI_008230	EHI_008230A	DS571178:91,406..91,918(+)	heat shock transcription factor, putative
EHI_008370	EHI_008370A	DS571199:8,633..9,790(+)	hypothetical protein
EHI_008440	EHI_008440A	DS571199:22,637..23,386(-)	hypothetical protein
EHI_008450	EHI_008450A	DS571199:23,692..25,143(+)	hypothetical protein
EHI_008630	EHI_008630A	DS571199:36,850..38,664(+)	hypothetical protein
EHI_008660	EHI_008660A	DS571199:42,365..43,422(+)	heat shock transcription factor, putative
EHI_008680	EHI_008680A	DS571199:45,939..48,267(+)	ubiquitin carboxyl-terminal hydrolase domain containing protein
EHI_008720	EHI_008720A	DS571199:53,966..54,607(+)	hypothetical protein
EHI_008740	EHI_008740A	DS571199:57,548..58,528(-)	hypothetical protein
EHI_008760	EHI_008760A	DS571199:62,334..64,929(+)	hypothetical protein
EHI_008770	EHI_008770A	DS571199:65,966..66,604(-)	zinc finger protein, putative
EHI_008790	EHI_008790A	DS571199:70,440..71,036(-)	CXXC-rich protein
EHI_009240	EHI_009240A	DS571184:3,644..4,753(-)	tyrosyl-tRNA synthetase, putative
EHI_009390	EHI_009390A	DS571184:13,637..15,189(+)	hypothetical protein, conserved
EHI_009440	EHI_009440A	DS571184:22,771..23,169(+)	hypothetical protein
EHI_009470	EHI_009470A	DS571184:30,352..30,888(+)	RNA recognition motif domain containing protein
EHI_009510	EHI_009510A	DS571184:36,891..37,847(+)	TBC domain containing protein
EHI_009530	EHI_009530A	DS571184:42,064..44,724(+)	pyruvate phosphate dikinase
EHI_009540	EHI_009540A	DS571184:45,411..47,603(+)	hypothetical protein, conserved
EHI_009590	EHI_009590A	DS571184:59,705..64,987(+)	serine/threonine protein kinase, putative
EHI_009630	EHI_009630A	DS571184:72,672..75,856(-)	Ran-binding protein, putative
EHI_009820	EHI_009820A	DS571200:5,751..6,299(-)	myb-like DNA-binding domain containing protein
EHI_009830	EHI_009830A	DS571200:7,101..12,011(+)	hypothetical protein
EHI_009890	EHI_009890A	DS571200:19,704..22,838(+)	phosphatidylinositol-4,5-bisphosphate 3-kinase, putative
EHI_009900	EHI_009900A	DS571200:22,979..24,145(-)	hypothetical protein
EHI_009910	EHI_009910A	DS571200:24,741..25,787(-)	TBC domain containing protein
EHI_009940	EHI_009940A	DS571200:30,912..31,601(+)	clathrin adaptor complex small chain, putative
EHI_009970	EHI_009970A	DS571200:39,446..40,467(+)	Rab GTPase activating protein, putative
EHI_009990	EHI_009990A	DS571200:41,409..43,157(-)	hypothetical protein
EHI_010040	EHI_010040A	DS571200:47,519..48,404(+)	hypothetical protein
EHI_010270	EHI_010270A	DS571182:3,416..4,720(-)	hypothetical protein
EHI_010290	EHI_010290A	DS571182:6,033..6,995(-)	serine/threonine-protein phosphatase, putative
EHI_010310	EHI_010310A	DS571182:10,692..12,548(+)	hypothetical protein
EHI_010500	EHI_010500A	DS571182:25,797..28,214(-)	WD domain containing protein
EHI_010550	EHI_010550A	DS571182:37,504..39,151(+)	protein with DENN and LIM domains
EHI_010560	EHI_010560A	DS571182:39,312..42,314(+)	acyl-CoA synthetase, putative
EHI_010580	EHI_010580A	DS571182:44,446..45,710(-)	hypothetical protein
EHI_010630	EHI_010630A	DS571182:58,563..60,447(-)	HEAT repeat domain containing protein
EHI_010660	EHI_010660A	DS571182:63,584..64,159(+)	Rab family GTPase
EHI_010670	EHI_010670A	DS571182:64,364..65,923(+)	hypothetical protein
EHI_010710	EHI_010710A	DS571182:71,995..73,294(+)	hypothetical protein
EHI_010720	EHI_010720A	DS571182:73,377..74,796(+)	Ras GTPase-activating protein, putative
EHI_010730	EHI_010730A	DS571182:74,988..76,316(+)	vacuolar sorting protein 26, putative
EHI_010740	EHI_010740A	DS571182:76,438..82,929(+)	hypothetical protein
EHI_010750	EHI_010750A	DS571182:83,073..85,253(+)	hypothetical protein
EHI_011190	EHI_011190A	DS571324:10,578..12,011(+)	hypothetical protein
EHI_011390	EHI_011390A	DS571462:6,049..7,923(+)	Rho guanine nucleotide exchange factor, putative
EHI_011530	EHI_011530A	DS571405:3,314..5,299(-)	ubiquitin-protein ligase, putative
EHI_011540	EHI_011540A	DS571405:5,408..5,887(-)	hypothetical protein
EHI_011800	EHI_011800A	DS571148:13,693..14,514(+)	hypothetical protein
EHI_011820	EHI_011820A	DS571148:16,472..17,464(+)	hypothetical protein
EHI_011870	EHI_011870A	DS571148:23,098..23,874(-)	proteasome subunit beta type 5 precursor, putative
EHI_011890	EHI_011890A	DS571148:25,443..26,571(+)	peptidase, C54 family
EHI_011900	EHI_011900A	DS571148:27,496..27,948(+)	hypothetical protein
EHI_011950	EHI_011950A	DS571148:36,444..37,373(+)	serine/threonine-protein phosphatase 2A catalytic subunit alpha isoform, putative
EHI_011970	EHI_011970A	DS571148:40,751..42,295(+)	high-affinity potassium uptake transporter, putative
EHI_012040	EHI_012040A	DS571148:52,246..53,814(-)	poly(A) polymerase, putative
EHI_012070	EHI_012070A	DS571148:56,267..57,054(-)	hypothetical protein
EHI_012080	EHI_012080A	DS571148:57,173..58,132(-)	hypothetical protein
EHI_012100	EHI_012100A	DS571148:60,186..61,705(+)	Sec1 family protein
EHI_012110	EHI_012110A	DS571148:61,726..62,028(-)	hypothetical protein
EHI_012150	EHI_012150A	DS571148:66,522..67,420(-)	hypothetical protein, conserved
EHI_012160	EHI_012160A	DS571148:67,759..69,681(+)	ser/thr protein phosphatase family protein
EHI_012170	EHI_012170A	DS571148:69,756..71,135(+)	hypothetical protein
EHI_012180	EHI_012180A	DS571148:71,165..72,589(-)	hypothetical protein
EHI_012200	EHI_012200A	DS571148:74,338..75,021(+)	hypothetical protein
EHI_012220	EHI_012220A	DS571148:76,793..79,918(-)	protein kinase domain containing protein
EHI_012230	EHI_012230A	DS571148:80,421..81,920(+)	xylulose kinase, putative
EHI_012250	EHI_012250A	DS571148:83,846..84,454(+)	hypothetical protein
EHI_012280	EHI_012280A	DS571148:91,401..94,312(-)	hypothetical protein, conserved
EHI_012320	EHI_012320A	DS571148:105,005..106,683(-)	pumilio domain-containing protein C6G9.14, putative
EHI_012390	EHI_012390A	DS571148:127,185..127,706(-)	peptidyl-prolyl cis-trans isomerase, putative
EHI_012500	EHI_012500A	DS571148:150,289..152,835(-)	Coatomer gamma subunit, putative
EHI_012570	EHI_012570A	DS571148:170,978..171,876(-)	toxin resistance protein, putative
EHI_012590	EHI_012590A	DS571148:182,073..183,473(+)	hypothetical protein
EHI_012600	EHI_012600A	DS571148:184,676..185,320(+)	metallo-beta-lactamase family protein
EHI_012930	EHI_012930A	DS571168:13,128..14,066(+)	cytidine deaminase, putative
EHI_012940	EHI_012940A	DS571168:14,177..17,932(-)	hypothetical protein
EHI_012950	EHI_012950A	DS571168:18,731..20,008(+)	hypothetical protein
EHI_012980	EHI_012980A	DS571168:22,533..25,238(-)	dihydropyrimidine dehydrogenase, putative
EHI_013030	EHI_013030A	DS571168:41,748..42,219(+)	hypothetical protein, conserved
EHI_013110	EHI_013110A	DS571168:64,830..66,242(+)	hypothetical protein
EHI_013140	EHI_013140A	DS571168:73,103..76,776(-)	Ras guanine nucleotide exchange factor, putative
EHI_013190	EHI_013190A	DS571168:84,914..87,475(-)	hypothetical protein
EHI_013240	EHI_013240A	DS571168:95,143..101,253(-)	hypothetical protein
EHI_013270	EHI_013270A	DS571168:103,628..104,632(+)	hypothetical protein
EHI_013290	EHI_013290A	DS571168:109,641..110,978(+)	hypothetical protein
EHI_013870	EHI_013870A	DS571172:4,017..4,904(-)	dimethyladenosine transferase, putative
EHI_013950	EHI_013950A	DS571172:17,382..18,053(+)	hypothetical protein
EHI_013960	EHI_013960A	DS571172:18,135..20,477(-)	DEAD/DEAH box helicase, putative
EHI_014050	EHI_014050A	DS571172:43,676..46,201(+)	hypothetical protein, conserved
EHI_014190	EHI_014190A	DS571172:73,822..74,910(+)	RhoGAP domain containing protein
EHI_014310	EHI_014310A	DS571172:88,085..90,673(+)	calcium-gated potassium channel protein, putative
EHI_014350	EHI_014350A	DS571172:97,563..98,780(+)	protein kinase domain containing protein
EHI_014360	EHI_014360A	DS571172:98,891..100,336(-)	patatin-like phospholipase, putative
EHI_014370	EHI_014370A	DS571172:100,542..101,645(+)	GTP-binding protein, putative
EHI_015250	EHI_015250A	DS571202:20,856..23,079(+)	lysozyme, putative
EHI_015260	EHI_015260A	DS571202:23,158..24,066(-)	Rab GTPase activating protein, putative
EHI_015330	EHI_015330A	DS571202:32,486..34,555(+)	citrate transporter, putative
EHI_015450	EHI_015450A	DS571202:63,845..64,678(-)	hypothetical protein
EHI_015980	EHI_015980A	DS571541:3,348..5,519(+)	hypothetical protein
EHI_016120	EHI_016120A	DS571494:6,445..8,421(+)	EF-hand calcium-binding domain containing protein
EHI_016340	EHI_016340A	DS571247:7,188..10,379(+)	hypothetical protein
EHI_016430	EHI_016430A	DS571247:26,376..29,165(-)	myotubularin, putative
EHI_016450	EHI_016450A	DS571247:30,320..32,470(+)	hypothetical protein
EHI_016490	EHI_016490A	DS571247:41,081..44,749(-)	leucine rich repeat protein, BspA family
EHI_017000	EHI_017000A	DS571486:2,515..4,206(-)	hypothetical protein
EHI_017010	EHI_017010A	DS571486:4,433..5,824(-)	hypothetical protein
EHI_017040	EHI_017040A	DS571486:9,183..10,628(-)	nucleoside transporter, putative
EHI_017610	EHI_017610A	DS571240:11,698..19,459(-)	hypothetical protein, conserved
EHI_017620	EHI_017620A	DS571240:19,667..20,283(+)	nitroreductase family protein
EHI_017630	EHI_017630A	DS571240:20,325..21,554(-)	hypothetical protein
EHI_017670	EHI_017670A	DS571240:26,800..34,224(+)	hypothetical protein
EHI_017690	EHI_017690A	DS571240:36,327..37,443(-)	hypothetical protein
EHI_017710	EHI_017710A	DS571240:38,803..40,083(+)	leucine rich repeat protein, BspA family
EHI_017720	EHI_017720A	DS571240:40,264..40,686(+)	zinc finger protein, putative
EHI_017730	EHI_017730A	DS571240:40,876..41,274(+)	hypothetical protein
EHI_017740	EHI_017740A	DS571240:41,375..42,187(+)	Rab family GTPase
EHI_018610	EHI_018610A	DS571451:10,386..11,396(-)	hypothetical protein
EHI_019070	EHI_019070A	DS571351:795..4,480(-)	hypothetical protein
EHI_019120	EHI_019120A	DS571351:9,594..11,703(+)	hypothetical protein
EHI_019150	EHI_019150A	DS571351:14,263..14,796(-)	zinc finger protein, putative
EHI_019160	EHI_019160A	DS571351:15,064..16,391(-)	hypothetical protein
EHI_019170	EHI_019170A	DS571351:16,984..18,244(-)	translation initiation factor eIF-2B beta subunit, putative
EHI_019190	EHI_019190A	DS571351:21,663..22,361(-)	hypothetical protein
EHI_019600	EHI_019600A	DS571446:1,627..2,838(+)	pelota protein, putative
EHI_019650	EHI_019650A	DS571446:9,789..10,311(+)	hypothetical protein
EHI_019970	EHI_019970A	DS571982:589..1,455(+)	hypothetical protein, conserved
EHI_020250	EHI_020250A	DS571339:10,459..11,658(+)	lecithin:cholesterol acyltransferase domain-containing protein
EHI_020340	EHI_020340A	DS571339:26,219..26,820(-)	peptidyl-prolyl cis-trans isomerase, putative
EHI_020360	EHI_020360A	DS571339:28,157..28,977(+)	hypothetical protein
EHI_021190	EHI_021190A	DS571194:841..1,887(-)	hypothetical protein
EHI_021230	EHI_021230A	DS571194:7,557..9,003(+)	Rho guanine nucleotide exchange factor, putative
EHI_021340	EHI_021340A	DS571194:36,540..37,891(+)	aminopeptidase, putative
EHI_021390	EHI_021390A	DS571194:45,774..46,712(+)	hypothetical protein
EHI_021420	EHI_021420A	DS571194:50,910..51,428(-)	hypothetical protein
EHI_021440	EHI_021440A	DS571194:53,100..54,857(-)	DEAD/DEAH box helicase, putative
EHI_021540	EHI_021540A	DS571194:70,172..70,945(-)	hypothetical protein
EHI_021560	EHI_021560A	DS571194:72,823..74,020(+)	thioredoxin, putative
EHI_022250	EHI_022250A	DS571410:2,671..3,348(+)	hypothetical protein
EHI_022890	EHI_022890A	DS571153:30,437..31,078(+)	hypothetical protein
EHI_022940	EHI_022940A	DS571153:33,885..37,397(+)	DNA-directed RNA polymerase subunit, putative
EHI_022960	EHI_022960A	DS571153:40,099..41,511(-)	LIM zinc finger domain containing protein
EHI_022970	EHI_022970A	DS571153:43,294..43,802(+)	hypothetical protein
EHI_022980	EHI_022980A	DS571153:44,057..45,040(+)	ubiquitin-like protein
EHI_023040	EHI_023040A	DS571153:58,321..59,046(-)	hypothetical protein
EHI_023080	EHI_023080A	DS571153:65,029..66,306(+)	WD domain containing protein
EHI_023090	EHI_023090A	DS571153:67,263..68,792(-)	recQ family DNA helicase
EHI_023270	EHI_023270A	DS571153:101,187..103,919(-)	Ras guanine nucleotide exchange factor, putative
EHI_023300	EHI_023300A	DS571153:106,421..108,115(-)	TPR repeat protein
EHI_023340	EHI_023340A	DS571153:116,937..118,913(+)	leucine-rich repeat containing protein
EHI_023370	EHI_023370A	DS571153:123,308..124,936(-)	hypothetical protein
EHI_023390	EHI_023390A	DS571153:129,032..130,597(-)	hypothetical protein
EHI_023410	EHI_023410A	DS571153:132,589..133,932(-)	hypothetical protein, conserved
EHI_023600	EHI_023600A	DS571330:8,538..10,989(+)	adaptor protein (AP) family protein
EHI_023610	EHI_023610A	DS571330:10,796..13,907(-)	protein kinase, putative
EHI_023880	EHI_023880A	DS571330:29,731..30,382(-)	ubiquitin-conjugating enzyme family protein
EHI_024350	EHI_024350A	DS571198:6,824..8,638(+)	hypothetical protein
EHI_024370	EHI_024370A	DS571198:9,377..10,113(+)	hypothetical protein
EHI_024430	EHI_024430A	DS571198:20,507..22,081(+)	phospholipase B, putative
EHI_024480	EHI_024480A	DS571198:27,444..28,267(+)	hypothetical protein
EHI_024500	EHI_024500A	DS571198:29,204..30,184(+)	hypothetical protein, conserved
EHI_024550	EHI_024550A	DS571198:46,055..47,902(+)	hypothetical protein
EHI_024630	EHI_024630A	DS571198:64,674..65,681(+)	glycoprotein endopeptidase, putative
EHI_024640	EHI_024640A	DS571198:65,770..67,296(-)	leucine-rich repeat containing protein
EHI_024650	EHI_024650A	DS571198:67,686..70,217(+)	formin homology 2 family protein
EHI_024670	EHI_024670A	DS571198:71,031..71,945(+)	hypothetical protein, conserved
EHI_025240	EHI_025240A	DS571233:7,551..9,323(+)	hypothetical protein
EHI_025270	EHI_025270A	DS571233:12,197..12,810(+)	vacuolar sorting protein 29
EHI_025290	EHI_025290A	DS571233:16,468..16,854(-)	hypothetical protein
EHI_025330	EHI_025330A	DS571233:22,101..23,534(-)	hypothetical protein
EHI_025350	EHI_025350A	DS571233:24,174..25,610(+)	importin alpha, putative
EHI_025430	EHI_025430A	DS571233:37,472..38,180(-)	hypothetical protein
EHI_025450	EHI_025450A	DS571233:39,543..40,229(+)	LIM zinc finger domain containing protein
EHI_025470	EHI_025470A	DS571233:42,347..43,885(+)	hypothetical protein
EHI_025820	EHI_025820A	DS571387:3,500..4,075(+)	transport protein particle, Bet3 subunit, putative
EHI_025860	EHI_025860A	DS571387:12,565..14,175(+)	hypothetical protein
EHI_026350	EHI_026350A	DS571286:16,476..17,954(+)	Rho guanine nucleotide exchange factor, putative
EHI_026420	EHI_026420A	DS571286:30,559..31,206(+)	Rab family GTPase
EHI_026430	EHI_026430A	DS571286:31,392..32,176(-)	hypothetical protein
EHI_026460	EHI_026460A	DS571286:35,805..36,386(-)	hypothetical protein
EHI_026480	EHI_026480A	DS571286:40,545..41,324(-)	(2r)-phospho-3-sulfolactate synthase, putative
EHI_027500	EHI_027500A	DS571215:13,652..13,990(+)	hypothetical protein
EHI_027510	EHI_027510A	DS571215:14,097..15,272(-)	zinc finger domain containing protein
EHI_027530	EHI_027530A	DS571215:16,082..17,206(+)	hypothetical protein
EHI_027580	EHI_027580A	DS571215:22,314..23,789(+)	importin alpha, putative
EHI_027590	EHI_027590A	DS571215:23,892..25,220(+)	hypothetical protein
EHI_027600	EHI_027600A	DS571215:25,525..26,138(+)	4-methyl-5(B-hydroxyethyl)-thiazol monophosphate biosynthesis enzyme, putative
EHI_027620	EHI_027620A	DS571215:26,765..29,077(-)	hypothetical protein
EHI_027630	EHI_027630A	DS571215:29,244..30,218(-)	hypothetical membrane-spanning protein
EHI_027640	EHI_027640A	DS571215:30,370..30,978(+)	cell cycle-associated GTPase, putative
EHI_027660	EHI_027660A	DS571215:32,704..35,253(+)	hypothetical protein
EHI_027670	EHI_027670A	DS571215:35,458..36,339(+)	hypothetical protein
EHI_027680	EHI_027680A	DS571215:37,254..38,546(+)	leucine rich repeat protein, BspA family
EHI_027700	EHI_027700A	DS571215:39,731..41,152(+)	molybdenum cofactor sulfurase, putative
EHI_027710	EHI_027710A	DS571215:41,275..44,688(-)	calcium-transporting P-type ATPase, putative
EHI_027720	EHI_027720A	DS571215:45,372..47,903(-)	coatomer beta subunit, putative
EHI_027730	EHI_027730A	DS571215:48,065..49,543(-)	WD repeat protein
EHI_027750	EHI_027750A	DS571215:52,584..53,366(+)	hypothetical protein
EHI_027760	EHI_027760A	DS571215:53,477..54,829(+)	DEAD/DEAH box helicase, putative
EHI_027780	EHI_027780A	DS571215:58,276..59,241(+)	signal peptide peptidase family protein
EHI_028550	EHI_028550A	DS571588:2,526..6,365(-)	hypothetical protein
EHI_028950	EHI_028950A	DS571266:15,590..16,933(-)	chitobiosyldiphosphodolichol beta-mannosyltransferase, putative
EHI_028960	EHI_028960A	DS571266:17,746..19,947(-)	hypothetical protein
EHI_029040	EHI_029040A	DS571266:31,607..34,372(+)	exportin T, putative
EHI_029050	EHI_029050A	DS571266:34,416..36,257(-)	long-chain-fatty-acid--CoA ligase, putative
EHI_029060	EHI_029060A	DS571266:36,662..37,501(+)	hypothetical protein
EHI_029370	EHI_029370A	DS571528:7,666..8,276(-)	Vacuolar ATP synthase proteolipid subunit, putative
EHI_029540	EHI_029540A	DS571340:8,122..9,393(-)	dolychil-diphosphooligosaccharide-- protein glycosyltransferase subunit, putative
EHI_029550	EHI_029550A	DS571340:9,735..10,589(+)	hypothetical protein
EHI_029560	EHI_029560A	DS571340:10,802..12,667(+)	glucosamine--fructose-6-phosphate aminotransferase, putative
EHI_029600	EHI_029600A	DS571340:17,030..22,030(+)	hypothetical protein, conserved
EHI_030170	EHI_030170A	DS571253:21,109..22,053(-)	26S proteasome non-ATPase regulatory subunit, putative
EHI_030400	EHI_030400A	DS571253:27,480..28,508(+)	protein kinase domain containing protein
EHI_030410	EHI_030410A	DS571253:29,095..30,126(+)	hypothetical protein
EHI_030440	EHI_030440A	DS571253:35,812..37,173(-)	hypothetical protein
EHI_030480	EHI_030480A	DS571253:42,844..43,260(+)	hypothetical protein
EHI_030770	EHI_030770A	DS571208:15,756..19,913(-)	hypothetical protein, conserved
EHI_030800	EHI_030800A	DS571208:35,362..36,583(+)	LIM zinc finger domain containing protein
EHI_030830	EHI_030830A	DS571208:38,862..41,942(+)	Plasma membrane calcium-transporting ATPase, putative
EHI_030840	EHI_030840A	DS571208:42,085..42,822(+)	casein kinase II regulatory subunit family protein
EHI_030850	EHI_030850A	DS571208:42,982..43,860(-)	hypothetical protein
EHI_031240	EHI_031240A	DS571261:6,195..7,124(+)	serine/threonine-protein phosphatase, putative
EHI_031310	EHI_031310A	DS571261:28,359..31,194(-)	myotubularin, putative
EHI_031360	EHI_031360A	DS571261:38,094..39,413(+)	lecithin:cholesterol acyltransferase domain-containing protein
EHI_031390	EHI_031390A	DS571261:43,196..43,732(-)	hypothetical protein
EHI_033130	EHI_033130A	DS571312:13,336..14,880(-)	cleavage and polyadenylation specificity factor 100 kDa subunit, putative
EHI_033700	EHI_033700A	DS571252:31,911..34,982(-)	RecF/RecN/SMC domain containing protein
EHI_033730	EHI_033730A	DS571252:39,246..40,835(+)	hypothetical protein
EHI_035130	EHI_035130A	DS571268:16,399..17,799(+)	hypothetical protein
EHI_035140	EHI_035140A	DS571268:18,245..19,354(+)	Rab GTPase activating protein, putative
EHI_035180	EHI_035180A	DS571268:24,942..27,362(-)	ubiquitin carboxyl-terminal hydrolase domain containing protein
EHI_035230	EHI_035230A	DS571268:33,948..35,194(-)	hypothetical protein
EHI_035400	EHI_035400A	DS571174:8,923..9,620(-)	hypothetical protein
EHI_035430	EHI_035430A	DS571174:12,510..17,915(-)	hypothetical protein
EHI_035490	EHI_035490A	DS571174:25,437..27,119(-)	hypothetical protein
EHI_035670	EHI_035670A	DS571174:64,780..65,175(+)	hypothetical protein
EHI_035730	EHI_035730A	DS571174:76,714..78,753(+)	hypothetical protein
EHI_035770	EHI_035770A	DS571174:84,126..87,263(-)	protein with RhoGEF and ArfGAP domains
EHI_035930	EHI_035930A	DS571327:12,428..13,570(-)	leucine rich repeat and phosphatase domain containing protein
EHI_035990	EHI_035990A	DS571327:25,115..25,687(+)	hypothetical protein
EHI_036840	EHI_036840A	DS571427:3,809..4,520(+)	hypothetical protein
EHI_036850	EHI_036850A	DS571427:4,546..5,259(-)	hypothetical protein, conserved
EHI_036890	EHI_036890A	DS571427:9,586..11,103(-)	ATPase, Vps4 oligomerisation domain containing protein
EHI_037160	EHI_037160A	DS571334:16,504..16,905(-)	hypothetical protein
EHI_037200	EHI_037200A	DS571334:22,541..23,956(-)	hypothetical protein
EHI_038280	EHI_038280A	DS571382:6,891..9,950(-)	hypothetical protein
EHI_038550	EHI_038550A	DS571190:3,537..4,943(+)	hypothetical protein
EHI_038560	EHI_038560A	DS571190:6,171..7,241(-)	hypothetical protein
EHI_038630	EHI_038630A	DS571190:12,724..14,076(+)	hypothetical protein
EHI_038640	EHI_038640A	DS571190:14,257..14,773(+)	Myb family DNA-binding protein, SHAQKYF family
EHI_038840	EHI_038840A	DS571190:33,228..35,905(+)	Rab GTPase activating protein, putative
EHI_038890	EHI_038890A	DS571190:40,619..44,683(+)	hypothetical protein
EHI_038900	EHI_038900A	DS571190:44,739..45,971(-)	hypothetical protein
EHI_038920	EHI_038920A	DS571190:46,759..48,582(-)	DNA topoisomerase III, putative
EHI_038930	EHI_038930A	DS571190:48,731..55,825(-)	hypothetical protein, conserved domain containing
EHI_038940	EHI_038940A	DS571190:56,007..61,039(-)	Sec7 domain protein
EHI_038950	EHI_038950A	DS571190:61,205..61,848(-)	hypothetical protein
EHI_038970	EHI_038970A	DS571190:66,856..67,578(+)	hypothetical protein
EHI_038980	EHI_038980A	DS571190:69,303..70,201(+)	hypothetical protein
EHI_039050	EHI_039050A	DS571190:77,269..78,299(-)	hypothetical protein, conserved
EHI_039200	EHI_039200A	DS571355:6,552..7,711(-)	hypothetical protein
EHI_039490	EHI_039490A	DS571355:23,882..24,568(+)	hypothetical protein
EHI_039850	EHI_039850A	DS571454:8,901..10,796(-)	Rho guanine nucleotide exchange factor, putative
EHI_040260	EHI_040260A	DS571224:3,806..7,030(-)	HEAT repeat domain containing protein
EHI_040360	EHI_040360A	DS571224:33,849..35,168(+)	ruvB-like DNA helicase, putative
EHI_040400	EHI_040400A	DS571224:39,995..41,605(+)	prolyl-tRNA synthetase, putative
EHI_040460	EHI_040460A	DS571224:54,551..54,922(-)	cysteine protease inhibitor 2 (EhICP2)
EHI_040590	EHI_040590A	DS571282:12,157..12,876(-)	hypothetical protein
EHI_040620	EHI_040620A	DS571282:16,733..17,518(+)	hypothetical protein
EHI_040630	EHI_040630A	DS571282:17,592..20,384(-)	hypothetical protein
EHI_040650	EHI_040650A	DS571282:21,230..24,907(-)	hypothetical protein
EHI_040670	EHI_040670A	DS571282:25,746..26,689(-)	hypothetical protein
EHI_040690	EHI_040690A	DS571282:28,731..32,078(-)	phosphatidylinositol 3-kinase, putative
EHI_040840	EHI_040840A	DS571578:3,277..3,897(+)	dephospho-CoA kinase, putative
EHI_041060	EHI_041060A	DS571465:3,214..5,091(+)	hypothetical protein
EHI_041070	EHI_041070A	DS571465:5,153..6,511(-)	hypothetical protein
EHI_041890	EHI_041890A	DS571259:716..1,234(-)	hypothetical protein
EHI_041920	EHI_041920A	DS571259:3,249..5,018(-)	protein kinase domain containing protein
EHI_041940	EHI_041940A	DS571259:6,617..7,528(+)	hypothetical protein
EHI_041960	EHI_041960A	DS571259:10,019..10,999(+)	haloacid dehalogenase-like hydrolase
EHI_042140	EHI_042140A	DS571259:23,957..25,546(-)	aldehyde dehydrogenase 1, putative
EHI_042210	EHI_042210A	DS571259:34,064..39,223(-)	hypothetical protein
EHI_042220	EHI_042220A	DS571259:39,370..40,041(-)	hypothetical protein
EHI_042880	EHI_042880A	DS571292:9,990..12,512(+)	DNA topoisomerase III, putative
EHI_042900	EHI_042900A	DS571292:14,667..15,101(-)	thioredoxin, putative
EHI_043740	EHI_043740A	DS571320:2,403..5,649(+)	ubiquitin carboxyl-terminal hydrolase domain containing protein
EHI_044190	EHI_044190A	DS571320:15,522..19,427(+)	protein kinase with WD repeats
EHI_044220	EHI_044220A	DS571320:22,221..22,568(+)	hypothetical protein
EHI_044240	EHI_044240A	DS571320:25,623..26,582(+)	hypothetical protein
EHI_044360	EHI_044360A	DS571320:27,697..28,542(+)	hypothetical protein
EHI_044500	EHI_044500A	DS571147:7,789..9,513(-)	cyst wall-specific glycoprotein Jacob, putative
EHI_044520	EHI_044520A	DS571147:10,315..11,601(+)	hypothetical protein
EHI_044580	EHI_044580A	DS571147:18,983..19,994(+)	hypothetical protein
EHI_044650	EHI_044650A	DS571147:26,693..28,159(-)	importin alpha, putative
EHI_044660	EHI_044660A	DS571147:28,834..29,700(+)	hypothetical protein
EHI_044720	EHI_044720A	DS571147:35,571..36,632(+)	hypothetical protein
EHI_044730	EHI_044730A	DS571147:36,706..37,068(-)	peptidyl-prolyl cis-trans isomerase, putative
EHI_044780	EHI_044780A	DS571147:46,548..47,123(+)	hypothetical protein
EHI_045050	EHI_045050A	DS571147:86,422..88,257(-)	AAA family ATPase, putative
EHI_045130	EHI_045130A	DS571147:99,119..100,405(-)	hypothetical protein
EHI_045140	EHI_045140A	DS571147:100,702..101,343(+)	hypothetical protein
EHI_045150	EHI_045150A	DS571147:101,384..102,102(-)	prenyl cysteine carboxyl methyltransferase, putative
EHI_045170	EHI_045170A	DS571147:102,912..108,311(+)	U5 snRNP-specific 200kd protein, putative
EHI_045280	EHI_045280A	DS571147:119,681..120,810(-)	RNA recognition motif domain containing protein
EHI_045360	EHI_045360A	DS571147:135,372..136,922(+)	importin alpha subunit, putative
EHI_045390	EHI_045390A	DS571147:140,115..141,353(-)	hypothetical protein
EHI_045410	EHI_045410A	DS571147:143,474..144,832(+)	metallo-beta-lactamase family protein
EHI_045420	EHI_045420A	DS571147:144,893..146,143(-)	hypothetical protein
EHI_045430	EHI_045430A	DS571147:147,769..148,185(-)	hypothetical protein
EHI_045550	EHI_045550A	DS571147:170,901..171,521(-)	Rab family GTPase
EHI_045560	EHI_045560A	DS571147:171,713..173,989(+)	hypothetical protein
EHI_045600	EHI_045600A	DS571147:181,062..183,089(+)	Ras family protein
EHI_045710	EHI_045710A	DS571549:4,998..7,883(-)	AP-2 complex protein, putative
EHI_046600	EHI_046600A	DS571321:5,918..6,286(+)	acyl-CoA hydrolase, putative
EHI_046650	EHI_046650A	DS571321:16,308..19,931(-)	Gal/GalNAc lectin heavy subunit, putative
EHI_046680	EHI_046680A	DS571321:24,128..26,605(-)	hypothetical protein
EHI_047730	EHI_047730A	DS571341:13,347..14,987(+)	glucose-6-phosphate isomerase, putative
EHI_047740	EHI_047740A	DS571341:15,119..16,558(+)	RNA methyltransferase, putative
EHI_047760	EHI_047760A	DS571341:17,914..19,806(+)	ATP-binding cassette protein, putative
EHI_047790	EHI_047790A	DS571341:21,438..21,953(+)	hypothetical protein
EHI_047810	EHI_047810A	DS571341:23,350..25,659(+)	hypothetical protein
EHI_048180	EHI_048180A	DS571256:17,334..18,254(-)	hypothetical protein
EHI_048200	EHI_048200A	DS571256:20,789..21,499(-)	hypothetical protein
EHI_048310	EHI_048310A	DS571256:45,370..48,000(+)	protein transport protein Sec24, putative
EHI_048410	EHI_048410A	DS571607:1,049..2,503(-)	serine/threonine protein kinase, putative
EHI_048540	EHI_048540A	DS571231:3,008..5,929(-)	hypothetical protein
EHI_048550	EHI_048550A	DS571231:6,103..6,744(+)	dual specificity protein phosphatase, putative
EHI_048590	EHI_048590A	DS571231:17,033..18,895(+)	calcineurin catalytic subunit A, putative
EHI_048610	EHI_048610A	DS571231:27,879..30,131(-)	ankyrin repeat protein
EHI_048670	EHI_048670A	DS571231:39,069..39,944(+)	WH2 motif domain contaning protein
EHI_048700	EHI_048700A	DS571231:42,977..43,486(-)	ubiquitin-conjugating enzyme family protein
EHI_048710	EHI_048710A	DS571231:50,065..50,946(+)	protein kinase domain containing protein
EHI_048730	EHI_048730A	DS571231:52,103..52,675(-)	hypothetical protein
EHI_049040	EHI_049040A	DS571507:8,052..8,948(+)	hypothetical protein
EHI_049310	EHI_049310A	DS571152:6,177..7,904(+)	PH domain containing protein
EHI_049350	EHI_049350A	DS571152:12,715..14,403(+)	hypothetical protein
EHI_049380	EHI_049380A	DS571152:16,717..17,982(+)	hypothetical protein, conserved
EHI_049470	EHI_049470A	DS571152:40,239..43,025(-)	hypothetical protein
EHI_049480	EHI_049480A	DS571152:43,262..45,397(+)	phosphoinositide kinase, putative
EHI_049510	EHI_049510A	DS571152:50,605..51,444(-)	heat shock transcription factor, putative
EHI_049560	EHI_049560A	DS571152:55,845..56,951(+)	hypothetical protein
EHI_049580	EHI_049580A	DS571152:59,314..60,852(+)	hypothetical protein
EHI_049590	EHI_049590A	DS571152:61,213..63,516(-)	adaptor protein (AP) family protein
EHI_049620	EHI_049620A	DS571152:69,008..70,079(-)	Fe-S cluster assembly protein NifU, putative
EHI_049640	EHI_049640A	DS571152:72,050..75,412(+)	phospholipid-transporting P-type ATPase, putative
EHI_049730	EHI_049730A	DS571152:104,632..105,768(-)	hypothetical protein
EHI_049740	EHI_049740A	DS571152:105,915..106,949(-)	ubiquitin-conjugating enzyme family protein
EHI_049770	EHI_049770A	DS571152:111,729..115,184(-)	mitotic chromosome and X-chromosome-associated protein, putative
EHI_049790	EHI_049790A	DS571152:118,911..120,368(+)	bromodomain-containing protein
EHI_049910	EHI_049910A	DS571152:138,327..139,616(+)	threonine dehydratase, putative
EHI_049930	EHI_049930A	DS571152:142,212..143,189(-)	hypothetical protein
EHI_049940	EHI_049940A	DS571152:143,306..145,432(-)	ubiquitin carboxyl-terminal hydrolase 5, putative
EHI_050110	EHI_050110A	DS571149:3,144..4,361(+)	hypothetical protein
EHI_050270	EHI_050270A	DS571149:13,019..14,057(-)	UDP-N-acetylglucosamine transporter, putative
EHI_050290	EHI_050290A	DS571149:15,639..16,109(-)	SGS domain protein
EHI_050300	EHI_050300A	DS571149:16,217..17,029(-)	hydrolase TatD family protein
EHI_050400	EHI_050400A	DS571149:33,558..33,928(+)	hypothetical protein
EHI_050430	EHI_050430A	DS571149:38,944..39,987(+)	Meiotic recombination protein DMC1, putative
EHI_050460	EHI_050460A	DS571149:42,845..43,509(+)	hypothetical protein
EHI_050520	EHI_050520A	DS571149:54,725..55,434(+)	hypothetical protein
EHI_050600	EHI_050600A	DS571149:68,887..69,582(-)	hypothetical protein
EHI_050690	EHI_050690A	DS571149:95,114..96,079(+)	hypothetical protein
EHI_050710	EHI_050710A	DS571149:97,185..98,498(-)	hypothetical protein
EHI_050830	EHI_050830A	DS571149:125,856..126,661(-)	DNA-directed RNA polymerase III subunit, putative
EHI_050940	EHI_050940A	DS571149:146,652..148,364(-)	2,3-bisphosphoglycerate-independent phosphoglycerate mutase, putative
EHI_051000	EHI_051000A	DS571149:161,996..162,778(+)	hypothetical protein
EHI_051020	EHI_051020A	DS571149:167,026..168,621(+)	calcineurin catalytic subunit A, putative
EHI_051760	EHI_051760A	DS571176:40,960..42,465(-)	hypothetical protein
EHI_051820	EHI_051820A	DS571176:53,268..56,342(-)	protein with RhoGEF and ArfGAP domains
EHI_051830	EHI_051830A	DS571176:56,554..58,098(-)	hypothetical protein
EHI_052160	EHI_052160A	DS571347:17,021..18,574(+)	WD domain containing protein
EHI_052800	EHI_052800A	DS571245:24,517..27,240(-)	serine/threonine protein kinase, putative
EHI_052810	EHI_052810A	DS571245:27,344..28,420(-)	mannose-1-phosphate guanylyltransferase, putative
EHI_052850	EHI_052850A	DS571245:32,719..34,926(+)	hypothetical protein
EHI_052990	EHI_052990A	DS571238:4,306..6,306(+)	hypothetical protein
EHI_053010	EHI_053010A	DS571238:8,160..9,575(-)	hypothetical protein, conserved
EHI_053020	EHI_053020A	DS571238:9,824..11,092(+)	26S protease regulatory subunit, putative
EHI_053040	EHI_053040A	DS571238:12,845..14,149(-)	protein kinase, putative
EHI_053060	EHI_053060A	DS571238:17,579..18,919(+)	protein kinase, putative
EHI_053080	EHI_053080A	DS571238:20,058..21,691(+)	helicase, putative
EHI_053110	EHI_053110A	DS571238:28,988..29,890(-)	hypothetical protein
EHI_053170	EHI_053170A	DS571238:43,531..44,544(-)	RNA-binding protein, putative
EHI_053600	EHI_053600A	DS571370:17,616..21,194(-)	helicase, putative
EHI_053850	EHI_053850A	DS571641:2,793..4,751(-)	hypothetical protein
EHI_054150	EHI_054150A	DS571309:11,946..12,476(-)	mutT/nudix family protein
EHI_054180	EHI_054180A	DS571309:16,566..19,043(+)	GTP-binding protein, putative
EHI_054190	EHI_054190A	DS571309:19,316..20,614(+)	lipase, putative
EHI_054200	EHI_054200A	DS571309:20,733..22,051(+)	hypothetical protein
EHI_054240	EHI_054240A	DS571309:24,698..27,799(+)	DNA repair helicase, putative
EHI_054260	EHI_054260A	DS571309:29,935..31,047(-)	dolichol monophosphate mannose synthase, putative
EHI_054500	EHI_054500A	DS571225:7,281..8,026(+)	hypothetical protein, conserved domain containing
EHI_054510	EHI_054510A	DS571225:8,104..8,988(+)	fructokinase, putative
EHI_054530	EHI_054530A	DS571225:10,709..12,109(-)	serine carboxypeptidase (S28) family protein
EHI_054730	EHI_054730A	DS571225:25,694..26,284(-)	hypothetical protein
EHI_054790	EHI_054790A	DS571225:36,063..37,585(+)	tRNA nucleotidyltransferase, putative
EHI_054800	EHI_054800A	DS571225:37,965..39,380(-)	hypothetical protein
EHI_055360	EHI_055360A	DS571416:5,256..6,049(-)	hypothetical protein
EHI_055370	EHI_055370A	DS571416:6,159..6,979(-)	hypothetical protein
EHI_055420	EHI_055420A	DS571416:15,861..16,896(-)	GTP-binding protein, Ras family
EHI_055650	EHI_055650A	DS571322:4,570..5,829(-)	alpha-amylase family protein
EHI_055660	EHI_055660A	DS571322:5,955..6,995(+)	peptidase, C54 family
EHI_055960	EHI_055960A	DS571322:22,516..23,859(+)	ubiquitin fusion degradation protein, putative
EHI_056110	EHI_056110A	DS571372:11,496..12,769(-)	hypothetical protein
EHI_056240	EHI_056240A	DS571372:17,320..17,940(+)	hypothetical protein
EHI_056380	EHI_056380A	DS571313:6,204..6,913(+)	enhancer binding protein 2 (EBP2), putative
EHI_056410	EHI_056410A	DS571313:10,562..11,923(+)	hypothetical protein
EHI_056420	EHI_056420A	DS571313:12,524..13,685(-)	protein phosphatase, putative
EHI_056430	EHI_056430A	DS571313:14,100..15,401(-)	hypothetical protein
EHI_056450	EHI_056450A	DS571313:17,999..20,083(-)	Rho GTPase activating protein, putative
EHI_056460	EHI_056460A	DS571313:20,370..20,945(+)	hypothetical protein, conserved
EHI_056480	EHI_056480A	DS571313:25,540..26,375(+)	triosephosphate isomerase
EHI_056500	EHI_056500A	DS571313:27,463..28,098(+)	START domain containing protein
EHI_056660	EHI_056660A	DS571423:12,408..13,328(+)	RNA-binding protein TIA-1, putative
EHI_056690	EHI_056690A	DS571423:16,264..16,677(-)	DNA-directed RNA polymerase II subunit, putative
EHI_057660	EHI_057660A	DS571314:6,805..8,275(-)	poly(ADP-ribose) glycohydrolase, putative
EHI_057690	EHI_057690A	DS571314:16,817..17,713(-)	hypothetical protein
EHI_058510	EHI_058510A	DS571278:19,777..21,024(+)	hypothetical protein
EHI_058810	EHI_058810A	DS571278:33,891..34,717(+)	mRNA decapping protein, putative
EHI_059650	EHI_059650A	DS571234:5,076..6,119(+)	hypothetical protein
EHI_059660	EHI_059660A	DS571234:6,402..8,651(+)	hypothetical protein
EHI_059670	EHI_059670A	DS571234:8,787..11,040(+)	Rab family GTPase
EHI_059910	EHI_059910A	DS571234:48,226..50,072(-)	histidine acid phosphatase family protein
EHI_060430	EHI_060430A	DS571301:28,736..31,945(+)	Uro-adherence factor A precursor, putative
EHI_060440	EHI_060440A	DS571301:34,988..35,840(+)	hypothetical protein
EHI_060980	EHI_060980A	DS571413:8,774..9,700(-)	WD domain containing protein
EHI_062530	EHI_062530A	DS571213:17,287..19,071(-)	hypothetical protein
EHI_062680	EHI_062680A	DS571213:32,787..34,034(+)	hypothetical protein
EHI_062700	EHI_062700A	DS571213:35,148..37,409(-)	glutaminyl-tRNA synthetase, putative
EHI_062750	EHI_062750A	DS571213:43,071..44,258(-)	leucine rich repeat protein, BspA family
EHI_062780	EHI_062780A	DS571213:48,475..50,313(+)	protein kinase domain containing protein
EHI_062840	EHI_062840A	DS571213:58,611..59,708(+)	UDP-N-acetylglucosamine--dolichyl-phosphate N-acetylglucosaminephosphotransferase, putative
EHI_062860	EHI_062860A	DS571213:60,924..62,108(-)	hypothetical protein
EHI_062970	EHI_062970A	DS571359:5,312..6,298(+)	hypothetical protein
EHI_063000	EHI_063000A	DS571359:14,845..15,972(-)	hypothetical protein, conserved
EHI_063010	EHI_063010A	DS571359:16,319..19,534(-)	serine/threonine protein kinase, putative
EHI_063580	EHI_063580A	DS571702:3,975..5,486(+)	hypothetical protein
EHI_064450	EHI_064450A	DS571196:18,551..21,739(+)	HEAT repeat domain containing protein
EHI_064470	EHI_064470A	DS571196:23,801..25,396(+)	heat shock protein 70, putative
EHI_064510	EHI_064510A	DS571196:36,804..38,378(+)	hypothetical protein
EHI_064560	EHI_064560A	DS571196:43,458..44,792(-)	hypothetical protein
EHI_064630	EHI_064630A	DS571196:56,501..58,111(+)	hypothetical protein
EHI_064700	EHI_064700A	DS571196:69,674..71,419(-)	autophagy protein apg7, putative
EHI_065490	EHI_065490A	DS571192:7,187..8,406(-)	hypothetical protein
EHI_065620	EHI_065620A	DS571192:21,284..23,089(-)	hypothetical protein
EHI_065640	EHI_065640A	DS571192:25,383..26,300(+)	hypothetical protein
EHI_065660	EHI_065660A	DS571192:29,474..30,319(-)	protein kinase domain containing protein
EHI_065670	EHI_065670A	DS571192:30,547..33,903(+)	cation-transporting P-typeATPase, putative
EHI_065690	EHI_065690A	DS571192:36,615..38,465(-)	phospholipase, patatin family protein
EHI_065700	EHI_065700A	DS571192:38,568..47,552(-)	hypothetical protein
EHI_065750	EHI_065750A	DS571192:52,163..52,828(+)	Mob1/phocein family protein
EHI_065760	EHI_065760A	DS571192:53,778..55,385(-)	hypothetical protein, conserved
EHI_065770	EHI_065770A	DS571192:56,454..58,085(+)	heat shock protein 70, putative
EHI_065780	EHI_065780A	DS571192:59,142..59,574(-)	hypothetical protein
EHI_065830	EHI_065830A	DS571192:64,130..64,621(+)	Density-regulated protein, putative
EHI_066200	EHI_066200A	DS571736:1,092..1,747(+)	hypothetical protein
EHI_067210	EHI_067210A	DS571453:3,647..4,648(-)	RNA recognition motif domain containing protein
EHI_067260	EHI_067260A	DS571453:11,554..12,753(+)	hypothetical protein
EHI_067280	EHI_067280A	DS571453:13,980..15,026(+)	hypothetical protein
EHI_067510	EHI_067510A	DS571402:6,253..7,110(+)	Ulp1 protease family, C-terminal catalytic domain containing protein
EHI_067580	EHI_067580A	DS571402:14,896..15,432(-)	zinc finger protein, putative
EHI_067830	EHI_067830A	DS571150:3,295..5,790(+)	WD domain containing protein
EHI_067870	EHI_067870A	DS571150:8,682..12,065(-)	hypothetical protein, conserved
EHI_067890	EHI_067890A	DS571150:15,838..20,130(+)	Ras guanine nucleotide exchange factor, putative
EHI_067970	EHI_067970A	DS571150:31,388..41,504(+)	chorein, putative
EHI_068000	EHI_068000A	DS571150:45,312..46,319(+)	DnaJ family protein
EHI_068010	EHI_068010A	DS571150:46,411..50,611(+)	DNA polymerase zeta catalytic subunit, putative
EHI_068030	EHI_068030A	DS571150:51,295..51,780(-)	hypothetical protein
EHI_068050	EHI_068050A	DS571150:54,194..56,451(+)	Rho guanine nucleotide exchange factor, putative
EHI_068100	EHI_068100A	DS571150:61,673..63,159(-)	hypothetical protein, conserved
EHI_068130	EHI_068130A	DS571150:68,042..68,920(-)	hypothetical protein
EHI_068170	EHI_068170A	DS571150:78,162..79,305(-)	radical SAM domain protein
EHI_068180	EHI_068180A	DS571150:79,502..80,170(-)	hypothetical protein, conserved
EHI_068210	EHI_068210A	DS571150:82,322..82,979(-)	HAD hydrolase, family IA, variant 3
EHI_068220	EHI_068220A	DS571150:83,080..84,075(-)	hypothetical protein
EHI_068290	EHI_068290A	DS571150:92,789..93,697(-)	hypothetical protein
EHI_068330	EHI_068330A	DS571150:99,925..101,229(+)	hypothetical protein, conserved
EHI_068340	EHI_068340A	DS571150:101,351..103,753(+)	hypothetical protein
EHI_068360	EHI_068360A	DS571150:106,458..107,978(+)	Rab GTPase activating protein, putative
EHI_068420	EHI_068420A	DS571150:119,082..120,367(+)	hypothetical protein
EHI_068540	EHI_068540A	DS571150:142,692..145,640(-)	hypothetical protein
EHI_068550	EHI_068550A	DS571150:146,442..148,624(+)	hypothetical protein
EHI_068690	EHI_068690A	DS571150:165,692..166,288(+)	hypothetical protein
EHI_068700	EHI_068700A	DS571150:166,331..168,441(-)	hypothetical protein
EHI_068740	EHI_068740A	DS571150:176,438..177,208(+)	hypothetical protein
EHI_069050	EHI_069050A	DS571164:8,664..9,161(-)	hypothetical protein
EHI_069060	EHI_069060A	DS571164:9,650..10,003(+)	LIM zinc finger domain containing protein
EHI_069070	EHI_069070A	DS571164:10,309..11,106(+)	hypothetical protein
EHI_069150	EHI_069150A	DS571164:22,944..23,939(-)	hypothetical protein
EHI_069160	EHI_069160A	DS571164:24,116..25,882(-)	hypothetical protein
EHI_069170	EHI_069170A	DS571164:26,308..28,139(-)	RhoGAP domain containing protein
EHI_069180	EHI_069180A	DS571164:31,499..32,599(-)	Rho GTPase activating protein, putative
EHI_069190	EHI_069190A	DS571164:35,862..37,139(-)	leucine rich repeat protein, BspA family
EHI_069210	EHI_069210A	DS571164:39,987..41,825(-)	AAA family ATPase, putative
EHI_069250	EHI_069250A	DS571164:50,415..50,762(-)	hypothetical protein
EHI_069280	EHI_069280A	DS571164:56,025..56,711(-)	hypothetical protein
EHI_069290	EHI_069290A	DS571164:57,093..58,328(-)	protein kinase domain containing protein
EHI_069350	EHI_069350A	DS571164:67,292..67,854(-)	hypothetical protein
EHI_069380	EHI_069380A	DS571164:70,145..71,707(+)	phospholipase B, putative
EHI_069390	EHI_069390A	DS571164:71,786..72,773(+)	cysteine-rich surface protein, putative
EHI_069480	EHI_069480A	DS571164:100,222..102,345(-)	HEAT repeat domain containing protein
EHI_069550	EHI_069550A	DS571164:118,760..119,438(+)	splicing factor3B subunit 2, putative
EHI_069560	EHI_069560A	DS571164:119,546..120,201(+)	hypothetical protein
EHI_069570	EHI_069570A	DS571164:120,671..121,357(+)	methyltransferase-like protein 2, putative
EHI_069600	EHI_069600A	DS571164:123,320..123,940(-)	hypothetical protein
EHI_069630	EHI_069630A	DS571164:127,254..127,956(+)	CDP-diacylglycerol--inositol3-phosphatidyltransferase, putative
EHI_070690	EHI_070690A	DS571284:14,708..16,390(-)	hypothetical protein
EHI_070710	EHI_070710A	DS571284:18,842..21,313(-)	Rap/Ran GTPase activating protein, putative
EHI_070790	EHI_070790A	DS571284:30,598..32,502(-)	hypothetical protein
EHI_071590	EHI_071590A	DS571558:5,937..7,090(+)	protein disulfide isomerase, putative
EHI_072070	EHI_072070A	DS571289:22,126..23,409(-)	leucine rich repeat protein, BspA family
EHI_072090	EHI_072090A	DS571289:26,643..28,565(-)	hypothetical protein
EHI_072110	EHI_072110A	DS571289:29,845..32,529(+)	RasGEF domain containing protein
EHI_072120	EHI_072120A	DS571289:32,583..33,947(-)	amino acid transporter, putative
EHI_072130	EHI_072130A	DS571289:34,105..35,406(-)	lipase, putative
EHI_073370	EHI_073370A	DS571171:15,623..16,345(-)	lipid phosphate phosphatase, putative
EHI_073380	EHI_073380A	DS571171:17,880..18,446(+)	carbonic anhydrase, putative
EHI_073400	EHI_073400A	DS571171:20,315..20,986(+)	hypothetical protein
EHI_073430	EHI_073430A	DS571171:27,923..30,940(+)	ankyrin repeat/GTPase-activator domain containing protein
EHI_073460	EHI_073460A	DS571171:33,724..35,607(+)	glycyl-tRNA synthetase, putative
EHI_073590	EHI_073590A	DS571171:59,318..60,274(+)	hypothetical protein, conserved domain containing
EHI_073670	EHI_073670A	DS571171:100,756..101,892(-)	hypothetical protein
EHI_073990	EHI_073990A	DS571232:7,875..9,278(+)	hypothetical protein
EHI_074060	EHI_074060A	DS571232:20,474..22,225(+)	Rap/Ran GTPase-activating protein, putative
EHI_074120	EHI_074120A	DS571232:38,696..39,425(-)	HAD hydrolase, family IA, variant 3
EHI_074140	EHI_074140A	DS571232:41,027..42,098(+)	hypothetical protein
EHI_074720	EHI_074720A	DS571401:5,588..6,049(-)	hypothetical protein
EHI_074760	EHI_074760A	DS571401:13,823..14,719(+)	protein farnesyltransferase alpha subunit, putative
EHI_075180	EHI_075180A	DS571452:8,670..9,437(-)	hypothetical protein
EHI_075200	EHI_075200A	DS571452:11,437..12,261(-)	hypothetical protein
EHI_075540	EHI_075540A	DS571495:3,444..5,835(+)	protein kinase, putative
EHI_075960	EHI_075960A	DS571350:5,632..7,245(-)	leucine rich repeat protein, BspA family
EHI_076270	EHI_076270A	DS571350:26,136..26,963(+)	hypothetical protein, conserved
EHI_076800	EHI_076800A	DS571229:12,982..13,935(-)	hypothetical protein
EHI_076820	EHI_076820A	DS571229:15,551..16,072(+)	hypothetical protein
EHI_076830	EHI_076830A	DS571229:16,135..16,773(-)	CBF/NF-Y transcription factor domain protein
EHI_076880	EHI_076880A	DS571229:23,968..26,400(+)	DNA replication licensing factor, putative
EHI_076890	EHI_076890A	DS571229:26,438..28,219(-)	hypothetical protein, conserved
EHI_077230	EHI_077230A	DS571229:32,201..33,273(+)	geranylgeranyl transferase beta subunit
EHI_077240	EHI_077240A	DS571229:33,321..34,019(-)	transcription initiation factor TFIID family protein
EHI_078180	EHI_078180A	DS571271:13,842..14,636(-)	hypothetical protein
EHI_078190	EHI_078190A	DS571271:15,332..17,101(+)	hypothetical protein
EHI_078210	EHI_078210A	DS571271:20,294..21,238(+)	PCI domain containing protein
EHI_078250	EHI_078250A	DS571271:26,136..27,279(-)	vacuolar sorting protein 26, putative
EHI_078270	EHI_078270A	DS571271:33,773..36,088(-)	hypothetical protein
EHI_078290	EHI_078290A	DS571271:38,166..39,668(-)	hypothetical protein
EHI_078570	EHI_078570A	DS571258:12,349..14,070(+)	leucine rich repeat protein, BspA family
EHI_078690	EHI_078690A	DS571258:28,001..29,038(-)	hypothetical protein
EHI_078710	EHI_078710A	DS571258:30,938..31,534(-)	probable proteasome subunit beta type 2, putative
EHI_078740	EHI_078740A	DS571258:35,588..38,218(+)	Rho guanine nucleotide exchange factor, putative
EHI_079180	EHI_079180A	DS571337:5,581..6,645(-)	hypothetical protein, conserved
EHI_079220	EHI_079220A	DS571337:12,749..14,776(-)	inositol polyphosphate 5-phosphatase, putative
EHI_079840	EHI_079840A	DS571226:12,984..14,117(-)	hypothetical protein, conserved
EHI_079860	EHI_079860A	DS571226:16,306..18,570(+)	methionyl-tRNA synthetase, putative
EHI_079910	EHI_079910A	DS571226:29,554..31,430(-)	Rap/Ran GTPase-activating protein, putative
EHI_079920	EHI_079920A	DS571226:31,983..32,858(+)	RNA recognition motif domain containing protein
EHI_079950	EHI_079950A	DS571226:36,177..37,371(+)	hypothetical protein
EHI_080240	EHI_080240A	DS571380:15,721..17,046(+)	hypothetical protein
EHI_080250	EHI_080250A	DS571380:17,156..18,433(-)	hypothetical protein
EHI_080260	EHI_080260A	DS571380:18,519..19,222(-)	hypothetical protein
EHI_080270	EHI_080270A	DS571380:19,402..21,313(-)	5'-3' exonuclease domain containing protein
EHI_080720	EHI_080720A	DS571414:9,198..10,331(-)	aminoalcoholphosphotransferase, putative
EHI_080740	EHI_080740A	DS571414:11,690..15,809(-)	filopodin, putative
EHI_080750	EHI_080750A	DS571414:16,066..16,759(+)	hypothetical protein
EHI_080860	EHI_080860A	DS571466:3,305..4,522(+)	hypothetical protein
EHI_081270	EHI_081270A	DS571275:12,671..13,294(+)	Prefoldin subunit 3, putative
EHI_081280	EHI_081280A	DS571275:13,380..15,614(-)	Rho guanine nucleotide exchange factor, putative
EHI_081290	EHI_081290A	DS571275:15,707..17,848(-)	hypothetical protein
EHI_081310	EHI_081310A	DS571275:18,613..19,281(-)	hypothetical protein
EHI_081330	EHI_081330A	DS571275:20,217..20,920(+)	Rab family GTPase
EHI_081400	EHI_081400A	DS571275:29,336..31,019(-)	AP-2 complex protein, putative
EHI_081660	EHI_081660A	DS571294:7,811..8,189(-)	hypothetical protein
EHI_081670	EHI_081670A	DS571294:9,174..10,193(+)	Rab GTPase activating protein, putative
EHI_081690	EHI_081690A	DS571294:11,017..11,952(+)	hypothetical protein
EHI_081710	EHI_081710A	DS571294:13,231..14,291(-)	hypothetical protein
EHI_081730	EHI_081730A	DS571294:17,577..18,614(+)	activator 1 subunit, putative
EHI_081750	EHI_081750A	DS571294:20,182..21,292(-)	hypothetical protein
EHI_081760	EHI_081760A	DS571294:21,417..25,064(-)	cytosolic regulator pianissimo, putative
EHI_081770	EHI_081770A	DS571294:26,061..26,390(-)	hypothetical protein, conserved
EHI_081930	EHI_081930A	DS571285:2,695..5,505(+)	ATPase, AAA family protein
EHI_082070	EHI_082070A	DS571285:15,449..16,063(+)	Rab family GTPase
EHI_082240	EHI_082240A	DS571285:31,617..32,357(-)	hypothetical protein
EHI_082530	EHI_082530A	DS571295:14,856..18,660(+)	acetyl-coA carboxylase, putative
EHI_082560	EHI_082560A	DS571295:24,811..26,559(+)	phospholipase D, putative
EHI_083110	EHI_083110A	DS571318:624..2,275(+)	hypothetical protein
EHI_083420	EHI_083420A	DS571318:21,380..23,251(-)	ATPase, AAA family protein
EHI_083620	EHI_083620A	DS571388:7,731..12,692(+)	hypothetical protein
EHI_084670	EHI_084670A	DS571211:10,237..11,427(+)	aminotransferase, putative
EHI_084950	EHI_084950A	DS571211:38,900..40,264(+)	phosphoglucomutase/phosphomannomutase family protein
EHI_084970	EHI_084970A	DS571211:41,381..42,322(+)	nucleosome assembly protein, putative
EHI_084980	EHI_084980A	DS571211:47,963..49,447(+)	hypothetical protein
EHI_085000	EHI_085000A	DS571211:50,470..51,291(-)	hypothetical protein
EHI_085010	EHI_085010A	DS571211:51,489..52,295(-)	hypothetical protein
EHI_085020	EHI_085020A	DS571211:52,522..54,009(-)	hypothetical protein
EHI_085030	EHI_085030A	DS571211:57,058..58,242(+)	bromodomain-containing protein
EHI_085060	EHI_085060A	DS571211:61,284..63,341(+)	hypothetical protein
EHI_086030	EHI_086030A	DS571235:17,967..19,856(+)	hypothetical protein
EHI_086050	EHI_086050A	DS571235:21,028..24,864(-)	protein kinase, putative
EHI_086070	EHI_086070A	DS571235:25,773..26,462(-)	hypothetical protein
EHI_086080	EHI_086080A	DS571235:26,555..27,304(-)	proteasome subunit alpha type 1, putative
EHI_086140	EHI_086140A	DS571235:32,713..36,554(-)	Ras guanine nucleotide exchange factor, putative
EHI_086150	EHI_086150A	DS571235:36,840..39,458(-)	hypothetical protein
EHI_086170	EHI_086170A	DS571235:40,165..40,641(+)	hypothetical protein
EHI_086210	EHI_086210A	DS571235:44,216..45,457(-)	hypothetical protein
EHI_086220	EHI_086220A	DS571235:45,784..47,494(+)	hypothetical protein
EHI_086260	EHI_086260A	DS571235:52,039..54,843(+)	hypothetical protein
EHI_086380	EHI_086380A	DS571381:3,445..4,435(+)	hypothetical protein
EHI_086540	EHI_086540A	DS571381:12,482..13,429(+)	replication factor C subunit 4, putative
EHI_087370	EHI_087370A	DS571173:14,847..15,629(+)	protein kinase domain containing protein
EHI_087420	EHI_087420A	DS571173:25,865..28,508(-)	leucine rich repeat / protein phosphatase 2C domain containing protein
EHI_087550	EHI_087550A	DS571173:32,534..34,462(-)	hypothetical protein, conserved
EHI_087630	EHI_087630A	DS571173:44,201..45,060(-)	heat shock transcription factor, putative
EHI_087700	EHI_087700A	DS571173:57,570..58,427(-)	hypothetical protein
EHI_087710	EHI_087710A	DS571173:58,937..60,493(+)	hypothetical protein, conserved
EHI_087740	EHI_087740A	DS571173:67,170..69,182(+)	hypothetical protein
EHI_087780	EHI_087780A	DS571173:73,008..74,903(+)	myotubularin, putative
EHI_087810	EHI_087810A	DS571173:81,087..82,230(-)	RhoGAP domain containing protein
EHI_087830	EHI_087830A	DS571173:85,064..86,310(+)	cyclin, domain containing protein
EHI_087870	EHI_087870A	DS571173:93,623..94,720(+)	hypothetical protein
EHI_088030	EHI_088030A	DS571307:7,030..9,097(-)	hypothetical protein, conserved
EHI_088060	EHI_088060A	DS571307:11,294..11,803(+)	hypothetical protein
EHI_088070	EHI_088070A	DS571307:13,745..16,234(+)	ribosomal RNA methyltransferase, putative
EHI_089990	EHI_089990A	DS571441:9,569..10,216(+)	lysozyme, putative
EHI_090040	EHI_090040A	DS571441:13,269..16,913(+)	helicase, putative
EHI_090240	EHI_090240A	DS571360:19,963..21,171(+)	elongation factor-2 kinase, putative
EHI_090250	EHI_090250A	DS571360:21,341..23,920(+)	formin homology 2 family protein
EHI_090420	EHI_090420A	DS571367:13,932..16,068(+)	hypothetical protein
EHI_091050	EHI_091050A	DS571335:13,730..14,857(+)	zinc finger protein, putative
EHI_091060	EHI_091060A	DS571335:14,930..16,798(+)	ATPase, AAA family protein
EHI_091070	EHI_091070A	DS571335:16,864..18,236(-)	ruvB-like DNA helicase, putative
EHI_091100	EHI_091100A	DS571335:20,590..23,385(-)	TPR repeat protein
EHI_091460	EHI_091460A	DS571400:3,047..4,412(-)	TFIID subunit, putative
EHI_091470	EHI_091470A	DS571400:4,553..5,325(+)	hypothetical protein
EHI_091490	EHI_091490A	DS571400:7,227..8,007(+)	hypothetical protein
EHI_091520	EHI_091520A	DS571400:12,498..14,252(-)	hypothetical protein
EHI_091530	EHI_091530A	DS571400:14,360..15,364(-)	BAR/SH3 domain containing protein
EHI_091540	EHI_091540A	DS571400:16,070..16,954(-)	hypothetical protein, conserved
EHI_091560	EHI_091560A	DS571400:17,643..18,802(+)	hypothetical protein, conserved domain containing
EHI_091940	EHI_091940A	DS571155:579..2,159(-)	Phosphatidylinositol-4,5-bisphosphate 3-kinase catalytic subunit, putative
EHI_092080	EHI_092080A	DS571155:7,069..8,517(-)	hypothetical protein, conserved
EHI_092130	EHI_092130A	DS571155:21,368..21,775(-)	hypothetical protein
EHI_092140	EHI_092140A	DS571155:22,180..23,037(+)	vesicular transport protein Yip1, putative
EHI_092200	EHI_092200A	DS571155:29,691..31,157(-)	hypothetical protein
EHI_092290	EHI_092290A	DS571155:54,788..58,592(+)	hypothetical protein, conserved
EHI_092530	EHI_092530A	DS571155:120,555..121,748(-)	protein kinase, putative
EHI_092540	EHI_092540A	DS571155:122,963..124,567(+)	hypothetical protein, conserved
EHI_092580	EHI_092580A	DS571155:128,317..128,937(-)	hypothetical protein
EHI_092600	EHI_092600A	DS571155:132,082..133,218(+)	vacuolar ATP synthase subunit C, putative
EHI_092620	EHI_092620A	DS571155:134,401..135,648(+)	hypothetical protein, conserved
EHI_092660	EHI_092660A	DS571155:140,185..143,535(-)	hypothetical protein
EHI_092670	EHI_092670A	DS571155:143,728..144,633(-)	hypothetical membrane-spanning protein
EHI_093130	EHI_093130A	DS571684:2,733..4,615(+)	Sec1 family protein
EHI_093330	EHI_093330A	DS571594:643..1,020(-)	Helix-turn-helix protein, putative
EHI_093570	EHI_093570A	DS571179:2,641..3,657(+)	hypothetical protein, conserved
EHI_093740	EHI_093740A	DS571179:13,178..14,187(+)	hypothetical protein
EHI_093770	EHI_093770A	DS571179:17,862..21,353(-)	bromodomain-containing protein
EHI_093820	EHI_093820A	DS571179:26,064..27,455(+)	hypothetical protein
EHI_093840	EHI_093840A	DS571179:31,771..33,162(+)	zinc finger protein, putative
EHI_093940	EHI_093940A	DS571179:59,674..60,201(-)	hypothetical protein
EHI_093960	EHI_093960A	DS571179:61,828..64,440(+)	pre-mRNA splicing factor, putative
EHI_094040	EHI_094040A	DS571179:75,342..76,094(-)	hypothetical protein
EHI_094050	EHI_094050A	DS571179:76,322..77,608(+)	hypothetical protein
EHI_094090	EHI_094090A	DS571179:83,844..84,869(-)	aldose 1-epimerase
EHI_094100	EHI_094100A	DS571179:85,207..86,376(+)	galactokinase, putative
EHI_094260	EHI_094260A	DS571770:920..2,413(-)	exonuclease, putative
EHI_094800	EHI_094800A	DS571516:5,291..6,973(+)	major facilitator superfamily protein
EHI_094810	EHI_094810A	DS571516:7,449..7,898(+)	Ras family protein
EHI_095150	EHI_095150A	DS571264:30,848..31,687(+)	mitochondrial carrier protein, putative
EHI_095180	EHI_095180A	DS571264:40,579..41,516(+)	hypothetical protein
EHI_095810	EHI_095810A	DS571239:2,503..3,758(+)	hypothetical protein, conserved
EHI_095860	EHI_095860A	DS571239:16,665..20,033(+)	DNA-directed RNA polymerase III subunit 127.6 kDa polypeptide, putative
EHI_096160	EHI_096160A	DS571163:3,445..3,876(+)	hypothetical protein
EHI_096180	EHI_096180A	DS571163:7,352..8,027(+)	Ras family protein
EHI_096200	EHI_096200A	DS571163:9,915..10,259(+)	thioredoxin, putative
EHI_096240	EHI_096240A	DS571163:14,481..15,032(+)	hypothetical protein
EHI_096260	EHI_096260A	DS571163:18,189..19,492(+)	hypothetical protein
EHI_096340	EHI_096340A	DS571163:31,492..32,604(+)	hypothetical protein
EHI_096380	EHI_096380A	DS571163:42,013..42,961(+)	translation initiation factor eIF-2B alpha subunit, putative
EHI_096400	EHI_096400A	DS571163:45,102..46,079(+)	F-box domain containing membrane protein, putative
EHI_096460	EHI_096460A	DS571163:51,610..53,067(-)	F-box domain containing membrane protein, putative
EHI_096490	EHI_096490A	DS571163:58,020..59,002(+)	Ras GTPase-activating protein, putative
EHI_096510	EHI_096510A	DS571163:60,079..60,879(-)	MADS box transcription factor, putative
EHI_096550	EHI_096550A	DS571163:65,777..67,024(+)	hypothetical protein, conserved
EHI_096600	EHI_096600A	DS571163:74,368..76,149(+)	WD domain containing protein
EHI_096620	EHI_096620A	DS571163:77,517..81,017(-)	phospholipid-transporting P-type ATPase, putative
EHI_096640	EHI_096640A	DS571163:82,998..83,942(-)	EF-hand calcium-binding domain containing protein
EHI_096670	EHI_096670A	DS571163:87,614..96,226(-)	hypothetical protein
EHI_096680	EHI_096680A	DS571163:96,492..97,819(+)	hypothetical protein
EHI_096760	EHI_096760A	DS571163:112,957..114,371(-)	hypothetical protein
EHI_096810	EHI_096810A	DS571163:118,847..120,414(+)	hypothetical protein
EHI_097880	EHI_097880A	DS571255:12,123..12,797(+)	hypothetical protein
EHI_097920	EHI_097920A	DS571255:19,167..19,786(-)	hypothetical protein
EHI_097930	EHI_097930A	DS571255:20,031..20,660(+)	muT/nudix family protein
EHI_098000	EHI_098000A	DS571255:34,483..35,364(+)	hypothetical protein
EHI_098040	EHI_098040A	DS571255:39,662..40,999(-)	zinc finger domain containing protein
EHI_098200	EHI_098200A	DS571169:7,358..8,692(-)	beta-amylase, putative
EHI_098220	EHI_098220A	DS571169:13,535..14,626(-)	hypothetical protein
EHI_098230	EHI_098230A	DS571169:15,336..15,818(-)	hypothetical protein, conserved
EHI_098240	EHI_098240A	DS571169:15,898..17,405(-)	protein kinase, putative
EHI_098250	EHI_098250A	DS571169:17,590..18,454(-)	mutT/nudix family protein
EHI_098260	EHI_098260A	DS571169:18,502..21,672(-)	hypothetical protein, conserved
EHI_098310	EHI_098310A	DS571169:28,643..29,371(+)	microfibril-associated protein, putative
EHI_098420	EHI_098420A	DS571169:67,787..68,767(+)	pyruvate kinase, putative
EHI_098480	EHI_098480A	DS571169:82,165..82,968(-)	hypothetical protein
EHI_098520	EHI_098520A	DS571169:91,359..92,210(-)	hypothetical protein
EHI_098550	EHI_098550A	DS571169:95,727..96,995(-)	ubiquitin-activating enzyme, putative
EHI_098580	EHI_098580A	DS571169:103,737..106,034(-)	hypothetical protein
EHI_098620	EHI_098620A	DS571169:109,574..110,830(+)	hypothetical protein
EHI_098730	EHI_098730A	DS571349:3,312..4,053(+)	ribosomal RNA methyltransferase, putative
EHI_098770	EHI_098770A	DS571349:9,302..10,630(-)	hypothetical protein
EHI_098870	EHI_098870A	DS571349:25,231..26,358(-)	hypothetical protein
EHI_099230	EHI_099230A	DS571296:12,747..14,732(-)	hypothetical protein, conserved
EHI_099240	EHI_099240A	DS571296:15,553..17,161(+)	clathrin-adaptor medium chain, putative
EHI_099340	EHI_099340A	DS571296:31,767..32,314(+)	hypothetical protein
EHI_099750	EHI_099750A	DS571299:17,173..18,588(-)	hypothetical protein
EHI_099800	EHI_099800A	DS571299:25,931..27,447(+)	lipase, putative
EHI_099850	EHI_099850A	DS571299:33,725..34,754(-)	replication factor C familiy protein
EHI_100090	EHI_100090A	DS571201:4,024..4,608(+)	Rab family GTPase
EHI_100110	EHI_100110A	DS571201:6,622..7,337(-)	ubiquitin-conjugating enzyme family protein
EHI_100260	EHI_100260A	DS571201:18,913..21,120(+)	TLD domain containing protein
EHI_100270	EHI_100270A	DS571201:21,215..21,670(-)	calmodulin, putative
EHI_100280	EHI_100280A	DS571201:21,862..23,499(-)	amino acid-polyamine transporter, putative
EHI_100300	EHI_100300A	DS571201:25,884..26,327(+)	hypothetical protein
EHI_100440	EHI_100440A	DS571201:59,772..62,105(-)	hypothetical protein, conserved
EHI_100480	EHI_100480A	DS571201:67,639..68,395(+)	MIR domain protein
EHI_101260	EHI_101260A	DS571353:12,927..13,481(-)	Ras family GTPase
EHI_101290	EHI_101290A	DS571353:22,675..24,153(-)	hypothetical protein, conserved
EHI_102030	EHI_102030A	DS571574:610..1,251(+)	hypothetical protein
EHI_103290	EHI_103290A	DS571158:21,984..23,642(+)	protein kinase, putative
EHI_103410	EHI_103410A	DS571158:39,382..42,378(-)	WD domain containing protein
EHI_103600	EHI_103600A	DS571158:78,596..80,401(-)	DNA replication licensing factor MCM3
EHI_103610	EHI_103610A	DS571158:80,523..82,464(-)	protein kinase, putative
EHI_103660	EHI_103660A	DS571158:90,494..93,007(+)	helicase, putative
EHI_103670	EHI_103670A	DS571158:93,039..94,068(-)	hypothetical protein
EHI_103680	EHI_103680A	DS571158:94,141..95,027(-)	metal cation transporter, zinc (Zn2 )-iron (Fe2 ) permease (ZIP) family
EHI_103720	EHI_103720A	DS571158:103,558..105,203(+)	hypothetical protein, conserved domain containing
EHI_103730	EHI_103730A	DS571158:105,584..107,614(+)	threonyl-tRNA synthetase, putative
EHI_103750	EHI_103750A	DS571158:114,691..115,575(-)	nucleosome assembly protein, putative
EHI_103790	EHI_103790A	DS571158:120,275..122,275(-)	tubulin interacting protein, putative
EHI_104350	EHI_104350A	DS571185:7,883..10,285(-)	hypothetical protein, conserved
EHI_104360	EHI_104360A	DS571185:11,787..12,435(+)	nucleoside diphosphate kinase, putative
EHI_104370	EHI_104370A	DS571185:12,503..13,645(-)	Legume-like lectin family protein, membrane-bound
EHI_104380	EHI_104380A	DS571185:14,798..15,403(+)	hypothetical protein
EHI_104400	EHI_104400A	DS571185:20,902..22,230(-)	lipase, putative
EHI_104450	EHI_104450A	DS571185:31,570..33,186(+)	hypothetical protein
EHI_104470	EHI_104470A	DS571185:34,794..35,546(+)	phosducin-like protein
EHI_104530	EHI_104530A	DS571185:45,447..46,388(+)	hypothetical protein
EHI_104550	EHI_104550A	DS571185:47,717..49,150(+)	hypothetical protein
EHI_104570	EHI_104570A	DS571185:51,230..58,480(-)	ubiquitin ligase, putative
EHI_104580	EHI_104580A	DS571185:58,752..59,507(+)	hypothetical protein
EHI_104680	EHI_104680A	DS571185:72,234..73,114(-)	hypothetical protein
EHI_104740	EHI_104740A	DS571185:85,446..86,030(-)	hypothetical protein
EHI_105070	EHI_105070A	DS571204:15,431..16,390(+)	hypothetical protein
EHI_105090	EHI_105090A	DS571204:18,327..19,766(-)	importin alpha, putative
EHI_105120	EHI_105120A	DS571204:22,922..23,902(+)	hypothetical protein, conserved
EHI_105130	EHI_105130A	DS571204:24,139..25,887(+)	tyrosin kinase, putative
EHI_105150	EHI_105150A	DS571204:26,550..27,665(+)	hypothetical protein
EHI_105190	EHI_105190A	DS571204:30,821..32,419(+)	hypothetical protein
EHI_105220	EHI_105220A	DS571204:34,552..35,901(-)	hypothetical protein, conserved
EHI_105310	EHI_105310A	DS571204:48,722..49,378(-)	hypothetical protein, conserved domain containing
EHI_105800	EHI_105800A	DS571403:4,842..6,263(+)	protein kinase domain containing protein
EHI_105830	EHI_105830A	DS571403:13,070..14,389(+)	protein kinase, putative
EHI_105840	EHI_105840A	DS571403:14,415..15,152(-)	hypothetical protein
EHI_106080	EHI_106080A	DS571236:3,294..4,595(-)	hypothetical protein, conserved domain containing
EHI_106100	EHI_106100A	DS571236:7,312..8,394(-)	UV excision repair protein RAD23, putative
EHI_106250	EHI_106250A	DS571236:21,636..23,004(-)	hypothetical protein
EHI_106300	EHI_106300A	DS571236:39,919..41,073(+)	DEAD/DEAH box helicase, putative
EHI_106680	EHI_106680A	DS571699:1,567..2,388(-)	hypothetical protein, conserved
EHI_106690	EHI_106690A	DS571699:2,619..3,914(+)	aspartyl aminopeptidase, putative
EHI_107040	EHI_107040A	DS571205:17,592..18,468(+)	hypothetical protein
EHI_107100	EHI_107100A	DS571205:28,328..28,996(+)	hypothetical protein
EHI_107110	EHI_107110A	DS571205:29,164..29,751(-)	hypothetical protein
EHI_107120	EHI_107120A	DS571205:29,925..31,084(-)	RNA recognition motif domain containing protein
EHI_107150	EHI_107150A	DS571205:33,944..34,507(-)	ADP-ribosylation factor, putative
EHI_107180	EHI_107180A	DS571205:42,142..43,005(+)	hypothetical protein
EHI_107220	EHI_107220A	DS571205:47,454..48,629(+)	leucine rich repeat protein, BspA family
EHI_107280	EHI_107280A	DS571205:59,056..61,671(+)	vacuolar proton ATPase subunit, putative
EHI_107300	EHI_107300A	DS571205:64,133..65,023(+)	hypothetical protein
EHI_107670	EHI_107670A	DS571406:6,688..8,505(+)	thioredoxin, putative
EHI_107780	EHI_107780A	DS571406:9,123..10,748(-)	WD domain containing protein
EHI_107790	EHI_107790A	DS571406:10,937..11,578(-)	hypothetical protein
EHI_108610	EHI_108610A	DS571346:689..1,466(-)	Rab family GTPase
EHI_108660	EHI_108660A	DS571346:8,130..8,825(-)	hypothetical protein
EHI_108730	EHI_108730A	DS571346:22,397..24,412(+)	hypothetical protein
EHI_108750	EHI_108750A	DS571346:26,275..28,253(+)	Rap/Ran GTPase activating protein, putative
EHI_109680	EHI_109680A	DS571242:6,234..6,927(+)	START domain containing protein
EHI_109830	EHI_109830A	DS571242:13,325..15,007(+)	leucine-rich repeat containing protein
EHI_109860	EHI_109860A	DS571242:18,721..21,141(+)	chromatin-specific transcription elongation factor, putative
EHI_109880	EHI_109880A	DS571242:22,316..23,026(-)	hypothetical protein
EHI_110120	EHI_110120A	DS571151:1,032..2,693(+)	phosphoglucomutase, putative
EHI_110130	EHI_110130A	DS571151:2,859..5,774(+)	hypothetical protein
EHI_110220	EHI_110220A	DS571151:27,120..28,106(-)	hypothetical protein
EHI_110230	EHI_110230A	DS571151:28,194..29,687(-)	hypothetical protein
EHI_110240	EHI_110240A	DS571151:30,292..31,884(+)	hypothetical protein
EHI_110280	EHI_110280A	DS571151:38,806..40,135(+)	LIM zinc finger domain containing protein
EHI_110290	EHI_110290A	DS571151:41,399..42,304(+)	hypothetical protein
EHI_110300	EHI_110300A	DS571151:42,543..43,151(+)	GTP-binding protein EhRabX36, putative
EHI_110390	EHI_110390A	DS571151:57,022..58,614(-)	transporter, major facilitator family
EHI_110440	EHI_110440A	DS571151:71,034..72,023(+)	hypothetical protein
EHI_110450	EHI_110450A	DS571151:72,717..73,542(+)	nucleosome assembly protein, putative
EHI_110550	EHI_110550A	DS571151:93,928..95,420(+)	TBC domain containing protein
EHI_110570	EHI_110570A	DS571151:105,609..106,281(-)	protein tyrosine phosphatase, putative
EHI_110590	EHI_110590A	DS571151:109,484..112,015(+)	leucine rich repeat protein, BspA family
EHI_110670	EHI_110670A	DS571151:127,120..127,701(-)	hypothetical protein
EHI_110680	EHI_110680A	DS571151:127,985..129,130(+)	tryptophanyl-tRNA synthetase, putative
EHI_110710	EHI_110710A	DS571151:133,190..133,900(-)	hypothetical protein
EHI_110790	EHI_110790A	DS571151:150,989..152,897(-)	zinc finger domain containing protein
EHI_110810	EHI_110810A	DS571151:155,109..158,678(+)	unconventional myosin IB
EHI_111060	EHI_111060A	DS571279:18,952..21,045(+)	DNA ligase, putative
EHI_111070	EHI_111070A	DS571279:21,823..22,161(+)	hypothetical protein
EHI_111430	EHI_111430A	DS571273:2,971..3,543(-)	hypothetical protein
EHI_111610	EHI_111610A	DS571273:17,247..18,863(-)	tryptophanase, putative
EHI_111820	EHI_111820A	DS571273:32,054..32,680(-)	hypothetical protein
EHI_112030	EHI_112030A	DS571329:13,485..16,844(-)	leucine rich repeat protein, BspA family
EHI_112060	EHI_112060A	DS571329:20,371..22,638(-)	DNA mismatch repair protein mutS, putative
EHI_112800	EHI_112800A	DS571411:4,958..5,510(-)	Mov34/MPN/PAD-1 family protein
EHI_112820	EHI_112820A	DS571411:6,160..6,942(-)	hypothetical protein
EHI_112850	EHI_112850A	DS571411:8,729..9,919(+)	hypothetical protein
EHI_113550	EHI_113550A	DS571429:8,218..9,261(-)	hypothetical protein
EHI_113560	EHI_113560A	DS571429:11,281..12,631(+)	hypothetical protein
EHI_113570	EHI_113570A	DS571429:13,413..15,875(+)	kinesin, putative
EHI_113590	EHI_113590A	DS571429:17,182..18,495(+)	hypothetical protein
EHI_113900	EHI_113900A	DS571378:3,815..4,248(+)	prefoldin subunit 2, putative
EHI_113920	EHI_113920A	DS571378:4,979..6,328(+)	hypothetical protein, conserved
EHI_114110	EHI_114110A	DS571251:2,746..6,663(-)	hypothetical protein
EHI_114220	EHI_114220A	DS571251:33,869..40,978(+)	hypothetical protein, conserved
EHI_114330	EHI_114330A	DS571368:6,940..7,617(-)	hypothetical protein
EHI_114340	EHI_114340A	DS571368:7,713..8,903(-)	acetylornithine deacetylase, putative
EHI_114370	EHI_114370A	DS571368:13,523..15,131(+)	RhoGAP domain containing protein
EHI_114380	EHI_114380A	DS571368:15,208..16,455(+)	hypothetical protein
EHI_114780	EHI_114780A	DS571338:10,028..10,585(+)	hypothetical protein
EHI_114790	EHI_114790A	DS571338:11,462..12,135(+)	SNF7 family protein
EHI_114930	EHI_114930A	DS571338:14,964..17,258(-)	DNA repair protein, putative
EHI_115300	EHI_115300A	DS571357:6,450..7,904(+)	centromere/microtubule binding protein cbf5, putative
EHI_115350	EHI_115350A	DS571357:17,990..21,733(-)	chromodomain-helicase-DNA-binding protein, putative
EHI_115370	EHI_115370A	DS571357:23,009..24,082(+)	RNA 3'-terminal phosphate cyclase, putative
EHI_116720	EHI_116720A	DS571685:1,358..2,123(-)	hypothetical protein
EHI_116730	EHI_116730A	DS571685:2,332..3,804(-)	hypothetical protein
EHI_117600	EHI_117600A	DS571293:7,750..9,639(-)	hypothetical protein
EHI_117610	EHI_117610A	DS571293:10,118..11,686(+)	RhoGAP domain containing protein
EHI_117640	EHI_117640A	DS571293:19,518..20,898(-)	protein kinase domain containing protein
EHI_117800	EHI_117800A	DS571183:3,359..4,974(+)	diacylglycerol kinase, putative
EHI_117860	EHI_117860A	DS571183:10,654..18,618(+)	hypothetical protein, conserved
EHI_117940	EHI_117940A	DS571183:25,096..25,752(+)	splicing factor 3a subunit 2, putative
EHI_117960	EHI_117960A	DS571183:27,743..28,424(-)	Rab family GTPase
EHI_117970	EHI_117970A	DS571183:28,694..31,436(+)	DNA replication licensing factor
EHI_117990	EHI_117990A	DS571183:32,190..32,498(+)	hypothetical protein
EHI_118010	EHI_118010A	DS571183:34,092..35,633(-)	hypothetical protein, conserved domain containing
EHI_118100	EHI_118100A	DS571183:50,264..52,771(+)	F-box/WD domain containing protein
EHI_118120	EHI_118120A	DS571183:54,268..56,583(+)	hypothetical protein
EHI_118270	EHI_118270A	DS571183:82,439..82,773(+)	amoebapore C
EHI_118400	EHI_118400A	DS571180:2,809..3,984(+)	hypothetical protein
EHI_118480	EHI_118480A	DS571180:17,066..19,633(+)	adaptor protein (AP) family protein
EHI_118490	EHI_118490A	DS571180:20,232..21,194(-)	hypothetical protein
EHI_118620	EHI_118620A	DS571180:33,443..38,212(+)	HEAT repeat domain containing protein
EHI_118630	EHI_118630A	DS571180:38,265..38,897(-)	hypothetical protein
EHI_118660	EHI_118660A	DS571180:41,195..43,288(+)	hypothetical protein
EHI_118670	EHI_118670A	DS571180:43,378..43,866(-)	Skp1 family protein
EHI_118680	EHI_118680A	DS571180:44,059..47,016(+)	hypothetical protein
EHI_118720	EHI_118720A	DS571180:51,208..52,191(+)	WD domain containing protein
EHI_118770	EHI_118770A	DS571180:58,630..61,143(-)	hypothetical protein
EHI_118780	EHI_118780A	DS571180:61,237..62,262(-)	WD domain containing protein
EHI_118800	EHI_118800A	DS571180:66,866..68,491(-)	hypothetical protein, conserved
EHI_118860	EHI_118860A	DS571180:79,914..81,032(+)	methyltransferase, putative
EHI_118890	EHI_118890A	DS571180:85,980..87,599(+)	hypothetical protein
EHI_118910	EHI_118910A	DS571180:90,460..91,020(-)	guanylate kinase, putative
EHI_119270	EHI_119270A	DS571267:22,200..23,555(+)	hypothetical protein
EHI_119280	EHI_119280A	DS571267:23,874..24,932(-)	hypothetical protein, conserved domain containing
EHI_119300	EHI_119300A	DS571267:29,237..29,854(-)	Ras family protein
EHI_119350	EHI_119350A	DS571267:41,658..42,779(-)	hypothetical protein
EHI_119500	EHI_119500A	DS571342:7,559..8,818(+)	hypothetical protein
EHI_119520	EHI_119520A	DS571342:10,329..11,339(+)	protein phosphatase domain-containing protein
EHI_119540	EHI_119540A	DS571342:13,779..14,249(+)	eukaryotic translation elongation factor 1 gamma, putative
EHI_119550	EHI_119550A	DS571342:14,438..15,947(+)	CCR4/NOT transcription complex subunit 3, putative
EHI_119560	EHI_119560A	DS571342:16,064..16,660(-)	hypothetical protein, conserved
EHI_119600	EHI_119600A	DS571342:20,575..24,462(+)	ubiquitin carboxyl-terminal hydrolase domain containing protein
EHI_119910	EHI_119910A	DS571393:5,124..5,960(-)	lipid phosphate phosphatase, putative
EHI_119920	EHI_119920A	DS571393:9,511..11,682(+)	DEAD/DEAH box helicase, putative
EHI_119950	EHI_119950A	DS571393:18,826..19,881(-)	leucine-rich repeat containing protein
EHI_120280	EHI_120280A	DS571361:9,979..11,095(+)	NAD-dependent deacetylase 1, putative
EHI_120290	EHI_120290A	DS571361:11,169..11,891(-)	hypothetical protein
EHI_120310	EHI_120310A	DS571361:12,617..13,234(+)	hypothetical protein, conserved
EHI_120320	EHI_120320A	DS571361:13,289..14,153(-)	IBR domain containing protein
EHI_120870	EHI_120870A	DS571336:6,806..8,826(-)	hypothetical protein
EHI_120910	EHI_120910A	DS571336:15,148..15,978(-)	hypothetical protein
EHI_121760	EHI_121760A	DS571276:8,360..13,270(+)	DNA-directed RNA polymerase II large subunit, putative
EHI_121770	EHI_121770A	DS571276:13,373..13,981(-)	hypothetical protein
EHI_121780	EHI_121780A	DS571276:14,324..15,244(-)	enhancer binding protein-1
EHI_121840	EHI_121840A	DS571276:28,679..30,838(-)	hypothetical protein
EHI_121860	EHI_121860A	DS571276:33,155..33,773(-)	microsomal signal peptidase subunit, putative
EHI_121870	EHI_121870A	DS571276:33,929..34,453(-)	ADP-ribosylation factor 1, putative
EHI_121890	EHI_121890A	DS571276:36,333..37,268(-)	hypothetical protein
EHI_122770	EHI_122770A	DS571281:10,591..11,385(-)	hypothetical protein
EHI_122870	EHI_122870A	DS571281:25,945..26,589(-)	Rab family GTPase
EHI_122880	EHI_122880A	DS571281:26,656..27,402(+)	hypothetical protein
EHI_122890	EHI_122890A	DS571281:27,506..29,344(-)	hypothetical protein
EHI_123240	EHI_123240A	DS571488:5,816..6,389(+)	acetyltransferase, GNAT family
EHI_123260	EHI_123260A	DS571488:8,235..9,563(-)	hypothetical protein
EHI_123720	EHI_123720A	DS571490:10,321..11,398(-)	protein kinase, putative
EHI_124350	EHI_124350A	DS571188:20,492..21,175(-)	hypothetical protein
EHI_124360	EHI_124360A	DS571188:21,692..22,387(-)	hypothetical protein
EHI_124400	EHI_124400A	DS571188:32,398..32,775(+)	thioredoxin, putative
EHI_124420	EHI_124420A	DS571188:33,615..34,221(-)	hypothetical protein
EHI_124450	EHI_124450A	DS571188:39,719..40,450(+)	lipid phosphate phosphatase, putative
EHI_124470	EHI_124470A	DS571188:42,238..44,310(-)	leucine-rich repeat containing protein
EHI_124480	EHI_124480A	DS571188:44,560..45,081(+)	ubiquitin-conjugating enzyme family protein
EHI_124500	EHI_124500A	DS571188:47,154..54,887(-)	tyrosine kinase, putative
EHI_124540	EHI_124540A	DS571188:65,359..65,682(-)	hypothetical protein
EHI_124620	EHI_124620A	DS571188:76,919..81,646(-)	hypothetical protein
EHI_124840	EHI_124840A	DS571392:5,830..9,948(+)	ABC transporter, putative
EHI_124860	EHI_124860A	DS571392:11,325..14,588(+)	protein kinase, putative
EHI_124870	EHI_124870A	DS571392:14,674..16,323(-)	HEAT repeat domain containing protein
EHI_124880	EHI_124880A	DS571392:16,558..17,292(-)	inorganic pyrophosphatase, putative
EHI_124890	EHI_124890A	DS571392:17,492..20,083(+)	kinesin, putative
EHI_125170	EHI_125170A	DS571290:6,979..10,167(+)	DEAD/DEAH box helicase, putative
EHI_125310	EHI_125310A	DS571290:16,775..17,185(-)	hypothetical protein
EHI_125360	EHI_125360A	DS571290:26,331..27,611(-)	protein kinase domain containing protein
EHI_125640	EHI_125640A	DS571160:16,082..17,816(+)	hypothetical protein
EHI_125660	EHI_125660A	DS571160:21,376..22,653(+)	acid sphingomyelinase-like phosphodiesterase, putative
EHI_125680	EHI_125680A	DS571160:24,320..26,527(+)	exocyst complex component sec15, putative
EHI_125710	EHI_125710A	DS571160:29,266..30,153(-)	hypothetical protein
EHI_125730	EHI_125730A	DS571160:32,223..33,644(-)	hypothetical protein
EHI_125750	EHI_125750A	DS571160:35,922..37,193(+)	hypothetical protein
EHI_125830	EHI_125830A	DS571160:48,030..48,449(+)	heat shock protein, Hsp20 family
EHI_125850	EHI_125850A	DS571160:49,370..51,502(-)	protein kinase domain containing protein
EHI_125860	EHI_125860A	DS571160:51,583..52,119(+)	hypothetical protein
EHI_125870	EHI_125870A	DS571160:52,145..53,755(-)	hypothetical protein
EHI_125890	EHI_125890A	DS571160:63,015..63,359(+)	hypothetical protein
EHI_125920	EHI_125920A	DS571160:69,316..70,129(+)	ubiquitin fusion degradation protein 1 homolog, putative
EHI_125930	EHI_125930A	DS571160:70,298..72,587(+)	protein kinase, putative
EHI_125940	EHI_125940A	DS571160:72,914..73,660(-)	hypothetical protein
EHI_125950	EHI_125950A	DS571160:75,968..77,147(-)	alcohol dehydrogenase, putative
EHI_125970	EHI_125970A	DS571160:78,537..78,968(-)	hypothetical protein
EHI_125990	EHI_125990A	DS571160:80,740..81,495(-)	hypothetical protein
EHI_126010	EHI_126010A	DS571160:83,266..84,262(+)	ribosome biogenesis protein, putative
EHI_126090	EHI_126090A	DS571160:98,406..99,245(+)	pyridoxal kinase, putative
EHI_126120	EHI_126120A	DS571160:105,256..107,103(+)	DNA mismatch repair protein mutL, putative
EHI_126260	EHI_126260A	DS571160:131,411..132,613(-)	WD domain containing protein
EHI_126280	EHI_126280A	DS571160:135,200..136,260(-)	hypothetical protein, conserved
EHI_126310	EHI_126310A	DS571160:138,374..139,012(-)	Rho family GTPase
EHI_126870	EHI_126870A	DS571166:3,149..3,466(-)	40S ribosomal protein S21, putative
EHI_126920	EHI_126920A	DS571166:10,878..12,254(-)	asparaginyl-tRNA synthetase, putative
EHI_126930	EHI_126930A	DS571166:12,790..13,956(+)	serine/threonine protein phosphatase type 5, putative
EHI_126970	EHI_126970A	DS571166:16,674..19,427(+)	hypothetical protein
EHI_126990	EHI_126990A	DS571166:20,178..21,747(-)	hypothetical protein
EHI_127020	EHI_127020A	DS571166:26,347..28,119(-)	arginyl-tRNA synthetase
EHI_127030	EHI_127030A	DS571166:28,566..30,077(+)	hypothetical protein
EHI_127040	EHI_127040A	DS571166:30,373..32,902(+)	Ras guanine nucleotide exchange factor, putative
EHI_127140	EHI_127140A	DS571166:46,419..47,780(-)	hypothetical protein
EHI_127160	EHI_127160A	DS571166:49,529..50,310(-)	ribonuclease, putative
EHI_127170	EHI_127170A	DS571166:50,502..52,115(-)	elongation factor-2 kinase, putative
EHI_127180	EHI_127180A	DS571166:52,396..53,401(+)	vacuolar sorting protein 26, putative
EHI_127190	EHI_127190A	DS571166:54,357..55,037(-)	NLI interacting factor-like phosphatase domain-containing protein
EHI_127230	EHI_127230A	DS571166:67,533..68,494(+)	zinc finger domain containing protein
EHI_127250	EHI_127250A	DS571166:69,687..71,459(+)	hypothetical protein, conserved domain containing
EHI_127260	EHI_127260A	DS571166:71,641..72,389(+)	PH domain protein
EHI_127360	EHI_127360A	DS571166:89,916..90,838(-)	anti-silencing protein, putative
EHI_127380	EHI_127380A	DS571166:92,854..93,531(+)	Rab family GTPase
EHI_127390	EHI_127390A	DS571166:94,203..95,764(-)	hypothetical protein
EHI_127410	EHI_127410A	DS571166:100,650..102,209(+)	protein kinase domain containing protein
EHI_127420	EHI_127420A	DS571166:102,469..104,883(+)	cell division control protein CDC24, putative
EHI_127430	EHI_127430A	DS571166:104,984..105,703(-)	hypothetical protein
EHI_127450	EHI_127450A	DS571166:111,144..113,477(+)	vacuolar sorting protein 9 (VPS9) domain containing protein
EHI_127810	EHI_127810A	DS571270:1,643..2,237(-)	hypothetical protein
EHI_128070	EHI_128070A	DS571270:14,986..16,176(-)	protein kinase, putative
EHI_128110	EHI_128110A	DS571270:21,648..22,415(+)	Rab family GTPase
EHI_128140	EHI_128140A	DS571270:28,882..30,861(+)	hypothetical protein, conserved
EHI_128440	EHI_128440A	DS571421:6,372..7,420(-)	cell division cycle protein 123 homolog, putative
EHI_128480	EHI_128480A	DS571421:14,940..18,512(-)	Ras guanine nucleotide exchange factor, putative
EHI_129310	EHI_129310A	DS571430:5,126..7,732(+)	DNA repair/transcription protein Mms19, putative
EHI_129320	EHI_129320A	DS571430:9,016..10,635(-)	diacylglycerol kinase, putative
EHI_129340	EHI_129340A	DS571430:11,983..13,674(+)	hypothetical protein
EHI_129360	EHI_129360A	DS571430:15,953..17,556(-)	RhoGAP domain containing protein
EHI_129370	EHI_129370A	DS571430:18,007..18,444(-)	hypothetical protein
EHI_129510	EHI_129510A	DS571459:10,136..11,317(-)	amino acid transporter, putative
EHI_129740	EHI_129740A	DS571283:1,047..1,739(+)	Rab family GTPase
EHI_129780	EHI_129780A	DS571283:5,197..6,198(+)	hypothetical protein
EHI_129840	EHI_129840A	DS571283:18,621..22,265(+)	Ras guanine nucleotide exchange factor, putative
EHI_129900	EHI_129900A	DS571283:31,038..32,144(-)	hypothetical protein
EHI_129930	EHI_129930A	DS571283:36,645..37,358(+)	hypothetical protein
EHI_130700	EHI_130700A	DS571170:15,042..16,539(-)	enolase, putative
EHI_130720	EHI_130720A	DS571170:19,008..19,855(+)	hypothetical protein
EHI_130730	EHI_130730A	DS571170:20,201..20,890(-)	phosphatidylcholine transfer protein, putative
EHI_130900	EHI_130900A	DS571170:31,829..32,773(-)	hypothetical protein
EHI_130910	EHI_130910A	DS571170:32,931..34,568(+)	hypothetical protein
EHI_130990	EHI_130990A	DS571170:55,338..55,859(+)	nuclear movement protein, putative
EHI_131000	EHI_131000A	DS571170:56,086..57,043(+)	hypothetical protein, conserved
EHI_131030	EHI_131030A	DS571170:60,336..64,664(+)	hypothetical protein
EHI_131100	EHI_131100A	DS571170:77,991..79,301(-)	hypothetical protein
EHI_131110	EHI_131110A	DS571170:79,358..79,822(-)	hypothetical protein
EHI_131150	EHI_131150A	DS571170:85,279..85,964(+)	DNA-directed RNA polymerase II subunit, putative
EHI_131210	EHI_131210A	DS571170:92,300..92,746(-)	hypothetical protein
EHI_131490	EHI_131490A	DS571432:6,572..7,768(-)	leucine rich repeat protein, BspA family
EHI_131500	EHI_131500A	DS571432:8,007..8,408(-)	hypothetical protein
EHI_131510	EHI_131510A	DS571432:8,539..9,213(-)	hypothetical protein
EHI_131520	EHI_131520A	DS571432:10,070..10,831(-)	hypothetical protein
EHI_131530	EHI_131530A	DS571432:11,230..12,243(+)	hypothetical protein
EHI_131540	EHI_131540A	DS571432:12,461..14,128(+)	Rho guanine nucleotide exchange factor, putative
EHI_131550	EHI_131550A	DS571432:14,245..15,792(-)	Importin alpha subunit, putative
EHI_131930	EHI_131930A	DS571277:20,010..21,914(-)	Rho GTPase activating protein, putative
EHI_131980	EHI_131980A	DS571277:28,044..28,925(-)	DnaJ domain containing protein
EHI_132380	EHI_132380A	DS571371:13,488..14,087(+)	hypothetical protein
EHI_133920	EHI_133920A	DS571212:29,267..31,939(+)	TPR repeat protein
EHI_133960	EHI_133960A	DS571212:42,334..46,974(+)	hypothetical protein
EHI_134610	EHI_134610A	DS571193:32,232..35,165(-)	DEAD/DEAH box helicase, putative
EHI_134620	EHI_134620A	DS571193:35,396..35,737(-)	hypothetical protein
EHI_134650	EHI_134650A	DS571193:39,374..40,568(-)	hypothetical protein
EHI_134680	EHI_134680A	DS571193:42,875..44,506(-)	leucine-rich repeat containing protein
EHI_134750	EHI_134750A	DS571193:55,991..59,329(+)	protein tyrosine kinase domain-containing protein
EHI_134770	EHI_134770A	DS571193:60,777..61,427(-)	hypothetical protein, conserved domain containing
EHI_134780	EHI_134780A	DS571193:61,701..63,496(-)	hypothetical protein, conserved
EHI_134790	EHI_134790A	DS571193:63,896..65,419(+)	zinc finger protein, putative
EHI_134800	EHI_134800A	DS571193:65,423..66,169(-)	ankyrin repeat protein, putative
EHI_134820	EHI_134820A	DS571193:67,380..69,084(-)	hypothetical protein
EHI_134830	EHI_134830A	DS571193:72,829..73,785(+)	NAD synthetase, putative
EHI_135030	EHI_135030A	DS571203:24,997..25,398(-)	hypothetical protein
EHI_135050	EHI_135050A	DS571203:30,326..32,004(-)	hypothetical protein
EHI_135070	EHI_135070A	DS571203:32,648..33,989(-)	RNA recognition motif domain containing protein
EHI_135090	EHI_135090A	DS571203:35,767..36,897(-)	hypothetical protein
EHI_135110	EHI_135110A	DS571203:38,251..39,114(+)	hypothetical protein
EHI_135120	EHI_135120A	DS571203:39,187..41,184(-)	hypothetical protein, conserved domain containing
EHI_135190	EHI_135190A	DS571203:52,413..55,100(+)	protein kinase, putative
EHI_135470	EHI_135470A	DS571422:9,342..9,952(-)	adenylate kinase
EHI_135480	EHI_135480A	DS571422:10,477..14,310(+)	leucine-rich repeat containing protein
EHI_135780	EHI_135780A	DS571390:17,207..18,928(+)	hypothetical protein
EHI_135800	EHI_135800A	DS571390:21,022..22,567(+)	hypothetical protein
EHI_136150	EHI_136150A	DS571222:5,062..6,517(-)	adenylyl cyclase-associated protein, putative
EHI_136170	EHI_136170A	DS571222:8,972..11,239(-)	cleavage and polyadenylation specificity factor 73 kDa subunit, putative
EHI_136180	EHI_136180A	DS571222:11,296..12,642(-)	proteasome regulatory subunit, putative
EHI_136400	EHI_136400A	DS571222:34,822..36,006(-)	lecithin:cholesterol acyltransferase domain-containing protein
EHI_136410	EHI_136410A	DS571222:36,122..37,164(-)	hypothetical protein
EHI_136420	EHI_136420A	DS571222:38,335..38,868(-)	Myb family DNA-binding protein, SHAQKYF family
EHI_136460	EHI_136460A	DS571222:47,066..49,394(+)	hypothetical protein
EHI_136480	EHI_136480A	DS571222:52,015..52,938(+)	hypothetical protein
EHI_137080	EHI_137080A	DS571287:27,782..28,413(-)	hypothetical protein
EHI_137090	EHI_137090A	DS571287:28,551..29,075(+)	TFIID subunit, putative
EHI_137710	EHI_137710A	DS571187:20,461..21,705(+)	RNA recognition motif domain containing protein
EHI_137830	EHI_137830A	DS571187:46,375..47,105(+)	hypothetical protein
EHI_137840	EHI_137840A	DS571187:47,183..48,418(+)	hypothetical protein
EHI_138000	EHI_138000A	DS571187:74,874..76,397(+)	hypothetical protein
EHI_138010	EHI_138010A	DS571187:76,415..77,712(-)	hypothetical protein
EHI_138020	EHI_138020A	DS571187:78,367..79,411(-)	ribokinase, putative
EHI_138060	EHI_138060A	DS571187:84,370..85,170(+)	hypothetical protein, conserved domain containing
EHI_138080	EHI_138080A	DS571187:86,552..87,214(+)	hypothetical protein
EHI_138180	EHI_138180A	DS571241:3,497..6,376(-)	hypothetical protein
EHI_138450	EHI_138450A	DS571241:35,369..35,932(-)	hypothetical protein
EHI_138500	EHI_138500A	DS571241:40,989..42,869(-)	Rap/Ran GTPase-activating protein, putative
EHI_138950	EHI_138950A	DS571260:26,707..27,090(+)	hypothetical protein
EHI_138970	EHI_138970A	DS571260:27,929..28,696(+)	hypothetical protein
EHI_138980	EHI_138980A	DS571260:28,787..29,498(-)	hypothetical protein
EHI_138990	EHI_138990A	DS571260:29,932..34,205(-)	hypothetical protein
EHI_139030	EHI_139030A	DS571260:37,079..38,179(-)	syntaxin, putative
EHI_139060	EHI_139060A	DS571260:40,542..41,280(-)	hypothetical protein
EHI_139070	EHI_139070A	DS571260:41,438..42,712(-)	hypothetical protein
EHI_139370	EHI_139370A	DS571311:13,474..14,122(+)	high mobility group (HMG) box domain containing protein
EHI_139410	EHI_139410A	DS571311:18,341..19,525(+)	RNA-directed RNA polymerase, putative
EHI_139440	EHI_139440A	DS571311:25,090..27,444(-)	hypothetical protein, conserved
EHI_139470	EHI_139470A	DS571311:31,452..33,395(-)	hypothetical protein
EHI_139960	EHI_139960A	DS571389:7,896..11,994(-)	Rap/Ran GTPase activating protein, putative
EHI_139970	EHI_139970A	DS571389:12,109..13,602(+)	Ras GTPase-activating protein, putative
EHI_140010	EHI_140010A	DS571389:19,558..20,231(+)	hypothetical protein
EHI_140130	EHI_140130A	DS571254:2,022..6,145(-)	phospholipid-transporting P-type ATPase, putative
EHI_140250	EHI_140250A	DS571254:23,448..24,329(+)	hypothetical protein
EHI_140310	EHI_140310A	DS571254:32,620..34,611(-)	hypothetical protein, conserved
EHI_140340	EHI_140340A	DS571254:39,659..41,206(+)	hypothetical protein, conserved
EHI_140490	EHI_140490A	DS571243:4,113..5,119(-)	WD domain containing protein
EHI_140670	EHI_140670A	DS571243:32,050..34,251(-)	DNA replication licensing factor, putative
EHI_140680	EHI_140680A	DS571243:34,477..36,508(+)	hypothetical protein
EHI_140700	EHI_140700A	DS571243:38,237..38,827(+)	hypothetical protein
EHI_140750	EHI_140750A	DS571243:46,745..49,072(-)	WD domain containing protein
EHI_140990	EHI_140990A	DS571269:6,736..9,473(+)	leucine rich repeat / protein phosphatase 2C domain containing protein
EHI_141020	EHI_141020A	DS571269:12,315..13,925(+)	hypothetical protein
EHI_141040	EHI_141040A	DS571269:14,902..17,640(-)	ATPase, AAA family protein
EHI_141080	EHI_141080A	DS571269:21,773..23,305(-)	SP-RING zinc finger domain containing protein
EHI_141340	EHI_141340A	DS571161:8,639..11,266(-)	hypothetical protein
EHI_141350	EHI_141350A	DS571161:11,509..14,845(+)	phospholipid-transporting ATPase IA, putative
EHI_141370	EHI_141370A	DS571161:15,847..17,182(-)	nucleolar protein 10, putative
EHI_141380	EHI_141380A	DS571161:17,289..18,797(-)	leucine-rich repeat containing protein
EHI_141830	EHI_141830A	DS571161:43,619..44,935(-)	RNA modification enzymes, MiaB-family
EHI_141850	EHI_141850A	DS571161:45,935..51,805(-)	hypothetical protein
EHI_141900	EHI_141900A	DS571161:57,817..61,605(-)	chromodomain-helicase-DNA-binding protein, putative
EHI_141910	EHI_141910A	DS571161:61,730..62,068(-)	LSM domain containing protein
EHI_141920	EHI_141920A	DS571161:62,173..63,642(-)	hypothetical protein
EHI_141960	EHI_141960A	DS571161:72,355..73,807(-)	hypothetical protein
EHI_141990	EHI_141990A	DS571161:77,633..78,387(-)	60S ribosomal protein L7, putative
EHI_142000	EHI_142000A	DS571161:78,509..79,753(-)	histone acetyltransferase, putative
EHI_142080	EHI_142080A	DS571161:90,085..91,104(-)	glycosyltransferase, putative
EHI_142090	EHI_142090A	DS571161:91,283..92,009(+)	RNA polymerase subunit Rpb5, putative
EHI_142180	EHI_142180A	DS571161:109,195..110,451(-)	hypothetical protein
EHI_142210	EHI_142210A	DS571161:114,136..114,900(-)	hypothetical protein
EHI_142740	EHI_142740A	DS571297:13,573..14,573(+)	hypothetical protein
EHI_142750	EHI_142750A	DS571297:14,783..16,624(+)	hypothetical protein
EHI_143550	EHI_143550A	DS571344:7,453..9,276(+)	hypothetical protein, conserved
EHI_143590	EHI_143590A	DS571344:12,291..13,482(+)	hypothetical protein
EHI_143660	EHI_143660A	DS571344:23,707..24,648(+)	hypothetical protein
EHI_145050	EHI_145050A	DS571537:2,423..4,225(-)	DEAD/DEAH box helicase, putative
EHI_145980	EHI_145980A	DS571244:14,552..15,484(+)	hypothetical protein
EHI_146190	EHI_146190A	DS571244:43,175..44,071(+)	hypothetical protein
EHI_146210	EHI_146210A	DS571244:45,890..47,491(-)	hypothetical protein
EHI_146330	EHI_146330A	DS571398:6,729..8,504(-)	calpain large subunit domain III containing protein
EHI_146350	EHI_146350A	DS571398:13,646..15,414(+)	calcineurin catalytic subunit A, putative
EHI_146360	EHI_146360A	DS571398:15,539..16,377(-)	hypothetical protein
EHI_146500	EHI_146500A	DS571438:2,694..4,469(+)	Rho GTPase activating protein, putative
EHI_146520	EHI_146520A	DS571438:5,686..7,888(-)	HEAT repeat domain containing protein
EHI_146550	EHI_146550A	DS571438:10,603..12,294(+)	phospholipase D, putative
EHI_146580	EHI_146580A	DS571438:13,840..14,484(-)	hypothetical protein
EHI_146950	EHI_146950A	DS571374:8,659..9,915(-)	histidine acid phosphatase family protein
EHI_146970	EHI_146970A	DS571374:11,516..14,443(-)	hypothetical protein
EHI_146980	EHI_146980A	DS571374:14,587..15,594(+)	hypothetical protein, conserved domain containing
EHI_147020	EHI_147020A	DS571374:20,831..22,057(-)	ser/thr protein phosphatase family protein
EHI_147480	EHI_147480A	DS571303:19,503..20,208(+)	hypothetical protein
EHI_147490	EHI_147490A	DS571303:20,249..21,610(-)	pre-mRNA splicing factor, putative
EHI_147510	EHI_147510A	DS571303:22,901..25,255(-)	citrate transporter, putative
EHI_147520	EHI_147520A	DS571303:25,510..26,289(+)	hypothetical protein
EHI_147690	EHI_147690A	DS571383:4,783..5,712(-)	hypothetical protein
EHI_147720	EHI_147720A	DS571383:7,221..8,135(-)	serine/threonine-protein phosphatase, putative
EHI_147890	EHI_147890A	DS571383:18,877..20,696(+)	hypothetical protein
EHI_148030	EHI_148030A	DS571146:7,003..7,503(+)	hypothetical protein
EHI_148040	EHI_148040A	DS571146:7,649..8,437(+)	proteasome subunit beta type 7-B precursor, putative
EHI_148050	EHI_148050A	DS571146:8,752..9,933(+)	hypothetical protein, conserved
EHI_148060	EHI_148060A	DS571146:12,108..12,983(-)	hypothetical protein, conserved
EHI_148110	EHI_148110A	DS571146:18,121..20,055(+)	hypothetical protein
EHI_148150	EHI_148150A	DS571146:24,670..25,545(-)	hypothetical protein
EHI_148160	EHI_148160A	DS571146:25,891..28,011(-)	cullin family protein
EHI_148180	EHI_148180A	DS571146:29,885..31,237(+)	hypothetical protein
EHI_148200	EHI_148200A	DS571146:32,272..34,020(-)	serine/threonine-protein kinase, putative
EHI_148220	EHI_148220A	DS571146:35,836..37,174(-)	protein kinase, putative
EHI_148240	EHI_148240A	DS571146:39,193..39,609(+)	hypothetical protein
EHI_148250	EHI_148250A	DS571146:45,078..46,129(-)	hypothetical protein
EHI_148270	EHI_148270A	DS571146:47,001..48,192(-)	GTP-binding protein, putative
EHI_148310	EHI_148310A	DS571146:54,930..57,578(+)	DNA repair endonuclease, putative
EHI_148350	EHI_148350A	DS571146:62,860..63,290(-)	transcription initiation protein SPT4, putative
EHI_148370	EHI_148370A	DS571146:64,042..64,935(-)	hypothetical protein, conserved domain containing
EHI_148420	EHI_148420A	DS571146:70,326..72,424(-)	hypothetical protein
EHI_148460	EHI_148460A	DS571146:81,530..82,573(+)	leucine rich repeat protein, BspA family
EHI_148470	EHI_148470A	DS571146:82,906..83,943(+)	asparagine synthetase A, putative
EHI_148490	EHI_148490A	DS571146:87,156..89,531(-)	hypothetical protein, conserved
EHI_148510	EHI_148510A	DS571146:91,379..92,431(-)	hypothetical protein
EHI_148540	EHI_148540A	DS571146:97,413..98,141(+)	hypothetical protein, conserved
EHI_148570	EHI_148570A	DS571146:107,025..108,835(-)	hypothetical protein
EHI_148580	EHI_148580A	DS571146:109,594..110,670(+)	choline/ethanolamine kinase, putative
EHI_148590	EHI_148590A	DS571146:110,864..113,743(-)	hypothetical protein
EHI_148600	EHI_148600A	DS571146:113,906..116,506(-)	hypothetical protein
EHI_148610	EHI_148610A	DS571146:117,465..118,294(+)	hypothetical protein
EHI_148630	EHI_148630A	DS571146:120,994..122,937(-)	SEC-24 protein, putative
EHI_148640	EHI_148640A	DS571146:123,094..124,227(-)	hypothetical protein
EHI_148650	EHI_148650A	DS571146:124,373..125,555(-)	leucine rich repeat and phosphatase domain containing protein
EHI_148660	EHI_148660A	DS571146:125,713..126,408(-)	Rab family GTPase
EHI_148680	EHI_148680A	DS571146:127,515..130,904(-)	hypothetical protein, conserved
EHI_148700	EHI_148700A	DS571146:132,805..137,820(-)	phosphatidylinositol 4-kinase, putative
EHI_148710	EHI_148710A	DS571146:137,879..139,009(+)	hypothetical protein
EHI_148760	EHI_148760A	DS571146:144,128..145,597(-)	N2,N2-dimethylguanosine tRNA methyltransferase, putative
EHI_148780	EHI_148780A	DS571146:154,889..156,764(+)	hypothetical protein, conserved
EHI_148840	EHI_148840A	DS571146:168,474..169,790(-)	RhoGAP domain containing protein
EHI_148860	EHI_148860A	DS571146:171,211..172,572(+)	Rab GTPase activating protein, putative
EHI_148900	EHI_148900A	DS571146:179,290..180,781(-)	protein kinase, putative
EHI_148910	EHI_148910A	DS571146:180,997..184,519(-)	interaptin, putative
EHI_148990	EHI_148990A	DS571146:199,716..202,217(-)	heat shock protein 70, putative
EHI_149860	EHI_149860A	DS571399:10,114..12,189(-)	Hypothetical protein T24C12.3, putative
EHI_149890	EHI_149890A	DS571399:14,730..16,223(+)	hypothetical protein
EHI_150130	EHI_150130A	DS571218:11,290..15,321(+)	hypothetical protein
EHI_150380	EHI_150380A	DS571218:26,910..28,042(+)	hypothetical protein
EHI_151200	EHI_151200A	DS571145:7,646..8,968(+)	hypothetical protein, conserved
EHI_151210	EHI_151210A	DS571145:9,060..10,191(-)	TBC domain containing protein
EHI_151220	EHI_151220A	DS571145:10,325..12,604(+)	hypothetical protein
EHI_151290	EHI_151290A	DS571145:31,578..32,561(+)	longevity-assurance family protein
EHI_151300	EHI_151300A	DS571145:33,005..34,200(-)	Sir2 family transcriptional regulator, putative
EHI_151330	EHI_151330A	DS571145:35,989..39,306(-)	leucine rich repeat protein, BspA family
EHI_151370	EHI_151370A	DS571145:45,411..48,056(-)	WD domain containing protein
EHI_151380	EHI_151380A	DS571145:48,711..49,514(-)	hypothetical protein, conserved
EHI_151390	EHI_151390A	DS571145:49,704..50,513(-)	hypothetical protein
EHI_151420	EHI_151420A	DS571145:59,845..62,556(-)	hypothetical protein
EHI_151460	EHI_151460A	DS571145:68,763..69,975(+)	hypothetical protein
EHI_151660	EHI_151660A	DS571145:112,582..113,245(-)	hypothetical protein
EHI_151680	EHI_151680A	DS571145:119,871..122,033(-)	hypothetical protein
EHI_151690	EHI_151690A	DS571145:122,498..123,411(+)	hypothetical protein
EHI_151740	EHI_151740A	DS571145:132,689..134,838(+)	hypothetical protein
EHI_151750	EHI_151750A	DS571145:135,045..135,653(-)	hypothetical protein
EHI_151790	EHI_151790A	DS571145:147,537..149,699(+)	F-box/WD domain containing protein
EHI_151800	EHI_151800A	DS571145:150,130..150,725(-)	ganglioside gm2 activator protein, putative
EHI_151840	EHI_151840A	DS571145:160,354..162,062(-)	hypothetical protein
EHI_151920	EHI_151920A	DS571145:174,421..175,593(+)	inorganic polyphosphate/ATP-NAD kinase, putative
EHI_151940	EHI_151940A	DS571145:178,313..179,755(+)	amino acid transporter, putative
EHI_151980	EHI_151980A	DS571145:185,292..186,053(+)	vacuolar sorting protein 9 (VPS9) domain containing protein
EHI_152000	EHI_152000A	DS571145:187,289..188,743(-)	Legume-like lectin family protein, membrane-bound
EHI_152040	EHI_152040A	DS571145:195,254..196,279(-)	hypothetical protein
EHI_152100	EHI_152100A	DS571145:209,159..209,794(-)	hypothetical protein
EHI_152180	EHI_152180A	DS571145:223,567..224,508(-)	RNA recognition motif domain containing protein
EHI_152210	EHI_152210A	DS571145:227,993..229,505(+)	hypothetical protein
EHI_152310	EHI_152310A	DS571145:242,666..243,532(+)	branched-chain amino acid aminotransferase, putative
EHI_152320	EHI_152320A	DS571145:243,727..245,037(+)	hypothetical protein
EHI_152330	EHI_152330A	DS571145:245,521..246,411(+)	Arginase, putative
EHI_152350	EHI_152350A	DS571145:249,136..249,852(+)	casein kinase II regulatory subunit family protein
EHI_152360	EHI_152360A	DS571145:249,936..250,517(-)	hypothetical protein
EHI_152370	EHI_152370A	DS571145:250,668..252,018(-)	hypothetical protein
EHI_152420	EHI_152420A	DS571145:259,380..264,644(+)	tyrosine kinase, putative
EHI_152430	EHI_152430A	DS571145:264,769..265,700(-)	cell division protein kinase 2, putative
EHI_152440	EHI_152440A	DS571145:266,085..270,704(-)	hypothetical protein
EHI_152510	EHI_152510A	DS571145:279,142..279,997(+)	hypothetical protein
EHI_152530	EHI_152530A	DS571145:280,902..282,407(-)	SP-RING zinc finger domain containing protein
EHI_152620	EHI_152620A	DS571145:293,551..294,327(-)	hypothetical protein
EHI_152700	EHI_152700A	DS571145:312,193..312,548(-)	hypothetical protein
EHI_152710	EHI_152710A	DS571145:313,614..313,981(+)	RING finger protein, putative
EHI_152730	EHI_152730A	DS571145:315,992..317,543(+)	RNA polymerase III subunit, putative
EHI_152740	EHI_152740A	DS571145:317,650..318,345(-)	hypothetical protein
EHI_152750	EHI_152750A	DS571145:319,197..320,603(+)	eukaryotic peptide chain release factor subunit 1, putative
EHI_152760	EHI_152760A	DS571145:320,985..321,930(+)	metal cation transporter, zinc (Zn2 )-iron (Fe2 ) permease (ZIP) family
EHI_152770	EHI_152770A	DS571145:323,515..324,849(-)	WD domain containing protein
EHI_152800	EHI_152800A	DS571145:327,857..328,159(-)	hypothetical protein
EHI_152840	EHI_152840A	DS571145:332,991..334,100(-)	hypothetical protein
EHI_152850	EHI_152850A	DS571145:334,176..335,237(-)	histidine acid phosphatase family protein
EHI_152860	EHI_152860A	DS571145:335,416..337,866(+)	hypothetical protein
EHI_152870	EHI_152870A	DS571145:337,997..338,836(+)	hypothetical protein, conserved
EHI_152910	EHI_152910A	DS571145:343,904..345,271(+)	TBC domain containing protein
EHI_152920	EHI_152920A	DS571145:345,973..347,049(-)	hypothetical protein
EHI_152960	EHI_152960A	DS571145:355,512..359,738(+)	hypothetical protein
EHI_152970	EHI_152970A	DS571145:359,792..360,961(-)	hypothetical protein
EHI_152990	EHI_152990A	DS571145:361,648..362,067(-)	actin-binding protein, cofilin/tropomyosin family
EHI_153040	EHI_153040A	DS571145:369,469..370,146(+)	hypothetical protein
EHI_153090	EHI_153090A	DS571145:383,674..384,392(+)	hypothetical protein
EHI_153130	EHI_153130A	DS571145:390,972..396,011(+)	hypothetical protein
EHI_153150	EHI_153150A	DS571145:397,245..398,891(-)	RhoGAP domain containing protein
EHI_153170	EHI_153170A	DS571145:401,721..403,181(-)	hypothetical protein
EHI_153180	EHI_153180A	DS571145:403,286..404,413(-)	hypothetical protein
EHI_153190	EHI_153190A	DS571145:404,591..405,451(+)	proteasome subunit alpha type 6, putative
EHI_153200	EHI_153200A	DS571145:405,540..406,487(+)	hypothetical protein, conserved
EHI_153210	EHI_153210A	DS571145:406,607..408,262(+)	hypothetical protein
EHI_153280	EHI_153280A	DS571145:418,403..419,315(+)	hypothetical protein, conserved
EHI_153320	EHI_153320A	DS571145:426,156..427,101(+)	hypothetical protein
EHI_153390	EHI_153390A	DS571145:436,896..439,043(+)	phospholipase, patatin family protein
EHI_153410	EHI_153410A	DS571145:444,035..444,538(-)	nitroreductase family protein
EHI_153420	EHI_153420A	DS571145:444,732..445,457(-)	hypothetical protein
EHI_153480	EHI_153480A	DS571145:452,230..452,886(+)	translation initiation factor 2 beta subunit, putative
EHI_153490	EHI_153490A	DS571145:452,997..455,291(+)	inositol polyphosphate 5-phosphatase, putative
EHI_153510	EHI_153510A	DS571145:457,243..458,730(-)	Rho guanine nucleotide exchange factor, putative
EHI_153710	EHI_153710A	DS571145:489,897..490,577(-)	methylene-fatty-acyl-phospholipid synthase, putative
EHI_154210	EHI_154210A	DS571274:25,906..26,292(+)	hypothetical protein
EHI_154220	EHI_154220A	DS571274:26,402..27,599(-)	hypothetical protein
EHI_154230	EHI_154230A	DS571274:27,785..28,903(+)	zinc finger protein 622, putative
EHI_154300	EHI_154300A	DS571274:36,782..38,245(+)	hypothetical protein
EHI_155160	EHI_155160A	DS571162:5,523..13,158(+)	FKBP-rapamycin associated protein (FRAP), putative
EHI_155170	EHI_155170A	DS571162:13,311..15,941(+)	DNA mismatch repair protein PMS1, putative
EHI_155180	EHI_155180A	DS571162:16,007..16,864(+)	hypothetical protein
EHI_155210	EHI_155210A	DS571162:20,142..22,661(+)	hypothetical protein
EHI_155220	EHI_155220A	DS571162:22,739..24,373(-)	T-complex protein 1, alpha subunit, putative
EHI_155240	EHI_155240A	DS571162:24,916..25,828(+)	casein kinase, putative
EHI_155280	EHI_155280A	DS571162:29,756..31,043(-)	serine/threonine- protein kinase DCAMKL3, putative
EHI_155350	EHI_155350A	DS571162:37,922..38,467(-)	transport protein particle component Bet3 domain-containing protein
EHI_155360	EHI_155360A	DS571162:38,557..39,304(-)	protein kinase, putative
EHI_155380	EHI_155380A	DS571162:41,573..42,011(+)	hypothetical protein
EHI_155390	EHI_155390A	DS571162:42,124..43,060(+)	hypothetical protein
EHI_155420	EHI_155420A	DS571162:44,682..45,041(+)	prefoldin subunit 6, putative
EHI_155430	EHI_155430A	DS571162:45,706..46,092(+)	hypothetical protein
EHI_155440	EHI_155440A	DS571162:47,749..48,712(+)	thioredoxin reductase, putative
EHI_155480	EHI_155480A	DS571162:63,991..65,363(-)	hypothetical protein
EHI_155510	EHI_155510A	DS571162:69,981..71,759(+)	hypothetical protein
EHI_155520	EHI_155520A	DS571162:71,913..74,069(+)	glutamine synthetase, putative
EHI_155540	EHI_155540A	DS571162:77,343..78,998(-)	hypothetical protein, conserved
EHI_155570	EHI_155570A	DS571162:80,974..82,629(+)	glutamyl-tRNA synthetase, putative
EHI_155640	EHI_155640A	DS571162:95,608..96,783(+)	tRNA isopentenyltransferase, putative
EHI_155650	EHI_155650A	DS571162:96,819..98,342(-)	hypothetical protein
EHI_155660	EHI_155660A	DS571162:100,209..102,851(+)	Elongation factor 2, putative
EHI_155700	EHI_155700A	DS571162:109,480..110,712(-)	hypothetical protein, conserved
EHI_155740	EHI_155740A	DS571162:118,521..120,257(+)	hypothetical protein
EHI_155750	EHI_155750A	DS571162:120,461..122,332(+)	hypothetical protein
EHI_155770	EHI_155770A	DS571162:124,911..127,080(-)	hypothetical protein
EHI_156100	EHI_156100A	DS571366:13,590..14,120(+)	hypothetical protein
EHI_156250	EHI_156250A	DS571257:11,715..12,641(-)	hypothetical protein, conserved
EHI_156340	EHI_156340A	DS571257:26,875..28,139(+)	hypothetical protein, conserved
EHI_156350	EHI_156350A	DS571257:28,283..30,152(+)	TLD domain containing protein
EHI_156380	EHI_156380A	DS571257:32,541..33,224(-)	U2 snRNP auxiliary factor small subunit, putative
EHI_156440	EHI_156440A	DS571257:43,482..44,365(+)	hypothetical protein
EHI_158060	EHI_158060A	DS571223:16,128..16,945(+)	RNA-binding protein, putative
EHI_158080	EHI_158080A	DS571223:17,634..19,182(+)	protein kinase, putative
EHI_158090	EHI_158090A	DS571223:19,225..20,619(-)	RhoGAP domain containing protein
EHI_158110	EHI_158110A	DS571223:21,729..23,801(+)	DNA replication licensing factor, putative
EHI_158190	EHI_158190A	DS571223:36,672..37,361(+)	hypothetical protein
EHI_158230	EHI_158230A	DS571223:40,382..42,598(+)	hypothetical protein
EHI_158250	EHI_158250A	DS571223:44,369..46,024(-)	T-complex protein 1 gamma subunit, putative
EHI_158310	EHI_158310A	DS571223:50,981..51,916(+)	hypothetical protein, conserved
EHI_158560	EHI_158560A	DS571328:10,624..12,384(+)	Skb1 methyltransferase, putative
EHI_158600	EHI_158600A	DS571328:19,644..21,380(+)	hypothetical protein
EHI_158610	EHI_158610A	DS571328:21,800..23,956(-)	Activator 1 140 kDa subunit, putative
EHI_158620	EHI_158620A	DS571328:24,390..25,598(+)	hypothetical protein
EHI_159180	EHI_159180A	DS571167:15,815..16,918(+)	protein arginine N-methyltransferase, putative
EHI_159460	EHI_159460A	DS571167:29,598..31,019(+)	hypothetical protein
EHI_159470	EHI_159470A	DS571167:32,288..33,244(+)	hypothetical protein
EHI_159500	EHI_159500A	DS571167:36,028..38,109(-)	Rho guanine nucleotide exchange factor, putative
EHI_159580	EHI_159580A	DS571167:44,957..47,272(-)	protein kinase, putative
EHI_159590	EHI_159590A	DS571167:47,476..48,493(-)	hypothetical protein
EHI_159680	EHI_159680A	DS571167:59,368..60,324(-)	hypothetical protein
EHI_159690	EHI_159690A	DS571167:60,442..61,013(-)	eukaryotic translation initiation factor 4E, putative
EHI_159730	EHI_159730A	DS571167:68,880..70,235(+)	glycylpeptide N-tetradecanoyltransferase, putative
EHI_159890	EHI_159890A	DS571167:107,218..110,199(+)	Ran-binding protein, putative
EHI_160210	EHI_160210A	DS571731:1,860..2,318(+)	hypothetical protein, conserved
EHI_160220	EHI_160220A	DS571731:2,425..3,843(+)	hypothetical protein, conserved
EHI_160680	EHI_160680A	DS571485:1,705..2,328(+)	hypothetical protein
EHI_160850	EHI_160850A	DS571228:11,668..13,161(+)	hypothetical protein
EHI_160860	EHI_160860A	DS571228:13,217..16,129(-)	inositol polyphosphate 5-phosphatase, putative
EHI_160960	EHI_160960A	DS571228:34,493..35,203(+)	RNA recognition motif domain containing protein
EHI_161000	EHI_161000A	DS571228:40,353..41,141(+)	ser/thr protein phosphatase family protein
EHI_161040	EHI_161040A	DS571228:45,819..46,407(-)	hypothetical protein
EHI_161070	EHI_161070A	DS571228:50,430..51,126(-)	hypothetical protein
EHI_161890	EHI_161890A	DS571304:13,618..16,722(+)	SPRY domain protein
EHI_161910	EHI_161910A	DS571304:17,630..18,991(-)	hypothetical protein
EHI_161920	EHI_161920A	DS571304:19,113..21,503(+)	hypothetical protein, conserved
EHI_161950	EHI_161950A	DS571304:23,451..24,541(-)	RhoGAP domain containing protein
EHI_161970	EHI_161970A	DS571304:27,589..30,807(-)	leucyl-tRNA synthetase, putative
EHI_162550	EHI_162550A	DS571497:6,841..8,073(-)	vesicular integral membrane protein VIP36, putative
EHI_162570	EHI_162570A	DS571497:10,474..11,457(-)	ornithine cyclodeaminase, putative
EHI_163250	EHI_163250A	DS571711:1,809..2,886(-)	hypothetical protein
EHI_163480	EHI_163480A	DS571246:2,283..4,437(-)	90 kDa heat shock protein, putative
EHI_163510	EHI_163510A	DS571246:7,609..8,400(+)	exosome complex exonuclease RRP4, putative
EHI_163530	EHI_163530A	DS571246:9,656..10,230(+)	hypothetical protein
EHI_163590	EHI_163590A	DS571246:19,808..20,863(+)	hypothetical protein
EHI_163690	EHI_163690A	DS571246:31,434..32,631(-)	hypothetical protein
EHI_163730	EHI_163730A	DS571246:34,949..38,113(+)	hypothetical protein
EHI_163740	EHI_163740A	DS571246:38,195..40,012(+)	WD repeat protein
EHI_164330	EHI_164330A	DS571214:24,846..25,466(-)	hypothetical protein
EHI_164360	EHI_164360A	DS571214:27,578..28,330(+)	hypothetical protein
EHI_164370	EHI_164370A	DS571214:28,432..30,267(-)	putative GTPase
EHI_164750	EHI_164750A	DS571216:4,867..5,763(-)	26S proteasome non-ATPase regulatory subunit 14, putative
EHI_164770	EHI_164770A	DS571216:11,690..12,472(-)	hypothetical protein
EHI_164790	EHI_164790A	DS571216:16,962..18,395(+)	RhoGAP domain containing protein
EHI_164820	EHI_164820A	DS571216:27,013..30,679(-)	hypothetical protein
EHI_164840	EHI_164840A	DS571216:32,615..33,190(-)	hypothetical protein
EHI_164880	EHI_164880A	DS571216:38,639..39,325(-)	Rab family GTPase
EHI_164920	EHI_164920A	DS571216:45,056..46,429(+)	calponin homology domain protein, putative
EHI_165080	EHI_165080A	DS571217:4,198..4,671(-)	hypothetical protein
EHI_165120	EHI_165120A	DS571217:9,633..11,069(+)	zinc finger protein, putative
EHI_165190	EHI_165190A	DS571217:22,662..23,216(-)	hypothetical protein
EHI_165200	EHI_165200A	DS571217:23,702..24,952(-)	hypothetical protein
EHI_165800	EHI_165800A	DS571653:4,818..5,861(+)	phosphoglycerate mutase family protein, putative
EHI_166020	EHI_166020A	DS571444:2,556..3,771(+)	TBC domain containing protein
EHI_166390	EHI_166390A	DS571326:8,551..9,155(-)	hypothetical protein
EHI_166420	EHI_166420A	DS571326:14,524..15,909(+)	cyclin, putative
EHI_166430	EHI_166430A	DS571326:16,128..16,964(+)	hypothetical protein
EHI_166450	EHI_166450A	DS571326:18,928..20,592(-)	hypothetical protein
EHI_166480	EHI_166480A	DS571326:24,677..28,129(-)	hypothetical protein
EHI_166490	EHI_166490A	DS571326:28,316..29,575(-)	alcohol dehydrogenase, putative
EHI_166870	EHI_166870A	DS571177:21,393..22,784(-)	GTP binding protein, putative
EHI_166880	EHI_166880A	DS571177:22,906..23,214(+)	hypothetical protein
EHI_166890	EHI_166890A	DS571177:23,902..25,815(+)	ABC transporter, putative
EHI_166970	EHI_166970A	DS571177:53,593..54,606(-)	hypothetical protein
EHI_167070	EHI_167070A	DS571177:71,167..72,621(+)	tRNA nucleotidyltransferase, putative
EHI_167090	EHI_167090A	DS571177:73,838..74,623(-)	hypothetical protein
EHI_167100	EHI_167100A	DS571177:74,845..75,454(-)	hypothetical protein
EHI_167110	EHI_167110A	DS571177:75,579..76,001(+)	hypothetical protein
EHI_167140	EHI_167140A	DS571177:81,892..83,493(-)	hypothetical protein
EHI_167150	EHI_167150A	DS571177:83,584..84,573(+)	replication factor C subunit 4, putative
EHI_167460	EHI_167460A	DS571534:2,043..4,232(-)	hypothetical protein, conserved
EHI_167470	EHI_167470A	DS571534:4,524..5,132(-)	hypothetical protein
EHI_167480	EHI_167480A	DS571534:5,310..5,699(+)	hypothetical protein, conserved domain containing
EHI_167500	EHI_167500A	DS571534:6,280..8,124(-)	hypothetical protein
EHI_167630	EHI_167630A	DS571343:866..2,521(+)	hypothetical protein
EHI_167660	EHI_167660A	DS571343:15,094..17,043(+)	hypothetical protein
EHI_167710	EHI_167710A	DS571343:23,808..26,567(+)	hypothetical protein, conserved
EHI_168060	EHI_168060A	DS571263:2,083..3,426(+)	protein kinase, putative
EHI_168200	EHI_168200A	DS571263:6,609..7,580(-)	hypothetical protein
EHI_168220	EHI_168220A	DS571263:9,643..10,195(-)	CBF/NF-Y transcription factor family protein
EHI_168310	EHI_168310A	DS571263:23,452..23,934(+)	myb-like DNA-binding domain containing protein
EHI_168320	EHI_168320A	DS571263:24,070..25,146(+)	hypothetical protein
EHI_168350	EHI_168350A	DS571263:27,875..30,133(+)	hypothetical protein
EHI_168600	EHI_168600A	DS571675:824..1,539(-)	Rab family GTPase
EHI_169580	EHI_169580A	DS571377:4,623..5,853(-)	nucleoside transporter, putative
EHI_169590	EHI_169590A	DS571377:6,022..6,932(-)	scavenger mRNA decapping enzyme, putative
EHI_169630	EHI_169630A	DS571377:11,164..12,792(-)	DEAD/DEAH box helicase, putative
EHI_169640	EHI_169640A	DS571377:12,881..13,801(+)	hypothetical protein
EHI_169680	EHI_169680A	DS571377:19,573..20,742(-)	hypothetical protein
EHI_169840	EHI_169840A	DS571207:11,938..12,478(-)	hypothetical protein, conserved
EHI_169920	EHI_169920A	DS571207:25,494..26,855(-)	hypothetical protein
EHI_169930	EHI_169930A	DS571207:27,311..28,247(+)	unknown protein, putative
EHI_169940	EHI_169940A	DS571207:28,959..32,783(-)	hypothetical protein
EHI_169950	EHI_169950A	DS571207:32,860..33,405(-)	hypothetical protein
EHI_169960	EHI_169960A	DS571207:33,465..34,280(-)	hypothetical protein, conserved domain containing
EHI_169980	EHI_169980A	DS571207:35,738..36,268(-)	hypothetical protein
EHI_170000	EHI_170000A	DS571207:37,476..39,077(-)	hypothetical protein
EHI_170010	EHI_170010A	DS571207:39,289..40,467(-)	acetate kinase, putative
EHI_170030	EHI_170030A	DS571207:43,403..45,298(+)	F-box/WD domain containing protein
EHI_170040	EHI_170040A	DS571207:45,448..46,140(+)	longin-type vesicle-associated membrane protein, putative
EHI_170060	EHI_170060A	DS571207:46,961..47,305(-)	ubiquitin like protein
EHI_170160	EHI_170160A	DS571207:56,533..57,140(+)	hypothetical protein
EHI_170170	EHI_170170A	DS571207:57,216..60,560(+)	hypothetical protein
EHI_170300	EHI_170300A	DS571331:890..1,396(-)	hypothetical protein
EHI_170310	EHI_170310A	DS571331:1,467..3,019(-)	TBC1 domain family member 5, putative
EHI_170370	EHI_170370A	DS571331:9,129..9,953(-)	hypothetical protein
EHI_170390	EHI_170390A	DS571331:13,762..14,409(+)	Rab family GTPase
EHI_170400	EHI_170400A	DS571331:14,621..16,555(+)	hypothetical protein
EHI_170420	EHI_170420A	DS571331:17,471..17,830(-)	thioredoxin, putative
EHI_170460	EHI_170460A	DS571331:20,332..21,330(+)	hypothetical protein
EHI_170470	EHI_170470A	DS571331:21,425..22,133(-)	ER lumen protein retaining receptor
EHI_170480	EHI_170480A	DS571331:22,305..24,233(+)	chitin sythase, putative
EHI_170590	EHI_170590A	DS571310:1,043..1,668(+)	hypothetical protein
EHI_170600	EHI_170600A	DS571310:2,782..5,334(+)	Ras guanine nucleotide exchange factor, putative
EHI_170610	EHI_170610A	DS571310:5,531..6,625(-)	SWIRM domain protein
EHI_170620	EHI_170620A	DS571310:7,125..8,561(+)	hypothetical protein
EHI_172130	EHI_172130A	DS571471:1,121..2,084(-)	RhoGAP domain containing protein
EHI_172160	EHI_172160A	DS571471:9,336..10,019(-)	hypothetical protein
EHI_172170	EHI_172170A	DS571471:11,524..12,340(-)	hypothetical protein
EHI_172390	EHI_172390A	DS571447:1,265..2,269(+)	WD domain containing protein
EHI_173420	EHI_173420A	DS571300:20,694..22,049(+)	hypothetical protein
EHI_173460	EHI_173460A	DS571300:28,186..30,798(-)	hypothetical protein
EHI_173490	EHI_173490A	DS571300:34,172..35,290(+)	hypothetical protein
EHI_174090	EHI_174090A	DS571220:14,430..16,667(-)	hypothetical protein, conserved
EHI_174100	EHI_174100A	DS571220:17,309..19,338(-)	ankyrin repeat protein
EHI_174140	EHI_174140A	DS571220:25,026..28,721(+)	hypothetical protein
EHI_174170	EHI_174170A	DS571220:33,713..34,303(-)	hypothetical protein
EHI_174190	EHI_174190A	DS571220:35,266..37,973(+)	hypothetical protein
EHI_174220	EHI_174220A	DS571220:43,526..44,224(+)	hypothetical protein
EHI_174900	EHI_174900A	DS571189:34,445..35,253(-)	hypothetical protein, conserved
EHI_174940	EHI_174940A	DS571189:46,843..48,813(+)	nucleolar GTP-binding protein 1, putative
EHI_175010	EHI_175010A	DS571189:53,742..54,632(+)	hypothetical protein
EHI_175030	EHI_175030A	DS571189:56,081..57,817(+)	DEAD/DEAH box helicase, putative
EHI_175040	EHI_175040A	DS571189:58,368..60,080(-)	hypothetical protein
EHI_175050	EHI_175050A	DS571189:60,686..62,337(+)	aspartyl-tRNA synthetase, putative
EHI_175410	EHI_175410A	DS571237:25,584..26,471(+)	myo-inositol monophosphatase, putative
EHI_175420	EHI_175420A	DS571237:26,541..29,144(-)	hypothetical protein
EHI_175440	EHI_175440A	DS571237:30,929..33,103(-)	non-transporter ABC protein, putative
EHI_175470	EHI_175470A	DS571237:42,971..45,463(+)	hypothetical protein
EHI_176150	EHI_176150A	DS571547:3,142..3,582(+)	ribose 5-phosphate isomerase, putative
EHI_176820	EHI_176820A	DS571540:2,990..3,653(-)	N-acetylmuraminidase, putative
EHI_176840	EHI_176840A	DS571540:6,564..7,934(+)	hypothetical protein
EHI_176850	EHI_176850A	DS571540:7,947..8,882(-)	hypothetical protein, conserved
EHI_176990	EHI_176990A	DS571175:7,222..10,721(+)	hypothetical protein
EHI_177000	EHI_177000A	DS571175:10,787..12,844(-)	hypothetical protein
EHI_177300	EHI_177300A	DS571175:33,754..35,586(-)	hypothetical protein
EHI_177320	EHI_177320A	DS571175:38,514..39,683(-)	26S protease regulatory subunit, putative
EHI_177350	EHI_177350A	DS571175:43,721..44,377(-)	hypothetical protein
EHI_177400	EHI_177400A	DS571175:50,033..51,068(+)	arsenite-translocating ATPase, putative
EHI_177440	EHI_177440A	DS571175:59,092..61,890(+)	hypothetical protein
EHI_177480	EHI_177480A	DS571175:66,180..66,899(+)	hypothetical protein
EHI_177490	EHI_177490A	DS571175:67,060..68,098(-)	hypothetical protein
EHI_177540	EHI_177540A	DS571175:73,460..74,116(-)	thymidine kinase, putative
EHI_177550	EHI_177550A	DS571175:75,059..75,758(-)	Rab family GTPase
EHI_177590	EHI_177590A	DS571175:80,643..82,064(+)	hypothetical protein
EHI_177640	EHI_177640A	DS571175:89,496..90,980(-)	hypothetical protein
EHI_177670	EHI_177670A	DS571175:95,503..96,048(-)	hypothetical protein
EHI_178020	EHI_178020A	DS571272:16,459..19,034(+)	leucine rich repeat / protein phosphatase 2C domain containing protein
EHI_178080	EHI_178080A	DS571272:30,832..32,043(-)	hypothetical protein
EHI_178100	EHI_178100A	DS571272:33,473..36,712(-)	hypothetical protein
EHI_178130	EHI_178130A	DS571272:43,525..44,253(-)	hypothetical protein
EHI_178440	EHI_178440A	DS571154:740..8,410(-)	hypothetical protein
EHI_178480	EHI_178480A	DS571154:20,607..21,376(-)	histone H3, putative
EHI_178570	EHI_178570A	DS571154:37,738..39,348(-)	chaperonin 1 60 kDa
EHI_178590	EHI_178590A	DS571154:47,314..47,964(-)	histone RNA hairpin-binding protein, putative
EHI_178620	EHI_178620A	DS571154:55,594..56,023(-)	hypothetical protein
EHI_178650	EHI_178650A	DS571154:58,172..59,710(-)	hypothetical protein
EHI_178700	EHI_178700A	DS571154:67,213..68,403(+)	hypothetical protein, conserved domain containing
EHI_178760	EHI_178760A	DS571154:81,211..82,767(+)	hypothetical protein
EHI_178770	EHI_178770A	DS571154:82,818..83,855(-)	GTP-binding protein, putative
EHI_178830	EHI_178830A	DS571154:96,257..97,996(+)	hypothetical protein
EHI_178870	EHI_178870A	DS571154:103,343..105,442(+)	hypothetical protein
EHI_178900	EHI_178900A	DS571154:107,607..109,175(-)	Ras family protein
EHI_178910	EHI_178910A	DS571154:109,284..110,095(-)	uracil-DNA glycosylase, putative
EHI_178960	EHI_178960A	DS571154:115,223..117,383(-)	acetyl-CoA synthetase, putative
EHI_179020	EHI_179020A	DS571154:127,761..129,206(+)	hypothetical protein
EHI_179040	EHI_179040A	DS571154:130,859..132,519(-)	hypothetical protein
EHI_179090	EHI_179090A	DS571154:142,886..151,593(-)	hypothetical protein
EHI_179100	EHI_179100A	DS571154:152,797..154,635(+)	hypothetical protein
EHI_179370	EHI_179370A	DS571431:13,003..13,992(-)	hypothetical protein
EHI_179390	EHI_179390A	DS571431:15,047..15,434(-)	Translation initiation factor, putative
EHI_179400	EHI_179400A	DS571431:16,067..17,119(-)	nuclear pore protein, putative
EHI_179800	EHI_179800A	DS571291:71..2,530(+)	hypothetical protein
EHI_179820	EHI_179820A	DS571291:3,424..4,281(+)	3'(2'),5'-bisphosphate nucleotidase, putative
EHI_179860	EHI_179860A	DS571291:10,774..11,329(+)	hypothetical protein
EHI_179880	EHI_179880A	DS571291:13,243..15,141(-)	hypothetical protein
EHI_179900	EHI_179900A	DS571291:17,138..18,805(-)	hypothetical protein
EHI_179940	EHI_179940A	DS571291:26,004..27,468(-)	hypothetical protein
EHI_180030	EHI_180030A	DS571291:38,172..39,794(-)	hypothetical protein
EHI_180300	EHI_180300A	DS571221:16,652..17,934(-)	DnaJ domain containing protein
EHI_180310	EHI_180310A	DS571221:20,301..22,337(-)	hypothetical protein
EHI_180350	EHI_180350A	DS571221:29,966..31,198(-)	26S protease regulatory subunit, putative
EHI_180360	EHI_180360A	DS571221:31,491..32,696(+)	hypothetical protein
EHI_180660	EHI_180660A	DS571443:1,351..3,300(-)	protein kinase domain containing protein
EHI_180770	EHI_180770A	DS571443:3,647..4,534(+)	hypothetical protein
EHI_181210	EHI_181210A	DS571288:26,453..28,432(-)	hypothetical protein
EHI_181220	EHI_181220A	DS571288:30,520..32,590(-)	adhesin 112 (EhADH112)
EHI_181240	EHI_181240A	DS571288:34,442..35,020(+)	Rab B GTPase
EHI_181260	EHI_181260A	DS571288:36,070..37,872(+)	protein kinase domain containing protein
EHI_181570	EHI_181570A	DS571373:15,416..19,639(+)	hypothetical protein
EHI_181590	EHI_181590A	DS571373:20,764..22,952(-)	hypothetical protein
EHI_182480	EHI_182480A	DS571156:6,745..8,340(-)	hypothetical protein
EHI_182520	EHI_182520A	DS571156:13,678..14,718(+)	DNAJ homolog subfamily A member 1, putative
EHI_182560	EHI_182560A	DS571156:18,060..18,716(-)	Vacuolar ATP synthase subunit E, putative
EHI_182580	EHI_182580A	DS571156:21,062..21,875(+)	syntaxin PM-like protein
EHI_182620	EHI_182620A	DS571156:25,233..26,660(-)	glutamic acid-rich protein precursor, putative
EHI_182630	EHI_182630A	DS571156:26,678..27,259(+)	hypothetical protein
EHI_182650	EHI_182650A	DS571156:27,919..29,130(+)	hypothetical protein
EHI_182660	EHI_182660A	DS571156:29,965..30,372(+)	hypothetical protein
EHI_182670	EHI_182670A	DS571156:30,860..31,576(+)	enhancer binding protein-2, putative
EHI_182680	EHI_182680A	DS571156:31,656..32,581(+)	WD domain containing protein
EHI_182690	EHI_182690A	DS571156:32,587..33,417(-)	hypothetical protein
EHI_182700	EHI_182700A	DS571156:34,820..35,752(+)	hypothetical protein, conserved
EHI_182720	EHI_182720A	DS571156:37,596..39,605(+)	dipeptidyl-peptidase, putative
EHI_182760	EHI_182760A	DS571156:45,616..46,893(+)	hypothetical protein
EHI_182770	EHI_182770A	DS571156:47,055..48,938(+)	hypothetical protein
EHI_182780	EHI_182780A	DS571156:49,026..50,791(-)	Ras GTPase-activating protein, putative
EHI_182790	EHI_182790A	DS571156:50,915..51,634(+)	hypothetical protein
EHI_182810	EHI_182810A	DS571156:52,120..55,146(-)	hypothetical protein
EHI_182820	EHI_182820A	DS571156:55,385..55,957(+)	hypothetical protein
EHI_182860	EHI_182860A	DS571156:59,849..61,081(+)	hypothetical protein
EHI_182870	EHI_182870A	DS571156:61,222..62,761(-)	hypothetical protein
EHI_182890	EHI_182890A	DS571156:64,088..65,266(-)	COP9 signalosome complex subunit 1, putative
EHI_182970	EHI_182970A	DS571156:83,017..84,102(+)	hypothetical protein, conserved
EHI_183010	EHI_183010A	DS571156:89,590..90,826(-)	dolichyl-diphosphooligosaccharide-protein glycotransferase, putative
EHI_183030	EHI_183030A	DS571156:91,932..92,483(-)	translation initiation factor 4e, putative
EHI_183060	EHI_183060A	DS571156:94,141..95,527(-)	pantothenate kinase 1, putative
EHI_183070	EHI_183070A	DS571156:96,160..99,093(+)	protein kinase domain containing protein
EHI_183080	EHI_183080A	DS571156:99,329..100,060(-)	rab-19, putative
EHI_183110	EHI_183110A	DS571156:103,518..105,090(+)	RNA recognition motif domain containing protein
EHI_183130	EHI_183130A	DS571156:109,145..110,128(-)	hypothetical protein
EHI_183150	EHI_183150A	DS571156:113,348..115,003(+)	hypothetical protein
EHI_183230	EHI_183230A	DS571156:141,531..142,370(+)	hypothetical protein
EHI_183240	EHI_183240A	DS571156:142,456..143,043(+)	RNA recognition motif domain containing protein
EHI_183250	EHI_183250A	DS571156:143,326..143,952(-)	hypothetical protein
EHI_183300	EHI_183300A	DS571156:148,884..149,498(-)	hypothetical protein
EHI_183440	EHI_183440A	DS571316:6,791..8,815(-)	hypothetical protein
EHI_183510	EHI_183510A	DS571316:17,916..23,021(+)	nuclear pore protein, putative
EHI_183530	EHI_183530A	DS571316:25,912..27,149(-)	hypothetical protein
EHI_183560	EHI_183560A	DS571316:30,409..31,371(-)	CAAX amino terminal protease family
EHI_183580	EHI_183580A	DS571316:32,717..34,618(-)	Rho guanine nucleotide exchange factor, putative
EHI_183890	EHI_183890A	DS571525:4,934..7,519(+)	hypothetical protein
EHI_184240	EHI_184240A	DS571436:9,453..10,610(+)	hypothetical protein
EHI_184490	EHI_184490A	DS571308:4,546..6,051(-)	hypothetical protein
EHI_184530	EHI_184530A	DS571308:18,067..20,928(-)	helicase, putative
EHI_185230	EHI_185230A	DS571249:8,963..14,815(+)	protein kinase, putative
EHI_185430	EHI_185430A	DS571356:6,097..8,509(-)	amino acid transporter, putative
EHI_186320	EHI_186320A	DS571159:7,782..9,563(+)	hypothetical protein
EHI_186330	EHI_186330A	DS571159:9,691..11,145(+)	hypothetical protein, conserved domain containing
EHI_186740	EHI_186740A	DS571159:29,098..30,368(+)	hypothetical protein
EHI_186760	EHI_186760A	DS571159:32,058..35,306(-)	hypothetical protein
EHI_186770	EHI_186770A	DS571159:37,105..38,136(+)	actin-binding protein, cofilin/tropomyosin family
EHI_186800	EHI_186800A	DS571159:42,051..44,831(+)	hypothetical protein, conserved
EHI_186840	EHI_186840A	DS571159:48,660..49,100(-)	actin-binding protein, cofilin/tropomyosin family
EHI_186850	EHI_186850A	DS571159:49,360..52,101(-)	PIWI domain protein
EHI_186880	EHI_186880A	DS571159:58,309..58,986(+)	hypothetical protein
EHI_186910	EHI_186910A	DS571159:63,475..65,301(+)	protein phosphatase domain-containing protein
EHI_186930	EHI_186930A	DS571159:66,903..68,042(+)	peptidase T, putative
EHI_187100	EHI_187100A	DS571159:100,358..100,689(-)	hypothetical protein
EHI_187170	EHI_187170A	DS571159:112,973..115,849(-)	hypothetical protein
EHI_187180	EHI_187180A	DS571159:116,542..118,675(+)	ubiquitin-protein ligase, putative
EHI_187220	EHI_187220A	DS571159:122,905..124,233(+)	WD domain containing protein
EHI_187230	EHI_187230A	DS571159:124,601..125,578(+)	longevity-assurance family protein
EHI_187270	EHI_187270A	DS571159:129,633..130,018(-)	hypothetical protein
EHI_187280	EHI_187280A	DS571159:133,318..135,642(+)	transcription initiation factor SPT5, putative
EHI_187300	EHI_187300A	DS571159:141,886..142,842(+)	hypothetical protein
EHI_187710	EHI_187710A	DS571404:8,777..10,180(+)	F-box domain containing membrane protein, putative
EHI_187720	EHI_187720A	DS571404:10,228..12,054(-)	DNA replication licensing factor, putative
EHI_187730	EHI_187730A	DS571404:12,254..12,799(-)	acetyltransferase, GNAT family
EHI_188080	EHI_188080A	DS571206:20,151..21,084(-)	3' exoribonuclease family protein
EHI_188100	EHI_188100A	DS571206:26,974..28,282(+)	hypothetical protein
EHI_188180	EHI_188180A	DS571206:40,417..41,668(+)	phosphoglycerate kinase, putative
EHI_188200	EHI_188200A	DS571206:43,525..48,588(+)	hypothetical protein
EHI_188220	EHI_188220A	DS571206:52,740..55,088(-)	hypothetical protein
EHI_188270	EHI_188270A	DS571206:61,062..61,628(-)	hypothetical protein
EHI_188580	EHI_188580A	DS571354:7,758..14,321(+)	hypothetical protein, conserved
EHI_188770	EHI_188770A	DS571230:12,132..12,572(-)	hypothetical protein
EHI_188790	EHI_188790A	DS571230:13,822..14,511(+)	hypothetical protein, conserved
EHI_188820	EHI_188820A	DS571230:19,765..21,387(+)	hypothetical protein
EHI_188830	EHI_188830A	DS571230:23,215..24,237(+)	DnaJ domain containing protein
EHI_188840	EHI_188840A	DS571230:24,331..25,570(-)	hypothetical protein
EHI_188850	EHI_188850A	DS571230:25,771..26,463(-)	hypothetical protein
EHI_188890	EHI_188890A	DS571230:30,850..31,206(+)	hypothetical protein, conserved
EHI_188900	EHI_188900A	DS571230:31,218..31,610(-)	hypothetical protein
EHI_188950	EHI_188950A	DS571230:41,706..43,416(+)	PH domain containing protein
EHI_189110	EHI_189110A	DS571408:7,015..8,133(+)	hypothetical protein, conserved domain containing
EHI_189120	EHI_189120A	DS571408:8,200..9,805(-)	hypothetical protein
EHI_189130	EHI_189130A	DS571408:9,894..10,244(-)	hypothetical protein
EHI_189140	EHI_189140A	DS571408:10,334..10,902(-)	ARF GTPase activating protein, putative
EHI_189160	EHI_189160A	DS571408:12,104..13,441(-)	hypothetical protein
EHI_189170	EHI_189170A	DS571408:13,568..16,313(-)	hypothetical protein
EHI_189420	EHI_189420A	DS571262:10,460..10,888(-)	deoxyuridine 5'-triphosphate nucleotidohydrolase, putative
EHI_189500	EHI_189500A	DS571262:28,413..31,373(-)	calponin homology domain protein, putative
EHI_189860	EHI_189860A	DS571315:6,450..7,934(+)	glycerophosphoryl diester phosphodiesterase, putative
EHI_189900	EHI_189900A	DS571315:14,221..15,750(+)	hypothetical protein
EHI_189930	EHI_189930A	DS571315:20,161..20,939(+)	hypothetical protein
EHI_189950	EHI_189950A	DS571315:21,713..22,624(-)	co-chaperone protein, putative
EHI_190860	EHI_190860A	DS571426:8,738..11,678(+)	hypothetical protein
EHI_190870	EHI_190870A	DS571426:12,653..13,906(+)	hypothetical protein
EHI_191730	EHI_191730A	DS571481:5,795..8,464(+)	hypothetical protein
EHI_192080	EHI_192080A	DS571317:20,147..20,662(+)	zinc finger protein, putative
EHI_192100	EHI_192100A	DS571317:21,470..22,069(+)	inosine triphosphate pyrophosphatase, putative
EHI_192120	EHI_192120A	DS571317:23,114..23,647(+)	hypothetical protein
EHI_192270	EHI_192270A	DS571209:2,896..4,617(-)	hypothetical protein
EHI_192280	EHI_192280A	DS571209:4,718..8,251(-)	hypothetical protein
EHI_192460	EHI_192460A	DS571209:24,456..28,094(-)	formin homology 2 family protein
EHI_192480	EHI_192480A	DS571209:29,949..30,794(+)	scavenger mRNA decapping enzyme, putative
EHI_192580	EHI_192580A	DS571209:53,982..54,656(-)	hypothetical protein
EHI_192740	EHI_192740A	DS571384:3,181..4,221(+)	UBA/TS-N domain-containing protein
EHI_192830	EHI_192830A	DS571384:14,707..16,641(-)	DNA repair and recombination protein, putative
EHI_193290	EHI_193290A	DS571265:5,985..8,933(-)	hypothetical protein
EHI_193340	EHI_193340A	DS571265:14,016..16,820(-)	mutS family protein
EHI_193350	EHI_193350A	DS571265:16,935..17,888(-)	3'(2'),5'-bisphosphate nucleotidase, putative
EHI_193410	EHI_193410A	DS571265:26,364..27,311(-)	hypothetical protein
EHI_193450	EHI_193450A	DS571265:32,055..33,314(+)	hypothetical protein
EHI_193490	EHI_193490A	DS571265:36,700..37,429(+)	haloacid dehalogenase-like hydrolase domain-containing protein
EHI_193500	EHI_193500A	DS571265:37,482..38,549(-)	hypothetical protein
EHI_193510	EHI_193510A	DS571265:38,657..39,586(-)	RNA-binding protein, putative
EHI_194190	EHI_194190A	DS571191:12,063..12,659(-)	hypothetical protein
EHI_194200	EHI_194200A	DS571191:12,884..14,497(+)	amino acid transporter, putative
EHI_194220	EHI_194220A	DS571191:16,017..17,218(-)	protein phosphatase domain-containing protein
EHI_194230	EHI_194230A	DS571191:17,391..18,205(+)	hypothetical protein
EHI_194250	EHI_194250A	DS571191:18,952..19,305(+)	hypothetical protein, conserved
EHI_194330	EHI_194330A	DS571191:30,825..31,631(+)	autophagocytosis protein, putative
EHI_194360	EHI_194360A	DS571191:36,204..37,088(+)	hypothetical protein
EHI_194370	EHI_194370A	DS571191:37,173..38,087(+)	hypothetical protein
EHI_194400	EHI_194400A	DS571191:40,494..41,326(-)	SNF7 family protein
EHI_194470	EHI_194470A	DS571191:48,832..50,105(+)	hypothetical protein
EHI_194520	EHI_194520A	DS571191:56,708..57,616(+)	LIM zinc finger domain containing protein
EHI_194530	EHI_194530A	DS571191:58,397..60,100(+)	hypothetical protein
EHI_194610	EHI_194610A	DS571191:73,102..74,274(-)	hypothetical protein
EHI_194980	EHI_194980A	DS571250:17,020..18,399(+)	hypothetical protein
EHI_195000	EHI_195000A	DS571250:20,679..21,623(+)	hypothetical protein
EHI_195040	EHI_195040A	DS571250:28,160..29,188(+)	hypothetical protein
EHI_195090	EHI_195090A	DS571250:40,379..41,598(+)	hypothetical protein
EHI_195140	EHI_195140A	DS571250:47,802..48,349(+)	hypothetical protein
EHI_196410	EHI_196410A	DS571418:13,904..16,831(+)	Ribosome biogenesis protein BMS1, putative
EHI_196520	EHI_196520A	DS571482:934..1,359(-)	hypothetical protein
EHI_196580	EHI_196580A	DS571482:9,433..10,221(-)	phosphoribulokinase /uridine kinase family protein
EHI_196890	EHI_196890A	DS571157:12,418..14,931(-)	gamma-adaptin, putative
EHI_196950	EHI_196950A	DS571157:24,376..24,690(+)	hypothetical protein
EHI_196990	EHI_196990A	DS571157:35,103..36,086(+)	Rab GTPase activating protein, putative
EHI_197020	EHI_197020A	DS571157:40,945..41,514(-)	signal peptidase, putative
EHI_197060	EHI_197060A	DS571157:47,332..48,027(+)	ser/thr protein phosphatase family protein
EHI_197090	EHI_197090A	DS571157:53,553..54,137(+)	hypothetical protein
EHI_197100	EHI_197100A	DS571157:54,241..55,062(-)	hypothetical protein
EHI_197200	EHI_197200A	DS571157:73,615..78,687(-)	hypothetical protein
EHI_197230	EHI_197230A	DS571157:82,018..84,512(-)	formin homology 2 family protein
EHI_197300	EHI_197300A	DS571157:95,528..98,719(-)	phospholipid-transporting ATPase Neo1, putative
EHI_197370	EHI_197370A	DS571157:118,363..119,691(+)	hypothetical protein
EHI_197380	EHI_197380A	DS571157:119,864..121,909(+)	hypothetical protein
EHI_197400	EHI_197400A	DS571157:124,972..126,207(-)	hypothetical protein
EHI_197420	EHI_197420A	DS571157:127,559..128,789(-)	hypothetical protein
EHI_197440	EHI_197440A	DS571157:129,454..131,218(-)	hypothetical protein
EHI_197460	EHI_197460A	DS571157:132,854..133,846(+)	peptidase S54 (rhomboid) family protein
EHI_197500	EHI_197500A	DS571157:137,586..138,362(-)	hypothetical protein
EHI_197540	EHI_197540A	DS571157:144,508..145,713(+)	protein kinase, putative
EHI_197550	EHI_197550A	DS571157:145,945..148,905(+)	formin homology 2 family protein
EHI_197660	EHI_197660A	DS571365:1,020..1,442(+)	hypothetical protein, conserved
EHI_197860	EHI_197860A	DS571365:17,082..19,355(-)	heat shock protein 70, putative
EHI_198010	EHI_198010A	DS571579:5,277..7,818(-)	19S cap proteasome S2 subunit
EHI_198590	EHI_198590A	DS571165:6,316..7,701(-)	hypothetical protein
EHI_198600	EHI_198600A	DS571165:7,831..9,136(+)	hypothetical protein, conserved
EHI_198650	EHI_198650A	DS571165:22,578..23,454(-)	cyclin, domain containing protein
EHI_198710	EHI_198710A	DS571165:31,282..31,768(+)	hypothetical protein, conserved
EHI_198790	EHI_198790A	DS571165:41,808..44,750(-)	alanyl-tRNA synthetase, putative
EHI_198800	EHI_198800A	DS571165:45,763..46,269(+)	cytidylyltransferase, putative
EHI_198815	EHI_198815A	DS571165:48,101..48,583(+)	hypothetical protein, conserved
EHI_198840	EHI_198840A	DS571165:54,577..56,451(-)	zinc finger protein, putative
EHI_198880	EHI_198880A	DS571165:59,189..60,676(+)	Proliferating-cell nucleolar antigen p120, putative
EHI_198950	EHI_198950A	DS571165:78,250..79,239(-)	WD-repeat protein
EHI_198960	EHI_198960A	DS571165:79,494..80,733(-)	transcription initiation factor TFIID subunit 5, putative
EHI_199010	EHI_199010A	DS571165:94,891..95,451(+)	hypothetical protein
EHI_199030	EHI_199030A	DS571165:99,507..101,336(-)	protein kinase, putative
EHI_199080	EHI_199080A	DS571165:106,806..107,542(+)	2-phosphosulfolactate phosphatase, putative
EHI_199160	EHI_199160A	DS571165:118,839..119,700(-)	hypothetical protein
EHI_199600	EHI_199600A	DS571319:6,105..7,031(+)	SKIP/SNW domain protein
EHI_199640	EHI_199640A	DS571319:14,686..16,445(-)	hypothetical protein
EHI_199670	EHI_199670A	DS571319:19,301..19,699(+)	hypothetical protein
EHI_199700	EHI_199700A	DS571319:25,997..29,677(+)	SMC4 protein, putative
EHI_199960	EHI_199960A	DS571332:5,800..6,802(+)	Inosine-uridine preferring nucleoside hydrolase, putative
EHI_200000	EHI_200000A	DS571332:10,181..12,304(-)	hypothetical protein, conserved
EHI_200010	EHI_200010A	DS571332:12,410..13,381(+)	hypothetical protein
EHI_200030	EHI_200030A	DS571332:15,960..16,954(+)	hypothetical protein
EHI_200070	EHI_200070A	DS571332:21,931..23,412(+)	hypothetical protein, conserved
EHI_200080	EHI_200080A	DS571332:23,551..24,507(-)	purine nucleoside phosphorylase, putative
EHI_200690	EHI_200690A	DS571248:14,832..15,956(+)	cysteine protease, putative
EHI_200820	EHI_200820A	DS571248:37,450..43,995(-)	ubiquitin carboxyl-terminal hydrolase domain containing protein
EHI_200830	EHI_200830A	DS571248:44,193..45,296(-)	hypothetical protein
EHI_200960	EHI_200960A	DS571542:5,511..7,439(-)	TLD domain containing protein
EHI_200980	EHI_200980A	DS571542:8,999..9,592(-)	hypothetical protein, conserved
EHI_201240	EHI_201240A	DS571306:17,203..17,997(-)	hypothetical protein
EHI_201280	EHI_201280A	DS571306:28,366..29,562(-)	hypothetical protein

## Sheet: CONTIGS with NATS-EHI
Contig ID	Gene Count	Genes with NAT	Rate (%)
DS571145	268	74	27.6119
DS571146	105	41	39.0476
DS571156	85	35	41.1765
DS571148	85	27	31.7647
DS571162	64	26	40.625
DS571150	93	24	25.8065
DS571160	74	23	31.0811
DS571166	62	23	37.0968
DS571147	115	22	19.1304
DS571164	59	21	35.5932
DS571151	73	19	26.0274
DS571157	68	19	27.9412
DS571159	69	19	27.5362
DS571163	71	19	26.7606
DS571215	39	19	48.7179
DS571152	73	18	24.6575
DS571154	67	18	26.8657
DS571161	66	16	24.2424
DS571149	91	15	16.4835
DS571165	64	15	23.4375
DS571180	44	15	34.0909
DS571182	41	15	36.5854
DS571186	47	15	31.9149
DS571227	35	15	42.8571
DS571153	71	14	19.7183
DS571175	52	14	26.9231
DS571190	45	14	31.1111
DS571195	44	14	31.8182
DS571207	40	14	35
DS571155	70	13	18.5714
DS571169	45	13	28.8889
DS571178	49	13	26.5306
DS571185	46	13	28.2609
DS571191	51	13	25.4902
DS571170	52	12	23.0769
DS571192	33	12	36.3636
DS571158	67	11	16.4179
DS571168	43	11	25.5814
DS571173	50	11	22
DS571179	49	11	22.449
DS571193	32	11	34.375
DS571199	39	11	28.2051
DS571167	58	10	17.2414
DS571177	39	10	25.641
DS571183	51	10	19.6078
DS571188	36	10	27.7778
DS571197	43	10	23.2558
DS571198	38	10	26.3158
DS571235	32	10	31.25
DS571172	57	9	15.7895
DS571181	38	9	23.6842
DS571184	39	9	23.0769
DS571200	37	9	24.3243
DS571205	34	9	26.4706
DS571211	21	9	42.8571
DS571230	29	9	31.0345
DS571240	25	9	36
DS571331	20	9	45
DS571187	42	8	19.0476
DS571194	40	8	20
DS571201	33	8	24.2424
DS571204	40	8	20
DS571222	26	8	30.7692
DS571223	37	8	21.6216
DS571231	21	8	38.0952
DS571233	29	8	27.5862
DS571238	24	8	33.3333
DS571265	25	8	32
DS571294	21	8	38.0952
DS571313	17	8	47.0588
DS571171	41	7	17.0732
DS571203	28	7	25
DS571213	31	7	22.5806
DS571216	24	7	29.1667
DS571229	22	7	31.8182
DS571246	31	7	22.5806
DS571259	30	7	23.3333
DS571260	25	7	28
DS571276	19	7	36.8421
DS571280	29	7	24.1379
DS571291	24	7	29.1667
DS571400	13	7	53.8462
DS571432	11	7	63.6364
DS571174	46	6	13.0435
DS571189	45	6	13.3333
DS571196	33	6	18.1818
DS571206	29	6	20.6897
DS571220	24	6	25
DS571225	29	6	20.6897
DS571228	23	6	26.087
DS571263	27	6	22.2222
DS571271	15	6	40
DS571275	23	6	26.087
DS571282	13	6	46.1538
DS571309	21	6	28.5714
DS571326	14	6	42.8571
DS571332	21	6	28.5714
DS571342	16	6	37.5
DS571351	14	6	42.8571
DS571408	12	6	50
DS571208	20	5	25
DS571209	30	5	16.6667
DS571226	21	5	23.8095
DS571243	30	5	16.6667
DS571250	23	5	21.7391
DS571253	25	5	20
DS571255	24	5	20.8333
DS571257	27	5	18.5185
DS571266	23	5	21.7391
DS571283	24	5	20.8333
DS571286	20	5	25
DS571289	15	5	33.3333
DS571304	13	5	38.4615
DS571316	19	5	26.3158
DS571320	14	5	35.7143
DS571341	10	5	50
DS571377	14	5	35.7143
DS571392	9	5	55.5556
DS571430	8	5	62.5
DS571202	24	4	16.6667
DS571210	19	4	21.0526
DS571217	31	4	12.9032
DS571221	23	4	17.3913
DS571224	23	4	17.3913
DS571232	21	4	19.0476
DS571234	18	4	22.2222
DS571236	20	4	20
DS571237	19	4	21.0526
DS571242	26	4	15.3846
DS571247	16	4	25
DS571254	27	4	14.8148
DS571258	14	4	28.5714
DS571261	22	4	18.1818
DS571267	16	4	25
DS571268	22	4	18.1818
DS571269	16	4	25
DS571270	23	4	17.3913
DS571272	17	4	23.5294
DS571274	20	4	20
DS571281	22	4	18.1818
DS571288	16	4	25
DS571303	15	4	26.6667
DS571310	10	4	40
DS571311	19	4	21.0526
DS571315	16	4	25
DS571319	16	4	25
DS571323	13	4	30.7692
DS571328	10	4	40
DS571335	12	4	33.3333
DS571340	14	4	28.5714
DS571346	18	4	22.2222
DS571361	13	4	30.7692
DS571368	13	4	30.7692
DS571374	11	4	36.3636
DS571380	9	4	44.4444
DS571429	9	4	44.4444
DS571438	9	4	44.4444
DS571534	8	4	50
DS571176	36	3	8.33333
DS571214	26	3	11.5385
DS571241	28	3	10.7143
DS571244	18	3	16.6667
DS571245	19	3	15.7895
DS571248	21	3	14.2857
DS571256	21	3	14.2857
DS571273	23	3	13.0435
DS571284	19	3	15.7895
DS571285	17	3	17.6471
DS571290	18	3	16.6667
DS571293	13	3	23.0769
DS571296	20	3	15
DS571299	22	3	13.6364
DS571300	16	3	18.75
DS571307	13	3	23.0769
DS571317	15	3	20
DS571321	12	3	25
DS571322	17	3	17.6471
DS571330	11	3	27.2727
DS571338	12	3	25
DS571339	17	3	17.6471
DS571343	13	3	23.0769
DS571344	15	3	20
DS571349	16	3	18.75
DS571357	14	3	21.4286
DS571359	9	3	33.3333
DS571383	12	3	25
DS571389	8	3	37.5
DS571393	7	3	42.8571
DS571398	10	3	30
DS571403	11	3	27.2727
DS571404	11	3	27.2727
DS571406	8	3	37.5
DS571411	11	3	27.2727
DS571414	8	3	37.5
DS571416	10	3	30
DS571427	8	3	37.5
DS571431	11	3	27.2727
DS571453	10	3	30
DS571471	7	3	42.8571
DS571486	6	3	50
DS571540	7	3	42.8571
DS571212	22	2	9.09091
DS571218	26	2	7.69231
DS571239	15	2	13.3333
DS571251	12	2	16.6667
DS571252	11	2	18.1818
DS571262	17	2	11.7647
DS571264	18	2	11.1111
DS571277	18	2	11.1111
DS571278	21	2	9.52381
DS571279	20	2	10
DS571287	24	2	8.33333
DS571292	20	2	10
DS571295	13	2	15.3846
DS571297	21	2	9.52381
DS571301	14	2	14.2857
DS571306	13	2	15.3846
DS571308	12	2	16.6667
DS571314	11	2	18.1818
DS571318	17	2	11.7647
DS571327	8	2	25
DS571329	15	2	13.3333
DS571334	14	2	14.2857
DS571336	12	2	16.6667
DS571337	16	2	12.5
DS571345	15	2	13.3333
DS571350	14	2	14.2857
DS571353	7	2	28.5714
DS571355	12	2	16.6667
DS571360	4	2	50
DS571365	13	2	15.3846
DS571372	7	2	28.5714
DS571373	13	2	15.3846
DS571378	13	2	15.3846
DS571381	14	2	14.2857
DS571384	14	2	14.2857
DS571387	8	2	25
DS571390	12	2	16.6667
DS571399	8	2	25
DS571401	13	2	15.3846
DS571402	13	2	15.3846
DS571405	6	2	33.3333
DS571421	7	2	28.5714
DS571422	7	2	28.5714
DS571423	10	2	20
DS571426	4	2	50
DS571441	8	2	25
DS571443	10	2	20
DS571446	8	2	25
DS571452	8	2	25
DS571465	3	2	66.6667
DS571482	10	2	20
DS571488	9	2	22.2222
DS571497	4	2	50
DS571506	6	2	33.3333
DS571516	6	2	33.3333
DS571542	4	2	50
DS571609	4	2	50
DS571685	2	2	100
DS571699	5	2	40
DS571731	3	2	66.6667
DS571249	8	1	12.5
DS571312	9	1	11.1111
DS571324	11	1	9.09091
DS571347	17	1	5.88235
DS571354	4	1	25
DS571356	13	1	7.69231
DS571366	2	1	50
DS571367	8	1	12.5
DS571370	11	1	9.09091
DS571371	9	1	11.1111
DS571382	11	1	9.09091
DS571388	11	1	9.09091
DS571410	7	1	14.2857
DS571413	8	1	12.5
DS571418	6	1	16.6667
DS571436	6	1	16.6667
DS571444	5	1	20
DS571447	5	1	20
DS571451	6	1	16.6667
DS571454	5	1	20
DS571459	7	1	14.2857
DS571462	5	1	20
DS571466	7	1	14.2857
DS571481	8	1	12.5
DS571485	9	1	11.1111
DS571490	4	1	25
DS571494	4	1	25
DS571495	2	1	50
DS571507	11	1	9.09091
DS571525	3	1	33.3333
DS571528	10	1	10
DS571537	1	1	100
DS571541	6	1	16.6667
DS571547	5	1	20
DS571549	2	1	50
DS571558	3	1	33.3333
DS571574	5	1	20
DS571578	6	1	16.6667
DS571579	4	1	25
DS571588	5	1	20
DS571594	4	1	25
DS571600	4	1	25
DS571607	4	1	25
DS571641	5	1	20
DS571653	6	1	16.6667
DS571675	2	1	50
DS571684	1	1	100
DS571702	5	1	20
DS571711	4	1	25
DS571718	1	1	100
DS571736	2	1	50
DS571770	2	1	50
DS571982	1	1	100

## Sheet: GENE-NAT-EHI-Position
Gene ID	source_id	Genomic Location (Gene)	Product Description	Nb of genes
EHI_151220	EHI_151220A	DS571145:10,325..12,604(+)	hypothetical protein
EHI_151660	EHI_151660A	DS571145:112,582..113,245(-)	hypothetical protein
EHI_151680	EHI_151680A	DS571145:119,871..122,033(-)	hypothetical protein
EHI_151690	EHI_151690A	DS571145:122,498..123,411(+)	hypothetical protein
EHI_151740	EHI_151740A	DS571145:132,689..134,838(+)	hypothetical protein
EHI_151750	EHI_151750A	DS571145:135,045..135,653(-)	hypothetical protein
EHI_151790	EHI_151790A	DS571145:147,537..149,699(+)	F-box/WD domain containing protein
EHI_151800	EHI_151800A	DS571145:150,130..150,725(-)	ganglioside gm2 activator protein, putative
EHI_151840	EHI_151840A	DS571145:160,354..162,062(-)	hypothetical protein
EHI_151920	EHI_151920A	DS571145:174,421..175,593(+)	inorganic polyphosphate/ATP-NAD kinase, putative
EHI_151940	EHI_151940A	DS571145:178,313..179,755(+)	amino acid transporter, putative
EHI_151980	EHI_151980A	DS571145:185,292..186,053(+)	vacuolar sorting protein 9 (VPS9) domain containing protein
EHI_152000	EHI_152000A	DS571145:187,289..188,743(-)	Legume-like lectin family protein, membrane-bound
EHI_152040	EHI_152040A	DS571145:195,254..196,279(-)	hypothetical protein
EHI_152100	EHI_152100A	DS571145:209,159..209,794(-)	hypothetical protein
EHI_152180	EHI_152180A	DS571145:223,567..224,508(-)	RNA recognition motif domain containing protein
EHI_152210	EHI_152210A	DS571145:227,993..229,505(+)	hypothetical protein
EHI_152310	EHI_152310A	DS571145:242,666..243,532(+)	branched-chain amino acid aminotransferase, putative
EHI_152320	EHI_152320A	DS571145:243,727..245,037(+)	hypothetical protein
EHI_152330	EHI_152330A	DS571145:245,521..246,411(+)	Arginase, putative
EHI_152350	EHI_152350A	DS571145:249,136..249,852(+)	casein kinase II regulatory subunit family protein
EHI_152360	EHI_152360A	DS571145:249,936..250,517(-)	hypothetical protein
EHI_152370	EHI_152370A	DS571145:250,668..252,018(-)	hypothetical protein
EHI_152420	EHI_152420A	DS571145:259,380..264,644(+)	tyrosine kinase, putative
EHI_152430	EHI_152430A	DS571145:264,769..265,700(-)	cell division protein kinase 2, putative
EHI_152440	EHI_152440A	DS571145:266,085..270,704(-)	hypothetical protein
EHI_152510	EHI_152510A	DS571145:279,142..279,997(+)	hypothetical protein
EHI_152530	EHI_152530A	DS571145:280,902..282,407(-)	SP-RING zinc finger domain containing protein
EHI_152620	EHI_152620A	DS571145:293,551..294,327(-)	hypothetical protein
EHI_151290	EHI_151290A	DS571145:31,578..32,561(+)	longevity-assurance family protein
EHI_152700	EHI_152700A	DS571145:312,193..312,548(-)	hypothetical protein
EHI_152710	EHI_152710A	DS571145:313,614..313,981(+)	RING finger protein, putative
EHI_152730	EHI_152730A	DS571145:315,992..317,543(+)	RNA polymerase III subunit, putative
EHI_152740	EHI_152740A	DS571145:317,650..318,345(-)	hypothetical protein
EHI_152750	EHI_152750A	DS571145:319,197..320,603(+)	eukaryotic peptide chain release factor subunit 1, putative
EHI_152760	EHI_152760A	DS571145:320,985..321,930(+)	metal cation transporter, zinc (Zn2 )-iron (Fe2 ) permease (ZIP) family
EHI_152770	EHI_152770A	DS571145:323,515..324,849(-)	WD domain containing protein
EHI_152800	EHI_152800A	DS571145:327,857..328,159(-)	hypothetical protein
EHI_151300	EHI_151300A	DS571145:33,005..34,200(-)	Sir2 family transcriptional regulator, putative
EHI_152840	EHI_152840A	DS571145:332,991..334,100(-)	hypothetical protein
EHI_152850	EHI_152850A	DS571145:334,176..335,237(-)	histidine acid phosphatase family protein
EHI_152860	EHI_152860A	DS571145:335,416..337,866(+)	hypothetical protein
EHI_152870	EHI_152870A	DS571145:337,997..338,836(+)	hypothetical protein, conserved
EHI_152910	EHI_152910A	DS571145:343,904..345,271(+)	TBC domain containing protein
EHI_152920	EHI_152920A	DS571145:345,973..347,049(-)	hypothetical protein
EHI_151330	EHI_151330A	DS571145:35,989..39,306(-)	leucine rich repeat protein, BspA family
EHI_152960	EHI_152960A	DS571145:355,512..359,738(+)	hypothetical protein
EHI_152970	EHI_152970A	DS571145:359,792..360,961(-)	hypothetical protein
EHI_152990	EHI_152990A	DS571145:361,648..362,067(-)	actin-binding protein, cofilin/tropomyosin family
EHI_153040	EHI_153040A	DS571145:369,469..370,146(+)	hypothetical protein
EHI_153090	EHI_153090A	DS571145:383,674..384,392(+)	hypothetical protein
EHI_153130	EHI_153130A	DS571145:390,972..396,011(+)	hypothetical protein
EHI_153150	EHI_153150A	DS571145:397,245..398,891(-)	RhoGAP domain containing protein
EHI_153170	EHI_153170A	DS571145:401,721..403,181(-)	hypothetical protein
EHI_153180	EHI_153180A	DS571145:403,286..404,413(-)	hypothetical protein
EHI_153190	EHI_153190A	DS571145:404,591..405,451(+)	proteasome subunit alpha type 6, putative
EHI_153200	EHI_153200A	DS571145:405,540..406,487(+)	hypothetical protein, conserved
EHI_153210	EHI_153210A	DS571145:406,607..408,262(+)	hypothetical protein
EHI_153280	EHI_153280A	DS571145:418,403..419,315(+)	hypothetical protein, conserved
EHI_153320	EHI_153320A	DS571145:426,156..427,101(+)	hypothetical protein
EHI_153390	EHI_153390A	DS571145:436,896..439,043(+)	phospholipase, patatin family protein
EHI_153410	EHI_153410A	DS571145:444,035..444,538(-)	nitroreductase family protein
EHI_153420	EHI_153420A	DS571145:444,732..445,457(-)	hypothetical protein
EHI_151370	EHI_151370A	DS571145:45,411..48,056(-)	WD domain containing protein
EHI_153480	EHI_153480A	DS571145:452,230..452,886(+)	translation initiation factor 2 beta subunit, putative
EHI_153490	EHI_153490A	DS571145:452,997..455,291(+)	inositol polyphosphate 5-phosphatase, putative
EHI_153510	EHI_153510A	DS571145:457,243..458,730(-)	Rho guanine nucleotide exchange factor, putative
EHI_151380	EHI_151380A	DS571145:48,711..49,514(-)	hypothetical protein, conserved
EHI_153710	EHI_153710A	DS571145:489,897..490,577(-)	methylene-fatty-acyl-phospholipid synthase, putative
EHI_151390	EHI_151390A	DS571145:49,704..50,513(-)	hypothetical protein
EHI_151420	EHI_151420A	DS571145:59,845..62,556(-)	hypothetical protein
EHI_151460	EHI_151460A	DS571145:68,763..69,975(+)	hypothetical protein
EHI_151200	EHI_151200A	DS571145:7,646..8,968(+)	hypothetical protein, conserved
EHI_151210	EHI_151210A	DS571145:9,060..10,191(-)	TBC domain containing protein	74
EHI_148570	EHI_148570A	DS571146:107,025..108,835(-)	hypothetical protein
EHI_148580	EHI_148580A	DS571146:109,594..110,670(+)	choline/ethanolamine kinase, putative
EHI_148590	EHI_148590A	DS571146:110,864..113,743(-)	hypothetical protein
EHI_148600	EHI_148600A	DS571146:113,906..116,506(-)	hypothetical protein
EHI_148610	EHI_148610A	DS571146:117,465..118,294(+)	hypothetical protein
EHI_148060	EHI_148060A	DS571146:12,108..12,983(-)	hypothetical protein, conserved
EHI_148630	EHI_148630A	DS571146:120,994..122,937(-)	SEC-24 protein, putative
EHI_148640	EHI_148640A	DS571146:123,094..124,227(-)	hypothetical protein
EHI_148650	EHI_148650A	DS571146:124,373..125,555(-)	leucine rich repeat and phosphatase domain containing protein
EHI_148660	EHI_148660A	DS571146:125,713..126,408(-)	Rab family GTPase
EHI_148680	EHI_148680A	DS571146:127,515..130,904(-)	hypothetical protein, conserved
EHI_148700	EHI_148700A	DS571146:132,805..137,820(-)	phosphatidylinositol 4-kinase, putative
EHI_148710	EHI_148710A	DS571146:137,879..139,009(+)	hypothetical protein
EHI_148760	EHI_148760A	DS571146:144,128..145,597(-)	N2,N2-dimethylguanosine tRNA methyltransferase, putative
EHI_148780	EHI_148780A	DS571146:154,889..156,764(+)	hypothetical protein, conserved
EHI_148840	EHI_148840A	DS571146:168,474..169,790(-)	RhoGAP domain containing protein
EHI_148860	EHI_148860A	DS571146:171,211..172,572(+)	Rab GTPase activating protein, putative
EHI_148900	EHI_148900A	DS571146:179,290..180,781(-)	protein kinase, putative
EHI_148110	EHI_148110A	DS571146:18,121..20,055(+)	hypothetical protein
EHI_148910	EHI_148910A	DS571146:180,997..184,519(-)	interaptin, putative
EHI_148990	EHI_148990A	DS571146:199,716..202,217(-)	heat shock protein 70, putative
EHI_148150	EHI_148150A	DS571146:24,670..25,545(-)	hypothetical protein
EHI_148160	EHI_148160A	DS571146:25,891..28,011(-)	cullin family protein
EHI_148180	EHI_148180A	DS571146:29,885..31,237(+)	hypothetical protein
EHI_148200	EHI_148200A	DS571146:32,272..34,020(-)	serine/threonine-protein kinase, putative
EHI_148220	EHI_148220A	DS571146:35,836..37,174(-)	protein kinase, putative
EHI_148240	EHI_148240A	DS571146:39,193..39,609(+)	hypothetical protein
EHI_148250	EHI_148250A	DS571146:45,078..46,129(-)	hypothetical protein
EHI_148270	EHI_148270A	DS571146:47,001..48,192(-)	GTP-binding protein, putative
EHI_148310	EHI_148310A	DS571146:54,930..57,578(+)	DNA repair endonuclease, putative
EHI_148350	EHI_148350A	DS571146:62,860..63,290(-)	transcription initiation protein SPT4, putative
EHI_148370	EHI_148370A	DS571146:64,042..64,935(-)	hypothetical protein, conserved domain containing
EHI_148030	EHI_148030A	DS571146:7,003..7,503(+)	hypothetical protein
EHI_148040	EHI_148040A	DS571146:7,649..8,437(+)	proteasome subunit beta type 7-B precursor, putative
EHI_148420	EHI_148420A	DS571146:70,326..72,424(-)	hypothetical protein
EHI_148050	EHI_148050A	DS571146:8,752..9,933(+)	hypothetical protein, conserved
EHI_148460	EHI_148460A	DS571146:81,530..82,573(+)	leucine rich repeat protein, BspA family
EHI_148470	EHI_148470A	DS571146:82,906..83,943(+)	asparagine synthetase A, putative
EHI_148490	EHI_148490A	DS571146:87,156..89,531(-)	hypothetical protein, conserved
EHI_148510	EHI_148510A	DS571146:91,379..92,431(-)	hypothetical protein
EHI_148540	EHI_148540A	DS571146:97,413..98,141(+)	hypothetical protein, conserved	41
EHI_044520	EHI_044520A	DS571147:10,315..11,601(+)	hypothetical protein
EHI_045140	EHI_045140A	DS571147:100,702..101,343(+)	hypothetical protein
EHI_045150	EHI_045150A	DS571147:101,384..102,102(-)	prenyl cysteine carboxyl methyltransferase, putative
EHI_045170	EHI_045170A	DS571147:102,912..108,311(+)	U5 snRNP-specific 200kd protein, putative
EHI_045280	EHI_045280A	DS571147:119,681..120,810(-)	RNA recognition motif domain containing protein
EHI_045360	EHI_045360A	DS571147:135,372..136,922(+)	importin alpha subunit, putative
EHI_045390	EHI_045390A	DS571147:140,115..141,353(-)	hypothetical protein
EHI_045410	EHI_045410A	DS571147:143,474..144,832(+)	metallo-beta-lactamase family protein
EHI_045420	EHI_045420A	DS571147:144,893..146,143(-)	hypothetical protein
EHI_045430	EHI_045430A	DS571147:147,769..148,185(-)	hypothetical protein
EHI_045550	EHI_045550A	DS571147:170,901..171,521(-)	Rab family GTPase
EHI_045560	EHI_045560A	DS571147:171,713..173,989(+)	hypothetical protein
EHI_044580	EHI_044580A	DS571147:18,983..19,994(+)	hypothetical protein
EHI_045600	EHI_045600A	DS571147:181,062..183,089(+)	Ras family protein
EHI_044650	EHI_044650A	DS571147:26,693..28,159(-)	importin alpha, putative
EHI_044660	EHI_044660A	DS571147:28,834..29,700(+)	hypothetical protein
EHI_044720	EHI_044720A	DS571147:35,571..36,632(+)	hypothetical protein
EHI_044730	EHI_044730A	DS571147:36,706..37,068(-)	peptidyl-prolyl cis-trans isomerase, putative
EHI_044780	EHI_044780A	DS571147:46,548..47,123(+)	hypothetical protein
EHI_044500	EHI_044500A	DS571147:7,789..9,513(-)	cyst wall-specific glycoprotein Jacob, putative
EHI_045050	EHI_045050A	DS571147:86,422..88,257(-)	AAA family ATPase, putative
EHI_045130	EHI_045130A	DS571147:99,119..100,405(-)	hypothetical protein	22
EHI_012320	EHI_012320A	DS571148:105,005..106,683(-)	pumilio domain-containing protein C6G9.14, putative
EHI_012390	EHI_012390A	DS571148:127,185..127,706(-)	peptidyl-prolyl cis-trans isomerase, putative
EHI_011800	EHI_011800A	DS571148:13,693..14,514(+)	hypothetical protein
EHI_012500	EHI_012500A	DS571148:150,289..152,835(-)	Coatomer gamma subunit, putative
EHI_011820	EHI_011820A	DS571148:16,472..17,464(+)	hypothetical protein
EHI_012570	EHI_012570A	DS571148:170,978..171,876(-)	toxin resistance protein, putative
EHI_012590	EHI_012590A	DS571148:182,073..183,473(+)	hypothetical protein
EHI_012600	EHI_012600A	DS571148:184,676..185,320(+)	metallo-beta-lactamase family protein
EHI_011870	EHI_011870A	DS571148:23,098..23,874(-)	proteasome subunit beta type 5 precursor, putative
EHI_011890	EHI_011890A	DS571148:25,443..26,571(+)	peptidase, C54 family
EHI_011900	EHI_011900A	DS571148:27,496..27,948(+)	hypothetical protein
EHI_011950	EHI_011950A	DS571148:36,444..37,373(+)	serine/threonine-protein phosphatase 2A catalytic subunit alpha isoform, putative
EHI_011970	EHI_011970A	DS571148:40,751..42,295(+)	high-affinity potassium uptake transporter, putative
EHI_012040	EHI_012040A	DS571148:52,246..53,814(-)	poly(A) polymerase, putative
EHI_012070	EHI_012070A	DS571148:56,267..57,054(-)	hypothetical protein
EHI_012080	EHI_012080A	DS571148:57,173..58,132(-)	hypothetical protein
EHI_012100	EHI_012100A	DS571148:60,186..61,705(+)	Sec1 family protein
EHI_012110	EHI_012110A	DS571148:61,726..62,028(-)	hypothetical protein
EHI_012150	EHI_012150A	DS571148:66,522..67,420(-)	hypothetical protein, conserved
EHI_012160	EHI_012160A	DS571148:67,759..69,681(+)	ser/thr protein phosphatase family protein
EHI_012170	EHI_012170A	DS571148:69,756..71,135(+)	hypothetical protein
EHI_012180	EHI_012180A	DS571148:71,165..72,589(-)	hypothetical protein
EHI_012200	EHI_012200A	DS571148:74,338..75,021(+)	hypothetical protein
EHI_012220	EHI_012220A	DS571148:76,793..79,918(-)	protein kinase domain containing protein
EHI_012230	EHI_012230A	DS571148:80,421..81,920(+)	xylulose kinase, putative
EHI_012250	EHI_012250A	DS571148:83,846..84,454(+)	hypothetical protein
EHI_012280	EHI_012280A	DS571148:91,401..94,312(-)	hypothetical protein, conserved	27
EHI_050830	EHI_050830A	DS571149:125,856..126,661(-)	DNA-directed RNA polymerase III subunit, putative
EHI_050270	EHI_050270A	DS571149:13,019..14,057(-)	UDP-N-acetylglucosamine transporter, putative
EHI_050940	EHI_050940A	DS571149:146,652..148,364(-)	2,3-bisphosphoglycerate-independent phosphoglycerate mutase, putative
EHI_050290	EHI_050290A	DS571149:15,639..16,109(-)	SGS domain protein
EHI_050300	EHI_050300A	DS571149:16,217..17,029(-)	hydrolase TatD family protein
EHI_051000	EHI_051000A	DS571149:161,996..162,778(+)	hypothetical protein
EHI_051020	EHI_051020A	DS571149:167,026..168,621(+)	calcineurin catalytic subunit A, putative
EHI_050110	EHI_050110A	DS571149:3,144..4,361(+)	hypothetical protein
EHI_050400	EHI_050400A	DS571149:33,558..33,928(+)	hypothetical protein
EHI_050430	EHI_050430A	DS571149:38,944..39,987(+)	Meiotic recombination protein DMC1, putative
EHI_050460	EHI_050460A	DS571149:42,845..43,509(+)	hypothetical protein
EHI_050520	EHI_050520A	DS571149:54,725..55,434(+)	hypothetical protein
EHI_050600	EHI_050600A	DS571149:68,887..69,582(-)	hypothetical protein
EHI_050690	EHI_050690A	DS571149:95,114..96,079(+)	hypothetical protein
EHI_050710	EHI_050710A	DS571149:97,185..98,498(-)	hypothetical protein	15
EHI_068340	EHI_068340A	DS571150:101,351..103,753(+)	hypothetical protein
EHI_068360	EHI_068360A	DS571150:106,458..107,978(+)	Rab GTPase activating protein, putative
EHI_068420	EHI_068420A	DS571150:119,082..120,367(+)	hypothetical protein
EHI_068540	EHI_068540A	DS571150:142,692..145,640(-)	hypothetical protein
EHI_068550	EHI_068550A	DS571150:146,442..148,624(+)	hypothetical protein
EHI_067890	EHI_067890A	DS571150:15,838..20,130(+)	Ras guanine nucleotide exchange factor, putative
EHI_068690	EHI_068690A	DS571150:165,692..166,288(+)	hypothetical protein
EHI_068700	EHI_068700A	DS571150:166,331..168,441(-)	hypothetical protein
EHI_068740	EHI_068740A	DS571150:176,438..177,208(+)	hypothetical protein
EHI_067830	EHI_067830A	DS571150:3,295..5,790(+)	WD domain containing protein
EHI_067970	EHI_067970A	DS571150:31,388..41,504(+)	chorein, putative
EHI_068000	EHI_068000A	DS571150:45,312..46,319(+)	DnaJ family protein
EHI_068010	EHI_068010A	DS571150:46,411..50,611(+)	DNA polymerase zeta catalytic subunit, putative
EHI_068030	EHI_068030A	DS571150:51,295..51,780(-)	hypothetical protein
EHI_068050	EHI_068050A	DS571150:54,194..56,451(+)	Rho guanine nucleotide exchange factor, putative
EHI_068100	EHI_068100A	DS571150:61,673..63,159(-)	hypothetical protein, conserved
EHI_068130	EHI_068130A	DS571150:68,042..68,920(-)	hypothetical protein
EHI_068170	EHI_068170A	DS571150:78,162..79,305(-)	radical SAM domain protein
EHI_068180	EHI_068180A	DS571150:79,502..80,170(-)	hypothetical protein, conserved
EHI_067870	EHI_067870A	DS571150:8,682..12,065(-)	hypothetical protein, conserved
EHI_068210	EHI_068210A	DS571150:82,322..82,979(-)	HAD hydrolase, family IA, variant 3
EHI_068220	EHI_068220A	DS571150:83,080..84,075(-)	hypothetical protein
EHI_068290	EHI_068290A	DS571150:92,789..93,697(-)	hypothetical protein
EHI_068330	EHI_068330A	DS571150:99,925..101,229(+)	hypothetical protein, conserved	24
EHI_110120	EHI_110120A	DS571151:1,032..2,693(+)	phosphoglucomutase, putative
EHI_110570	EHI_110570A	DS571151:105,609..106,281(-)	protein tyrosine phosphatase, putative
EHI_110590	EHI_110590A	DS571151:109,484..112,015(+)	leucine rich repeat protein, BspA family
EHI_110670	EHI_110670A	DS571151:127,120..127,701(-)	hypothetical protein
EHI_110680	EHI_110680A	DS571151:127,985..129,130(+)	tryptophanyl-tRNA synthetase, putative
EHI_110710	EHI_110710A	DS571151:133,190..133,900(-)	hypothetical protein
EHI_110790	EHI_110790A	DS571151:150,989..152,897(-)	zinc finger domain containing protein
EHI_110810	EHI_110810A	DS571151:155,109..158,678(+)	unconventional myosin IB
EHI_110130	EHI_110130A	DS571151:2,859..5,774(+)	hypothetical protein
EHI_110220	EHI_110220A	DS571151:27,120..28,106(-)	hypothetical protein
EHI_110230	EHI_110230A	DS571151:28,194..29,687(-)	hypothetical protein
EHI_110240	EHI_110240A	DS571151:30,292..31,884(+)	hypothetical protein
EHI_110280	EHI_110280A	DS571151:38,806..40,135(+)	LIM zinc finger domain containing protein
EHI_110290	EHI_110290A	DS571151:41,399..42,304(+)	hypothetical protein
EHI_110300	EHI_110300A	DS571151:42,543..43,151(+)	GTP-binding protein EhRabX36, putative
EHI_110390	EHI_110390A	DS571151:57,022..58,614(-)	transporter, major facilitator family
EHI_110440	EHI_110440A	DS571151:71,034..72,023(+)	hypothetical protein
EHI_110450	EHI_110450A	DS571151:72,717..73,542(+)	nucleosome assembly protein, putative
EHI_110550	EHI_110550A	DS571151:93,928..95,420(+)	TBC domain containing protein	19
EHI_049730	EHI_049730A	DS571152:104,632..105,768(-)	hypothetical protein
EHI_049740	EHI_049740A	DS571152:105,915..106,949(-)	ubiquitin-conjugating enzyme family protein
EHI_049770	EHI_049770A	DS571152:111,729..115,184(-)	mitotic chromosome and X-chromosome-associated protein, putative
EHI_049790	EHI_049790A	DS571152:118,911..120,368(+)	bromodomain-containing protein
EHI_049350	EHI_049350A	DS571152:12,715..14,403(+)	hypothetical protein
EHI_049910	EHI_049910A	DS571152:138,327..139,616(+)	threonine dehydratase, putative
EHI_049930	EHI_049930A	DS571152:142,212..143,189(-)	hypothetical protein
EHI_049940	EHI_049940A	DS571152:143,306..145,432(-)	ubiquitin carboxyl-terminal hydrolase 5, putative
EHI_049380	EHI_049380A	DS571152:16,717..17,982(+)	hypothetical protein, conserved
EHI_049470	EHI_049470A	DS571152:40,239..43,025(-)	hypothetical protein
EHI_049480	EHI_049480A	DS571152:43,262..45,397(+)	phosphoinositide kinase, putative
EHI_049510	EHI_049510A	DS571152:50,605..51,444(-)	heat shock transcription factor, putative
EHI_049560	EHI_049560A	DS571152:55,845..56,951(+)	hypothetical protein
EHI_049580	EHI_049580A	DS571152:59,314..60,852(+)	hypothetical protein
EHI_049310	EHI_049310A	DS571152:6,177..7,904(+)	PH domain containing protein
EHI_049590	EHI_049590A	DS571152:61,213..63,516(-)	adaptor protein (AP) family protein
EHI_049620	EHI_049620A	DS571152:69,008..70,079(-)	Fe-S cluster assembly protein NifU, putative
EHI_049640	EHI_049640A	DS571152:72,050..75,412(+)	phospholipid-transporting P-type ATPase, putative	18
EHI_023270	EHI_023270A	DS571153:101,187..103,919(-)	Ras guanine nucleotide exchange factor, putative
EHI_023300	EHI_023300A	DS571153:106,421..108,115(-)	TPR repeat protein
EHI_023340	EHI_023340A	DS571153:116,937..118,913(+)	leucine-rich repeat containing protein
EHI_023370	EHI_023370A	DS571153:123,308..124,936(-)	hypothetical protein
EHI_023390	EHI_023390A	DS571153:129,032..130,597(-)	hypothetical protein
EHI_023410	EHI_023410A	DS571153:132,589..133,932(-)	hypothetical protein, conserved
EHI_022890	EHI_022890A	DS571153:30,437..31,078(+)	hypothetical protein
EHI_022940	EHI_022940A	DS571153:33,885..37,397(+)	DNA-directed RNA polymerase subunit, putative
EHI_022960	EHI_022960A	DS571153:40,099..41,511(-)	LIM zinc finger domain containing protein
EHI_022970	EHI_022970A	DS571153:43,294..43,802(+)	hypothetical protein
EHI_022980	EHI_022980A	DS571153:44,057..45,040(+)	ubiquitin-like protein
EHI_023040	EHI_023040A	DS571153:58,321..59,046(-)	hypothetical protein
EHI_023080	EHI_023080A	DS571153:65,029..66,306(+)	WD domain containing protein
EHI_023090	EHI_023090A	DS571153:67,263..68,792(-)	recQ family DNA helicase	14
EHI_178870	EHI_178870A	DS571154:103,343..105,442(+)	hypothetical protein
EHI_178900	EHI_178900A	DS571154:107,607..109,175(-)	Ras family protein
EHI_178910	EHI_178910A	DS571154:109,284..110,095(-)	uracil-DNA glycosylase, putative
EHI_178960	EHI_178960A	DS571154:115,223..117,383(-)	acetyl-CoA synthetase, putative
EHI_179020	EHI_179020A	DS571154:127,761..129,206(+)	hypothetical protein
EHI_179040	EHI_179040A	DS571154:130,859..132,519(-)	hypothetical protein
EHI_179090	EHI_179090A	DS571154:142,886..151,593(-)	hypothetical protein
EHI_179100	EHI_179100A	DS571154:152,797..154,635(+)	hypothetical protein
EHI_178480	EHI_178480A	DS571154:20,607..21,376(-)	histone H3, putative
EHI_178570	EHI_178570A	DS571154:37,738..39,348(-)	chaperonin 1 60 kDa
EHI_178590	EHI_178590A	DS571154:47,314..47,964(-)	histone RNA hairpin-binding protein, putative
EHI_178620	EHI_178620A	DS571154:55,594..56,023(-)	hypothetical protein
EHI_178650	EHI_178650A	DS571154:58,172..59,710(-)	hypothetical protein
EHI_178700	EHI_178700A	DS571154:67,213..68,403(+)	hypothetical protein, conserved domain containing
EHI_178440	EHI_178440A	DS571154:740..8,410(-)	hypothetical protein
EHI_178760	EHI_178760A	DS571154:81,211..82,767(+)	hypothetical protein
EHI_178770	EHI_178770A	DS571154:82,818..83,855(-)	GTP-binding protein, putative
EHI_178830	EHI_178830A	DS571154:96,257..97,996(+)	hypothetical protein	18
EHI_092530	EHI_092530A	DS571155:120,555..121,748(-)	protein kinase, putative
EHI_092540	EHI_092540A	DS571155:122,963..124,567(+)	hypothetical protein, conserved
EHI_092580	EHI_092580A	DS571155:128,317..128,937(-)	hypothetical protein
EHI_092600	EHI_092600A	DS571155:132,082..133,218(+)	vacuolar ATP synthase subunit C, putative
EHI_092620	EHI_092620A	DS571155:134,401..135,648(+)	hypothetical protein, conserved
EHI_092660	EHI_092660A	DS571155:140,185..143,535(-)	hypothetical protein
EHI_092670	EHI_092670A	DS571155:143,728..144,633(-)	hypothetical membrane-spanning protein
EHI_092130	EHI_092130A	DS571155:21,368..21,775(-)	hypothetical protein
EHI_092140	EHI_092140A	DS571155:22,180..23,037(+)	vesicular transport protein Yip1, putative
EHI_092200	EHI_092200A	DS571155:29,691..31,157(-)	hypothetical protein
EHI_092290	EHI_092290A	DS571155:54,788..58,592(+)	hypothetical protein, conserved
EHI_091940	EHI_091940A	DS571155:579..2,159(-)	Phosphatidylinositol-4,5-bisphosphate 3-kinase catalytic subunit, putative
EHI_092080	EHI_092080A	DS571155:7,069..8,517(-)	hypothetical protein, conserved	13
EHI_183110	EHI_183110A	DS571156:103,518..105,090(+)	RNA recognition motif domain containing protein
EHI_183130	EHI_183130A	DS571156:109,145..110,128(-)	hypothetical protein
EHI_183150	EHI_183150A	DS571156:113,348..115,003(+)	hypothetical protein
EHI_182520	EHI_182520A	DS571156:13,678..14,718(+)	DNAJ homolog subfamily A member 1, putative
EHI_183230	EHI_183230A	DS571156:141,531..142,370(+)	hypothetical protein
EHI_183240	EHI_183240A	DS571156:142,456..143,043(+)	RNA recognition motif domain containing protein
EHI_183250	EHI_183250A	DS571156:143,326..143,952(-)	hypothetical protein
EHI_183300	EHI_183300A	DS571156:148,884..149,498(-)	hypothetical protein
EHI_182560	EHI_182560A	DS571156:18,060..18,716(-)	Vacuolar ATP synthase subunit E, putative
EHI_182580	EHI_182580A	DS571156:21,062..21,875(+)	syntaxin PM-like protein
EHI_182620	EHI_182620A	DS571156:25,233..26,660(-)	glutamic acid-rich protein precursor, putative
EHI_182630	EHI_182630A	DS571156:26,678..27,259(+)	hypothetical protein
EHI_182650	EHI_182650A	DS571156:27,919..29,130(+)	hypothetical protein
EHI_182660	EHI_182660A	DS571156:29,965..30,372(+)	hypothetical protein
EHI_182670	EHI_182670A	DS571156:30,860..31,576(+)	enhancer binding protein-2, putative
EHI_182680	EHI_182680A	DS571156:31,656..32,581(+)	WD domain containing protein
EHI_182690	EHI_182690A	DS571156:32,587..33,417(-)	hypothetical protein
EHI_182700	EHI_182700A	DS571156:34,820..35,752(+)	hypothetical protein, conserved
EHI_182720	EHI_182720A	DS571156:37,596..39,605(+)	dipeptidyl-peptidase, putative
EHI_182760	EHI_182760A	DS571156:45,616..46,893(+)	hypothetical protein
EHI_182770	EHI_182770A	DS571156:47,055..48,938(+)	hypothetical protein
EHI_182780	EHI_182780A	DS571156:49,026..50,791(-)	Ras GTPase-activating protein, putative
EHI_182790	EHI_182790A	DS571156:50,915..51,634(+)	hypothetical protein
EHI_182810	EHI_182810A	DS571156:52,120..55,146(-)	hypothetical protein
EHI_182820	EHI_182820A	DS571156:55,385..55,957(+)	hypothetical protein
EHI_182860	EHI_182860A	DS571156:59,849..61,081(+)	hypothetical protein
EHI_182480	EHI_182480A	DS571156:6,745..8,340(-)	hypothetical protein
EHI_182870	EHI_182870A	DS571156:61,222..62,761(-)	hypothetical protein
EHI_182890	EHI_182890A	DS571156:64,088..65,266(-)	COP9 signalosome complex subunit 1, putative
EHI_182970	EHI_182970A	DS571156:83,017..84,102(+)	hypothetical protein, conserved
EHI_183010	EHI_183010A	DS571156:89,590..90,826(-)	dolichyl-diphosphooligosaccharide-protein glycotransferase, putative
EHI_183030	EHI_183030A	DS571156:91,932..92,483(-)	translation initiation factor 4e, putative
EHI_183060	EHI_183060A	DS571156:94,141..95,527(-)	pantothenate kinase 1, putative
EHI_183070	EHI_183070A	DS571156:96,160..99,093(+)	protein kinase domain containing protein
EHI_183080	EHI_183080A	DS571156:99,329..100,060(-)	rab-19, putative	35
EHI_197370	EHI_197370A	DS571157:118,363..119,691(+)	hypothetical protein
EHI_197380	EHI_197380A	DS571157:119,864..121,909(+)	hypothetical protein
EHI_196890	EHI_196890A	DS571157:12,418..14,931(-)	gamma-adaptin, putative
EHI_197400	EHI_197400A	DS571157:124,972..126,207(-)	hypothetical protein
EHI_197420	EHI_197420A	DS571157:127,559..128,789(-)	hypothetical protein
EHI_197440	EHI_197440A	DS571157:129,454..131,218(-)	hypothetical protein
EHI_197460	EHI_197460A	DS571157:132,854..133,846(+)	peptidase S54 (rhomboid) family protein
EHI_197500	EHI_197500A	DS571157:137,586..138,362(-)	hypothetical protein
EHI_197540	EHI_197540A	DS571157:144,508..145,713(+)	protein kinase, putative
EHI_197550	EHI_197550A	DS571157:145,945..148,905(+)	formin homology 2 family protein
EHI_196950	EHI_196950A	DS571157:24,376..24,690(+)	hypothetical protein
EHI_196990	EHI_196990A	DS571157:35,103..36,086(+)	Rab GTPase activating protein, putative
EHI_197020	EHI_197020A	DS571157:40,945..41,514(-)	signal peptidase, putative
EHI_197060	EHI_197060A	DS571157:47,332..48,027(+)	ser/thr protein phosphatase family protein
EHI_197090	EHI_197090A	DS571157:53,553..54,137(+)	hypothetical protein
EHI_197100	EHI_197100A	DS571157:54,241..55,062(-)	hypothetical protein
EHI_197200	EHI_197200A	DS571157:73,615..78,687(-)	hypothetical protein
EHI_197230	EHI_197230A	DS571157:82,018..84,512(-)	formin homology 2 family protein
EHI_197300	EHI_197300A	DS571157:95,528..98,719(-)	phospholipid-transporting ATPase Neo1, putative	19
EHI_103720	EHI_103720A	DS571158:103,558..105,203(+)	hypothetical protein, conserved domain containing
EHI_103730	EHI_103730A	DS571158:105,584..107,614(+)	threonyl-tRNA synthetase, putative
EHI_103750	EHI_103750A	DS571158:114,691..115,575(-)	nucleosome assembly protein, putative
EHI_103790	EHI_103790A	DS571158:120,275..122,275(-)	tubulin interacting protein, putative
EHI_103290	EHI_103290A	DS571158:21,984..23,642(+)	protein kinase, putative
EHI_103410	EHI_103410A	DS571158:39,382..42,378(-)	WD domain containing protein
EHI_103600	EHI_103600A	DS571158:78,596..80,401(-)	DNA replication licensing factor MCM3
EHI_103610	EHI_103610A	DS571158:80,523..82,464(-)	protein kinase, putative
EHI_103660	EHI_103660A	DS571158:90,494..93,007(+)	helicase, putative
EHI_103670	EHI_103670A	DS571158:93,039..94,068(-)	hypothetical protein
EHI_103680	EHI_103680A	DS571158:94,141..95,027(-)	metal cation transporter, zinc (Zn2 )-iron (Fe2 ) permease (ZIP) family	11
EHI_187100	EHI_187100A	DS571159:100,358..100,689(-)	hypothetical protein
EHI_187170	EHI_187170A	DS571159:112,973..115,849(-)	hypothetical protein
EHI_187180	EHI_187180A	DS571159:116,542..118,675(+)	ubiquitin-protein ligase, putative
EHI_187220	EHI_187220A	DS571159:122,905..124,233(+)	WD domain containing protein
EHI_187230	EHI_187230A	DS571159:124,601..125,578(+)	longevity-assurance family protein
EHI_187270	EHI_187270A	DS571159:129,633..130,018(-)	hypothetical protein
EHI_187280	EHI_187280A	DS571159:133,318..135,642(+)	transcription initiation factor SPT5, putative
EHI_187300	EHI_187300A	DS571159:141,886..142,842(+)	hypothetical protein
EHI_186740	EHI_186740A	DS571159:29,098..30,368(+)	hypothetical protein
EHI_186760	EHI_186760A	DS571159:32,058..35,306(-)	hypothetical protein
EHI_186770	EHI_186770A	DS571159:37,105..38,136(+)	actin-binding protein, cofilin/tropomyosin family
EHI_186800	EHI_186800A	DS571159:42,051..44,831(+)	hypothetical protein, conserved
EHI_186840	EHI_186840A	DS571159:48,660..49,100(-)	actin-binding protein, cofilin/tropomyosin family
EHI_186850	EHI_186850A	DS571159:49,360..52,101(-)	PIWI domain protein
EHI_186880	EHI_186880A	DS571159:58,309..58,986(+)	hypothetical protein
EHI_186910	EHI_186910A	DS571159:63,475..65,301(+)	protein phosphatase domain-containing protein
EHI_186930	EHI_186930A	DS571159:66,903..68,042(+)	peptidase T, putative
EHI_186320	EHI_186320A	DS571159:7,782..9,563(+)	hypothetical protein
EHI_186330	EHI_186330A	DS571159:9,691..11,145(+)	hypothetical protein, conserved domain containing	19
EHI_126120	EHI_126120A	DS571160:105,256..107,103(+)	DNA mismatch repair protein mutL, putative
EHI_126260	EHI_126260A	DS571160:131,411..132,613(-)	WD domain containing protein
EHI_126280	EHI_126280A	DS571160:135,200..136,260(-)	hypothetical protein, conserved
EHI_126310	EHI_126310A	DS571160:138,374..139,012(-)	Rho family GTPase
EHI_125640	EHI_125640A	DS571160:16,082..17,816(+)	hypothetical protein
EHI_125660	EHI_125660A	DS571160:21,376..22,653(+)	acid sphingomyelinase-like phosphodiesterase, putative
EHI_125680	EHI_125680A	DS571160:24,320..26,527(+)	exocyst complex component sec15, putative
EHI_125710	EHI_125710A	DS571160:29,266..30,153(-)	hypothetical protein
EHI_125730	EHI_125730A	DS571160:32,223..33,644(-)	hypothetical protein
EHI_125750	EHI_125750A	DS571160:35,922..37,193(+)	hypothetical protein
EHI_125830	EHI_125830A	DS571160:48,030..48,449(+)	heat shock protein, Hsp20 family
EHI_125850	EHI_125850A	DS571160:49,370..51,502(-)	protein kinase domain containing protein
EHI_125860	EHI_125860A	DS571160:51,583..52,119(+)	hypothetical protein
EHI_125870	EHI_125870A	DS571160:52,145..53,755(-)	hypothetical protein
EHI_125890	EHI_125890A	DS571160:63,015..63,359(+)	hypothetical protein
EHI_125920	EHI_125920A	DS571160:69,316..70,129(+)	ubiquitin fusion degradation protein 1 homolog, putative
EHI_125930	EHI_125930A	DS571160:70,298..72,587(+)	protein kinase, putative
EHI_125940	EHI_125940A	DS571160:72,914..73,660(-)	hypothetical protein
EHI_125950	EHI_125950A	DS571160:75,968..77,147(-)	alcohol dehydrogenase, putative
EHI_125970	EHI_125970A	DS571160:78,537..78,968(-)	hypothetical protein
EHI_125990	EHI_125990A	DS571160:80,740..81,495(-)	hypothetical protein
EHI_126010	EHI_126010A	DS571160:83,266..84,262(+)	ribosome biogenesis protein, putative
EHI_126090	EHI_126090A	DS571160:98,406..99,245(+)	pyridoxal kinase, putative	23
EHI_142180	EHI_142180A	DS571161:109,195..110,451(-)	hypothetical protein
EHI_141350	EHI_141350A	DS571161:11,509..14,845(+)	phospholipid-transporting ATPase IA, putative
EHI_142210	EHI_142210A	DS571161:114,136..114,900(-)	hypothetical protein
EHI_141370	EHI_141370A	DS571161:15,847..17,182(-)	nucleolar protein 10, putative
EHI_141380	EHI_141380A	DS571161:17,289..18,797(-)	leucine-rich repeat containing protein
EHI_141830	EHI_141830A	DS571161:43,619..44,935(-)	RNA modification enzymes, MiaB-family
EHI_141850	EHI_141850A	DS571161:45,935..51,805(-)	hypothetical protein
EHI_141900	EHI_141900A	DS571161:57,817..61,605(-)	chromodomain-helicase-DNA-binding protein, putative
EHI_141910	EHI_141910A	DS571161:61,730..62,068(-)	LSM domain containing protein
EHI_141920	EHI_141920A	DS571161:62,173..63,642(-)	hypothetical protein
EHI_141960	EHI_141960A	DS571161:72,355..73,807(-)	hypothetical protein
EHI_141990	EHI_141990A	DS571161:77,633..78,387(-)	60S ribosomal protein L7, putative
EHI_142000	EHI_142000A	DS571161:78,509..79,753(-)	histone acetyltransferase, putative
EHI_141340	EHI_141340A	DS571161:8,639..11,266(-)	hypothetical protein
EHI_142080	EHI_142080A	DS571161:90,085..91,104(-)	glycosyltransferase, putative
EHI_142090	EHI_142090A	DS571161:91,283..92,009(+)	RNA polymerase subunit Rpb5, putative	16
EHI_155660	EHI_155660A	DS571162:100,209..102,851(+)	Elongation factor 2, putative
EHI_155700	EHI_155700A	DS571162:109,480..110,712(-)	hypothetical protein, conserved
EHI_155740	EHI_155740A	DS571162:118,521..120,257(+)	hypothetical protein
EHI_155750	EHI_155750A	DS571162:120,461..122,332(+)	hypothetical protein
EHI_155770	EHI_155770A	DS571162:124,911..127,080(-)	hypothetical protein
EHI_155170	EHI_155170A	DS571162:13,311..15,941(+)	DNA mismatch repair protein PMS1, putative
EHI_155180	EHI_155180A	DS571162:16,007..16,864(+)	hypothetical protein
EHI_155210	EHI_155210A	DS571162:20,142..22,661(+)	hypothetical protein
EHI_155220	EHI_155220A	DS571162:22,739..24,373(-)	T-complex protein 1, alpha subunit, putative
EHI_155240	EHI_155240A	DS571162:24,916..25,828(+)	casein kinase, putative
EHI_155280	EHI_155280A	DS571162:29,756..31,043(-)	serine/threonine- protein kinase DCAMKL3, putative
EHI_155350	EHI_155350A	DS571162:37,922..38,467(-)	transport protein particle component Bet3 domain-containing protein
EHI_155360	EHI_155360A	DS571162:38,557..39,304(-)	protein kinase, putative
EHI_155380	EHI_155380A	DS571162:41,573..42,011(+)	hypothetical protein
EHI_155390	EHI_155390A	DS571162:42,124..43,060(+)	hypothetical protein
EHI_155420	EHI_155420A	DS571162:44,682..45,041(+)	prefoldin subunit 6, putative
EHI_155430	EHI_155430A	DS571162:45,706..46,092(+)	hypothetical protein
EHI_155440	EHI_155440A	DS571162:47,749..48,712(+)	thioredoxin reductase, putative
EHI_155160	EHI_155160A	DS571162:5,523..13,158(+)	FKBP-rapamycin associated protein (FRAP), putative
EHI_155480	EHI_155480A	DS571162:63,991..65,363(-)	hypothetical protein
EHI_155510	EHI_155510A	DS571162:69,981..71,759(+)	hypothetical protein
EHI_155520	EHI_155520A	DS571162:71,913..74,069(+)	glutamine synthetase, putative
EHI_155540	EHI_155540A	DS571162:77,343..78,998(-)	hypothetical protein, conserved
EHI_155570	EHI_155570A	DS571162:80,974..82,629(+)	glutamyl-tRNA synthetase, putative
EHI_155640	EHI_155640A	DS571162:95,608..96,783(+)	tRNA isopentenyltransferase, putative
EHI_155650	EHI_155650A	DS571162:96,819..98,342(-)	hypothetical protein	26
EHI_096760	EHI_096760A	DS571163:112,957..114,371(-)	hypothetical protein
EHI_096810	EHI_096810A	DS571163:118,847..120,414(+)	hypothetical protein
EHI_096240	EHI_096240A	DS571163:14,481..15,032(+)	hypothetical protein
EHI_096260	EHI_096260A	DS571163:18,189..19,492(+)	hypothetical protein
EHI_096160	EHI_096160A	DS571163:3,445..3,876(+)	hypothetical protein
EHI_096340	EHI_096340A	DS571163:31,492..32,604(+)	hypothetical protein
EHI_096380	EHI_096380A	DS571163:42,013..42,961(+)	translation initiation factor eIF-2B alpha subunit, putative
EHI_096400	EHI_096400A	DS571163:45,102..46,079(+)	F-box domain containing membrane protein, putative
EHI_096460	EHI_096460A	DS571163:51,610..53,067(-)	F-box domain containing membrane protein, putative
EHI_096490	EHI_096490A	DS571163:58,020..59,002(+)	Ras GTPase-activating protein, putative
EHI_096510	EHI_096510A	DS571163:60,079..60,879(-)	MADS box transcription factor, putative
EHI_096550	EHI_096550A	DS571163:65,777..67,024(+)	hypothetical protein, conserved
EHI_096180	EHI_096180A	DS571163:7,352..8,027(+)	Ras family protein
EHI_096600	EHI_096600A	DS571163:74,368..76,149(+)	WD domain containing protein
EHI_096620	EHI_096620A	DS571163:77,517..81,017(-)	phospholipid-transporting P-type ATPase, putative
EHI_096640	EHI_096640A	DS571163:82,998..83,942(-)	EF-hand calcium-binding domain containing protein
EHI_096670	EHI_096670A	DS571163:87,614..96,226(-)	hypothetical protein
EHI_096200	EHI_096200A	DS571163:9,915..10,259(+)	thioredoxin, putative
EHI_096680	EHI_096680A	DS571163:96,492..97,819(+)	hypothetical protein	19
EHI_069070	EHI_069070A	DS571164:10,309..11,106(+)	hypothetical protein
EHI_069480	EHI_069480A	DS571164:100,222..102,345(-)	HEAT repeat domain containing protein
EHI_069550	EHI_069550A	DS571164:118,760..119,438(+)	splicing factor3B subunit 2, putative
EHI_069560	EHI_069560A	DS571164:119,546..120,201(+)	hypothetical protein
EHI_069570	EHI_069570A	DS571164:120,671..121,357(+)	methyltransferase-like protein 2, putative
EHI_069600	EHI_069600A	DS571164:123,320..123,940(-)	hypothetical protein
EHI_069630	EHI_069630A	DS571164:127,254..127,956(+)	CDP-diacylglycerol--inositol3-phosphatidyltransferase, putative
EHI_069150	EHI_069150A	DS571164:22,944..23,939(-)	hypothetical protein
EHI_069160	EHI_069160A	DS571164:24,116..25,882(-)	hypothetical protein
EHI_069170	EHI_069170A	DS571164:26,308..28,139(-)	RhoGAP domain containing protein
EHI_069180	EHI_069180A	DS571164:31,499..32,599(-)	Rho GTPase activating protein, putative
EHI_069190	EHI_069190A	DS571164:35,862..37,139(-)	leucine rich repeat protein, BspA family
EHI_069210	EHI_069210A	DS571164:39,987..41,825(-)	AAA family ATPase, putative
EHI_069250	EHI_069250A	DS571164:50,415..50,762(-)	hypothetical protein
EHI_069280	EHI_069280A	DS571164:56,025..56,711(-)	hypothetical protein
EHI_069290	EHI_069290A	DS571164:57,093..58,328(-)	protein kinase domain containing protein
EHI_069350	EHI_069350A	DS571164:67,292..67,854(-)	hypothetical protein
EHI_069380	EHI_069380A	DS571164:70,145..71,707(+)	phospholipase B, putative
EHI_069390	EHI_069390A	DS571164:71,786..72,773(+)	cysteine-rich surface protein, putative
EHI_069050	EHI_069050A	DS571164:8,664..9,161(-)	hypothetical protein
EHI_069060	EHI_069060A	DS571164:9,650..10,003(+)	LIM zinc finger domain containing protein	21
EHI_199080	EHI_199080A	DS571165:106,806..107,542(+)	2-phosphosulfolactate phosphatase, putative
EHI_199160	EHI_199160A	DS571165:118,839..119,700(-)	hypothetical protein
EHI_198650	EHI_198650A	DS571165:22,578..23,454(-)	cyclin, domain containing protein
EHI_198710	EHI_198710A	DS571165:31,282..31,768(+)	hypothetical protein, conserved
EHI_198790	EHI_198790A	DS571165:41,808..44,750(-)	alanyl-tRNA synthetase, putative
EHI_198800	EHI_198800A	DS571165:45,763..46,269(+)	cytidylyltransferase, putative
EHI_198815	EHI_198815A	DS571165:48,101..48,583(+)	hypothetical protein, conserved
EHI_198840	EHI_198840A	DS571165:54,577..56,451(-)	zinc finger protein, putative
EHI_198880	EHI_198880A	DS571165:59,189..60,676(+)	Proliferating-cell nucleolar antigen p120, putative
EHI_198590	EHI_198590A	DS571165:6,316..7,701(-)	hypothetical protein
EHI_198600	EHI_198600A	DS571165:7,831..9,136(+)	hypothetical protein, conserved
EHI_198950	EHI_198950A	DS571165:78,250..79,239(-)	WD-repeat protein
EHI_198960	EHI_198960A	DS571165:79,494..80,733(-)	transcription initiation factor TFIID subunit 5, putative
EHI_199010	EHI_199010A	DS571165:94,891..95,451(+)	hypothetical protein
EHI_199030	EHI_199030A	DS571165:99,507..101,336(-)	protein kinase, putative	15
EHI_126920	EHI_126920A	DS571166:10,878..12,254(-)	asparaginyl-tRNA synthetase, putative
EHI_127410	EHI_127410A	DS571166:100,650..102,209(+)	protein kinase domain containing protein
EHI_127420	EHI_127420A	DS571166:102,469..104,883(+)	cell division control protein CDC24, putative
EHI_127430	EHI_127430A	DS571166:104,984..105,703(-)	hypothetical protein
EHI_127450	EHI_127450A	DS571166:111,144..113,477(+)	vacuolar sorting protein 9 (VPS9) domain containing protein
EHI_126930	EHI_126930A	DS571166:12,790..13,956(+)	serine/threonine protein phosphatase type 5, putative
EHI_126970	EHI_126970A	DS571166:16,674..19,427(+)	hypothetical protein
EHI_126990	EHI_126990A	DS571166:20,178..21,747(-)	hypothetical protein
EHI_127020	EHI_127020A	DS571166:26,347..28,119(-)	arginyl-tRNA synthetase
EHI_127030	EHI_127030A	DS571166:28,566..30,077(+)	hypothetical protein
EHI_126870	EHI_126870A	DS571166:3,149..3,466(-)	40S ribosomal protein S21, putative
EHI_127040	EHI_127040A	DS571166:30,373..32,902(+)	Ras guanine nucleotide exchange factor, putative
EHI_127140	EHI_127140A	DS571166:46,419..47,780(-)	hypothetical protein
EHI_127160	EHI_127160A	DS571166:49,529..50,310(-)	ribonuclease, putative
EHI_127170	EHI_127170A	DS571166:50,502..52,115(-)	elongation factor-2 kinase, putative
EHI_127180	EHI_127180A	DS571166:52,396..53,401(+)	vacuolar sorting protein 26, putative
EHI_127190	EHI_127190A	DS571166:54,357..55,037(-)	NLI interacting factor-like phosphatase domain-containing protein
EHI_127230	EHI_127230A	DS571166:67,533..68,494(+)	zinc finger domain containing protein
EHI_127250	EHI_127250A	DS571166:69,687..71,459(+)	hypothetical protein, conserved domain containing
EHI_127260	EHI_127260A	DS571166:71,641..72,389(+)	PH domain protein
EHI_127360	EHI_127360A	DS571166:89,916..90,838(-)	anti-silencing protein, putative
EHI_127380	EHI_127380A	DS571166:92,854..93,531(+)	Rab family GTPase
EHI_127390	EHI_127390A	DS571166:94,203..95,764(-)	hypothetical protein	23
EHI_159890	EHI_159890A	DS571167:107,218..110,199(+)	Ran-binding protein, putative
EHI_159180	EHI_159180A	DS571167:15,815..16,918(+)	protein arginine N-methyltransferase, putative
EHI_159460	EHI_159460A	DS571167:29,598..31,019(+)	hypothetical protein
EHI_159470	EHI_159470A	DS571167:32,288..33,244(+)	hypothetical protein
EHI_159500	EHI_159500A	DS571167:36,028..38,109(-)	Rho guanine nucleotide exchange factor, putative
EHI_159580	EHI_159580A	DS571167:44,957..47,272(-)	protein kinase, putative
EHI_159590	EHI_159590A	DS571167:47,476..48,493(-)	hypothetical protein
EHI_159680	EHI_159680A	DS571167:59,368..60,324(-)	hypothetical protein
EHI_159690	EHI_159690A	DS571167:60,442..61,013(-)	eukaryotic translation initiation factor 4E, putative
EHI_159730	EHI_159730A	DS571167:68,880..70,235(+)	glycylpeptide N-tetradecanoyltransferase, putative	10
EHI_013270	EHI_013270A	DS571168:103,628..104,632(+)	hypothetical protein
EHI_013290	EHI_013290A	DS571168:109,641..110,978(+)	hypothetical protein
EHI_012930	EHI_012930A	DS571168:13,128..14,066(+)	cytidine deaminase, putative
EHI_012940	EHI_012940A	DS571168:14,177..17,932(-)	hypothetical protein
EHI_012950	EHI_012950A	DS571168:18,731..20,008(+)	hypothetical protein
EHI_012980	EHI_012980A	DS571168:22,533..25,238(-)	dihydropyrimidine dehydrogenase, putative
EHI_013030	EHI_013030A	DS571168:41,748..42,219(+)	hypothetical protein, conserved
EHI_013110	EHI_013110A	DS571168:64,830..66,242(+)	hypothetical protein
EHI_013140	EHI_013140A	DS571168:73,103..76,776(-)	Ras guanine nucleotide exchange factor, putative
EHI_013190	EHI_013190A	DS571168:84,914..87,475(-)	hypothetical protein
EHI_013240	EHI_013240A	DS571168:95,143..101,253(-)	hypothetical protein	11
EHI_098580	EHI_098580A	DS571169:103,737..106,034(-)	hypothetical protein
EHI_098620	EHI_098620A	DS571169:109,574..110,830(+)	hypothetical protein
EHI_098220	EHI_098220A	DS571169:13,535..14,626(-)	hypothetical protein
EHI_098230	EHI_098230A	DS571169:15,336..15,818(-)	hypothetical protein, conserved
EHI_098240	EHI_098240A	DS571169:15,898..17,405(-)	protein kinase, putative
EHI_098250	EHI_098250A	DS571169:17,590..18,454(-)	mutT/nudix family protein
EHI_098260	EHI_098260A	DS571169:18,502..21,672(-)	hypothetical protein, conserved
EHI_098310	EHI_098310A	DS571169:28,643..29,371(+)	microfibril-associated protein, putative
EHI_098420	EHI_098420A	DS571169:67,787..68,767(+)	pyruvate kinase, putative
EHI_098200	EHI_098200A	DS571169:7,358..8,692(-)	beta-amylase, putative
EHI_098480	EHI_098480A	DS571169:82,165..82,968(-)	hypothetical protein
EHI_098520	EHI_098520A	DS571169:91,359..92,210(-)	hypothetical protein
EHI_098550	EHI_098550A	DS571169:95,727..96,995(-)	ubiquitin-activating enzyme, putative	13
EHI_130700	EHI_130700A	DS571170:15,042..16,539(-)	enolase, putative
EHI_130720	EHI_130720A	DS571170:19,008..19,855(+)	hypothetical protein
EHI_130730	EHI_130730A	DS571170:20,201..20,890(-)	phosphatidylcholine transfer protein, putative
EHI_130900	EHI_130900A	DS571170:31,829..32,773(-)	hypothetical protein
EHI_130910	EHI_130910A	DS571170:32,931..34,568(+)	hypothetical protein
EHI_130990	EHI_130990A	DS571170:55,338..55,859(+)	nuclear movement protein, putative
EHI_131000	EHI_131000A	DS571170:56,086..57,043(+)	hypothetical protein, conserved
EHI_131030	EHI_131030A	DS571170:60,336..64,664(+)	hypothetical protein
EHI_131100	EHI_131100A	DS571170:77,991..79,301(-)	hypothetical protein
EHI_131110	EHI_131110A	DS571170:79,358..79,822(-)	hypothetical protein
EHI_131150	EHI_131150A	DS571170:85,279..85,964(+)	DNA-directed RNA polymerase II subunit, putative
EHI_131210	EHI_131210A	DS571170:92,300..92,746(-)	hypothetical protein	12
EHI_073670	EHI_073670A	DS571171:100,756..101,892(-)	hypothetical protein
EHI_073370	EHI_073370A	DS571171:15,623..16,345(-)	lipid phosphate phosphatase, putative
EHI_073380	EHI_073380A	DS571171:17,880..18,446(+)	carbonic anhydrase, putative
EHI_073400	EHI_073400A	DS571171:20,315..20,986(+)	hypothetical protein
EHI_073430	EHI_073430A	DS571171:27,923..30,940(+)	ankyrin repeat/GTPase-activator domain containing protein
EHI_073460	EHI_073460A	DS571171:33,724..35,607(+)	glycyl-tRNA synthetase, putative
EHI_073590	EHI_073590A	DS571171:59,318..60,274(+)	hypothetical protein, conserved domain containing	7
EHI_014370	EHI_014370A	DS571172:100,542..101,645(+)	GTP-binding protein, putative
EHI_013950	EHI_013950A	DS571172:17,382..18,053(+)	hypothetical protein
EHI_013960	EHI_013960A	DS571172:18,135..20,477(-)	DEAD/DEAH box helicase, putative
EHI_013870	EHI_013870A	DS571172:4,017..4,904(-)	dimethyladenosine transferase, putative
EHI_014050	EHI_014050A	DS571172:43,676..46,201(+)	hypothetical protein, conserved
EHI_014190	EHI_014190A	DS571172:73,822..74,910(+)	RhoGAP domain containing protein
EHI_014310	EHI_014310A	DS571172:88,085..90,673(+)	calcium-gated potassium channel protein, putative
EHI_014350	EHI_014350A	DS571172:97,563..98,780(+)	protein kinase domain containing protein
EHI_014360	EHI_014360A	DS571172:98,891..100,336(-)	patatin-like phospholipase, putative	9
EHI_087370	EHI_087370A	DS571173:14,847..15,629(+)	protein kinase domain containing protein
EHI_087420	EHI_087420A	DS571173:25,865..28,508(-)	leucine rich repeat / protein phosphatase 2C domain containing protein
EHI_087550	EHI_087550A	DS571173:32,534..34,462(-)	hypothetical protein, conserved
EHI_087630	EHI_087630A	DS571173:44,201..45,060(-)	heat shock transcription factor, putative
EHI_087700	EHI_087700A	DS571173:57,570..58,427(-)	hypothetical protein
EHI_087710	EHI_087710A	DS571173:58,937..60,493(+)	hypothetical protein, conserved
EHI_087740	EHI_087740A	DS571173:67,170..69,182(+)	hypothetical protein
EHI_087780	EHI_087780A	DS571173:73,008..74,903(+)	myotubularin, putative
EHI_087810	EHI_087810A	DS571173:81,087..82,230(-)	RhoGAP domain containing protein
EHI_087830	EHI_087830A	DS571173:85,064..86,310(+)	cyclin, domain containing protein
EHI_087870	EHI_087870A	DS571173:93,623..94,720(+)	hypothetical protein	11
EHI_035430	EHI_035430A	DS571174:12,510..17,915(-)	hypothetical protein
EHI_035490	EHI_035490A	DS571174:25,437..27,119(-)	hypothetical protein
EHI_035670	EHI_035670A	DS571174:64,780..65,175(+)	hypothetical protein
EHI_035730	EHI_035730A	DS571174:76,714..78,753(+)	hypothetical protein
EHI_035400	EHI_035400A	DS571174:8,923..9,620(-)	hypothetical protein
EHI_035770	EHI_035770A	DS571174:84,126..87,263(-)	protein with RhoGEF and ArfGAP domains	6
EHI_177000	EHI_177000A	DS571175:10,787..12,844(-)	hypothetical protein
EHI_177300	EHI_177300A	DS571175:33,754..35,586(-)	hypothetical protein
EHI_177320	EHI_177320A	DS571175:38,514..39,683(-)	26S protease regulatory subunit, putative
EHI_177350	EHI_177350A	DS571175:43,721..44,377(-)	hypothetical protein
EHI_177400	EHI_177400A	DS571175:50,033..51,068(+)	arsenite-translocating ATPase, putative
EHI_177440	EHI_177440A	DS571175:59,092..61,890(+)	hypothetical protein
EHI_177480	EHI_177480A	DS571175:66,180..66,899(+)	hypothetical protein
EHI_177490	EHI_177490A	DS571175:67,060..68,098(-)	hypothetical protein
EHI_176990	EHI_176990A	DS571175:7,222..10,721(+)	hypothetical protein
EHI_177540	EHI_177540A	DS571175:73,460..74,116(-)	thymidine kinase, putative
EHI_177550	EHI_177550A	DS571175:75,059..75,758(-)	Rab family GTPase
EHI_177590	EHI_177590A	DS571175:80,643..82,064(+)	hypothetical protein
EHI_177640	EHI_177640A	DS571175:89,496..90,980(-)	hypothetical protein
EHI_177670	EHI_177670A	DS571175:95,503..96,048(-)	hypothetical protein	14
EHI_051760	EHI_051760A	DS571176:40,960..42,465(-)	hypothetical protein
EHI_051820	EHI_051820A	DS571176:53,268..56,342(-)	protein with RhoGEF and ArfGAP domains
EHI_051830	EHI_051830A	DS571176:56,554..58,098(-)	hypothetical protein	3
EHI_166870	EHI_166870A	DS571177:21,393..22,784(-)	GTP binding protein, putative
EHI_166880	EHI_166880A	DS571177:22,906..23,214(+)	hypothetical protein
EHI_166890	EHI_166890A	DS571177:23,902..25,815(+)	ABC transporter, putative
EHI_166970	EHI_166970A	DS571177:53,593..54,606(-)	hypothetical protein
EHI_167070	EHI_167070A	DS571177:71,167..72,621(+)	tRNA nucleotidyltransferase, putative
EHI_167090	EHI_167090A	DS571177:73,838..74,623(-)	hypothetical protein
EHI_167100	EHI_167100A	DS571177:74,845..75,454(-)	hypothetical protein
EHI_167110	EHI_167110A	DS571177:75,579..76,001(+)	hypothetical protein
EHI_167140	EHI_167140A	DS571177:81,892..83,493(-)	hypothetical protein
EHI_167150	EHI_167150A	DS571177:83,584..84,573(+)	replication factor C subunit 4, putative	10
EHI_007640	EHI_007640A	DS571178:15,156..18,773(+)	hypothetical protein, conserved
EHI_007770	EHI_007770A	DS571178:22,925..23,335(-)	hypothetical protein
EHI_007920	EHI_007920A	DS571178:31,566..32,093(-)	ankyrin repeat protein, putative
EHI_007950	EHI_007950A	DS571178:36,287..38,725(-)	villidin, putative
EHI_007480	EHI_007480A	DS571178:5,137..7,131(-)	villin, putative
EHI_008040	EHI_008040A	DS571178:55,906..56,583(-)	Thymidylate kinase, putative
EHI_008070	EHI_008070A	DS571178:63,056..64,556(+)	molybdenum cofactor sulfurase, putative
EHI_008080	EHI_008080A	DS571178:64,643..65,545(+)	hypothetical protein
EHI_008100	EHI_008100A	DS571178:67,511..68,926(+)	ATP/GTP-binding protein, putative
EHI_007490	EHI_007490A	DS571178:7,293..8,375(+)	hypothetical protein
EHI_008150	EHI_008150A	DS571178:76,464..77,462(+)	hypothetical protein
EHI_008220	EHI_008220A	DS571178:89,161..90,996(+)	protein kinase domain containing protein
EHI_008230	EHI_008230A	DS571178:91,406..91,918(+)	heat shock transcription factor, putative	13
EHI_093740	EHI_093740A	DS571179:13,178..14,187(+)	hypothetical protein
EHI_093770	EHI_093770A	DS571179:17,862..21,353(-)	bromodomain-containing protein
EHI_093570	EHI_093570A	DS571179:2,641..3,657(+)	hypothetical protein, conserved
EHI_093820	EHI_093820A	DS571179:26,064..27,455(+)	hypothetical protein
EHI_093840	EHI_093840A	DS571179:31,771..33,162(+)	zinc finger protein, putative
EHI_093940	EHI_093940A	DS571179:59,674..60,201(-)	hypothetical protein
EHI_093960	EHI_093960A	DS571179:61,828..64,440(+)	pre-mRNA splicing factor, putative
EHI_094040	EHI_094040A	DS571179:75,342..76,094(-)	hypothetical protein
EHI_094050	EHI_094050A	DS571179:76,322..77,608(+)	hypothetical protein
EHI_094090	EHI_094090A	DS571179:83,844..84,869(-)	aldose 1-epimerase
EHI_094100	EHI_094100A	DS571179:85,207..86,376(+)	galactokinase, putative	11
EHI_118480	EHI_118480A	DS571180:17,066..19,633(+)	adaptor protein (AP) family protein
EHI_118400	EHI_118400A	DS571180:2,809..3,984(+)	hypothetical protein
EHI_118490	EHI_118490A	DS571180:20,232..21,194(-)	hypothetical protein
EHI_118620	EHI_118620A	DS571180:33,443..38,212(+)	HEAT repeat domain containing protein
EHI_118630	EHI_118630A	DS571180:38,265..38,897(-)	hypothetical protein
EHI_118660	EHI_118660A	DS571180:41,195..43,288(+)	hypothetical protein
EHI_118670	EHI_118670A	DS571180:43,378..43,866(-)	Skp1 family protein
EHI_118680	EHI_118680A	DS571180:44,059..47,016(+)	hypothetical protein
EHI_118720	EHI_118720A	DS571180:51,208..52,191(+)	WD domain containing protein
EHI_118770	EHI_118770A	DS571180:58,630..61,143(-)	hypothetical protein
EHI_118780	EHI_118780A	DS571180:61,237..62,262(-)	WD domain containing protein
EHI_118800	EHI_118800A	DS571180:66,866..68,491(-)	hypothetical protein, conserved
EHI_118860	EHI_118860A	DS571180:79,914..81,032(+)	methyltransferase, putative
EHI_118890	EHI_118890A	DS571180:85,980..87,599(+)	hypothetical protein
EHI_118910	EHI_118910A	DS571180:90,460..91,020(-)	guanylate kinase, putative	15
EHI_004230	EHI_004230A	DS571181:14,131..15,597(+)	guanine nucleotide regulatory protein, putative
EHI_004360	EHI_004360A	DS571181:29,475..31,244(+)	leucine rich repeat protein, BspA family
EHI_004390	EHI_004390A	DS571181:34,382..35,689(+)	protein kinase domain containing protein
EHI_004420	EHI_004420A	DS571181:41,679..43,136(-)	hypothetical protein
EHI_004450	EHI_004450A	DS571181:51,637..53,010(+)	hypothetical protein
EHI_004470	EHI_004470A	DS571181:54,041..55,318(+)	protein kinase domain containing protein
EHI_004490	EHI_004490A	DS571181:56,340..56,651(+)	thioredoxin, putative
EHI_004620	EHI_004620A	DS571181:84,250..85,032(+)	hypothetical protein, conserved
EHI_004630	EHI_004630A	DS571181:85,071..86,024(-)	hypothetical protein	9
EHI_010310	EHI_010310A	DS571182:10,692..12,548(+)	hypothetical protein
EHI_010500	EHI_010500A	DS571182:25,797..28,214(-)	WD domain containing protein
EHI_010270	EHI_010270A	DS571182:3,416..4,720(-)	hypothetical protein
EHI_010550	EHI_010550A	DS571182:37,504..39,151(+)	protein with DENN and LIM domains
EHI_010560	EHI_010560A	DS571182:39,312..42,314(+)	acyl-CoA synthetase, putative
EHI_010580	EHI_010580A	DS571182:44,446..45,710(-)	hypothetical protein
EHI_010630	EHI_010630A	DS571182:58,563..60,447(-)	HEAT repeat domain containing protein
EHI_010290	EHI_010290A	DS571182:6,033..6,995(-)	serine/threonine-protein phosphatase, putative
EHI_010660	EHI_010660A	DS571182:63,584..64,159(+)	Rab family GTPase
EHI_010670	EHI_010670A	DS571182:64,364..65,923(+)	hypothetical protein
EHI_010710	EHI_010710A	DS571182:71,995..73,294(+)	hypothetical protein
EHI_010720	EHI_010720A	DS571182:73,377..74,796(+)	Ras GTPase-activating protein, putative
EHI_010730	EHI_010730A	DS571182:74,988..76,316(+)	vacuolar sorting protein 26, putative
EHI_010740	EHI_010740A	DS571182:76,438..82,929(+)	hypothetical protein
EHI_010750	EHI_010750A	DS571182:83,073..85,253(+)	hypothetical protein	15
EHI_117860	EHI_117860A	DS571183:10,654..18,618(+)	hypothetical protein, conserved
EHI_117940	EHI_117940A	DS571183:25,096..25,752(+)	splicing factor 3a subunit 2, putative
EHI_117960	EHI_117960A	DS571183:27,743..28,424(-)	Rab family GTPase
EHI_117970	EHI_117970A	DS571183:28,694..31,436(+)	DNA replication licensing factor
EHI_117800	EHI_117800A	DS571183:3,359..4,974(+)	diacylglycerol kinase, putative
EHI_117990	EHI_117990A	DS571183:32,190..32,498(+)	hypothetical protein
EHI_118010	EHI_118010A	DS571183:34,092..35,633(-)	hypothetical protein, conserved domain containing
EHI_118100	EHI_118100A	DS571183:50,264..52,771(+)	F-box/WD domain containing protein
EHI_118120	EHI_118120A	DS571183:54,268..56,583(+)	hypothetical protein
EHI_118270	EHI_118270A	DS571183:82,439..82,773(+)	amoebapore C	10
EHI_009390	EHI_009390A	DS571184:13,637..15,189(+)	hypothetical protein, conserved
EHI_009440	EHI_009440A	DS571184:22,771..23,169(+)	hypothetical protein
EHI_009240	EHI_009240A	DS571184:3,644..4,753(-)	tyrosyl-tRNA synthetase, putative
EHI_009470	EHI_009470A	DS571184:30,352..30,888(+)	RNA recognition motif domain containing protein
EHI_009510	EHI_009510A	DS571184:36,891..37,847(+)	TBC domain containing protein
EHI_009530	EHI_009530A	DS571184:42,064..44,724(+)	pyruvate phosphate dikinase
EHI_009540	EHI_009540A	DS571184:45,411..47,603(+)	hypothetical protein, conserved
EHI_009590	EHI_009590A	DS571184:59,705..64,987(+)	serine/threonine protein kinase, putative
EHI_009630	EHI_009630A	DS571184:72,672..75,856(-)	Ran-binding protein, putative	9
EHI_104360	EHI_104360A	DS571185:11,787..12,435(+)	nucleoside diphosphate kinase, putative
EHI_104370	EHI_104370A	DS571185:12,503..13,645(-)	Legume-like lectin family protein, membrane-bound
EHI_104380	EHI_104380A	DS571185:14,798..15,403(+)	hypothetical protein
EHI_104400	EHI_104400A	DS571185:20,902..22,230(-)	lipase, putative
EHI_104450	EHI_104450A	DS571185:31,570..33,186(+)	hypothetical protein
EHI_104470	EHI_104470A	DS571185:34,794..35,546(+)	phosducin-like protein
EHI_104530	EHI_104530A	DS571185:45,447..46,388(+)	hypothetical protein
EHI_104550	EHI_104550A	DS571185:47,717..49,150(+)	hypothetical protein
EHI_104570	EHI_104570A	DS571185:51,230..58,480(-)	ubiquitin ligase, putative
EHI_104580	EHI_104580A	DS571185:58,752..59,507(+)	hypothetical protein
EHI_104350	EHI_104350A	DS571185:7,883..10,285(-)	hypothetical protein, conserved
EHI_104680	EHI_104680A	DS571185:72,234..73,114(-)	hypothetical protein
EHI_104740	EHI_104740A	DS571185:85,446..86,030(-)	hypothetical protein	13
EHI_000410	EHI_000410A	DS571186:12,314..13,398(-)	alcohol dehydrogenase, putative
EHI_000430	EHI_000430A	DS571186:14,945..16,657(-)	Rap/Ran GTPase-activating protein, putative
EHI_000440	EHI_000440A	DS571186:17,026..18,476(-)	UDP-glucose pyrophosphorylase, putative
EHI_000250	EHI_000250A	DS571186:2,846..4,387(+)	hypothetical protein
EHI_000480	EHI_000480A	DS571186:30,918..32,633(-)	dual specificity protein phosphatase, putative
EHI_000500	EHI_000500A	DS571186:33,505..34,599(+)	hypothetical protein
EHI_000540	EHI_000540A	DS571186:40,789..41,607(+)	hypothetical protein
EHI_000560	EHI_000560A	DS571186:43,226..43,750(+)	hypothetical protein
EHI_000610	EHI_000610A	DS571186:48,885..49,727(+)	nucleotide binding protein 2, putative
EHI_000650	EHI_000650A	DS571186:52,629..54,074(-)	hypothetical protein
EHI_000720	EHI_000720A	DS571186:72,269..72,973(+)	MTA/SAH nucleosidase, putative
EHI_000730	EHI_000730A	DS571186:73,252..74,927(-)	pyrophosphate-dependent phosphofructokinase
EHI_000740	EHI_000740A	DS571186:75,132..76,202(+)	hypothetical protein
EHI_000770	EHI_000770A	DS571186:78,915..79,661(-)	hypothetical protein
EHI_000780	EHI_000780A	DS571186:80,046..84,971(+)	chromodomain-helicase-DNA-binding protein, putative	15
EHI_137710	EHI_137710A	DS571187:20,461..21,705(+)	RNA recognition motif domain containing protein
EHI_137830	EHI_137830A	DS571187:46,375..47,105(+)	hypothetical protein
EHI_137840	EHI_137840A	DS571187:47,183..48,418(+)	hypothetical protein
EHI_138000	EHI_138000A	DS571187:74,874..76,397(+)	hypothetical protein
EHI_138010	EHI_138010A	DS571187:76,415..77,712(-)	hypothetical protein
EHI_138020	EHI_138020A	DS571187:78,367..79,411(-)	ribokinase, putative
EHI_138060	EHI_138060A	DS571187:84,370..85,170(+)	hypothetical protein, conserved domain containing	8
EHI_138080	EHI_138080A	DS571187:86,552..87,214(+)	hypothetical protein
EHI_124350	EHI_124350A	DS571188:20,492..21,175(-)	hypothetical protein
EHI_124360	EHI_124360A	DS571188:21,692..22,387(-)	hypothetical protein
EHI_124400	EHI_124400A	DS571188:32,398..32,775(+)	thioredoxin, putative
EHI_124420	EHI_124420A	DS571188:33,615..34,221(-)	hypothetical protein
EHI_124450	EHI_124450A	DS571188:39,719..40,450(+)	lipid phosphate phosphatase, putative
EHI_124470	EHI_124470A	DS571188:42,238..44,310(-)	leucine-rich repeat containing protein
EHI_124480	EHI_124480A	DS571188:44,560..45,081(+)	ubiquitin-conjugating enzyme family protein
EHI_124500	EHI_124500A	DS571188:47,154..54,887(-)	tyrosine kinase, putative
EHI_124540	EHI_124540A	DS571188:65,359..65,682(-)	hypothetical protein
EHI_124620	EHI_124620A	DS571188:76,919..81,646(-)	hypothetical protein	10
EHI_174900	EHI_174900A	DS571189:34,445..35,253(-)	hypothetical protein, conserved
EHI_174940	EHI_174940A	DS571189:46,843..48,813(+)	nucleolar GTP-binding protein 1, putative
EHI_175010	EHI_175010A	DS571189:53,742..54,632(+)	hypothetical protein
EHI_175030	EHI_175030A	DS571189:56,081..57,817(+)	DEAD/DEAH box helicase, putative
EHI_175040	EHI_175040A	DS571189:58,368..60,080(-)	hypothetical protein
EHI_175050	EHI_175050A	DS571189:60,686..62,337(+)	aspartyl-tRNA synthetase, putative	6
EHI_038630	EHI_038630A	DS571190:12,724..14,076(+)	hypothetical protein
EHI_038640	EHI_038640A	DS571190:14,257..14,773(+)	Myb family DNA-binding protein, SHAQKYF family
EHI_038550	EHI_038550A	DS571190:3,537..4,943(+)	hypothetical protein
EHI_038840	EHI_038840A	DS571190:33,228..35,905(+)	Rab GTPase activating protein, putative
EHI_038890	EHI_038890A	DS571190:40,619..44,683(+)	hypothetical protein
EHI_038900	EHI_038900A	DS571190:44,739..45,971(-)	hypothetical protein
EHI_038920	EHI_038920A	DS571190:46,759..48,582(-)	DNA topoisomerase III, putative
EHI_038930	EHI_038930A	DS571190:48,731..55,825(-)	hypothetical protein, conserved domain containing
EHI_038940	EHI_038940A	DS571190:56,007..61,039(-)	Sec7 domain protein
EHI_038560	EHI_038560A	DS571190:6,171..7,241(-)	hypothetical protein
EHI_038950	EHI_038950A	DS571190:61,205..61,848(-)	hypothetical protein
EHI_038970	EHI_038970A	DS571190:66,856..67,578(+)	hypothetical protein
EHI_038980	EHI_038980A	DS571190:69,303..70,201(+)	hypothetical protein
EHI_039050	EHI_039050A	DS571190:77,269..78,299(-)	hypothetical protein, conserved	14
EHI_194190	EHI_194190A	DS571191:12,063..12,659(-)	hypothetical protein
EHI_194200	EHI_194200A	DS571191:12,884..14,497(+)	amino acid transporter, putative
EHI_194220	EHI_194220A	DS571191:16,017..17,218(-)	protein phosphatase domain-containing protein
EHI_194230	EHI_194230A	DS571191:17,391..18,205(+)	hypothetical protein
EHI_194250	EHI_194250A	DS571191:18,952..19,305(+)	hypothetical protein, conserved
EHI_194330	EHI_194330A	DS571191:30,825..31,631(+)	autophagocytosis protein, putative
EHI_194360	EHI_194360A	DS571191:36,204..37,088(+)	hypothetical protein
EHI_194370	EHI_194370A	DS571191:37,173..38,087(+)	hypothetical protein
EHI_194400	EHI_194400A	DS571191:40,494..41,326(-)	SNF7 family protein
EHI_194470	EHI_194470A	DS571191:48,832..50,105(+)	hypothetical protein
EHI_194520	EHI_194520A	DS571191:56,708..57,616(+)	LIM zinc finger domain containing protein
EHI_194530	EHI_194530A	DS571191:58,397..60,100(+)	hypothetical protein
EHI_194610	EHI_194610A	DS571191:73,102..74,274(-)	hypothetical protein	13
EHI_065620	EHI_065620A	DS571192:21,284..23,089(-)	hypothetical protein
EHI_065640	EHI_065640A	DS571192:25,383..26,300(+)	hypothetical protein
EHI_065660	EHI_065660A	DS571192:29,474..30,319(-)	protein kinase domain containing protein
EHI_065670	EHI_065670A	DS571192:30,547..33,903(+)	cation-transporting P-typeATPase, putative
EHI_065690	EHI_065690A	DS571192:36,615..38,465(-)	phospholipase, patatin family protein
EHI_065700	EHI_065700A	DS571192:38,568..47,552(-)	hypothetical protein
EHI_065750	EHI_065750A	DS571192:52,163..52,828(+)	Mob1/phocein family protein
EHI_065760	EHI_065760A	DS571192:53,778..55,385(-)	hypothetical protein, conserved
EHI_065770	EHI_065770A	DS571192:56,454..58,085(+)	heat shock protein 70, putative
EHI_065780	EHI_065780A	DS571192:59,142..59,574(-)	hypothetical protein
EHI_065830	EHI_065830A	DS571192:64,130..64,621(+)	Density-regulated protein, putative
EHI_065490	EHI_065490A	DS571192:7,187..8,406(-)	hypothetical protein	12
EHI_134610	EHI_134610A	DS571193:32,232..35,165(-)	DEAD/DEAH box helicase, putative
EHI_134620	EHI_134620A	DS571193:35,396..35,737(-)	hypothetical protein
EHI_134650	EHI_134650A	DS571193:39,374..40,568(-)	hypothetical protein
EHI_134680	EHI_134680A	DS571193:42,875..44,506(-)	leucine-rich repeat containing protein
EHI_134750	EHI_134750A	DS571193:55,991..59,329(+)	protein tyrosine kinase domain-containing protein
EHI_134770	EHI_134770A	DS571193:60,777..61,427(-)	hypothetical protein, conserved domain containing
EHI_134780	EHI_134780A	DS571193:61,701..63,496(-)	hypothetical protein, conserved
EHI_134790	EHI_134790A	DS571193:63,896..65,419(+)	zinc finger protein, putative
EHI_134800	EHI_134800A	DS571193:65,423..66,169(-)	ankyrin repeat protein, putative
EHI_134820	EHI_134820A	DS571193:67,380..69,084(-)	hypothetical protein
EHI_134830	EHI_134830A	DS571193:72,829..73,785(+)	NAD synthetase, putative	11
EHI_021340	EHI_021340A	DS571194:36,540..37,891(+)	aminopeptidase, putative
EHI_021390	EHI_021390A	DS571194:45,774..46,712(+)	hypothetical protein
EHI_021420	EHI_021420A	DS571194:50,910..51,428(-)	hypothetical protein
EHI_021440	EHI_021440A	DS571194:53,100..54,857(-)	DEAD/DEAH box helicase, putative
EHI_021230	EHI_021230A	DS571194:7,557..9,003(+)	Rho guanine nucleotide exchange factor, putative
EHI_021540	EHI_021540A	DS571194:70,172..70,945(-)	hypothetical protein
EHI_021560	EHI_021560A	DS571194:72,823..74,020(+)	thioredoxin, putative
EHI_021190	EHI_021190A	DS571194:841..1,887(-)	hypothetical protein	8
EHI_004750	EHI_004750A	DS571195:10,724..12,187(-)	signal recognition particle protein SRP54, putative
EHI_004770	EHI_004770A	DS571195:13,492..14,280(-)	hypothetical protein, conserved
EHI_004780	EHI_004780A	DS571195:14,371..16,253(+)	protein kinase, putative
EHI_004790	EHI_004790A	DS571195:16,564..17,662(+)	protein kinase, putative
EHI_004840	EHI_004840A	DS571195:25,410..25,943(-)	bacterial transferase hexapeptide family protein
EHI_004855	EHI_004855A	DS571195:27,335..28,457(+)	hypothetical protein, conserved
EHI_004880	EHI_004880A	DS571195:32,689..33,436(-)	hypothetical protein
EHI_004970	EHI_004970A	DS571195:45,198..45,563(+)	hypothetical protein
EHI_004990	EHI_004990A	DS571195:47,250..50,025(+)	ankyrin, putative
EHI_005000	EHI_005000A	DS571195:50,053..50,469(-)	hypothetical protein
EHI_005010	EHI_005010A	DS571195:50,555..51,472(-)	Rab family GTPase
EHI_005070	EHI_005070A	DS571195:59,648..60,302(-)	acetyltransferase, GNAT family
EHI_005120	EHI_005120A	DS571195:65,829..66,944(+)	hypothetical protein
EHI_005140	EHI_005140A	DS571195:70,634..71,128(+)	hypothetical protein	14
EHI_064450	EHI_064450A	DS571196:18,551..21,739(+)	HEAT repeat domain containing protein
EHI_064470	EHI_064470A	DS571196:23,801..25,396(+)	heat shock protein 70, putative
EHI_064510	EHI_064510A	DS571196:36,804..38,378(+)	hypothetical protein
EHI_064560	EHI_064560A	DS571196:43,458..44,792(-)	hypothetical protein
EHI_064630	EHI_064630A	DS571196:56,501..58,111(+)	hypothetical protein
EHI_064700	EHI_064700A	DS571196:69,674..71,419(-)	autophagy protein apg7, putative	6
EHI_006740	EHI_006740A	DS571197:19,585..21,663(+)	hypothetical protein
EHI_006760	EHI_006760A	DS571197:25,319..26,042(+)	hypothetical protein, conserved
EHI_006820	EHI_006820A	DS571197:33,566..35,011(-)	importin alpha, putative
EHI_006830	EHI_006830A	DS571197:35,237..36,325(+)	hypothetical protein
EHI_006940	EHI_006940A	DS571197:52,270..53,522(-)	hypothetical protein, conserved
EHI_006950	EHI_006950A	DS571197:53,743..55,278(-)	hypothetical protein, conserved
EHI_006960	EHI_006960A	DS571197:55,399..56,115(-)	hypothetical protein
EHI_006970	EHI_006970A	DS571197:56,488..57,240(+)	hypothetical protein
EHI_007000	EHI_007000A	DS571197:63,887..65,293(-)	hypothetical protein
EHI_007030	EHI_007030A	DS571197:71,290..72,418(+)	hypothetical protein, conserved	10
EHI_024430	EHI_024430A	DS571198:20,507..22,081(+)	phospholipase B, putative
EHI_024480	EHI_024480A	DS571198:27,444..28,267(+)	hypothetical protein
EHI_024500	EHI_024500A	DS571198:29,204..30,184(+)	hypothetical protein, conserved
EHI_024550	EHI_024550A	DS571198:46,055..47,902(+)	hypothetical protein
EHI_024350	EHI_024350A	DS571198:6,824..8,638(+)	hypothetical protein
EHI_024630	EHI_024630A	DS571198:64,674..65,681(+)	glycoprotein endopeptidase, putative
EHI_024640	EHI_024640A	DS571198:65,770..67,296(-)	leucine-rich repeat containing protein
EHI_024650	EHI_024650A	DS571198:67,686..70,217(+)	formin homology 2 family protein
EHI_024670	EHI_024670A	DS571198:71,031..71,945(+)	hypothetical protein, conserved
EHI_024370	EHI_024370A	DS571198:9,377..10,113(+)	hypothetical protein	10
EHI_008440	EHI_008440A	DS571199:22,637..23,386(-)	hypothetical protein
EHI_008450	EHI_008450A	DS571199:23,692..25,143(+)	hypothetical protein
EHI_008630	EHI_008630A	DS571199:36,850..38,664(+)	hypothetical protein
EHI_008660	EHI_008660A	DS571199:42,365..43,422(+)	heat shock transcription factor, putative
EHI_008680	EHI_008680A	DS571199:45,939..48,267(+)	ubiquitin carboxyl-terminal hydrolase domain containing protein
EHI_008720	EHI_008720A	DS571199:53,966..54,607(+)	hypothetical protein
EHI_008740	EHI_008740A	DS571199:57,548..58,528(-)	hypothetical protein
EHI_008760	EHI_008760A	DS571199:62,334..64,929(+)	hypothetical protein
EHI_008770	EHI_008770A	DS571199:65,966..66,604(-)	zinc finger protein, putative
EHI_008790	EHI_008790A	DS571199:70,440..71,036(-)	CXXC-rich protein
EHI_008370	EHI_008370A	DS571199:8,633..9,790(+)	hypothetical protein	11
EHI_009890	EHI_009890A	DS571200:19,704..22,838(+)	phosphatidylinositol-4,5-bisphosphate 3-kinase, putative
EHI_009900	EHI_009900A	DS571200:22,979..24,145(-)	hypothetical protein
EHI_009910	EHI_009910A	DS571200:24,741..25,787(-)	TBC domain containing protein
EHI_009940	EHI_009940A	DS571200:30,912..31,601(+)	clathrin adaptor complex small chain, putative
EHI_009970	EHI_009970A	DS571200:39,446..40,467(+)	Rab GTPase activating protein, putative
EHI_009990	EHI_009990A	DS571200:41,409..43,157(-)	hypothetical protein
EHI_010040	EHI_010040A	DS571200:47,519..48,404(+)	hypothetical protein
EHI_009820	EHI_009820A	DS571200:5,751..6,299(-)	myb-like DNA-binding domain containing protein
EHI_009830	EHI_009830A	DS571200:7,101..12,011(+)	hypothetical protein	9
EHI_100260	EHI_100260A	DS571201:18,913..21,120(+)	TLD domain containing protein
EHI_100270	EHI_100270A	DS571201:21,215..21,670(-)	calmodulin, putative
EHI_100280	EHI_100280A	DS571201:21,862..23,499(-)	amino acid-polyamine transporter, putative
EHI_100300	EHI_100300A	DS571201:25,884..26,327(+)	hypothetical protein
EHI_100090	EHI_100090A	DS571201:4,024..4,608(+)	Rab family GTPase
EHI_100440	EHI_100440A	DS571201:59,772..62,105(-)	hypothetical protein, conserved
EHI_100110	EHI_100110A	DS571201:6,622..7,337(-)	ubiquitin-conjugating enzyme family protein
EHI_100480	EHI_100480A	DS571201:67,639..68,395(+)	MIR domain protein	8
EHI_015250	EHI_015250A	DS571202:20,856..23,079(+)	lysozyme, putative
EHI_015260	EHI_015260A	DS571202:23,158..24,066(-)	Rab GTPase activating protein, putative
EHI_015330	EHI_015330A	DS571202:32,486..34,555(+)	citrate transporter, putative
EHI_015450	EHI_015450A	DS571202:63,845..64,678(-)	hypothetical protein	4
EHI_135030	EHI_135030A	DS571203:24,997..25,398(-)	hypothetical protein
EHI_135050	EHI_135050A	DS571203:30,326..32,004(-)	hypothetical protein
EHI_135070	EHI_135070A	DS571203:32,648..33,989(-)	RNA recognition motif domain containing protein
EHI_135090	EHI_135090A	DS571203:35,767..36,897(-)	hypothetical protein
EHI_135110	EHI_135110A	DS571203:38,251..39,114(+)	hypothetical protein
EHI_135120	EHI_135120A	DS571203:39,187..41,184(-)	hypothetical protein, conserved domain containing
EHI_135190	EHI_135190A	DS571203:52,413..55,100(+)	protein kinase, putative	7
EHI_105070	EHI_105070A	DS571204:15,431..16,390(+)	hypothetical protein
EHI_105090	EHI_105090A	DS571204:18,327..19,766(-)	importin alpha, putative
EHI_105120	EHI_105120A	DS571204:22,922..23,902(+)	hypothetical protein, conserved
EHI_105130	EHI_105130A	DS571204:24,139..25,887(+)	tyrosin kinase, putative
EHI_105150	EHI_105150A	DS571204:26,550..27,665(+)	hypothetical protein
EHI_105190	EHI_105190A	DS571204:30,821..32,419(+)	hypothetical protein
EHI_105220	EHI_105220A	DS571204:34,552..35,901(-)	hypothetical protein, conserved
EHI_105310	EHI_105310A	DS571204:48,722..49,378(-)	hypothetical protein, conserved domain containing	8
EHI_107040	EHI_107040A	DS571205:17,592..18,468(+)	hypothetical protein
EHI_107100	EHI_107100A	DS571205:28,328..28,996(+)	hypothetical protein
EHI_107110	EHI_107110A	DS571205:29,164..29,751(-)	hypothetical protein
EHI_107120	EHI_107120A	DS571205:29,925..31,084(-)	RNA recognition motif domain containing protein
EHI_107150	EHI_107150A	DS571205:33,944..34,507(-)	ADP-ribosylation factor, putative
EHI_107180	EHI_107180A	DS571205:42,142..43,005(+)	hypothetical protein
EHI_107220	EHI_107220A	DS571205:47,454..48,629(+)	leucine rich repeat protein, BspA family
EHI_107280	EHI_107280A	DS571205:59,056..61,671(+)	vacuolar proton ATPase subunit, putative
EHI_107300	EHI_107300A	DS571205:64,133..65,023(+)	hypothetical protein	9
EHI_188080	EHI_188080A	DS571206:20,151..21,084(-)	3' exoribonuclease family protein
EHI_188100	EHI_188100A	DS571206:26,974..28,282(+)	hypothetical protein
EHI_188180	EHI_188180A	DS571206:40,417..41,668(+)	phosphoglycerate kinase, putative
EHI_188200	EHI_188200A	DS571206:43,525..48,588(+)	hypothetical protein
EHI_188220	EHI_188220A	DS571206:52,740..55,088(-)	hypothetical protein
EHI_188270	EHI_188270A	DS571206:61,062..61,628(-)	hypothetical protein	6
EHI_169840	EHI_169840A	DS571207:11,938..12,478(-)	hypothetical protein, conserved
EHI_169920	EHI_169920A	DS571207:25,494..26,855(-)	hypothetical protein
EHI_169930	EHI_169930A	DS571207:27,311..28,247(+)	unknown protein, putative
EHI_169940	EHI_169940A	DS571207:28,959..32,783(-)	hypothetical protein
EHI_169950	EHI_169950A	DS571207:32,860..33,405(-)	hypothetical protein
EHI_169960	EHI_169960A	DS571207:33,465..34,280(-)	hypothetical protein, conserved domain containing
EHI_169980	EHI_169980A	DS571207:35,738..36,268(-)	hypothetical protein
EHI_170000	EHI_170000A	DS571207:37,476..39,077(-)	hypothetical protein
EHI_170010	EHI_170010A	DS571207:39,289..40,467(-)	acetate kinase, putative
EHI_170030	EHI_170030A	DS571207:43,403..45,298(+)	F-box/WD domain containing protein
EHI_170040	EHI_170040A	DS571207:45,448..46,140(+)	longin-type vesicle-associated membrane protein, putative
EHI_170060	EHI_170060A	DS571207:46,961..47,305(-)	ubiquitin like protein
EHI_170160	EHI_170160A	DS571207:56,533..57,140(+)	hypothetical protein
EHI_170170	EHI_170170A	DS571207:57,216..60,560(+)	hypothetical protein	14
EHI_030770	EHI_030770A	DS571208:15,756..19,913(-)	hypothetical protein, conserved
EHI_030800	EHI_030800A	DS571208:35,362..36,583(+)	LIM zinc finger domain containing protein
EHI_030830	EHI_030830A	DS571208:38,862..41,942(+)	Plasma membrane calcium-transporting ATPase, putative
EHI_030840	EHI_030840A	DS571208:42,085..42,822(+)	casein kinase II regulatory subunit family protein
EHI_030850	EHI_030850A	DS571208:42,982..43,860(-)	hypothetical protein	5
EHI_192270	EHI_192270A	DS571209:2,896..4,617(-)	hypothetical protein
EHI_192460	EHI_192460A	DS571209:24,456..28,094(-)	formin homology 2 family protein
EHI_192480	EHI_192480A	DS571209:29,949..30,794(+)	scavenger mRNA decapping enzyme, putative
EHI_192280	EHI_192280A	DS571209:4,718..8,251(-)	hypothetical protein
EHI_192580	EHI_192580A	DS571209:53,982..54,656(-)	hypothetical protein	5
EHI_000900	EHI_000900A	DS571210:14,147..15,691(-)	ThiF family protein
EHI_000910	EHI_000910A	DS571210:16,134..17,915(+)	Sec1 family protein
EHI_001120	EHI_001120A	DS571210:47,828..48,561(-)	hypothetical protein, conserved
EHI_001150	EHI_001150A	DS571210:56,279..58,336(-)	plasma membrane calcium-transporting ATPase 1, putative	4
EHI_084670	EHI_084670A	DS571211:10,237..11,427(+)	aminotransferase, putative
EHI_084950	EHI_084950A	DS571211:38,900..40,264(+)	phosphoglucomutase/phosphomannomutase family protein
EHI_084970	EHI_084970A	DS571211:41,381..42,322(+)	nucleosome assembly protein, putative
EHI_084980	EHI_084980A	DS571211:47,963..49,447(+)	hypothetical protein
EHI_085000	EHI_085000A	DS571211:50,470..51,291(-)	hypothetical protein
EHI_085010	EHI_085010A	DS571211:51,489..52,295(-)	hypothetical protein
EHI_085020	EHI_085020A	DS571211:52,522..54,009(-)	hypothetical protein
EHI_085030	EHI_085030A	DS571211:57,058..58,242(+)	bromodomain-containing protein
EHI_085060	EHI_085060A	DS571211:61,284..63,341(+)	hypothetical protein	9
EHI_133920	EHI_133920A	DS571212:29,267..31,939(+)	TPR repeat protein
EHI_133960	EHI_133960A	DS571212:42,334..46,974(+)	hypothetical protein	2
EHI_062530	EHI_062530A	DS571213:17,287..19,071(-)	hypothetical protein
EHI_062680	EHI_062680A	DS571213:32,787..34,034(+)	hypothetical protein
EHI_062700	EHI_062700A	DS571213:35,148..37,409(-)	glutaminyl-tRNA synthetase, putative
EHI_062750	EHI_062750A	DS571213:43,071..44,258(-)	leucine rich repeat protein, BspA family
EHI_062780	EHI_062780A	DS571213:48,475..50,313(+)	protein kinase domain containing protein
EHI_062840	EHI_062840A	DS571213:58,611..59,708(+)	UDP-N-acetylglucosamine--dolichyl-phosphate N-acetylglucosaminephosphotransferase, putative
EHI_062860	EHI_062860A	DS571213:60,924..62,108(-)	hypothetical protein	7
EHI_164330	EHI_164330A	DS571214:24,846..25,466(-)	hypothetical protein
EHI_164360	EHI_164360A	DS571214:27,578..28,330(+)	hypothetical protein
EHI_164370	EHI_164370A	DS571214:28,432..30,267(-)	putative GTPase	3
EHI_027500	EHI_027500A	DS571215:13,652..13,990(+)	hypothetical protein
EHI_027510	EHI_027510A	DS571215:14,097..15,272(-)	zinc finger domain containing protein
EHI_027530	EHI_027530A	DS571215:16,082..17,206(+)	hypothetical protein
EHI_027580	EHI_027580A	DS571215:22,314..23,789(+)	importin alpha, putative
EHI_027590	EHI_027590A	DS571215:23,892..25,220(+)	hypothetical protein
EHI_027600	EHI_027600A	DS571215:25,525..26,138(+)	4-methyl-5(B-hydroxyethyl)-thiazol monophosphate biosynthesis enzyme, putative
EHI_027620	EHI_027620A	DS571215:26,765..29,077(-)	hypothetical protein
EHI_027630	EHI_027630A	DS571215:29,244..30,218(-)	hypothetical membrane-spanning protein
EHI_027640	EHI_027640A	DS571215:30,370..30,978(+)	cell cycle-associated GTPase, putative
EHI_027660	EHI_027660A	DS571215:32,704..35,253(+)	hypothetical protein
EHI_027670	EHI_027670A	DS571215:35,458..36,339(+)	hypothetical protein
EHI_027680	EHI_027680A	DS571215:37,254..38,546(+)	leucine rich repeat protein, BspA family
EHI_027700	EHI_027700A	DS571215:39,731..41,152(+)	molybdenum cofactor sulfurase, putative
EHI_027710	EHI_027710A	DS571215:41,275..44,688(-)	calcium-transporting P-type ATPase, putative
EHI_027720	EHI_027720A	DS571215:45,372..47,903(-)	coatomer beta subunit, putative
EHI_027730	EHI_027730A	DS571215:48,065..49,543(-)	WD repeat protein
EHI_027750	EHI_027750A	DS571215:52,584..53,366(+)	hypothetical protein
EHI_027760	EHI_027760A	DS571215:53,477..54,829(+)	DEAD/DEAH box helicase, putative
EHI_027780	EHI_027780A	DS571215:58,276..59,241(+)	signal peptide peptidase family protein	19
EHI_164770	EHI_164770A	DS571216:11,690..12,472(-)	hypothetical protein
EHI_164790	EHI_164790A	DS571216:16,962..18,395(+)	RhoGAP domain containing protein
EHI_164820	EHI_164820A	DS571216:27,013..30,679(-)	hypothetical protein
EHI_164840	EHI_164840A	DS571216:32,615..33,190(-)	hypothetical protein
EHI_164880	EHI_164880A	DS571216:38,639..39,325(-)	Rab family GTPase
EHI_164750	EHI_164750A	DS571216:4,867..5,763(-)	26S proteasome non-ATPase regulatory subunit 14, putative
EHI_164920	EHI_164920A	DS571216:45,056..46,429(+)	calponin homology domain protein, putative	7
EHI_165190	EHI_165190A	DS571217:22,662..23,216(-)	hypothetical protein
EHI_165200	EHI_165200A	DS571217:23,702..24,952(-)	hypothetical protein
EHI_165080	EHI_165080A	DS571217:4,198..4,671(-)	hypothetical protein
EHI_165120	EHI_165120A	DS571217:9,633..11,069(+)	zinc finger protein, putative	4
EHI_150130	EHI_150130A	DS571218:11,290..15,321(+)	hypothetical protein
EHI_150380	EHI_150380A	DS571218:26,910..28,042(+)	hypothetical protein	2
EHI_174090	EHI_174090A	DS571220:14,430..16,667(-)	hypothetical protein, conserved
EHI_174100	EHI_174100A	DS571220:17,309..19,338(-)	ankyrin repeat protein
EHI_174140	EHI_174140A	DS571220:25,026..28,721(+)	hypothetical protein
EHI_174170	EHI_174170A	DS571220:33,713..34,303(-)	hypothetical protein
EHI_174190	EHI_174190A	DS571220:35,266..37,973(+)	hypothetical protein
EHI_174220	EHI_174220A	DS571220:43,526..44,224(+)	hypothetical protein	6
EHI_180300	EHI_180300A	DS571221:16,652..17,934(-)	DnaJ domain containing protein
EHI_180310	EHI_180310A	DS571221:20,301..22,337(-)	hypothetical protein
EHI_180350	EHI_180350A	DS571221:29,966..31,198(-)	26S protease regulatory subunit, putative
EHI_180360	EHI_180360A	DS571221:31,491..32,696(+)	hypothetical protein	4
EHI_136180	EHI_136180A	DS571222:11,296..12,642(-)	proteasome regulatory subunit, putative
EHI_136400	EHI_136400A	DS571222:34,822..36,006(-)	lecithin:cholesterol acyltransferase domain-containing protein
EHI_136410	EHI_136410A	DS571222:36,122..37,164(-)	hypothetical protein
EHI_136420	EHI_136420A	DS571222:38,335..38,868(-)	Myb family DNA-binding protein, SHAQKYF family
EHI_136460	EHI_136460A	DS571222:47,066..49,394(+)	hypothetical protein
EHI_136150	EHI_136150A	DS571222:5,062..6,517(-)	adenylyl cyclase-associated protein, putative
EHI_136480	EHI_136480A	DS571222:52,015..52,938(+)	hypothetical protein
EHI_136170	EHI_136170A	DS571222:8,972..11,239(-)	cleavage and polyadenylation specificity factor 73 kDa subunit, putative	8
EHI_158060	EHI_158060A	DS571223:16,128..16,945(+)	RNA-binding protein, putative
EHI_158080	EHI_158080A	DS571223:17,634..19,182(+)	protein kinase, putative
EHI_158090	EHI_158090A	DS571223:19,225..20,619(-)	RhoGAP domain containing protein
EHI_158110	EHI_158110A	DS571223:21,729..23,801(+)	DNA replication licensing factor, putative
EHI_158190	EHI_158190A	DS571223:36,672..37,361(+)	hypothetical protein
EHI_158230	EHI_158230A	DS571223:40,382..42,598(+)	hypothetical protein
EHI_158250	EHI_158250A	DS571223:44,369..46,024(-)	T-complex protein 1 gamma subunit, putative
EHI_158310	EHI_158310A	DS571223:50,981..51,916(+)	hypothetical protein, conserved	8
EHI_040260	EHI_040260A	DS571224:3,806..7,030(-)	HEAT repeat domain containing protein
EHI_040360	EHI_040360A	DS571224:33,849..35,168(+)	ruvB-like DNA helicase, putative
EHI_040400	EHI_040400A	DS571224:39,995..41,605(+)	prolyl-tRNA synthetase, putative
EHI_040460	EHI_040460A	DS571224:54,551..54,922(-)	cysteine protease inhibitor 2 (EhICP2)	4
EHI_054530	EHI_054530A	DS571225:10,709..12,109(-)	serine carboxypeptidase (S28) family protein
EHI_054730	EHI_054730A	DS571225:25,694..26,284(-)	hypothetical protein
EHI_054790	EHI_054790A	DS571225:36,063..37,585(+)	tRNA nucleotidyltransferase, putative
EHI_054800	EHI_054800A	DS571225:37,965..39,380(-)	hypothetical protein
EHI_054500	EHI_054500A	DS571225:7,281..8,026(+)	hypothetical protein, conserved domain containing
EHI_054510	EHI_054510A	DS571225:8,104..8,988(+)	fructokinase, putative	6
EHI_079840	EHI_079840A	DS571226:12,984..14,117(-)	hypothetical protein, conserved
EHI_079860	EHI_079860A	DS571226:16,306..18,570(+)	methionyl-tRNA synthetase, putative
EHI_079910	EHI_079910A	DS571226:29,554..31,430(-)	Rap/Ran GTPase-activating protein, putative
EHI_079920	EHI_079920A	DS571226:31,983..32,858(+)	RNA recognition motif domain containing protein
EHI_079950	EHI_079950A	DS571226:36,177..37,371(+)	hypothetical protein	5
EHI_005900	EHI_005900A	DS571227:11,856..12,518(+)	small GTPase Rab7, putative
EHI_005910	EHI_005910A	DS571227:12,791..15,693(+)	Rho guanine nucleotide exchange factor, putative
EHI_005920	EHI_005920A	DS571227:16,220..16,803(-)	hypothetical protein
EHI_005940	EHI_005940A	DS571227:19,241..19,897(+)	hypothetical protein
EHI_005960	EHI_005960A	DS571227:23,312..23,794(-)	hypothetical protein
EHI_005970	EHI_005970A	DS571227:25,510..25,848(+)	hypothetical protein, conserved
EHI_006020	EHI_006020A	DS571227:30,556..31,607(+)	hypothetical protein
EHI_006030	EHI_006030A	DS571227:31,838..32,848(+)	deoxyhypusine synthase, putative
EHI_006040	EHI_006040A	DS571227:33,825..34,175(+)	hypothetical protein
EHI_006070	EHI_006070A	DS571227:36,730..37,434(+)	hypothetical protein
EHI_006090	EHI_006090A	DS571227:38,968..40,901(-)	hypothetical protein
EHI_006110	EHI_006110A	DS571227:42,902..43,987(-)	hypothetical protein
EHI_006130	EHI_006130A	DS571227:45,302..48,445(+)	phosphatidylinositol 3-kinase, putative
EHI_006170	EHI_006170A	DS571227:54,007..54,772(-)	eukaryotic translation initiation factor 6, putative
EHI_006180	EHI_006180A	DS571227:55,017..55,334(-)	hypothetical protein	15
EHI_160850	EHI_160850A	DS571228:11,668..13,161(+)	hypothetical protein
EHI_160860	EHI_160860A	DS571228:13,217..16,129(-)	inositol polyphosphate 5-phosphatase, putative
EHI_160960	EHI_160960A	DS571228:34,493..35,203(+)	RNA recognition motif domain containing protein
EHI_161000	EHI_161000A	DS571228:40,353..41,141(+)	ser/thr protein phosphatase family protein
EHI_161040	EHI_161040A	DS571228:45,819..46,407(-)	hypothetical protein
EHI_161070	EHI_161070A	DS571228:50,430..51,126(-)	hypothetical protein	6
EHI_076800	EHI_076800A	DS571229:12,982..13,935(-)	hypothetical protein
EHI_076820	EHI_076820A	DS571229:15,551..16,072(+)	hypothetical protein
EHI_076830	EHI_076830A	DS571229:16,135..16,773(-)	CBF/NF-Y transcription factor domain protein
EHI_076880	EHI_076880A	DS571229:23,968..26,400(+)	DNA replication licensing factor, putative
EHI_076890	EHI_076890A	DS571229:26,438..28,219(-)	hypothetical protein, conserved
EHI_077230	EHI_077230A	DS571229:32,201..33,273(+)	geranylgeranyl transferase beta subunit
EHI_077240	EHI_077240A	DS571229:33,321..34,019(-)	transcription initiation factor TFIID family protein	7
EHI_188770	EHI_188770A	DS571230:12,132..12,572(-)	hypothetical protein
EHI_188790	EHI_188790A	DS571230:13,822..14,511(+)	hypothetical protein, conserved
EHI_188820	EHI_188820A	DS571230:19,765..21,387(+)	hypothetical protein
EHI_188830	EHI_188830A	DS571230:23,215..24,237(+)	DnaJ domain containing protein
EHI_188840	EHI_188840A	DS571230:24,331..25,570(-)	hypothetical protein
EHI_188850	EHI_188850A	DS571230:25,771..26,463(-)	hypothetical protein
EHI_188890	EHI_188890A	DS571230:30,850..31,206(+)	hypothetical protein, conserved
EHI_188900	EHI_188900A	DS571230:31,218..31,610(-)	hypothetical protein
EHI_188950	EHI_188950A	DS571230:41,706..43,416(+)	PH domain containing protein	9
EHI_048590	EHI_048590A	DS571231:17,033..18,895(+)	calcineurin catalytic subunit A, putative
EHI_048610	EHI_048610A	DS571231:27,879..30,131(-)	ankyrin repeat protein
EHI_048540	EHI_048540A	DS571231:3,008..5,929(-)	hypothetical protein
EHI_048670	EHI_048670A	DS571231:39,069..39,944(+)	WH2 motif domain contaning protein
EHI_048700	EHI_048700A	DS571231:42,977..43,486(-)	ubiquitin-conjugating enzyme family protein
EHI_048710	EHI_048710A	DS571231:50,065..50,946(+)	protein kinase domain containing protein
EHI_048730	EHI_048730A	DS571231:52,103..52,675(-)	hypothetical protein
EHI_048550	EHI_048550A	DS571231:6,103..6,744(+)	dual specificity protein phosphatase, putative	8
EHI_074060	EHI_074060A	DS571232:20,474..22,225(+)	Rap/Ran GTPase-activating protein, putative
EHI_074120	EHI_074120A	DS571232:38,696..39,425(-)	HAD hydrolase, family IA, variant 3
EHI_074140	EHI_074140A	DS571232:41,027..42,098(+)	hypothetical protein
EHI_073990	EHI_073990A	DS571232:7,875..9,278(+)	hypothetical protein	4
EHI_025270	EHI_025270A	DS571233:12,197..12,810(+)	vacuolar sorting protein 29
EHI_025290	EHI_025290A	DS571233:16,468..16,854(-)	hypothetical protein
EHI_025330	EHI_025330A	DS571233:22,101..23,534(-)	hypothetical protein
EHI_025350	EHI_025350A	DS571233:24,174..25,610(+)	importin alpha, putative
EHI_025430	EHI_025430A	DS571233:37,472..38,180(-)	hypothetical protein
EHI_025450	EHI_025450A	DS571233:39,543..40,229(+)	LIM zinc finger domain containing protein
EHI_025470	EHI_025470A	DS571233:42,347..43,885(+)	hypothetical protein
EHI_025240	EHI_025240A	DS571233:7,551..9,323(+)	hypothetical protein	8
EHI_059910	EHI_059910A	DS571234:48,226..50,072(-)	histidine acid phosphatase family protein
EHI_059650	EHI_059650A	DS571234:5,076..6,119(+)	hypothetical protein
EHI_059660	EHI_059660A	DS571234:6,402..8,651(+)	hypothetical protein
EHI_059670	EHI_059670A	DS571234:8,787..11,040(+)	Rab family GTPase	4
EHI_086030	EHI_086030A	DS571235:17,967..19,856(+)	hypothetical protein
EHI_086050	EHI_086050A	DS571235:21,028..24,864(-)	protein kinase, putative
EHI_086070	EHI_086070A	DS571235:25,773..26,462(-)	hypothetical protein
EHI_086080	EHI_086080A	DS571235:26,555..27,304(-)	proteasome subunit alpha type 1, putative
EHI_086140	EHI_086140A	DS571235:32,713..36,554(-)	Ras guanine nucleotide exchange factor, putative
EHI_086150	EHI_086150A	DS571235:36,840..39,458(-)	hypothetical protein
EHI_086170	EHI_086170A	DS571235:40,165..40,641(+)	hypothetical protein
EHI_086210	EHI_086210A	DS571235:44,216..45,457(-)	hypothetical protein
EHI_086220	EHI_086220A	DS571235:45,784..47,494(+)	hypothetical protein
EHI_086260	EHI_086260A	DS571235:52,039..54,843(+)	hypothetical protein	10
EHI_106250	EHI_106250A	DS571236:21,636..23,004(-)	hypothetical protein
EHI_106080	EHI_106080A	DS571236:3,294..4,595(-)	hypothetical protein, conserved domain containing
EHI_106300	EHI_106300A	DS571236:39,919..41,073(+)	DEAD/DEAH box helicase, putative
EHI_106100	EHI_106100A	DS571236:7,312..8,394(-)	UV excision repair protein RAD23, putative	4
EHI_175410	EHI_175410A	DS571237:25,584..26,471(+)	myo-inositol monophosphatase, putative
EHI_175420	EHI_175420A	DS571237:26,541..29,144(-)	hypothetical protein
EHI_175440	EHI_175440A	DS571237:30,929..33,103(-)	non-transporter ABC protein, putative
EHI_175470	EHI_175470A	DS571237:42,971..45,463(+)	hypothetical protein	4
EHI_053040	EHI_053040A	DS571238:12,845..14,149(-)	protein kinase, putative
EHI_053060	EHI_053060A	DS571238:17,579..18,919(+)	protein kinase, putative
EHI_053080	EHI_053080A	DS571238:20,058..21,691(+)	helicase, putative
EHI_053110	EHI_053110A	DS571238:28,988..29,890(-)	hypothetical protein
EHI_052990	EHI_052990A	DS571238:4,306..6,306(+)	hypothetical protein
EHI_053170	EHI_053170A	DS571238:43,531..44,544(-)	RNA-binding protein, putative
EHI_053010	EHI_053010A	DS571238:8,160..9,575(-)	hypothetical protein, conserved
EHI_053020	EHI_053020A	DS571238:9,824..11,092(+)	26S protease regulatory subunit, putative	8
EHI_095860	EHI_095860A	DS571239:16,665..20,033(+)	DNA-directed RNA polymerase III subunit 127.6 kDa polypeptide, putative
EHI_095810	EHI_095810A	DS571239:2,503..3,758(+)	hypothetical protein, conserved	2
EHI_017610	EHI_017610A	DS571240:11,698..19,459(-)	hypothetical protein, conserved
EHI_017620	EHI_017620A	DS571240:19,667..20,283(+)	nitroreductase family protein
EHI_017630	EHI_017630A	DS571240:20,325..21,554(-)	hypothetical protein
EHI_017670	EHI_017670A	DS571240:26,800..34,224(+)	hypothetical protein
EHI_017690	EHI_017690A	DS571240:36,327..37,443(-)	hypothetical protein
EHI_017710	EHI_017710A	DS571240:38,803..40,083(+)	leucine rich repeat protein, BspA family
EHI_017720	EHI_017720A	DS571240:40,264..40,686(+)	zinc finger protein, putative
EHI_017730	EHI_017730A	DS571240:40,876..41,274(+)	hypothetical protein
EHI_017740	EHI_017740A	DS571240:41,375..42,187(+)	Rab family GTPase	9
EHI_138180	EHI_138180A	DS571241:3,497..6,376(-)	hypothetical protein
EHI_138450	EHI_138450A	DS571241:35,369..35,932(-)	hypothetical protein
EHI_138500	EHI_138500A	DS571241:40,989..42,869(-)	Rap/Ran GTPase-activating protein, putative	3
EHI_109830	EHI_109830A	DS571242:13,325..15,007(+)	leucine-rich repeat containing protein
EHI_109860	EHI_109860A	DS571242:18,721..21,141(+)	chromatin-specific transcription elongation factor, putative
EHI_109880	EHI_109880A	DS571242:22,316..23,026(-)	hypothetical protein
EHI_109680	EHI_109680A	DS571242:6,234..6,927(+)	START domain containing protein	4
EHI_140670	EHI_140670A	DS571243:32,050..34,251(-)	DNA replication licensing factor, putative
EHI_140680	EHI_140680A	DS571243:34,477..36,508(+)	hypothetical protein
EHI_140700	EHI_140700A	DS571243:38,237..38,827(+)	hypothetical protein
EHI_140490	EHI_140490A	DS571243:4,113..5,119(-)	WD domain containing protein
EHI_140750	EHI_140750A	DS571243:46,745..49,072(-)	WD domain containing protein	5
EHI_145980	EHI_145980A	DS571244:14,552..15,484(+)	hypothetical protein
EHI_146190	EHI_146190A	DS571244:43,175..44,071(+)	hypothetical protein
EHI_146210	EHI_146210A	DS571244:45,890..47,491(-)	hypothetical protein	3
EHI_052800	EHI_052800A	DS571245:24,517..27,240(-)	serine/threonine protein kinase, putative
EHI_052810	EHI_052810A	DS571245:27,344..28,420(-)	mannose-1-phosphate guanylyltransferase, putative
EHI_052850	EHI_052850A	DS571245:32,719..34,926(+)	hypothetical protein	3
EHI_163590	EHI_163590A	DS571246:19,808..20,863(+)	hypothetical protein
EHI_163480	EHI_163480A	DS571246:2,283..4,437(-)	90 kDa heat shock protein, putative
EHI_163690	EHI_163690A	DS571246:31,434..32,631(-)	hypothetical protein
EHI_163730	EHI_163730A	DS571246:34,949..38,113(+)	hypothetical protein
EHI_163740	EHI_163740A	DS571246:38,195..40,012(+)	WD repeat protein
EHI_163510	EHI_163510A	DS571246:7,609..8,400(+)	exosome complex exonuclease RRP4, putative
EHI_163530	EHI_163530A	DS571246:9,656..10,230(+)	hypothetical protein	7
EHI_016430	EHI_016430A	DS571247:26,376..29,165(-)	myotubularin, putative
EHI_016450	EHI_016450A	DS571247:30,320..32,470(+)	hypothetical protein
EHI_016490	EHI_016490A	DS571247:41,081..44,749(-)	leucine rich repeat protein, BspA family
EHI_016340	EHI_016340A	DS571247:7,188..10,379(+)	hypothetical protein	4
EHI_200690	EHI_200690A	DS571248:14,832..15,956(+)	cysteine protease, putative
EHI_200820	EHI_200820A	DS571248:37,450..43,995(-)	ubiquitin carboxyl-terminal hydrolase domain containing protein
EHI_200830	EHI_200830A	DS571248:44,193..45,296(-)	hypothetical protein	3
EHI_185230	EHI_185230A	DS571249:8,963..14,815(+)	protein kinase, putative	1
EHI_194980	EHI_194980A	DS571250:17,020..18,399(+)	hypothetical protein
EHI_195000	EHI_195000A	DS571250:20,679..21,623(+)	hypothetical protein
EHI_195040	EHI_195040A	DS571250:28,160..29,188(+)	hypothetical protein
EHI_195090	EHI_195090A	DS571250:40,379..41,598(+)	hypothetical protein
EHI_195140	EHI_195140A	DS571250:47,802..48,349(+)	hypothetical protein	5
EHI_114110	EHI_114110A	DS571251:2,746..6,663(-)	hypothetical protein
EHI_114220	EHI_114220A	DS571251:33,869..40,978(+)	hypothetical protein, conserved	2
EHI_033700	EHI_033700A	DS571252:31,911..34,982(-)	RecF/RecN/SMC domain containing protein
EHI_033730	EHI_033730A	DS571252:39,246..40,835(+)	hypothetical protein	2
EHI_030170	EHI_030170A	DS571253:21,109..22,053(-)	26S proteasome non-ATPase regulatory subunit, putative
EHI_030400	EHI_030400A	DS571253:27,480..28,508(+)	protein kinase domain containing protein
EHI_030410	EHI_030410A	DS571253:29,095..30,126(+)	hypothetical protein
EHI_030440	EHI_030440A	DS571253:35,812..37,173(-)	hypothetical protein
EHI_030480	EHI_030480A	DS571253:42,844..43,260(+)	hypothetical protein	5
EHI_140130	EHI_140130A	DS571254:2,022..6,145(-)	phospholipid-transporting P-type ATPase, putative
EHI_140250	EHI_140250A	DS571254:23,448..24,329(+)	hypothetical protein
EHI_140310	EHI_140310A	DS571254:32,620..34,611(-)	hypothetical protein, conserved
EHI_140340	EHI_140340A	DS571254:39,659..41,206(+)	hypothetical protein, conserved	4
EHI_097880	EHI_097880A	DS571255:12,123..12,797(+)	hypothetical protein
EHI_097920	EHI_097920A	DS571255:19,167..19,786(-)	hypothetical protein
EHI_097930	EHI_097930A	DS571255:20,031..20,660(+)	muT/nudix family protein
EHI_098000	EHI_098000A	DS571255:34,483..35,364(+)	hypothetical protein
EHI_098040	EHI_098040A	DS571255:39,662..40,999(-)	zinc finger domain containing protein	5
EHI_048180	EHI_048180A	DS571256:17,334..18,254(-)	hypothetical protein
EHI_048200	EHI_048200A	DS571256:20,789..21,499(-)	hypothetical protein
EHI_048310	EHI_048310A	DS571256:45,370..48,000(+)	protein transport protein Sec24, putative	3
EHI_156250	EHI_156250A	DS571257:11,715..12,641(-)	hypothetical protein, conserved
EHI_156340	EHI_156340A	DS571257:26,875..28,139(+)	hypothetical protein, conserved
EHI_156350	EHI_156350A	DS571257:28,283..30,152(+)	TLD domain containing protein
EHI_156380	EHI_156380A	DS571257:32,541..33,224(-)	U2 snRNP auxiliary factor small subunit, putative
EHI_156440	EHI_156440A	DS571257:43,482..44,365(+)	hypothetical protein	5
EHI_078570	EHI_078570A	DS571258:12,349..14,070(+)	leucine rich repeat protein, BspA family
EHI_078690	EHI_078690A	DS571258:28,001..29,038(-)	hypothetical protein
EHI_078710	EHI_078710A	DS571258:30,938..31,534(-)	probable proteasome subunit beta type 2, putative
EHI_078740	EHI_078740A	DS571258:35,588..38,218(+)	Rho guanine nucleotide exchange factor, putative	4
EHI_041960	EHI_041960A	DS571259:10,019..10,999(+)	haloacid dehalogenase-like hydrolase
EHI_042140	EHI_042140A	DS571259:23,957..25,546(-)	aldehyde dehydrogenase 1, putative
EHI_041920	EHI_041920A	DS571259:3,249..5,018(-)	protein kinase domain containing protein
EHI_042210	EHI_042210A	DS571259:34,064..39,223(-)	hypothetical protein
EHI_042220	EHI_042220A	DS571259:39,370..40,041(-)	hypothetical protein
EHI_041940	EHI_041940A	DS571259:6,617..7,528(+)	hypothetical protein
EHI_041890	EHI_041890A	DS571259:716..1,234(-)	hypothetical protein	7
EHI_138950	EHI_138950A	DS571260:26,707..27,090(+)	hypothetical protein
EHI_138970	EHI_138970A	DS571260:27,929..28,696(+)	hypothetical protein
EHI_138980	EHI_138980A	DS571260:28,787..29,498(-)	hypothetical protein
EHI_138990	EHI_138990A	DS571260:29,932..34,205(-)	hypothetical protein
EHI_139030	EHI_139030A	DS571260:37,079..38,179(-)	syntaxin, putative
EHI_139060	EHI_139060A	DS571260:40,542..41,280(-)	hypothetical protein
EHI_139070	EHI_139070A	DS571260:41,438..42,712(-)	hypothetical protein	7
EHI_031310	EHI_031310A	DS571261:28,359..31,194(-)	myotubularin, putative
EHI_031360	EHI_031360A	DS571261:38,094..39,413(+)	lecithin:cholesterol acyltransferase domain-containing protein
EHI_031390	EHI_031390A	DS571261:43,196..43,732(-)	hypothetical protein
EHI_031240	EHI_031240A	DS571261:6,195..7,124(+)	serine/threonine-protein phosphatase, putative	4
EHI_189420	EHI_189420A	DS571262:10,460..10,888(-)	deoxyuridine 5'-triphosphate nucleotidohydrolase, putative
EHI_189500	EHI_189500A	DS571262:28,413..31,373(-)	calponin homology domain protein, putative	2
EHI_168060	EHI_168060A	DS571263:2,083..3,426(+)	protein kinase, putative
EHI_168310	EHI_168310A	DS571263:23,452..23,934(+)	myb-like DNA-binding domain containing protein
EHI_168320	EHI_168320A	DS571263:24,070..25,146(+)	hypothetical protein
EHI_168350	EHI_168350A	DS571263:27,875..30,133(+)	hypothetical protein
EHI_168200	EHI_168200A	DS571263:6,609..7,580(-)	hypothetical protein
EHI_168220	EHI_168220A	DS571263:9,643..10,195(-)	CBF/NF-Y transcription factor family protein	6
EHI_095150	EHI_095150A	DS571264:30,848..31,687(+)	mitochondrial carrier protein, putative
EHI_095180	EHI_095180A	DS571264:40,579..41,516(+)	hypothetical protein	2
EHI_193340	EHI_193340A	DS571265:14,016..16,820(-)	mutS family protein
EHI_193350	EHI_193350A	DS571265:16,935..17,888(-)	3'(2'),5'-bisphosphate nucleotidase, putative
EHI_193410	EHI_193410A	DS571265:26,364..27,311(-)	hypothetical protein
EHI_193450	EHI_193450A	DS571265:32,055..33,314(+)	hypothetical protein
EHI_193490	EHI_193490A	DS571265:36,700..37,429(+)	haloacid dehalogenase-like hydrolase domain-containing protein
EHI_193500	EHI_193500A	DS571265:37,482..38,549(-)	hypothetical protein
EHI_193510	EHI_193510A	DS571265:38,657..39,586(-)	RNA-binding protein, putative
EHI_193290	EHI_193290A	DS571265:5,985..8,933(-)	hypothetical protein	8
EHI_028950	EHI_028950A	DS571266:15,590..16,933(-)	chitobiosyldiphosphodolichol beta-mannosyltransferase, putative
EHI_028960	EHI_028960A	DS571266:17,746..19,947(-)	hypothetical protein
EHI_029040	EHI_029040A	DS571266:31,607..34,372(+)	exportin T, putative
EHI_029050	EHI_029050A	DS571266:34,416..36,257(-)	long-chain-fatty-acid--CoA ligase, putative
EHI_029060	EHI_029060A	DS571266:36,662..37,501(+)	hypothetical protein	5
EHI_119270	EHI_119270A	DS571267:22,200..23,555(+)	hypothetical protein
EHI_119280	EHI_119280A	DS571267:23,874..24,932(-)	hypothetical protein, conserved domain containing
EHI_119300	EHI_119300A	DS571267:29,237..29,854(-)	Ras family protein
EHI_119350	EHI_119350A	DS571267:41,658..42,779(-)	hypothetical protein	4
EHI_035130	EHI_035130A	DS571268:16,399..17,799(+)	hypothetical protein
EHI_035140	EHI_035140A	DS571268:18,245..19,354(+)	Rab GTPase activating protein, putative
EHI_035180	EHI_035180A	DS571268:24,942..27,362(-)	ubiquitin carboxyl-terminal hydrolase domain containing protein
EHI_035230	EHI_035230A	DS571268:33,948..35,194(-)	hypothetical protein	4
EHI_141020	EHI_141020A	DS571269:12,315..13,925(+)	hypothetical protein
EHI_141040	EHI_141040A	DS571269:14,902..17,640(-)	ATPase, AAA family protein
EHI_141080	EHI_141080A	DS571269:21,773..23,305(-)	SP-RING zinc finger domain containing protein
EHI_140990	EHI_140990A	DS571269:6,736..9,473(+)	leucine rich repeat / protein phosphatase 2C domain containing protein	4
EHI_127810	EHI_127810A	DS571270:1,643..2,237(-)	hypothetical protein
EHI_128070	EHI_128070A	DS571270:14,986..16,176(-)	protein kinase, putative
EHI_128110	EHI_128110A	DS571270:21,648..22,415(+)	Rab family GTPase
EHI_128140	EHI_128140A	DS571270:28,882..30,861(+)	hypothetical protein, conserved	4
EHI_078180	EHI_078180A	DS571271:13,842..14,636(-)	hypothetical protein
EHI_078190	EHI_078190A	DS571271:15,332..17,101(+)	hypothetical protein
EHI_078210	EHI_078210A	DS571271:20,294..21,238(+)	PCI domain containing protein
EHI_078250	EHI_078250A	DS571271:26,136..27,279(-)	vacuolar sorting protein 26, putative
EHI_078270	EHI_078270A	DS571271:33,773..36,088(-)	hypothetical protein
EHI_078290	EHI_078290A	DS571271:38,166..39,668(-)	hypothetical protein	6
EHI_178020	EHI_178020A	DS571272:16,459..19,034(+)	leucine rich repeat / protein phosphatase 2C domain containing protein
EHI_178080	EHI_178080A	DS571272:30,832..32,043(-)	hypothetical protein
EHI_178100	EHI_178100A	DS571272:33,473..36,712(-)	hypothetical protein
EHI_178130	EHI_178130A	DS571272:43,525..44,253(-)	hypothetical protein	4
EHI_111610	EHI_111610A	DS571273:17,247..18,863(-)	tryptophanase, putative
EHI_111430	EHI_111430A	DS571273:2,971..3,543(-)	hypothetical protein
EHI_111820	EHI_111820A	DS571273:32,054..32,680(-)	hypothetical protein	3
EHI_154210	EHI_154210A	DS571274:25,906..26,292(+)	hypothetical protein
EHI_154220	EHI_154220A	DS571274:26,402..27,599(-)	hypothetical protein
EHI_154230	EHI_154230A	DS571274:27,785..28,903(+)	zinc finger protein 622, putative
EHI_154300	EHI_154300A	DS571274:36,782..38,245(+)	hypothetical protein	4
EHI_081270	EHI_081270A	DS571275:12,671..13,294(+)	Prefoldin subunit 3, putative
EHI_081280	EHI_081280A	DS571275:13,380..15,614(-)	Rho guanine nucleotide exchange factor, putative
EHI_081290	EHI_081290A	DS571275:15,707..17,848(-)	hypothetical protein
EHI_081310	EHI_081310A	DS571275:18,613..19,281(-)	hypothetical protein
EHI_081330	EHI_081330A	DS571275:20,217..20,920(+)	Rab family GTPase
EHI_081400	EHI_081400A	DS571275:29,336..31,019(-)	AP-2 complex protein, putative	6
EHI_121770	EHI_121770A	DS571276:13,373..13,981(-)	hypothetical protein
EHI_121780	EHI_121780A	DS571276:14,324..15,244(-)	enhancer binding protein-1
EHI_121840	EHI_121840A	DS571276:28,679..30,838(-)	hypothetical protein
EHI_121860	EHI_121860A	DS571276:33,155..33,773(-)	microsomal signal peptidase subunit, putative
EHI_121870	EHI_121870A	DS571276:33,929..34,453(-)	ADP-ribosylation factor 1, putative
EHI_121890	EHI_121890A	DS571276:36,333..37,268(-)	hypothetical protein
EHI_121760	EHI_121760A	DS571276:8,360..13,270(+)	DNA-directed RNA polymerase II large subunit, putative	7
EHI_131930	EHI_131930A	DS571277:20,010..21,914(-)	Rho GTPase activating protein, putative
EHI_131980	EHI_131980A	DS571277:28,044..28,925(-)	DnaJ domain containing protein	2
EHI_058510	EHI_058510A	DS571278:19,777..21,024(+)	hypothetical protein
EHI_058810	EHI_058810A	DS571278:33,891..34,717(+)	mRNA decapping protein, putative	2
EHI_111060	EHI_111060A	DS571279:18,952..21,045(+)	DNA ligase, putative
EHI_111070	EHI_111070A	DS571279:21,823..22,161(+)	hypothetical protein	2
EHI_001790	EHI_001790A	DS571280:14,322..15,827(+)	hypothetical protein
EHI_001800	EHI_001800A	DS571280:15,902..16,735(-)	hypothetical protein
EHI_001810	EHI_001810A	DS571280:16,901..17,389(-)	hypothetical protein
EHI_001830	EHI_001830A	DS571280:18,465..19,727(+)	hypothetical protein
EHI_001880	EHI_001880A	DS571280:23,139..24,086(-)	hypothetical protein, conserved
EHI_001930	EHI_001930A	DS571280:30,618..32,006(-)	pyridine nucleotide transhydrogenase beta subunit, putative
EHI_001760	EHI_001760A	DS571280:8,609..11,551(-)	importin, putative	7
EHI_122770	EHI_122770A	DS571281:10,591..11,385(-)	hypothetical protein
EHI_122870	EHI_122870A	DS571281:25,945..26,589(-)	Rab family GTPase
EHI_122880	EHI_122880A	DS571281:26,656..27,402(+)	hypothetical protein
EHI_122890	EHI_122890A	DS571281:27,506..29,344(-)	hypothetical protein	4
EHI_040590	EHI_040590A	DS571282:12,157..12,876(-)	hypothetical protein
EHI_040620	EHI_040620A	DS571282:16,733..17,518(+)	hypothetical protein
EHI_040630	EHI_040630A	DS571282:17,592..20,384(-)	hypothetical protein
EHI_040650	EHI_040650A	DS571282:21,230..24,907(-)	hypothetical protein
EHI_040670	EHI_040670A	DS571282:25,746..26,689(-)	hypothetical protein
EHI_040690	EHI_040690A	DS571282:28,731..32,078(-)	phosphatidylinositol 3-kinase, putative	6
EHI_129740	EHI_129740A	DS571283:1,047..1,739(+)	Rab family GTPase
EHI_129840	EHI_129840A	DS571283:18,621..22,265(+)	Ras guanine nucleotide exchange factor, putative
EHI_129900	EHI_129900A	DS571283:31,038..32,144(-)	hypothetical protein
EHI_129930	EHI_129930A	DS571283:36,645..37,358(+)	hypothetical protein
EHI_129780	EHI_129780A	DS571283:5,197..6,198(+)	hypothetical protein	5
EHI_070690	EHI_070690A	DS571284:14,708..16,390(-)	hypothetical protein
EHI_070710	EHI_070710A	DS571284:18,842..21,313(-)	Rap/Ran GTPase activating protein, putative
EHI_070790	EHI_070790A	DS571284:30,598..32,502(-)	hypothetical protein	3
EHI_082070	EHI_082070A	DS571285:15,449..16,063(+)	Rab family GTPase
EHI_081930	EHI_081930A	DS571285:2,695..5,505(+)	ATPase, AAA family protein
EHI_082240	EHI_082240A	DS571285:31,617..32,357(-)	hypothetical protein	3
EHI_026350	EHI_026350A	DS571286:16,476..17,954(+)	Rho guanine nucleotide exchange factor, putative
EHI_026420	EHI_026420A	DS571286:30,559..31,206(+)	Rab family GTPase
EHI_026430	EHI_026430A	DS571286:31,392..32,176(-)	hypothetical protein
EHI_026460	EHI_026460A	DS571286:35,805..36,386(-)	hypothetical protein
EHI_026480	EHI_026480A	DS571286:40,545..41,324(-)	(2r)-phospho-3-sulfolactate synthase, putative	5
EHI_137080	EHI_137080A	DS571287:27,782..28,413(-)	hypothetical protein
EHI_137090	EHI_137090A	DS571287:28,551..29,075(+)	TFIID subunit, putative	2
EHI_181210	EHI_181210A	DS571288:26,453..28,432(-)	hypothetical protein
EHI_181220	EHI_181220A	DS571288:30,520..32,590(-)	adhesin 112 (EhADH112)
EHI_181240	EHI_181240A	DS571288:34,442..35,020(+)	Rab B GTPase
EHI_181260	EHI_181260A	DS571288:36,070..37,872(+)	protein kinase domain containing protein	4
EHI_072070	EHI_072070A	DS571289:22,126..23,409(-)	leucine rich repeat protein, BspA family
EHI_072090	EHI_072090A	DS571289:26,643..28,565(-)	hypothetical protein
EHI_072110	EHI_072110A	DS571289:29,845..32,529(+)	RasGEF domain containing protein
EHI_072120	EHI_072120A	DS571289:32,583..33,947(-)	amino acid transporter, putative
EHI_072130	EHI_072130A	DS571289:34,105..35,406(-)	lipase, putative	5
EHI_125310	EHI_125310A	DS571290:16,775..17,185(-)	hypothetical protein
EHI_125360	EHI_125360A	DS571290:26,331..27,611(-)	protein kinase domain containing protein
EHI_125170	EHI_125170A	DS571290:6,979..10,167(+)	DEAD/DEAH box helicase, putative	3
EHI_179860	EHI_179860A	DS571291:10,774..11,329(+)	hypothetical protein
EHI_179880	EHI_179880A	DS571291:13,243..15,141(-)	hypothetical protein
EHI_179900	EHI_179900A	DS571291:17,138..18,805(-)	hypothetical protein
EHI_179940	EHI_179940A	DS571291:26,004..27,468(-)	hypothetical protein
EHI_179820	EHI_179820A	DS571291:3,424..4,281(+)	3'(2'),5'-bisphosphate nucleotidase, putative
EHI_180030	EHI_180030A	DS571291:38,172..39,794(-)	hypothetical protein
EHI_179800	EHI_179800A	DS571291:71..2,530(+)	hypothetical protein	7
EHI_042900	EHI_042900A	DS571292:14,667..15,101(-)	thioredoxin, putative
EHI_042880	EHI_042880A	DS571292:9,990..12,512(+)	DNA topoisomerase III, putative	2
EHI_117610	EHI_117610A	DS571293:10,118..11,686(+)	RhoGAP domain containing protein
EHI_117640	EHI_117640A	DS571293:19,518..20,898(-)	protein kinase domain containing protein
EHI_117600	EHI_117600A	DS571293:7,750..9,639(-)	hypothetical protein	3
EHI_081690	EHI_081690A	DS571294:11,017..11,952(+)	hypothetical protein
EHI_081710	EHI_081710A	DS571294:13,231..14,291(-)	hypothetical protein
EHI_081730	EHI_081730A	DS571294:17,577..18,614(+)	activator 1 subunit, putative
EHI_081750	EHI_081750A	DS571294:20,182..21,292(-)	hypothetical protein
EHI_081760	EHI_081760A	DS571294:21,417..25,064(-)	cytosolic regulator pianissimo, putative
EHI_081770	EHI_081770A	DS571294:26,061..26,390(-)	hypothetical protein, conserved
EHI_081660	EHI_081660A	DS571294:7,811..8,189(-)	hypothetical protein
EHI_081670	EHI_081670A	DS571294:9,174..10,193(+)	Rab GTPase activating protein, putative	8
EHI_082530	EHI_082530A	DS571295:14,856..18,660(+)	acetyl-coA carboxylase, putative
EHI_082560	EHI_082560A	DS571295:24,811..26,559(+)	phospholipase D, putative	2
EHI_099230	EHI_099230A	DS571296:12,747..14,732(-)	hypothetical protein, conserved
EHI_099240	EHI_099240A	DS571296:15,553..17,161(+)	clathrin-adaptor medium chain, putative
EHI_099340	EHI_099340A	DS571296:31,767..32,314(+)	hypothetical protein	3
EHI_142740	EHI_142740A	DS571297:13,573..14,573(+)	hypothetical protein
EHI_142750	EHI_142750A	DS571297:14,783..16,624(+)	hypothetical protein	2
EHI_099750	EHI_099750A	DS571299:17,173..18,588(-)	hypothetical protein
EHI_099800	EHI_099800A	DS571299:25,931..27,447(+)	lipase, putative
EHI_099850	EHI_099850A	DS571299:33,725..34,754(-)	replication factor C familiy protein	3
EHI_173420	EHI_173420A	DS571300:20,694..22,049(+)	hypothetical protein
EHI_173460	EHI_173460A	DS571300:28,186..30,798(-)	hypothetical protein
EHI_173490	EHI_173490A	DS571300:34,172..35,290(+)	hypothetical protein	3
EHI_060430	EHI_060430A	DS571301:28,736..31,945(+)	Uro-adherence factor A precursor, putative
EHI_060440	EHI_060440A	DS571301:34,988..35,840(+)	hypothetical protein	2
EHI_147480	EHI_147480A	DS571303:19,503..20,208(+)	hypothetical protein
EHI_147490	EHI_147490A	DS571303:20,249..21,610(-)	pre-mRNA splicing factor, putative
EHI_147510	EHI_147510A	DS571303:22,901..25,255(-)	citrate transporter, putative
EHI_147520	EHI_147520A	DS571303:25,510..26,289(+)	hypothetical protein	4
EHI_161890	EHI_161890A	DS571304:13,618..16,722(+)	SPRY domain protein
EHI_161910	EHI_161910A	DS571304:17,630..18,991(-)	hypothetical protein
EHI_161920	EHI_161920A	DS571304:19,113..21,503(+)	hypothetical protein, conserved
EHI_161950	EHI_161950A	DS571304:23,451..24,541(-)	RhoGAP domain containing protein
EHI_161970	EHI_161970A	DS571304:27,589..30,807(-)	leucyl-tRNA synthetase, putative	5
EHI_201240	EHI_201240A	DS571306:17,203..17,997(-)	hypothetical protein
EHI_201280	EHI_201280A	DS571306:28,366..29,562(-)	hypothetical protein	2
EHI_088060	EHI_088060A	DS571307:11,294..11,803(+)	hypothetical protein
EHI_088070	EHI_088070A	DS571307:13,745..16,234(+)	ribosomal RNA methyltransferase, putative
EHI_088030	EHI_088030A	DS571307:7,030..9,097(-)	hypothetical protein, conserved	3
EHI_184530	EHI_184530A	DS571308:18,067..20,928(-)	helicase, putative
EHI_184490	EHI_184490A	DS571308:4,546..6,051(-)	hypothetical protein	2
EHI_054150	EHI_054150A	DS571309:11,946..12,476(-)	mutT/nudix family protein
EHI_054180	EHI_054180A	DS571309:16,566..19,043(+)	GTP-binding protein, putative
EHI_054190	EHI_054190A	DS571309:19,316..20,614(+)	lipase, putative
EHI_054200	EHI_054200A	DS571309:20,733..22,051(+)	hypothetical protein
EHI_054240	EHI_054240A	DS571309:24,698..27,799(+)	DNA repair helicase, putative
EHI_054260	EHI_054260A	DS571309:29,935..31,047(-)	dolichol monophosphate mannose synthase, putative	6
EHI_170590	EHI_170590A	DS571310:1,043..1,668(+)	hypothetical protein
EHI_170600	EHI_170600A	DS571310:2,782..5,334(+)	Ras guanine nucleotide exchange factor, putative
EHI_170610	EHI_170610A	DS571310:5,531..6,625(-)	SWIRM domain protein
EHI_170620	EHI_170620A	DS571310:7,125..8,561(+)	hypothetical protein	4
EHI_139370	EHI_139370A	DS571311:13,474..14,122(+)	high mobility group (HMG) box domain containing protein
EHI_139410	EHI_139410A	DS571311:18,341..19,525(+)	RNA-directed RNA polymerase, putative
EHI_139440	EHI_139440A	DS571311:25,090..27,444(-)	hypothetical protein, conserved
EHI_139470	EHI_139470A	DS571311:31,452..33,395(-)	hypothetical protein	4
EHI_033130	EHI_033130A	DS571312:13,336..14,880(-)	cleavage and polyadenylation specificity factor 100 kDa subunit, putative	1
EHI_056410	EHI_056410A	DS571313:10,562..11,923(+)	hypothetical protein
EHI_056420	EHI_056420A	DS571313:12,524..13,685(-)	protein phosphatase, putative
EHI_056430	EHI_056430A	DS571313:14,100..15,401(-)	hypothetical protein
EHI_056450	EHI_056450A	DS571313:17,999..20,083(-)	Rho GTPase activating protein, putative
EHI_056460	EHI_056460A	DS571313:20,370..20,945(+)	hypothetical protein, conserved
EHI_056480	EHI_056480A	DS571313:25,540..26,375(+)	triosephosphate isomerase
EHI_056500	EHI_056500A	DS571313:27,463..28,098(+)	START domain containing protein
EHI_056380	EHI_056380A	DS571313:6,204..6,913(+)	enhancer binding protein 2 (EBP2), putative	8
EHI_057690	EHI_057690A	DS571314:16,817..17,713(-)	hypothetical protein
EHI_057660	EHI_057660A	DS571314:6,805..8,275(-)	poly(ADP-ribose) glycohydrolase, putative	2
EHI_189900	EHI_189900A	DS571315:14,221..15,750(+)	hypothetical protein
EHI_189930	EHI_189930A	DS571315:20,161..20,939(+)	hypothetical protein
EHI_189950	EHI_189950A	DS571315:21,713..22,624(-)	co-chaperone protein, putative
EHI_189860	EHI_189860A	DS571315:6,450..7,934(+)	glycerophosphoryl diester phosphodiesterase, putative	4
EHI_183510	EHI_183510A	DS571316:17,916..23,021(+)	nuclear pore protein, putative
EHI_183530	EHI_183530A	DS571316:25,912..27,149(-)	hypothetical protein
EHI_183560	EHI_183560A	DS571316:30,409..31,371(-)	CAAX amino terminal protease family
EHI_183580	EHI_183580A	DS571316:32,717..34,618(-)	Rho guanine nucleotide exchange factor, putative
EHI_183440	EHI_183440A	DS571316:6,791..8,815(-)	hypothetical protein	5
EHI_192080	EHI_192080A	DS571317:20,147..20,662(+)	zinc finger protein, putative
EHI_192100	EHI_192100A	DS571317:21,470..22,069(+)	inosine triphosphate pyrophosphatase, putative
EHI_192120	EHI_192120A	DS571317:23,114..23,647(+)	hypothetical protein	3
EHI_083420	EHI_083420A	DS571318:21,380..23,251(-)	ATPase, AAA family protein
EHI_083110	EHI_083110A	DS571318:624..2,275(+)	hypothetical protein	2
EHI_199640	EHI_199640A	DS571319:14,686..16,445(-)	hypothetical protein
EHI_199670	EHI_199670A	DS571319:19,301..19,699(+)	hypothetical protein
EHI_199700	EHI_199700A	DS571319:25,997..29,677(+)	SMC4 protein, putative
EHI_199600	EHI_199600A	DS571319:6,105..7,031(+)	SKIP/SNW domain protein	4
EHI_044190	EHI_044190A	DS571320:15,522..19,427(+)	protein kinase with WD repeats
EHI_043740	EHI_043740A	DS571320:2,403..5,649(+)	ubiquitin carboxyl-terminal hydrolase domain containing protein
EHI_044220	EHI_044220A	DS571320:22,221..22,568(+)	hypothetical protein
EHI_044240	EHI_044240A	DS571320:25,623..26,582(+)	hypothetical protein
EHI_044360	EHI_044360A	DS571320:27,697..28,542(+)	hypothetical protein	5
EHI_046650	EHI_046650A	DS571321:16,308..19,931(-)	Gal/GalNAc lectin heavy subunit, putative
EHI_046680	EHI_046680A	DS571321:24,128..26,605(-)	hypothetical protein
EHI_046600	EHI_046600A	DS571321:5,918..6,286(+)	acyl-CoA hydrolase, putative	3
EHI_055960	EHI_055960A	DS571322:22,516..23,859(+)	ubiquitin fusion degradation protein, putative
EHI_055650	EHI_055650A	DS571322:4,570..5,829(-)	alpha-amylase family protein
EHI_055660	EHI_055660A	DS571322:5,955..6,995(+)	peptidase, C54 family	3
EHI_007280	EHI_007280A	DS571323:11,453..12,934(+)	hypothetical protein
EHI_007320	EHI_007320A	DS571323:17,176..20,112(+)	hypothetical protein, conserved
EHI_007350	EHI_007350A	DS571323:27,652..28,434(+)	hypothetical protein, conserved
EHI_007260	EHI_007260A	DS571323:9,281..9,718(-)	hypothetical protein	4
EHI_011190	EHI_011190A	DS571324:10,578..12,011(+)	hypothetical protein	1
EHI_166420	EHI_166420A	DS571326:14,524..15,909(+)	cyclin, putative
EHI_166430	EHI_166430A	DS571326:16,128..16,964(+)	hypothetical protein
EHI_166450	EHI_166450A	DS571326:18,928..20,592(-)	hypothetical protein
EHI_166480	EHI_166480A	DS571326:24,677..28,129(-)	hypothetical protein
EHI_166490	EHI_166490A	DS571326:28,316..29,575(-)	alcohol dehydrogenase, putative
EHI_166390	EHI_166390A	DS571326:8,551..9,155(-)	hypothetical protein	6
EHI_035930	EHI_035930A	DS571327:12,428..13,570(-)	leucine rich repeat and phosphatase domain containing protein
EHI_035990	EHI_035990A	DS571327:25,115..25,687(+)	hypothetical protein	2
EHI_158560	EHI_158560A	DS571328:10,624..12,384(+)	Skb1 methyltransferase, putative
EHI_158600	EHI_158600A	DS571328:19,644..21,380(+)	hypothetical protein
EHI_158610	EHI_158610A	DS571328:21,800..23,956(-)	Activator 1 140 kDa subunit, putative
EHI_158620	EHI_158620A	DS571328:24,390..25,598(+)	hypothetical protein	4
EHI_112030	EHI_112030A	DS571329:13,485..16,844(-)	leucine rich repeat protein, BspA family
EHI_112060	EHI_112060A	DS571329:20,371..22,638(-)	DNA mismatch repair protein mutS, putative	2
EHI_023610	EHI_023610A	DS571330:10,796..13,907(-)	protein kinase, putative
EHI_023880	EHI_023880A	DS571330:29,731..30,382(-)	ubiquitin-conjugating enzyme family protein
EHI_023600	EHI_023600A	DS571330:8,538..10,989(+)	adaptor protein (AP) family protein	3
EHI_170310	EHI_170310A	DS571331:1,467..3,019(-)	TBC1 domain family member 5, putative
EHI_170390	EHI_170390A	DS571331:13,762..14,409(+)	Rab family GTPase
EHI_170400	EHI_170400A	DS571331:14,621..16,555(+)	hypothetical protein
EHI_170420	EHI_170420A	DS571331:17,471..17,830(-)	thioredoxin, putative
EHI_170460	EHI_170460A	DS571331:20,332..21,330(+)	hypothetical protein
EHI_170470	EHI_170470A	DS571331:21,425..22,133(-)	ER lumen protein retaining receptor
EHI_170480	EHI_170480A	DS571331:22,305..24,233(+)	chitin sythase, putative
EHI_170300	EHI_170300A	DS571331:890..1,396(-)	hypothetical protein
EHI_170370	EHI_170370A	DS571331:9,129..9,953(-)	hypothetical protein	9
EHI_200000	EHI_200000A	DS571332:10,181..12,304(-)	hypothetical protein, conserved
EHI_200010	EHI_200010A	DS571332:12,410..13,381(+)	hypothetical protein
EHI_200030	EHI_200030A	DS571332:15,960..16,954(+)	hypothetical protein
EHI_200070	EHI_200070A	DS571332:21,931..23,412(+)	hypothetical protein, conserved
EHI_200080	EHI_200080A	DS571332:23,551..24,507(-)	purine nucleoside phosphorylase, putative
EHI_199960	EHI_199960A	DS571332:5,800..6,802(+)	Inosine-uridine preferring nucleoside hydrolase, putative	6
EHI_037160	EHI_037160A	DS571334:16,504..16,905(-)	hypothetical protein
EHI_037200	EHI_037200A	DS571334:22,541..23,956(-)	hypothetical protein	2
EHI_091050	EHI_091050A	DS571335:13,730..14,857(+)	zinc finger protein, putative
EHI_091060	EHI_091060A	DS571335:14,930..16,798(+)	ATPase, AAA family protein
EHI_091070	EHI_091070A	DS571335:16,864..18,236(-)	ruvB-like DNA helicase, putative
EHI_091100	EHI_091100A	DS571335:20,590..23,385(-)	TPR repeat protein	4
EHI_120910	EHI_120910A	DS571336:15,148..15,978(-)	hypothetical protein
EHI_120870	EHI_120870A	DS571336:6,806..8,826(-)	hypothetical protein	2
EHI_079220	EHI_079220A	DS571337:12,749..14,776(-)	inositol polyphosphate 5-phosphatase, putative
EHI_079180	EHI_079180A	DS571337:5,581..6,645(-)	hypothetical protein, conserved	2
EHI_114780	EHI_114780A	DS571338:10,028..10,585(+)	hypothetical protein
EHI_114790	EHI_114790A	DS571338:11,462..12,135(+)	SNF7 family protein
EHI_114930	EHI_114930A	DS571338:14,964..17,258(-)	DNA repair protein, putative	3
EHI_020250	EHI_020250A	DS571339:10,459..11,658(+)	lecithin:cholesterol acyltransferase domain-containing protein
EHI_020340	EHI_020340A	DS571339:26,219..26,820(-)	peptidyl-prolyl cis-trans isomerase, putative
EHI_020360	EHI_020360A	DS571339:28,157..28,977(+)	hypothetical protein	3
EHI_029560	EHI_029560A	DS571340:10,802..12,667(+)	glucosamine--fructose-6-phosphate aminotransferase, putative
EHI_029600	EHI_029600A	DS571340:17,030..22,030(+)	hypothetical protein, conserved
EHI_029540	EHI_029540A	DS571340:8,122..9,393(-)	dolychil-diphosphooligosaccharide-- protein glycosyltransferase subunit, putative
EHI_029550	EHI_029550A	DS571340:9,735..10,589(+)	hypothetical protein	4
EHI_047730	EHI_047730A	DS571341:13,347..14,987(+)	glucose-6-phosphate isomerase, putative
EHI_047740	EHI_047740A	DS571341:15,119..16,558(+)	RNA methyltransferase, putative
EHI_047760	EHI_047760A	DS571341:17,914..19,806(+)	ATP-binding cassette protein, putative
EHI_047790	EHI_047790A	DS571341:21,438..21,953(+)	hypothetical protein
EHI_047810	EHI_047810A	DS571341:23,350..25,659(+)	hypothetical protein	5
EHI_119520	EHI_119520A	DS571342:10,329..11,339(+)	protein phosphatase domain-containing protein
EHI_119540	EHI_119540A	DS571342:13,779..14,249(+)	eukaryotic translation elongation factor 1 gamma, putative
EHI_119550	EHI_119550A	DS571342:14,438..15,947(+)	CCR4/NOT transcription complex subunit 3, putative
EHI_119560	EHI_119560A	DS571342:16,064..16,660(-)	hypothetical protein, conserved
EHI_119600	EHI_119600A	DS571342:20,575..24,462(+)	ubiquitin carboxyl-terminal hydrolase domain containing protein
EHI_119500	EHI_119500A	DS571342:7,559..8,818(+)	hypothetical protein	6
EHI_167660	EHI_167660A	DS571343:15,094..17,043(+)	hypothetical protein
EHI_167710	EHI_167710A	DS571343:23,808..26,567(+)	hypothetical protein, conserved
EHI_167630	EHI_167630A	DS571343:866..2,521(+)	hypothetical protein	3
EHI_143590	EHI_143590A	DS571344:12,291..13,482(+)	hypothetical protein
EHI_143660	EHI_143660A	DS571344:23,707..24,648(+)	hypothetical protein
EHI_143550	EHI_143550A	DS571344:7,453..9,276(+)	hypothetical protein, conserved	3
EHI_002210	EHI_002210A	DS571345:21,485..23,064(+)	hypothetical protein
EHI_002130	EHI_002130A	DS571345:6,157..7,998(-)	phenylalanyl-tRNA synthetase beta subunit, putative	2
EHI_108730	EHI_108730A	DS571346:22,397..24,412(+)	hypothetical protein
EHI_108750	EHI_108750A	DS571346:26,275..28,253(+)	Rap/Ran GTPase activating protein, putative
EHI_108610	EHI_108610A	DS571346:689..1,466(-)	Rab family GTPase
EHI_108660	EHI_108660A	DS571346:8,130..8,825(-)	hypothetical protein	4
EHI_052160	EHI_052160A	DS571347:17,021..18,574(+)	WD domain containing protein	1
EHI_098870	EHI_098870A	DS571349:25,231..26,358(-)	hypothetical protein
EHI_098730	EHI_098730A	DS571349:3,312..4,053(+)	ribosomal RNA methyltransferase, putative
EHI_098770	EHI_098770A	DS571349:9,302..10,630(-)	hypothetical protein	3
EHI_076270	EHI_076270A	DS571350:26,136..26,963(+)	hypothetical protein, conserved
EHI_075960	EHI_075960A	DS571350:5,632..7,245(-)	leucine rich repeat protein, BspA family	2
EHI_019150	EHI_019150A	DS571351:14,263..14,796(-)	zinc finger protein, putative
EHI_019160	EHI_019160A	DS571351:15,064..16,391(-)	hypothetical protein
EHI_019170	EHI_019170A	DS571351:16,984..18,244(-)	translation initiation factor eIF-2B beta subunit, putative
EHI_019190	EHI_019190A	DS571351:21,663..22,361(-)	hypothetical protein
EHI_019070	EHI_019070A	DS571351:795..4,480(-)	hypothetical protein
EHI_019120	EHI_019120A	DS571351:9,594..11,703(+)	hypothetical protein	6
EHI_101260	EHI_101260A	DS571353:12,927..13,481(-)	Ras family GTPase
EHI_101290	EHI_101290A	DS571353:22,675..24,153(-)	hypothetical protein, conserved	2
EHI_188580	EHI_188580A	DS571354:7,758..14,321(+)	hypothetical protein, conserved	1
EHI_039490	EHI_039490A	DS571355:23,882..24,568(+)	hypothetical protein
EHI_039200	EHI_039200A	DS571355:6,552..7,711(-)	hypothetical protein	2
EHI_185430	EHI_185430A	DS571356:6,097..8,509(-)	amino acid transporter, putative	1
EHI_115350	EHI_115350A	DS571357:17,990..21,733(-)	chromodomain-helicase-DNA-binding protein, putative
EHI_115370	EHI_115370A	DS571357:23,009..24,082(+)	RNA 3'-terminal phosphate cyclase, putative
EHI_115300	EHI_115300A	DS571357:6,450..7,904(+)	centromere/microtubule binding protein cbf5, putative	3
EHI_063000	EHI_063000A	DS571359:14,845..15,972(-)	hypothetical protein, conserved
EHI_063010	EHI_063010A	DS571359:16,319..19,534(-)	serine/threonine protein kinase, putative
EHI_062970	EHI_062970A	DS571359:5,312..6,298(+)	hypothetical protein	3
EHI_090240	EHI_090240A	DS571360:19,963..21,171(+)	elongation factor-2 kinase, putative
EHI_090250	EHI_090250A	DS571360:21,341..23,920(+)	formin homology 2 family protein	2
EHI_120290	EHI_120290A	DS571361:11,169..11,891(-)	hypothetical protein
EHI_120310	EHI_120310A	DS571361:12,617..13,234(+)	hypothetical protein, conserved
EHI_120320	EHI_120320A	DS571361:13,289..14,153(-)	IBR domain containing protein
EHI_120280	EHI_120280A	DS571361:9,979..11,095(+)	NAD-dependent deacetylase 1, putative	4
EHI_197660	EHI_197660A	DS571365:1,020..1,442(+)	hypothetical protein, conserved
EHI_197860	EHI_197860A	DS571365:17,082..19,355(-)	heat shock protein 70, putative	2
EHI_156100	EHI_156100A	DS571366:13,590..14,120(+)	hypothetical protein	1
EHI_090420	EHI_090420A	DS571367:13,932..16,068(+)	hypothetical protein	1
EHI_114370	EHI_114370A	DS571368:13,523..15,131(+)	RhoGAP domain containing protein
EHI_114380	EHI_114380A	DS571368:15,208..16,455(+)	hypothetical protein
EHI_114330	EHI_114330A	DS571368:6,940..7,617(-)	hypothetical protein
EHI_114340	EHI_114340A	DS571368:7,713..8,903(-)	acetylornithine deacetylase, putative	4
EHI_053600	EHI_053600A	DS571370:17,616..21,194(-)	helicase, putative	1
EHI_132380	EHI_132380A	DS571371:13,488..14,087(+)	hypothetical protein	1
EHI_056110	EHI_056110A	DS571372:11,496..12,769(-)	hypothetical protein
EHI_056240	EHI_056240A	DS571372:17,320..17,940(+)	hypothetical protein	2
EHI_181570	EHI_181570A	DS571373:15,416..19,639(+)	hypothetical protein
EHI_181590	EHI_181590A	DS571373:20,764..22,952(-)	hypothetical protein	2
EHI_146970	EHI_146970A	DS571374:11,516..14,443(-)	hypothetical protein
EHI_146980	EHI_146980A	DS571374:14,587..15,594(+)	hypothetical protein, conserved domain containing
EHI_147020	EHI_147020A	DS571374:20,831..22,057(-)	ser/thr protein phosphatase family protein
EHI_146950	EHI_146950A	DS571374:8,659..9,915(-)	histidine acid phosphatase family protein	4
EHI_169630	EHI_169630A	DS571377:11,164..12,792(-)	DEAD/DEAH box helicase, putative
EHI_169640	EHI_169640A	DS571377:12,881..13,801(+)	hypothetical protein
EHI_169680	EHI_169680A	DS571377:19,573..20,742(-)	hypothetical protein
EHI_169580	EHI_169580A	DS571377:4,623..5,853(-)	nucleoside transporter, putative
EHI_169590	EHI_169590A	DS571377:6,022..6,932(-)	scavenger mRNA decapping enzyme, putative	5
EHI_113900	EHI_113900A	DS571378:3,815..4,248(+)	prefoldin subunit 2, putative
EHI_113920	EHI_113920A	DS571378:4,979..6,328(+)	hypothetical protein, conserved	2
EHI_080240	EHI_080240A	DS571380:15,721..17,046(+)	hypothetical protein
EHI_080250	EHI_080250A	DS571380:17,156..18,433(-)	hypothetical protein
EHI_080260	EHI_080260A	DS571380:18,519..19,222(-)	hypothetical protein
EHI_080270	EHI_080270A	DS571380:19,402..21,313(-)	5'-3' exonuclease domain containing protein	4
EHI_086540	EHI_086540A	DS571381:12,482..13,429(+)	replication factor C subunit 4, putative
EHI_086380	EHI_086380A	DS571381:3,445..4,435(+)	hypothetical protein	2
EHI_038280	EHI_038280A	DS571382:6,891..9,950(-)	hypothetical protein	1
EHI_147890	EHI_147890A	DS571383:18,877..20,696(+)	hypothetical protein
EHI_147690	EHI_147690A	DS571383:4,783..5,712(-)	hypothetical protein
EHI_147720	EHI_147720A	DS571383:7,221..8,135(-)	serine/threonine-protein phosphatase, putative	3
EHI_192830	EHI_192830A	DS571384:14,707..16,641(-)	DNA repair and recombination protein, putative
EHI_192740	EHI_192740A	DS571384:3,181..4,221(+)	UBA/TS-N domain-containing protein	2
EHI_025860	EHI_025860A	DS571387:12,565..14,175(+)	hypothetical protein
EHI_025820	EHI_025820A	DS571387:3,500..4,075(+)	transport protein particle, Bet3 subunit, putative	2
EHI_083620	EHI_083620A	DS571388:7,731..12,692(+)	hypothetical protein	1
EHI_139970	EHI_139970A	DS571389:12,109..13,602(+)	Ras GTPase-activating protein, putative
EHI_140010	EHI_140010A	DS571389:19,558..20,231(+)	hypothetical protein
EHI_139960	EHI_139960A	DS571389:7,896..11,994(-)	Rap/Ran GTPase activating protein, putative	3
EHI_135780	EHI_135780A	DS571390:17,207..18,928(+)	hypothetical protein
EHI_135800	EHI_135800A	DS571390:21,022..22,567(+)	hypothetical protein	2
EHI_124860	EHI_124860A	DS571392:11,325..14,588(+)	protein kinase, putative
EHI_124870	EHI_124870A	DS571392:14,674..16,323(-)	HEAT repeat domain containing protein
EHI_124880	EHI_124880A	DS571392:16,558..17,292(-)	inorganic pyrophosphatase, putative
EHI_124890	EHI_124890A	DS571392:17,492..20,083(+)	kinesin, putative
EHI_124840	EHI_124840A	DS571392:5,830..9,948(+)	ABC transporter, putative	5
EHI_119950	EHI_119950A	DS571393:18,826..19,881(-)	leucine-rich repeat containing protein
EHI_119910	EHI_119910A	DS571393:5,124..5,960(-)	lipid phosphate phosphatase, putative
EHI_119920	EHI_119920A	DS571393:9,511..11,682(+)	DEAD/DEAH box helicase, putative	3
EHI_146350	EHI_146350A	DS571398:13,646..15,414(+)	calcineurin catalytic subunit A, putative
EHI_146360	EHI_146360A	DS571398:15,539..16,377(-)	hypothetical protein
EHI_146330	EHI_146330A	DS571398:6,729..8,504(-)	calpain large subunit domain III containing protein	3
EHI_149860	EHI_149860A	DS571399:10,114..12,189(-)	Hypothetical protein T24C12.3, putative
EHI_149890	EHI_149890A	DS571399:14,730..16,223(+)	hypothetical protein	2
EHI_091520	EHI_091520A	DS571400:12,498..14,252(-)	hypothetical protein
EHI_091530	EHI_091530A	DS571400:14,360..15,364(-)	BAR/SH3 domain containing protein
EHI_091540	EHI_091540A	DS571400:16,070..16,954(-)	hypothetical protein, conserved
EHI_091560	EHI_091560A	DS571400:17,643..18,802(+)	hypothetical protein, conserved domain containing
EHI_091460	EHI_091460A	DS571400:3,047..4,412(-)	TFIID subunit, putative
EHI_091470	EHI_091470A	DS571400:4,553..5,325(+)	hypothetical protein
EHI_091490	EHI_091490A	DS571400:7,227..8,007(+)	hypothetical protein	7
EHI_074760	EHI_074760A	DS571401:13,823..14,719(+)	protein farnesyltransferase alpha subunit, putative
EHI_074720	EHI_074720A	DS571401:5,588..6,049(-)	hypothetical protein	2
EHI_067580	EHI_067580A	DS571402:14,896..15,432(-)	zinc finger protein, putative
EHI_067510	EHI_067510A	DS571402:6,253..7,110(+)	Ulp1 protease family, C-terminal catalytic domain containing protein	2
EHI_105830	EHI_105830A	DS571403:13,070..14,389(+)	protein kinase, putative
EHI_105840	EHI_105840A	DS571403:14,415..15,152(-)	hypothetical protein
EHI_105800	EHI_105800A	DS571403:4,842..6,263(+)	protein kinase domain containing protein	3
EHI_187720	EHI_187720A	DS571404:10,228..12,054(-)	DNA replication licensing factor, putative
EHI_187730	EHI_187730A	DS571404:12,254..12,799(-)	acetyltransferase, GNAT family
EHI_187710	EHI_187710A	DS571404:8,777..10,180(+)	F-box domain containing membrane protein, putative	3
EHI_011530	EHI_011530A	DS571405:3,314..5,299(-)	ubiquitin-protein ligase, putative
EHI_011540	EHI_011540A	DS571405:5,408..5,887(-)	hypothetical protein	2
EHI_107790	EHI_107790A	DS571406:10,937..11,578(-)	hypothetical protein
EHI_107670	EHI_107670A	DS571406:6,688..8,505(+)	thioredoxin, putative
EHI_107780	EHI_107780A	DS571406:9,123..10,748(-)	WD domain containing protein	3
EHI_189140	EHI_189140A	DS571408:10,334..10,902(-)	ARF GTPase activating protein, putative
EHI_189160	EHI_189160A	DS571408:12,104..13,441(-)	hypothetical protein
EHI_189170	EHI_189170A	DS571408:13,568..16,313(-)	hypothetical protein
EHI_189110	EHI_189110A	DS571408:7,015..8,133(+)	hypothetical protein, conserved domain containing
EHI_189120	EHI_189120A	DS571408:8,200..9,805(-)	hypothetical protein
EHI_189130	EHI_189130A	DS571408:9,894..10,244(-)	hypothetical protein	6
EHI_022250	EHI_022250A	DS571410:2,671..3,348(+)	hypothetical protein	1
EHI_112800	EHI_112800A	DS571411:4,958..5,510(-)	Mov34/MPN/PAD-1 family protein
EHI_112820	EHI_112820A	DS571411:6,160..6,942(-)	hypothetical protein
EHI_112850	EHI_112850A	DS571411:8,729..9,919(+)	hypothetical protein	3
EHI_060980	EHI_060980A	DS571413:8,774..9,700(-)	WD domain containing protein	1
EHI_080740	EHI_080740A	DS571414:11,690..15,809(-)	filopodin, putative
EHI_080750	EHI_080750A	DS571414:16,066..16,759(+)	hypothetical protein
EHI_080720	EHI_080720A	DS571414:9,198..10,331(-)	aminoalcoholphosphotransferase, putative	3
EHI_055420	EHI_055420A	DS571416:15,861..16,896(-)	GTP-binding protein, Ras family
EHI_055360	EHI_055360A	DS571416:5,256..6,049(-)	hypothetical protein
EHI_055370	EHI_055370A	DS571416:6,159..6,979(-)	hypothetical protein	3
EHI_196410	EHI_196410A	DS571418:13,904..16,831(+)	Ribosome biogenesis protein BMS1, putative	1
EHI_128480	EHI_128480A	DS571421:14,940..18,512(-)	Ras guanine nucleotide exchange factor, putative
EHI_128440	EHI_128440A	DS571421:6,372..7,420(-)	cell division cycle protein 123 homolog, putative	2
EHI_135480	EHI_135480A	DS571422:10,477..14,310(+)	leucine-rich repeat containing protein
EHI_135470	EHI_135470A	DS571422:9,342..9,952(-)	adenylate kinase	2
EHI_056660	EHI_056660A	DS571423:12,408..13,328(+)	RNA-binding protein TIA-1, putative
EHI_056690	EHI_056690A	DS571423:16,264..16,677(-)	DNA-directed RNA polymerase II subunit, putative	2
EHI_190870	EHI_190870A	DS571426:12,653..13,906(+)	hypothetical protein
EHI_190860	EHI_190860A	DS571426:8,738..11,678(+)	hypothetical protein	2
EHI_036840	EHI_036840A	DS571427:3,809..4,520(+)	hypothetical protein
EHI_036850	EHI_036850A	DS571427:4,546..5,259(-)	hypothetical protein, conserved
EHI_036890	EHI_036890A	DS571427:9,586..11,103(-)	ATPase, Vps4 oligomerisation domain containing protein	3
EHI_113560	EHI_113560A	DS571429:11,281..12,631(+)	hypothetical protein
EHI_113570	EHI_113570A	DS571429:13,413..15,875(+)	kinesin, putative
EHI_113590	EHI_113590A	DS571429:17,182..18,495(+)	hypothetical protein
EHI_113550	EHI_113550A	DS571429:8,218..9,261(-)	hypothetical protein	4
EHI_129340	EHI_129340A	DS571430:11,983..13,674(+)	hypothetical protein
EHI_129360	EHI_129360A	DS571430:15,953..17,556(-)	RhoGAP domain containing protein
EHI_129370	EHI_129370A	DS571430:18,007..18,444(-)	hypothetical protein
EHI_129310	EHI_129310A	DS571430:5,126..7,732(+)	DNA repair/transcription protein Mms19, putative
EHI_129320	EHI_129320A	DS571430:9,016..10,635(-)	diacylglycerol kinase, putative	5
EHI_179370	EHI_179370A	DS571431:13,003..13,992(-)	hypothetical protein
EHI_179390	EHI_179390A	DS571431:15,047..15,434(-)	Translation initiation factor, putative
EHI_179400	EHI_179400A	DS571431:16,067..17,119(-)	nuclear pore protein, putative	3
EHI_131520	EHI_131520A	DS571432:10,070..10,831(-)	hypothetical protein
EHI_131530	EHI_131530A	DS571432:11,230..12,243(+)	hypothetical protein
EHI_131540	EHI_131540A	DS571432:12,461..14,128(+)	Rho guanine nucleotide exchange factor, putative
EHI_131550	EHI_131550A	DS571432:14,245..15,792(-)	Importin alpha subunit, putative
EHI_131490	EHI_131490A	DS571432:6,572..7,768(-)	leucine rich repeat protein, BspA family
EHI_131500	EHI_131500A	DS571432:8,007..8,408(-)	hypothetical protein
EHI_131510	EHI_131510A	DS571432:8,539..9,213(-)	hypothetical protein	7
EHI_184240	EHI_184240A	DS571436:9,453..10,610(+)	hypothetical protein	1
EHI_146550	EHI_146550A	DS571438:10,603..12,294(+)	phospholipase D, putative
EHI_146580	EHI_146580A	DS571438:13,840..14,484(-)	hypothetical protein
EHI_146500	EHI_146500A	DS571438:2,694..4,469(+)	Rho GTPase activating protein, putative
EHI_146520	EHI_146520A	DS571438:5,686..7,888(-)	HEAT repeat domain containing protein	4
EHI_090040	EHI_090040A	DS571441:13,269..16,913(+)	helicase, putative
EHI_089990	EHI_089990A	DS571441:9,569..10,216(+)	lysozyme, putative	2
EHI_180660	EHI_180660A	DS571443:1,351..3,300(-)	protein kinase domain containing protein
EHI_180770	EHI_180770A	DS571443:3,647..4,534(+)	hypothetical protein	2
EHI_166020	EHI_166020A	DS571444:2,556..3,771(+)	TBC domain containing protein	1
EHI_019600	EHI_019600A	DS571446:1,627..2,838(+)	pelota protein, putative
EHI_019650	EHI_019650A	DS571446:9,789..10,311(+)	hypothetical protein	2
EHI_172390	EHI_172390A	DS571447:1,265..2,269(+)	WD domain containing protein	1
EHI_018610	EHI_018610A	DS571451:10,386..11,396(-)	hypothetical protein	1
EHI_075200	EHI_075200A	DS571452:11,437..12,261(-)	hypothetical protein
EHI_075180	EHI_075180A	DS571452:8,670..9,437(-)	hypothetical protein	2
EHI_067260	EHI_067260A	DS571453:11,554..12,753(+)	hypothetical protein
EHI_067280	EHI_067280A	DS571453:13,980..15,026(+)	hypothetical protein
EHI_067210	EHI_067210A	DS571453:3,647..4,648(-)	RNA recognition motif domain containing protein	3
EHI_039850	EHI_039850A	DS571454:8,901..10,796(-)	Rho guanine nucleotide exchange factor, putative	1
EHI_129510	EHI_129510A	DS571459:10,136..11,317(-)	amino acid transporter, putative	1
EHI_011390	EHI_011390A	DS571462:6,049..7,923(+)	Rho guanine nucleotide exchange factor, putative	1
EHI_041060	EHI_041060A	DS571465:3,214..5,091(+)	hypothetical protein
EHI_041070	EHI_041070A	DS571465:5,153..6,511(-)	hypothetical protein	2
EHI_080860	EHI_080860A	DS571466:3,305..4,522(+)	hypothetical protein	1
EHI_172130	EHI_172130A	DS571471:1,121..2,084(-)	RhoGAP domain containing protein
EHI_172170	EHI_172170A	DS571471:11,524..12,340(-)	hypothetical protein
EHI_172160	EHI_172160A	DS571471:9,336..10,019(-)	hypothetical protein	3
EHI_191730	EHI_191730A	DS571481:5,795..8,464(+)	hypothetical protein	1
EHI_196580	EHI_196580A	DS571482:9,433..10,221(-)	phosphoribulokinase /uridine kinase family protein
EHI_196520	EHI_196520A	DS571482:934..1,359(-)	hypothetical protein	2
EHI_160680	EHI_160680A	DS571485:1,705..2,328(+)	hypothetical protein	1
EHI_017000	EHI_017000A	DS571486:2,515..4,206(-)	hypothetical protein
EHI_017010	EHI_017010A	DS571486:4,433..5,824(-)	hypothetical protein
EHI_017040	EHI_017040A	DS571486:9,183..10,628(-)	nucleoside transporter, putative	3
EHI_123240	EHI_123240A	DS571488:5,816..6,389(+)	acetyltransferase, GNAT family
EHI_123260	EHI_123260A	DS571488:8,235..9,563(-)	hypothetical protein	2
EHI_123720	EHI_123720A	DS571490:10,321..11,398(-)	protein kinase, putative	1
EHI_016120	EHI_016120A	DS571494:6,445..8,421(+)	EF-hand calcium-binding domain containing protein	1
EHI_075540	EHI_075540A	DS571495:3,444..5,835(+)	protein kinase, putative	1
EHI_162570	EHI_162570A	DS571497:10,474..11,457(-)	ornithine cyclodeaminase, putative
EHI_162550	EHI_162550A	DS571497:6,841..8,073(-)	vesicular integral membrane protein VIP36, putative	2
EHI_001400	EHI_001400A	DS571506:4,115..5,151(-)	RAD23 protein, putative
EHI_001430	EHI_001430A	DS571506:9,301..11,580(-)	helicase domain-containing protein	2
EHI_049040	EHI_049040A	DS571507:8,052..8,948(+)	hypothetical protein	1
EHI_094800	EHI_094800A	DS571516:5,291..6,973(+)	major facilitator superfamily protein
EHI_094810	EHI_094810A	DS571516:7,449..7,898(+)	Ras family protein	2
EHI_183890	EHI_183890A	DS571525:4,934..7,519(+)	hypothetical protein	1
EHI_029370	EHI_029370A	DS571528:7,666..8,276(-)	Vacuolar ATP synthase proteolipid subunit, putative	1
EHI_167460	EHI_167460A	DS571534:2,043..4,232(-)	hypothetical protein, conserved
EHI_167470	EHI_167470A	DS571534:4,524..5,132(-)	hypothetical protein
EHI_167480	EHI_167480A	DS571534:5,310..5,699(+)	hypothetical protein, conserved domain containing
EHI_167500	EHI_167500A	DS571534:6,280..8,124(-)	hypothetical protein	4
EHI_145050	EHI_145050A	DS571537:2,423..4,225(-)	DEAD/DEAH box helicase, putative	1
EHI_176820	EHI_176820A	DS571540:2,990..3,653(-)	N-acetylmuraminidase, putative
EHI_176840	EHI_176840A	DS571540:6,564..7,934(+)	hypothetical protein
EHI_176850	EHI_176850A	DS571540:7,947..8,882(-)	hypothetical protein, conserved	3
EHI_015980	EHI_015980A	DS571541:3,348..5,519(+)	hypothetical protein	1
EHI_200960	EHI_200960A	DS571542:5,511..7,439(-)	TLD domain containing protein
EHI_200980	EHI_200980A	DS571542:8,999..9,592(-)	hypothetical protein, conserved	2
EHI_176150	EHI_176150A	DS571547:3,142..3,582(+)	ribose 5-phosphate isomerase, putative	1
EHI_045710	EHI_045710A	DS571549:4,998..7,883(-)	AP-2 complex protein, putative	1
EHI_071590	EHI_071590A	DS571558:5,937..7,090(+)	protein disulfide isomerase, putative	1
EHI_102030	EHI_102030A	DS571574:610..1,251(+)	hypothetical protein	1
EHI_040840	EHI_040840A	DS571578:3,277..3,897(+)	dephospho-CoA kinase, putative	1
EHI_198010	EHI_198010A	DS571579:5,277..7,818(-)	19S cap proteasome S2 subunit	1
EHI_028550	EHI_028550A	DS571588:2,526..6,365(-)	hypothetical protein	1
EHI_093330	EHI_093330A	DS571594:643..1,020(-)	Helix-turn-helix protein, putative	1
EHI_000130	EHI_000130A	DS571600:7,793..8,309(-)	calmodulin, putative	1
EHI_048410	EHI_048410A	DS571607:1,049..2,503(-)	serine/threonine protein kinase, putative	1
EHI_002670	EHI_002670A	DS571609:4,705..5,316(+)	hypothetical protein, conserved
EHI_002780	EHI_002780A	DS571609:6,013..6,570(-)	hypothetical protein	2
EHI_053850	EHI_053850A	DS571641:2,793..4,751(-)	hypothetical protein	1
EHI_165800	EHI_165800A	DS571653:4,818..5,861(+)	phosphoglycerate mutase family protein, putative	1
EHI_168600	EHI_168600A	DS571675:824..1,539(-)	Rab family GTPase	1
EHI_093130	EHI_093130A	DS571684:2,733..4,615(+)	Sec1 family protein	1
EHI_116720	EHI_116720A	DS571685:1,358..2,123(-)	hypothetical protein
EHI_116730	EHI_116730A	DS571685:2,332..3,804(-)	hypothetical protein	2
EHI_106680	EHI_106680A	DS571699:1,567..2,388(-)	hypothetical protein, conserved
EHI_106690	EHI_106690A	DS571699:2,619..3,914(+)	aspartyl aminopeptidase, putative	2
EHI_063580	EHI_063580A	DS571702:3,975..5,486(+)	hypothetical protein	1
EHI_163250	EHI_163250A	DS571711:1,809..2,886(-)	hypothetical protein	1
EHI_005460	EHI_005460A	DS571718:3,283..3,980(-)	Rab family GTPase	1
EHI_160210	EHI_160210A	DS571731:1,860..2,318(+)	hypothetical protein, conserved
EHI_160220	EHI_160220A	DS571731:2,425..3,843(+)	hypothetical protein, conserved	2
EHI_066200	EHI_066200A	DS571736:1,092..1,747(+)	hypothetical protein	1
EHI_094260	EHI_094260A	DS571770:920..2,413(-)	exonuclease, putative	1
EHI_019970	EHI_019970A	DS571982:589..1,455(+)	hypothetical protein, conserved	1
